# Supplementary material for: Conformational changes in the essential E. coli septal cell wall synthesis complex suggest an activation mechanism
Source: Nat Commun. 2023 Jul 31;14:4585. doi: 10.1038/s41467-023-39921-4 (PMC10390529; doi:10.1038/s41467-023-39921-4)
Supplement: Supplementary file 4 — Supplementary Data 1 [file 41467_2023_39921_MOESM4_ESM.xlsx]

## Sheet: FtsL-B
SYSTEM	WT					R167S					E289G					R61E					FtsN
RESIDUE	RESIDUE	FREQ (%)			RESIDUE	RESIDUE	FREQ			RESIDUE	RESIDUE	FREQ			RESIDUE	RESIDUE	FREQ			RESIDUE	RESIDUE	FREQ
FtsL GLN108	FtsB THR78	100			FtsL GLN108	FtsB THR78	100			FtsL GLN108	FtsB THR78	100			FtsL GLN108	FtsB THR78	100			FtsL GLN108	FtsB THR78	100
FtsL VAL118	FtsB ARG86	99.9045			FtsL VAL118	FtsB ARG86	99.9044			FtsL VAL118	FtsB ARG86	100			FtsB ARG86	FtsL ASN116	100			FtsL VAL118	FtsB ARG86	100
FtsB VAL88	FtsL VAL118	99.9045			FtsB VAL88	FtsL VAL118	99.9044			FtsB ARG86	FtsL ASN116	99.9049			FtsL VAL118	FtsB ARG86	99.8571			FtsB ARG86	FtsL ASN116	100
FtsB ARG86	FtsL ASN116	99.7612			FtsL ASN116	FtsB PHE84	99.7131			FtsB VAL88	FtsL VAL118	99.8574			FtsL GLN120	FtsB VAL88	99.8094			FtsL GLN120	FtsB VAL88	99.904
FtsL GLN120	FtsB VAL88	99.3314			FtsB ARG86	FtsL ASN116	99.7131			FtsL GLN120	FtsB VAL88	99.7148			FtsB VAL88	FtsL VAL118	99.333			FtsB VAL88	FtsL VAL118	99.904
FtsB ASN43	FtsL LEU70	98.8061			FtsL GLN120	FtsB VAL88	99.2826			FtsB ASN43	FtsL LEU70	98.384			FtsB ASN43	FtsL LEU70	97.4273			FtsB ASN43	FtsL LEU70	98.9923
FtsL ASN116	FtsB PHE84	98.2808			FtsB ASN43	FtsL LEU70	99.1392			FtsB ARG70	FtsL GLU88	97.481			FtsL ASN116	FtsB PHE84	97.2844			FtsB ASN50	FtsL LEU77	97.5048
FtsB ASN50	FtsL LEU77	93.8873			FtsB ASN50	FtsL LEU77	94.1176			FtsL ASN116	FtsB PHE84	97.1958			FtsB ASN50	FtsL LEU77	92.1868			FtsL ASN116	FtsB PHE84	92.3704
FtsL VAL110	FtsB SER76	90.0669			FtsB ARG86	FtsL GLU115	89.8613			FtsL LYS121	FtsB ASP90	94.6768			FtsB ARG70	FtsL GLU88	91.6627			FtsB ARG86	FtsL GLU115	91.8906
FtsB ARG86	FtsL GLU115	88.873			FtsL LYS121	FtsB ASP90	86.5136			FtsB ASN50	FtsL LEU77	94.154			FtsB ARG86	FtsL GLU115	87.6608			FtsL LYS121	FtsB ASP90	91.5067
FtsL LYS121	FtsB ASP90	87.7268			FtsB ARG70	FtsL GLU88	80.153			FtsB ASP90	FtsL GLN120	89.4962			FtsL LYS121	FtsB ASP90	87.4226			FtsB ASP90	FtsL GLN120	87.0441
FtsB ASP90	FtsL GLN120	86.1509			FtsB GLN16	FtsL THR49	76.9967			FtsB ARG86	FtsL GLU115	86.7395			FtsB GLN16	FtsL THR49	65.698			FtsB ARG70	FtsL GLU88	86.9482
FtsB GLN16	FtsL THR49	78.0802			FtsL VAL110	FtsB SER76	74.6533			FtsB GLN16	FtsL THR49	78.7072			FtsL ARG67	FtsB ASP35	65.031			FtsL ARG67	FtsB ASP35	82.5336
FtsB ARG70	FtsL GLU88	71.681			FtsL ARG67	FtsB ASP35	54.7107			FtsL ARG74	FtsB GLN39	59.4582			FtsL ARG74	FtsB GLN39	55.0262			FtsL ARG74	FtsB GLN39	70.9693
FtsL HSD109	FtsB LEU75	67.9561			FtsL GLN120	FtsB ASP90	53.8977			FtsL ARG67	FtsB ASP35	59.0304			FtsL GLN120	FtsB ASP90	53.7875			FtsB GLN16	FtsL THR49	70.8253
FtsL ARG67	FtsB ASP35	55.4919			FtsB ASN43	FtsL GLU73	52.7021			FtsL VAL110	FtsB SER76	54.1825			FtsL VAL110	FtsB SER76	52.3106			FtsL HSD109	FtsB LEU75	56.5259
FtsB ASN43	FtsL GLU73	53.8204			FtsL HSD109	FtsB LEU75	44.7633			FtsL HSD109	FtsB LEU75	41.6825			FtsB ASN43	FtsL GLU73	42.02			FtsL VAL110	FtsB SER76	52.3992
FtsL ARG74	FtsB GLN39	37.9656			FtsL ARG74	FtsB GLN39	33.8116			FtsL THR60	FtsB ASN24	36.8821			FtsL HSD109	FtsB LEU75	36.8271			FtsB ASN50	FtsL GLU80	51.5355
FtsL THR60	FtsB ASN24	28.3668			FtsB PHE84	FtsL GLN114	31.5638			FtsB ASN43	FtsL GLU73	35.8365			FtsB ASN24	FtsL GLU61	31.6341			FtsB ASN43	FtsL GLU73	44.3858
FtsB ASN50	FtsL GLU80	27.5549			FtsL THR60	FtsB ASN24	27.6901			FtsB ARG79	FtsL LEU105	30.846			FtsL THR60	FtsB ASN24	21.8676			FtsB ARG79	FtsL LEU105	38.9635
FtsL ARG96	FtsB LEU60	12.7507			FtsB ARG79	FtsL LEU105	21.6643			FtsB ASN50	FtsL GLU80	22.3859			FtsB ASN50	FtsL GLU80	21.1053			FtsL THR60	FtsB ASN24	25.2399
FtsL HSD109	FtsB SER76	11.7479			FtsB ASN50	FtsL GLU80	19.4644			FtsB LYS47	FtsL GLU73	16.2072			FtsB PHE84	FtsL GLN114	20.2001			FtsL ARG96	FtsB LEU60	15.7869
FtsB ARG79	FtsL LEU105	11.3181			FtsB LYS47	FtsL GLU73	15.4472			FtsB PHE84	FtsL GLN114	16.1122			FtsB LYS47	FtsL GLU73	16.3888			FtsL HSD109	FtsB SER76	14.3474
FtsB PHE84	FtsL GLN114	11.1748								FtsL ARG96	FtsB LEU60	11.9297			FtsB ARG79	FtsL LEU105	12.2916
										FtsL HSD109	FtsB SER76	10.9316			FtsL HSD109	FtsB SER76	11.9104

## Sheet: FtsL-W
SYSTEM	WT					R167S					E289G					R61E					FtsN
RESIDUE	RESIDUE	FREQ (%)			RESIDUE	RESIDUE	FREQ			RESIDUE	RESIDUE	FREQ			RESIDUE	RESIDUE	FREQ			RESIDUE	RESIDUE	FREQ
FtsL ARG61	FtsW SER284	99.618			FtsL ARG61	FtsW SER284	99.7131			FtsL ARG61	FtsW SER284	98.1464			FtsW ARG46	FtsL ASP31	82.8966			FtsW ARG46	FtsL ASP31	83.2054
FtsL ARG61	FtsW ASN283	94.4126			FtsL ARG61	FtsW ASN283	93.5438			FtsL ARG61	FtsW ASN283	94.2966			FtsW LYS287	FtsL HSD58	65.9838			FtsW LYS287	FtsL HSD58	79.2706
FtsW LYS287	FtsL HSD58	81.5664			FtsW LYS287	FtsL HSD58	78.2879			FtsW ARG46	FtsL ASP31	78.9924			FtsW TYR399	FtsL VAL12	40.4002			FtsL ARG61	FtsW ASN283	47.9367
FtsW ARG46	FtsL ASP31	74.4508			FtsW ARG46	FtsL ASP31	58.4888			FtsW LYS287	FtsL HSD58	73.0038								FtsL ARG21	FtsW GLU400	26.2956
FtsL HSD22	FtsW TYR399	42.3591								FtsW ARG46	FtsL HSD19	25.7605								FtsL ARG4	FtsW GLU404	24.5681
										FtsL LYS13	FtsW GLN407	11.7871								FtsL ARG21	FtsW GLU404	24.5202
										FtsW GLN407	FtsL GLU20	11.7871								FtsL MET1	FtsW GLU105	22.2649
										FtsL HSD19	FtsW TYR399	11.692								FtsL ARG61	FtsW SER284	17.9463
										FtsL SER15	FtsW ARG402	11.3593								FtsL SER15	FtsW GLU404	16.2188
																				FtsW ARG411	FtsL GLY14	14.6833
																				FtsL LEU9	FtsW VAL410	13.6756
																				FtsL ARG4	FtsW ILE336	12.8599
																				FtsL HSD22	FtsW TYR399	12.0441
																				FtsL MET1	FtsW GLU400	10.3167

## Sheet: FtsB-I
SYSTEM	WT					R167S					E289G					R61E					FtsN
RESIDUE	RESIDUE	FREQ (%)			RESIDUE	RESIDUE	FREQ			RESIDUE	RESIDUE	FREQ			RESIDUE	RESIDUE	FREQ			RESIDUE	RESIDUE	FREQ
FtsB ARG239	FtsI GLU74	69.2932			FtsI ASN24	FtsB GLU219	62.8886			FtsI LYS23	FtsB GLU219	52.0913			FtsI SER92	FtsB PRO565	94.9023			FtsB ARG80	FtsI GLU74	40.8829
FtsI LYS23	FtsB GLU219	45.0334			FtsB ARG80	FtsI GLU74	53.9933			FtsB ARG80	FtsI GLU74	48.3365			FtsB ALA567	FtsI SER92	87.8514			FtsI LYS23	FtsB GLU219	32.1497
FtsB ARG80	FtsI GLU74	41.595			FtsB ARG239	FtsI GLU74	36.3941			FtsB ARG239	FtsI GLU74	27.6616			FtsI ARG94	FtsB ASP566	72.7489			FtsB ARG239	FtsI GLU74	10.3647
FtsI ARG94	FtsB GLU564	19.4365			FtsB ASN268	FtsI ASN101	27.3553			FtsI ARG103	FtsB PRO452	14.6388			FtsI ARG103	FtsB THR466	27.8704
FtsI ARG86	FtsB ASN562	10.5062			FtsI ARG103	FtsB GLU575	26.4945			FtsI ASN24	FtsB GLU219	14.5437			FtsB ARG80	FtsI GLU74	18.6279
					FtsI ARG86	FtsB ASN562	25.012			FtsI ARG94	FtsB PRO565	13.7357			FtsB ASN326	FtsI ASN102	18.3897
					FtsI ARG94	FtsB PRO565	23.6251			FtsB ARG239	FtsI ASN73	12.3574			FtsI ARG94	FtsB ALA567	15.3406
					FtsI ARG94	FtsB GLU564	22.9555								FtsB ARG239	FtsI GLU74	15.1501
					FtsI ASN101	FtsB ASP566	22.1903								FtsI ARG103	FtsB GLU325	15.1024
					FtsI ARG103	FtsB THR569	21.8077
					FtsI LYS23	FtsB GLU219	18.9861
					FtsI LYS23	FtsB ASP220	15.9254
					FtsB ASN562	FtsI LEU87	15.0646
					FtsB ARG442	FtsI ASN101	14.9211
					FtsB ARG490	FtsI GLY99	10.1387

## Sheet: FtsQ-I
SYSTEM	WT					R167S					E289G					R61E					FtsN
RESIDUE	RESIDUE	FREQ (%)			RESIDUE	RESIDUE	FREQ			RESIDUE	RESIDUE	FREQ			RESIDUE	RESIDUE	FREQ			RESIDUE	RESIDUE	FREQ
FtsQ ARG239	FtsI ASP249	23.4479			FtsQ ARG239	FtsI ASP249	48.3022			FtsQ ARG239	FtsI ASP249	41.3973			FtsQ ARG239	FtsI ASP249	27.8704			FtsQ GLN580	FtsI GLU225	12.1881
FtsQ ARG587	FtsI GLU225	19.1022			FtsQ GLY585	FtsI ARG185	21.2339			FtsQ ARG587	FtsI ASP184	16.73			FtsQ VAL482	FtsI ASN269	26.6794
FtsQ GLN580	FtsI GLU225	14.0401			FtsQ GLY586	FtsI ARG185	14.682			FtsQ ASN562	FtsI SER250	15.5418			FtsQ ASN579	FtsI GLU225	15.7694
FtsQ GLY586	FtsI ASP184	12.4164			FtsQ ASN562	FtsI SER250	12.2908			FtsQ GLY581	FtsI ASN269	10.0285
					FtsQ THR584	FtsI ARG185	12.0038
					FtsI ARG185	FtsQ GLU582	10.2343

## Sheet: FtsB-Q
SYSTEM	WT					R167S					E289G					R61E					FtsN
RESIDUE	RESIDUE	FREQ (%)			RESIDUE	RESIDUE	FREQ			RESIDUE	RESIDUE	FREQ			RESIDUE	RESIDUE	FREQ			RESIDUE	RESIDUE	FREQ
FtsQ THR83	FtsB VAL254	100			FtsQ THR83	FtsB VAL254	100			FtsQ THR83	FtsB VAL254	99.9525			FtsQ THR83	FtsB VAL254	100			FtsQ THR83	FtsB VAL254	100
FtsQ TYR85	FtsB ALA252	100			FtsQ TYR85	FtsB ALA252	100			FtsQ TYR85	FtsB ALA252	99.9525			FtsQ TYR85	FtsB ALA252	100			FtsQ TYR85	FtsB ALA252	100
FtsB ARG196	FtsQ GLU69	100			FtsB ARG196	FtsQ GLU69	98.087			FtsB ARG196	FtsQ GLU69	99.9525			FtsB ARG196	FtsQ GLU69	100			FtsB ARG196	FtsQ GLU69	100
FtsB ARG196	FtsQ GLU56	99.9522			FtsB ARG213	FtsQ GLU69	97.8957			FtsB TYR243	FtsQ GLU82	99.8574			FtsB TYR243	FtsQ GLU82	99.2854			FtsB ARG196	FtsQ GLU56	99.952
FtsB ARG213	FtsQ GLU56	99.7135			FtsQ ARG72	FtsB TYR248	97.6088			FtsB ARG196	FtsQ GLU56	99.1445			FtsB ARG196	FtsQ GLU56	98.5231			FtsB TYR243	FtsQ GLU82	99.7121
FtsB ARG213	FtsQ GLU69	99.4747			FtsB TYR248	FtsQ MET77	97.4175			FtsB ARG213	FtsQ GLU69	94.8669			FtsB ARG213	FtsQ GLU69	98.1896			FtsB ARG213	FtsQ GLU56	99.4242
FtsB TYR243	FtsQ GLU82	99.4269			FtsB ARG196	FtsQ GLU56	93.5916			FtsB TRP256	FtsQ THR83	93.4411			FtsQ ARG72	FtsB TYR248	97.0462			FtsB ARG213	FtsQ GLU69	97.2649
FtsB TYR248	FtsQ MET77	96.8004			FtsB ARG213	FtsQ GLU56	89.9091			FtsB ARG213	FtsQ GLU56	86.1692			FtsB TYR248	FtsQ MET77	96.141			FtsB TRP256	FtsQ THR83	91.2188
FtsQ ARG72	FtsB TYR248	96.5138			FtsB TRP256	FtsQ THR83	88.3788			FtsQ ARG72	FtsB TYR248	85.8365			FtsB ARG213	FtsQ GLU56	94.5688			FtsQ ARG72	FtsB TYR248	84.9328
FtsB TRP256	FtsQ THR83	89.5893			FtsB TYR243	FtsQ GLU82	70.2056			FtsB TYR248	FtsQ MET77	79.7529			FtsB TRP256	FtsQ THR83	91.6627			FtsQ MET77	FtsB TYR248	73.2726
FtsQ GLN52	FtsB ARG196	47.851			FtsQ GLN52	FtsB ARG196	46.7241			FtsQ ASN73	FtsB ARG247	50.9506			FtsQ LEU87	FtsB SER250	39.3521			FtsQ ASN73	FtsB ARG247	60.0288
FtsQ ASN73	FtsB ARG247	35.5301			FtsQ ASN73	FtsB ARG247	37.1114			FtsB ARG247	FtsQ GLU68	40.8745			FtsQ GLN52	FtsB ARG196	36.2077			FtsQ GLN52	FtsB ARG196	53.023
FtsB ARG196	FtsQ GLU65	35.4346			FtsB ARG196	FtsQ ASP59	30.6074			FtsQ ARG72	FtsB ASP245	34.3156			FtsQ ASN73	FtsB ARG247	35.1596			FtsB ARG247	FtsQ GLU68	42.4184
FtsB SER198	FtsQ GLU65	35.2436			FtsQ ASN73	FtsB ASP249	26.1597			FtsQ GLN52	FtsB ARG196	28.6597			FtsB ARG196	FtsQ ASP59	26.9652			FtsQ ARG72	FtsB ASP245	39.7793
FtsQ ASN73	FtsB ASP249	22.4928			FtsB ARG219	FtsQ ASN73	22.6686			FtsB ARG196	FtsQ ASP59	27.1388			FtsQ ASN73	FtsB ASP249	21.7246			FtsB ARG196	FtsQ ASP59	27.5912
FtsQ LEU87	FtsB SER250	22.2541			FtsB ARG213	FtsQ GLN52	18.6992			FtsQ ASN73	FtsB ASP249	23.1464			FtsB TRP256	FtsQ GLY81	20.7718			FtsQ ASN73	FtsB ASP249	20.8253
FtsB ARG196	FtsQ ASP59	22.2541			FtsB ARG247	FtsQ GLU68	18.2209			FtsB ARG196	FtsQ GLU65	17.2529			FtsB ARG247	FtsQ GLU68	18.9614			FtsQ ARG86	FtsB SER250	14.9712
FtsB ARG247	FtsQ GLU68	21.681			FtsQ LEU87	FtsB SER250	17.5992			FtsB SER198	FtsQ GLU65	17.1103			FtsB ARG219	FtsQ ASN73	16.627			FtsQ LEU87	FtsB SER250	13.5797
FtsB ARG213	FtsQ GLN52	11.9389			FtsB ARG196	FtsQ GLU65	13.3429			FtsQ LEU87	FtsB SER250	14.8764			FtsB ARG247	FtsQ GLU65	13.7685			FtsB ARG213	FtsQ GLN52	11.7083
FtsB ARG219	FtsQ ASN73	11.6523			FtsB SER198	FtsQ GLU65	12.3864													FtsB ARG247	FtsQ GLU65	10.0288
FtsB TRP256	FtsQ GLY81	11.127			FtsB ARG247	FtsQ GLU65	11.956
FtsB ARG247	FtsQ GLU65	10.7927
FtsQ ARG86	FtsB SER250	10.2674

## Sheet: FtsL-I
SYSTEM	WT					R167S					E289G					R61E					FtsN
RESIDUE	RESIDUE	FREQ (%)			RESIDUE	RESIDUE	FREQ			RESIDUE	RESIDUE	FREQ			RESIDUE	RESIDUE	FREQ			RESIDUE	RESIDUE	FREQ
FtsI VAL119	FtsL PHE576	99.8567			FtsI VAL119	FtsL PHE576	99.9044			FtsI VAL119	FtsL PHE576	99.5247			FtsI VAL119	FtsL PHE576	98.6184			FtsL PHE576	FtsI ILE117	99.2322
FtsL PHE576	FtsI ILE117	99.7135			FtsL PHE576	FtsI ILE117	96.0784			FtsL PHE576	FtsI ILE117	99.4297			FtsL PHE576	FtsI ILE117	88.8518			FtsI VAL119	FtsL PHE576	99.1363
FtsL ASN574	FtsI ILE117	98.9494			FtsI ARG82	FtsL SER85	92.2047			FtsI ILE117	FtsL ASN574	99.3821			FtsI ARG82	FtsL SER85	81.9438			FtsI ILE117	FtsL ASN574	98.6564
FtsL ARG207	FtsI GLU68	97.0392			FtsL ILE578	FtsI VAL119	83.6442			FtsL ARG207	FtsI GLU68	87.4525			FtsL ARG559	FtsI GLU115	56.0267			FtsI ARG82	FtsL SER85	93.0422
FtsL ILE578	FtsI VAL119	93.0755			FtsL ARG559	FtsI GLU115	82.9268			FtsI ARG82	FtsL SER85	87.0722			FtsI ILE117	FtsL ASN574	51.4531			FtsL ILE578	FtsI VAL119	77.3992
FtsI ARG82	FtsL SER85	87.5358			FtsL ARG207	FtsI GLU68	68.0536			FtsL ARG559	FtsI GLU115	85.1236			FtsL ILE578	FtsI VAL119	42.4964			FtsI ARG82	FtsL SER70	56.5259
FtsL ARG559	FtsI GLU115	82.9035			FtsI ARG61	FtsL GLU219	63.5581			FtsL ILE578	FtsI VAL119	74.5722			FtsL ARG207	FtsI GLU68	28.7756			FtsI LYS121	FtsL ILE578	53.215
FtsI LYS121	FtsL ILE578	67.383			FtsI ILE117	FtsL ASN574	60.2104			FtsL ASN574	FtsI GLU115	64.6863			FtsL ARG80	FtsI GLU88	28.0133			FtsL ASN574	FtsI ASN116	49.4722
FtsL TYR168	FtsI ASN89	62.9417			FtsL ARG246	FtsI GLU98	38.4983			FtsI LYS121	FtsL ILE578	50.5703			FtsL ASN574	FtsI GLU115	21.677			FtsI ARG67	FtsL ASP225	47.1689
FtsL ASN574	FtsI ASN116	47.469			FtsI ARG67	FtsL ASP220	35.9158			FtsL ASN574	FtsI ASN116	50			FtsL ARG246	FtsI GLU98	16.1029			FtsL ARG207	FtsI GLU68	41.5067
FtsI ASN89	FtsL PRO170	39.6848			FtsI THR64	FtsL VAL217	26.3989			FtsL ARG246	FtsI GLU98	42.9658			FtsL ARG246	FtsI HSD109	14.3402			FtsL ARG559	FtsI GLU115	39.6833
FtsL ASN574	FtsI GLU115	36.7717			FtsL ASN574	FtsI ASN116	24.0555			FtsL GLN65	FtsI GLU68	40.019			FtsL TYR168	FtsI ASN89	13.959			FtsL LYS573	FtsI GLU115	37.9559
FtsI ASN83	FtsL PRO87	34.9093			FtsL ARG559	FtsI VAL110	21.5208			FtsI ARG67	FtsL ASP220	31.9867			FtsL GLU173	FtsI HSD94	11.3864			FtsL ASN574	FtsI GLU115	36.0845
FtsL ARG246	FtsI GLU98	26.5043			FtsL GLN142	FtsI ASN83	20.6121			FtsI ARG82	FtsL SER70	31.4639			FtsI ASN89	FtsL PRO170	11.3387			FtsI ARG61	FtsL GLU219	35.7486
FtsL LYS573	FtsI GLU115	24.6418			FtsL LYS211	FtsI GLU68	18.5079			FtsL TYR168	FtsI ASN89	22.1008			FtsI ARG82	FtsL SER70	10.3859			FtsL ARG559	FtsI VAL110	34.7889
FtsL GLN142	FtsI ASN83	23.0181			FtsL ASN574	FtsI SER113	15.3993			FtsL SER68	FtsI ASP75	21.8631								FtsL ARG559	FtsI HSD109	33.4453
FtsI ARG67	FtsL ASP220	22.9704			FtsL TYR169	FtsI ASN89	14.8254			FtsI ASN83	FtsL PRO87	21.673								FtsI ARG74	FtsL ASP225	32.4856
FtsL ARG246	FtsI HSD94	15.2818			FtsI ARG96	FtsL GLU173	13.2951			FtsI LYS121	FtsL GLN580	19.154								FtsL LYS211	FtsI GLU68	30.7102
FtsI ARG82	FtsL SER70	15.2818			FtsL ASN574	FtsI GLU115	12.0038			FtsI ARG61	FtsL GLU219	18.251								FtsL ARG246	FtsI ASP93	26.4395
FtsL ASP572	FtsI SER113	11.5091			FtsI ARG99	FtsL GLU173	11.8604			FtsI LYS121	FtsL GLU582	17.6331								FtsI ASN89	FtsL PRO170	22.9846
					FtsL ARG246	FtsI HSD109	10.9039			FtsL GLN142	FtsI ASN83	13.8783								FtsL ASP572	FtsI SER113	17.7063
										FtsI ARG67	FtsL SER226	11.3118								FtsI GLU115	FtsL ASP572	17.4664
										FtsL ARG246	FtsI HSD109	10.5513								FtsI ASN89	FtsL GLU238	14.1075
																				FtsI ARG61	FtsL ILE218	12.1401

## Sheet: FtsW-I
SYSTEM	WT					R167S					E289G					R61E					FtsN					FtsWI
RESIDUE	RESIDUE	FREQ (%)			RESIDUE	RESIDUE	FREQ			RESIDUE	RESIDUE	FREQ			RESIDUE	RESIDUE	FREQ			RESIDUE	RESIDUE	FREQ			RESIDUE	RESIDUE	FREQ
FtsW LYS211	FtsI TYR290	99.0926			FtsW ILE20	FtsI LEU214	98.6609			FtsW ARG23	FtsI ALA217	97.4335			FtsW ARG60	FtsI GLN266	100			FtsW ARG23	FtsI PHE213	99.1843			FtsW ARG23	FtsI ALA217	97.7121
FtsW ARG23	FtsI PHE213	97.66			FtsI TYR290	FtsW LYS211	97.9436			FtsW ARG23	FtsI PHE213	96.6255			FtsI ARG273	FtsW GLU219	99.6665			FtsW ARG23	FtsI ALA217	95.8733			FtsW ARG23	FtsI PHE213	97.7121
FtsW ARG23	FtsI ALA217	96.7049			FtsW TYR214	FtsI GLU289	96.9871			FtsW GLN46	FtsI PHE271	83.6502			FtsW ARG23	FtsI PHE213	98.9519			FtsW LYS211	FtsI TYR290	83.8772			FtsW ILE20	FtsI LEU214	87.1783
FtsW TYR214	FtsI GLU289	87.8701			FtsW ARG23	FtsI ALA217	96.1263			FtsI TYR309	FtsW LEU39	76.5684			FtsW ARG60	FtsI THR265	98.666			FtsI TYR309	FtsW LEU39	81.4779			FtsW GLN46	FtsI PHE271	83.6511
FtsW ILE20	FtsI LEU214	82.7603			FtsW ARG23	FtsI PHE213	94.835			FtsW GLN46	FtsI GLY304	74.4772			FtsW ARG23	FtsI ALA217	98.3325			FtsW GLN46	FtsI PHE271	81.382			FtsW GLN46	FtsI GLY304	75.5005
FtsW GLN46	FtsI GLY304	78.319			FtsW ARG41	FtsI ALA364	91.3917			FtsW LYS211	FtsI TYR290	63.2129			FtsW GLN46	FtsI PHE271	85.7075			FtsW ILE20	FtsI LEU214	79.5106			FtsI TYR309	FtsW LEU39	70.8294
FtsW ARG60	FtsI GLN266	77.4594			FtsW ARG60	FtsI GLN266	88.857			FtsW ARG213	FtsI LEU288	60.1711			FtsW ILE20	FtsI LEU214	83.2301			FtsW GLN46	FtsI GLY304	74.7601			FtsW ARG41	FtsI ALA364	68.5891
FtsW GLN46	FtsI PHE271	76.2655			FtsW GLN46	FtsI PHE271	81.6356			FtsW ARG60	FtsI GLN266	59.9335			FtsW ARG216	FtsI GLU289	71.7961			FtsI ARG273	FtsW ASP58	72.2649			FtsW LYS55	FtsI GLU275	59.1992
FtsW ARG213	FtsI LEU288	71.681			FtsW GLN46	FtsI GLY304	77.7618			FtsI ARG331	FtsW PHE19	41.2548			FtsI TYR309	FtsW LEU39	65.2692			FtsW ARG213	FtsI GLU289	59.1171			FtsW ARG216	FtsI GLU289	53.0982
FtsW ARG41	FtsI ALA364	63.1805			FtsI TYR309	FtsW LEU39	72.9316			FtsI ARG273	FtsW ASP58	40.3517			FtsW GLN46	FtsI GLY304	63.7923			FtsI GLN266	FtsW GLY57	47.5048			FtsI ARG273	FtsW ASP58	51.8112
FtsI TYR309	FtsW LEU39	62.8462			FtsW ARG213	FtsI LEU288	65.0407			FtsI ARG331	FtsW SER21	28.8498			FtsW ARG41	FtsI ALA364	22.4869			FtsI ARG73	FtsW ASP212	43.3301			FtsW TYR214	FtsI GLU289	38.9895
FtsW ARG213	FtsI GLU289	16.6189			FtsW ARG63	FtsI TYR290	27.1162			FtsW ARG213	FtsI GLY289	19.0114			FtsW SER61	FtsI TYR290	13.292			FtsW ARG41	FtsI ALA364	34.1651			FtsW LYS55	FtsI GLY272	37.8932
FtsW ARG63	FtsI TYR290	15.616			FtsI ARG331	FtsW SER21	18.5079			FtsI TYR290	FtsW ASP212	11.1217								FtsW ARG60	FtsI GLN266	26.8714			FtsW GLY57	FtsI MET269	29.8856
FtsW ARG60	FtsI THR265	15.1862			FtsI ARG273	FtsW ASP58	15.7819			FtsW ARG41	FtsI ALA364	10.2662								FtsW TYR214	FtsI GLU289	25.7678			FtsI ARG331	FtsW SER21	18.8275
FtsI ARG331	FtsW SER21	13.276			FtsW ARG60	FtsI THR265	15.0167													FtsW ARG60	FtsI THR265	24.5681			FtsI ARG273	FtsW SER61	13.5367
					FtsW ARG213	FtsI GLU289	12.6255													FtsW SER49	FtsI GLY272	17.8023			FtsW ARG213	FtsI GLU289	10.8198
					FtsW ARG60	FtsI GLU255	11.4778													FtsW ARG213	FtsI LEU288	13.7716
																				FtsW ARG63	FtsI TYR290	11.1804

## Sheet: FtsI-N
	FtsN
RESIDUE	RESIDUE	FREQ
FtsI TYR150	FtsN PRO76	57.8215
FtsI ASN131	FtsN THR100	38.0518
FtsI ARG135	FtsN GLU101	37.572
FtsN LYS78	FtsI ASN115	36.5643
FtsI LYS133	FtsN SER103	36.2764
FtsI ARG135	FtsN THR100	31.7179
FtsI VAL64	FtsN LYS58	29.8944
FtsN LYS58	FtsI LEU62	27.3033
FtsI LYS211	FtsN GLU60	25.3359
FtsN GLU60	FtsI VAL64	24.8081
FtsI ASN144	FtsN TRP83	23.1286
FtsI GLN142	FtsN LEU89	16.5547
FtsI ARG63	FtsN GLU60	15.595
FtsI GLN65	FtsN GLU60	15.4511
FtsI LEU161	FtsN THR64	14.6353
FtsI ASN285	FtsN LEU89	12.9559
FtsI ARG135	FtsN PRO102	12.6679
FtsI LYS152	FtsN GLU63	12.62
FtsN ARG82	FtsI ASP146	11.3244
FtsI GLY158	FtsN SER67	10.6046

## Sheet: FtsL-N
	FtsN
RESIDUE	RESIDUE	FREQ
FtsN ARG84	FtsL GLU87	100
FtsL ASN83	FtsN TYR85	99.6161
FtsN TYR85	FtsL GLU87	72.7447
FtsN ARG82	FtsL GLU80	72.2169
