# Supplementary material for: Conformational changes in the essential E. coli septal cell wall synthesis complex suggest an activation mechanism
Source: Nat Commun. 2023 Jul 31;14:4585. doi: 10.1038/s41467-023-39921-4 (PMC10390529; doi:10.1038/s41467-023-39921-4)
Supplement: Supplementary file 5 — Supplementary Data 2 [file 41467_2023_39921_MOESM5_ESM.zip]

Archive with 36 entries (30 files):
- Supplementary Data 2/coordinates-after-1-microsecond-MD/
- Supplementary Data 2/coordinates-after-1-microsecond-MD/E289G_lastframe.pdb
- Supplementary Data 2/coordinates-after-1-microsecond-MD/FtsN_lastframe.pdb
- Supplementary Data 2/coordinates-after-1-microsecond-MD/FtsWI_lastframe.pdb
- Supplementary Data 2/coordinates-after-1-microsecond-MD/R167S_lastframe.pdb
- Supplementary Data 2/coordinates-after-1-microsecond-MD/R61E_lastframe.pdb
- Supplementary Data 2/coordinates-after-1-microsecond-MD/README.md
- Supplementary Data 2/coordinates-after-1-microsecond-MD/wt_lastframe.pdb
- Supplementary Data 2/final_frames_memb/
- Supplementary Data 2/final_frames_memb/final_frames_memb/
- Supplementary Data 2/final_frames_memb/final_frames_memb/._E289G_lastframe_memb.pdb
- Supplementary Data 2/final_frames_memb/final_frames_memb/._FtsN_lastframe_memb.pdb
- Supplementary Data 2/final_frames_memb/final_frames_memb/._FtsWI_lastframe_memb.pdb
- Supplementary Data 2/final_frames_memb/final_frames_memb/._R167S_lastframe_memb.pdb
- Supplementary Data 2/final_frames_memb/final_frames_memb/._R61E_lastframe_memb.pdb
- Supplementary Data 2/final_frames_memb/final_frames_memb/._wt_lastframe_memb.pdb
- Supplementary Data 2/final_frames_memb/final_frames_memb/E289G_lastframe_memb.pdb
- Supplementary Data 2/final_frames_memb/final_frames_memb/FtsN_lastframe_memb.pdb
- Supplementary Data 2/final_frames_memb/final_frames_memb/FtsWI_lastframe_memb.pdb
- Supplementary Data 2/final_frames_memb/final_frames_memb/R167S_lastframe_memb.pdb
- Supplementary Data 2/final_frames_memb/final_frames_memb/R61E_lastframe_memb.pdb
- Supplementary Data 2/final_frames_memb/final_frames_memb/wt_lastframe_memb.pdb
- Supplementary Data 2/predicted-structures/
- Supplementary Data 2/predicted-structures/Escherichia-coli/
- Supplementary Data 2/predicted-structures/Escherichia-coli/FtsQLBN_58_108.pdb
- Supplementary Data 2/predicted-structures/Escherichia-coli/FtsQLBWI.pdb
- Supplementary Data 2/predicted-structures/Escherichia-coli/FtsQLBWIN_58_108.pdb
- Supplementary Data 2/predicted-structures/Escherichia-coli/FtsQLBWIN_full.pdb
- Supplementary Data 2/predicted-structures/Escherichia-coli/FtsWI.pdb
- Supplementary Data 2/predicted-structures/Escherichia-coli/FtsWIN_58_108.pdb
- Supplementary Data 2/predicted-structures/Other-species/
- Supplementary Data 2/predicted-structures/Other-species/Af_FtsQLBWIN_full.pdb
- Supplementary Data 2/predicted-structures/Other-species/Bs_DivIB_L_DivIC_W_Pbp2B.pdb
- Supplementary Data 2/predicted-structures/Other-species/Pa_FtsQLBW_PBP3x_N_68_118.pdb
- Supplementary Data 2/predicted-structures/Other-species/Pa_FtsQLBWIN_68_118.pdb
- Supplementary Data 2/predicted-structures/Other-species/Sp_DivIB_L_DivIC_W_PBP2x.pdb
