# Supplementary material for: Conformational changes in the essential E. coli septal cell wall synthesis complex suggest an activation mechanism
Source: Nat Commun. 2023 Jul 31;14:4585. doi: 10.1038/s41467-023-39921-4 (PMC10390529; doi:10.1038/s41467-023-39921-4)
Supplement: Supplementary file 5 — Supplementary Data 2 [file 41467_2023_39921_MOESM5_ESM.zip › Supplementary Data 2/coordinates-after-1-microsecond-MD/E289G_lastframe.pdb]

TITLE     MDANALYSIS FRAMES FROM 0, STEP 1: Created by PDBWriter
CRYST1  178.869  178.869  199.830  90.00  90.00  90.00 P 1           1
MODEL        1
ATOM      1  CAY ASN A  20      -6.579 -61.951  -6.687  1.00  0.00      PROA C
ATOM      2  HY1 ASN A  20      -6.348 -61.261  -7.527  1.00  0.00      PROA H
ATOM      3  HY2 ASN A  20      -7.065 -62.857  -7.107  1.00  0.00      PROA H
ATOM      4  HY3 ASN A  20      -5.662 -62.298  -6.165  1.00  0.00      PROA H
ATOM      5  CY  ASN A  20      -7.509 -61.283  -5.776  1.00  0.00      PROA C
ATOM      6  OY  ASN A  20      -7.638 -60.068  -5.834  1.00  0.00      PROA O
ATOM      7  N   ASN A  20      -8.078 -62.032  -4.884  1.00  0.00      PROA N
ATOM      8  HN  ASN A  20      -7.799 -62.975  -5.052  1.00  0.00      PROA H
ATOM      9  CA  ASN A  20      -8.917 -61.707  -3.749  1.00  0.00      PROA C
ATOM     10  HA  ASN A  20      -9.737 -61.092  -4.090  1.00  0.00      PROA H
ATOM     11  CB  ASN A  20      -9.467 -63.012  -3.202  1.00  0.00      PROA C
ATOM     12  HB1 ASN A  20      -8.601 -63.453  -2.664  1.00  0.00      PROA H
ATOM     13  HB2 ASN A  20      -9.768 -63.740  -3.985  1.00  0.00      PROA H
ATOM     14  CG  ASN A  20     -10.607 -62.778  -2.263  1.00  0.00      PROA C
ATOM     15  OD1 ASN A  20     -10.538 -63.032  -1.093  1.00  0.00      PROA O
ATOM     16  ND2 ASN A  20     -11.712 -62.268  -2.794  1.00  0.00      PROA N
ATOM     17 HD21 ASN A  20     -11.832 -62.203  -3.785  1.00  0.00      PROA H
ATOM     18 HD22 ASN A  20     -12.474 -62.144  -2.158  1.00  0.00      PROA H
ATOM     19  C   ASN A  20      -8.231 -60.793  -2.668  1.00  0.00      PROA C
ATOM     20  O   ASN A  20      -7.024 -60.871  -2.386  1.00  0.00      PROA O
ATOM     21  N   ASN A  21      -9.081 -59.846  -2.108  1.00  0.00      PROA N
ATOM     22  HN  ASN A  21     -10.031 -59.690  -2.365  1.00  0.00      PROA H
ATOM     23  CA  ASN A  21      -8.554 -58.851  -1.252  1.00  0.00      PROA C
ATOM     24  HA  ASN A  21      -7.476 -58.831  -1.317  1.00  0.00      PROA H
ATOM     25  CB  ASN A  21      -8.942 -57.456  -1.697  1.00  0.00      PROA C
ATOM     26  HB1 ASN A  21      -8.562 -56.670  -1.009  1.00  0.00      PROA H
ATOM     27  HB2 ASN A  21     -10.047 -57.351  -1.755  1.00  0.00      PROA H
ATOM     28  CG  ASN A  21      -8.520 -57.091  -3.193  1.00  0.00      PROA C
ATOM     29  OD1 ASN A  21      -9.250 -57.326  -4.160  1.00  0.00      PROA O
ATOM     30  ND2 ASN A  21      -7.480 -56.182  -3.364  1.00  0.00      PROA N
ATOM     31 HD21 ASN A  21      -6.891 -56.011  -2.575  1.00  0.00      PROA H
ATOM     32 HD22 ASN A  21      -7.465 -55.705  -4.242  1.00  0.00      PROA H
ATOM     33  C   ASN A  21      -8.832 -59.193   0.171  1.00  0.00      PROA C
ATOM     34  O   ASN A  21      -8.194 -58.620   1.053  1.00  0.00      PROA O
ATOM     35  N   GLY A  22      -9.730 -60.196   0.440  1.00  0.00      PROA N
ATOM     36  HN  GLY A  22     -10.347 -60.551  -0.259  1.00  0.00      PROA H
ATOM     37  CA  GLY A  22      -9.972 -60.729   1.779  1.00  0.00      PROA C
ATOM     38  HA1 GLY A  22     -10.992 -61.083   1.784  1.00  0.00      PROA H
ATOM     39  HA2 GLY A  22      -9.877 -59.805   2.331  1.00  0.00      PROA H
ATOM     40  C   GLY A  22      -8.961 -61.788   2.227  1.00  0.00      PROA C
ATOM     41  O   GLY A  22      -8.483 -61.583   3.343  1.00  0.00      PROA O
ATOM     42  N   THR A  23      -8.547 -62.653   1.378  1.00  0.00      PROA N
ATOM     43  HN  THR A  23      -8.987 -62.815   0.498  1.00  0.00      PROA H
ATOM     44  CA  THR A  23      -7.396 -63.399   1.707  1.00  0.00      PROA C
ATOM     45  HA  THR A  23      -7.508 -63.903   2.656  1.00  0.00      PROA H
ATOM     46  CB  THR A  23      -7.145 -64.511   0.682  1.00  0.00      PROA C
ATOM     47  HB  THR A  23      -6.217 -65.072   0.923  1.00  0.00      PROA H
ATOM     48  OG1 THR A  23      -7.047 -64.067  -0.705  1.00  0.00      PROA O
ATOM     49  HG1 THR A  23      -7.028 -64.896  -1.190  1.00  0.00      PROA H
ATOM     50  CG2 THR A  23      -8.270 -65.544   0.750  1.00  0.00      PROA C
ATOM     51 HG21 THR A  23      -8.150 -66.288  -0.067  1.00  0.00      PROA H
ATOM     52 HG22 THR A  23      -9.235 -65.015   0.599  1.00  0.00      PROA H
ATOM     53 HG23 THR A  23      -8.236 -65.997   1.763  1.00  0.00      PROA H
ATOM     54  C   THR A  23      -6.140 -62.672   1.871  1.00  0.00      PROA C
ATOM     55  O   THR A  23      -5.357 -62.915   2.752  1.00  0.00      PROA O
ATOM     56  N   ARG A  24      -5.882 -61.595   1.066  1.00  0.00      PROA N
ATOM     57  HN  ARG A  24      -6.452 -61.373   0.279  1.00  0.00      PROA H
ATOM     58  CA  ARG A  24      -4.804 -60.573   1.262  1.00  0.00      PROA C
ATOM     59  HA  ARG A  24      -3.814 -60.997   1.347  1.00  0.00      PROA H
ATOM     60  CB  ARG A  24      -4.840 -59.457   0.175  1.00  0.00      PROA C
ATOM     61  HB1 ARG A  24      -4.131 -58.625   0.378  1.00  0.00      PROA H
ATOM     62  HB2 ARG A  24      -5.899 -59.123   0.187  1.00  0.00      PROA H
ATOM     63  CG  ARG A  24      -4.298 -59.954  -1.204  1.00  0.00      PROA C
ATOM     64  HG1 ARG A  24      -4.659 -59.212  -1.948  1.00  0.00      PROA H
ATOM     65  HG2 ARG A  24      -4.733 -60.942  -1.467  1.00  0.00      PROA H
ATOM     66  CD  ARG A  24      -2.774 -60.054  -1.381  1.00  0.00      PROA C
ATOM     67  HD1 ARG A  24      -2.698 -60.699  -2.283  1.00  0.00      PROA H
ATOM     68  HD2 ARG A  24      -2.206 -60.557  -0.569  1.00  0.00      PROA H
ATOM     69  NE  ARG A  24      -2.177 -58.698  -1.672  1.00  0.00      PROA N
ATOM     70  HE  ARG A  24      -2.762 -58.045  -2.153  1.00  0.00      PROA H
ATOM     71  CZ  ARG A  24      -0.913 -58.541  -2.093  1.00  0.00      PROA C
ATOM     72  NH1 ARG A  24       0.023 -59.424  -1.800  1.00  0.00      PROA N
ATOM     73 HH11 ARG A  24      -0.330 -60.291  -1.450  1.00  0.00      PROA H
ATOM     74 HH12 ARG A  24       0.864 -59.394  -2.341  1.00  0.00      PROA H
ATOM     75  NH2 ARG A  24      -0.597 -57.494  -2.775  1.00  0.00      PROA N
ATOM     76 HH21 ARG A  24      -1.329 -56.885  -3.078  1.00  0.00      PROA H
ATOM     77 HH22 ARG A  24       0.384 -57.308  -2.720  1.00  0.00      PROA H
ATOM     78  C   ARG A  24      -4.878 -59.807   2.613  1.00  0.00      PROA C
ATOM     79  O   ARG A  24      -3.936 -59.784   3.365  1.00  0.00      PROA O
ATOM     80  N   LEU A  25      -6.111 -59.280   3.024  1.00  0.00      PROA N
ATOM     81  HN  LEU A  25      -6.704 -59.009   2.269  1.00  0.00      PROA H
ATOM     82  CA  LEU A  25      -6.378 -58.685   4.297  1.00  0.00      PROA C
ATOM     83  HA  LEU A  25      -5.653 -57.905   4.473  1.00  0.00      PROA H
ATOM     84  CB  LEU A  25      -7.857 -58.190   4.431  1.00  0.00      PROA C
ATOM     85  HB1 LEU A  25      -8.628 -58.971   4.260  1.00  0.00      PROA H
ATOM     86  HB2 LEU A  25      -7.991 -57.314   3.761  1.00  0.00      PROA H
ATOM     87  CG  LEU A  25      -8.340 -57.538   5.775  1.00  0.00      PROA C
ATOM     88  HG  LEU A  25      -8.441 -58.277   6.599  1.00  0.00      PROA H
ATOM     89  CD1 LEU A  25      -7.336 -56.366   6.280  1.00  0.00      PROA C
ATOM     90 HD11 LEU A  25      -6.333 -56.810   6.459  1.00  0.00      PROA H
ATOM     91 HD12 LEU A  25      -7.690 -56.004   7.268  1.00  0.00      PROA H
ATOM     92 HD13 LEU A  25      -7.504 -55.542   5.554  1.00  0.00      PROA H
ATOM     93  CD2 LEU A  25      -9.662 -56.800   5.624  1.00  0.00      PROA C
ATOM     94 HD21 LEU A  25      -9.636 -56.056   6.448  1.00  0.00      PROA H
ATOM     95 HD22 LEU A  25     -10.578 -57.427   5.660  1.00  0.00      PROA H
ATOM     96 HD23 LEU A  25      -9.864 -56.212   4.703  1.00  0.00      PROA H
ATOM     97  C   LEU A  25      -6.162 -59.658   5.453  1.00  0.00      PROA C
ATOM     98  O   LEU A  25      -5.492 -59.367   6.455  1.00  0.00      PROA O
ATOM     99  N   ALA A  26      -6.676 -60.876   5.364  1.00  0.00      PROA N
ATOM    100  HN  ALA A  26      -7.142 -61.013   4.493  1.00  0.00      PROA H
ATOM    101  CA  ALA A  26      -6.644 -62.006   6.321  1.00  0.00      PROA C
ATOM    102  HA  ALA A  26      -6.946 -61.493   7.222  1.00  0.00      PROA H
ATOM    103  CB  ALA A  26      -7.460 -63.209   5.831  1.00  0.00      PROA C
ATOM    104  HB1 ALA A  26      -7.139 -63.542   4.822  1.00  0.00      PROA H
ATOM    105  HB2 ALA A  26      -8.532 -62.919   5.826  1.00  0.00      PROA H
ATOM    106  HB3 ALA A  26      -7.249 -64.066   6.506  1.00  0.00      PROA H
ATOM    107  C   ALA A  26      -5.230 -62.486   6.501  1.00  0.00      PROA C
ATOM    108  O   ALA A  26      -4.858 -62.665   7.661  1.00  0.00      PROA O
ATOM    109  N   GLY A  27      -4.505 -62.593   5.367  1.00  0.00      PROA N
ATOM    110  HN  GLY A  27      -4.904 -62.567   4.454  1.00  0.00      PROA H
ATOM    111  CA  GLY A  27      -3.034 -62.879   5.442  1.00  0.00      PROA C
ATOM    112  HA1 GLY A  27      -2.554 -62.780   4.479  1.00  0.00      PROA H
ATOM    113  HA2 GLY A  27      -2.924 -63.834   5.934  1.00  0.00      PROA H
ATOM    114  C   GLY A  27      -2.331 -61.827   6.295  1.00  0.00      PROA C
ATOM    115  O   GLY A  27      -1.649 -62.139   7.275  1.00  0.00      PROA O
ATOM    116  N   ILE A  28      -2.521 -60.544   5.991  1.00  0.00      PROA N
ATOM    117  HN  ILE A  28      -2.971 -60.332   5.127  1.00  0.00      PROA H
ATOM    118  CA  ILE A  28      -1.947 -59.394   6.712  1.00  0.00      PROA C
ATOM    119  HA  ILE A  28      -0.874 -59.437   6.821  1.00  0.00      PROA H
ATOM    120  CB  ILE A  28      -2.303 -58.119   6.055  1.00  0.00      PROA C
ATOM    121  HB  ILE A  28      -3.342 -58.179   5.668  1.00  0.00      PROA H
ATOM    122  CG2 ILE A  28      -2.308 -56.903   7.045  1.00  0.00      PROA C
ATOM    123 HG21 ILE A  28      -2.482 -55.921   6.556  1.00  0.00      PROA H
ATOM    124 HG22 ILE A  28      -1.378 -56.784   7.641  1.00  0.00      PROA H
ATOM    125 HG23 ILE A  28      -3.083 -56.998   7.835  1.00  0.00      PROA H
ATOM    126  CG1 ILE A  28      -1.400 -57.862   4.762  1.00  0.00      PROA C
ATOM    127 HG11 ILE A  28      -1.870 -57.065   4.147  1.00  0.00      PROA H
ATOM    128 HG12 ILE A  28      -1.470 -58.762   4.115  1.00  0.00      PROA H
ATOM    129  CD  ILE A  28       0.068 -57.533   4.943  1.00  0.00      PROA C
ATOM    130  HD1 ILE A  28       0.586 -58.325   5.525  1.00  0.00      PROA H
ATOM    131  HD2 ILE A  28       0.139 -56.599   5.540  1.00  0.00      PROA H
ATOM    132  HD3 ILE A  28       0.586 -57.531   3.961  1.00  0.00      PROA H
ATOM    133  C   ILE A  28      -2.371 -59.415   8.210  1.00  0.00      PROA C
ATOM    134  O   ILE A  28      -1.551 -59.097   9.039  1.00  0.00      PROA O
ATOM    135  N   LEU A  29      -3.698 -59.597   8.622  1.00  0.00      PROA N
ATOM    136  HN  LEU A  29      -4.467 -59.765   8.009  1.00  0.00      PROA H
ATOM    137  CA  LEU A  29      -4.073 -59.625   9.946  1.00  0.00      PROA C
ATOM    138  HA  LEU A  29      -3.489 -58.821  10.369  1.00  0.00      PROA H
ATOM    139  CB  LEU A  29      -5.602 -59.375  10.138  1.00  0.00      PROA C
ATOM    140  HB1 LEU A  29      -5.786 -59.350  11.234  1.00  0.00      PROA H
ATOM    141  HB2 LEU A  29      -6.168 -60.293   9.873  1.00  0.00      PROA H
ATOM    142  CG  LEU A  29      -6.015 -58.008   9.500  1.00  0.00      PROA C
ATOM    143  HG  LEU A  29      -5.714 -57.949   8.432  1.00  0.00      PROA H
ATOM    144  CD1 LEU A  29      -7.605 -57.715   9.548  1.00  0.00      PROA C
ATOM    145 HD11 LEU A  29      -7.638 -56.642   9.262  1.00  0.00      PROA H
ATOM    146 HD12 LEU A  29      -8.063 -57.979  10.525  1.00  0.00      PROA H
ATOM    147 HD13 LEU A  29      -8.103 -58.287   8.736  1.00  0.00      PROA H
ATOM    148  CD2 LEU A  29      -5.402 -56.849  10.285  1.00  0.00      PROA C
ATOM    149 HD21 LEU A  29      -5.750 -56.874  11.340  1.00  0.00      PROA H
ATOM    150 HD22 LEU A  29      -5.822 -55.840  10.085  1.00  0.00      PROA H
ATOM    151 HD23 LEU A  29      -4.304 -56.750  10.149  1.00  0.00      PROA H
ATOM    152  C   LEU A  29      -3.609 -60.892  10.705  1.00  0.00      PROA C
ATOM    153  O   LEU A  29      -3.049 -60.824  11.832  1.00  0.00      PROA O
ATOM    154  N   PHE A  30      -3.724 -62.082  10.144  1.00  0.00      PROA N
ATOM    155  HN  PHE A  30      -4.167 -62.275   9.272  1.00  0.00      PROA H
ATOM    156  CA  PHE A  30      -3.111 -63.282  10.632  1.00  0.00      PROA C
ATOM    157  HA  PHE A  30      -3.567 -63.475  11.591  1.00  0.00      PROA H
ATOM    158  CB  PHE A  30      -3.624 -64.580   9.890  1.00  0.00      PROA C
ATOM    159  HB1 PHE A  30      -3.277 -64.453   8.842  1.00  0.00      PROA H
ATOM    160  HB2 PHE A  30      -4.735 -64.580   9.873  1.00  0.00      PROA H
ATOM    161  CG  PHE A  30      -2.936 -65.903  10.444  1.00  0.00      PROA C
ATOM    162  CD1 PHE A  30      -2.135 -66.697   9.611  1.00  0.00      PROA C
ATOM    163  HD1 PHE A  30      -1.956 -66.293   8.625  1.00  0.00      PROA H
ATOM    164  CE1 PHE A  30      -1.512 -67.819  10.073  1.00  0.00      PROA C
ATOM    165  HE1 PHE A  30      -0.896 -68.467   9.467  1.00  0.00      PROA H
ATOM    166  CZ  PHE A  30      -1.683 -68.228  11.364  1.00  0.00      PROA C
ATOM    167  HZ  PHE A  30      -1.287 -69.181  11.679  1.00  0.00      PROA H
ATOM    168  CD2 PHE A  30      -3.190 -66.342  11.787  1.00  0.00      PROA C
ATOM    169  HD2 PHE A  30      -3.871 -65.769  12.398  1.00  0.00      PROA H
ATOM    170  CE2 PHE A  30      -2.558 -67.549  12.268  1.00  0.00      PROA C
ATOM    171  HE2 PHE A  30      -2.797 -67.934  13.248  1.00  0.00      PROA H
ATOM    172  C   PHE A  30      -1.621 -63.231  10.807  1.00  0.00      PROA C
ATOM    173  O   PHE A  30      -1.153 -63.592  11.873  1.00  0.00      PROA O
ATOM    174  N   LEU A  31      -0.775 -62.757   9.878  1.00  0.00      PROA N
ATOM    175  HN  LEU A  31      -1.067 -62.506   8.958  1.00  0.00      PROA H
ATOM    176  CA  LEU A  31       0.629 -62.678  10.093  1.00  0.00      PROA C
ATOM    177  HA  LEU A  31       0.929 -63.592  10.584  1.00  0.00      PROA H
ATOM    178  CB  LEU A  31       1.513 -62.621   8.827  1.00  0.00      PROA C
ATOM    179  HB1 LEU A  31       2.586 -62.428   9.036  1.00  0.00      PROA H
ATOM    180  HB2 LEU A  31       1.180 -61.718   8.272  1.00  0.00      PROA H
ATOM    181  CG  LEU A  31       1.421 -63.856   7.862  1.00  0.00      PROA C
ATOM    182  HG  LEU A  31       0.378 -64.240   7.887  1.00  0.00      PROA H
ATOM    183  CD1 LEU A  31       1.706 -63.539   6.428  1.00  0.00      PROA C
ATOM    184 HD11 LEU A  31       1.416 -64.287   5.659  1.00  0.00      PROA H
ATOM    185 HD12 LEU A  31       2.769 -63.278   6.234  1.00  0.00      PROA H
ATOM    186 HD13 LEU A  31       1.101 -62.621   6.271  1.00  0.00      PROA H
ATOM    187  CD2 LEU A  31       2.346 -64.946   8.355  1.00  0.00      PROA C
ATOM    188 HD21 LEU A  31       2.322 -65.780   7.621  1.00  0.00      PROA H
ATOM    189 HD22 LEU A  31       2.202 -65.321   9.391  1.00  0.00      PROA H
ATOM    190 HD23 LEU A  31       3.355 -64.483   8.313  1.00  0.00      PROA H
ATOM    191  C   LEU A  31       1.021 -61.651  11.159  1.00  0.00      PROA C
ATOM    192  O   LEU A  31       2.031 -61.807  11.863  1.00  0.00      PROA O
ATOM    193  N   LEU A  32       0.320 -60.469  11.285  1.00  0.00      PROA N
ATOM    194  HN  LEU A  32      -0.373 -60.210  10.617  1.00  0.00      PROA H
ATOM    195  CA  LEU A  32       0.372 -59.562  12.385  1.00  0.00      PROA C
ATOM    196  HA  LEU A  32       1.412 -59.296  12.504  1.00  0.00      PROA H
ATOM    197  CB  LEU A  32      -0.413 -58.340  11.929  1.00  0.00      PROA C
ATOM    198  HB1 LEU A  32      -1.445 -58.703  11.733  1.00  0.00      PROA H
ATOM    199  HB2 LEU A  32      -0.111 -57.971  10.926  1.00  0.00      PROA H
ATOM    200  CG  LEU A  32      -0.221 -57.100  12.837  1.00  0.00      PROA C
ATOM    201  HG  LEU A  32      -0.245 -57.361  13.917  1.00  0.00      PROA H
ATOM    202  CD1 LEU A  32       1.175 -56.342  12.717  1.00  0.00      PROA C
ATOM    203 HD11 LEU A  32       1.277 -56.265  11.614  1.00  0.00      PROA H
ATOM    204 HD12 LEU A  32       2.036 -56.795  13.253  1.00  0.00      PROA H
ATOM    205 HD13 LEU A  32       1.113 -55.294  13.082  1.00  0.00      PROA H
ATOM    206  CD2 LEU A  32      -1.284 -55.991  12.496  1.00  0.00      PROA C
ATOM    207 HD21 LEU A  32      -2.282 -56.414  12.743  1.00  0.00      PROA H
ATOM    208 HD22 LEU A  32      -1.303 -55.730  11.416  1.00  0.00      PROA H
ATOM    209 HD23 LEU A  32      -1.079 -55.087  13.107  1.00  0.00      PROA H
ATOM    210  C   LEU A  32      -0.144 -60.169  13.696  1.00  0.00      PROA C
ATOM    211  O   LEU A  32       0.361 -59.825  14.755  1.00  0.00      PROA O
ATOM    212  N   THR A  33      -1.172 -61.053  13.692  1.00  0.00      PROA N
ATOM    213  HN  THR A  33      -1.669 -61.176  12.837  1.00  0.00      PROA H
ATOM    214  CA  THR A  33      -1.573 -61.847  14.858  1.00  0.00      PROA C
ATOM    215  HA  THR A  33      -1.840 -61.108  15.600  1.00  0.00      PROA H
ATOM    216  CB  THR A  33      -2.771 -62.791  14.675  1.00  0.00      PROA C
ATOM    217  HB  THR A  33      -2.556 -63.736  14.132  1.00  0.00      PROA H
ATOM    218  OG1 THR A  33      -3.846 -62.083  14.030  1.00  0.00      PROA O
ATOM    219  HG1 THR A  33      -3.534 -61.609  13.255  1.00  0.00      PROA H
ATOM    220  CG2 THR A  33      -3.234 -63.177  16.102  1.00  0.00      PROA C
ATOM    221 HG21 THR A  33      -4.094 -63.875  16.017  1.00  0.00      PROA H
ATOM    222 HG22 THR A  33      -3.557 -62.319  16.730  1.00  0.00      PROA H
ATOM    223 HG23 THR A  33      -2.472 -63.672  16.741  1.00  0.00      PROA H
ATOM    224  C   THR A  33      -0.434 -62.690  15.397  1.00  0.00      PROA C
ATOM    225  O   THR A  33      -0.138 -62.783  16.546  1.00  0.00      PROA O
ATOM    226  N   VAL A  34       0.190 -63.427  14.450  1.00  0.00      PROA N
ATOM    227  HN  VAL A  34      -0.100 -63.336  13.500  1.00  0.00      PROA H
ATOM    228  CA  VAL A  34       1.355 -64.194  14.700  1.00  0.00      PROA C
ATOM    229  HA  VAL A  34       1.225 -64.912  15.496  1.00  0.00      PROA H
ATOM    230  CB  VAL A  34       1.607 -64.991  13.383  1.00  0.00      PROA C
ATOM    231  HB  VAL A  34       1.330 -64.365  12.507  1.00  0.00      PROA H
ATOM    232  CG1 VAL A  34       3.163 -65.294  13.149  1.00  0.00      PROA C
ATOM    233 HG11 VAL A  34       3.168 -65.906  12.222  1.00  0.00      PROA H
ATOM    234 HG12 VAL A  34       3.619 -65.817  14.018  1.00  0.00      PROA H
ATOM    235 HG13 VAL A  34       3.500 -64.261  12.920  1.00  0.00      PROA H
ATOM    236  CG2 VAL A  34       0.825 -66.312  13.529  1.00  0.00      PROA C
ATOM    237 HG21 VAL A  34       0.764 -66.885  12.579  1.00  0.00      PROA H
ATOM    238 HG22 VAL A  34      -0.222 -66.038  13.781  1.00  0.00      PROA H
ATOM    239 HG23 VAL A  34       1.254 -66.972  14.314  1.00  0.00      PROA H
ATOM    240  C   VAL A  34       2.605 -63.389  15.176  1.00  0.00      PROA C
ATOM    241  O   VAL A  34       3.202 -63.853  16.176  1.00  0.00      PROA O
ATOM    242  N   LEU A  35       2.928 -62.229  14.597  1.00  0.00      PROA N
ATOM    243  HN  LEU A  35       2.581 -62.005  13.689  1.00  0.00      PROA H
ATOM    244  CA  LEU A  35       3.840 -61.365  15.314  1.00  0.00      PROA C
ATOM    245  HA  LEU A  35       4.771 -61.892  15.461  1.00  0.00      PROA H
ATOM    246  CB  LEU A  35       4.226 -60.187  14.313  1.00  0.00      PROA C
ATOM    247  HB1 LEU A  35       3.210 -59.807  14.072  1.00  0.00      PROA H
ATOM    248  HB2 LEU A  35       4.647 -60.569  13.359  1.00  0.00      PROA H
ATOM    249  CG  LEU A  35       5.104 -59.063  14.981  1.00  0.00      PROA C
ATOM    250  HG  LEU A  35       4.477 -58.615  15.782  1.00  0.00      PROA H
ATOM    251  CD1 LEU A  35       6.455 -59.423  15.384  1.00  0.00      PROA C
ATOM    252 HD11 LEU A  35       6.448 -60.107  16.259  1.00  0.00      PROA H
ATOM    253 HD12 LEU A  35       6.994 -58.526  15.756  1.00  0.00      PROA H
ATOM    254 HD13 LEU A  35       7.020 -59.947  14.583  1.00  0.00      PROA H
ATOM    255  CD2 LEU A  35       5.351 -58.041  13.906  1.00  0.00      PROA C
ATOM    256 HD21 LEU A  35       6.097 -57.257  14.157  1.00  0.00      PROA H
ATOM    257 HD22 LEU A  35       4.401 -57.566  13.577  1.00  0.00      PROA H
ATOM    258 HD23 LEU A  35       5.685 -58.583  12.995  1.00  0.00      PROA H
ATOM    259  C   LEU A  35       3.391 -60.897  16.673  1.00  0.00      PROA C
ATOM    260  O   LEU A  35       4.098 -60.933  17.659  1.00  0.00      PROA O
ATOM    261  N   THR A  36       2.151 -60.389  16.862  1.00  0.00      PROA N
ATOM    262  HN  THR A  36       1.575 -60.377  16.048  1.00  0.00      PROA H
ATOM    263  CA  THR A  36       1.562 -59.933  18.135  1.00  0.00      PROA C
ATOM    264  HA  THR A  36       2.188 -59.078  18.343  1.00  0.00      PROA H
ATOM    265  CB  THR A  36       0.098 -59.360  17.951  1.00  0.00      PROA C
ATOM    266  HB  THR A  36      -0.420 -60.021  17.223  1.00  0.00      PROA H
ATOM    267  OG1 THR A  36       0.140 -58.085  17.430  1.00  0.00      PROA O
ATOM    268  HG1 THR A  36       0.021 -58.214  16.486  1.00  0.00      PROA H
ATOM    269  CG2 THR A  36      -0.690 -59.184  19.235  1.00  0.00      PROA C
ATOM    270 HG21 THR A  36      -0.235 -58.537  20.015  1.00  0.00      PROA H
ATOM    271 HG22 THR A  36      -0.969 -60.161  19.686  1.00  0.00      PROA H
ATOM    272 HG23 THR A  36      -1.685 -58.791  18.935  1.00  0.00      PROA H
ATOM    273  C   THR A  36       1.699 -60.865  19.198  1.00  0.00      PROA C
ATOM    274  O   THR A  36       1.999 -60.500  20.332  1.00  0.00      PROA O
ATOM    275  N   THR A  37       1.395 -62.156  18.850  1.00  0.00      PROA N
ATOM    276  HN  THR A  37       1.051 -62.342  17.932  1.00  0.00      PROA H
ATOM    277  CA  THR A  37       1.396 -63.347  19.730  1.00  0.00      PROA C
ATOM    278  HA  THR A  37       0.780 -63.132  20.590  1.00  0.00      PROA H
ATOM    279  CB  THR A  37       1.087 -64.764  19.140  1.00  0.00      PROA C
ATOM    280  HB  THR A  37       1.753 -64.978  18.276  1.00  0.00      PROA H
ATOM    281  OG1 THR A  37      -0.181 -64.678  18.455  1.00  0.00      PROA O
ATOM    282  HG1 THR A  37      -0.153 -64.030  17.747  1.00  0.00      PROA H
ATOM    283  CG2 THR A  37       0.849 -65.991  20.065  1.00  0.00      PROA C
ATOM    284 HG21 THR A  37       0.668 -66.859  19.397  1.00  0.00      PROA H
ATOM    285 HG22 THR A  37      -0.054 -65.850  20.697  1.00  0.00      PROA H
ATOM    286 HG23 THR A  37       1.658 -66.164  20.806  1.00  0.00      PROA H
ATOM    287  C   THR A  37       2.775 -63.516  20.342  1.00  0.00      PROA C
ATOM    288  O   THR A  37       2.871 -63.535  21.544  1.00  0.00      PROA O
ATOM    289  N   VAL A  38       3.832 -63.533  19.523  1.00  0.00      PROA N
ATOM    290  HN  VAL A  38       3.792 -63.454  18.530  1.00  0.00      PROA H
ATOM    291  CA  VAL A  38       5.170 -63.444  20.022  1.00  0.00      PROA C
ATOM    292  HA  VAL A  38       5.381 -64.310  20.632  1.00  0.00      PROA H
ATOM    293  CB  VAL A  38       6.162 -63.558  18.820  1.00  0.00      PROA C
ATOM    294  HB  VAL A  38       5.778 -62.848  18.057  1.00  0.00      PROA H
ATOM    295  CG1 VAL A  38       7.686 -63.258  19.133  1.00  0.00      PROA C
ATOM    296 HG11 VAL A  38       7.939 -64.038  19.883  1.00  0.00      PROA H
ATOM    297 HG12 VAL A  38       7.940 -62.217  19.427  1.00  0.00      PROA H
ATOM    298 HG13 VAL A  38       8.302 -63.434  18.225  1.00  0.00      PROA H
ATOM    299  CG2 VAL A  38       6.047 -64.896  18.017  1.00  0.00      PROA C
ATOM    300 HG21 VAL A  38       4.973 -65.168  17.932  1.00  0.00      PROA H
ATOM    301 HG22 VAL A  38       6.584 -65.756  18.471  1.00  0.00      PROA H
ATOM    302 HG23 VAL A  38       6.544 -64.800  17.028  1.00  0.00      PROA H
ATOM    303  C   VAL A  38       5.532 -62.226  20.771  1.00  0.00      PROA C
ATOM    304  O   VAL A  38       6.196 -62.336  21.809  1.00  0.00      PROA O
ATOM    305  N   LEU A  39       5.098 -61.025  20.257  1.00  0.00      PROA N
ATOM    306  HN  LEU A  39       4.595 -61.025  19.396  1.00  0.00      PROA H
ATOM    307  CA  LEU A  39       5.352 -59.785  20.988  1.00  0.00      PROA C
ATOM    308  HA  LEU A  39       6.397 -59.551  21.124  1.00  0.00      PROA H
ATOM    309  CB  LEU A  39       4.702 -58.593  20.199  1.00  0.00      PROA C
ATOM    310  HB1 LEU A  39       4.500 -57.753  20.897  1.00  0.00      PROA H
ATOM    311  HB2 LEU A  39       3.727 -58.878  19.747  1.00  0.00      PROA H
ATOM    312  CG  LEU A  39       5.634 -58.087  19.114  1.00  0.00      PROA C
ATOM    313  HG  LEU A  39       5.927 -58.982  18.524  1.00  0.00      PROA H
ATOM    314  CD1 LEU A  39       4.913 -57.171  18.098  1.00  0.00      PROA C
ATOM    315 HD11 LEU A  39       5.629 -56.953  17.277  1.00  0.00      PROA H
ATOM    316 HD12 LEU A  39       4.485 -56.256  18.561  1.00  0.00      PROA H
ATOM    317 HD13 LEU A  39       4.018 -57.716  17.727  1.00  0.00      PROA H
ATOM    318  CD2 LEU A  39       6.877 -57.283  19.658  1.00  0.00      PROA C
ATOM    319 HD21 LEU A  39       7.439 -57.898  20.394  1.00  0.00      PROA H
ATOM    320 HD22 LEU A  39       6.540 -56.391  20.228  1.00  0.00      PROA H
ATOM    321 HD23 LEU A  39       7.504 -56.913  18.819  1.00  0.00      PROA H
ATOM    322  C   LEU A  39       4.713 -59.717  22.412  1.00  0.00      PROA C
ATOM    323  O   LEU A  39       5.317 -59.428  23.490  1.00  0.00      PROA O
ATOM    324  N   VAL A  40       3.403 -60.046  22.604  1.00  0.00      PROA N
ATOM    325  HN  VAL A  40       2.881 -60.281  21.788  1.00  0.00      PROA H
ATOM    326  CA  VAL A  40       2.691 -60.061  23.873  1.00  0.00      PROA C
ATOM    327  HA  VAL A  40       2.859 -59.113  24.363  1.00  0.00      PROA H
ATOM    328  CB  VAL A  40       1.093 -60.168  23.810  1.00  0.00      PROA C
ATOM    329  HB  VAL A  40       0.782 -59.389  23.081  1.00  0.00      PROA H
ATOM    330  CG1 VAL A  40       0.589 -61.559  23.321  1.00  0.00      PROA C
ATOM    331 HG11 VAL A  40       1.305 -61.779  22.501  1.00  0.00      PROA H
ATOM    332 HG12 VAL A  40      -0.399 -61.604  22.815  1.00  0.00      PROA H
ATOM    333 HG13 VAL A  40       0.758 -62.229  24.191  1.00  0.00      PROA H
ATOM    334  CG2 VAL A  40       0.568 -59.762  25.166  1.00  0.00      PROA C
ATOM    335 HG21 VAL A  40      -0.530 -59.621  25.071  1.00  0.00      PROA H
ATOM    336 HG22 VAL A  40       0.991 -58.787  25.491  1.00  0.00      PROA H
ATOM    337 HG23 VAL A  40       0.754 -60.566  25.909  1.00  0.00      PROA H
ATOM    338  C   VAL A  40       3.232 -61.147  24.885  1.00  0.00      PROA C
ATOM    339  O   VAL A  40       3.403 -60.906  26.107  1.00  0.00      PROA O
ATOM    340  N   SER A  41       3.652 -62.325  24.291  1.00  0.00      PROA N
ATOM    341  HN  SER A  41       3.516 -62.348  23.304  1.00  0.00      PROA H
ATOM    342  CA  SER A  41       4.442 -63.310  25.031  1.00  0.00      PROA C
ATOM    343  HA  SER A  41       3.857 -63.623  25.883  1.00  0.00      PROA H
ATOM    344  CB  SER A  41       4.771 -64.479  24.066  1.00  0.00      PROA C
ATOM    345  HB1 SER A  41       5.315 -65.246  24.657  1.00  0.00      PROA H
ATOM    346  HB2 SER A  41       5.349 -64.166  23.170  1.00  0.00      PROA H
ATOM    347  OG  SER A  41       3.558 -65.090  23.609  1.00  0.00      PROA O
ATOM    348  HG1 SER A  41       3.239 -64.626  22.831  1.00  0.00      PROA H
ATOM    349  C   SER A  41       5.709 -62.844  25.551  1.00  0.00      PROA C
ATOM    350  O   SER A  41       6.096 -63.131  26.644  1.00  0.00      PROA O
ATOM    351  N   GLY A  42       6.466 -62.057  24.803  1.00  0.00      PROA N
ATOM    352  HN  GLY A  42       6.226 -61.883  23.851  1.00  0.00      PROA H
ATOM    353  CA  GLY A  42       7.684 -61.504  25.284  1.00  0.00      PROA C
ATOM    354  HA1 GLY A  42       8.169 -61.101  24.407  1.00  0.00      PROA H
ATOM    355  HA2 GLY A  42       8.243 -62.307  25.742  1.00  0.00      PROA H
ATOM    356  C   GLY A  42       7.422 -60.461  26.386  1.00  0.00      PROA C
ATOM    357  O   GLY A  42       8.112 -60.435  27.437  1.00  0.00      PROA O
ATOM    358  N   TRP A  43       6.325 -59.703  26.226  1.00  0.00      PROA N
ATOM    359  HN  TRP A  43       5.712 -59.747  25.440  1.00  0.00      PROA H
ATOM    360  CA  TRP A  43       6.046 -58.744  27.268  1.00  0.00      PROA C
ATOM    361  HA  TRP A  43       6.848 -58.061  27.505  1.00  0.00      PROA H
ATOM    362  CB  TRP A  43       4.946 -57.806  26.678  1.00  0.00      PROA C
ATOM    363  HB1 TRP A  43       4.125 -58.516  26.445  1.00  0.00      PROA H
ATOM    364  HB2 TRP A  43       5.299 -57.289  25.759  1.00  0.00      PROA H
ATOM    365  CG  TRP A  43       4.443 -56.732  27.637  1.00  0.00      PROA C
ATOM    366  CD1 TRP A  43       3.162 -56.747  28.192  1.00  0.00      PROA C
ATOM    367  HD1 TRP A  43       2.433 -57.540  28.127  1.00  0.00      PROA H
ATOM    368  NE1 TRP A  43       2.969 -55.511  28.787  1.00  0.00      PROA N
ATOM    369  HE1 TRP A  43       2.089 -55.140  28.989  1.00  0.00      PROA H
ATOM    370  CE2 TRP A  43       3.964 -54.676  28.537  1.00  0.00      PROA C
ATOM    371  CD2 TRP A  43       4.882 -55.378  27.738  1.00  0.00      PROA C
ATOM    372  CE3 TRP A  43       6.065 -54.639  27.279  1.00  0.00      PROA C
ATOM    373  HE3 TRP A  43       6.947 -55.017  26.783  1.00  0.00      PROA H
ATOM    374  CZ3 TRP A  43       6.212 -53.289  27.521  1.00  0.00      PROA C
ATOM    375  HZ3 TRP A  43       7.152 -52.847  27.228  1.00  0.00      PROA H
ATOM    376  CZ2 TRP A  43       4.078 -53.282  28.749  1.00  0.00      PROA C
ATOM    377  HZ2 TRP A  43       3.347 -52.796  29.379  1.00  0.00      PROA H
ATOM    378  CH2 TRP A  43       5.176 -52.613  28.242  1.00  0.00      PROA C
ATOM    379  HH2 TRP A  43       5.321 -51.586  28.543  1.00  0.00      PROA H
ATOM    380  C   TRP A  43       5.523 -59.348  28.594  1.00  0.00      PROA C
ATOM    381  O   TRP A  43       5.917 -58.981  29.682  1.00  0.00      PROA O
ATOM    382  N   VAL A  44       4.676 -60.407  28.536  1.00  0.00      PROA N
ATOM    383  HN  VAL A  44       4.358 -60.761  27.660  1.00  0.00      PROA H
ATOM    384  CA  VAL A  44       4.206 -61.134  29.683  1.00  0.00      PROA C
ATOM    385  HA  VAL A  44       3.672 -60.374  30.235  1.00  0.00      PROA H
ATOM    386  CB  VAL A  44       3.038 -62.112  29.345  1.00  0.00      PROA C
ATOM    387  HB  VAL A  44       3.411 -62.749  28.515  1.00  0.00      PROA H
ATOM    388  CG1 VAL A  44       2.643 -63.092  30.403  1.00  0.00      PROA C
ATOM    389 HG11 VAL A  44       2.560 -62.642  31.416  1.00  0.00      PROA H
ATOM    390 HG12 VAL A  44       3.372 -63.911  30.581  1.00  0.00      PROA H
ATOM    391 HG13 VAL A  44       1.653 -63.530  30.158  1.00  0.00      PROA H
ATOM    392  CG2 VAL A  44       1.809 -61.243  29.007  1.00  0.00      PROA C
ATOM    393 HG21 VAL A  44       0.905 -61.834  28.744  1.00  0.00      PROA H
ATOM    394 HG22 VAL A  44       2.012 -60.599  28.125  1.00  0.00      PROA H
ATOM    395 HG23 VAL A  44       1.492 -60.678  29.909  1.00  0.00      PROA H
ATOM    396  C   VAL A  44       5.357 -61.720  30.563  1.00  0.00      PROA C
ATOM    397  O   VAL A  44       5.364 -61.463  31.749  1.00  0.00      PROA O
ATOM    398  N   VAL A  45       6.317 -62.461  29.955  1.00  0.00      PROA N
ATOM    399  HN  VAL A  45       6.290 -62.579  28.965  1.00  0.00      PROA H
ATOM    400  CA  VAL A  45       7.463 -63.082  30.593  1.00  0.00      PROA C
ATOM    401  HA  VAL A  45       7.068 -63.685  31.397  1.00  0.00      PROA H
ATOM    402  CB  VAL A  45       8.185 -64.125  29.646  1.00  0.00      PROA C
ATOM    403  HB  VAL A  45       8.258 -63.640  28.649  1.00  0.00      PROA H
ATOM    404  CG1 VAL A  45       9.513 -64.611  30.187  1.00  0.00      PROA C
ATOM    405 HG11 VAL A  45       9.290 -65.075  31.171  1.00  0.00      PROA H
ATOM    406 HG12 VAL A  45      10.167 -63.716  30.263  1.00  0.00      PROA H
ATOM    407 HG13 VAL A  45       9.981 -65.425  29.595  1.00  0.00      PROA H
ATOM    408  CG2 VAL A  45       7.265 -65.304  29.453  1.00  0.00      PROA C
ATOM    409 HG21 VAL A  45       7.845 -66.228  29.243  1.00  0.00      PROA H
ATOM    410 HG22 VAL A  45       6.524 -65.217  28.630  1.00  0.00      PROA H
ATOM    411 HG23 VAL A  45       6.568 -65.509  30.293  1.00  0.00      PROA H
ATOM    412  C   VAL A  45       8.364 -62.094  31.241  1.00  0.00      PROA C
ATOM    413  O   VAL A  45       8.825 -62.295  32.367  1.00  0.00      PROA O
ATOM    414  N   LEU A  46       8.556 -60.951  30.506  1.00  0.00      PROA N
ATOM    415  HN  LEU A  46       8.340 -60.981  29.533  1.00  0.00      PROA H
ATOM    416  CA  LEU A  46       9.331 -59.823  31.038  1.00  0.00      PROA C
ATOM    417  HA  LEU A  46      10.341 -60.190  31.148  1.00  0.00      PROA H
ATOM    418  CB  LEU A  46       9.477 -58.704  29.947  1.00  0.00      PROA C
ATOM    419  HB1 LEU A  46       8.512 -58.163  29.845  1.00  0.00      PROA H
ATOM    420  HB2 LEU A  46       9.819 -59.202  29.014  1.00  0.00      PROA H
ATOM    421  CG  LEU A  46      10.605 -57.650  30.133  1.00  0.00      PROA C
ATOM    422  HG  LEU A  46      10.089 -57.055  30.917  1.00  0.00      PROA H
ATOM    423  CD1 LEU A  46      11.977 -58.211  30.479  1.00  0.00      PROA C
ATOM    424 HD11 LEU A  46      12.349 -57.442  31.188  1.00  0.00      PROA H
ATOM    425 HD12 LEU A  46      12.661 -58.202  29.603  1.00  0.00      PROA H
ATOM    426 HD13 LEU A  46      12.019 -59.206  30.973  1.00  0.00      PROA H
ATOM    427  CD2 LEU A  46      10.552 -56.882  28.773  1.00  0.00      PROA C
ATOM    428 HD21 LEU A  46       9.504 -56.528  28.667  1.00  0.00      PROA H
ATOM    429 HD22 LEU A  46      10.853 -57.522  27.917  1.00  0.00      PROA H
ATOM    430 HD23 LEU A  46      11.182 -55.969  28.707  1.00  0.00      PROA H
ATOM    431  C   LEU A  46       8.815 -59.274  32.350  1.00  0.00      PROA C
ATOM    432  O   LEU A  46       9.586 -59.119  33.219  1.00  0.00      PROA O
ATOM    433  N   GLY A  47       7.491 -59.060  32.484  1.00  0.00      PROA N
ATOM    434  HN  GLY A  47       6.915 -59.351  31.724  1.00  0.00      PROA H
ATOM    435  CA  GLY A  47       6.861 -58.708  33.835  1.00  0.00      PROA C
ATOM    436  HA1 GLY A  47       5.822 -58.501  33.629  1.00  0.00      PROA H
ATOM    437  HA2 GLY A  47       7.421 -57.843  34.158  1.00  0.00      PROA H
ATOM    438  C   GLY A  47       6.774 -59.773  34.902  1.00  0.00      PROA C
ATOM    439  O   GLY A  47       6.912 -59.442  36.078  1.00  0.00      PROA O
ATOM    440  N   TRP A  48       6.643 -61.063  34.576  1.00  0.00      PROA N
ATOM    441  HN  TRP A  48       6.642 -61.275  33.601  1.00  0.00      PROA H
ATOM    442  CA  TRP A  48       6.745 -62.217  35.491  1.00  0.00      PROA C
ATOM    443  HA  TRP A  48       6.188 -61.983  36.386  1.00  0.00      PROA H
ATOM    444  CB  TRP A  48       6.234 -63.538  34.847  1.00  0.00      PROA C
ATOM    445  HB1 TRP A  48       6.502 -63.574  33.769  1.00  0.00      PROA H
ATOM    446  HB2 TRP A  48       5.136 -63.371  34.863  1.00  0.00      PROA H
ATOM    447  CG  TRP A  48       6.633 -64.838  35.488  1.00  0.00      PROA C
ATOM    448  CD1 TRP A  48       5.928 -65.555  36.407  1.00  0.00      PROA C
ATOM    449  HD1 TRP A  48       4.981 -65.201  36.788  1.00  0.00      PROA H
ATOM    450  NE1 TRP A  48       6.672 -66.693  36.765  1.00  0.00      PROA N
ATOM    451  HE1 TRP A  48       6.544 -67.297  37.522  1.00  0.00      PROA H
ATOM    452  CE2 TRP A  48       7.778 -66.789  35.951  1.00  0.00      PROA C
ATOM    453  CD2 TRP A  48       7.808 -65.611  35.159  1.00  0.00      PROA C
ATOM    454  CE3 TRP A  48       8.872 -65.325  34.266  1.00  0.00      PROA C
ATOM    455  HE3 TRP A  48       8.961 -64.525  33.546  1.00  0.00      PROA H
ATOM    456  CZ3 TRP A  48       9.873 -66.262  34.241  1.00  0.00      PROA C
ATOM    457  HZ3 TRP A  48      10.706 -65.998  33.607  1.00  0.00      PROA H
ATOM    458  CZ2 TRP A  48       8.739 -67.718  35.818  1.00  0.00      PROA C
ATOM    459  HZ2 TRP A  48       8.725 -68.624  36.406  1.00  0.00      PROA H
ATOM    460  CH2 TRP A  48       9.930 -67.423  35.039  1.00  0.00      PROA C
ATOM    461  HH2 TRP A  48      10.755 -68.120  35.028  1.00  0.00      PROA H
ATOM    462  C   TRP A  48       8.114 -62.349  36.047  1.00  0.00      PROA C
ATOM    463  O   TRP A  48       8.305 -62.655  37.217  1.00  0.00      PROA O
ATOM    464  N   MET A  49       9.171 -62.152  35.257  1.00  0.00      PROA N
ATOM    465  HN  MET A  49       9.023 -62.063  34.275  1.00  0.00      PROA H
ATOM    466  CA  MET A  49      10.546 -61.997  35.700  1.00  0.00      PROA C
ATOM    467  HA  MET A  49      10.802 -62.881  36.265  1.00  0.00      PROA H
ATOM    468  CB  MET A  49      11.518 -61.880  34.482  1.00  0.00      PROA C
ATOM    469  HB1 MET A  49      12.426 -61.428  34.936  1.00  0.00      PROA H
ATOM    470  HB2 MET A  49      11.054 -61.261  33.685  1.00  0.00      PROA H
ATOM    471  CG  MET A  49      11.844 -63.268  33.815  1.00  0.00      PROA C
ATOM    472  HG1 MET A  49      10.867 -63.680  33.482  1.00  0.00      PROA H
ATOM    473  HG2 MET A  49      12.112 -63.914  34.679  1.00  0.00      PROA H
ATOM    474  SD  MET A  49      13.232 -63.366  32.651  1.00  0.00      PROA S
ATOM    475  CE  MET A  49      12.991 -61.728  31.938  1.00  0.00      PROA C
ATOM    476  HE1 MET A  49      11.902 -61.531  31.843  1.00  0.00      PROA H
ATOM    477  HE2 MET A  49      13.468 -61.719  30.934  1.00  0.00      PROA H
ATOM    478  HE3 MET A  49      13.338 -60.970  32.672  1.00  0.00      PROA H
ATOM    479  C   MET A  49      10.760 -60.901  36.789  1.00  0.00      PROA C
ATOM    480  O   MET A  49      11.528 -61.003  37.661  1.00  0.00      PROA O
ATOM    481  N   GLU A  50      10.049 -59.710  36.608  1.00  0.00      PROA N
ATOM    482  HN  GLU A  50       9.445 -59.634  35.819  1.00  0.00      PROA H
ATOM    483  CA  GLU A  50       9.950 -58.576  37.534  1.00  0.00      PROA C
ATOM    484  HA  GLU A  50      10.976 -58.478  37.854  1.00  0.00      PROA H
ATOM    485  CB  GLU A  50       9.442 -57.352  36.858  1.00  0.00      PROA C
ATOM    486  HB1 GLU A  50       9.339 -56.479  37.537  1.00  0.00      PROA H
ATOM    487  HB2 GLU A  50       8.471 -57.551  36.356  1.00  0.00      PROA H
ATOM    488  CG  GLU A  50      10.289 -56.698  35.685  1.00  0.00      PROA C
ATOM    489  HG1 GLU A  50      10.611 -57.454  34.937  1.00  0.00      PROA H
ATOM    490  HG2 GLU A  50      11.299 -56.486  36.096  1.00  0.00      PROA H
ATOM    491  CD  GLU A  50       9.675 -55.538  34.995  1.00  0.00      PROA C
ATOM    492  OE1 GLU A  50      10.233 -54.406  35.280  1.00  0.00      PROA O
ATOM    493  OE2 GLU A  50       8.916 -55.661  34.027  1.00  0.00      PROA O
ATOM    494  C   GLU A  50       9.141 -58.756  38.781  1.00  0.00      PROA C
ATOM    495  O   GLU A  50       9.668 -58.441  39.889  1.00  0.00      PROA O
ATOM    496  N   ASP A  51       7.955 -59.395  38.730  1.00  0.00      PROA N
ATOM    497  HN  ASP A  51       7.633 -59.786  37.871  1.00  0.00      PROA H
ATOM    498  CA  ASP A  51       7.053 -59.770  39.829  1.00  0.00      PROA C
ATOM    499  HA  ASP A  51       6.944 -58.928  40.497  1.00  0.00      PROA H
ATOM    500  CB  ASP A  51       5.778 -60.338  39.225  1.00  0.00      PROA C
ATOM    501  HB1 ASP A  51       5.326 -60.947  40.036  1.00  0.00      PROA H
ATOM    502  HB2 ASP A  51       6.006 -61.027  38.383  1.00  0.00      PROA H
ATOM    503  CG  ASP A  51       4.805 -59.294  38.783  1.00  0.00      PROA C
ATOM    504  OD1 ASP A  51       5.149 -58.112  38.712  1.00  0.00      PROA O
ATOM    505  OD2 ASP A  51       3.631 -59.665  38.419  1.00  0.00      PROA O
ATOM    506  C   ASP A  51       7.724 -60.933  40.700  1.00  0.00      PROA C
ATOM    507  O   ASP A  51       8.422 -61.819  40.215  1.00  0.00      PROA O
ATOM    508  N   ALA A  52       7.464 -60.893  42.046  1.00  0.00      PROA N
ATOM    509  HN  ALA A  52       6.823 -60.199  42.364  1.00  0.00      PROA H
ATOM    510  CA  ALA A  52       7.964 -61.816  43.016  1.00  0.00      PROA C
ATOM    511  HA  ALA A  52       7.699 -61.431  43.989  1.00  0.00      PROA H
ATOM    512  CB  ALA A  52       7.291 -63.191  42.839  1.00  0.00      PROA C
ATOM    513  HB1 ALA A  52       6.297 -63.230  42.344  1.00  0.00      PROA H
ATOM    514  HB2 ALA A  52       7.287 -63.776  43.783  1.00  0.00      PROA H
ATOM    515  HB3 ALA A  52       7.904 -63.716  42.075  1.00  0.00      PROA H
ATOM    516  C   ALA A  52       9.495 -61.990  43.053  1.00  0.00      PROA C
ATOM    517  O   ALA A  52      10.336 -61.086  43.120  1.00  0.00      PROA O
ATOM    518  N   GLN A  53       9.920 -63.277  43.150  1.00  0.00      PROA N
ATOM    519  HN  GLN A  53       9.394 -64.120  43.067  1.00  0.00      PROA H
ATOM    520  CA  GLN A  53      11.333 -63.695  43.385  1.00  0.00      PROA C
ATOM    521  HA  GLN A  53      11.921 -62.799  43.247  1.00  0.00      PROA H
ATOM    522  CB  GLN A  53      11.549 -64.176  44.862  1.00  0.00      PROA C
ATOM    523  HB1 GLN A  53      12.619 -64.421  45.036  1.00  0.00      PROA H
ATOM    524  HB2 GLN A  53      10.909 -65.058  45.078  1.00  0.00      PROA H
ATOM    525  CG  GLN A  53      11.169 -63.051  45.965  1.00  0.00      PROA C
ATOM    526  HG1 GLN A  53      11.147 -63.519  46.972  1.00  0.00      PROA H
ATOM    527  HG2 GLN A  53      10.180 -62.647  45.661  1.00  0.00      PROA H
ATOM    528  CD  GLN A  53      12.316 -62.064  46.116  1.00  0.00      PROA C
ATOM    529  OE1 GLN A  53      13.238 -62.262  46.894  1.00  0.00      PROA O
ATOM    530  NE2 GLN A  53      12.320 -60.950  45.262  1.00  0.00      PROA N
ATOM    531 HE21 GLN A  53      13.083 -60.307  45.325  1.00  0.00      PROA H
ATOM    532 HE22 GLN A  53      11.637 -60.867  44.537  1.00  0.00      PROA H
ATOM    533  C   GLN A  53      11.882 -64.801  42.453  1.00  0.00      PROA C
ATOM    534  O   GLN A  53      12.417 -65.812  42.858  1.00  0.00      PROA O
ATOM    535  N   ARG A  54      11.811 -64.562  41.207  1.00  0.00      PROA N
ATOM    536  HN  ARG A  54      11.255 -63.767  40.975  1.00  0.00      PROA H
ATOM    537  CA  ARG A  54      12.317 -65.355  40.093  1.00  0.00      PROA C
ATOM    538  HA  ARG A  54      12.032 -66.378  40.289  1.00  0.00      PROA H
ATOM    539  CB  ARG A  54      11.636 -64.998  38.719  1.00  0.00      PROA C
ATOM    540  HB1 ARG A  54      12.417 -65.049  37.930  1.00  0.00      PROA H
ATOM    541  HB2 ARG A  54      11.279 -63.946  38.706  1.00  0.00      PROA H
ATOM    542  CG  ARG A  54      10.550 -65.936  38.258  1.00  0.00      PROA C
ATOM    543  HG1 ARG A  54      11.019 -66.931  38.105  1.00  0.00      PROA H
ATOM    544  HG2 ARG A  54      10.141 -65.686  37.256  1.00  0.00      PROA H
ATOM    545  CD  ARG A  54       9.263 -66.134  39.175  1.00  0.00      PROA C
ATOM    546  HD1 ARG A  54       9.631 -66.430  40.181  1.00  0.00      PROA H
ATOM    547  HD2 ARG A  54       8.694 -67.044  38.888  1.00  0.00      PROA H
ATOM    548  NE  ARG A  54       8.479 -64.849  39.293  1.00  0.00      PROA N
ATOM    549  HE  ARG A  54       8.893 -64.064  38.833  1.00  0.00      PROA H
ATOM    550  CZ  ARG A  54       7.208 -64.826  39.609  1.00  0.00      PROA C
ATOM    551  NH1 ARG A  54       6.674 -65.862  40.220  1.00  0.00      PROA N
ATOM    552 HH11 ARG A  54       7.318 -66.595  40.439  1.00  0.00      PROA H
ATOM    553 HH12 ARG A  54       5.913 -65.777  40.862  1.00  0.00      PROA H
ATOM    554  NH2 ARG A  54       6.571 -63.747  39.342  1.00  0.00      PROA N
ATOM    555 HH21 ARG A  54       7.188 -63.015  39.053  1.00  0.00      PROA H
ATOM    556 HH22 ARG A  54       5.665 -63.713  39.762  1.00  0.00      PROA H
ATOM    557  C   ARG A  54      13.889 -65.266  40.000  1.00  0.00      PROA C
ATOM    558  O   ARG A  54      14.600 -66.283  39.779  1.00  0.00      PROA O
ATOM    559  N   LEU A  55      14.367 -64.093  40.354  1.00  0.00      PROA N
ATOM    560  HN  LEU A  55      13.730 -63.374  40.622  1.00  0.00      PROA H
ATOM    561  CA  LEU A  55      15.702 -63.578  40.272  1.00  0.00      PROA C
ATOM    562  HA  LEU A  55      16.470 -64.328  40.389  1.00  0.00      PROA H
ATOM    563  CB  LEU A  55      16.163 -63.154  38.868  1.00  0.00      PROA C
ATOM    564  HB1 LEU A  55      17.091 -62.545  38.830  1.00  0.00      PROA H
ATOM    565  HB2 LEU A  55      15.438 -62.524  38.309  1.00  0.00      PROA H
ATOM    566  CG  LEU A  55      16.399 -64.260  37.816  1.00  0.00      PROA C
ATOM    567  HG  LEU A  55      15.472 -64.850  37.654  1.00  0.00      PROA H
ATOM    568  CD1 LEU A  55      16.734 -63.552  36.439  1.00  0.00      PROA C
ATOM    569 HD11 LEU A  55      17.046 -64.364  35.748  1.00  0.00      PROA H
ATOM    570 HD12 LEU A  55      17.648 -62.933  36.567  1.00  0.00      PROA H
ATOM    571 HD13 LEU A  55      15.833 -62.960  36.171  1.00  0.00      PROA H
ATOM    572  CD2 LEU A  55      17.483 -65.291  38.240  1.00  0.00      PROA C
ATOM    573 HD21 LEU A  55      17.492 -66.131  37.512  1.00  0.00      PROA H
ATOM    574 HD22 LEU A  55      17.160 -65.724  39.211  1.00  0.00      PROA H
ATOM    575 HD23 LEU A  55      18.527 -64.915  38.279  1.00  0.00      PROA H
ATOM    576  C   LEU A  55      16.036 -62.458  41.294  1.00  0.00      PROA C
ATOM    577  O   LEU A  55      16.351 -61.351  40.912  1.00  0.00      PROA O
ATOM    578  N   PRO A  56      15.876 -62.632  42.667  1.00  0.00      PROA N
ATOM    579  CD  PRO A  56      15.339 -63.888  43.226  1.00  0.00      PROA C
ATOM    580  HD1 PRO A  56      15.954 -64.669  42.731  1.00  0.00      PROA H
ATOM    581  HD2 PRO A  56      14.233 -63.801  43.157  1.00  0.00      PROA H
ATOM    582  CA  PRO A  56      16.503 -61.769  43.687  1.00  0.00      PROA C
ATOM    583  HA  PRO A  56      16.155 -60.749  43.617  1.00  0.00      PROA H
ATOM    584  CB  PRO A  56      15.944 -62.371  45.008  1.00  0.00      PROA C
ATOM    585  HB1 PRO A  56      14.985 -61.920  45.343  1.00  0.00      PROA H
ATOM    586  HB2 PRO A  56      16.609 -62.104  45.856  1.00  0.00      PROA H
ATOM    587  CG  PRO A  56      15.759 -63.848  44.734  1.00  0.00      PROA C
ATOM    588  HG1 PRO A  56      16.722 -64.357  44.952  1.00  0.00      PROA H
ATOM    589  HG2 PRO A  56      15.005 -64.286  45.422  1.00  0.00      PROA H
ATOM    590  C   PRO A  56      18.017 -61.673  43.692  1.00  0.00      PROA C
ATOM    591  O   PRO A  56      18.732 -62.633  43.417  1.00  0.00      PROA O
ATOM    592  N   LEU A  57      18.604 -60.452  43.818  1.00  0.00      PROA N
ATOM    593  HN  LEU A  57      18.018 -59.646  43.788  1.00  0.00      PROA H
ATOM    594  CA  LEU A  57      20.038 -60.181  44.002  1.00  0.00      PROA C
ATOM    595  HA  LEU A  57      20.577 -60.915  43.421  1.00  0.00      PROA H
ATOM    596  CB  LEU A  57      20.380 -58.933  43.265  1.00  0.00      PROA C
ATOM    597  HB1 LEU A  57      21.487 -58.852  43.235  1.00  0.00      PROA H
ATOM    598  HB2 LEU A  57      19.952 -58.063  43.808  1.00  0.00      PROA H
ATOM    599  CG  LEU A  57      19.891 -58.694  41.879  1.00  0.00      PROA C
ATOM    600  HG  LEU A  57      18.795 -58.851  41.791  1.00  0.00      PROA H
ATOM    601  CD1 LEU A  57      20.218 -57.321  41.379  1.00  0.00      PROA C
ATOM    602 HD11 LEU A  57      21.283 -57.160  41.108  1.00  0.00      PROA H
ATOM    603 HD12 LEU A  57      19.866 -56.507  42.048  1.00  0.00      PROA H
ATOM    604 HD13 LEU A  57      19.781 -57.242  40.361  1.00  0.00      PROA H
ATOM    605  CD2 LEU A  57      20.625 -59.571  40.845  1.00  0.00      PROA C
ATOM    606 HD21 LEU A  57      20.671 -59.128  39.827  1.00  0.00      PROA H
ATOM    607 HD22 LEU A  57      20.079 -60.535  40.766  1.00  0.00      PROA H
ATOM    608 HD23 LEU A  57      21.700 -59.787  41.019  1.00  0.00      PROA H
ATOM    609  C   LEU A  57      20.476 -60.211  45.374  1.00  0.00      PROA C
ATOM    610  O   LEU A  57      19.748 -60.102  46.373  1.00  0.00      PROA O
ATOM    611  N   SER A  58      21.780 -60.497  45.608  1.00  0.00      PROA N
ATOM    612  HN  SER A  58      22.347 -60.457  44.788  1.00  0.00      PROA H
ATOM    613  CA  SER A  58      22.318 -60.655  46.952  1.00  0.00      PROA C
ATOM    614  HA  SER A  58      21.941 -59.716  47.332  1.00  0.00      PROA H
ATOM    615  CB  SER A  58      21.774 -61.835  47.826  1.00  0.00      PROA C
ATOM    616  HB1 SER A  58      20.684 -61.721  48.007  1.00  0.00      PROA H
ATOM    617  HB2 SER A  58      22.053 -61.910  48.899  1.00  0.00      PROA H
ATOM    618  OG  SER A  58      22.046 -63.111  47.226  1.00  0.00      PROA O
ATOM    619  HG1 SER A  58      21.297 -63.317  46.662  1.00  0.00      PROA H
ATOM    620  C   SER A  58      23.802 -60.435  47.257  1.00  0.00      PROA C
ATOM    621  O   SER A  58      24.270 -60.504  48.350  1.00  0.00      PROA O
ATOM    622  N   LYS A  59      24.573 -60.272  46.064  1.00  0.00      PROA N
ATOM    623  HN  LYS A  59      24.122 -60.442  45.191  1.00  0.00      PROA H
ATOM    624  CA  LYS A  59      26.046 -60.343  46.080  1.00  0.00      PROA C
ATOM    625  HA  LYS A  59      26.502 -60.579  47.030  1.00  0.00      PROA H
ATOM    626  CB  LYS A  59      26.533 -61.492  45.188  1.00  0.00      PROA C
ATOM    627  HB1 LYS A  59      27.643 -61.551  45.213  1.00  0.00      PROA H
ATOM    628  HB2 LYS A  59      26.376 -61.307  44.104  1.00  0.00      PROA H
ATOM    629  CG  LYS A  59      25.883 -62.936  45.364  1.00  0.00      PROA C
ATOM    630  HG1 LYS A  59      26.192 -63.718  44.637  1.00  0.00      PROA H
ATOM    631  HG2 LYS A  59      24.789 -62.778  45.253  1.00  0.00      PROA H
ATOM    632  CD  LYS A  59      26.093 -63.541  46.772  1.00  0.00      PROA C
ATOM    633  HD1 LYS A  59      25.559 -62.891  47.498  1.00  0.00      PROA H
ATOM    634  HD2 LYS A  59      27.185 -63.622  46.958  1.00  0.00      PROA H
ATOM    635  CE  LYS A  59      25.579 -64.986  46.997  1.00  0.00      PROA C
ATOM    636  HE1 LYS A  59      25.526 -65.145  48.095  1.00  0.00      PROA H
ATOM    637  HE2 LYS A  59      26.176 -65.728  46.424  1.00  0.00      PROA H
ATOM    638  NZ  LYS A  59      24.185 -64.964  46.471  1.00  0.00      PROA N
ATOM    639  HZ1 LYS A  59      24.171 -64.964  45.431  1.00  0.00      PROA H
ATOM    640  HZ2 LYS A  59      23.565 -64.259  46.918  1.00  0.00      PROA H
ATOM    641  HZ3 LYS A  59      23.708 -65.853  46.723  1.00  0.00      PROA H
ATOM    642  C   LYS A  59      26.624 -58.965  45.696  1.00  0.00      PROA C
ATOM    643  O   LYS A  59      26.034 -58.322  44.831  1.00  0.00      PROA O
ATOM    644  N   LEU A  60      27.658 -58.545  46.302  1.00  0.00      PROA N
ATOM    645  HN  LEU A  60      28.020 -59.044  47.085  1.00  0.00      PROA H
ATOM    646  CA  LEU A  60      28.235 -57.249  45.968  1.00  0.00      PROA C
ATOM    647  HA  LEU A  60      27.752 -56.796  45.114  1.00  0.00      PROA H
ATOM    648  CB  LEU A  60      27.993 -56.462  47.226  1.00  0.00      PROA C
ATOM    649  HB1 LEU A  60      28.523 -55.494  47.103  1.00  0.00      PROA H
ATOM    650  HB2 LEU A  60      28.560 -56.993  48.020  1.00  0.00      PROA H
ATOM    651  CG  LEU A  60      26.504 -56.032  47.661  1.00  0.00      PROA C
ATOM    652  HG  LEU A  60      25.888 -56.927  47.895  1.00  0.00      PROA H
ATOM    653  CD1 LEU A  60      26.514 -55.224  48.974  1.00  0.00      PROA C
ATOM    654 HD11 LEU A  60      27.074 -54.267  48.894  1.00  0.00      PROA H
ATOM    655 HD12 LEU A  60      26.982 -55.841  49.770  1.00  0.00      PROA H
ATOM    656 HD13 LEU A  60      25.456 -55.070  49.274  1.00  0.00      PROA H
ATOM    657  CD2 LEU A  60      25.713 -55.147  46.675  1.00  0.00      PROA C
ATOM    658 HD21 LEU A  60      26.306 -54.208  46.641  1.00  0.00      PROA H
ATOM    659 HD22 LEU A  60      24.695 -54.910  47.053  1.00  0.00      PROA H
ATOM    660 HD23 LEU A  60      25.591 -55.515  45.634  1.00  0.00      PROA H
ATOM    661  C   LEU A  60      29.741 -57.316  45.584  1.00  0.00      PROA C
ATOM    662  O   LEU A  60      30.558 -57.394  46.488  1.00  0.00      PROA O
ATOM    663  N   VAL A  61      30.106 -57.517  44.266  1.00  0.00      PROA N
ATOM    664  HN  VAL A  61      29.480 -57.741  43.522  1.00  0.00      PROA H
ATOM    665  CA  VAL A  61      31.472 -57.818  43.952  1.00  0.00      PROA C
ATOM    666  HA  VAL A  61      31.942 -58.091  44.885  1.00  0.00      PROA H
ATOM    667  CB  VAL A  61      31.541 -59.097  43.034  1.00  0.00      PROA C
ATOM    668  HB  VAL A  61      30.804 -59.002  42.208  1.00  0.00      PROA H
ATOM    669  CG1 VAL A  61      32.886 -59.363  42.465  1.00  0.00      PROA C
ATOM    670 HG11 VAL A  61      33.584 -59.632  43.287  1.00  0.00      PROA H
ATOM    671 HG12 VAL A  61      33.389 -58.474  42.028  1.00  0.00      PROA H
ATOM    672 HG13 VAL A  61      32.910 -60.202  41.737  1.00  0.00      PROA H
ATOM    673  CG2 VAL A  61      31.096 -60.235  43.898  1.00  0.00      PROA C
ATOM    674 HG21 VAL A  61      30.156 -59.921  44.400  1.00  0.00      PROA H
ATOM    675 HG22 VAL A  61      31.772 -60.467  44.748  1.00  0.00      PROA H
ATOM    676 HG23 VAL A  61      30.951 -61.222  43.408  1.00  0.00      PROA H
ATOM    677  C   VAL A  61      32.258 -56.637  43.382  1.00  0.00      PROA C
ATOM    678  O   VAL A  61      31.921 -56.083  42.340  1.00  0.00      PROA O
ATOM    679  N   LEU A  62      33.312 -56.192  44.045  1.00  0.00      PROA N
ATOM    680  HN  LEU A  62      33.424 -56.543  44.972  1.00  0.00      PROA H
ATOM    681  CA  LEU A  62      34.269 -55.243  43.651  1.00  0.00      PROA C
ATOM    682  HA  LEU A  62      33.791 -54.324  43.346  1.00  0.00      PROA H
ATOM    683  CB  LEU A  62      35.120 -54.965  44.970  1.00  0.00      PROA C
ATOM    684  HB1 LEU A  62      35.668 -55.878  45.288  1.00  0.00      PROA H
ATOM    685  HB2 LEU A  62      34.427 -54.639  45.775  1.00  0.00      PROA H
ATOM    686  CG  LEU A  62      36.280 -53.931  44.969  1.00  0.00      PROA C
ATOM    687  HG  LEU A  62      37.134 -54.212  44.317  1.00  0.00      PROA H
ATOM    688  CD1 LEU A  62      35.841 -52.526  44.415  1.00  0.00      PROA C
ATOM    689 HD11 LEU A  62      35.035 -52.133  45.071  1.00  0.00      PROA H
ATOM    690 HD12 LEU A  62      35.425 -52.535  43.385  1.00  0.00      PROA H
ATOM    691 HD13 LEU A  62      36.707 -51.831  44.404  1.00  0.00      PROA H
ATOM    692  CD2 LEU A  62      36.885 -53.775  46.430  1.00  0.00      PROA C
ATOM    693 HD21 LEU A  62      37.550 -54.644  46.618  1.00  0.00      PROA H
ATOM    694 HD22 LEU A  62      36.105 -53.627  47.208  1.00  0.00      PROA H
ATOM    695 HD23 LEU A  62      37.482 -52.838  46.405  1.00  0.00      PROA H
ATOM    696  C   LEU A  62      35.033 -55.725  42.454  1.00  0.00      PROA C
ATOM    697  O   LEU A  62      35.586 -56.786  42.594  1.00  0.00      PROA O
ATOM    698  N   THR A  63      35.115 -54.987  41.360  1.00  0.00      PROA N
ATOM    699  HN  THR A  63      34.640 -54.111  41.369  1.00  0.00      PROA H
ATOM    700  CA  THR A  63      35.894 -55.384  40.226  1.00  0.00      PROA C
ATOM    701  HA  THR A  63      36.633 -56.126  40.488  1.00  0.00      PROA H
ATOM    702  CB  THR A  63      35.008 -56.141  39.253  1.00  0.00      PROA C
ATOM    703  HB  THR A  63      34.303 -56.883  39.685  1.00  0.00      PROA H
ATOM    704  OG1 THR A  63      35.720 -56.818  38.238  1.00  0.00      PROA O
ATOM    705  HG1 THR A  63      35.965 -57.651  38.647  1.00  0.00      PROA H
ATOM    706  CG2 THR A  63      34.172 -55.016  38.546  1.00  0.00      PROA C
ATOM    707 HG21 THR A  63      33.680 -54.305  39.244  1.00  0.00      PROA H
ATOM    708 HG22 THR A  63      33.346 -55.515  37.994  1.00  0.00      PROA H
ATOM    709 HG23 THR A  63      34.819 -54.457  37.838  1.00  0.00      PROA H
ATOM    710  C   THR A  63      36.774 -54.292  39.727  1.00  0.00      PROA C
ATOM    711  O   THR A  63      36.561 -53.106  40.062  1.00  0.00      PROA O
ATOM    712  N   GLY A  64      37.843 -54.655  38.941  1.00  0.00      PROA N
ATOM    713  HN  GLY A  64      37.999 -55.616  38.728  1.00  0.00      PROA H
ATOM    714  CA  GLY A  64      38.966 -53.718  38.588  1.00  0.00      PROA C
ATOM    715  HA1 GLY A  64      38.448 -52.983  37.989  1.00  0.00      PROA H
ATOM    716  HA2 GLY A  64      39.722 -54.247  38.028  1.00  0.00      PROA H
ATOM    717  C   GLY A  64      39.629 -52.855  39.670  1.00  0.00      PROA C
ATOM    718  O   GLY A  64      39.431 -53.112  40.852  1.00  0.00      PROA O
ATOM    719  N   GLU A  65      40.552 -51.952  39.214  1.00  0.00      PROA N
ATOM    720  HN  GLU A  65      40.750 -51.804  38.248  1.00  0.00      PROA H
ATOM    721  CA  GLU A  65      41.410 -51.013  39.926  1.00  0.00      PROA C
ATOM    722  HA  GLU A  65      42.214 -51.568  40.386  1.00  0.00      PROA H
ATOM    723  CB  GLU A  65      42.132 -50.150  38.946  1.00  0.00      PROA C
ATOM    724  HB1 GLU A  65      42.581 -49.274  39.461  1.00  0.00      PROA H
ATOM    725  HB2 GLU A  65      41.347 -49.745  38.273  1.00  0.00      PROA H
ATOM    726  CG  GLU A  65      43.195 -50.969  38.159  1.00  0.00      PROA C
ATOM    727  HG1 GLU A  65      42.917 -51.994  37.833  1.00  0.00      PROA H
ATOM    728  HG2 GLU A  65      44.101 -51.049  38.797  1.00  0.00      PROA H
ATOM    729  CD  GLU A  65      43.726 -50.190  36.964  1.00  0.00      PROA C
ATOM    730  OE1 GLU A  65      43.067 -49.280  36.432  1.00  0.00      PROA O
ATOM    731  OE2 GLU A  65      44.891 -50.424  36.677  1.00  0.00      PROA O
ATOM    732  C   GLU A  65      40.848 -50.250  41.193  1.00  0.00      PROA C
ATOM    733  O   GLU A  65      39.709 -49.797  41.095  1.00  0.00      PROA O
ATOM    734  N   ARG A  66      41.523 -50.236  42.326  1.00  0.00      PROA N
ATOM    735  HN  ARG A  66      42.266 -50.900  42.307  1.00  0.00      PROA H
ATOM    736  CA  ARG A  66      41.168 -49.493  43.528  1.00  0.00      PROA C
ATOM    737  HA  ARG A  66      41.029 -48.479  43.184  1.00  0.00      PROA H
ATOM    738  CB  ARG A  66      39.830 -49.892  44.287  1.00  0.00      PROA C
ATOM    739  HB1 ARG A  66      38.991 -49.669  43.594  1.00  0.00      PROA H
ATOM    740  HB2 ARG A  66      39.694 -49.262  45.192  1.00  0.00      PROA H
ATOM    741  CG  ARG A  66      39.733 -51.340  44.887  1.00  0.00      PROA C
ATOM    742  HG1 ARG A  66      38.811 -51.453  45.496  1.00  0.00      PROA H
ATOM    743  HG2 ARG A  66      40.676 -51.383  45.473  1.00  0.00      PROA H
ATOM    744  CD  ARG A  66      39.680 -52.512  43.827  1.00  0.00      PROA C
ATOM    745  HD1 ARG A  66      40.431 -52.484  43.009  1.00  0.00      PROA H
ATOM    746  HD2 ARG A  66      38.710 -52.582  43.291  1.00  0.00      PROA H
ATOM    747  NE  ARG A  66      39.924 -53.778  44.480  1.00  0.00      PROA N
ATOM    748  HE  ARG A  66      40.319 -53.675  45.393  1.00  0.00      PROA H
ATOM    749  CZ  ARG A  66      39.834 -54.934  43.904  1.00  0.00      PROA C
ATOM    750  NH1 ARG A  66      39.501 -55.120  42.696  1.00  0.00      PROA N
ATOM    751 HH11 ARG A  66      39.262 -56.000  42.285  1.00  0.00      PROA H
ATOM    752 HH12 ARG A  66      39.440 -54.262  42.187  1.00  0.00      PROA H
ATOM    753  NH2 ARG A  66      40.266 -55.969  44.570  1.00  0.00      PROA N
ATOM    754 HH21 ARG A  66      40.301 -55.882  45.566  1.00  0.00      PROA H
ATOM    755 HH22 ARG A  66      40.114 -56.897  44.230  1.00  0.00      PROA H
ATOM    756  C   ARG A  66      42.369 -49.621  44.518  1.00  0.00      PROA C
ATOM    757  O   ARG A  66      43.254 -50.436  44.397  1.00  0.00      PROA O
ATOM    758  N   HSD A  67      42.401 -48.761  45.521  1.00  0.00      PROA N
ATOM    759  HN  HSD A  67      41.601 -48.189  45.684  1.00  0.00      PROA H
ATOM    760  CA  HSD A  67      43.485 -48.685  46.528  1.00  0.00      PROA C
ATOM    761  HA  HSD A  67      43.804 -49.701  46.712  1.00  0.00      PROA H
ATOM    762  CB  HSD A  67      44.583 -47.674  46.013  1.00  0.00      PROA C
ATOM    763  HB1 HSD A  67      44.210 -46.641  45.848  1.00  0.00      PROA H
ATOM    764  HB2 HSD A  67      44.924 -48.047  45.023  1.00  0.00      PROA H
ATOM    765  ND1 HSD A  67      46.741 -48.513  47.145  1.00  0.00      PROA N
ATOM    766  HD1 HSD A  67      46.782 -49.462  46.831  1.00  0.00      PROA H
ATOM    767  CG  HSD A  67      45.765 -47.567  46.907  1.00  0.00      PROA C
ATOM    768  CE1 HSD A  67      47.783 -48.018  47.851  1.00  0.00      PROA C
ATOM    769  HE1 HSD A  67      48.732 -48.500  48.086  1.00  0.00      PROA H
ATOM    770  NE2 HSD A  67      47.463 -46.762  48.246  1.00  0.00      PROA N
ATOM    771  CD2 HSD A  67      46.232 -46.506  47.668  1.00  0.00      PROA C
ATOM    772  HD2 HSD A  67      45.681 -45.617  47.948  1.00  0.00      PROA H
ATOM    773  C   HSD A  67      43.058 -48.116  47.856  1.00  0.00      PROA C
ATOM    774  O   HSD A  67      43.060 -48.829  48.846  1.00  0.00      PROA O
ATOM    775  N   TYR A  68      42.549 -46.827  47.793  1.00  0.00      PROA N
ATOM    776  HN  TYR A  68      42.602 -46.285  46.958  1.00  0.00      PROA H
ATOM    777  CA  TYR A  68      41.731 -46.273  48.864  1.00  0.00      PROA C
ATOM    778  HA  TYR A  68      42.431 -46.131  49.674  1.00  0.00      PROA H
ATOM    779  CB  TYR A  68      41.184 -44.792  48.388  1.00  0.00      PROA C
ATOM    780  HB1 TYR A  68      40.612 -44.312  49.210  1.00  0.00      PROA H
ATOM    781  HB2 TYR A  68      40.617 -45.066  47.473  1.00  0.00      PROA H
ATOM    782  CG  TYR A  68      42.153 -43.712  48.005  1.00  0.00      PROA C
ATOM    783  CD1 TYR A  68      41.671 -42.605  47.237  1.00  0.00      PROA C
ATOM    784  HD1 TYR A  68      40.651 -42.545  46.888  1.00  0.00      PROA H
ATOM    785  CE1 TYR A  68      42.551 -41.528  47.051  1.00  0.00      PROA C
ATOM    786  HE1 TYR A  68      42.204 -40.709  46.439  1.00  0.00      PROA H
ATOM    787  CZ  TYR A  68      43.840 -41.494  47.576  1.00  0.00      PROA C
ATOM    788  OH  TYR A  68      44.676 -40.334  47.480  1.00  0.00      PROA O
ATOM    789  HH  TYR A  68      45.593 -40.605  47.391  1.00  0.00      PROA H
ATOM    790  CD2 TYR A  68      43.526 -43.835  48.294  1.00  0.00      PROA C
ATOM    791  HD2 TYR A  68      43.802 -44.657  48.938  1.00  0.00      PROA H
ATOM    792  CE2 TYR A  68      44.334 -42.659  48.320  1.00  0.00      PROA C
ATOM    793  HE2 TYR A  68      45.321 -42.750  48.749  1.00  0.00      PROA H
ATOM    794  C   TYR A  68      40.533 -47.217  49.286  1.00  0.00      PROA C
ATOM    795  O   TYR A  68      40.267 -47.334  50.478  1.00  0.00      PROA O
ATOM    796  N   THR A  69      39.771 -47.701  48.313  1.00  0.00      PROA N
ATOM    797  HN  THR A  69      40.140 -47.385  47.443  1.00  0.00      PROA H
ATOM    798  CA  THR A  69      38.522 -48.389  48.485  1.00  0.00      PROA C
ATOM    799  HA  THR A  69      37.999 -47.892  49.288  1.00  0.00      PROA H
ATOM    800  CB  THR A  69      37.552 -48.262  47.340  1.00  0.00      PROA C
ATOM    801  HB  THR A  69      37.762 -49.086  46.625  1.00  0.00      PROA H
ATOM    802  OG1 THR A  69      37.819 -47.024  46.637  1.00  0.00      PROA O
ATOM    803  HG1 THR A  69      38.535 -47.132  46.006  1.00  0.00      PROA H
ATOM    804  CG2 THR A  69      36.099 -48.308  47.775  1.00  0.00      PROA C
ATOM    805 HG21 THR A  69      35.750 -47.547  48.505  1.00  0.00      PROA H
ATOM    806 HG22 THR A  69      35.838 -49.252  48.301  1.00  0.00      PROA H
ATOM    807 HG23 THR A  69      35.484 -48.061  46.884  1.00  0.00      PROA H
ATOM    808  C   THR A  69      38.636 -49.848  48.837  1.00  0.00      PROA C
ATOM    809  O   THR A  69      39.465 -50.525  48.257  1.00  0.00      PROA O
ATOM    810  N   ARG A  70      37.695 -50.379  49.674  1.00  0.00      PROA N
ATOM    811  HN  ARG A  70      37.085 -49.722  50.110  1.00  0.00      PROA H
ATOM    812  CA  ARG A  70      37.567 -51.768  50.126  1.00  0.00      PROA C
ATOM    813  HA  ARG A  70      38.222 -52.309  49.459  1.00  0.00      PROA H
ATOM    814  CB  ARG A  70      37.935 -51.857  51.660  1.00  0.00      PROA C
ATOM    815  HB1 ARG A  70      37.954 -52.933  51.939  1.00  0.00      PROA H
ATOM    816  HB2 ARG A  70      37.163 -51.261  52.193  1.00  0.00      PROA H
ATOM    817  CG  ARG A  70      39.353 -51.391  52.025  1.00  0.00      PROA C
ATOM    818  HG1 ARG A  70      39.554 -50.344  51.712  1.00  0.00      PROA H
ATOM    819  HG2 ARG A  70      40.185 -51.989  51.596  1.00  0.00      PROA H
ATOM    820  CD  ARG A  70      39.626 -51.412  53.534  1.00  0.00      PROA C
ATOM    821  HD1 ARG A  70      39.501 -52.438  53.941  1.00  0.00      PROA H
ATOM    822  HD2 ARG A  70      38.826 -50.880  54.092  1.00  0.00      PROA H
ATOM    823  NE  ARG A  70      41.051 -50.866  53.755  1.00  0.00      PROA N
ATOM    824  HE  ARG A  70      41.541 -50.548  52.944  1.00  0.00      PROA H
ATOM    825  CZ  ARG A  70      41.656 -50.676  54.918  1.00  0.00      PROA C
ATOM    826  NH1 ARG A  70      41.104 -50.988  56.095  1.00  0.00      PROA N
ATOM    827 HH11 ARG A  70      40.218 -51.440  56.192  1.00  0.00      PROA H
ATOM    828 HH12 ARG A  70      41.446 -50.626  56.962  1.00  0.00      PROA H
ATOM    829  NH2 ARG A  70      42.764 -49.973  54.967  1.00  0.00      PROA N
ATOM    830 HH21 ARG A  70      43.368 -49.881  54.175  1.00  0.00      PROA H
ATOM    831 HH22 ARG A  70      43.172 -49.957  55.880  1.00  0.00      PROA H
ATOM    832  C   ARG A  70      36.225 -52.247  49.882  1.00  0.00      PROA C
ATOM    833  O   ARG A  70      35.257 -51.510  49.672  1.00  0.00      PROA O
ATOM    834  N   ASN A  71      36.109 -53.584  49.995  1.00  0.00      PROA N
ATOM    835  HN  ASN A  71      36.978 -54.063  50.089  1.00  0.00      PROA H
ATOM    836  CA  ASN A  71      34.861 -54.314  49.923  1.00  0.00      PROA C
ATOM    837  HA  ASN A  71      34.370 -54.013  49.010  1.00  0.00      PROA H
ATOM    838  CB  ASN A  71      35.332 -55.813  49.775  1.00  0.00      PROA C
ATOM    839  HB1 ASN A  71      36.162 -56.050  50.474  1.00  0.00      PROA H
ATOM    840  HB2 ASN A  71      35.666 -56.121  48.761  1.00  0.00      PROA H
ATOM    841  CG  ASN A  71      34.142 -56.774  50.110  1.00  0.00      PROA C
ATOM    842  OD1 ASN A  71      33.314 -57.053  49.233  1.00  0.00      PROA O
ATOM    843  ND2 ASN A  71      34.135 -57.290  51.377  1.00  0.00      PROA N
ATOM    844 HD21 ASN A  71      33.330 -57.806  51.669  1.00  0.00      PROA H
ATOM    845 HD22 ASN A  71      34.887 -57.051  51.991  1.00  0.00      PROA H
ATOM    846  C   ASN A  71      33.832 -54.004  51.129  1.00  0.00      PROA C
ATOM    847  O   ASN A  71      32.625 -53.877  50.922  1.00  0.00      PROA O
ATOM    848  N   ASP A  72      34.390 -53.740  52.361  1.00  0.00      PROA N
ATOM    849  HN  ASP A  72      35.213 -54.218  52.655  1.00  0.00      PROA H
ATOM    850  CA  ASP A  72      33.904 -53.056  53.479  1.00  0.00      PROA C
ATOM    851  HA  ASP A  72      33.158 -53.677  53.952  1.00  0.00      PROA H
ATOM    852  CB  ASP A  72      35.052 -52.728  54.443  1.00  0.00      PROA C
ATOM    853  HB1 ASP A  72      34.569 -52.335  55.363  1.00  0.00      PROA H
ATOM    854  HB2 ASP A  72      35.830 -52.022  54.082  1.00  0.00      PROA H
ATOM    855  CG  ASP A  72      35.755 -53.970  54.878  1.00  0.00      PROA C
ATOM    856  OD1 ASP A  72      37.036 -53.896  54.813  1.00  0.00      PROA O
ATOM    857  OD2 ASP A  72      35.132 -54.917  55.399  1.00  0.00      PROA O
ATOM    858  C   ASP A  72      33.066 -51.790  53.211  1.00  0.00      PROA C
ATOM    859  O   ASP A  72      31.915 -51.664  53.610  1.00  0.00      PROA O
ATOM    860  N   ASP A  73      33.585 -50.842  52.406  1.00  0.00      PROA N
ATOM    861  HN  ASP A  73      34.475 -50.983  51.979  1.00  0.00      PROA H
ATOM    862  CA  ASP A  73      32.849 -49.705  51.928  1.00  0.00      PROA C
ATOM    863  HA  ASP A  73      32.521 -49.146  52.792  1.00  0.00      PROA H
ATOM    864  CB  ASP A  73      33.734 -48.968  50.905  1.00  0.00      PROA C
ATOM    865  HB1 ASP A  73      33.249 -48.052  50.504  1.00  0.00      PROA H
ATOM    866  HB2 ASP A  73      33.958 -49.547  49.984  1.00  0.00      PROA H
ATOM    867  CG  ASP A  73      34.963 -48.408  51.588  1.00  0.00      PROA C
ATOM    868  OD1 ASP A  73      34.668 -47.681  52.568  1.00  0.00      PROA O
ATOM    869  OD2 ASP A  73      36.100 -48.463  51.094  1.00  0.00      PROA O
ATOM    870  C   ASP A  73      31.523 -50.023  51.285  1.00  0.00      PROA C
ATOM    871  O   ASP A  73      30.495 -49.399  51.628  1.00  0.00      PROA O
ATOM    872  N   ILE A  74      31.555 -51.031  50.387  1.00  0.00      PROA N
ATOM    873  HN  ILE A  74      32.429 -51.474  50.204  1.00  0.00      PROA H
ATOM    874  CA  ILE A  74      30.401 -51.381  49.605  1.00  0.00      PROA C
ATOM    875  HA  ILE A  74      29.946 -50.490  49.197  1.00  0.00      PROA H
ATOM    876  CB  ILE A  74      30.781 -52.313  48.348  1.00  0.00      PROA C
ATOM    877  HB  ILE A  74      30.925 -53.345  48.734  1.00  0.00      PROA H
ATOM    878  CG2 ILE A  74      29.525 -52.515  47.490  1.00  0.00      PROA C
ATOM    879 HG21 ILE A  74      28.676 -52.782  48.156  1.00  0.00      PROA H
ATOM    880 HG22 ILE A  74      29.757 -53.399  46.858  1.00  0.00      PROA H
ATOM    881 HG23 ILE A  74      29.372 -51.603  46.875  1.00  0.00      PROA H
ATOM    882  CG1 ILE A  74      32.028 -51.957  47.554  1.00  0.00      PROA C
ATOM    883 HG11 ILE A  74      31.999 -52.622  46.665  1.00  0.00      PROA H
ATOM    884 HG12 ILE A  74      32.892 -52.139  48.229  1.00  0.00      PROA H
ATOM    885  CD  ILE A  74      32.189 -50.560  47.059  1.00  0.00      PROA C
ATOM    886  HD1 ILE A  74      32.864 -50.416  46.189  1.00  0.00      PROA H
ATOM    887  HD2 ILE A  74      32.453 -49.772  47.796  1.00  0.00      PROA H
ATOM    888  HD3 ILE A  74      31.174 -50.252  46.727  1.00  0.00      PROA H
ATOM    889  C   ILE A  74      29.392 -52.002  50.477  1.00  0.00      PROA C
ATOM    890  O   ILE A  74      28.176 -51.722  50.351  1.00  0.00      PROA O
ATOM    891  N   ARG A  75      29.841 -52.894  51.353  1.00  0.00      PROA N
ATOM    892  HN  ARG A  75      30.820 -53.080  51.347  1.00  0.00      PROA H
ATOM    893  CA  ARG A  75      29.033 -53.514  52.484  1.00  0.00      PROA C
ATOM    894  HA  ARG A  75      28.355 -54.124  51.906  1.00  0.00      PROA H
ATOM    895  CB  ARG A  75      29.913 -54.463  53.312  1.00  0.00      PROA C
ATOM    896  HB1 ARG A  75      29.304 -54.673  54.217  1.00  0.00      PROA H
ATOM    897  HB2 ARG A  75      30.833 -53.853  53.436  1.00  0.00      PROA H
ATOM    898  CG  ARG A  75      30.337 -55.736  52.504  1.00  0.00      PROA C
ATOM    899  HG1 ARG A  75      31.008 -56.207  53.253  1.00  0.00      PROA H
ATOM    900  HG2 ARG A  75      30.842 -55.573  51.527  1.00  0.00      PROA H
ATOM    901  CD  ARG A  75      29.177 -56.652  52.098  1.00  0.00      PROA C
ATOM    902  HD1 ARG A  75      28.584 -56.098  51.339  1.00  0.00      PROA H
ATOM    903  HD2 ARG A  75      28.433 -56.974  52.858  1.00  0.00      PROA H
ATOM    904  NE  ARG A  75      29.733 -57.860  51.398  1.00  0.00      PROA N
ATOM    905  HE  ARG A  75      30.025 -57.808  50.443  1.00  0.00      PROA H
ATOM    906  CZ  ARG A  75      30.391 -58.796  52.000  1.00  0.00      PROA C
ATOM    907  NH1 ARG A  75      30.172 -59.105  53.258  1.00  0.00      PROA N
ATOM    908 HH11 ARG A  75      29.286 -58.948  53.692  1.00  0.00      PROA H
ATOM    909 HH12 ARG A  75      30.735 -59.894  53.507  1.00  0.00      PROA H
ATOM    910  NH2 ARG A  75      31.259 -59.586  51.393  1.00  0.00      PROA N
ATOM    911 HH21 ARG A  75      31.440 -59.570  50.410  1.00  0.00      PROA H
ATOM    912 HH22 ARG A  75      31.538 -60.390  51.919  1.00  0.00      PROA H
ATOM    913  C   ARG A  75      28.198 -52.477  53.262  1.00  0.00      PROA C
ATOM    914  O   ARG A  75      27.028 -52.497  53.307  1.00  0.00      PROA O
ATOM    915  N   GLN A  76      28.972 -51.523  53.768  1.00  0.00      PROA N
ATOM    916  HN  GLN A  76      29.946 -51.497  53.559  1.00  0.00      PROA H
ATOM    917  CA  GLN A  76      28.535 -50.493  54.679  1.00  0.00      PROA C
ATOM    918  HA  GLN A  76      28.082 -50.978  55.531  1.00  0.00      PROA H
ATOM    919  CB  GLN A  76      29.782 -49.628  55.177  1.00  0.00      PROA C
ATOM    920  HB1 GLN A  76      29.421 -48.626  55.494  1.00  0.00      PROA H
ATOM    921  HB2 GLN A  76      30.376 -49.536  54.243  1.00  0.00      PROA H
ATOM    922  CG  GLN A  76      30.642 -50.110  56.318  1.00  0.00      PROA C
ATOM    923  HG1 GLN A  76      30.698 -49.441  57.203  1.00  0.00      PROA H
ATOM    924  HG2 GLN A  76      31.702 -50.252  56.015  1.00  0.00      PROA H
ATOM    925  CD  GLN A  76      30.225 -51.481  56.900  1.00  0.00      PROA C
ATOM    926  OE1 GLN A  76      30.588 -52.474  56.317  1.00  0.00      PROA O
ATOM    927  NE2 GLN A  76      29.453 -51.490  57.923  1.00  0.00      PROA N
ATOM    928 HE21 GLN A  76      29.118 -50.590  58.199  1.00  0.00      PROA H
ATOM    929 HE22 GLN A  76      29.355 -52.371  58.388  1.00  0.00      PROA H
ATOM    930  C   GLN A  76      27.453 -49.632  54.097  1.00  0.00      PROA C
ATOM    931  O   GLN A  76      26.563 -49.072  54.805  1.00  0.00      PROA O
ATOM    932  N   SER A  77      27.652 -49.293  52.832  1.00  0.00      PROA N
ATOM    933  HN  SER A  77      28.522 -49.494  52.388  1.00  0.00      PROA H
ATOM    934  CA  SER A  77      26.713 -48.454  52.035  1.00  0.00      PROA C
ATOM    935  HA  SER A  77      26.657 -47.453  52.437  1.00  0.00      PROA H
ATOM    936  CB  SER A  77      27.283 -48.239  50.546  1.00  0.00      PROA C
ATOM    937  HB1 SER A  77      26.574 -47.557  50.029  1.00  0.00      PROA H
ATOM    938  HB2 SER A  77      27.394 -49.222  50.041  1.00  0.00      PROA H
ATOM    939  OG  SER A  77      28.547 -47.595  50.506  1.00  0.00      PROA O
ATOM    940  HG1 SER A  77      29.269 -48.178  50.753  1.00  0.00      PROA H
ATOM    941  C   SER A  77      25.329 -49.070  51.793  1.00  0.00      PROA C
ATOM    942  O   SER A  77      24.323 -48.429  51.825  1.00  0.00      PROA O
ATOM    943  N   ILE A  78      25.289 -50.387  51.561  1.00  0.00      PROA N
ATOM    944  HN  ILE A  78      26.161 -50.870  51.586  1.00  0.00      PROA H
ATOM    945  CA  ILE A  78      24.055 -51.126  51.134  1.00  0.00      PROA C
ATOM    946  HA  ILE A  78      23.379 -50.374  50.756  1.00  0.00      PROA H
ATOM    947  CB  ILE A  78      24.318 -52.182  50.051  1.00  0.00      PROA C
ATOM    948  HB  ILE A  78      25.135 -52.880  50.332  1.00  0.00      PROA H
ATOM    949  CG2 ILE A  78      23.029 -52.917  49.719  1.00  0.00      PROA C
ATOM    950 HG21 ILE A  78      22.197 -52.203  49.540  1.00  0.00      PROA H
ATOM    951 HG22 ILE A  78      22.568 -53.590  50.472  1.00  0.00      PROA H
ATOM    952 HG23 ILE A  78      23.249 -53.429  48.758  1.00  0.00      PROA H
ATOM    953  CG1 ILE A  78      24.938 -51.574  48.787  1.00  0.00      PROA C
ATOM    954 HG11 ILE A  78      24.764 -52.349  48.010  1.00  0.00      PROA H
ATOM    955 HG12 ILE A  78      26.037 -51.409  48.771  1.00  0.00      PROA H
ATOM    956  CD  ILE A  78      24.370 -50.233  48.292  1.00  0.00      PROA C
ATOM    957  HD1 ILE A  78      24.969 -49.908  47.415  1.00  0.00      PROA H
ATOM    958  HD2 ILE A  78      24.414 -49.475  49.104  1.00  0.00      PROA H
ATOM    959  HD3 ILE A  78      23.286 -50.385  48.104  1.00  0.00      PROA H
ATOM    960  C   ILE A  78      23.284 -51.725  52.256  1.00  0.00      PROA C
ATOM    961  O   ILE A  78      22.066 -51.900  52.258  1.00  0.00      PROA O
ATOM    962  N   LEU A  79      24.064 -51.909  53.309  1.00  0.00      PROA N
ATOM    963  HN  LEU A  79      25.037 -51.884  53.093  1.00  0.00      PROA H
ATOM    964  CA  LEU A  79      23.606 -52.181  54.698  1.00  0.00      PROA C
ATOM    965  HA  LEU A  79      23.206 -53.182  54.640  1.00  0.00      PROA H
ATOM    966  CB  LEU A  79      24.832 -52.097  55.645  1.00  0.00      PROA C
ATOM    967  HB1 LEU A  79      25.106 -51.047  55.880  1.00  0.00      PROA H
ATOM    968  HB2 LEU A  79      25.736 -52.654  55.318  1.00  0.00      PROA H
ATOM    969  CG  LEU A  79      24.509 -52.547  57.097  1.00  0.00      PROA C
ATOM    970  HG  LEU A  79      23.611 -51.982  57.430  1.00  0.00      PROA H
ATOM    971  CD1 LEU A  79      24.077 -54.010  57.070  1.00  0.00      PROA C
ATOM    972 HD11 LEU A  79      23.158 -54.156  56.463  1.00  0.00      PROA H
ATOM    973 HD12 LEU A  79      23.920 -54.506  58.052  1.00  0.00      PROA H
ATOM    974 HD13 LEU A  79      24.872 -54.511  56.477  1.00  0.00      PROA H
ATOM    975  CD2 LEU A  79      25.727 -52.582  58.022  1.00  0.00      PROA C
ATOM    976 HD21 LEU A  79      26.341 -53.405  57.598  1.00  0.00      PROA H
ATOM    977 HD22 LEU A  79      25.523 -52.771  59.097  1.00  0.00      PROA H
ATOM    978 HD23 LEU A  79      26.378 -51.703  57.828  1.00  0.00      PROA H
ATOM    979  C   LEU A  79      22.556 -51.189  55.109  1.00  0.00      PROA C
ATOM    980  O   LEU A  79      21.501 -51.481  55.667  1.00  0.00      PROA O
ATOM    981  N   ALA A  80      22.823 -49.886  54.744  1.00  0.00      PROA N
ATOM    982  HN  ALA A  80      23.714 -49.738  54.324  1.00  0.00      PROA H
ATOM    983  CA  ALA A  80      21.992 -48.702  55.108  1.00  0.00      PROA C
ATOM    984  HA  ALA A  80      21.697 -48.896  56.128  1.00  0.00      PROA H
ATOM    985  CB  ALA A  80      22.874 -47.434  55.010  1.00  0.00      PROA C
ATOM    986  HB1 ALA A  80      22.333 -46.491  55.238  1.00  0.00      PROA H
ATOM    987  HB2 ALA A  80      23.178 -47.300  53.950  1.00  0.00      PROA H
ATOM    988  HB3 ALA A  80      23.770 -47.589  55.648  1.00  0.00      PROA H
ATOM    989  C   ALA A  80      20.794 -48.599  54.234  1.00  0.00      PROA C
ATOM    990  O   ALA A  80      19.758 -48.033  54.580  1.00  0.00      PROA O
ATOM    991  N   LEU A  81      20.844 -49.063  52.950  1.00  0.00      PROA N
ATOM    992  HN  LEU A  81      21.732 -49.446  52.706  1.00  0.00      PROA H
ATOM    993  CA  LEU A  81      19.861 -49.054  51.987  1.00  0.00      PROA C
ATOM    994  HA  LEU A  81      19.422 -48.070  51.907  1.00  0.00      PROA H
ATOM    995  CB  LEU A  81      20.449 -49.201  50.612  1.00  0.00      PROA C
ATOM    996  HB1 LEU A  81      20.921 -50.204  50.540  1.00  0.00      PROA H
ATOM    997  HB2 LEU A  81      21.286 -48.478  50.513  1.00  0.00      PROA H
ATOM    998  CG  LEU A  81      19.579 -49.054  49.325  1.00  0.00      PROA C
ATOM    999  HG  LEU A  81      18.719 -49.758  49.331  1.00  0.00      PROA H
ATOM   1000  CD1 LEU A  81      19.280 -47.578  49.205  1.00  0.00      PROA C
ATOM   1001 HD11 LEU A  81      18.829 -47.477  48.194  1.00  0.00      PROA H
ATOM   1002 HD12 LEU A  81      20.164 -46.925  49.368  1.00  0.00      PROA H
ATOM   1003 HD13 LEU A  81      18.471 -47.327  49.924  1.00  0.00      PROA H
ATOM   1004  CD2 LEU A  81      20.479 -49.533  48.115  1.00  0.00      PROA C
ATOM   1005 HD21 LEU A  81      20.866 -50.566  48.252  1.00  0.00      PROA H
ATOM   1006 HD22 LEU A  81      21.388 -48.914  47.955  1.00  0.00      PROA H
ATOM   1007 HD23 LEU A  81      19.875 -49.479  47.184  1.00  0.00      PROA H
ATOM   1008  C   LEU A  81      18.707 -49.951  52.174  1.00  0.00      PROA C
ATOM   1009  O   LEU A  81      17.555 -49.632  51.925  1.00  0.00      PROA O
ATOM   1010  N   GLY A  82      19.022 -51.177  52.677  1.00  0.00      PROA N
ATOM   1011  HN  GLY A  82      20.002 -51.265  52.840  1.00  0.00      PROA H
ATOM   1012  CA  GLY A  82      18.076 -52.352  52.667  1.00  0.00      PROA C
ATOM   1013  HA1 GLY A  82      17.134 -52.178  52.168  1.00  0.00      PROA H
ATOM   1014  HA2 GLY A  82      17.919 -52.701  53.676  1.00  0.00      PROA H
ATOM   1015  C   GLY A  82      18.670 -53.388  51.748  1.00  0.00      PROA C
ATOM   1016  O   GLY A  82      19.904 -53.497  51.552  1.00  0.00      PROA O
ATOM   1017  N   GLU A  83      17.767 -54.230  51.148  1.00  0.00      PROA N
ATOM   1018  HN  GLU A  83      16.786 -54.143  51.305  1.00  0.00      PROA H
ATOM   1019  CA  GLU A  83      18.257 -55.370  50.395  1.00  0.00      PROA C
ATOM   1020  HA  GLU A  83      19.221 -55.686  50.765  1.00  0.00      PROA H
ATOM   1021  CB  GLU A  83      17.186 -56.499  50.643  1.00  0.00      PROA C
ATOM   1022  HB1 GLU A  83      17.442 -57.324  49.944  1.00  0.00      PROA H
ATOM   1023  HB2 GLU A  83      16.261 -56.059  50.212  1.00  0.00      PROA H
ATOM   1024  CG  GLU A  83      17.033 -56.959  52.096  1.00  0.00      PROA C
ATOM   1025  HG1 GLU A  83      16.576 -56.136  52.686  1.00  0.00      PROA H
ATOM   1026  HG2 GLU A  83      17.970 -57.104  52.674  1.00  0.00      PROA H
ATOM   1027  CD  GLU A  83      16.198 -58.200  52.180  1.00  0.00      PROA C
ATOM   1028  OE1 GLU A  83      14.965 -58.117  52.283  1.00  0.00      PROA O
ATOM   1029  OE2 GLU A  83      16.735 -59.304  52.154  1.00  0.00      PROA O
ATOM   1030  C   GLU A  83      18.392 -55.133  48.853  1.00  0.00      PROA C
ATOM   1031  O   GLU A  83      17.516 -54.490  48.329  1.00  0.00      PROA O
ATOM   1032  N   PRO A  84      19.309 -55.491  48.096  1.00  0.00      PROA N
ATOM   1033  CD  PRO A  84      20.534 -56.119  48.596  1.00  0.00      PROA C
ATOM   1034  HD1 PRO A  84      20.332 -57.168  48.899  1.00  0.00      PROA H
ATOM   1035  HD2 PRO A  84      20.909 -55.620  49.515  1.00  0.00      PROA H
ATOM   1036  CA  PRO A  84      19.181 -55.629  46.636  1.00  0.00      PROA C
ATOM   1037  HA  PRO A  84      19.153 -54.648  46.185  1.00  0.00      PROA H
ATOM   1038  CB  PRO A  84      20.429 -56.438  46.267  1.00  0.00      PROA C
ATOM   1039  HB1 PRO A  84      20.689 -56.165  45.222  1.00  0.00      PROA H
ATOM   1040  HB2 PRO A  84      20.379 -57.544  46.360  1.00  0.00      PROA H
ATOM   1041  CG  PRO A  84      21.359 -55.890  47.341  1.00  0.00      PROA C
ATOM   1042  HG1 PRO A  84      22.342 -56.407  47.329  1.00  0.00      PROA H
ATOM   1043  HG2 PRO A  84      21.536 -54.812  47.138  1.00  0.00      PROA H
ATOM   1044  C   PRO A  84      17.959 -56.282  46.074  1.00  0.00      PROA C
ATOM   1045  O   PRO A  84      17.548 -57.297  46.584  1.00  0.00      PROA O
ATOM   1046  N   GLY A  85      17.264 -55.590  45.050  1.00  0.00      PROA N
ATOM   1047  HN  GLY A  85      17.631 -54.736  44.690  1.00  0.00      PROA H
ATOM   1048  CA  GLY A  85      15.997 -56.136  44.560  1.00  0.00      PROA C
ATOM   1049  HA1 GLY A  85      15.396 -55.384  44.069  1.00  0.00      PROA H
ATOM   1050  HA2 GLY A  85      15.536 -56.519  45.458  1.00  0.00      PROA H
ATOM   1051  C   GLY A  85      16.120 -57.283  43.572  1.00  0.00      PROA C
ATOM   1052  O   GLY A  85      17.080 -58.090  43.589  1.00  0.00      PROA O
ATOM   1053  N   THR A  86      15.141 -57.544  42.707  1.00  0.00      PROA N
ATOM   1054  HN  THR A  86      14.360 -56.935  42.595  1.00  0.00      PROA H
ATOM   1055  CA  THR A  86      15.303 -58.516  41.637  1.00  0.00      PROA C
ATOM   1056  HA  THR A  86      15.739 -59.364  42.143  1.00  0.00      PROA H
ATOM   1057  CB  THR A  86      13.866 -58.791  40.981  1.00  0.00      PROA C
ATOM   1058  HB  THR A  86      13.968 -59.839  40.627  1.00  0.00      PROA H
ATOM   1059  OG1 THR A  86      13.458 -58.013  39.857  1.00  0.00      PROA O
ATOM   1060  HG1 THR A  86      13.032 -57.227  40.205  1.00  0.00      PROA H
ATOM   1061  CG2 THR A  86      12.766 -58.823  42.080  1.00  0.00      PROA C
ATOM   1062 HG21 THR A  86      12.441 -57.778  42.273  1.00  0.00      PROA H
ATOM   1063 HG22 THR A  86      13.225 -59.273  42.986  1.00  0.00      PROA H
ATOM   1064 HG23 THR A  86      11.848 -59.366  41.769  1.00  0.00      PROA H
ATOM   1065  C   THR A  86      16.263 -58.054  40.530  1.00  0.00      PROA C
ATOM   1066  O   THR A  86      16.389 -56.896  40.295  1.00  0.00      PROA O
ATOM   1067  N   PHE A  87      16.850 -58.990  39.755  1.00  0.00      PROA N
ATOM   1068  HN  PHE A  87      16.812 -59.938  40.061  1.00  0.00      PROA H
ATOM   1069  CA  PHE A  87      17.674 -58.730  38.594  1.00  0.00      PROA C
ATOM   1070  HA  PHE A  87      18.609 -58.322  38.947  1.00  0.00      PROA H
ATOM   1071  CB  PHE A  87      18.108 -60.100  37.901  1.00  0.00      PROA C
ATOM   1072  HB1 PHE A  87      17.312 -60.714  37.429  1.00  0.00      PROA H
ATOM   1073  HB2 PHE A  87      18.517 -60.767  38.690  1.00  0.00      PROA H
ATOM   1074  CG  PHE A  87      19.123 -59.987  36.739  1.00  0.00      PROA C
ATOM   1075  CD1 PHE A  87      20.448 -59.831  37.012  1.00  0.00      PROA C
ATOM   1076  HD1 PHE A  87      20.846 -59.804  38.015  1.00  0.00      PROA H
ATOM   1077  CE1 PHE A  87      21.475 -59.950  35.990  1.00  0.00      PROA C
ATOM   1078  HE1 PHE A  87      22.497 -59.941  36.339  1.00  0.00      PROA H
ATOM   1079  CZ  PHE A  87      21.053 -60.238  34.689  1.00  0.00      PROA C
ATOM   1080  HZ  PHE A  87      21.786 -60.386  33.910  1.00  0.00      PROA H
ATOM   1081  CD2 PHE A  87      18.750 -60.252  35.400  1.00  0.00      PROA C
ATOM   1082  HD2 PHE A  87      17.759 -60.441  35.015  1.00  0.00      PROA H
ATOM   1083  CE2 PHE A  87      19.708 -60.392  34.397  1.00  0.00      PROA C
ATOM   1084  HE2 PHE A  87      19.340 -60.618  33.407  1.00  0.00      PROA H
ATOM   1085  C   PHE A  87      17.060 -57.732  37.567  1.00  0.00      PROA C
ATOM   1086  O   PHE A  87      17.710 -56.692  37.398  1.00  0.00      PROA O
ATOM   1087  N   MET A  88      15.875 -57.961  36.977  1.00  0.00      PROA N
ATOM   1088  HN  MET A  88      15.327 -58.738  37.278  1.00  0.00      PROA H
ATOM   1089  CA  MET A  88      15.134 -57.041  36.113  1.00  0.00      PROA C
ATOM   1090  HA  MET A  88      15.862 -56.705  35.391  1.00  0.00      PROA H
ATOM   1091  CB  MET A  88      13.974 -57.610  35.310  1.00  0.00      PROA C
ATOM   1092  HB1 MET A  88      13.614 -56.935  34.505  1.00  0.00      PROA H
ATOM   1093  HB2 MET A  88      13.201 -57.841  36.074  1.00  0.00      PROA H
ATOM   1094  CG  MET A  88      14.339 -58.863  34.599  1.00  0.00      PROA C
ATOM   1095  HG1 MET A  88      13.492 -59.123  33.928  1.00  0.00      PROA H
ATOM   1096  HG2 MET A  88      14.408 -59.670  35.360  1.00  0.00      PROA H
ATOM   1097  SD  MET A  88      15.891 -58.731  33.565  1.00  0.00      PROA S
ATOM   1098  CE  MET A  88      15.255 -58.359  31.914  1.00  0.00      PROA C
ATOM   1099  HE1 MET A  88      14.690 -57.462  32.248  1.00  0.00      PROA H
ATOM   1100  HE2 MET A  88      14.559 -59.130  31.520  1.00  0.00      PROA H
ATOM   1101  HE3 MET A  88      15.977 -58.078  31.118  1.00  0.00      PROA H
ATOM   1102  C   MET A  88      14.726 -55.657  36.749  1.00  0.00      PROA C
ATOM   1103  O   MET A  88      14.778 -54.604  36.073  1.00  0.00      PROA O
ATOM   1104  N   THR A  89      14.428 -55.577  38.070  1.00  0.00      PROA N
ATOM   1105  HN  THR A  89      14.341 -56.412  38.607  1.00  0.00      PROA H
ATOM   1106  CA  THR A  89      13.982 -54.293  38.632  1.00  0.00      PROA C
ATOM   1107  HA  THR A  89      13.687 -53.616  37.844  1.00  0.00      PROA H
ATOM   1108  CB  THR A  89      12.722 -54.447  39.516  1.00  0.00      PROA C
ATOM   1109  HB  THR A  89      12.424 -53.472  39.958  1.00  0.00      PROA H
ATOM   1110  OG1 THR A  89      12.789 -55.438  40.533  1.00  0.00      PROA O
ATOM   1111  HG1 THR A  89      13.134 -55.017  41.324  1.00  0.00      PROA H
ATOM   1112  CG2 THR A  89      11.623 -54.861  38.486  1.00  0.00      PROA C
ATOM   1113 HG21 THR A  89      11.937 -55.820  38.022  1.00  0.00      PROA H
ATOM   1114 HG22 THR A  89      11.583 -54.078  37.699  1.00  0.00      PROA H
ATOM   1115 HG23 THR A  89      10.634 -55.094  38.937  1.00  0.00      PROA H
ATOM   1116  C   THR A  89      15.082 -53.652  39.448  1.00  0.00      PROA C
ATOM   1117  O   THR A  89      14.928 -52.425  39.759  1.00  0.00      PROA O
ATOM   1118  N   GLN A  90      16.227 -54.271  39.844  1.00  0.00      PROA N
ATOM   1119  HN  GLN A  90      16.412 -55.237  39.681  1.00  0.00      PROA H
ATOM   1120  CA  GLN A  90      17.290 -53.557  40.553  1.00  0.00      PROA C
ATOM   1121  HA  GLN A  90      16.916 -52.846  41.275  1.00  0.00      PROA H
ATOM   1122  CB  GLN A  90      18.410 -54.422  41.296  1.00  0.00      PROA C
ATOM   1123  HB1 GLN A  90      19.002 -55.083  40.628  1.00  0.00      PROA H
ATOM   1124  HB2 GLN A  90      17.897 -55.143  41.969  1.00  0.00      PROA H
ATOM   1125  CG  GLN A  90      19.554 -53.695  42.170  1.00  0.00      PROA C
ATOM   1126  HG1 GLN A  90      20.226 -53.181  41.451  1.00  0.00      PROA H
ATOM   1127  HG2 GLN A  90      20.259 -54.401  42.658  1.00  0.00      PROA H
ATOM   1128  CD  GLN A  90      19.001 -52.790  43.220  1.00  0.00      PROA C
ATOM   1129  OE1 GLN A  90      18.723 -53.203  44.344  1.00  0.00      PROA O
ATOM   1130  NE2 GLN A  90      18.773 -51.479  42.953  1.00  0.00      PROA N
ATOM   1131 HE21 GLN A  90      18.012 -51.090  43.472  1.00  0.00      PROA H
ATOM   1132 HE22 GLN A  90      19.266 -50.982  42.239  1.00  0.00      PROA H
ATOM   1133  C   GLN A  90      18.020 -52.669  39.634  1.00  0.00      PROA C
ATOM   1134  O   GLN A  90      18.841 -53.095  38.795  1.00  0.00      PROA O
ATOM   1135  N   ASP A  91      17.589 -51.359  39.604  1.00  0.00      PROA N
ATOM   1136  HN  ASP A  91      16.788 -51.090  40.133  1.00  0.00      PROA H
ATOM   1137  CA  ASP A  91      18.096 -50.300  38.759  1.00  0.00      PROA C
ATOM   1138  HA  ASP A  91      18.158 -50.812  37.811  1.00  0.00      PROA H
ATOM   1139  CB  ASP A  91      17.087 -49.042  38.775  1.00  0.00      PROA C
ATOM   1140  HB1 ASP A  91      16.869 -48.934  39.859  1.00  0.00      PROA H
ATOM   1141  HB2 ASP A  91      16.129 -49.356  38.309  1.00  0.00      PROA H
ATOM   1142  CG  ASP A  91      17.580 -47.719  38.292  1.00  0.00      PROA C
ATOM   1143  OD1 ASP A  91      18.631 -47.607  37.649  1.00  0.00      PROA O
ATOM   1144  OD2 ASP A  91      16.775 -46.728  38.366  1.00  0.00      PROA O
ATOM   1145  C   ASP A  91      19.533 -50.012  39.180  1.00  0.00      PROA C
ATOM   1146  O   ASP A  91      19.821 -49.846  40.374  1.00  0.00      PROA O
ATOM   1147  N   VAL A  92      20.496 -49.865  38.235  1.00  0.00      PROA N
ATOM   1148  HN  VAL A  92      20.245 -49.814  37.272  1.00  0.00      PROA H
ATOM   1149  CA  VAL A  92      21.869 -49.646  38.615  1.00  0.00      PROA C
ATOM   1150  HA  VAL A  92      22.125 -50.325  39.415  1.00  0.00      PROA H
ATOM   1151  CB  VAL A  92      22.853 -49.943  37.431  1.00  0.00      PROA C
ATOM   1152  HB  VAL A  92      23.856 -50.085  37.887  1.00  0.00      PROA H
ATOM   1153  CG1 VAL A  92      22.590 -51.338  36.875  1.00  0.00      PROA C
ATOM   1154 HG11 VAL A  92      22.609 -52.085  37.697  1.00  0.00      PROA H
ATOM   1155 HG12 VAL A  92      23.429 -51.613  36.201  1.00  0.00      PROA H
ATOM   1156 HG13 VAL A  92      21.608 -51.368  36.355  1.00  0.00      PROA H
ATOM   1157  CG2 VAL A  92      22.858 -48.864  36.354  1.00  0.00      PROA C
ATOM   1158 HG21 VAL A  92      23.330 -47.910  36.673  1.00  0.00      PROA H
ATOM   1159 HG22 VAL A  92      21.817 -48.705  35.999  1.00  0.00      PROA H
ATOM   1160 HG23 VAL A  92      23.355 -49.242  35.436  1.00  0.00      PROA H
ATOM   1161  C   VAL A  92      22.140 -48.220  39.089  1.00  0.00      PROA C
ATOM   1162  O   VAL A  92      23.143 -47.921  39.740  1.00  0.00      PROA O
ATOM   1163  N   ASN A  93      21.211 -47.250  38.803  1.00  0.00      PROA N
ATOM   1164  HN  ASN A  93      20.380 -47.495  38.309  1.00  0.00      PROA H
ATOM   1165  CA  ASN A  93      21.466 -45.853  39.187  1.00  0.00      PROA C
ATOM   1166  HA  ASN A  93      22.477 -45.556  38.949  1.00  0.00      PROA H
ATOM   1167  CB  ASN A  93      20.488 -44.964  38.395  1.00  0.00      PROA C
ATOM   1168  HB1 ASN A  93      20.804 -43.940  38.687  1.00  0.00      PROA H
ATOM   1169  HB2 ASN A  93      19.452 -45.016  38.793  1.00  0.00      PROA H
ATOM   1170  CG  ASN A  93      20.560 -45.128  36.922  1.00  0.00      PROA C
ATOM   1171  OD1 ASN A  93      21.686 -45.199  36.382  1.00  0.00      PROA O
ATOM   1172  ND2 ASN A  93      19.426 -45.196  36.212  1.00  0.00      PROA N
ATOM   1173 HD21 ASN A  93      18.696 -45.601  36.762  1.00  0.00      PROA H
ATOM   1174 HD22 ASN A  93      19.422 -45.126  35.215  1.00  0.00      PROA H
ATOM   1175  C   ASN A  93      21.315 -45.593  40.668  1.00  0.00      PROA C
ATOM   1176  O   ASN A  93      22.178 -44.913  41.286  1.00  0.00      PROA O
ATOM   1177  N   ILE A  94      20.344 -46.256  41.355  1.00  0.00      PROA N
ATOM   1178  HN  ILE A  94      19.637 -46.872  41.015  1.00  0.00      PROA H
ATOM   1179  CA  ILE A  94      20.107 -46.044  42.766  1.00  0.00      PROA C
ATOM   1180  HA  ILE A  94      20.301 -44.999  42.958  1.00  0.00      PROA H
ATOM   1181  CB  ILE A  94      18.792 -46.368  43.316  1.00  0.00      PROA C
ATOM   1182  HB  ILE A  94      18.049 -45.855  42.669  1.00  0.00      PROA H
ATOM   1183  CG2 ILE A  94      18.500 -47.861  43.308  1.00  0.00      PROA C
ATOM   1184 HG21 ILE A  94      17.468 -48.122  43.624  1.00  0.00      PROA H
ATOM   1185 HG22 ILE A  94      19.141 -48.421  44.022  1.00  0.00      PROA H
ATOM   1186 HG23 ILE A  94      18.794 -48.333  42.346  1.00  0.00      PROA H
ATOM   1187  CG1 ILE A  94      18.585 -45.794  44.716  1.00  0.00      PROA C
ATOM   1188 HG11 ILE A  94      19.130 -44.839  44.877  1.00  0.00      PROA H
ATOM   1189 HG12 ILE A  94      18.991 -46.553  45.419  1.00  0.00      PROA H
ATOM   1190  CD  ILE A  94      17.115 -45.540  45.062  1.00  0.00      PROA C
ATOM   1191  HD1 ILE A  94      16.675 -44.729  44.444  1.00  0.00      PROA H
ATOM   1192  HD2 ILE A  94      16.945 -45.398  46.151  1.00  0.00      PROA H
ATOM   1193  HD3 ILE A  94      16.495 -46.405  44.744  1.00  0.00      PROA H
ATOM   1194  C   ILE A  94      21.238 -46.626  43.628  1.00  0.00      PROA C
ATOM   1195  O   ILE A  94      21.780 -45.968  44.440  1.00  0.00      PROA O
ATOM   1196  N   ILE A  95      21.825 -47.804  43.304  1.00  0.00      PROA N
ATOM   1197  HN  ILE A  95      21.421 -48.355  42.578  1.00  0.00      PROA H
ATOM   1198  CA  ILE A  95      23.143 -48.248  43.845  1.00  0.00      PROA C
ATOM   1199  HA  ILE A  95      23.031 -48.252  44.919  1.00  0.00      PROA H
ATOM   1200  CB  ILE A  95      23.500 -49.775  43.598  1.00  0.00      PROA C
ATOM   1201  HB  ILE A  95      23.304 -50.057  42.541  1.00  0.00      PROA H
ATOM   1202  CG2 ILE A  95      24.898 -50.069  44.097  1.00  0.00      PROA C
ATOM   1203 HG21 ILE A  95      25.063 -49.888  45.180  1.00  0.00      PROA H
ATOM   1204 HG22 ILE A  95      25.683 -49.569  43.490  1.00  0.00      PROA H
ATOM   1205 HG23 ILE A  95      25.045 -51.170  44.076  1.00  0.00      PROA H
ATOM   1206  CG1 ILE A  95      22.474 -50.604  44.401  1.00  0.00      PROA C
ATOM   1207 HG11 ILE A  95      21.536 -50.011  44.437  1.00  0.00      PROA H
ATOM   1208 HG12 ILE A  95      22.795 -50.700  45.460  1.00  0.00      PROA H
ATOM   1209  CD  ILE A  95      22.084 -51.924  43.784  1.00  0.00      PROA C
ATOM   1210  HD1 ILE A  95      22.989 -52.522  43.544  1.00  0.00      PROA H
ATOM   1211  HD2 ILE A  95      21.512 -51.853  42.834  1.00  0.00      PROA H
ATOM   1212  HD3 ILE A  95      21.417 -52.508  44.453  1.00  0.00      PROA H
ATOM   1213  C   ILE A  95      24.326 -47.288  43.585  1.00  0.00      PROA C
ATOM   1214  O   ILE A  95      25.138 -46.967  44.459  1.00  0.00      PROA O
ATOM   1215  N   GLN A  96      24.465 -46.739  42.358  1.00  0.00      PROA N
ATOM   1216  HN  GLN A  96      23.883 -46.881  41.561  1.00  0.00      PROA H
ATOM   1217  CA  GLN A  96      25.442 -45.688  42.020  1.00  0.00      PROA C
ATOM   1218  HA  GLN A  96      26.453 -46.034  42.179  1.00  0.00      PROA H
ATOM   1219  CB  GLN A  96      25.501 -45.318  40.489  1.00  0.00      PROA C
ATOM   1220  HB1 GLN A  96      26.029 -44.362  40.286  1.00  0.00      PROA H
ATOM   1221  HB2 GLN A  96      24.456 -45.203  40.129  1.00  0.00      PROA H
ATOM   1222  CG  GLN A  96      26.142 -46.498  39.717  1.00  0.00      PROA C
ATOM   1223  HG1 GLN A  96      25.618 -47.449  39.952  1.00  0.00      PROA H
ATOM   1224  HG2 GLN A  96      27.191 -46.658  40.046  1.00  0.00      PROA H
ATOM   1225  CD  GLN A  96      26.035 -46.399  38.178  1.00  0.00      PROA C
ATOM   1226  OE1 GLN A  96      25.884 -47.379  37.465  1.00  0.00      PROA O
ATOM   1227  NE2 GLN A  96      26.129 -45.126  37.738  1.00  0.00      PROA N
ATOM   1228 HE21 GLN A  96      26.282 -44.440  38.449  1.00  0.00      PROA H
ATOM   1229 HE22 GLN A  96      26.388 -45.000  36.780  1.00  0.00      PROA H
ATOM   1230  C   GLN A  96      25.286 -44.455  42.867  1.00  0.00      PROA C
ATOM   1231  O   GLN A  96      26.236 -43.867  43.340  1.00  0.00      PROA O
ATOM   1232  N   THR A  97      24.030 -43.947  43.107  1.00  0.00      PROA N
ATOM   1233  HN  THR A  97      23.284 -44.488  42.727  1.00  0.00      PROA H
ATOM   1234  CA  THR A  97      23.582 -42.857  43.955  1.00  0.00      PROA C
ATOM   1235  HA  THR A  97      24.056 -41.958  43.589  1.00  0.00      PROA H
ATOM   1236  CB  THR A  97      22.016 -42.709  43.931  1.00  0.00      PROA C
ATOM   1237  HB  THR A  97      21.516 -43.700  43.973  1.00  0.00      PROA H
ATOM   1238  OG1 THR A  97      21.579 -42.207  42.648  1.00  0.00      PROA O
ATOM   1239  HG1 THR A  97      20.727 -42.602  42.450  1.00  0.00      PROA H
ATOM   1240  CG2 THR A  97      21.400 -41.816  45.044  1.00  0.00      PROA C
ATOM   1241 HG21 THR A  97      21.113 -42.377  45.959  1.00  0.00      PROA H
ATOM   1242 HG22 THR A  97      20.586 -41.185  44.629  1.00  0.00      PROA H
ATOM   1243 HG23 THR A  97      22.089 -40.994  45.334  1.00  0.00      PROA H
ATOM   1244  C   THR A  97      23.948 -43.137  45.354  1.00  0.00      PROA C
ATOM   1245  O   THR A  97      24.593 -42.327  46.040  1.00  0.00      PROA O
ATOM   1246  N   GLN A  98      23.680 -44.374  45.772  1.00  0.00      PROA N
ATOM   1247  HN  GLN A  98      23.161 -45.008  45.203  1.00  0.00      PROA H
ATOM   1248  CA  GLN A  98      24.061 -44.862  47.128  1.00  0.00      PROA C
ATOM   1249  HA  GLN A  98      23.910 -44.047  47.820  1.00  0.00      PROA H
ATOM   1250  CB  GLN A  98      23.278 -46.110  47.375  1.00  0.00      PROA C
ATOM   1251  HB1 GLN A  98      23.791 -46.903  46.790  1.00  0.00      PROA H
ATOM   1252  HB2 GLN A  98      22.225 -45.944  47.063  1.00  0.00      PROA H
ATOM   1253  CG  GLN A  98      23.350 -46.729  48.821  1.00  0.00      PROA C
ATOM   1254  HG1 GLN A  98      24.380 -47.030  49.108  1.00  0.00      PROA H
ATOM   1255  HG2 GLN A  98      22.839 -47.714  48.764  1.00  0.00      PROA H
ATOM   1256  CD  GLN A  98      22.662 -45.859  49.830  1.00  0.00      PROA C
ATOM   1257  OE1 GLN A  98      22.073 -44.822  49.519  1.00  0.00      PROA O
ATOM   1258  NE2 GLN A  98      22.588 -46.309  51.093  1.00  0.00      PROA N
ATOM   1259 HE21 GLN A  98      22.000 -45.782  51.706  1.00  0.00      PROA H
ATOM   1260 HE22 GLN A  98      23.099 -47.120  51.379  1.00  0.00      PROA H
ATOM   1261  C   GLN A  98      25.546 -44.850  47.437  1.00  0.00      PROA C
ATOM   1262  O   GLN A  98      25.975 -44.270  48.446  1.00  0.00      PROA O
ATOM   1263  N   ILE A  99      26.384 -45.300  46.498  1.00  0.00      PROA N
ATOM   1264  HN  ILE A  99      25.975 -45.638  45.654  1.00  0.00      PROA H
ATOM   1265  CA  ILE A  99      27.808 -44.956  46.582  1.00  0.00      PROA C
ATOM   1266  HA  ILE A  99      28.243 -45.251  47.525  1.00  0.00      PROA H
ATOM   1267  CB  ILE A  99      28.618 -45.711  45.484  1.00  0.00      PROA C
ATOM   1268  HB  ILE A  99      28.142 -45.417  44.524  1.00  0.00      PROA H
ATOM   1269  CG2 ILE A  99      30.064 -45.208  45.387  1.00  0.00      PROA C
ATOM   1270 HG21 ILE A  99      30.423 -45.072  46.429  1.00  0.00      PROA H
ATOM   1271 HG22 ILE A  99      30.143 -44.204  44.918  1.00  0.00      PROA H
ATOM   1272 HG23 ILE A  99      30.746 -45.872  44.813  1.00  0.00      PROA H
ATOM   1273  CG1 ILE A  99      28.554 -47.224  45.641  1.00  0.00      PROA C
ATOM   1274 HG11 ILE A  99      29.144 -47.567  44.764  1.00  0.00      PROA H
ATOM   1275 HG12 ILE A  99      27.506 -47.557  45.485  1.00  0.00      PROA H
ATOM   1276  CD  ILE A  99      29.075 -47.937  46.890  1.00  0.00      PROA C
ATOM   1277  HD1 ILE A  99      29.033 -49.035  46.728  1.00  0.00      PROA H
ATOM   1278  HD2 ILE A  99      28.473 -47.568  47.748  1.00  0.00      PROA H
ATOM   1279  HD3 ILE A  99      30.113 -47.636  47.149  1.00  0.00      PROA H
ATOM   1280  C   ILE A  99      28.206 -43.498  46.488  1.00  0.00      PROA C
ATOM   1281  O   ILE A  99      29.182 -43.125  47.176  1.00  0.00      PROA O
ATOM   1282  N   GLU A 100      27.516 -42.650  45.710  1.00  0.00      PROA N
ATOM   1283  HN  GLU A 100      26.826 -42.994  45.078  1.00  0.00      PROA H
ATOM   1284  CA  GLU A 100      27.772 -41.252  45.615  1.00  0.00      PROA C
ATOM   1285  HA  GLU A 100      28.793 -41.139  45.281  1.00  0.00      PROA H
ATOM   1286  CB  GLU A 100      26.900 -40.595  44.575  1.00  0.00      PROA C
ATOM   1287  HB1 GLU A 100      25.883 -40.746  44.994  1.00  0.00      PROA H
ATOM   1288  HB2 GLU A 100      26.828 -41.102  43.589  1.00  0.00      PROA H
ATOM   1289  CG  GLU A 100      27.212 -39.047  44.479  1.00  0.00      PROA C
ATOM   1290  HG1 GLU A 100      28.296 -38.813  44.403  1.00  0.00      PROA H
ATOM   1291  HG2 GLU A 100      26.695 -38.487  45.288  1.00  0.00      PROA H
ATOM   1292  CD  GLU A 100      26.559 -38.475  43.249  1.00  0.00      PROA C
ATOM   1293  OE1 GLU A 100      26.907 -39.035  42.175  1.00  0.00      PROA O
ATOM   1294  OE2 GLU A 100      25.614 -37.652  43.381  1.00  0.00      PROA O
ATOM   1295  C   GLU A 100      27.630 -40.493  46.944  1.00  0.00      PROA C
ATOM   1296  O   GLU A 100      28.427 -39.653  47.331  1.00  0.00      PROA O
ATOM   1297  N   GLN A 101      26.462 -40.862  47.564  1.00  0.00      PROA N
ATOM   1298  HN  GLN A 101      25.904 -41.529  47.076  1.00  0.00      PROA H
ATOM   1299  CA  GLN A 101      26.018 -40.307  48.831  1.00  0.00      PROA C
ATOM   1300  HA  GLN A 101      26.078 -39.234  48.937  1.00  0.00      PROA H
ATOM   1301  CB  GLN A 101      24.567 -40.745  48.940  1.00  0.00      PROA C
ATOM   1302  HB1 GLN A 101      24.347 -40.573  50.016  1.00  0.00      PROA H
ATOM   1303  HB2 GLN A 101      24.378 -41.818  48.723  1.00  0.00      PROA H
ATOM   1304  CG  GLN A 101      23.636 -39.889  48.076  1.00  0.00      PROA C
ATOM   1305  HG1 GLN A 101      22.592 -40.009  48.437  1.00  0.00      PROA H
ATOM   1306  HG2 GLN A 101      23.513 -40.202  47.017  1.00  0.00      PROA H
ATOM   1307  CD  GLN A 101      23.897 -38.380  48.203  1.00  0.00      PROA C
ATOM   1308  OE1 GLN A 101      23.696 -37.685  49.148  1.00  0.00      PROA O
ATOM   1309  NE2 GLN A 101      24.414 -37.889  47.034  1.00  0.00      PROA N
ATOM   1310 HE21 GLN A 101      24.459 -36.892  47.100  1.00  0.00      PROA H
ATOM   1311 HE22 GLN A 101      24.070 -38.477  46.303  1.00  0.00      PROA H
ATOM   1312  C   GLN A 101      26.914 -40.843  49.951  1.00  0.00      PROA C
ATOM   1313  O   GLN A 101      27.350 -40.108  50.829  1.00  0.00      PROA O
ATOM   1314  N   ARG A 102      27.342 -42.071  49.704  1.00  0.00      PROA N
ATOM   1315  HN  ARG A 102      26.982 -42.611  48.947  1.00  0.00      PROA H
ATOM   1316  CA  ARG A 102      28.336 -42.651  50.672  1.00  0.00      PROA C
ATOM   1317  HA  ARG A 102      28.178 -42.202  51.642  1.00  0.00      PROA H
ATOM   1318  CB  ARG A 102      28.127 -44.124  50.875  1.00  0.00      PROA C
ATOM   1319  HB1 ARG A 102      28.903 -44.599  51.512  1.00  0.00      PROA H
ATOM   1320  HB2 ARG A 102      28.091 -44.687  49.918  1.00  0.00      PROA H
ATOM   1321  CG  ARG A 102      26.728 -44.383  51.483  1.00  0.00      PROA C
ATOM   1322  HG1 ARG A 102      26.613 -45.486  51.421  1.00  0.00      PROA H
ATOM   1323  HG2 ARG A 102      25.873 -44.041  50.862  1.00  0.00      PROA H
ATOM   1324  CD  ARG A 102      26.540 -43.954  52.942  1.00  0.00      PROA C
ATOM   1325  HD1 ARG A 102      25.435 -44.024  53.042  1.00  0.00      PROA H
ATOM   1326  HD2 ARG A 102      26.883 -42.927  53.192  1.00  0.00      PROA H
ATOM   1327  NE  ARG A 102      27.227 -44.913  53.829  1.00  0.00      PROA N
ATOM   1328  HE  ARG A 102      28.048 -45.372  53.490  1.00  0.00      PROA H
ATOM   1329  CZ  ARG A 102      27.039 -45.066  55.148  1.00  0.00      PROA C
ATOM   1330  NH1 ARG A 102      26.109 -44.487  55.874  1.00  0.00      PROA N
ATOM   1331 HH11 ARG A 102      25.538 -43.763  55.485  1.00  0.00      PROA H
ATOM   1332 HH12 ARG A 102      26.142 -44.496  56.873  1.00  0.00      PROA H
ATOM   1333  NH2 ARG A 102      27.851 -45.913  55.814  1.00  0.00      PROA N
ATOM   1334 HH21 ARG A 102      28.580 -46.280  55.236  1.00  0.00      PROA H
ATOM   1335 HH22 ARG A 102      27.808 -46.100  56.795  1.00  0.00      PROA H
ATOM   1336  C   ARG A 102      29.790 -42.261  50.618  1.00  0.00      PROA C
ATOM   1337  O   ARG A 102      30.266 -41.917  51.670  1.00  0.00      PROA O
ATOM   1338  N   LEU A 103      30.579 -42.375  49.497  1.00  0.00      PROA N
ATOM   1339  HN  LEU A 103      30.160 -42.739  48.669  1.00  0.00      PROA H
ATOM   1340  CA  LEU A 103      32.059 -42.538  49.479  1.00  0.00      PROA C
ATOM   1341  HA  LEU A 103      32.502 -42.737  50.444  1.00  0.00      PROA H
ATOM   1342  CB  LEU A 103      32.495 -43.699  48.556  1.00  0.00      PROA C
ATOM   1343  HB1 LEU A 103      33.575 -43.899  48.723  1.00  0.00      PROA H
ATOM   1344  HB2 LEU A 103      32.094 -43.401  47.563  1.00  0.00      PROA H
ATOM   1345  CG  LEU A 103      31.849 -45.108  48.913  1.00  0.00      PROA C
ATOM   1346  HG  LEU A 103      30.780 -45.003  48.626  1.00  0.00      PROA H
ATOM   1347  CD1 LEU A 103      32.472 -46.254  48.016  1.00  0.00      PROA C
ATOM   1348 HD11 LEU A 103      33.547 -46.308  48.292  1.00  0.00      PROA H
ATOM   1349 HD12 LEU A 103      32.653 -46.014  46.947  1.00  0.00      PROA H
ATOM   1350 HD13 LEU A 103      31.835 -47.158  48.120  1.00  0.00      PROA H
ATOM   1351  CD2 LEU A 103      31.880 -45.490  50.402  1.00  0.00      PROA C
ATOM   1352 HD21 LEU A 103      31.614 -46.561  50.530  1.00  0.00      PROA H
ATOM   1353 HD22 LEU A 103      31.265 -44.838  51.059  1.00  0.00      PROA H
ATOM   1354 HD23 LEU A 103      32.956 -45.442  50.674  1.00  0.00      PROA H
ATOM   1355  C   LEU A 103      32.758 -41.263  48.994  1.00  0.00      PROA C
ATOM   1356  O   LEU A 103      32.970 -41.065  47.804  1.00  0.00      PROA O
ATOM   1357  N   PRO A 104      33.278 -40.303  49.862  1.00  0.00      PROA N
ATOM   1358  CD  PRO A 104      33.194 -40.436  51.335  1.00  0.00      PROA C
ATOM   1359  HD1 PRO A 104      33.641 -41.429  51.559  1.00  0.00      PROA H
ATOM   1360  HD2 PRO A 104      32.107 -40.555  51.532  1.00  0.00      PROA H
ATOM   1361  CA  PRO A 104      33.809 -38.997  49.343  1.00  0.00      PROA C
ATOM   1362  HA  PRO A 104      33.175 -38.635  48.547  1.00  0.00      PROA H
ATOM   1363  CB  PRO A 104      33.812 -38.185  50.644  1.00  0.00      PROA C
ATOM   1364  HB1 PRO A 104      32.895 -37.581  50.813  1.00  0.00      PROA H
ATOM   1365  HB2 PRO A 104      34.624 -37.427  50.657  1.00  0.00      PROA H
ATOM   1366  CG  PRO A 104      33.994 -39.218  51.779  1.00  0.00      PROA C
ATOM   1367  HG1 PRO A 104      35.058 -39.537  51.751  1.00  0.00      PROA H
ATOM   1368  HG2 PRO A 104      33.802 -38.810  52.794  1.00  0.00      PROA H
ATOM   1369  C   PRO A 104      35.240 -38.978  48.651  1.00  0.00      PROA C
ATOM   1370  O   PRO A 104      35.977 -37.990  48.739  1.00  0.00      PROA O
ATOM   1371  N   TRP A 105      35.616 -40.138  48.069  1.00  0.00      PROA N
ATOM   1372  HN  TRP A 105      34.957 -40.883  48.139  1.00  0.00      PROA H
ATOM   1373  CA  TRP A 105      36.870 -40.246  47.359  1.00  0.00      PROA C
ATOM   1374  HA  TRP A 105      37.335 -39.281  47.227  1.00  0.00      PROA H
ATOM   1375  CB  TRP A 105      38.021 -41.094  48.096  1.00  0.00      PROA C
ATOM   1376  HB1 TRP A 105      38.324 -40.613  49.050  1.00  0.00      PROA H
ATOM   1377  HB2 TRP A 105      38.890 -41.003  47.410  1.00  0.00      PROA H
ATOM   1378  CG  TRP A 105      37.775 -42.502  48.419  1.00  0.00      PROA C
ATOM   1379  CD1 TRP A 105      37.950 -43.497  47.559  1.00  0.00      PROA C
ATOM   1380  HD1 TRP A 105      38.408 -43.514  46.581  1.00  0.00      PROA H
ATOM   1381  NE1 TRP A 105      37.464 -44.651  48.142  1.00  0.00      PROA N
ATOM   1382  HE1 TRP A 105      37.553 -45.517  47.701  1.00  0.00      PROA H
ATOM   1383  CE2 TRP A 105      36.862 -44.408  49.302  1.00  0.00      PROA C
ATOM   1384  CD2 TRP A 105      37.038 -43.045  49.554  1.00  0.00      PROA C
ATOM   1385  CE3 TRP A 105      36.463 -42.500  50.708  1.00  0.00      PROA C
ATOM   1386  HE3 TRP A 105      36.506 -41.434  50.877  1.00  0.00      PROA H
ATOM   1387  CZ3 TRP A 105      35.603 -43.295  51.531  1.00  0.00      PROA C
ATOM   1388  HZ3 TRP A 105      35.127 -43.011  52.458  1.00  0.00      PROA H
ATOM   1389  CZ2 TRP A 105      36.101 -45.248  50.188  1.00  0.00      PROA C
ATOM   1390  HZ2 TRP A 105      36.008 -46.299  49.956  1.00  0.00      PROA H
ATOM   1391  CH2 TRP A 105      35.467 -44.680  51.316  1.00  0.00      PROA C
ATOM   1392  HH2 TRP A 105      34.843 -45.335  51.906  1.00  0.00      PROA H
ATOM   1393  C   TRP A 105      36.615 -40.809  45.976  1.00  0.00      PROA C
ATOM   1394  O   TRP A 105      37.553 -40.813  45.157  1.00  0.00      PROA O
ATOM   1395  N   ILE A 106      35.349 -41.100  45.585  1.00  0.00      PROA N
ATOM   1396  HN  ILE A 106      34.575 -40.913  46.184  1.00  0.00      PROA H
ATOM   1397  CA  ILE A 106      35.069 -41.818  44.353  1.00  0.00      PROA C
ATOM   1398  HA  ILE A 106      35.943 -42.213  43.857  1.00  0.00      PROA H
ATOM   1399  CB  ILE A 106      34.013 -42.837  44.552  1.00  0.00      PROA C
ATOM   1400  HB  ILE A 106      33.155 -42.344  45.055  1.00  0.00      PROA H
ATOM   1401  CG2 ILE A 106      33.616 -43.478  43.247  1.00  0.00      PROA C
ATOM   1402 HG21 ILE A 106      32.863 -42.842  42.734  1.00  0.00      PROA H
ATOM   1403 HG22 ILE A 106      33.104 -44.445  43.441  1.00  0.00      PROA H
ATOM   1404 HG23 ILE A 106      34.480 -43.739  42.600  1.00  0.00      PROA H
ATOM   1405  CG1 ILE A 106      34.594 -43.941  45.506  1.00  0.00      PROA C
ATOM   1406 HG11 ILE A 106      33.835 -44.740  45.650  1.00  0.00      PROA H
ATOM   1407 HG12 ILE A 106      34.802 -43.447  46.479  1.00  0.00      PROA H
ATOM   1408  CD  ILE A 106      35.866 -44.610  44.914  1.00  0.00      PROA C
ATOM   1409  HD1 ILE A 106      36.113 -45.387  45.668  1.00  0.00      PROA H
ATOM   1410  HD2 ILE A 106      36.678 -43.859  44.815  1.00  0.00      PROA H
ATOM   1411  HD3 ILE A 106      35.791 -45.121  43.930  1.00  0.00      PROA H
ATOM   1412  C   ILE A 106      34.663 -40.786  43.389  1.00  0.00      PROA C
ATOM   1413  O   ILE A 106      33.615 -40.187  43.558  1.00  0.00      PROA O
ATOM   1414  N   LYS A 107      35.480 -40.563  42.351  1.00  0.00      PROA N
ATOM   1415  HN  LYS A 107      36.425 -40.881  42.362  1.00  0.00      PROA H
ATOM   1416  CA  LYS A 107      35.115 -39.819  41.213  1.00  0.00      PROA C
ATOM   1417  HA  LYS A 107      34.864 -38.828  41.561  1.00  0.00      PROA H
ATOM   1418  CB  LYS A 107      36.379 -39.716  40.277  1.00  0.00      PROA C
ATOM   1419  HB1 LYS A 107      36.614 -40.784  40.079  1.00  0.00      PROA H
ATOM   1420  HB2 LYS A 107      37.204 -39.316  40.904  1.00  0.00      PROA H
ATOM   1421  CG  LYS A 107      36.255 -38.947  38.981  1.00  0.00      PROA C
ATOM   1422  HG1 LYS A 107      35.586 -39.435  38.240  1.00  0.00      PROA H
ATOM   1423  HG2 LYS A 107      37.303 -38.980  38.614  1.00  0.00      PROA H
ATOM   1424  CD  LYS A 107      35.818 -37.476  39.091  1.00  0.00      PROA C
ATOM   1425  HD1 LYS A 107      36.558 -36.944  39.726  1.00  0.00      PROA H
ATOM   1426  HD2 LYS A 107      34.797 -37.362  39.515  1.00  0.00      PROA H
ATOM   1427  CE  LYS A 107      35.869 -36.673  37.786  1.00  0.00      PROA C
ATOM   1428  HE1 LYS A 107      36.868 -36.678  37.299  1.00  0.00      PROA H
ATOM   1429  HE2 LYS A 107      35.587 -35.650  38.113  1.00  0.00      PROA H
ATOM   1430  NZ  LYS A 107      34.817 -37.104  36.828  1.00  0.00      PROA N
ATOM   1431  HZ1 LYS A 107      35.029 -36.657  35.914  1.00  0.00      PROA H
ATOM   1432  HZ2 LYS A 107      33.817 -37.099  37.114  1.00  0.00      PROA H
ATOM   1433  HZ3 LYS A 107      34.937 -38.128  36.691  1.00  0.00      PROA H
ATOM   1434  C   LYS A 107      33.900 -40.277  40.438  1.00  0.00      PROA C
ATOM   1435  O   LYS A 107      33.079 -39.517  39.996  1.00  0.00      PROA O
ATOM   1436  N   GLN A 108      33.834 -41.577  40.233  1.00  0.00      PROA N
ATOM   1437  HN  GLN A 108      34.487 -42.139  40.734  1.00  0.00      PROA H
ATOM   1438  CA  GLN A 108      32.880 -42.176  39.358  1.00  0.00      PROA C
ATOM   1439  HA  GLN A 108      31.897 -41.756  39.516  1.00  0.00      PROA H
ATOM   1440  CB  GLN A 108      33.327 -41.971  37.860  1.00  0.00      PROA C
ATOM   1441  HB1 GLN A 108      34.289 -42.522  37.791  1.00  0.00      PROA H
ATOM   1442  HB2 GLN A 108      33.750 -40.945  37.828  1.00  0.00      PROA H
ATOM   1443  CG  GLN A 108      32.332 -42.222  36.769  1.00  0.00      PROA C
ATOM   1444  HG1 GLN A 108      32.192 -43.320  36.678  1.00  0.00      PROA H
ATOM   1445  HG2 GLN A 108      32.712 -41.836  35.799  1.00  0.00      PROA H
ATOM   1446  CD  GLN A 108      30.919 -41.635  37.071  1.00  0.00      PROA C
ATOM   1447  OE1 GLN A 108      30.169 -42.053  37.958  1.00  0.00      PROA O
ATOM   1448  NE2 GLN A 108      30.525 -40.646  36.262  1.00  0.00      PROA N
ATOM   1449 HE21 GLN A 108      29.544 -40.673  36.069  1.00  0.00      PROA H
ATOM   1450 HE22 GLN A 108      31.136 -40.349  35.529  1.00  0.00      PROA H
ATOM   1451  C   GLN A 108      32.652 -43.596  39.756  1.00  0.00      PROA C
ATOM   1452  O   GLN A 108      33.529 -44.274  40.239  1.00  0.00      PROA O
ATOM   1453  N   VAL A 109      31.432 -44.127  39.610  1.00  0.00      PROA N
ATOM   1454  HN  VAL A 109      30.711 -43.598  39.168  1.00  0.00      PROA H
ATOM   1455  CA  VAL A 109      31.091 -45.481  39.860  1.00  0.00      PROA C
ATOM   1456  HA  VAL A 109      32.031 -46.007  39.935  1.00  0.00      PROA H
ATOM   1457  CB  VAL A 109      30.469 -45.696  41.276  1.00  0.00      PROA C
ATOM   1458  HB  VAL A 109      31.067 -45.377  42.157  1.00  0.00      PROA H
ATOM   1459  CG1 VAL A 109      29.203 -44.843  41.278  1.00  0.00      PROA C
ATOM   1460 HG11 VAL A 109      29.536 -43.785  41.214  1.00  0.00      PROA H
ATOM   1461 HG12 VAL A 109      28.607 -44.936  42.211  1.00  0.00      PROA H
ATOM   1462 HG13 VAL A 109      28.568 -44.996  40.380  1.00  0.00      PROA H
ATOM   1463  CG2 VAL A 109      30.206 -47.196  41.474  1.00  0.00      PROA C
ATOM   1464 HG21 VAL A 109      29.879 -47.460  42.502  1.00  0.00      PROA H
ATOM   1465 HG22 VAL A 109      31.185 -47.715  41.394  1.00  0.00      PROA H
ATOM   1466 HG23 VAL A 109      29.460 -47.767  40.881  1.00  0.00      PROA H
ATOM   1467  C   VAL A 109      30.293 -46.080  38.739  1.00  0.00      PROA C
ATOM   1468  O   VAL A 109      29.280 -45.523  38.293  1.00  0.00      PROA O
ATOM   1469  N   SER A 110      30.599 -47.329  38.293  1.00  0.00      PROA N
ATOM   1470  HN  SER A 110      31.332 -47.857  38.714  1.00  0.00      PROA H
ATOM   1471  CA  SER A 110      29.784 -48.145  37.378  1.00  0.00      PROA C
ATOM   1472  HA  SER A 110      28.895 -47.596  37.104  1.00  0.00      PROA H
ATOM   1473  CB  SER A 110      30.549 -48.477  36.121  1.00  0.00      PROA C
ATOM   1474  HB1 SER A 110      31.491 -49.059  36.211  1.00  0.00      PROA H
ATOM   1475  HB2 SER A 110      30.787 -47.509  35.631  1.00  0.00      PROA H
ATOM   1476  OG  SER A 110      29.702 -49.199  35.165  1.00  0.00      PROA O
ATOM   1477  HG1 SER A 110      30.214 -49.781  34.598  1.00  0.00      PROA H
ATOM   1478  C   SER A 110      29.381 -49.379  38.012  1.00  0.00      PROA C
ATOM   1479  O   SER A 110      30.162 -50.167  38.526  1.00  0.00      PROA O
ATOM   1480  N   VAL A 111      28.057 -49.670  38.067  1.00  0.00      PROA N
ATOM   1481  HN  VAL A 111      27.365 -49.162  37.561  1.00  0.00      PROA H
ATOM   1482  CA  VAL A 111      27.509 -50.817  38.613  1.00  0.00      PROA C
ATOM   1483  HA  VAL A 111      28.273 -51.320  39.188  1.00  0.00      PROA H
ATOM   1484  CB  VAL A 111      26.273 -50.561  39.450  1.00  0.00      PROA C
ATOM   1485  HB  VAL A 111      25.561 -49.934  38.872  1.00  0.00      PROA H
ATOM   1486  CG1 VAL A 111      25.547 -51.886  39.759  1.00  0.00      PROA C
ATOM   1487 HG11 VAL A 111      26.260 -52.599  40.225  1.00  0.00      PROA H
ATOM   1488 HG12 VAL A 111      25.139 -52.350  38.835  1.00  0.00      PROA H
ATOM   1489 HG13 VAL A 111      24.696 -51.741  40.459  1.00  0.00      PROA H
ATOM   1490  CG2 VAL A 111      26.700 -49.779  40.752  1.00  0.00      PROA C
ATOM   1491 HG21 VAL A 111      27.531 -49.125  40.411  1.00  0.00      PROA H
ATOM   1492 HG22 VAL A 111      27.218 -50.505  41.414  1.00  0.00      PROA H
ATOM   1493 HG23 VAL A 111      25.873 -49.257  41.279  1.00  0.00      PROA H
ATOM   1494  C   VAL A 111      27.081 -51.674  37.379  1.00  0.00      PROA C
ATOM   1495  O   VAL A 111      26.351 -51.214  36.520  1.00  0.00      PROA O
ATOM   1496  N   ARG A 112      27.559 -52.949  37.281  1.00  0.00      PROA N
ATOM   1497  HN  ARG A 112      28.013 -53.271  38.108  1.00  0.00      PROA H
ATOM   1498  CA  ARG A 112      26.987 -53.814  36.219  1.00  0.00      PROA C
ATOM   1499  HA  ARG A 112      26.152 -53.316  35.748  1.00  0.00      PROA H
ATOM   1500  CB  ARG A 112      27.989 -54.067  35.125  1.00  0.00      PROA C
ATOM   1501  HB1 ARG A 112      27.603 -54.856  34.444  1.00  0.00      PROA H
ATOM   1502  HB2 ARG A 112      28.932 -54.445  35.575  1.00  0.00      PROA H
ATOM   1503  CG  ARG A 112      28.355 -52.870  34.206  1.00  0.00      PROA C
ATOM   1504  HG1 ARG A 112      29.124 -53.215  33.482  1.00  0.00      PROA H
ATOM   1505  HG2 ARG A 112      28.715 -51.999  34.795  1.00  0.00      PROA H
ATOM   1506  CD  ARG A 112      27.210 -52.285  33.352  1.00  0.00      PROA C
ATOM   1507  HD1 ARG A 112      26.611 -51.650  34.040  1.00  0.00      PROA H
ATOM   1508  HD2 ARG A 112      26.666 -53.091  32.814  1.00  0.00      PROA H
ATOM   1509  NE  ARG A 112      27.967 -51.339  32.379  1.00  0.00      PROA N
ATOM   1510  HE  ARG A 112      28.964 -51.293  32.327  1.00  0.00      PROA H
ATOM   1511  CZ  ARG A 112      27.411 -50.993  31.222  1.00  0.00      PROA C
ATOM   1512  NH1 ARG A 112      26.165 -51.338  30.941  1.00  0.00      PROA N
ATOM   1513 HH11 ARG A 112      25.547 -51.466  31.716  1.00  0.00      PROA H
ATOM   1514 HH12 ARG A 112      25.742 -51.107  30.064  1.00  0.00      PROA H
ATOM   1515  NH2 ARG A 112      28.160 -50.540  30.238  1.00  0.00      PROA N
ATOM   1516 HH21 ARG A 112      29.133 -50.712  30.391  1.00  0.00      PROA H
ATOM   1517 HH22 ARG A 112      27.779 -50.261  29.356  1.00  0.00      PROA H
ATOM   1518  C   ARG A 112      26.420 -55.107  36.795  1.00  0.00      PROA C
ATOM   1519  O   ARG A 112      27.044 -55.828  37.573  1.00  0.00      PROA O
ATOM   1520  N   LYS A 113      25.093 -55.334  36.484  1.00  0.00      PROA N
ATOM   1521  HN  LYS A 113      24.611 -54.745  35.841  1.00  0.00      PROA H
ATOM   1522  CA  LYS A 113      24.314 -56.535  36.825  1.00  0.00      PROA C
ATOM   1523  HA  LYS A 113      24.358 -56.620  37.901  1.00  0.00      PROA H
ATOM   1524  CB  LYS A 113      22.829 -56.277  36.540  1.00  0.00      PROA C
ATOM   1525  HB1 LYS A 113      22.248 -57.206  36.726  1.00  0.00      PROA H
ATOM   1526  HB2 LYS A 113      22.784 -55.989  35.468  1.00  0.00      PROA H
ATOM   1527  CG  LYS A 113      22.150 -55.377  37.562  1.00  0.00      PROA C
ATOM   1528  HG1 LYS A 113      22.631 -54.386  37.412  1.00  0.00      PROA H
ATOM   1529  HG2 LYS A 113      22.433 -55.827  38.538  1.00  0.00      PROA H
ATOM   1530  CD  LYS A 113      20.628 -55.215  37.445  1.00  0.00      PROA C
ATOM   1531  HD1 LYS A 113      20.118 -54.865  38.368  1.00  0.00      PROA H
ATOM   1532  HD2 LYS A 113      20.157 -56.221  37.433  1.00  0.00      PROA H
ATOM   1533  CE  LYS A 113      19.998 -54.489  36.209  1.00  0.00      PROA C
ATOM   1534  HE1 LYS A 113      20.196 -54.970  35.228  1.00  0.00      PROA H
ATOM   1535  HE2 LYS A 113      20.344 -53.436  36.123  1.00  0.00      PROA H
ATOM   1536  NZ  LYS A 113      18.549 -54.402  36.240  1.00  0.00      PROA N
ATOM   1537  HZ1 LYS A 113      18.224 -54.228  35.267  1.00  0.00      PROA H
ATOM   1538  HZ2 LYS A 113      18.228 -53.674  36.909  1.00  0.00      PROA H
ATOM   1539  HZ3 LYS A 113      18.197 -55.342  36.512  1.00  0.00      PROA H
ATOM   1540  C   LYS A 113      24.900 -57.770  36.146  1.00  0.00      PROA C
ATOM   1541  O   LYS A 113      25.018 -57.712  34.924  1.00  0.00      PROA O
ATOM   1542  N   GLN A 114      25.226 -58.839  36.925  1.00  0.00      PROA N
ATOM   1543  HN  GLN A 114      25.066 -58.805  37.908  1.00  0.00      PROA H
ATOM   1544  CA  GLN A 114      25.625 -60.063  36.295  1.00  0.00      PROA C
ATOM   1545  HA  GLN A 114      25.390 -60.065  35.241  1.00  0.00      PROA H
ATOM   1546  CB  GLN A 114      27.111 -60.355  36.437  1.00  0.00      PROA C
ATOM   1547  HB1 GLN A 114      27.237 -61.295  35.858  1.00  0.00      PROA H
ATOM   1548  HB2 GLN A 114      27.383 -60.583  37.490  1.00  0.00      PROA H
ATOM   1549  CG  GLN A 114      28.035 -59.322  35.817  1.00  0.00      PROA C
ATOM   1550  HG1 GLN A 114      29.071 -59.602  36.107  1.00  0.00      PROA H
ATOM   1551  HG2 GLN A 114      27.801 -58.339  36.277  1.00  0.00      PROA H
ATOM   1552  CD  GLN A 114      27.965 -59.188  34.271  1.00  0.00      PROA C
ATOM   1553  OE1 GLN A 114      27.138 -59.752  33.634  1.00  0.00      PROA O
ATOM   1554  NE2 GLN A 114      28.827 -58.321  33.712  1.00  0.00      PROA N
ATOM   1555 HE21 GLN A 114      29.527 -57.888  34.279  1.00  0.00      PROA H
ATOM   1556 HE22 GLN A 114      28.816 -58.131  32.730  1.00  0.00      PROA H
ATOM   1557  C   GLN A 114      24.855 -61.324  36.782  1.00  0.00      PROA C
ATOM   1558  O   GLN A 114      24.623 -61.454  37.982  1.00  0.00      PROA O
ATOM   1559  N   TRP A 115      24.409 -62.226  35.881  1.00  0.00      PROA N
ATOM   1560  HN  TRP A 115      24.692 -62.102  34.933  1.00  0.00      PROA H
ATOM   1561  CA  TRP A 115      23.462 -63.319  36.068  1.00  0.00      PROA C
ATOM   1562  HA  TRP A 115      22.549 -62.805  36.328  1.00  0.00      PROA H
ATOM   1563  CB  TRP A 115      23.140 -63.963  34.643  1.00  0.00      PROA C
ATOM   1564  HB1 TRP A 115      23.863 -64.770  34.400  1.00  0.00      PROA H
ATOM   1565  HB2 TRP A 115      23.171 -63.115  33.926  1.00  0.00      PROA H
ATOM   1566  CG  TRP A 115      21.817 -64.570  34.652  1.00  0.00      PROA C
ATOM   1567  CD1 TRP A 115      20.582 -64.062  34.235  1.00  0.00      PROA C
ATOM   1568  HD1 TRP A 115      20.520 -63.050  33.862  1.00  0.00      PROA H
ATOM   1569  NE1 TRP A 115      19.629 -64.860  34.581  1.00  0.00      PROA N
ATOM   1570  HE1 TRP A 115      18.690 -64.684  34.380  1.00  0.00      PROA H
ATOM   1571  CE2 TRP A 115      20.215 -66.058  34.927  1.00  0.00      PROA C
ATOM   1572  CD2 TRP A 115      21.549 -65.915  35.096  1.00  0.00      PROA C
ATOM   1573  CE3 TRP A 115      22.398 -66.983  35.439  1.00  0.00      PROA C
ATOM   1574  HE3 TRP A 115      23.469 -66.841  35.450  1.00  0.00      PROA H
ATOM   1575  CZ3 TRP A 115      21.811 -68.159  35.725  1.00  0.00      PROA C
ATOM   1576  HZ3 TRP A 115      22.390 -69.043  35.947  1.00  0.00      PROA H
ATOM   1577  CZ2 TRP A 115      19.643 -67.279  35.177  1.00  0.00      PROA C
ATOM   1578  HZ2 TRP A 115      18.590 -67.517  35.187  1.00  0.00      PROA H
ATOM   1579  CH2 TRP A 115      20.479 -68.401  35.600  1.00  0.00      PROA C
ATOM   1580  HH2 TRP A 115      19.988 -69.276  35.998  1.00  0.00      PROA H
ATOM   1581  C   TRP A 115      23.919 -64.276  37.193  1.00  0.00      PROA C
ATOM   1582  O   TRP A 115      25.062 -64.742  37.171  1.00  0.00      PROA O
ATOM   1583  N   PRO A 116      23.141 -64.615  38.211  1.00  0.00      PROA N
ATOM   1584  CD  PRO A 116      23.395 -65.939  38.799  1.00  0.00      PROA C
ATOM   1585  HD1 PRO A 116      24.337 -65.911  39.387  1.00  0.00      PROA H
ATOM   1586  HD2 PRO A 116      23.509 -66.716  38.013  1.00  0.00      PROA H
ATOM   1587  CA  PRO A 116      21.697 -64.239  38.409  1.00  0.00      PROA C
ATOM   1588  HA  PRO A 116      21.316 -63.778  37.509  1.00  0.00      PROA H
ATOM   1589  CB  PRO A 116      21.115 -65.626  38.724  1.00  0.00      PROA C
ATOM   1590  HB1 PRO A 116      20.943 -66.168  37.770  1.00  0.00      PROA H
ATOM   1591  HB2 PRO A 116      20.154 -65.644  39.281  1.00  0.00      PROA H
ATOM   1592  CG  PRO A 116      22.148 -66.369  39.516  1.00  0.00      PROA C
ATOM   1593  HG1 PRO A 116      22.378 -66.103  40.569  1.00  0.00      PROA H
ATOM   1594  HG2 PRO A 116      21.952 -67.463  39.524  1.00  0.00      PROA H
ATOM   1595  C   PRO A 116      21.646 -63.248  39.480  1.00  0.00      PROA C
ATOM   1596  O   PRO A 116      20.821 -62.376  39.386  1.00  0.00      PROA O
ATOM   1597  N   ASP A 117      22.516 -63.285  40.480  1.00  0.00      PROA N
ATOM   1598  HN  ASP A 117      23.269 -63.935  40.555  1.00  0.00      PROA H
ATOM   1599  CA  ASP A 117      22.278 -62.771  41.821  1.00  0.00      PROA C
ATOM   1600  HA  ASP A 117      21.283 -62.384  41.980  1.00  0.00      PROA H
ATOM   1601  CB  ASP A 117      22.332 -63.893  42.903  1.00  0.00      PROA C
ATOM   1602  HB1 ASP A 117      21.777 -64.757  42.479  1.00  0.00      PROA H
ATOM   1603  HB2 ASP A 117      21.893 -63.566  43.870  1.00  0.00      PROA H
ATOM   1604  CG  ASP A 117      23.767 -64.465  42.970  1.00  0.00      PROA C
ATOM   1605  OD1 ASP A 117      24.571 -64.330  41.986  1.00  0.00      PROA O
ATOM   1606  OD2 ASP A 117      23.984 -65.193  43.909  1.00  0.00      PROA O
ATOM   1607  C   ASP A 117      23.301 -61.624  42.162  1.00  0.00      PROA C
ATOM   1608  O   ASP A 117      23.396 -61.204  43.303  1.00  0.00      PROA O
ATOM   1609  N   GLU A 118      24.071 -61.086  41.200  1.00  0.00      PROA N
ATOM   1610  HN  GLU A 118      23.944 -61.215  40.220  1.00  0.00      PROA H
ATOM   1611  CA  GLU A 118      25.248 -60.399  41.570  1.00  0.00      PROA C
ATOM   1612  HA  GLU A 118      25.309 -60.238  42.637  1.00  0.00      PROA H
ATOM   1613  CB  GLU A 118      26.522 -61.292  41.206  1.00  0.00      PROA C
ATOM   1614  HB1 GLU A 118      26.413 -61.411  40.106  1.00  0.00      PROA H
ATOM   1615  HB2 GLU A 118      26.349 -62.251  41.739  1.00  0.00      PROA H
ATOM   1616  CG  GLU A 118      27.916 -60.651  41.618  1.00  0.00      PROA C
ATOM   1617  HG1 GLU A 118      27.751 -60.329  42.668  1.00  0.00      PROA H
ATOM   1618  HG2 GLU A 118      28.098 -59.786  40.944  1.00  0.00      PROA H
ATOM   1619  CD  GLU A 118      29.071 -61.739  41.673  1.00  0.00      PROA C
ATOM   1620  OE1 GLU A 118      28.903 -62.821  42.376  1.00  0.00      PROA O
ATOM   1621  OE2 GLU A 118      30.112 -61.612  40.882  1.00  0.00      PROA O
ATOM   1622  C   GLU A 118      25.354 -59.030  40.960  1.00  0.00      PROA C
ATOM   1623  O   GLU A 118      25.044 -58.976  39.776  1.00  0.00      PROA O
ATOM   1624  N   LEU A 119      25.764 -58.001  41.641  1.00  0.00      PROA N
ATOM   1625  HN  LEU A 119      25.664 -58.086  42.629  1.00  0.00      PROA H
ATOM   1626  CA  LEU A 119      26.235 -56.714  41.062  1.00  0.00      PROA C
ATOM   1627  HA  LEU A 119      25.957 -56.738  40.018  1.00  0.00      PROA H
ATOM   1628  CB  LEU A 119      25.644 -55.490  41.813  1.00  0.00      PROA C
ATOM   1629  HB1 LEU A 119      26.122 -54.598  41.355  1.00  0.00      PROA H
ATOM   1630  HB2 LEU A 119      25.965 -55.622  42.868  1.00  0.00      PROA H
ATOM   1631  CG  LEU A 119      24.077 -55.516  41.872  1.00  0.00      PROA C
ATOM   1632  HG  LEU A 119      23.783 -56.395  41.259  1.00  0.00      PROA H
ATOM   1633  CD1 LEU A 119      23.466 -55.674  43.215  1.00  0.00      PROA C
ATOM   1634 HD11 LEU A 119      22.367 -55.529  43.278  1.00  0.00      PROA H
ATOM   1635 HD12 LEU A 119      23.845 -54.946  43.963  1.00  0.00      PROA H
ATOM   1636 HD13 LEU A 119      23.655 -56.724  43.526  1.00  0.00      PROA H
ATOM   1637  CD2 LEU A 119      23.492 -54.219  41.157  1.00  0.00      PROA C
ATOM   1638 HD21 LEU A 119      23.498 -53.235  41.672  1.00  0.00      PROA H
ATOM   1639 HD22 LEU A 119      22.435 -54.455  40.906  1.00  0.00      PROA H
ATOM   1640 HD23 LEU A 119      24.193 -54.151  40.299  1.00  0.00      PROA H
ATOM   1641  C   LEU A 119      27.741 -56.764  41.125  1.00  0.00      PROA C
ATOM   1642  O   LEU A 119      28.437 -57.264  42.020  1.00  0.00      PROA O
ATOM   1643  N   LYS A 120      28.295 -56.180  40.113  1.00  0.00      PROA N
ATOM   1644  HN  LYS A 120      27.831 -55.950  39.261  1.00  0.00      PROA H
ATOM   1645  CA  LYS A 120      29.708 -55.737  40.035  1.00  0.00      PROA C
ATOM   1646  HA  LYS A 120      30.361 -56.345  40.644  1.00  0.00      PROA H
ATOM   1647  CB  LYS A 120      30.277 -56.179  38.611  1.00  0.00      PROA C
ATOM   1648  HB1 LYS A 120      31.336 -55.844  38.627  1.00  0.00      PROA H
ATOM   1649  HB2 LYS A 120      29.780 -55.556  37.837  1.00  0.00      PROA H
ATOM   1650  CG  LYS A 120      30.153 -57.612  37.973  1.00  0.00      PROA C
ATOM   1651  HG1 LYS A 120      30.522 -57.603  36.925  1.00  0.00      PROA H
ATOM   1652  HG2 LYS A 120      29.101 -57.963  38.040  1.00  0.00      PROA H
ATOM   1653  CD  LYS A 120      31.039 -58.562  38.904  1.00  0.00      PROA C
ATOM   1654  HD1 LYS A 120      30.644 -58.656  39.938  1.00  0.00      PROA H
ATOM   1655  HD2 LYS A 120      32.045 -58.112  39.044  1.00  0.00      PROA H
ATOM   1656  CE  LYS A 120      30.970 -59.958  38.223  1.00  0.00      PROA C
ATOM   1657  HE1 LYS A 120      31.373 -59.874  37.190  1.00  0.00      PROA H
ATOM   1658  HE2 LYS A 120      29.978 -60.458  38.218  1.00  0.00      PROA H
ATOM   1659  NZ  LYS A 120      31.752 -60.955  39.026  1.00  0.00      PROA N
ATOM   1660  HZ1 LYS A 120      31.130 -61.088  39.849  1.00  0.00      PROA H
ATOM   1661  HZ2 LYS A 120      32.685 -60.551  39.243  1.00  0.00      PROA H
ATOM   1662  HZ3 LYS A 120      31.922 -61.830  38.490  1.00  0.00      PROA H
ATOM   1663  C   LYS A 120      29.839 -54.250  40.240  1.00  0.00      PROA C
ATOM   1664  O   LYS A 120      29.181 -53.477  39.561  1.00  0.00      PROA O
ATOM   1665  N   ILE A 121      30.691 -53.768  41.124  1.00  0.00      PROA N
ATOM   1666  HN  ILE A 121      31.233 -54.428  41.639  1.00  0.00      PROA H
ATOM   1667  CA  ILE A 121      30.829 -52.366  41.478  1.00  0.00      PROA C
ATOM   1668  HA  ILE A 121      30.248 -51.737  40.819  1.00  0.00      PROA H
ATOM   1669  CB  ILE A 121      30.362 -52.009  42.848  1.00  0.00      PROA C
ATOM   1670  HB  ILE A 121      30.966 -52.632  43.542  1.00  0.00      PROA H
ATOM   1671  CG2 ILE A 121      30.770 -50.524  43.076  1.00  0.00      PROA C
ATOM   1672 HG21 ILE A 121      30.036 -49.828  42.619  1.00  0.00      PROA H
ATOM   1673 HG22 ILE A 121      31.832 -50.316  42.821  1.00  0.00      PROA H
ATOM   1674 HG23 ILE A 121      30.798 -50.284  44.160  1.00  0.00      PROA H
ATOM   1675  CG1 ILE A 121      28.849 -52.218  43.035  1.00  0.00      PROA C
ATOM   1676 HG11 ILE A 121      28.384 -51.937  42.066  1.00  0.00      PROA H
ATOM   1677 HG12 ILE A 121      28.407 -51.578  43.829  1.00  0.00      PROA H
ATOM   1678  CD  ILE A 121      28.557 -53.631  43.391  1.00  0.00      PROA C
ATOM   1679  HD1 ILE A 121      27.461 -53.789  43.485  1.00  0.00      PROA H
ATOM   1680  HD2 ILE A 121      29.002 -53.870  44.380  1.00  0.00      PROA H
ATOM   1681  HD3 ILE A 121      28.873 -54.444  42.703  1.00  0.00      PROA H
ATOM   1682  C   ILE A 121      32.325 -51.999  41.091  1.00  0.00      PROA C
ATOM   1683  O   ILE A 121      33.432 -52.391  41.599  1.00  0.00      PROA O
ATOM   1684  N   HSD A 122      32.401 -51.264  39.957  1.00  0.00      PROA N
ATOM   1685  HN  HSD A 122      31.605 -51.012  39.413  1.00  0.00      PROA H
ATOM   1686  CA  HSD A 122      33.672 -50.729  39.452  1.00  0.00      PROA C
ATOM   1687  HA  HSD A 122      34.450 -51.062  40.122  1.00  0.00      PROA H
ATOM   1688  CB  HSD A 122      34.015 -51.233  38.034  1.00  0.00      PROA C
ATOM   1689  HB1 HSD A 122      33.139 -51.023  37.384  1.00  0.00      PROA H
ATOM   1690  HB2 HSD A 122      34.196 -52.327  38.110  1.00  0.00      PROA H
ATOM   1691  ND1 HSD A 122      35.417 -49.434  36.783  1.00  0.00      PROA N
ATOM   1692  HD1 HSD A 122      34.649 -48.797  36.709  1.00  0.00      PROA H
ATOM   1693  CG  HSD A 122      35.307 -50.705  37.398  1.00  0.00      PROA C
ATOM   1694  CE1 HSD A 122      36.593 -49.285  36.098  1.00  0.00      PROA C
ATOM   1695  HE1 HSD A 122      37.012 -48.390  35.637  1.00  0.00      PROA H
ATOM   1696  NE2 HSD A 122      37.200 -50.421  36.102  1.00  0.00      PROA N
ATOM   1697  CD2 HSD A 122      36.455 -51.287  36.916  1.00  0.00      PROA C
ATOM   1698  HD2 HSD A 122      36.681 -52.345  36.958  1.00  0.00      PROA H
ATOM   1699  C   HSD A 122      33.667 -49.222  39.579  1.00  0.00      PROA C
ATOM   1700  O   HSD A 122      32.762 -48.542  39.161  1.00  0.00      PROA O
ATOM   1701  N   LEU A 123      34.676 -48.694  40.239  1.00  0.00      PROA N
ATOM   1702  HN  LEU A 123      35.492 -49.191  40.523  1.00  0.00      PROA H
ATOM   1703  CA  LEU A 123      34.796 -47.305  40.614  1.00  0.00      PROA C
ATOM   1704  HA  LEU A 123      34.159 -46.679  40.006  1.00  0.00      PROA H
ATOM   1705  CB  LEU A 123      34.493 -47.221  42.150  1.00  0.00      PROA C
ATOM   1706  HB1 LEU A 123      33.398 -47.404  42.186  1.00  0.00      PROA H
ATOM   1707  HB2 LEU A 123      34.366 -46.184  42.530  1.00  0.00      PROA H
ATOM   1708  CG  LEU A 123      35.018 -48.371  43.141  1.00  0.00      PROA C
ATOM   1709  HG  LEU A 123      35.013 -49.416  42.764  1.00  0.00      PROA H
ATOM   1710  CD1 LEU A 123      36.482 -48.080  43.393  1.00  0.00      PROA C
ATOM   1711 HD11 LEU A 123      37.163 -48.220  42.527  1.00  0.00      PROA H
ATOM   1712 HD12 LEU A 123      36.747 -48.796  44.201  1.00  0.00      PROA H
ATOM   1713 HD13 LEU A 123      36.569 -47.033  43.753  1.00  0.00      PROA H
ATOM   1714  CD2 LEU A 123      34.120 -48.450  44.392  1.00  0.00      PROA C
ATOM   1715 HD21 LEU A 123      33.046 -48.646  44.187  1.00  0.00      PROA H
ATOM   1716 HD22 LEU A 123      34.195 -47.526  45.004  1.00  0.00      PROA H
ATOM   1717 HD23 LEU A 123      34.486 -49.280  45.032  1.00  0.00      PROA H
ATOM   1718  C   LEU A 123      36.176 -46.775  40.282  1.00  0.00      PROA C
ATOM   1719  O   LEU A 123      37.073 -47.467  39.879  1.00  0.00      PROA O
ATOM   1720  N   VAL A 124      36.256 -45.423  40.265  1.00  0.00      PROA N
ATOM   1721  HN  VAL A 124      35.433 -44.888  40.443  1.00  0.00      PROA H
ATOM   1722  CA  VAL A 124      37.328 -44.570  39.885  1.00  0.00      PROA C
ATOM   1723  HA  VAL A 124      38.168 -45.219  39.684  1.00  0.00      PROA H
ATOM   1724  CB  VAL A 124      36.944 -43.642  38.741  1.00  0.00      PROA C
ATOM   1725  HB  VAL A 124      36.015 -43.119  39.055  1.00  0.00      PROA H
ATOM   1726  CG1 VAL A 124      37.957 -42.558  38.345  1.00  0.00      PROA C
ATOM   1727 HG11 VAL A 124      38.207 -41.789  39.108  1.00  0.00      PROA H
ATOM   1728 HG12 VAL A 124      37.571 -42.031  37.446  1.00  0.00      PROA H
ATOM   1729 HG13 VAL A 124      38.914 -43.040  38.053  1.00  0.00      PROA H
ATOM   1730  CG2 VAL A 124      36.576 -44.532  37.500  1.00  0.00      PROA C
ATOM   1731 HG21 VAL A 124      37.564 -45.003  37.308  1.00  0.00      PROA H
ATOM   1732 HG22 VAL A 124      36.223 -44.035  36.571  1.00  0.00      PROA H
ATOM   1733 HG23 VAL A 124      35.952 -45.431  37.693  1.00  0.00      PROA H
ATOM   1734  C   VAL A 124      37.700 -43.610  41.072  1.00  0.00      PROA C
ATOM   1735  O   VAL A 124      36.745 -42.971  41.605  1.00  0.00      PROA O
ATOM   1736  N   GLU A 125      38.924 -43.617  41.636  1.00  0.00      PROA N
ATOM   1737  HN  GLU A 125      39.590 -44.284  41.312  1.00  0.00      PROA H
ATOM   1738  CA  GLU A 125      39.314 -42.823  42.846  1.00  0.00      PROA C
ATOM   1739  HA  GLU A 125      38.429 -42.553  43.404  1.00  0.00      PROA H
ATOM   1740  CB  GLU A 125      40.428 -43.536  43.691  1.00  0.00      PROA C
ATOM   1741  HB1 GLU A 125      40.906 -42.882  44.451  1.00  0.00      PROA H
ATOM   1742  HB2 GLU A 125      41.226 -43.770  42.954  1.00  0.00      PROA H
ATOM   1743  CG  GLU A 125      39.833 -44.878  44.203  1.00  0.00      PROA C
ATOM   1744  HG1 GLU A 125      39.498 -45.523  43.362  1.00  0.00      PROA H
ATOM   1745  HG2 GLU A 125      38.931 -44.760  44.840  1.00  0.00      PROA H
ATOM   1746  CD  GLU A 125      40.742 -45.797  44.925  1.00  0.00      PROA C
ATOM   1747  OE1 GLU A 125      41.979 -45.614  44.968  1.00  0.00      PROA O
ATOM   1748  OE2 GLU A 125      40.324 -46.863  45.515  1.00  0.00      PROA O
ATOM   1749  C   GLU A 125      39.914 -41.494  42.411  1.00  0.00      PROA C
ATOM   1750  O   GLU A 125      40.656 -41.478  41.355  1.00  0.00      PROA O
ATOM   1751  N   TYR A 126      39.655 -40.438  43.192  1.00  0.00      PROA N
ATOM   1752  HN  TYR A 126      39.020 -40.472  43.959  1.00  0.00      PROA H
ATOM   1753  CA  TYR A 126      40.333 -39.172  43.002  1.00  0.00      PROA C
ATOM   1754  HA  TYR A 126      40.158 -38.916  41.967  1.00  0.00      PROA H
ATOM   1755  CB  TYR A 126      39.664 -37.980  43.775  1.00  0.00      PROA C
ATOM   1756  HB1 TYR A 126      40.408 -37.156  43.730  1.00  0.00      PROA H
ATOM   1757  HB2 TYR A 126      39.646 -38.157  44.872  1.00  0.00      PROA H
ATOM   1758  CG  TYR A 126      38.355 -37.357  43.395  1.00  0.00      PROA C
ATOM   1759  CD1 TYR A 126      38.252 -36.263  42.521  1.00  0.00      PROA C
ATOM   1760  HD1 TYR A 126      39.135 -35.820  42.085  1.00  0.00      PROA H
ATOM   1761  CE1 TYR A 126      36.977 -35.735  42.191  1.00  0.00      PROA C
ATOM   1762  HE1 TYR A 126      37.012 -35.002  41.399  1.00  0.00      PROA H
ATOM   1763  CZ  TYR A 126      35.837 -36.308  42.713  1.00  0.00      PROA C
ATOM   1764  OH  TYR A 126      34.574 -35.879  42.240  1.00  0.00      PROA O
ATOM   1765  HH  TYR A 126      34.733 -35.461  41.391  1.00  0.00      PROA H
ATOM   1766  CD2 TYR A 126      37.111 -37.844  44.002  1.00  0.00      PROA C
ATOM   1767  HD2 TYR A 126      37.206 -38.544  44.820  1.00  0.00      PROA H
ATOM   1768  CE2 TYR A 126      35.816 -37.308  43.644  1.00  0.00      PROA C
ATOM   1769  HE2 TYR A 126      34.949 -37.784  44.077  1.00  0.00      PROA H
ATOM   1770  C   TYR A 126      41.881 -39.266  43.097  1.00  0.00      PROA C
ATOM   1771  O   TYR A 126      42.491 -39.823  44.015  1.00  0.00      PROA O
ATOM   1772  N   VAL A 127      42.525 -38.380  42.236  1.00  0.00      PROA N
ATOM   1773  HN  VAL A 127      41.950 -37.783  41.682  1.00  0.00      PROA H
ATOM   1774  CA  VAL A 127      43.977 -38.326  42.096  1.00  0.00      PROA C
ATOM   1775  HA  VAL A 127      44.449 -39.119  42.657  1.00  0.00      PROA H
ATOM   1776  CB  VAL A 127      44.399 -38.575  40.674  1.00  0.00      PROA C
ATOM   1777  HB  VAL A 127      43.972 -37.762  40.048  1.00  0.00      PROA H
ATOM   1778  CG1 VAL A 127      45.943 -38.487  40.597  1.00  0.00      PROA C
ATOM   1779 HG11 VAL A 127      46.279 -38.906  39.625  1.00  0.00      PROA H
ATOM   1780 HG12 VAL A 127      46.374 -39.052  41.452  1.00  0.00      PROA H
ATOM   1781 HG13 VAL A 127      46.207 -37.409  40.548  1.00  0.00      PROA H
ATOM   1782  CG2 VAL A 127      44.065 -39.967  40.221  1.00  0.00      PROA C
ATOM   1783 HG21 VAL A 127      44.587 -40.686  40.887  1.00  0.00      PROA H
ATOM   1784 HG22 VAL A 127      44.361 -39.989  39.151  1.00  0.00      PROA H
ATOM   1785 HG23 VAL A 127      42.959 -40.057  40.273  1.00  0.00      PROA H
ATOM   1786  C   VAL A 127      44.555 -37.042  42.686  1.00  0.00      PROA C
ATOM   1787  O   VAL A 127      44.469 -35.996  42.071  1.00  0.00      PROA O
ATOM   1788  N   PRO A 128      45.261 -37.184  43.859  1.00  0.00      PROA N
ATOM   1789  CD  PRO A 128      45.736 -38.440  44.531  1.00  0.00      PROA C
ATOM   1790  HD1 PRO A 128      46.146 -39.094  43.732  1.00  0.00      PROA H
ATOM   1791  HD2 PRO A 128      44.824 -38.844  45.020  1.00  0.00      PROA H
ATOM   1792  CA  PRO A 128      45.804 -36.000  44.450  1.00  0.00      PROA C
ATOM   1793  HA  PRO A 128      45.052 -35.227  44.511  1.00  0.00      PROA H
ATOM   1794  CB  PRO A 128      46.285 -36.458  45.818  1.00  0.00      PROA C
ATOM   1795  HB1 PRO A 128      45.417 -36.649  46.485  1.00  0.00      PROA H
ATOM   1796  HB2 PRO A 128      46.995 -35.755  46.305  1.00  0.00      PROA H
ATOM   1797  CG  PRO A 128      46.802 -37.867  45.551  1.00  0.00      PROA C
ATOM   1798  HG1 PRO A 128      47.790 -37.807  45.045  1.00  0.00      PROA H
ATOM   1799  HG2 PRO A 128      46.943 -38.520  46.439  1.00  0.00      PROA H
ATOM   1800  C   PRO A 128      46.948 -35.331  43.704  1.00  0.00      PROA C
ATOM   1801  O   PRO A 128      47.904 -36.018  43.383  1.00  0.00      PROA O
ATOM   1802  N   ILE A 129      46.931 -34.025  43.476  1.00  0.00      PROA N
ATOM   1803  HN  ILE A 129      46.073 -33.558  43.673  1.00  0.00      PROA H
ATOM   1804  CA  ILE A 129      48.106 -33.138  43.177  1.00  0.00      PROA C
ATOM   1805  HA  ILE A 129      48.905 -33.791  42.857  1.00  0.00      PROA H
ATOM   1806  CB  ILE A 129      47.679 -32.085  42.185  1.00  0.00      PROA C
ATOM   1807  HB  ILE A 129      46.967 -32.552  41.472  1.00  0.00      PROA H
ATOM   1808  CG2 ILE A 129      46.670 -31.129  42.836  1.00  0.00      PROA C
ATOM   1809 HG21 ILE A 129      46.267 -30.472  42.036  1.00  0.00      PROA H
ATOM   1810 HG22 ILE A 129      47.039 -30.449  43.634  1.00  0.00      PROA H
ATOM   1811 HG23 ILE A 129      45.709 -31.563  43.188  1.00  0.00      PROA H
ATOM   1812  CG1 ILE A 129      48.933 -31.377  41.576  1.00  0.00      PROA C
ATOM   1813 HG11 ILE A 129      49.691 -32.111  41.228  1.00  0.00      PROA H
ATOM   1814 HG12 ILE A 129      49.294 -30.856  42.489  1.00  0.00      PROA H
ATOM   1815  CD  ILE A 129      48.626 -30.330  40.449  1.00  0.00      PROA C
ATOM   1816  HD1 ILE A 129      48.459 -30.820  39.467  1.00  0.00      PROA H
ATOM   1817  HD2 ILE A 129      49.388 -29.522  40.423  1.00  0.00      PROA H
ATOM   1818  HD3 ILE A 129      47.686 -29.818  40.747  1.00  0.00      PROA H
ATOM   1819  C   ILE A 129      48.579 -32.605  44.524  1.00  0.00      PROA C
ATOM   1820  O   ILE A 129      49.708 -32.165  44.733  1.00  0.00      PROA O
ATOM   1821  N   ALA A 130      47.639 -32.628  45.537  1.00  0.00      PROA N
ATOM   1822  HN  ALA A 130      46.686 -32.885  45.396  1.00  0.00      PROA H
ATOM   1823  CA  ALA A 130      48.066 -32.069  46.803  1.00  0.00      PROA C
ATOM   1824  HA  ALA A 130      49.080 -32.344  47.054  1.00  0.00      PROA H
ATOM   1825  CB  ALA A 130      47.986 -30.571  46.825  1.00  0.00      PROA C
ATOM   1826  HB1 ALA A 130      48.889 -30.125  46.356  1.00  0.00      PROA H
ATOM   1827  HB2 ALA A 130      48.172 -30.258  47.875  1.00  0.00      PROA H
ATOM   1828  HB3 ALA A 130      46.976 -30.255  46.488  1.00  0.00      PROA H
ATOM   1829  C   ALA A 130      47.121 -32.613  47.858  1.00  0.00      PROA C
ATOM   1830  O   ALA A 130      46.034 -33.179  47.623  1.00  0.00      PROA O
ATOM   1831  N   ARG A 131      47.530 -32.305  49.104  1.00  0.00      PROA N
ATOM   1832  HN  ARG A 131      48.437 -31.972  49.353  1.00  0.00      PROA H
ATOM   1833  CA  ARG A 131      46.663 -32.157  50.318  1.00  0.00      PROA C
ATOM   1834  HA  ARG A 131      45.793 -32.782  50.181  1.00  0.00      PROA H
ATOM   1835  CB  ARG A 131      47.193 -32.541  51.700  1.00  0.00      PROA C
ATOM   1836  HB1 ARG A 131      46.569 -32.388  52.607  1.00  0.00      PROA H
ATOM   1837  HB2 ARG A 131      48.090 -31.897  51.829  1.00  0.00      PROA H
ATOM   1838  CG  ARG A 131      47.678 -34.065  51.653  1.00  0.00      PROA C
ATOM   1839  HG1 ARG A 131      48.006 -34.409  50.649  1.00  0.00      PROA H
ATOM   1840  HG2 ARG A 131      46.792 -34.642  51.991  1.00  0.00      PROA H
ATOM   1841  CD  ARG A 131      48.666 -34.577  52.767  1.00  0.00      PROA C
ATOM   1842  HD1 ARG A 131      48.377 -34.442  53.831  1.00  0.00      PROA H
ATOM   1843  HD2 ARG A 131      49.628 -34.029  52.678  1.00  0.00      PROA H
ATOM   1844  NE  ARG A 131      49.073 -36.046  52.503  1.00  0.00      PROA N
ATOM   1845  HE  ARG A 131      49.922 -36.327  52.055  1.00  0.00      PROA H
ATOM   1846  CZ  ARG A 131      48.300 -37.091  52.764  1.00  0.00      PROA C
ATOM   1847  NH1 ARG A 131      47.185 -36.878  53.437  1.00  0.00      PROA N
ATOM   1848 HH11 ARG A 131      46.892 -36.002  53.819  1.00  0.00      PROA H
ATOM   1849 HH12 ARG A 131      46.711 -37.731  53.659  1.00  0.00      PROA H
ATOM   1850  NH2 ARG A 131      48.543 -38.277  52.297  1.00  0.00      PROA N
ATOM   1851 HH21 ARG A 131      49.445 -38.394  51.880  1.00  0.00      PROA H
ATOM   1852 HH22 ARG A 131      48.057 -39.067  52.668  1.00  0.00      PROA H
ATOM   1853  C   ARG A 131      45.983 -30.837  50.417  1.00  0.00      PROA C
ATOM   1854  O   ARG A 131      46.425 -29.837  49.844  1.00  0.00      PROA O
ATOM   1855  N   TRP A 132      44.871 -30.728  51.139  1.00  0.00      PROA N
ATOM   1856  HN  TRP A 132      44.446 -31.555  51.497  1.00  0.00      PROA H
ATOM   1857  CA  TRP A 132      44.164 -29.504  51.162  1.00  0.00      PROA C
ATOM   1858  HA  TRP A 132      44.863 -28.690  51.039  1.00  0.00      PROA H
ATOM   1859  CB  TRP A 132      43.093 -29.308  50.047  1.00  0.00      PROA C
ATOM   1860  HB1 TRP A 132      42.424 -30.196  50.056  1.00  0.00      PROA H
ATOM   1861  HB2 TRP A 132      43.646 -29.235  49.086  1.00  0.00      PROA H
ATOM   1862  CG  TRP A 132      42.175 -28.145  50.213  1.00  0.00      PROA C
ATOM   1863  CD1 TRP A 132      40.868 -28.045  50.768  1.00  0.00      PROA C
ATOM   1864  HD1 TRP A 132      40.100 -28.781  50.953  1.00  0.00      PROA H
ATOM   1865  NE1 TRP A 132      40.597 -26.730  50.985  1.00  0.00      PROA N
ATOM   1866  HE1 TRP A 132      40.033 -26.261  51.629  1.00  0.00      PROA H
ATOM   1867  CE2 TRP A 132      41.702 -25.960  50.753  1.00  0.00      PROA C
ATOM   1868  CD2 TRP A 132      42.695 -26.780  50.129  1.00  0.00      PROA C
ATOM   1869  CE3 TRP A 132      43.881 -26.146  49.578  1.00  0.00      PROA C
ATOM   1870  HE3 TRP A 132      44.713 -26.593  49.055  1.00  0.00      PROA H
ATOM   1871  CZ3 TRP A 132      43.962 -24.803  49.672  1.00  0.00      PROA C
ATOM   1872  HZ3 TRP A 132      44.829 -24.225  49.390  1.00  0.00      PROA H
ATOM   1873  CZ2 TRP A 132      41.752 -24.562  50.592  1.00  0.00      PROA C
ATOM   1874  HZ2 TRP A 132      40.921 -23.968  50.945  1.00  0.00      PROA H
ATOM   1875  CH2 TRP A 132      42.924 -23.970  50.187  1.00  0.00      PROA C
ATOM   1876  HH2 TRP A 132      43.136 -22.934  50.407  1.00  0.00      PROA H
ATOM   1877  C   TRP A 132      43.648 -29.311  52.606  1.00  0.00      PROA C
ATOM   1878  O   TRP A 132      43.003 -30.193  53.106  1.00  0.00      PROA O
ATOM   1879  N   ASN A 133      44.005 -28.180  53.342  1.00  0.00      PROA N
ATOM   1880  HN  ASN A 133      44.515 -27.453  52.890  1.00  0.00      PROA H
ATOM   1881  CA  ASN A 133      43.726 -27.831  54.676  1.00  0.00      PROA C
ATOM   1882  HA  ASN A 133      44.643 -27.320  54.927  1.00  0.00      PROA H
ATOM   1883  CB  ASN A 133      42.465 -26.878  54.814  1.00  0.00      PROA C
ATOM   1884  HB1 ASN A 133      42.109 -26.673  55.847  1.00  0.00      PROA H
ATOM   1885  HB2 ASN A 133      41.536 -27.364  54.445  1.00  0.00      PROA H
ATOM   1886  CG  ASN A 133      42.677 -25.555  54.107  1.00  0.00      PROA C
ATOM   1887  OD1 ASN A 133      43.809 -25.043  53.900  1.00  0.00      PROA O
ATOM   1888  ND2 ASN A 133      41.598 -24.785  54.010  1.00  0.00      PROA N
ATOM   1889 HD21 ASN A 133      41.815 -23.860  53.698  1.00  0.00      PROA H
ATOM   1890 HD22 ASN A 133      40.729 -25.054  54.426  1.00  0.00      PROA H
ATOM   1891  C   ASN A 133      43.573 -28.954  55.690  1.00  0.00      PROA C
ATOM   1892  O   ASN A 133      42.559 -29.099  56.366  1.00  0.00      PROA O
ATOM   1893  N   ASP A 134      44.717 -29.621  55.995  1.00  0.00      PROA N
ATOM   1894  HN  ASP A 134      45.525 -29.149  55.650  1.00  0.00      PROA H
ATOM   1895  CA  ASP A 134      44.936 -30.672  56.920  1.00  0.00      PROA C
ATOM   1896  HA  ASP A 134      46.004 -30.822  56.864  1.00  0.00      PROA H
ATOM   1897  CB  ASP A 134      44.565 -30.356  58.472  1.00  0.00      PROA C
ATOM   1898  HB1 ASP A 134      44.721 -31.275  59.076  1.00  0.00      PROA H
ATOM   1899  HB2 ASP A 134      43.495 -30.061  58.528  1.00  0.00      PROA H
ATOM   1900  CG  ASP A 134      45.488 -29.267  58.888  1.00  0.00      PROA C
ATOM   1901  OD1 ASP A 134      44.975 -28.220  59.324  1.00  0.00      PROA O
ATOM   1902  OD2 ASP A 134      46.707 -29.386  58.720  1.00  0.00      PROA O
ATOM   1903  C   ASP A 134      44.342 -32.013  56.570  1.00  0.00      PROA C
ATOM   1904  O   ASP A 134      45.032 -33.008  56.276  1.00  0.00      PROA O
ATOM   1905  N   GLN A 135      42.978 -32.097  56.613  1.00  0.00      PROA N
ATOM   1906  HN  GLN A 135      42.487 -31.305  56.970  1.00  0.00      PROA H
ATOM   1907  CA  GLN A 135      42.258 -33.324  56.589  1.00  0.00      PROA C
ATOM   1908  HA  GLN A 135      42.893 -34.052  57.073  1.00  0.00      PROA H
ATOM   1909  CB  GLN A 135      40.857 -33.111  57.343  1.00  0.00      PROA C
ATOM   1910  HB1 GLN A 135      40.393 -34.113  57.471  1.00  0.00      PROA H
ATOM   1911  HB2 GLN A 135      40.249 -32.402  56.742  1.00  0.00      PROA H
ATOM   1912  CG  GLN A 135      41.048 -32.546  58.806  1.00  0.00      PROA C
ATOM   1913  HG1 GLN A 135      40.070 -32.327  59.285  1.00  0.00      PROA H
ATOM   1914  HG2 GLN A 135      41.660 -31.619  58.835  1.00  0.00      PROA H
ATOM   1915  CD  GLN A 135      41.870 -33.427  59.716  1.00  0.00      PROA C
ATOM   1916  OE1 GLN A 135      43.026 -33.089  60.101  1.00  0.00      PROA O
ATOM   1917  NE2 GLN A 135      41.286 -34.540  60.166  1.00  0.00      PROA N
ATOM   1918 HE21 GLN A 135      41.806 -35.108  60.804  1.00  0.00      PROA H
ATOM   1919 HE22 GLN A 135      40.305 -34.623  59.991  1.00  0.00      PROA H
ATOM   1920  C   GLN A 135      41.908 -33.935  55.187  1.00  0.00      PROA C
ATOM   1921  O   GLN A 135      41.440 -35.052  55.097  1.00  0.00      PROA O
ATOM   1922  N   HSD A 136      42.037 -33.189  54.087  1.00  0.00      PROA N
ATOM   1923  HN  HSD A 136      42.432 -32.276  54.141  1.00  0.00      PROA H
ATOM   1924  CA  HSD A 136      41.490 -33.547  52.812  1.00  0.00      PROA C
ATOM   1925  HA  HSD A 136      40.933 -34.472  52.785  1.00  0.00      PROA H
ATOM   1926  CB  HSD A 136      40.544 -32.331  52.362  1.00  0.00      PROA C
ATOM   1927  HB1 HSD A 136      39.877 -32.785  51.599  1.00  0.00      PROA H
ATOM   1928  HB2 HSD A 136      41.149 -31.432  52.116  1.00  0.00      PROA H
ATOM   1929  ND1 HSD A 136      39.971 -30.522  54.092  1.00  0.00      PROA N
ATOM   1930  HD1 HSD A 136      40.782 -29.941  54.021  1.00  0.00      PROA H
ATOM   1931  CG  HSD A 136      39.769 -31.734  53.486  1.00  0.00      PROA C
ATOM   1932  CE1 HSD A 136      38.881 -30.346  54.953  1.00  0.00      PROA C
ATOM   1933  HE1 HSD A 136      38.750 -29.447  55.556  1.00  0.00      PROA H
ATOM   1934  NE2 HSD A 136      38.047 -31.360  54.891  1.00  0.00      PROA N
ATOM   1935  CD2 HSD A 136      38.563 -32.218  53.954  1.00  0.00      PROA C
ATOM   1936  HD2 HSD A 136      38.106 -33.157  53.670  1.00  0.00      PROA H
ATOM   1937  C   HSD A 136      42.628 -33.566  51.790  1.00  0.00      PROA C
ATOM   1938  O   HSD A 136      43.792 -33.356  52.073  1.00  0.00      PROA O
ATOM   1939  N   MET A 137      42.231 -33.861  50.595  1.00  0.00      PROA N
ATOM   1940  HN  MET A 137      41.293 -33.976  50.277  1.00  0.00      PROA H
ATOM   1941  CA  MET A 137      43.107 -33.845  49.484  1.00  0.00      PROA C
ATOM   1942  HA  MET A 137      43.917 -33.173  49.725  1.00  0.00      PROA H
ATOM   1943  CB  MET A 137      43.681 -35.340  49.213  1.00  0.00      PROA C
ATOM   1944  HB1 MET A 137      43.911 -35.478  48.135  1.00  0.00      PROA H
ATOM   1945  HB2 MET A 137      42.876 -36.045  49.513  1.00  0.00      PROA H
ATOM   1946  CG  MET A 137      44.925 -35.643  50.139  1.00  0.00      PROA C
ATOM   1947  HG1 MET A 137      44.674 -35.353  51.182  1.00  0.00      PROA H
ATOM   1948  HG2 MET A 137      45.729 -34.996  49.727  1.00  0.00      PROA H
ATOM   1949  SD  MET A 137      45.508 -37.337  50.005  1.00  0.00      PROA S
ATOM   1950  CE  MET A 137      44.063 -38.100  50.827  1.00  0.00      PROA C
ATOM   1951  HE1 MET A 137      43.891 -37.808  51.885  1.00  0.00      PROA H
ATOM   1952  HE2 MET A 137      44.141 -39.206  50.772  1.00  0.00      PROA H
ATOM   1953  HE3 MET A 137      43.139 -37.862  50.258  1.00  0.00      PROA H
ATOM   1954  C   MET A 137      42.408 -33.274  48.257  1.00  0.00      PROA C
ATOM   1955  O   MET A 137      41.133 -33.133  48.113  1.00  0.00      PROA O
ATOM   1956  N   VAL A 138      43.232 -32.887  47.298  1.00  0.00      PROA N
ATOM   1957  HN  VAL A 138      44.212 -32.794  47.456  1.00  0.00      PROA H
ATOM   1958  CA  VAL A 138      42.740 -32.245  46.089  1.00  0.00      PROA C
ATOM   1959  HA  VAL A 138      41.709 -32.510  45.907  1.00  0.00      PROA H
ATOM   1960  CB  VAL A 138      42.660 -30.726  46.194  1.00  0.00      PROA C
ATOM   1961  HB  VAL A 138      42.199 -30.402  47.151  1.00  0.00      PROA H
ATOM   1962  CG1 VAL A 138      44.013 -30.063  46.293  1.00  0.00      PROA C
ATOM   1963 HG11 VAL A 138      44.763 -30.565  46.940  1.00  0.00      PROA H
ATOM   1964 HG12 VAL A 138      43.948 -28.999  46.609  1.00  0.00      PROA H
ATOM   1965 HG13 VAL A 138      44.503 -30.067  45.295  1.00  0.00      PROA H
ATOM   1966  CG2 VAL A 138      41.656 -30.111  45.217  1.00  0.00      PROA C
ATOM   1967 HG21 VAL A 138      41.764 -30.417  44.154  1.00  0.00      PROA H
ATOM   1968 HG22 VAL A 138      41.809 -29.011  45.228  1.00  0.00      PROA H
ATOM   1969 HG23 VAL A 138      40.633 -30.411  45.530  1.00  0.00      PROA H
ATOM   1970  C   VAL A 138      43.401 -32.724  44.786  1.00  0.00      PROA C
ATOM   1971  O   VAL A 138      44.584 -32.953  44.650  1.00  0.00      PROA O
ATOM   1972  N   ASP A 139      42.555 -32.869  43.768  1.00  0.00      PROA N
ATOM   1973  HN  ASP A 139      41.590 -32.654  43.888  1.00  0.00      PROA H
ATOM   1974  CA  ASP A 139      42.943 -32.985  42.350  1.00  0.00      PROA C
ATOM   1975  HA  ASP A 139      43.758 -33.693  42.354  1.00  0.00      PROA H
ATOM   1976  CB  ASP A 139      41.725 -33.653  41.660  1.00  0.00      PROA C
ATOM   1977  HB1 ASP A 139      40.952 -33.781  42.447  1.00  0.00      PROA H
ATOM   1978  HB2 ASP A 139      42.193 -34.611  41.348  1.00  0.00      PROA H
ATOM   1979  CG  ASP A 139      41.149 -32.950  40.523  1.00  0.00      PROA C
ATOM   1980  OD1 ASP A 139      40.774 -31.788  40.636  1.00  0.00      PROA O
ATOM   1981  OD2 ASP A 139      41.010 -33.626  39.444  1.00  0.00      PROA O
ATOM   1982  C   ASP A 139      43.437 -31.717  41.660  1.00  0.00      PROA C
ATOM   1983  O   ASP A 139      43.461 -30.634  42.252  1.00  0.00      PROA O
ATOM   1984  N   ALA A 140      43.978 -31.873  40.352  1.00  0.00      PROA N
ATOM   1985  HN  ALA A 140      43.960 -32.757  39.891  1.00  0.00      PROA H
ATOM   1986  CA  ALA A 140      44.579 -30.773  39.554  1.00  0.00      PROA C
ATOM   1987  HA  ALA A 140      45.212 -30.273  40.273  1.00  0.00      PROA H
ATOM   1988  CB  ALA A 140      45.442 -31.327  38.370  1.00  0.00      PROA C
ATOM   1989  HB1 ALA A 140      44.812 -31.895  37.653  1.00  0.00      PROA H
ATOM   1990  HB2 ALA A 140      46.335 -31.832  38.796  1.00  0.00      PROA H
ATOM   1991  HB3 ALA A 140      45.839 -30.477  37.773  1.00  0.00      PROA H
ATOM   1992  C   ALA A 140      43.565 -29.722  39.056  1.00  0.00      PROA C
ATOM   1993  O   ALA A 140      43.933 -28.557  38.865  1.00  0.00      PROA O
ATOM   1994  N   GLU A 141      42.296 -30.105  38.870  1.00  0.00      PROA N
ATOM   1995  HN  GLU A 141      41.949 -30.926  39.318  1.00  0.00      PROA H
ATOM   1996  CA  GLU A 141      41.312 -29.249  38.313  1.00  0.00      PROA C
ATOM   1997  HA  GLU A 141      41.777 -28.521  37.665  1.00  0.00      PROA H
ATOM   1998  CB  GLU A 141      40.254 -29.977  37.368  1.00  0.00      PROA C
ATOM   1999  HB1 GLU A 141      39.447 -29.271  37.077  1.00  0.00      PROA H
ATOM   2000  HB2 GLU A 141      39.761 -30.836  37.871  1.00  0.00      PROA H
ATOM   2001  CG  GLU A 141      40.921 -30.483  36.123  1.00  0.00      PROA C
ATOM   2002  HG1 GLU A 141      41.637 -31.328  36.214  1.00  0.00      PROA H
ATOM   2003  HG2 GLU A 141      41.619 -29.746  35.672  1.00  0.00      PROA H
ATOM   2004  CD  GLU A 141      39.841 -30.738  35.105  1.00  0.00      PROA C
ATOM   2005  OE1 GLU A 141      39.648 -29.841  34.244  1.00  0.00      PROA O
ATOM   2006  OE2 GLU A 141      39.128 -31.821  35.022  1.00  0.00      PROA O
ATOM   2007  C   GLU A 141      40.567 -28.535  39.417  1.00  0.00      PROA C
ATOM   2008  O   GLU A 141      39.649 -27.790  39.198  1.00  0.00      PROA O
ATOM   2009  N   GLY A 142      40.931 -28.785  40.673  1.00  0.00      PROA N
ATOM   2010  HN  GLY A 142      41.668 -29.453  40.735  1.00  0.00      PROA H
ATOM   2011  CA  GLY A 142      40.484 -28.126  41.819  1.00  0.00      PROA C
ATOM   2012  HA1 GLY A 142      40.154 -27.126  41.579  1.00  0.00      PROA H
ATOM   2013  HA2 GLY A 142      41.271 -28.148  42.559  1.00  0.00      PROA H
ATOM   2014  C   GLY A 142      39.328 -28.902  42.491  1.00  0.00      PROA C
ATOM   2015  O   GLY A 142      38.663 -28.302  43.306  1.00  0.00      PROA O
ATOM   2016  N   ASN A 143      39.144 -30.266  42.290  1.00  0.00      PROA N
ATOM   2017  HN  ASN A 143      39.738 -30.736  41.642  1.00  0.00      PROA H
ATOM   2018  CA  ASN A 143      38.136 -31.015  42.984  1.00  0.00      PROA C
ATOM   2019  HA  ASN A 143      37.289 -30.360  43.121  1.00  0.00      PROA H
ATOM   2020  CB  ASN A 143      37.763 -32.327  42.101  1.00  0.00      PROA C
ATOM   2021  HB1 ASN A 143      36.927 -32.780  42.676  1.00  0.00      PROA H
ATOM   2022  HB2 ASN A 143      38.578 -33.075  42.005  1.00  0.00      PROA H
ATOM   2023  CG  ASN A 143      37.333 -31.868  40.762  1.00  0.00      PROA C
ATOM   2024  OD1 ASN A 143      36.302 -31.203  40.628  1.00  0.00      PROA O
ATOM   2025  ND2 ASN A 143      38.114 -32.153  39.680  1.00  0.00      PROA N
ATOM   2026 HD21 ASN A 143      39.005 -32.578  39.836  1.00  0.00      PROA H
ATOM   2027 HD22 ASN A 143      37.679 -31.920  38.810  1.00  0.00      PROA H
ATOM   2028  C   ASN A 143      38.520 -31.546  44.391  1.00  0.00      PROA C
ATOM   2029  O   ASN A 143      39.461 -32.357  44.482  1.00  0.00      PROA O
ATOM   2030  N   THR A 144      37.855 -31.180  45.493  1.00  0.00      PROA N
ATOM   2031  HN  THR A 144      37.080 -30.554  45.549  1.00  0.00      PROA H
ATOM   2032  CA  THR A 144      38.268 -31.649  46.794  1.00  0.00      PROA C
ATOM   2033  HA  THR A 144      39.343 -31.752  46.795  1.00  0.00      PROA H
ATOM   2034  CB  THR A 144      37.777 -30.757  47.929  1.00  0.00      PROA C
ATOM   2035  HB  THR A 144      37.646 -31.352  48.859  1.00  0.00      PROA H
ATOM   2036  OG1 THR A 144      36.536 -30.096  47.741  1.00  0.00      PROA O
ATOM   2037  HG1 THR A 144      35.969 -30.425  48.442  1.00  0.00      PROA H
ATOM   2038  CG2 THR A 144      38.738 -29.711  48.311  1.00  0.00      PROA C
ATOM   2039 HG21 THR A 144      39.790 -30.028  48.147  1.00  0.00      PROA H
ATOM   2040 HG22 THR A 144      38.542 -29.325  49.334  1.00  0.00      PROA H
ATOM   2041 HG23 THR A 144      38.735 -28.884  47.570  1.00  0.00      PROA H
ATOM   2042  C   THR A 144      37.780 -33.034  47.094  1.00  0.00      PROA C
ATOM   2043  O   THR A 144      36.754 -33.446  46.546  1.00  0.00      PROA O
ATOM   2044  N   PHE A 145      38.427 -33.720  48.021  1.00  0.00      PROA N
ATOM   2045  HN  PHE A 145      39.334 -33.459  48.344  1.00  0.00      PROA H
ATOM   2046  CA  PHE A 145      37.975 -34.981  48.461  1.00  0.00      PROA C
ATOM   2047  HA  PHE A 145      36.912 -34.866  48.611  1.00  0.00      PROA H
ATOM   2048  CB  PHE A 145      38.181 -36.094  47.348  1.00  0.00      PROA C
ATOM   2049  HB1 PHE A 145      37.749 -35.742  46.387  1.00  0.00      PROA H
ATOM   2050  HB2 PHE A 145      37.564 -37.007  47.497  1.00  0.00      PROA H
ATOM   2051  CG  PHE A 145      39.567 -36.490  47.125  1.00  0.00      PROA C
ATOM   2052  CD1 PHE A 145      40.403 -35.631  46.346  1.00  0.00      PROA C
ATOM   2053  HD1 PHE A 145      39.962 -34.699  46.024  1.00  0.00      PROA H
ATOM   2054  CE1 PHE A 145      41.771 -36.139  46.046  1.00  0.00      PROA C
ATOM   2055  HE1 PHE A 145      42.381 -35.484  45.441  1.00  0.00      PROA H
ATOM   2056  CZ  PHE A 145      42.210 -37.316  46.678  1.00  0.00      PROA C
ATOM   2057  HZ  PHE A 145      43.231 -37.607  46.482  1.00  0.00      PROA H
ATOM   2058  CD2 PHE A 145      40.013 -37.683  47.684  1.00  0.00      PROA C
ATOM   2059  HD2 PHE A 145      39.378 -38.322  48.279  1.00  0.00      PROA H
ATOM   2060  CE2 PHE A 145      41.304 -38.121  47.356  1.00  0.00      PROA C
ATOM   2061  HE2 PHE A 145      41.556 -39.103  47.728  1.00  0.00      PROA H
ATOM   2062  C   PHE A 145      38.567 -35.340  49.808  1.00  0.00      PROA C
ATOM   2063  O   PHE A 145      39.379 -34.660  50.432  1.00  0.00      PROA O
ATOM   2064  N   SER A 146      38.181 -36.514  50.380  1.00  0.00      PROA N
ATOM   2065  HN  SER A 146      37.471 -37.096  49.990  1.00  0.00      PROA H
ATOM   2066  CA  SER A 146      38.726 -36.966  51.628  1.00  0.00      PROA C
ATOM   2067  HA  SER A 146      39.770 -36.715  51.511  1.00  0.00      PROA H
ATOM   2068  CB  SER A 146      38.191 -36.294  52.888  1.00  0.00      PROA C
ATOM   2069  HB1 SER A 146      38.534 -35.252  53.064  1.00  0.00      PROA H
ATOM   2070  HB2 SER A 146      38.520 -36.753  53.845  1.00  0.00      PROA H
ATOM   2071  OG  SER A 146      36.780 -36.233  53.007  1.00  0.00      PROA O
ATOM   2072  HG1 SER A 146      36.552 -37.039  53.475  1.00  0.00      PROA H
ATOM   2073  C   SER A 146      38.586 -38.460  51.780  1.00  0.00      PROA C
ATOM   2074  O   SER A 146      37.813 -39.055  51.015  1.00  0.00      PROA O
ATOM   2075  N   VAL A 147      39.386 -39.035  52.672  1.00  0.00      PROA N
ATOM   2076  HN  VAL A 147      40.040 -38.447  53.142  1.00  0.00      PROA H
ATOM   2077  CA  VAL A 147      39.493 -40.424  52.838  1.00  0.00      PROA C
ATOM   2078  HA  VAL A 147      38.530 -40.848  52.596  1.00  0.00      PROA H
ATOM   2079  CB  VAL A 147      40.510 -41.060  51.907  1.00  0.00      PROA C
ATOM   2080  HB  VAL A 147      40.277 -40.624  50.912  1.00  0.00      PROA H
ATOM   2081  CG1 VAL A 147      41.981 -40.772  52.259  1.00  0.00      PROA C
ATOM   2082 HG11 VAL A 147      42.238 -39.693  52.191  1.00  0.00      PROA H
ATOM   2083 HG12 VAL A 147      42.715 -41.379  51.687  1.00  0.00      PROA H
ATOM   2084 HG13 VAL A 147      41.977 -41.140  53.308  1.00  0.00      PROA H
ATOM   2085  CG2 VAL A 147      40.315 -42.608  51.812  1.00  0.00      PROA C
ATOM   2086 HG21 VAL A 147      39.299 -42.978  51.558  1.00  0.00      PROA H
ATOM   2087 HG22 VAL A 147      40.432 -43.113  52.795  1.00  0.00      PROA H
ATOM   2088 HG23 VAL A 147      41.097 -43.136  51.226  1.00  0.00      PROA H
ATOM   2089  C   VAL A 147      39.653 -40.623  54.354  1.00  0.00      PROA C
ATOM   2090  O   VAL A 147      40.229 -39.715  54.943  1.00  0.00      PROA O
ATOM   2091  N   PRO A 148      39.185 -41.700  54.998  1.00  0.00      PROA N
ATOM   2092  CD  PRO A 148      38.081 -42.606  54.646  1.00  0.00      PROA C
ATOM   2093  HD1 PRO A 148      38.597 -43.508  54.253  1.00  0.00      PROA H
ATOM   2094  HD2 PRO A 148      37.381 -42.171  53.901  1.00  0.00      PROA H
ATOM   2095  CA  PRO A 148      39.571 -41.841  56.349  1.00  0.00      PROA C
ATOM   2096  HA  PRO A 148      39.318 -40.890  56.794  1.00  0.00      PROA H
ATOM   2097  CB  PRO A 148      38.774 -43.058  56.839  1.00  0.00      PROA C
ATOM   2098  HB1 PRO A 148      38.594 -42.949  57.930  1.00  0.00      PROA H
ATOM   2099  HB2 PRO A 148      39.317 -44.026  56.866  1.00  0.00      PROA H
ATOM   2100  CG  PRO A 148      37.469 -42.906  56.021  1.00  0.00      PROA C
ATOM   2101  HG1 PRO A 148      36.928 -43.875  55.987  1.00  0.00      PROA H
ATOM   2102  HG2 PRO A 148      36.869 -42.040  56.373  1.00  0.00      PROA H
ATOM   2103  C   PRO A 148      41.101 -42.137  56.465  1.00  0.00      PROA C
ATOM   2104  O   PRO A 148      41.573 -42.822  55.596  1.00  0.00      PROA O
ATOM   2105  N   PRO A 149      41.820 -41.677  57.471  1.00  0.00      PROA N
ATOM   2106  CD  PRO A 149      41.370 -40.861  58.604  1.00  0.00      PROA C
ATOM   2107  HD1 PRO A 149      40.668 -41.455  59.228  1.00  0.00      PROA H
ATOM   2108  HD2 PRO A 149      41.003 -39.882  58.229  1.00  0.00      PROA H
ATOM   2109  CA  PRO A 149      43.308 -41.654  57.419  1.00  0.00      PROA C
ATOM   2110  HA  PRO A 149      43.492 -41.336  56.403  1.00  0.00      PROA H
ATOM   2111  CB  PRO A 149      43.740 -40.621  58.492  1.00  0.00      PROA C
ATOM   2112  HB1 PRO A 149      43.727 -39.574  58.122  1.00  0.00      PROA H
ATOM   2113  HB2 PRO A 149      44.696 -40.838  59.015  1.00  0.00      PROA H
ATOM   2114  CG  PRO A 149      42.600 -40.546  59.480  1.00  0.00      PROA C
ATOM   2115  HG1 PRO A 149      42.720 -41.247  60.334  1.00  0.00      PROA H
ATOM   2116  HG2 PRO A 149      42.306 -39.555  59.888  1.00  0.00      PROA H
ATOM   2117  C   PRO A 149      43.957 -42.981  57.636  1.00  0.00      PROA C
ATOM   2118  O   PRO A 149      45.167 -43.063  57.465  1.00  0.00      PROA O
ATOM   2119  N   GLU A 150      43.218 -44.002  58.081  1.00  0.00      PROA N
ATOM   2120  HN  GLU A 150      42.309 -43.677  58.327  1.00  0.00      PROA H
ATOM   2121  CA  GLU A 150      43.550 -45.379  58.122  1.00  0.00      PROA C
ATOM   2122  HA  GLU A 150      44.450 -45.456  58.713  1.00  0.00      PROA H
ATOM   2123  CB  GLU A 150      42.385 -46.103  58.803  1.00  0.00      PROA C
ATOM   2124  HB1 GLU A 150      42.356 -45.593  59.789  1.00  0.00      PROA H
ATOM   2125  HB2 GLU A 150      42.644 -47.157  59.040  1.00  0.00      PROA H
ATOM   2126  CG  GLU A 150      40.985 -46.121  58.009  1.00  0.00      PROA C
ATOM   2127  HG1 GLU A 150      40.918 -47.062  57.422  1.00  0.00      PROA H
ATOM   2128  HG2 GLU A 150      40.898 -45.203  57.388  1.00  0.00      PROA H
ATOM   2129  CD  GLU A 150      39.792 -46.177  58.974  1.00  0.00      PROA C
ATOM   2130  OE1 GLU A 150      39.690 -45.209  59.813  1.00  0.00      PROA O
ATOM   2131  OE2 GLU A 150      39.047 -47.180  58.918  1.00  0.00      PROA O
ATOM   2132  C   GLU A 150      43.891 -46.003  56.776  1.00  0.00      PROA C
ATOM   2133  O   GLU A 150      44.946 -46.644  56.648  1.00  0.00      PROA O
ATOM   2134  N   ARG A 151      43.192 -45.648  55.745  1.00  0.00      PROA N
ATOM   2135  HN  ARG A 151      42.471 -44.995  55.963  1.00  0.00      PROA H
ATOM   2136  CA  ARG A 151      43.514 -46.053  54.360  1.00  0.00      PROA C
ATOM   2137  HA  ARG A 151      43.674 -47.119  54.297  1.00  0.00      PROA H
ATOM   2138  CB  ARG A 151      42.366 -45.781  53.379  1.00  0.00      PROA C
ATOM   2139  HB1 ARG A 151      42.564 -46.389  52.471  1.00  0.00      PROA H
ATOM   2140  HB2 ARG A 151      42.426 -44.716  53.066  1.00  0.00      PROA H
ATOM   2141  CG  ARG A 151      40.907 -45.866  53.958  1.00  0.00      PROA C
ATOM   2142  HG1 ARG A 151      40.291 -45.470  53.123  1.00  0.00      PROA H
ATOM   2143  HG2 ARG A 151      40.795 -45.219  54.855  1.00  0.00      PROA H
ATOM   2144  CD  ARG A 151      40.445 -47.309  54.173  1.00  0.00      PROA C
ATOM   2145  HD1 ARG A 151      41.056 -47.635  55.041  1.00  0.00      PROA H
ATOM   2146  HD2 ARG A 151      40.607 -48.042  53.354  1.00  0.00      PROA H
ATOM   2147  NE  ARG A 151      39.077 -47.344  54.566  1.00  0.00      PROA N
ATOM   2148  HE  ARG A 151      38.947 -47.783  55.455  1.00  0.00      PROA H
ATOM   2149  CZ  ARG A 151      38.101 -47.380  53.713  1.00  0.00      PROA C
ATOM   2150  NH1 ARG A 151      38.162 -47.486  52.412  1.00  0.00      PROA N
ATOM   2151 HH11 ARG A 151      39.004 -47.207  51.949  1.00  0.00      PROA H
ATOM   2152 HH12 ARG A 151      37.312 -47.672  51.920  1.00  0.00      PROA H
ATOM   2153  NH2 ARG A 151      36.902 -47.417  54.266  1.00  0.00      PROA N
ATOM   2154 HH21 ARG A 151      36.798 -47.348  55.258  1.00  0.00      PROA H
ATOM   2155 HH22 ARG A 151      36.250 -47.421  53.508  1.00  0.00      PROA H
ATOM   2156  C   ARG A 151      44.775 -45.430  53.803  1.00  0.00      PROA C
ATOM   2157  O   ARG A 151      45.047 -44.222  53.907  1.00  0.00      PROA O
ATOM   2158  N   THR A 152      45.607 -46.289  53.250  1.00  0.00      PROA N
ATOM   2159  HN  THR A 152      45.308 -47.235  53.342  1.00  0.00      PROA H
ATOM   2160  CA  THR A 152      46.901 -45.934  52.615  1.00  0.00      PROA C
ATOM   2161  HA  THR A 152      47.548 -45.687  53.443  1.00  0.00      PROA H
ATOM   2162  CB  THR A 152      47.520 -47.140  51.920  1.00  0.00      PROA C
ATOM   2163  HB  THR A 152      48.434 -46.884  51.343  1.00  0.00      PROA H
ATOM   2164  OG1 THR A 152      46.741 -47.901  51.012  1.00  0.00      PROA O
ATOM   2165  HG1 THR A 152      46.934 -47.399  50.217  1.00  0.00      PROA H
ATOM   2166  CG2 THR A 152      47.983 -48.162  52.997  1.00  0.00      PROA C
ATOM   2167 HG21 THR A 152      48.741 -47.643  53.622  1.00  0.00      PROA H
ATOM   2168 HG22 THR A 152      48.511 -49.004  52.501  1.00  0.00      PROA H
ATOM   2169 HG23 THR A 152      47.201 -48.523  53.699  1.00  0.00      PROA H
ATOM   2170  C   THR A 152      46.823 -44.866  51.541  1.00  0.00      PROA C
ATOM   2171  O   THR A 152      46.090 -44.955  50.544  1.00  0.00      PROA O
ATOM   2172  N   SER A 153      47.651 -43.781  51.701  1.00  0.00      PROA N
ATOM   2173  HN  SER A 153      48.236 -43.699  52.504  1.00  0.00      PROA H
ATOM   2174  CA  SER A 153      47.758 -42.674  50.778  1.00  0.00      PROA C
ATOM   2175  HA  SER A 153      47.459 -42.981  49.787  1.00  0.00      PROA H
ATOM   2176  CB  SER A 153      46.735 -41.554  51.148  1.00  0.00      PROA C
ATOM   2177  HB1 SER A 153      45.706 -41.973  51.141  1.00  0.00      PROA H
ATOM   2178  HB2 SER A 153      46.801 -40.697  50.444  1.00  0.00      PROA H
ATOM   2179  OG  SER A 153      46.994 -41.007  52.430  1.00  0.00      PROA O
ATOM   2180  HG1 SER A 153      46.535 -41.560  53.067  1.00  0.00      PROA H
ATOM   2181  C   SER A 153      49.066 -41.998  50.557  1.00  0.00      PROA C
ATOM   2182  O   SER A 153      49.942 -42.026  51.342  1.00  0.00      PROA O
ATOM   2183  N   LYS A 154      49.324 -41.330  49.399  1.00  0.00      PROA N
ATOM   2184  HN  LYS A 154      48.574 -41.193  48.756  1.00  0.00      PROA H
ATOM   2185  CA  LYS A 154      50.631 -40.864  48.968  1.00  0.00      PROA C
ATOM   2186  HA  LYS A 154      51.326 -41.691  48.978  1.00  0.00      PROA H
ATOM   2187  CB  LYS A 154      50.653 -40.320  47.501  1.00  0.00      PROA C
ATOM   2188  HB1 LYS A 154      51.483 -39.599  47.345  1.00  0.00      PROA H
ATOM   2189  HB2 LYS A 154      49.723 -39.738  47.322  1.00  0.00      PROA H
ATOM   2190  CG  LYS A 154      50.647 -41.334  46.424  1.00  0.00      PROA C
ATOM   2191  HG1 LYS A 154      49.729 -41.958  46.468  1.00  0.00      PROA H
ATOM   2192  HG2 LYS A 154      51.509 -42.006  46.623  1.00  0.00      PROA H
ATOM   2193  CD  LYS A 154      50.821 -40.647  45.145  1.00  0.00      PROA C
ATOM   2194  HD1 LYS A 154      51.694 -39.961  45.195  1.00  0.00      PROA H
ATOM   2195  HD2 LYS A 154      49.911 -40.032  44.978  1.00  0.00      PROA H
ATOM   2196  CE  LYS A 154      50.938 -41.522  43.913  1.00  0.00      PROA C
ATOM   2197  HE1 LYS A 154      50.054 -42.069  43.520  1.00  0.00      PROA H
ATOM   2198  HE2 LYS A 154      51.833 -42.179  43.900  1.00  0.00      PROA H
ATOM   2199  NZ  LYS A 154      51.233 -40.567  42.839  1.00  0.00      PROA N
ATOM   2200  HZ1 LYS A 154      51.618 -40.955  41.955  1.00  0.00      PROA H
ATOM   2201  HZ2 LYS A 154      51.940 -39.876  43.161  1.00  0.00      PROA H
ATOM   2202  HZ3 LYS A 154      50.335 -40.062  42.696  1.00  0.00      PROA H
ATOM   2203  C   LYS A 154      51.184 -39.766  49.906  1.00  0.00      PROA C
ATOM   2204  O   LYS A 154      50.513 -38.913  50.494  1.00  0.00      PROA O
ATOM   2205  N   GLN A 155      52.508 -39.842  50.098  1.00  0.00      PROA N
ATOM   2206  HN  GLN A 155      52.962 -40.712  49.924  1.00  0.00      PROA H
ATOM   2207  CA  GLN A 155      53.223 -39.056  51.093  1.00  0.00      PROA C
ATOM   2208  HA  GLN A 155      52.634 -38.567  51.855  1.00  0.00      PROA H
ATOM   2209  CB  GLN A 155      54.038 -40.002  51.995  1.00  0.00      PROA C
ATOM   2210  HB1 GLN A 155      54.644 -39.465  52.756  1.00  0.00      PROA H
ATOM   2211  HB2 GLN A 155      54.760 -40.513  51.323  1.00  0.00      PROA H
ATOM   2212  CG  GLN A 155      53.152 -40.942  52.844  1.00  0.00      PROA C
ATOM   2213  HG1 GLN A 155      53.760 -41.580  53.521  1.00  0.00      PROA H
ATOM   2214  HG2 GLN A 155      52.638 -41.719  52.239  1.00  0.00      PROA H
ATOM   2215  CD  GLN A 155      52.197 -40.177  53.763  1.00  0.00      PROA C
ATOM   2216  OE1 GLN A 155      52.520 -39.296  54.586  1.00  0.00      PROA O
ATOM   2217  NE2 GLN A 155      50.903 -40.480  53.690  1.00  0.00      PROA N
ATOM   2218 HE21 GLN A 155      50.282 -40.192  54.420  1.00  0.00      PROA H
ATOM   2219 HE22 GLN A 155      50.594 -41.127  52.993  1.00  0.00      PROA H
ATOM   2220  C   GLN A 155      54.143 -37.992  50.538  1.00  0.00      PROA C
ATOM   2221  O   GLN A 155      54.782 -37.133  51.193  1.00  0.00      PROA O
ATOM   2222  N   VAL A 156      54.171 -37.978  49.187  1.00  0.00      PROA N
ATOM   2223  HN  VAL A 156      53.528 -38.608  48.757  1.00  0.00      PROA H
ATOM   2224  CA  VAL A 156      54.943 -37.059  48.349  1.00  0.00      PROA C
ATOM   2225  HA  VAL A 156      55.590 -36.453  48.966  1.00  0.00      PROA H
ATOM   2226  CB  VAL A 156      55.651 -37.782  47.246  1.00  0.00      PROA C
ATOM   2227  HB  VAL A 156      55.903 -38.777  47.672  1.00  0.00      PROA H
ATOM   2228  CG1 VAL A 156      54.681 -38.076  46.026  1.00  0.00      PROA C
ATOM   2229 HG11 VAL A 156      53.997 -38.941  46.163  1.00  0.00      PROA H
ATOM   2230 HG12 VAL A 156      55.406 -38.361  45.235  1.00  0.00      PROA H
ATOM   2231 HG13 VAL A 156      54.085 -37.218  45.649  1.00  0.00      PROA H
ATOM   2232  CG2 VAL A 156      56.993 -36.994  46.928  1.00  0.00      PROA C
ATOM   2233 HG21 VAL A 156      57.518 -36.846  47.896  1.00  0.00      PROA H
ATOM   2234 HG22 VAL A 156      56.825 -36.023  46.414  1.00  0.00      PROA H
ATOM   2235 HG23 VAL A 156      57.608 -37.623  46.250  1.00  0.00      PROA H
ATOM   2236  C   VAL A 156      54.040 -36.000  47.754  1.00  0.00      PROA C
ATOM   2237  O   VAL A 156      54.475 -35.245  46.879  1.00  0.00      PROA O
ATOM   2238  N   LEU A 157      52.861 -35.814  48.416  1.00  0.00      PROA N
ATOM   2239  HN  LEU A 157      52.574 -36.400  49.170  1.00  0.00      PROA H
ATOM   2240  CA  LEU A 157      51.891 -34.750  48.232  1.00  0.00      PROA C
ATOM   2241  HA  LEU A 157      51.961 -34.583  47.168  1.00  0.00      PROA H
ATOM   2242  CB  LEU A 157      50.350 -35.063  48.589  1.00  0.00      PROA C
ATOM   2243  HB1 LEU A 157      49.781 -34.135  48.366  1.00  0.00      PROA H
ATOM   2244  HB2 LEU A 157      50.388 -35.253  49.683  1.00  0.00      PROA H
ATOM   2245  CG  LEU A 157      49.911 -36.339  47.935  1.00  0.00      PROA C
ATOM   2246  HG  LEU A 157      50.467 -37.196  48.372  1.00  0.00      PROA H
ATOM   2247  CD1 LEU A 157      48.463 -36.488  48.432  1.00  0.00      PROA C
ATOM   2248 HD11 LEU A 157      48.514 -36.215  49.507  1.00  0.00      PROA H
ATOM   2249 HD12 LEU A 157      48.160 -37.532  48.202  1.00  0.00      PROA H
ATOM   2250 HD13 LEU A 157      47.746 -35.744  48.025  1.00  0.00      PROA H
ATOM   2251  CD2 LEU A 157      50.071 -36.317  46.400  1.00  0.00      PROA C
ATOM   2252 HD21 LEU A 157      49.577 -35.375  46.080  1.00  0.00      PROA H
ATOM   2253 HD22 LEU A 157      49.620 -37.195  45.890  1.00  0.00      PROA H
ATOM   2254 HD23 LEU A 157      51.120 -36.208  46.052  1.00  0.00      PROA H
ATOM   2255  C   LEU A 157      52.216 -33.354  48.884  1.00  0.00      PROA C
ATOM   2256  O   LEU A 157      52.381 -33.438  50.155  1.00  0.00      PROA O
ATOM   2257  N   PRO A 158      52.197 -32.229  48.270  1.00  0.00      PROA N
ATOM   2258  CD  PRO A 158      52.520 -32.122  46.819  1.00  0.00      PROA C
ATOM   2259  HD1 PRO A 158      51.686 -32.423  46.150  1.00  0.00      PROA H
ATOM   2260  HD2 PRO A 158      53.447 -32.662  46.531  1.00  0.00      PROA H
ATOM   2261  CA  PRO A 158      52.216 -30.898  48.966  1.00  0.00      PROA C
ATOM   2262  HA  PRO A 158      53.184 -30.929  49.443  1.00  0.00      PROA H
ATOM   2263  CB  PRO A 158      52.000 -29.911  47.803  1.00  0.00      PROA C
ATOM   2264  HB1 PRO A 158      52.456 -28.923  48.026  1.00  0.00      PROA H
ATOM   2265  HB2 PRO A 158      50.935 -29.801  47.506  1.00  0.00      PROA H
ATOM   2266  CG  PRO A 158      52.784 -30.579  46.666  1.00  0.00      PROA C
ATOM   2267  HG1 PRO A 158      52.443 -30.190  45.683  1.00  0.00      PROA H
ATOM   2268  HG2 PRO A 158      53.842 -30.248  46.740  1.00  0.00      PROA H
ATOM   2269  C   PRO A 158      51.166 -30.696  50.060  1.00  0.00      PROA C
ATOM   2270  O   PRO A 158      50.033 -31.190  49.905  1.00  0.00      PROA O
ATOM   2271  N   MET A 159      51.534 -29.914  51.105  1.00  0.00      PROA N
ATOM   2272  HN  MET A 159      52.455 -29.549  51.216  1.00  0.00      PROA H
ATOM   2273  CA  MET A 159      50.493 -29.448  52.059  1.00  0.00      PROA C
ATOM   2274  HA  MET A 159      49.601 -30.010  51.826  1.00  0.00      PROA H
ATOM   2275  CB  MET A 159      50.782 -29.542  53.603  1.00  0.00      PROA C
ATOM   2276  HB1 MET A 159      51.740 -29.029  53.833  1.00  0.00      PROA H
ATOM   2277  HB2 MET A 159      50.982 -30.621  53.776  1.00  0.00      PROA H
ATOM   2278  CG  MET A 159      49.553 -29.166  54.545  1.00  0.00      PROA C
ATOM   2279  HG1 MET A 159      49.434 -28.063  54.495  1.00  0.00      PROA H
ATOM   2280  HG2 MET A 159      49.749 -29.328  55.627  1.00  0.00      PROA H
ATOM   2281  SD  MET A 159      47.999 -30.055  54.178  1.00  0.00      PROA S
ATOM   2282  CE  MET A 159      48.409 -31.500  55.269  1.00  0.00      PROA C
ATOM   2283  HE1 MET A 159      47.479 -32.091  55.411  1.00  0.00      PROA H
ATOM   2284  HE2 MET A 159      48.700 -31.128  56.275  1.00  0.00      PROA H
ATOM   2285  HE3 MET A 159      49.185 -32.146  54.807  1.00  0.00      PROA H
ATOM   2286  C   MET A 159      50.305 -28.043  51.704  1.00  0.00      PROA C
ATOM   2287  O   MET A 159      51.259 -27.295  51.689  1.00  0.00      PROA O
ATOM   2288  N   LEU A 160      49.008 -27.707  51.471  1.00  0.00      PROA N
ATOM   2289  HN  LEU A 160      48.278 -28.386  51.426  1.00  0.00      PROA H
ATOM   2290  CA  LEU A 160      48.656 -26.421  51.028  1.00  0.00      PROA C
ATOM   2291  HA  LEU A 160      49.526 -25.804  51.192  1.00  0.00      PROA H
ATOM   2292  CB  LEU A 160      47.987 -26.483  49.578  1.00  0.00      PROA C
ATOM   2293  HB1 LEU A 160      47.749 -25.438  49.288  1.00  0.00      PROA H
ATOM   2294  HB2 LEU A 160      47.018 -27.018  49.668  1.00  0.00      PROA H
ATOM   2295  CG  LEU A 160      48.879 -27.054  48.439  1.00  0.00      PROA C
ATOM   2296  HG  LEU A 160      49.164 -28.118  48.585  1.00  0.00      PROA H
ATOM   2297  CD1 LEU A 160      48.055 -27.249  47.092  1.00  0.00      PROA C
ATOM   2298 HD11 LEU A 160      47.640 -26.265  46.788  1.00  0.00      PROA H
ATOM   2299 HD12 LEU A 160      47.181 -27.935  47.101  1.00  0.00      PROA H
ATOM   2300 HD13 LEU A 160      48.786 -27.602  46.334  1.00  0.00      PROA H
ATOM   2301  CD2 LEU A 160      50.127 -26.238  48.125  1.00  0.00      PROA C
ATOM   2302 HD21 LEU A 160      49.732 -25.284  47.714  1.00  0.00      PROA H
ATOM   2303 HD22 LEU A 160      50.732 -26.595  47.265  1.00  0.00      PROA H
ATOM   2304 HD23 LEU A 160      50.785 -26.185  49.019  1.00  0.00      PROA H
ATOM   2305  C   LEU A 160      47.597 -25.784  51.912  1.00  0.00      PROA C
ATOM   2306  O   LEU A 160      46.526 -26.344  51.980  1.00  0.00      PROA O
ATOM   2307  N   TYR A 161      47.892 -24.653  52.607  1.00  0.00      PROA N
ATOM   2308  HN  TYR A 161      48.793 -24.287  52.386  1.00  0.00      PROA H
ATOM   2309  CA  TYR A 161      46.919 -24.029  53.459  1.00  0.00      PROA C
ATOM   2310  HA  TYR A 161      46.144 -24.691  53.815  1.00  0.00      PROA H
ATOM   2311  CB  TYR A 161      47.514 -23.505  54.839  1.00  0.00      PROA C
ATOM   2312  HB1 TYR A 161      46.832 -22.821  55.387  1.00  0.00      PROA H
ATOM   2313  HB2 TYR A 161      48.456 -22.922  54.748  1.00  0.00      PROA H
ATOM   2314  CG  TYR A 161      47.854 -24.538  55.939  1.00  0.00      PROA C
ATOM   2315  CD1 TYR A 161      49.012 -24.400  56.765  1.00  0.00      PROA C
ATOM   2316  HD1 TYR A 161      49.613 -23.507  56.676  1.00  0.00      PROA H
ATOM   2317  CE1 TYR A 161      49.381 -25.373  57.712  1.00  0.00      PROA C
ATOM   2318  HE1 TYR A 161      50.240 -25.344  58.366  1.00  0.00      PROA H
ATOM   2319  CZ  TYR A 161      48.467 -26.481  57.851  1.00  0.00      PROA C
ATOM   2320  OH  TYR A 161      48.806 -27.642  58.619  1.00  0.00      PROA O
ATOM   2321  HH  TYR A 161      48.166 -28.310  58.363  1.00  0.00      PROA H
ATOM   2322  CD2 TYR A 161      47.097 -25.659  56.025  1.00  0.00      PROA C
ATOM   2323  HD2 TYR A 161      46.316 -25.832  55.300  1.00  0.00      PROA H
ATOM   2324  CE2 TYR A 161      47.410 -26.639  56.964  1.00  0.00      PROA C
ATOM   2325  HE2 TYR A 161      46.799 -27.528  56.917  1.00  0.00      PROA H
ATOM   2326  C   TYR A 161      46.198 -22.843  52.803  1.00  0.00      PROA C
ATOM   2327  O   TYR A 161      46.792 -22.081  52.006  1.00  0.00      PROA O
ATOM   2328  N   GLY A 162      44.883 -22.709  53.064  1.00  0.00      PROA N
ATOM   2329  HN  GLY A 162      44.334 -23.383  53.552  1.00  0.00      PROA H
ATOM   2330  CA  GLY A 162      44.224 -21.429  52.709  1.00  0.00      PROA C
ATOM   2331  HA1 GLY A 162      43.921 -21.440  51.672  1.00  0.00      PROA H
ATOM   2332  HA2 GLY A 162      44.816 -20.565  52.973  1.00  0.00      PROA H
ATOM   2333  C   GLY A 162      42.979 -21.122  53.521  1.00  0.00      PROA C
ATOM   2334  O   GLY A 162      42.585 -21.985  54.306  1.00  0.00      PROA O
ATOM   2335  N   PRO A 163      42.258 -20.039  53.232  1.00  0.00      PROA N
ATOM   2336  CD  PRO A 163      42.681 -18.907  52.385  1.00  0.00      PROA C
ATOM   2337  HD1 PRO A 163      43.116 -19.346  51.462  1.00  0.00      PROA H
ATOM   2338  HD2 PRO A 163      43.436 -18.367  52.997  1.00  0.00      PROA H
ATOM   2339  CA  PRO A 163      40.871 -19.922  53.617  1.00  0.00      PROA C
ATOM   2340  HA  PRO A 163      40.772 -20.061  54.684  1.00  0.00      PROA H
ATOM   2341  CB  PRO A 163      40.570 -18.449  53.258  1.00  0.00      PROA C
ATOM   2342  HB1 PRO A 163      40.769 -17.804  54.141  1.00  0.00      PROA H
ATOM   2343  HB2 PRO A 163      39.499 -18.323  52.991  1.00  0.00      PROA H
ATOM   2344  CG  PRO A 163      41.466 -18.133  52.083  1.00  0.00      PROA C
ATOM   2345  HG1 PRO A 163      41.057 -18.437  51.096  1.00  0.00      PROA H
ATOM   2346  HG2 PRO A 163      41.634 -17.035  52.058  1.00  0.00      PROA H
ATOM   2347  C   PRO A 163      40.106 -20.859  52.803  1.00  0.00      PROA C
ATOM   2348  O   PRO A 163      40.413 -21.157  51.620  1.00  0.00      PROA O
ATOM   2349  N   GLU A 164      39.017 -21.381  53.376  1.00  0.00      PROA N
ATOM   2350  HN  GLU A 164      38.828 -21.070  54.305  1.00  0.00      PROA H
ATOM   2351  CA  GLU A 164      38.077 -22.316  52.753  1.00  0.00      PROA C
ATOM   2352  HA  GLU A 164      38.697 -23.089  52.324  1.00  0.00      PROA H
ATOM   2353  CB  GLU A 164      37.077 -22.835  53.792  1.00  0.00      PROA C
ATOM   2354  HB1 GLU A 164      36.607 -22.115  54.496  1.00  0.00      PROA H
ATOM   2355  HB2 GLU A 164      37.684 -23.566  54.369  1.00  0.00      PROA H
ATOM   2356  CG  GLU A 164      35.910 -23.719  53.298  1.00  0.00      PROA C
ATOM   2357  HG1 GLU A 164      36.360 -24.667  52.933  1.00  0.00      PROA H
ATOM   2358  HG2 GLU A 164      35.377 -23.434  52.366  1.00  0.00      PROA H
ATOM   2359  CD  GLU A 164      34.863 -24.060  54.374  1.00  0.00      PROA C
ATOM   2360  OE1 GLU A 164      34.733 -25.269  54.634  1.00  0.00      PROA O
ATOM   2361  OE2 GLU A 164      34.173 -23.175  54.977  1.00  0.00      PROA O
ATOM   2362  C   GLU A 164      37.363 -21.678  51.562  1.00  0.00      PROA C
ATOM   2363  O   GLU A 164      36.876 -20.549  51.640  1.00  0.00      PROA O
ATOM   2364  N   GLY A 165      37.316 -22.377  50.433  1.00  0.00      PROA N
ATOM   2365  HN  GLY A 165      37.679 -23.299  50.318  1.00  0.00      PROA H
ATOM   2366  CA  GLY A 165      36.619 -21.889  49.169  1.00  0.00      PROA C
ATOM   2367  HA1 GLY A 165      35.923 -21.083  49.351  1.00  0.00      PROA H
ATOM   2368  HA2 GLY A 165      36.167 -22.738  48.678  1.00  0.00      PROA H
ATOM   2369  C   GLY A 165      37.577 -21.289  48.156  1.00  0.00      PROA C
ATOM   2370  O   GLY A 165      37.140 -20.662  47.210  1.00  0.00      PROA O
ATOM   2371  N   SER A 166      38.900 -21.455  48.349  1.00  0.00      PROA N
ATOM   2372  HN  SER A 166      39.191 -21.872  49.206  1.00  0.00      PROA H
ATOM   2373  CA  SER A 166      39.899 -20.850  47.467  1.00  0.00      PROA C
ATOM   2374  HA  SER A 166      39.368 -20.544  46.578  1.00  0.00      PROA H
ATOM   2375  CB  SER A 166      40.679 -19.541  47.902  1.00  0.00      PROA C
ATOM   2376  HB1 SER A 166      41.217 -19.072  47.051  1.00  0.00      PROA H
ATOM   2377  HB2 SER A 166      41.340 -19.807  48.754  1.00  0.00      PROA H
ATOM   2378  OG  SER A 166      39.722 -18.452  48.217  1.00  0.00      PROA O
ATOM   2379  HG1 SER A 166      39.368 -18.562  49.103  1.00  0.00      PROA H
ATOM   2380  C   SER A 166      40.912 -21.822  46.968  1.00  0.00      PROA C
ATOM   2381  O   SER A 166      42.040 -21.531  46.707  1.00  0.00      PROA O
ATOM   2382  N   ALA A 167      40.528 -23.122  46.962  1.00  0.00      PROA N
ATOM   2383  HN  ALA A 167      39.566 -23.375  47.027  1.00  0.00      PROA H
ATOM   2384  CA  ALA A 167      41.418 -24.212  46.759  1.00  0.00      PROA C
ATOM   2385  HA  ALA A 167      42.219 -24.042  47.463  1.00  0.00      PROA H
ATOM   2386  CB  ALA A 167      40.693 -25.601  46.986  1.00  0.00      PROA C
ATOM   2387  HB1 ALA A 167      39.872 -25.783  46.260  1.00  0.00      PROA H
ATOM   2388  HB2 ALA A 167      40.254 -25.563  48.006  1.00  0.00      PROA H
ATOM   2389  HB3 ALA A 167      41.478 -26.348  46.743  1.00  0.00      PROA H
ATOM   2390  C   ALA A 167      42.091 -24.185  45.400  1.00  0.00      PROA C
ATOM   2391  O   ALA A 167      43.240 -24.551  45.188  1.00  0.00      PROA O
ATOM   2392  N   ASN A 168      41.285 -23.821  44.397  1.00  0.00      PROA N
ATOM   2393  HN  ASN A 168      40.360 -23.512  44.606  1.00  0.00      PROA H
ATOM   2394  CA  ASN A 168      41.805 -23.672  43.037  1.00  0.00      PROA C
ATOM   2395  HA  ASN A 168      42.377 -24.567  42.839  1.00  0.00      PROA H
ATOM   2396  CB  ASN A 168      40.655 -23.643  41.997  1.00  0.00      PROA C
ATOM   2397  HB1 ASN A 168      39.906 -22.881  42.303  1.00  0.00      PROA H
ATOM   2398  HB2 ASN A 168      40.201 -24.654  42.078  1.00  0.00      PROA H
ATOM   2399  CG  ASN A 168      41.100 -23.410  40.557  1.00  0.00      PROA C
ATOM   2400  OD1 ASN A 168      41.310 -22.274  40.144  1.00  0.00      PROA O
ATOM   2401  ND2 ASN A 168      41.279 -24.410  39.732  1.00  0.00      PROA N
ATOM   2402 HD21 ASN A 168      41.666 -24.167  38.842  1.00  0.00      PROA H
ATOM   2403 HD22 ASN A 168      41.176 -25.380  39.953  1.00  0.00      PROA H
ATOM   2404  C   ASN A 168      42.797 -22.522  42.916  1.00  0.00      PROA C
ATOM   2405  O   ASN A 168      43.854 -22.697  42.349  1.00  0.00      PROA O
ATOM   2406  N   GLU A 169      42.450 -21.318  43.426  1.00  0.00      PROA N
ATOM   2407  HN  GLU A 169      41.524 -21.243  43.788  1.00  0.00      PROA H
ATOM   2408  CA  GLU A 169      43.264 -20.077  43.393  1.00  0.00      PROA C
ATOM   2409  HA  GLU A 169      43.536 -19.903  42.362  1.00  0.00      PROA H
ATOM   2410  CB  GLU A 169      42.427 -18.844  43.863  1.00  0.00      PROA C
ATOM   2411  HB1 GLU A 169      41.812 -19.324  44.654  1.00  0.00      PROA H
ATOM   2412  HB2 GLU A 169      41.869 -18.476  42.975  1.00  0.00      PROA H
ATOM   2413  CG  GLU A 169      43.164 -17.706  44.578  1.00  0.00      PROA C
ATOM   2414  HG1 GLU A 169      43.999 -17.345  43.941  1.00  0.00      PROA H
ATOM   2415  HG2 GLU A 169      43.554 -17.990  45.579  1.00  0.00      PROA H
ATOM   2416  CD  GLU A 169      42.231 -16.591  44.949  1.00  0.00      PROA C
ATOM   2417  OE1 GLU A 169      41.003 -16.784  44.956  1.00  0.00      PROA O
ATOM   2418  OE2 GLU A 169      42.729 -15.457  45.181  1.00  0.00      PROA O
ATOM   2419  C   GLU A 169      44.527 -20.298  44.149  1.00  0.00      PROA C
ATOM   2420  O   GLU A 169      45.661 -20.076  43.620  1.00  0.00      PROA O
ATOM   2421  N   VAL A 170      44.472 -20.814  45.428  1.00  0.00      PROA N
ATOM   2422  HN  VAL A 170      43.601 -21.013  45.869  1.00  0.00      PROA H
ATOM   2423  CA  VAL A 170      45.663 -21.270  46.183  1.00  0.00      PROA C
ATOM   2424  HA  VAL A 170      46.369 -20.452  46.194  1.00  0.00      PROA H
ATOM   2425  CB  VAL A 170      45.353 -21.703  47.673  1.00  0.00      PROA C
ATOM   2426  HB  VAL A 170      44.728 -22.617  47.578  1.00  0.00      PROA H
ATOM   2427  CG1 VAL A 170      46.722 -22.022  48.382  1.00  0.00      PROA C
ATOM   2428 HG11 VAL A 170      47.329 -21.123  48.623  1.00  0.00      PROA H
ATOM   2429 HG12 VAL A 170      47.338 -22.833  47.940  1.00  0.00      PROA H
ATOM   2430 HG13 VAL A 170      46.498 -22.473  49.372  1.00  0.00      PROA H
ATOM   2431  CG2 VAL A 170      44.703 -20.636  48.530  1.00  0.00      PROA C
ATOM   2432 HG21 VAL A 170      43.665 -20.393  48.219  1.00  0.00      PROA H
ATOM   2433 HG22 VAL A 170      45.284 -19.701  48.384  1.00  0.00      PROA H
ATOM   2434 HG23 VAL A 170      44.763 -20.954  49.593  1.00  0.00      PROA H
ATOM   2435  C   VAL A 170      46.525 -22.246  45.459  1.00  0.00      PROA C
ATOM   2436  O   VAL A 170      47.771 -22.191  45.369  1.00  0.00      PROA O
ATOM   2437  N   LEU A 171      45.895 -23.312  44.868  1.00  0.00      PROA N
ATOM   2438  HN  LEU A 171      44.910 -23.427  44.970  1.00  0.00      PROA H
ATOM   2439  CA  LEU A 171      46.556 -24.205  43.929  1.00  0.00      PROA C
ATOM   2440  HA  LEU A 171      47.446 -24.552  44.432  1.00  0.00      PROA H
ATOM   2441  CB  LEU A 171      45.662 -25.429  43.561  1.00  0.00      PROA C
ATOM   2442  HB1 LEU A 171      44.651 -25.033  43.323  1.00  0.00      PROA H
ATOM   2443  HB2 LEU A 171      45.469 -25.970  44.513  1.00  0.00      PROA H
ATOM   2444  CG  LEU A 171      46.151 -26.377  42.459  1.00  0.00      PROA C
ATOM   2445  HG  LEU A 171      46.224 -25.823  41.499  1.00  0.00      PROA H
ATOM   2446  CD1 LEU A 171      47.564 -26.888  42.590  1.00  0.00      PROA C
ATOM   2447 HD11 LEU A 171      48.452 -26.233  42.459  1.00  0.00      PROA H
ATOM   2448 HD12 LEU A 171      47.791 -27.799  41.996  1.00  0.00      PROA H
ATOM   2449 HD13 LEU A 171      47.725 -27.349  43.588  1.00  0.00      PROA H
ATOM   2450  CD2 LEU A 171      45.265 -27.661  42.270  1.00  0.00      PROA C
ATOM   2451 HD21 LEU A 171      45.091 -28.217  43.217  1.00  0.00      PROA H
ATOM   2452 HD22 LEU A 171      45.752 -28.419  41.621  1.00  0.00      PROA H
ATOM   2453 HD23 LEU A 171      44.226 -27.441  41.944  1.00  0.00      PROA H
ATOM   2454  C   LEU A 171      47.238 -23.577  42.679  1.00  0.00      PROA C
ATOM   2455  O   LEU A 171      48.415 -23.892  42.462  1.00  0.00      PROA O
ATOM   2456  N   GLN A 172      46.562 -22.757  41.858  1.00  0.00      PROA N
ATOM   2457  HN  GLN A 172      45.588 -22.787  42.071  1.00  0.00      PROA H
ATOM   2458  CA  GLN A 172      47.042 -22.105  40.679  1.00  0.00      PROA C
ATOM   2459  HA  GLN A 172      47.266 -22.891  39.972  1.00  0.00      PROA H
ATOM   2460  CB  GLN A 172      45.807 -21.375  40.003  1.00  0.00      PROA C
ATOM   2461  HB1 GLN A 172      46.285 -20.683  39.277  1.00  0.00      PROA H
ATOM   2462  HB2 GLN A 172      45.219 -20.848  40.786  1.00  0.00      PROA H
ATOM   2463  CG  GLN A 172      44.793 -22.220  39.124  1.00  0.00      PROA C
ATOM   2464  HG1 GLN A 172      44.332 -21.518  38.396  1.00  0.00      PROA H
ATOM   2465  HG2 GLN A 172      43.915 -22.513  39.738  1.00  0.00      PROA H
ATOM   2466  CD  GLN A 172      45.349 -23.471  38.373  1.00  0.00      PROA C
ATOM   2467  OE1 GLN A 172      45.070 -24.618  38.749  1.00  0.00      PROA O
ATOM   2468  NE2 GLN A 172      45.970 -23.281  37.201  1.00  0.00      PROA N
ATOM   2469 HE21 GLN A 172      46.324 -24.080  36.715  1.00  0.00      PROA H
ATOM   2470 HE22 GLN A 172      45.909 -22.378  36.776  1.00  0.00      PROA H
ATOM   2471  C   GLN A 172      48.243 -21.180  40.809  1.00  0.00      PROA C
ATOM   2472  O   GLN A 172      49.134 -21.233  39.951  1.00  0.00      PROA O
ATOM   2473  N   GLY A 173      48.290 -20.296  41.850  1.00  0.00      PROA N
ATOM   2474  HN  GLY A 173      47.440 -20.163  42.354  1.00  0.00      PROA H
ATOM   2475  CA  GLY A 173      49.384 -19.430  42.125  1.00  0.00      PROA C
ATOM   2476  HA1 GLY A 173      49.095 -18.780  42.938  1.00  0.00      PROA H
ATOM   2477  HA2 GLY A 173      49.687 -18.937  41.212  1.00  0.00      PROA H
ATOM   2478  C   GLY A 173      50.517 -20.150  42.647  1.00  0.00      PROA C
ATOM   2479  O   GLY A 173      51.695 -19.856  42.407  1.00  0.00      PROA O
ATOM   2480  N   TYR A 174      50.267 -21.307  43.321  1.00  0.00      PROA N
ATOM   2481  HN  TYR A 174      49.309 -21.428  43.570  1.00  0.00      PROA H
ATOM   2482  CA  TYR A 174      51.268 -22.307  43.753  1.00  0.00      PROA C
ATOM   2483  HA  TYR A 174      52.051 -21.825  44.320  1.00  0.00      PROA H
ATOM   2484  CB  TYR A 174      50.742 -23.262  44.808  1.00  0.00      PROA C
ATOM   2485  HB1 TYR A 174      49.868 -23.688  44.270  1.00  0.00      PROA H
ATOM   2486  HB2 TYR A 174      50.306 -22.777  45.708  1.00  0.00      PROA H
ATOM   2487  CG  TYR A 174      51.667 -24.468  45.196  1.00  0.00      PROA C
ATOM   2488  CD1 TYR A 174      52.726 -24.233  46.044  1.00  0.00      PROA C
ATOM   2489  HD1 TYR A 174      52.800 -23.220  46.413  1.00  0.00      PROA H
ATOM   2490  CE1 TYR A 174      53.483 -25.375  46.460  1.00  0.00      PROA C
ATOM   2491  HE1 TYR A 174      54.217 -25.384  47.253  1.00  0.00      PROA H
ATOM   2492  CZ  TYR A 174      53.372 -26.559  45.855  1.00  0.00      PROA C
ATOM   2493  OH  TYR A 174      54.291 -27.546  46.145  1.00  0.00      PROA O
ATOM   2494  HH  TYR A 174      54.777 -27.283  46.930  1.00  0.00      PROA H
ATOM   2495  CD2 TYR A 174      51.461 -25.770  44.718  1.00  0.00      PROA C
ATOM   2496  HD2 TYR A 174      50.621 -25.891  44.050  1.00  0.00      PROA H
ATOM   2497  CE2 TYR A 174      52.384 -26.801  44.899  1.00  0.00      PROA C
ATOM   2498  HE2 TYR A 174      52.260 -27.780  44.461  1.00  0.00      PROA H
ATOM   2499  C   TYR A 174      51.996 -22.844  42.547  1.00  0.00      PROA C
ATOM   2500  O   TYR A 174      53.181 -22.914  42.488  1.00  0.00      PROA O
ATOM   2501  N   ARG A 175      51.240 -23.223  41.499  1.00  0.00      PROA N
ATOM   2502  HN  ARG A 175      50.256 -23.304  41.639  1.00  0.00      PROA H
ATOM   2503  CA  ARG A 175      51.829 -23.684  40.293  1.00  0.00      PROA C
ATOM   2504  HA  ARG A 175      52.532 -24.455  40.572  1.00  0.00      PROA H
ATOM   2505  CB  ARG A 175      50.767 -24.326  39.324  1.00  0.00      PROA C
ATOM   2506  HB1 ARG A 175      51.279 -24.709  38.416  1.00  0.00      PROA H
ATOM   2507  HB2 ARG A 175      49.974 -23.588  39.078  1.00  0.00      PROA H
ATOM   2508  CG  ARG A 175      50.158 -25.552  40.048  1.00  0.00      PROA C
ATOM   2509  HG1 ARG A 175      49.432 -25.086  40.749  1.00  0.00      PROA H
ATOM   2510  HG2 ARG A 175      50.897 -26.163  40.608  1.00  0.00      PROA H
ATOM   2511  CD  ARG A 175      49.168 -26.242  39.155  1.00  0.00      PROA C
ATOM   2512  HD1 ARG A 175      48.618 -25.496  38.543  1.00  0.00      PROA H
ATOM   2513  HD2 ARG A 175      48.479 -26.858  39.771  1.00  0.00      PROA H
ATOM   2514  NE  ARG A 175      50.043 -27.064  38.289  1.00  0.00      PROA N
ATOM   2515  HE  ARG A 175      51.030 -27.056  38.453  1.00  0.00      PROA H
ATOM   2516  CZ  ARG A 175      49.556 -28.150  37.806  1.00  0.00      PROA C
ATOM   2517  NH1 ARG A 175      48.372 -28.367  37.335  1.00  0.00      PROA N
ATOM   2518 HH11 ARG A 175      47.584 -27.779  37.517  1.00  0.00      PROA H
ATOM   2519 HH12 ARG A 175      48.220 -29.314  37.052  1.00  0.00      PROA H
ATOM   2520  NH2 ARG A 175      50.430 -29.098  37.465  1.00  0.00      PROA N
ATOM   2521 HH21 ARG A 175      50.098 -29.892  36.956  1.00  0.00      PROA H
ATOM   2522 HH22 ARG A 175      51.307 -29.082  37.945  1.00  0.00      PROA H
ATOM   2523  C   ARG A 175      52.747 -22.599  39.610  1.00  0.00      PROA C
ATOM   2524  O   ARG A 175      53.893 -22.925  39.283  1.00  0.00      PROA O
ATOM   2525  N   GLU A 176      52.359 -21.305  39.466  1.00  0.00      PROA N
ATOM   2526  HN  GLU A 176      51.505 -20.866  39.733  1.00  0.00      PROA H
ATOM   2527  CA  GLU A 176      53.268 -20.341  38.886  1.00  0.00      PROA C
ATOM   2528  HA  GLU A 176      53.625 -20.827  37.990  1.00  0.00      PROA H
ATOM   2529  CB  GLU A 176      52.530 -19.017  38.514  1.00  0.00      PROA C
ATOM   2530  HB1 GLU A 176      53.174 -18.422  37.833  1.00  0.00      PROA H
ATOM   2531  HB2 GLU A 176      52.315 -18.469  39.456  1.00  0.00      PROA H
ATOM   2532  CG  GLU A 176      51.193 -19.145  37.691  1.00  0.00      PROA C
ATOM   2533  HG1 GLU A 176      50.343 -19.417  38.353  1.00  0.00      PROA H
ATOM   2534  HG2 GLU A 176      51.406 -19.888  36.894  1.00  0.00      PROA H
ATOM   2535  CD  GLU A 176      50.769 -17.920  36.739  1.00  0.00      PROA C
ATOM   2536  OE1 GLU A 176      49.591 -17.675  36.594  1.00  0.00      PROA O
ATOM   2537  OE2 GLU A 176      51.652 -17.223  36.132  1.00  0.00      PROA O
ATOM   2538  C   GLU A 176      54.482 -19.989  39.672  1.00  0.00      PROA C
ATOM   2539  O   GLU A 176      55.529 -19.826  39.114  1.00  0.00      PROA O
ATOM   2540  N   MET A 177      54.369 -19.870  40.996  1.00  0.00      PROA N
ATOM   2541  HN  MET A 177      53.473 -19.978  41.418  1.00  0.00      PROA H
ATOM   2542  CA  MET A 177      55.507 -19.606  41.892  1.00  0.00      PROA C
ATOM   2543  HA  MET A 177      56.151 -18.760  41.699  1.00  0.00      PROA H
ATOM   2544  CB  MET A 177      54.910 -19.280  43.268  1.00  0.00      PROA C
ATOM   2545  HB1 MET A 177      55.624 -19.240  44.118  1.00  0.00      PROA H
ATOM   2546  HB2 MET A 177      54.227 -20.083  43.619  1.00  0.00      PROA H
ATOM   2547  CG  MET A 177      54.238 -17.793  43.340  1.00  0.00      PROA C
ATOM   2548  HG1 MET A 177      53.337 -17.780  42.691  1.00  0.00      PROA H
ATOM   2549  HG2 MET A 177      54.860 -17.123  42.708  1.00  0.00      PROA H
ATOM   2550  SD  MET A 177      54.276 -16.957  44.976  1.00  0.00      PROA S
ATOM   2551  CE  MET A 177      52.798 -17.914  45.480  1.00  0.00      PROA C
ATOM   2552  HE1 MET A 177      52.153 -17.326  46.168  1.00  0.00      PROA H
ATOM   2553  HE2 MET A 177      52.997 -18.938  45.863  1.00  0.00      PROA H
ATOM   2554  HE3 MET A 177      52.250 -18.037  44.522  1.00  0.00      PROA H
ATOM   2555  C   MET A 177      56.463 -20.734  41.953  1.00  0.00      PROA C
ATOM   2556  O   MET A 177      57.626 -20.561  42.115  1.00  0.00      PROA O
ATOM   2557  N   GLY A 178      55.948 -21.995  41.846  1.00  0.00      PROA N
ATOM   2558  HN  GLY A 178      54.951 -21.977  41.834  1.00  0.00      PROA H
ATOM   2559  CA  GLY A 178      56.638 -23.274  41.750  1.00  0.00      PROA C
ATOM   2560  HA1 GLY A 178      55.859 -24.011  41.625  1.00  0.00      PROA H
ATOM   2561  HA2 GLY A 178      57.322 -23.453  42.567  1.00  0.00      PROA H
ATOM   2562  C   GLY A 178      57.560 -23.393  40.533  1.00  0.00      PROA C
ATOM   2563  O   GLY A 178      58.683 -23.749  40.621  1.00  0.00      PROA O
ATOM   2564  N   GLN A 179      57.067 -22.941  39.410  1.00  0.00      PROA N
ATOM   2565  HN  GLN A 179      56.131 -22.603  39.342  1.00  0.00      PROA H
ATOM   2566  CA  GLN A 179      57.742 -23.121  38.177  1.00  0.00      PROA C
ATOM   2567  HA  GLN A 179      58.251 -24.071  38.234  1.00  0.00      PROA H
ATOM   2568  CB  GLN A 179      56.916 -23.060  36.893  1.00  0.00      PROA C
ATOM   2569  HB1 GLN A 179      57.353 -23.141  35.874  1.00  0.00      PROA H
ATOM   2570  HB2 GLN A 179      56.505 -22.029  36.946  1.00  0.00      PROA H
ATOM   2571  CG  GLN A 179      55.784 -24.011  36.720  1.00  0.00      PROA C
ATOM   2572  HG1 GLN A 179      55.447 -24.072  35.663  1.00  0.00      PROA H
ATOM   2573  HG2 GLN A 179      54.912 -23.620  37.286  1.00  0.00      PROA H
ATOM   2574  CD  GLN A 179      56.160 -25.399  37.249  1.00  0.00      PROA C
ATOM   2575  OE1 GLN A 179      56.942 -26.050  36.576  1.00  0.00      PROA O
ATOM   2576  NE2 GLN A 179      55.599 -25.911  38.338  1.00  0.00      PROA N
ATOM   2577 HE21 GLN A 179      54.797 -25.484  38.757  1.00  0.00      PROA H
ATOM   2578 HE22 GLN A 179      56.169 -26.568  38.831  1.00  0.00      PROA H
ATOM   2579  C   GLN A 179      58.847 -22.047  38.127  1.00  0.00      PROA C
ATOM   2580  O   GLN A 179      59.970 -22.325  37.687  1.00  0.00      PROA O
ATOM   2581  N   MET A 180      58.700 -20.842  38.759  1.00  0.00      PROA N
ATOM   2582  HN  MET A 180      57.820 -20.435  38.992  1.00  0.00      PROA H
ATOM   2583  CA  MET A 180      59.878 -19.958  38.958  1.00  0.00      PROA C
ATOM   2584  HA  MET A 180      60.299 -19.717  37.993  1.00  0.00      PROA H
ATOM   2585  CB  MET A 180      59.438 -18.607  39.711  1.00  0.00      PROA C
ATOM   2586  HB1 MET A 180      59.255 -18.851  40.779  1.00  0.00      PROA H
ATOM   2587  HB2 MET A 180      58.505 -18.123  39.350  1.00  0.00      PROA H
ATOM   2588  CG  MET A 180      60.674 -17.671  39.715  1.00  0.00      PROA C
ATOM   2589  HG1 MET A 180      61.203 -17.707  38.739  1.00  0.00      PROA H
ATOM   2590  HG2 MET A 180      61.390 -17.889  40.536  1.00  0.00      PROA H
ATOM   2591  SD  MET A 180      60.213 -15.956  39.921  1.00  0.00      PROA S
ATOM   2592  CE  MET A 180      59.556 -15.336  38.365  1.00  0.00      PROA C
ATOM   2593  HE1 MET A 180      60.253 -14.824  37.668  1.00  0.00      PROA H
ATOM   2594  HE2 MET A 180      58.783 -14.544  38.456  1.00  0.00      PROA H
ATOM   2595  HE3 MET A 180      59.052 -16.189  37.862  1.00  0.00      PROA H
ATOM   2596  C   MET A 180      61.056 -20.575  39.694  1.00  0.00      PROA C
ATOM   2597  O   MET A 180      62.208 -20.510  39.295  1.00  0.00      PROA O
ATOM   2598  N   LEU A 181      60.815 -21.343  40.707  1.00  0.00      PROA N
ATOM   2599  HN  LEU A 181      59.854 -21.533  40.893  1.00  0.00      PROA H
ATOM   2600  CA  LEU A 181      61.855 -22.052  41.425  1.00  0.00      PROA C
ATOM   2601  HA  LEU A 181      62.739 -21.455  41.593  1.00  0.00      PROA H
ATOM   2602  CB  LEU A 181      61.469 -22.466  42.797  1.00  0.00      PROA C
ATOM   2603  HB1 LEU A 181      62.107 -23.292  43.179  1.00  0.00      PROA H
ATOM   2604  HB2 LEU A 181      60.400 -22.754  42.882  1.00  0.00      PROA H
ATOM   2605  CG  LEU A 181      61.699 -21.472  43.936  1.00  0.00      PROA C
ATOM   2606  HG  LEU A 181      62.739 -21.103  43.802  1.00  0.00      PROA H
ATOM   2607  CD1 LEU A 181      60.884 -20.231  43.761  1.00  0.00      PROA C
ATOM   2608 HD11 LEU A 181      59.839 -20.607  43.728  1.00  0.00      PROA H
ATOM   2609 HD12 LEU A 181      61.021 -19.716  42.787  1.00  0.00      PROA H
ATOM   2610 HD13 LEU A 181      60.936 -19.388  44.482  1.00  0.00      PROA H
ATOM   2611  CD2 LEU A 181      61.594 -22.121  45.323  1.00  0.00      PROA C
ATOM   2612 HD21 LEU A 181      62.466 -22.803  45.410  1.00  0.00      PROA H
ATOM   2613 HD22 LEU A 181      60.743 -22.809  45.510  1.00  0.00      PROA H
ATOM   2614 HD23 LEU A 181      61.681 -21.334  46.102  1.00  0.00      PROA H
ATOM   2615  C   LEU A 181      62.291 -23.280  40.721  1.00  0.00      PROA C
ATOM   2616  O   LEU A 181      63.432 -23.567  40.677  1.00  0.00      PROA O
ATOM   2617  N   ALA A 182      61.323 -24.009  40.024  1.00  0.00      PROA N
ATOM   2618  HN  ALA A 182      60.422 -23.643  39.808  1.00  0.00      PROA H
ATOM   2619  CA  ALA A 182      61.611 -25.245  39.333  1.00  0.00      PROA C
ATOM   2620  HA  ALA A 182      61.923 -25.960  40.080  1.00  0.00      PROA H
ATOM   2621  CB  ALA A 182      60.272 -25.800  38.754  1.00  0.00      PROA C
ATOM   2622  HB1 ALA A 182      59.989 -25.207  37.858  1.00  0.00      PROA H
ATOM   2623  HB2 ALA A 182      59.471 -25.750  39.522  1.00  0.00      PROA H
ATOM   2624  HB3 ALA A 182      60.377 -26.871  38.478  1.00  0.00      PROA H
ATOM   2625  C   ALA A 182      62.734 -25.197  38.253  1.00  0.00      PROA C
ATOM   2626  O   ALA A 182      63.592 -26.100  38.264  1.00  0.00      PROA O
ATOM   2627  N   LYS A 183      62.626 -24.215  37.473  1.00  0.00      PROA N
ATOM   2628  HN  LYS A 183      61.906 -23.546  37.641  1.00  0.00      PROA H
ATOM   2629  CA  LYS A 183      63.562 -23.795  36.399  1.00  0.00      PROA C
ATOM   2630  HA  LYS A 183      63.711 -24.655  35.763  1.00  0.00      PROA H
ATOM   2631  CB  LYS A 183      62.755 -22.679  35.723  1.00  0.00      PROA C
ATOM   2632  HB1 LYS A 183      63.492 -22.162  35.072  1.00  0.00      PROA H
ATOM   2633  HB2 LYS A 183      62.450 -21.901  36.455  1.00  0.00      PROA H
ATOM   2634  CG  LYS A 183      61.603 -23.039  34.707  1.00  0.00      PROA C
ATOM   2635  HG1 LYS A 183      60.775 -23.504  35.283  1.00  0.00      PROA H
ATOM   2636  HG2 LYS A 183      62.077 -23.789  34.039  1.00  0.00      PROA H
ATOM   2637  CD  LYS A 183      61.112 -21.920  33.757  1.00  0.00      PROA C
ATOM   2638  HD1 LYS A 183      60.587 -22.428  32.920  1.00  0.00      PROA H
ATOM   2639  HD2 LYS A 183      61.994 -21.337  33.413  1.00  0.00      PROA H
ATOM   2640  CE  LYS A 183      60.155 -20.890  34.438  1.00  0.00      PROA C
ATOM   2641  HE1 LYS A 183      60.686 -20.280  35.200  1.00  0.00      PROA H
ATOM   2642  HE2 LYS A 183      59.398 -21.477  35.001  1.00  0.00      PROA H
ATOM   2643  NZ  LYS A 183      59.442 -19.935  33.540  1.00  0.00      PROA N
ATOM   2644  HZ1 LYS A 183      58.769 -20.443  32.930  1.00  0.00      PROA H
ATOM   2645  HZ2 LYS A 183      60.120 -19.422  32.941  1.00  0.00      PROA H
ATOM   2646  HZ3 LYS A 183      58.858 -19.311  34.133  1.00  0.00      PROA H
ATOM   2647  C   LYS A 183      64.956 -23.298  36.747  1.00  0.00      PROA C
ATOM   2648  O   LYS A 183      65.876 -23.484  35.952  1.00  0.00      PROA O
ATOM   2649  N   ASP A 184      65.072 -22.776  37.996  1.00  0.00      PROA N
ATOM   2650  HN  ASP A 184      64.325 -22.710  38.654  1.00  0.00      PROA H
ATOM   2651  CA  ASP A 184      66.354 -22.238  38.464  1.00  0.00      PROA C
ATOM   2652  HA  ASP A 184      67.047 -22.056  37.656  1.00  0.00      PROA H
ATOM   2653  CB  ASP A 184      66.121 -20.793  39.122  1.00  0.00      PROA C
ATOM   2654  HB1 ASP A 184      66.918 -20.639  39.881  1.00  0.00      PROA H
ATOM   2655  HB2 ASP A 184      65.175 -20.905  39.694  1.00  0.00      PROA H
ATOM   2656  CG  ASP A 184      66.128 -19.700  38.063  1.00  0.00      PROA C
ATOM   2657  OD1 ASP A 184      66.634 -18.575  38.372  1.00  0.00      PROA O
ATOM   2658  OD2 ASP A 184      65.499 -19.918  36.998  1.00  0.00      PROA O
ATOM   2659  C   ASP A 184      67.025 -23.223  39.425  1.00  0.00      PROA C
ATOM   2660  O   ASP A 184      68.158 -23.148  39.890  1.00  0.00      PROA O
ATOM   2661  N   ARG A 185      66.281 -24.338  39.624  1.00  0.00      PROA N
ATOM   2662  HN  ARG A 185      65.321 -24.267  39.366  1.00  0.00      PROA H
ATOM   2663  CA  ARG A 185      66.586 -25.639  40.217  1.00  0.00      PROA C
ATOM   2664  HA  ARG A 185      65.754 -26.157  39.763  1.00  0.00      PROA H
ATOM   2665  CB  ARG A 185      67.803 -26.395  39.601  1.00  0.00      PROA C
ATOM   2666  HB1 ARG A 185      67.902 -27.385  40.096  1.00  0.00      PROA H
ATOM   2667  HB2 ARG A 185      68.617 -25.642  39.668  1.00  0.00      PROA H
ATOM   2668  CG  ARG A 185      67.708 -26.819  38.109  1.00  0.00      PROA C
ATOM   2669  HG1 ARG A 185      68.773 -27.010  37.858  1.00  0.00      PROA H
ATOM   2670  HG2 ARG A 185      67.511 -25.969  37.421  1.00  0.00      PROA H
ATOM   2671  CD  ARG A 185      66.927 -28.147  37.881  1.00  0.00      PROA C
ATOM   2672  HD1 ARG A 185      65.889 -28.085  38.272  1.00  0.00      PROA H
ATOM   2673  HD2 ARG A 185      67.440 -29.057  38.259  1.00  0.00      PROA H
ATOM   2674  NE  ARG A 185      66.854 -28.283  36.303  1.00  0.00      PROA N
ATOM   2675  HE  ARG A 185      67.721 -28.504  35.857  1.00  0.00      PROA H
ATOM   2676  CZ  ARG A 185      65.743 -28.157  35.603  1.00  0.00      PROA C
ATOM   2677  NH1 ARG A 185      64.627 -27.776  36.124  1.00  0.00      PROA N
ATOM   2678 HH11 ARG A 185      64.517 -27.401  37.045  1.00  0.00      PROA H
ATOM   2679 HH12 ARG A 185      63.934 -27.709  35.407  1.00  0.00      PROA H
ATOM   2680  NH2 ARG A 185      65.865 -28.365  34.300  1.00  0.00      PROA N
ATOM   2681 HH21 ARG A 185      66.811 -28.461  33.991  1.00  0.00      PROA H
ATOM   2682 HH22 ARG A 185      65.073 -28.124  33.739  1.00  0.00      PROA H
ATOM   2683  C   ARG A 185      66.475 -25.778  41.709  1.00  0.00      PROA C
ATOM   2684  O   ARG A 185      67.175 -26.551  42.409  1.00  0.00      PROA O
ATOM   2685  N   PHE A 186      65.525 -25.084  42.383  1.00  0.00      PROA N
ATOM   2686  HN  PHE A 186      65.064 -24.344  41.900  1.00  0.00      PROA H
ATOM   2687  CA  PHE A 186      65.219 -25.165  43.828  1.00  0.00      PROA C
ATOM   2688  HA  PHE A 186      66.117 -25.543  44.293  1.00  0.00      PROA H
ATOM   2689  CB  PHE A 186      64.971 -23.847  44.589  1.00  0.00      PROA C
ATOM   2690  HB1 PHE A 186      65.273 -23.900  45.657  1.00  0.00      PROA H
ATOM   2691  HB2 PHE A 186      63.945 -23.450  44.438  1.00  0.00      PROA H
ATOM   2692  CG  PHE A 186      65.937 -22.862  44.033  1.00  0.00      PROA C
ATOM   2693  CD1 PHE A 186      65.505 -21.882  43.042  1.00  0.00      PROA C
ATOM   2694  HD1 PHE A 186      64.498 -21.661  42.721  1.00  0.00      PROA H
ATOM   2695  CE1 PHE A 186      66.449 -20.931  42.571  1.00  0.00      PROA C
ATOM   2696  HE1 PHE A 186      66.180 -20.227  41.798  1.00  0.00      PROA H
ATOM   2697  CZ  PHE A 186      67.788 -20.969  43.065  1.00  0.00      PROA C
ATOM   2698  HZ  PHE A 186      68.557 -20.314  42.683  1.00  0.00      PROA H
ATOM   2699  CD2 PHE A 186      67.285 -22.937  44.425  1.00  0.00      PROA C
ATOM   2700  HD2 PHE A 186      67.615 -23.724  45.087  1.00  0.00      PROA H
ATOM   2701  CE2 PHE A 186      68.214 -22.021  43.924  1.00  0.00      PROA C
ATOM   2702  HE2 PHE A 186      69.267 -22.120  44.144  1.00  0.00      PROA H
ATOM   2703  C   PHE A 186      63.965 -26.032  44.064  1.00  0.00      PROA C
ATOM   2704  O   PHE A 186      63.124 -26.059  43.148  1.00  0.00      PROA O
ATOM   2705  N   THR A 187      63.656 -26.787  45.207  1.00  0.00      PROA N
ATOM   2706  HN  THR A 187      64.418 -26.868  45.846  1.00  0.00      PROA H
ATOM   2707  CA  THR A 187      62.438 -27.527  45.408  1.00  0.00      PROA C
ATOM   2708  HA  THR A 187      61.849 -27.669  44.514  1.00  0.00      PROA H
ATOM   2709  CB  THR A 187      62.721 -28.984  45.813  1.00  0.00      PROA C
ATOM   2710  HB  THR A 187      63.478 -29.076  46.621  1.00  0.00      PROA H
ATOM   2711  OG1 THR A 187      63.151 -29.751  44.695  1.00  0.00      PROA O
ATOM   2712  HG1 THR A 187      63.957 -29.322  44.400  1.00  0.00      PROA H
ATOM   2713  CG2 THR A 187      61.438 -29.619  46.368  1.00  0.00      PROA C
ATOM   2714 HG21 THR A 187      60.776 -29.620  45.475  1.00  0.00      PROA H
ATOM   2715 HG22 THR A 187      61.066 -29.141  47.299  1.00  0.00      PROA H
ATOM   2716 HG23 THR A 187      61.621 -30.703  46.525  1.00  0.00      PROA H
ATOM   2717  C   THR A 187      61.483 -26.731  46.332  1.00  0.00      PROA C
ATOM   2718  O   THR A 187      61.632 -26.519  47.510  1.00  0.00      PROA O
ATOM   2719  N   LEU A 188      60.383 -26.229  45.797  1.00  0.00      PROA N
ATOM   2720  HN  LEU A 188      60.225 -26.119  44.818  1.00  0.00      PROA H
ATOM   2721  CA  LEU A 188      59.323 -25.764  46.654  1.00  0.00      PROA C
ATOM   2722  HA  LEU A 188      59.803 -25.116  47.372  1.00  0.00      PROA H
ATOM   2723  CB  LEU A 188      58.403 -24.923  45.734  1.00  0.00      PROA C
ATOM   2724  HB1 LEU A 188      57.855 -25.649  45.097  1.00  0.00      PROA H
ATOM   2725  HB2 LEU A 188      58.991 -24.291  45.034  1.00  0.00      PROA H
ATOM   2726  CG  LEU A 188      57.489 -23.907  46.468  1.00  0.00      PROA C
ATOM   2727  HG  LEU A 188      57.275 -24.385  47.448  1.00  0.00      PROA H
ATOM   2728  CD1 LEU A 188      58.265 -22.655  46.802  1.00  0.00      PROA C
ATOM   2729 HD11 LEU A 188      59.300 -22.908  47.117  1.00  0.00      PROA H
ATOM   2730 HD12 LEU A 188      57.756 -22.112  47.627  1.00  0.00      PROA H
ATOM   2731 HD13 LEU A 188      58.395 -22.048  45.881  1.00  0.00      PROA H
ATOM   2732  CD2 LEU A 188      56.193 -23.702  45.701  1.00  0.00      PROA C
ATOM   2733 HD21 LEU A 188      55.761 -24.698  45.463  1.00  0.00      PROA H
ATOM   2734 HD22 LEU A 188      56.292 -23.166  44.733  1.00  0.00      PROA H
ATOM   2735 HD23 LEU A 188      55.468 -23.149  46.335  1.00  0.00      PROA H
ATOM   2736  C   LEU A 188      58.564 -26.919  47.246  1.00  0.00      PROA C
ATOM   2737  O   LEU A 188      58.233 -27.844  46.537  1.00  0.00      PROA O
ATOM   2738  N   LYS A 189      58.194 -26.798  48.540  1.00  0.00      PROA N
ATOM   2739  HN  LYS A 189      58.582 -26.100  49.138  1.00  0.00      PROA H
ATOM   2740  CA  LYS A 189      57.422 -27.862  49.198  1.00  0.00      PROA C
ATOM   2741  HA  LYS A 189      57.182 -28.714  48.579  1.00  0.00      PROA H
ATOM   2742  CB  LYS A 189      58.112 -28.454  50.493  1.00  0.00      PROA C
ATOM   2743  HB1 LYS A 189      57.353 -29.069  51.021  1.00  0.00      PROA H
ATOM   2744  HB2 LYS A 189      58.436 -27.640  51.177  1.00  0.00      PROA H
ATOM   2745  CG  LYS A 189      59.424 -29.207  50.194  1.00  0.00      PROA C
ATOM   2746  HG1 LYS A 189      60.182 -28.537  49.735  1.00  0.00      PROA H
ATOM   2747  HG2 LYS A 189      59.246 -29.947  49.384  1.00  0.00      PROA H
ATOM   2748  CD  LYS A 189      59.808 -30.038  51.470  1.00  0.00      PROA C
ATOM   2749  HD1 LYS A 189      60.727 -30.601  51.200  1.00  0.00      PROA H
ATOM   2750  HD2 LYS A 189      58.880 -30.604  51.699  1.00  0.00      PROA H
ATOM   2751  CE  LYS A 189      60.267 -29.247  52.639  1.00  0.00      PROA C
ATOM   2752  HE1 LYS A 189      59.584 -28.406  52.886  1.00  0.00      PROA H
ATOM   2753  HE2 LYS A 189      61.232 -28.835  52.273  1.00  0.00      PROA H
ATOM   2754  NZ  LYS A 189      60.471 -29.970  53.894  1.00  0.00      PROA N
ATOM   2755  HZ1 LYS A 189      59.595 -30.405  54.246  1.00  0.00      PROA H
ATOM   2756  HZ2 LYS A 189      60.688 -29.235  54.597  1.00  0.00      PROA H
ATOM   2757  HZ3 LYS A 189      61.242 -30.661  53.790  1.00  0.00      PROA H
ATOM   2758  C   LYS A 189      56.075 -27.375  49.571  1.00  0.00      PROA C
ATOM   2759  O   LYS A 189      55.237 -27.344  48.736  1.00  0.00      PROA O
ATOM   2760  N   GLU A 190      55.828 -26.855  50.742  1.00  0.00      PROA N
ATOM   2761  HN  GLU A 190      56.583 -26.769  51.388  1.00  0.00      PROA H
ATOM   2762  CA  GLU A 190      54.460 -26.470  51.182  1.00  0.00      PROA C
ATOM   2763  HA  GLU A 190      53.648 -27.113  50.875  1.00  0.00      PROA H
ATOM   2764  CB  GLU A 190      54.466 -26.645  52.664  1.00  0.00      PROA C
ATOM   2765  HB1 GLU A 190      53.517 -26.289  53.117  1.00  0.00      PROA H
ATOM   2766  HB2 GLU A 190      55.192 -25.978  53.176  1.00  0.00      PROA H
ATOM   2767  CG  GLU A 190      54.842 -28.167  53.135  1.00  0.00      PROA C
ATOM   2768  HG1 GLU A 190      55.794 -28.522  52.685  1.00  0.00      PROA H
ATOM   2769  HG2 GLU A 190      54.089 -28.797  52.615  1.00  0.00      PROA H
ATOM   2770  CD  GLU A 190      54.998 -28.416  54.581  1.00  0.00      PROA C
ATOM   2771  OE1 GLU A 190      55.429 -29.487  54.970  1.00  0.00      PROA O
ATOM   2772  OE2 GLU A 190      54.474 -27.647  55.403  1.00  0.00      PROA O
ATOM   2773  C   GLU A 190      54.048 -25.059  50.847  1.00  0.00      PROA C
ATOM   2774  O   GLU A 190      54.967 -24.287  50.572  1.00  0.00      PROA O
ATOM   2775  N   ALA A 191      52.760 -24.670  50.941  1.00  0.00      PROA N
ATOM   2776  HN  ALA A 191      51.981 -25.289  51.009  1.00  0.00      PROA H
ATOM   2777  CA  ALA A 191      52.428 -23.287  50.727  1.00  0.00      PROA C
ATOM   2778  HA  ALA A 191      53.249 -22.744  51.171  1.00  0.00      PROA H
ATOM   2779  CB  ALA A 191      52.382 -22.990  49.229  1.00  0.00      PROA C
ATOM   2780  HB1 ALA A 191      53.330 -23.302  48.741  1.00  0.00      PROA H
ATOM   2781  HB2 ALA A 191      52.273 -21.903  49.024  1.00  0.00      PROA H
ATOM   2782  HB3 ALA A 191      51.512 -23.511  48.775  1.00  0.00      PROA H
ATOM   2783  C   ALA A 191      51.185 -22.768  51.420  1.00  0.00      PROA C
ATOM   2784  O   ALA A 191      50.398 -23.530  51.922  1.00  0.00      PROA O
ATOM   2785  N   ALA A 192      51.128 -21.437  51.566  1.00  0.00      PROA N
ATOM   2786  HN  ALA A 192      51.941 -20.883  51.404  1.00  0.00      PROA H
ATOM   2787  CA  ALA A 192      50.014 -20.888  52.260  1.00  0.00      PROA C
ATOM   2788  HA  ALA A 192      49.186 -21.581  52.232  1.00  0.00      PROA H
ATOM   2789  CB  ALA A 192      50.364 -20.741  53.735  1.00  0.00      PROA C
ATOM   2790  HB1 ALA A 192      50.673 -21.703  54.197  1.00  0.00      PROA H
ATOM   2791  HB2 ALA A 192      49.440 -20.410  54.255  1.00  0.00      PROA H
ATOM   2792  HB3 ALA A 192      51.065 -19.910  53.961  1.00  0.00      PROA H
ATOM   2793  C   ALA A 192      49.581 -19.543  51.777  1.00  0.00      PROA C
ATOM   2794  O   ALA A 192      50.331 -18.536  51.578  1.00  0.00      PROA O
ATOM   2795  N   MET A 193      48.235 -19.252  51.694  1.00  0.00      PROA N
ATOM   2796  HN  MET A 193      47.575 -19.989  51.817  1.00  0.00      PROA H
ATOM   2797  CA  MET A 193      47.655 -17.981  51.381  1.00  0.00      PROA C
ATOM   2798  HA  MET A 193      48.424 -17.228  51.290  1.00  0.00      PROA H
ATOM   2799  CB  MET A 193      46.697 -18.106  50.121  1.00  0.00      PROA C
ATOM   2800  HB1 MET A 193      45.709 -18.572  50.325  1.00  0.00      PROA H
ATOM   2801  HB2 MET A 193      47.236 -18.709  49.359  1.00  0.00      PROA H
ATOM   2802  CG  MET A 193      46.509 -16.859  49.372  1.00  0.00      PROA C
ATOM   2803  HG1 MET A 193      47.522 -16.634  48.974  1.00  0.00      PROA H
ATOM   2804  HG2 MET A 193      46.216 -16.069  50.097  1.00  0.00      PROA H
ATOM   2805  SD  MET A 193      45.378 -16.921  48.022  1.00  0.00      PROA S
ATOM   2806  CE  MET A 193      43.878 -16.970  49.027  1.00  0.00      PROA C
ATOM   2807  HE1 MET A 193      42.882 -17.019  48.537  1.00  0.00      PROA H
ATOM   2808  HE2 MET A 193      43.840 -16.112  49.732  1.00  0.00      PROA H
ATOM   2809  HE3 MET A 193      43.848 -17.835  49.722  1.00  0.00      PROA H
ATOM   2810  C   MET A 193      46.726 -17.572  52.530  1.00  0.00      PROA C
ATOM   2811  O   MET A 193      45.794 -18.284  52.936  1.00  0.00      PROA O
ATOM   2812  N   THR A 194      46.886 -16.392  53.155  1.00  0.00      PROA N
ATOM   2813  HN  THR A 194      47.594 -15.751  52.870  1.00  0.00      PROA H
ATOM   2814  CA  THR A 194      45.868 -15.799  54.092  1.00  0.00      PROA C
ATOM   2815  HA  THR A 194      45.332 -16.568  54.628  1.00  0.00      PROA H
ATOM   2816  CB  THR A 194      46.361 -14.774  55.134  1.00  0.00      PROA C
ATOM   2817  HB  THR A 194      45.553 -14.332  55.755  1.00  0.00      PROA H
ATOM   2818  OG1 THR A 194      47.008 -13.694  54.505  1.00  0.00      PROA O
ATOM   2819  HG1 THR A 194      47.264 -13.081  55.198  1.00  0.00      PROA H
ATOM   2820  CG2 THR A 194      47.325 -15.474  56.178  1.00  0.00      PROA C
ATOM   2821 HG21 THR A 194      47.231 -14.949  57.152  1.00  0.00      PROA H
ATOM   2822 HG22 THR A 194      48.364 -15.470  55.785  1.00  0.00      PROA H
ATOM   2823 HG23 THR A 194      47.010 -16.523  56.368  1.00  0.00      PROA H
ATOM   2824  C   THR A 194      44.851 -15.122  53.224  1.00  0.00      PROA C
ATOM   2825  O   THR A 194      44.974 -14.795  52.041  1.00  0.00      PROA O
ATOM   2826  N   ALA A 195      43.668 -14.882  53.787  1.00  0.00      PROA N
ATOM   2827  HN  ALA A 195      43.369 -15.034  54.726  1.00  0.00      PROA H
ATOM   2828  CA  ALA A 195      42.529 -14.268  53.059  1.00  0.00      PROA C
ATOM   2829  HA  ALA A 195      42.344 -14.850  52.169  1.00  0.00      PROA H
ATOM   2830  CB  ALA A 195      41.394 -14.223  54.095  1.00  0.00      PROA C
ATOM   2831  HB1 ALA A 195      40.937 -15.212  54.312  1.00  0.00      PROA H
ATOM   2832  HB2 ALA A 195      40.551 -13.686  53.609  1.00  0.00      PROA H
ATOM   2833  HB3 ALA A 195      41.699 -13.754  55.055  1.00  0.00      PROA H
ATOM   2834  C   ALA A 195      42.725 -12.902  52.361  1.00  0.00      PROA C
ATOM   2835  O   ALA A 195      42.333 -12.783  51.162  1.00  0.00      PROA O
ATOM   2836  N   ARG A 196      43.420 -11.895  52.922  1.00  0.00      PROA N
ATOM   2837  HN  ARG A 196      43.693 -11.821  53.878  1.00  0.00      PROA H
ATOM   2838  CA  ARG A 196      43.809 -10.671  52.204  1.00  0.00      PROA C
ATOM   2839  HA  ARG A 196      42.894 -10.187  51.898  1.00  0.00      PROA H
ATOM   2840  CB  ARG A 196      44.472  -9.688  53.189  1.00  0.00      PROA C
ATOM   2841  HB1 ARG A 196      43.851  -9.781  54.106  1.00  0.00      PROA H
ATOM   2842  HB2 ARG A 196      44.390  -8.663  52.769  1.00  0.00      PROA H
ATOM   2843  CG  ARG A 196      45.915 -10.003  53.655  1.00  0.00      PROA C
ATOM   2844  HG1 ARG A 196      46.654  -9.701  52.882  1.00  0.00      PROA H
ATOM   2845  HG2 ARG A 196      45.969 -11.106  53.780  1.00  0.00      PROA H
ATOM   2846  CD  ARG A 196      46.272  -9.326  54.991  1.00  0.00      PROA C
ATOM   2847  HD1 ARG A 196      45.489  -9.626  55.721  1.00  0.00      PROA H
ATOM   2848  HD2 ARG A 196      46.201  -8.218  55.019  1.00  0.00      PROA H
ATOM   2849  NE  ARG A 196      47.602  -9.686  55.490  1.00  0.00      PROA N
ATOM   2850  HE  ARG A 196      47.763 -10.636  55.757  1.00  0.00      PROA H
ATOM   2851  CZ  ARG A 196      48.685  -9.096  55.051  1.00  0.00      PROA C
ATOM   2852  NH1 ARG A 196      48.657  -8.157  54.097  1.00  0.00      PROA N
ATOM   2853 HH11 ARG A 196      47.837  -7.595  53.984  1.00  0.00      PROA H
ATOM   2854 HH12 ARG A 196      49.477  -7.627  53.885  1.00  0.00      PROA H
ATOM   2855  NH2 ARG A 196      49.866  -9.448  55.426  1.00  0.00      PROA N
ATOM   2856 HH21 ARG A 196      50.006 -10.066  56.199  1.00  0.00      PROA H
ATOM   2857 HH22 ARG A 196      50.661  -9.028  54.987  1.00  0.00      PROA H
ATOM   2858  C   ARG A 196      44.808 -10.968  51.035  1.00  0.00      PROA C
ATOM   2859  O   ARG A 196      45.025 -10.124  50.166  1.00  0.00      PROA O
ATOM   2860  N   ARG A 197      45.431 -12.177  50.937  1.00  0.00      PROA N
ATOM   2861  HN  ARG A 197      45.228 -12.925  51.564  1.00  0.00      PROA H
ATOM   2862  CA  ARG A 197      46.283 -12.520  49.870  1.00  0.00      PROA C
ATOM   2863  HA  ARG A 197      46.178 -13.595  49.856  1.00  0.00      PROA H
ATOM   2864  CB  ARG A 197      45.968 -12.189  48.383  1.00  0.00      PROA C
ATOM   2865  HB1 ARG A 197      46.833 -12.328  47.700  1.00  0.00      PROA H
ATOM   2866  HB2 ARG A 197      45.723 -11.115  48.239  1.00  0.00      PROA H
ATOM   2867  CG  ARG A 197      44.846 -13.069  47.762  1.00  0.00      PROA C
ATOM   2868  HG1 ARG A 197      45.455 -13.995  47.685  1.00  0.00      PROA H
ATOM   2869  HG2 ARG A 197      44.699 -12.740  46.712  1.00  0.00      PROA H
ATOM   2870  CD  ARG A 197      43.598 -13.244  48.437  1.00  0.00      PROA C
ATOM   2871  HD1 ARG A 197      43.022 -12.314  48.632  1.00  0.00      PROA H
ATOM   2872  HD2 ARG A 197      43.777 -13.718  49.426  1.00  0.00      PROA H
ATOM   2873  NE  ARG A 197      42.641 -14.100  47.680  1.00  0.00      PROA N
ATOM   2874  HE  ARG A 197      42.997 -14.564  46.869  1.00  0.00      PROA H
ATOM   2875  CZ  ARG A 197      41.368 -14.166  47.998  1.00  0.00      PROA C
ATOM   2876  NH1 ARG A 197      40.912 -13.658  49.120  1.00  0.00      PROA N
ATOM   2877 HH11 ARG A 197      39.942 -13.677  49.360  1.00  0.00      PROA H
ATOM   2878 HH12 ARG A 197      41.601 -13.299  49.749  1.00  0.00      PROA H
ATOM   2879  NH2 ARG A 197      40.609 -15.000  47.317  1.00  0.00      PROA N
ATOM   2880 HH21 ARG A 197      39.902 -15.533  47.781  1.00  0.00      PROA H
ATOM   2881 HH22 ARG A 197      40.941 -15.361  46.445  1.00  0.00      PROA H
ATOM   2882  C   ARG A 197      47.785 -12.337  50.155  1.00  0.00      PROA C
ATOM   2883  O   ARG A 197      48.576 -12.082  49.266  1.00  0.00      PROA O
ATOM   2884  N   SER A 198      48.209 -12.690  51.407  1.00  0.00      PROA N
ATOM   2885  HN  SER A 198      47.494 -12.804  52.092  1.00  0.00      PROA H
ATOM   2886  CA  SER A 198      49.588 -12.836  51.818  1.00  0.00      PROA C
ATOM   2887  HA  SER A 198      50.132 -12.153  51.182  1.00  0.00      PROA H
ATOM   2888  CB  SER A 198      49.836 -12.413  53.337  1.00  0.00      PROA C
ATOM   2889  HB1 SER A 198      49.452 -13.156  54.067  1.00  0.00      PROA H
ATOM   2890  HB2 SER A 198      49.369 -11.423  53.528  1.00  0.00      PROA H
ATOM   2891  OG  SER A 198      51.229 -12.396  53.695  1.00  0.00      PROA O
ATOM   2892  HG1 SER A 198      51.536 -13.283  53.895  1.00  0.00      PROA H
ATOM   2893  C   SER A 198      50.156 -14.232  51.559  1.00  0.00      PROA C
ATOM   2894  O   SER A 198      49.630 -15.271  51.987  1.00  0.00      PROA O
ATOM   2895  N   TRP A 199      51.258 -14.305  50.780  1.00  0.00      PROA N
ATOM   2896  HN  TRP A 199      51.661 -13.532  50.297  1.00  0.00      PROA H
ATOM   2897  CA  TRP A 199      51.883 -15.638  50.492  1.00  0.00      PROA C
ATOM   2898  HA  TRP A 199      51.110 -16.383  50.613  1.00  0.00      PROA H
ATOM   2899  CB  TRP A 199      52.357 -15.605  49.007  1.00  0.00      PROA C
ATOM   2900  HB1 TRP A 199      52.995 -16.464  48.708  1.00  0.00      PROA H
ATOM   2901  HB2 TRP A 199      53.005 -14.718  48.841  1.00  0.00      PROA H
ATOM   2902  CG  TRP A 199      51.090 -15.690  48.214  1.00  0.00      PROA C
ATOM   2903  CD1 TRP A 199      50.473 -14.740  47.468  1.00  0.00      PROA C
ATOM   2904  HD1 TRP A 199      50.830 -13.727  47.587  1.00  0.00      PROA H
ATOM   2905  NE1 TRP A 199      49.397 -15.276  46.753  1.00  0.00      PROA N
ATOM   2906  HE1 TRP A 199      48.521 -14.937  46.489  1.00  0.00      PROA H
ATOM   2907  CE2 TRP A 199      49.446 -16.633  46.874  1.00  0.00      PROA C
ATOM   2908  CD2 TRP A 199      50.385 -16.920  47.862  1.00  0.00      PROA C
ATOM   2909  CE3 TRP A 199      50.608 -18.181  48.229  1.00  0.00      PROA C
ATOM   2910  HE3 TRP A 199      51.389 -18.374  48.949  1.00  0.00      PROA H
ATOM   2911  CZ3 TRP A 199      49.884 -19.228  47.610  1.00  0.00      PROA C
ATOM   2912  HZ3 TRP A 199      50.175 -20.246  47.822  1.00  0.00      PROA H
ATOM   2913  CZ2 TRP A 199      48.580 -17.590  46.398  1.00  0.00      PROA C
ATOM   2914  HZ2 TRP A 199      47.789 -17.386  45.692  1.00  0.00      PROA H
ATOM   2915  CH2 TRP A 199      48.848 -18.935  46.743  1.00  0.00      PROA C
ATOM   2916  HH2 TRP A 199      48.373 -19.719  46.172  1.00  0.00      PROA H
ATOM   2917  C   TRP A 199      53.100 -15.972  51.329  1.00  0.00      PROA C
ATOM   2918  O   TRP A 199      54.171 -15.344  51.246  1.00  0.00      PROA O
ATOM   2919  N   GLN A 200      52.949 -17.066  52.083  1.00  0.00      PROA N
ATOM   2920  HN  GLN A 200      52.081 -17.516  51.891  1.00  0.00      PROA H
ATOM   2921  CA  GLN A 200      53.982 -17.778  52.861  1.00  0.00      PROA C
ATOM   2922  HA  GLN A 200      54.861 -17.181  53.052  1.00  0.00      PROA H
ATOM   2923  CB  GLN A 200      53.379 -18.077  54.307  1.00  0.00      PROA C
ATOM   2924  HB1 GLN A 200      54.053 -18.752  54.877  1.00  0.00      PROA H
ATOM   2925  HB2 GLN A 200      52.466 -18.679  54.109  1.00  0.00      PROA H
ATOM   2926  CG  GLN A 200      52.751 -17.020  55.241  1.00  0.00      PROA C
ATOM   2927  HG1 GLN A 200      53.528 -16.356  55.677  1.00  0.00      PROA H
ATOM   2928  HG2 GLN A 200      52.167 -17.580  56.002  1.00  0.00      PROA H
ATOM   2929  CD  GLN A 200      51.703 -16.080  54.694  1.00  0.00      PROA C
ATOM   2930  OE1 GLN A 200      51.977 -14.903  54.342  1.00  0.00      PROA O
ATOM   2931  NE2 GLN A 200      50.442 -16.548  54.501  1.00  0.00      PROA N
ATOM   2932 HE21 GLN A 200      50.049 -16.097  53.699  1.00  0.00      PROA H
ATOM   2933 HE22 GLN A 200      50.274 -17.471  54.848  1.00  0.00      PROA H
ATOM   2934  C   GLN A 200      54.219 -19.081  52.166  1.00  0.00      PROA C
ATOM   2935  O   GLN A 200      53.329 -19.855  51.922  1.00  0.00      PROA O
ATOM   2936  N   LEU A 201      55.504 -19.319  51.878  1.00  0.00      PROA N
ATOM   2937  HN  LEU A 201      56.298 -18.842  52.248  1.00  0.00      PROA H
ATOM   2938  CA  LEU A 201      55.822 -20.608  51.230  1.00  0.00      PROA C
ATOM   2939  HA  LEU A 201      54.957 -21.245  51.121  1.00  0.00      PROA H
ATOM   2940  CB  LEU A 201      56.345 -20.307  49.792  1.00  0.00      PROA C
ATOM   2941  HB1 LEU A 201      56.492 -21.243  49.213  1.00  0.00      PROA H
ATOM   2942  HB2 LEU A 201      57.328 -19.804  49.913  1.00  0.00      PROA H
ATOM   2943  CG  LEU A 201      55.514 -19.404  48.897  1.00  0.00      PROA C
ATOM   2944  HG  LEU A 201      55.370 -18.384  49.314  1.00  0.00      PROA H
ATOM   2945  CD1 LEU A 201      56.263 -19.324  47.514  1.00  0.00      PROA C
ATOM   2946 HD11 LEU A 201      56.306 -20.364  47.126  1.00  0.00      PROA H
ATOM   2947 HD12 LEU A 201      57.320 -18.982  47.553  1.00  0.00      PROA H
ATOM   2948 HD13 LEU A 201      55.669 -18.676  46.836  1.00  0.00      PROA H
ATOM   2949  CD2 LEU A 201      54.102 -20.041  48.697  1.00  0.00      PROA C
ATOM   2950 HD21 LEU A 201      54.270 -20.982  48.131  1.00  0.00      PROA H
ATOM   2951 HD22 LEU A 201      53.537 -19.353  48.032  1.00  0.00      PROA H
ATOM   2952 HD23 LEU A 201      53.400 -20.203  49.543  1.00  0.00      PROA H
ATOM   2953  C   LEU A 201      56.974 -21.273  51.959  1.00  0.00      PROA C
ATOM   2954  O   LEU A 201      57.724 -20.766  52.817  1.00  0.00      PROA O
ATOM   2955  N   THR A 202      57.037 -22.578  51.807  1.00  0.00      PROA N
ATOM   2956  HN  THR A 202      56.589 -23.088  51.076  1.00  0.00      PROA H
ATOM   2957  CA  THR A 202      58.192 -23.347  52.338  1.00  0.00      PROA C
ATOM   2958  HA  THR A 202      58.709 -22.759  53.081  1.00  0.00      PROA H
ATOM   2959  CB  THR A 202      57.796 -24.588  53.020  1.00  0.00      PROA C
ATOM   2960  HB  THR A 202      57.164 -25.186  52.329  1.00  0.00      PROA H
ATOM   2961  OG1 THR A 202      56.918 -24.257  54.025  1.00  0.00      PROA O
ATOM   2962  HG1 THR A 202      56.349 -23.527  53.771  1.00  0.00      PROA H
ATOM   2963  CG2 THR A 202      58.996 -25.342  53.618  1.00  0.00      PROA C
ATOM   2964 HG21 THR A 202      58.562 -26.115  54.288  1.00  0.00      PROA H
ATOM   2965 HG22 THR A 202      59.541 -24.600  54.239  1.00  0.00      PROA H
ATOM   2966 HG23 THR A 202      59.649 -25.701  52.794  1.00  0.00      PROA H
ATOM   2967  C   THR A 202      59.111 -23.774  51.207  1.00  0.00      PROA C
ATOM   2968  O   THR A 202      58.799 -24.456  50.261  1.00  0.00      PROA O
ATOM   2969  N   LEU A 203      60.326 -23.358  51.303  1.00  0.00      PROA N
ATOM   2970  HN  LEU A 203      60.509 -22.636  51.965  1.00  0.00      PROA H
ATOM   2971  CA  LEU A 203      61.462 -23.751  50.481  1.00  0.00      PROA C
ATOM   2972  HA  LEU A 203      61.086 -23.995  49.498  1.00  0.00      PROA H
ATOM   2973  CB  LEU A 203      62.490 -22.512  50.417  1.00  0.00      PROA C
ATOM   2974  HB1 LEU A 203      62.699 -22.317  51.491  1.00  0.00      PROA H
ATOM   2975  HB2 LEU A 203      62.003 -21.559  50.120  1.00  0.00      PROA H
ATOM   2976  CG  LEU A 203      63.806 -22.712  49.585  1.00  0.00      PROA C
ATOM   2977  HG  LEU A 203      64.212 -23.741  49.693  1.00  0.00      PROA H
ATOM   2978  CD1 LEU A 203      63.522 -22.551  48.033  1.00  0.00      PROA C
ATOM   2979 HD11 LEU A 203      64.471 -22.434  47.467  1.00  0.00      PROA H
ATOM   2980 HD12 LEU A 203      62.869 -21.675  47.828  1.00  0.00      PROA H
ATOM   2981 HD13 LEU A 203      63.063 -23.489  47.654  1.00  0.00      PROA H
ATOM   2982  CD2 LEU A 203      64.963 -21.807  50.051  1.00  0.00      PROA C
ATOM   2983 HD21 LEU A 203      64.746 -20.820  49.588  1.00  0.00      PROA H
ATOM   2984 HD22 LEU A 203      65.958 -22.192  49.740  1.00  0.00      PROA H
ATOM   2985 HD23 LEU A 203      65.078 -21.755  51.155  1.00  0.00      PROA H
ATOM   2986  C   LEU A 203      62.058 -24.996  50.987  1.00  0.00      PROA C
ATOM   2987  O   LEU A 203      61.921 -25.240  52.157  1.00  0.00      PROA O
ATOM   2988  N   ASN A 204      62.699 -25.843  50.189  1.00  0.00      PROA N
ATOM   2989  HN  ASN A 204      62.778 -25.629  49.218  1.00  0.00      PROA H
ATOM   2990  CA  ASN A 204      63.342 -27.055  50.726  1.00  0.00      PROA C
ATOM   2991  HA  ASN A 204      62.582 -27.568  51.296  1.00  0.00      PROA H
ATOM   2992  CB  ASN A 204      63.937 -27.920  49.550  1.00  0.00      PROA C
ATOM   2993  HB1 ASN A 204      63.058 -28.318  48.999  1.00  0.00      PROA H
ATOM   2994  HB2 ASN A 204      64.469 -28.757  50.050  1.00  0.00      PROA H
ATOM   2995  CG  ASN A 204      64.927 -27.227  48.536  1.00  0.00      PROA C
ATOM   2996  OD1 ASN A 204      65.148 -27.750  47.447  1.00  0.00      PROA O
ATOM   2997  ND2 ASN A 204      65.513 -26.060  48.840  1.00  0.00      PROA N
ATOM   2998 HD21 ASN A 204      65.333 -25.661  49.739  1.00  0.00      PROA H
ATOM   2999 HD22 ASN A 204      66.441 -25.849  48.532  1.00  0.00      PROA H
ATOM   3000  C   ASN A 204      64.521 -26.713  51.740  1.00  0.00      PROA C
ATOM   3001  O   ASN A 204      65.227 -25.781  51.569  1.00  0.00      PROA O
ATOM   3002  N   ASN A 205      64.838 -27.613  52.746  1.00  0.00      PROA N
ATOM   3003  HN  ASN A 205      64.457 -28.535  52.745  1.00  0.00      PROA H
ATOM   3004  CA  ASN A 205      65.667 -27.159  53.892  1.00  0.00      PROA C
ATOM   3005  HA  ASN A 205      65.901 -28.086  54.393  1.00  0.00      PROA H
ATOM   3006  CB  ASN A 205      67.199 -26.829  53.571  1.00  0.00      PROA C
ATOM   3007  HB1 ASN A 205      67.769 -27.052  54.498  1.00  0.00      PROA H
ATOM   3008  HB2 ASN A 205      67.393 -25.781  53.255  1.00  0.00      PROA H
ATOM   3009  CG  ASN A 205      67.794 -27.818  52.640  1.00  0.00      PROA C
ATOM   3010  OD1 ASN A 205      67.291 -28.875  52.291  1.00  0.00      PROA O
ATOM   3011  ND2 ASN A 205      69.027 -27.426  52.126  1.00  0.00      PROA N
ATOM   3012 HD21 ASN A 205      69.468 -28.128  51.567  1.00  0.00      PROA H
ATOM   3013 HD22 ASN A 205      69.493 -26.611  52.470  1.00  0.00      PROA H
ATOM   3014  C   ASN A 205      64.887 -26.413  55.022  1.00  0.00      PROA C
ATOM   3015  O   ASN A 205      65.409 -25.777  55.947  1.00  0.00      PROA O
ATOM   3016  N   ASP A 206      63.519 -26.524  54.939  1.00  0.00      PROA N
ATOM   3017  HN  ASP A 206      63.082 -27.009  54.185  1.00  0.00      PROA H
ATOM   3018  CA  ASP A 206      62.511 -25.997  55.783  1.00  0.00      PROA C
ATOM   3019  HA  ASP A 206      61.623 -26.120  55.179  1.00  0.00      PROA H
ATOM   3020  CB  ASP A 206      62.456 -26.833  57.134  1.00  0.00      PROA C
ATOM   3021  HB1 ASP A 206      61.715 -26.347  57.804  1.00  0.00      PROA H
ATOM   3022  HB2 ASP A 206      63.464 -26.843  57.599  1.00  0.00      PROA H
ATOM   3023  CG  ASP A 206      62.028 -28.210  56.754  1.00  0.00      PROA C
ATOM   3024  OD1 ASP A 206      61.072 -28.352  55.939  1.00  0.00      PROA O
ATOM   3025  OD2 ASP A 206      62.760 -29.197  57.140  1.00  0.00      PROA O
ATOM   3026  C   ASP A 206      62.684 -24.501  56.099  1.00  0.00      PROA C
ATOM   3027  O   ASP A 206      62.678 -23.988  57.253  1.00  0.00      PROA O
ATOM   3028  N   ILE A 207      62.988 -23.806  55.033  1.00  0.00      PROA N
ATOM   3029  HN  ILE A 207      62.910 -24.307  54.174  1.00  0.00      PROA H
ATOM   3030  CA  ILE A 207      63.124 -22.372  55.037  1.00  0.00      PROA C
ATOM   3031  HA  ILE A 207      63.462 -22.068  56.016  1.00  0.00      PROA H
ATOM   3032  CB  ILE A 207      64.297 -22.086  54.017  1.00  0.00      PROA C
ATOM   3033  HB  ILE A 207      64.177 -22.689  53.091  1.00  0.00      PROA H
ATOM   3034  CG2 ILE A 207      64.131 -20.610  53.663  1.00  0.00      PROA C
ATOM   3035 HG21 ILE A 207      65.027 -20.204  53.148  1.00  0.00      PROA H
ATOM   3036 HG22 ILE A 207      63.912 -19.958  54.535  1.00  0.00      PROA H
ATOM   3037 HG23 ILE A 207      63.357 -20.477  52.878  1.00  0.00      PROA H
ATOM   3038  CG1 ILE A 207      65.741 -22.454  54.469  1.00  0.00      PROA C
ATOM   3039 HG11 ILE A 207      65.735 -23.202  55.291  1.00  0.00      PROA H
ATOM   3040 HG12 ILE A 207      66.227 -21.581  54.954  1.00  0.00      PROA H
ATOM   3041  CD  ILE A 207      66.693 -22.884  53.339  1.00  0.00      PROA C
ATOM   3042  HD1 ILE A 207      67.650 -23.135  53.845  1.00  0.00      PROA H
ATOM   3043  HD2 ILE A 207      66.793 -22.170  52.494  1.00  0.00      PROA H
ATOM   3044  HD3 ILE A 207      66.313 -23.828  52.895  1.00  0.00      PROA H
ATOM   3045  C   ILE A 207      61.778 -21.667  54.651  1.00  0.00      PROA C
ATOM   3046  O   ILE A 207      61.174 -22.071  53.695  1.00  0.00      PROA O
ATOM   3047  N   LYS A 208      61.350 -20.695  55.426  1.00  0.00      PROA N
ATOM   3048  HN  LYS A 208      61.769 -20.559  56.320  1.00  0.00      PROA H
ATOM   3049  CA  LYS A 208      60.105 -19.885  55.135  1.00  0.00      PROA C
ATOM   3050  HA  LYS A 208      59.368 -20.467  54.602  1.00  0.00      PROA H
ATOM   3051  CB  LYS A 208      59.527 -19.472  56.539  1.00  0.00      PROA C
ATOM   3052  HB1 LYS A 208      58.602 -18.891  56.335  1.00  0.00      PROA H
ATOM   3053  HB2 LYS A 208      60.283 -18.890  57.107  1.00  0.00      PROA H
ATOM   3054  CG  LYS A 208      59.078 -20.660  57.424  1.00  0.00      PROA C
ATOM   3055  HG1 LYS A 208      59.938 -21.351  57.552  1.00  0.00      PROA H
ATOM   3056  HG2 LYS A 208      58.300 -21.184  56.829  1.00  0.00      PROA H
ATOM   3057  CD  LYS A 208      58.601 -20.204  58.778  1.00  0.00      PROA C
ATOM   3058  HD1 LYS A 208      57.786 -19.459  58.655  1.00  0.00      PROA H
ATOM   3059  HD2 LYS A 208      59.484 -19.809  59.324  1.00  0.00      PROA H
ATOM   3060  CE  LYS A 208      58.048 -21.358  59.642  1.00  0.00      PROA C
ATOM   3061  HE1 LYS A 208      57.104 -21.803  59.262  1.00  0.00      PROA H
ATOM   3062  HE2 LYS A 208      58.108 -20.924  60.663  1.00  0.00      PROA H
ATOM   3063  NZ  LYS A 208      59.100 -22.420  59.675  1.00  0.00      PROA N
ATOM   3064  HZ1 LYS A 208      60.015 -21.977  59.894  1.00  0.00      PROA H
ATOM   3065  HZ2 LYS A 208      59.009 -22.927  58.772  1.00  0.00      PROA H
ATOM   3066  HZ3 LYS A 208      58.921 -23.078  60.460  1.00  0.00      PROA H
ATOM   3067  C   LYS A 208      60.418 -18.678  54.286  1.00  0.00      PROA C
ATOM   3068  O   LYS A 208      61.335 -17.936  54.627  1.00  0.00      PROA O
ATOM   3069  N   LEU A 209      59.720 -18.504  53.105  1.00  0.00      PROA N
ATOM   3070  HN  LEU A 209      58.919 -19.058  52.890  1.00  0.00      PROA H
ATOM   3071  CA  LEU A 209      59.716 -17.382  52.304  1.00  0.00      PROA C
ATOM   3072  HA  LEU A 209      60.611 -16.821  52.528  1.00  0.00      PROA H
ATOM   3073  CB  LEU A 209      59.565 -17.643  50.789  1.00  0.00      PROA C
ATOM   3074  HB1 LEU A 209      59.836 -16.716  50.240  1.00  0.00      PROA H
ATOM   3075  HB2 LEU A 209      58.506 -17.974  50.738  1.00  0.00      PROA H
ATOM   3076  CG  LEU A 209      60.537 -18.729  50.289  1.00  0.00      PROA C
ATOM   3077  HG  LEU A 209      60.411 -19.658  50.885  1.00  0.00      PROA H
ATOM   3078  CD1 LEU A 209      60.330 -19.002  48.737  1.00  0.00      PROA C
ATOM   3079 HD11 LEU A 209      59.368 -19.523  48.544  1.00  0.00      PROA H
ATOM   3080 HD12 LEU A 209      61.132 -19.722  48.467  1.00  0.00      PROA H
ATOM   3081 HD13 LEU A 209      60.296 -18.049  48.165  1.00  0.00      PROA H
ATOM   3082  CD2 LEU A 209      62.081 -18.371  50.460  1.00  0.00      PROA C
ATOM   3083 HD21 LEU A 209      62.158 -17.304  50.163  1.00  0.00      PROA H
ATOM   3084 HD22 LEU A 209      62.813 -18.981  49.887  1.00  0.00      PROA H
ATOM   3085 HD23 LEU A 209      62.353 -18.335  51.537  1.00  0.00      PROA H
ATOM   3086  C   LEU A 209      58.524 -16.519  52.684  1.00  0.00      PROA C
ATOM   3087  O   LEU A 209      57.446 -17.101  52.722  1.00  0.00      PROA O
ATOM   3088  N   ASN A 210      58.736 -15.234  52.903  1.00  0.00      PROA N
ATOM   3089  HN  ASN A 210      59.652 -14.904  53.118  1.00  0.00      PROA H
ATOM   3090  CA  ASN A 210      57.610 -14.306  53.099  1.00  0.00      PROA C
ATOM   3091  HA  ASN A 210      56.685 -14.844  52.959  1.00  0.00      PROA H
ATOM   3092  CB  ASN A 210      57.735 -13.517  54.462  1.00  0.00      PROA C
ATOM   3093  HB1 ASN A 210      56.745 -13.095  54.737  1.00  0.00      PROA H
ATOM   3094  HB2 ASN A 210      58.596 -12.821  54.367  1.00  0.00      PROA H
ATOM   3095  CG  ASN A 210      58.056 -14.375  55.686  1.00  0.00      PROA C
ATOM   3096  OD1 ASN A 210      57.514 -15.476  55.926  1.00  0.00      PROA O
ATOM   3097  ND2 ASN A 210      58.870 -13.894  56.627  1.00  0.00      PROA N
ATOM   3098 HD21 ASN A 210      59.321 -13.006  56.543  1.00  0.00      PROA H
ATOM   3099 HD22 ASN A 210      59.016 -14.461  57.438  1.00  0.00      PROA H
ATOM   3100  C   ASN A 210      57.586 -13.272  51.937  1.00  0.00      PROA C
ATOM   3101  O   ASN A 210      58.559 -12.534  51.768  1.00  0.00      PROA O
ATOM   3102  N   LEU A 211      56.531 -13.273  51.117  1.00  0.00      PROA N
ATOM   3103  HN  LEU A 211      55.934 -14.047  51.312  1.00  0.00      PROA H
ATOM   3104  CA  LEU A 211      56.346 -12.583  49.894  1.00  0.00      PROA C
ATOM   3105  HA  LEU A 211      57.287 -12.095  49.688  1.00  0.00      PROA H
ATOM   3106  CB  LEU A 211      55.935 -13.449  48.765  1.00  0.00      PROA C
ATOM   3107  HB1 LEU A 211      55.811 -12.824  47.855  1.00  0.00      PROA H
ATOM   3108  HB2 LEU A 211      54.973 -13.938  49.029  1.00  0.00      PROA H
ATOM   3109  CG  LEU A 211      56.900 -14.625  48.551  1.00  0.00      PROA C
ATOM   3110  HG  LEU A 211      57.068 -15.069  49.556  1.00  0.00      PROA H
ATOM   3111  CD1 LEU A 211      56.269 -15.708  47.712  1.00  0.00      PROA C
ATOM   3112 HD11 LEU A 211      56.021 -15.325  46.699  1.00  0.00      PROA H
ATOM   3113 HD12 LEU A 211      55.338 -15.980  48.254  1.00  0.00      PROA H
ATOM   3114 HD13 LEU A 211      56.967 -16.560  47.564  1.00  0.00      PROA H
ATOM   3115  CD2 LEU A 211      58.437 -14.414  48.176  1.00  0.00      PROA C
ATOM   3116 HD21 LEU A 211      58.783 -13.585  48.830  1.00  0.00      PROA H
ATOM   3117 HD22 LEU A 211      58.423 -14.128  47.103  1.00  0.00      PROA H
ATOM   3118 HD23 LEU A 211      59.041 -15.323  48.384  1.00  0.00      PROA H
ATOM   3119  C   LEU A 211      55.403 -11.441  50.136  1.00  0.00      PROA C
ATOM   3120  O   LEU A 211      55.289 -10.558  49.297  1.00  0.00      PROA O
ATOM   3121  N   GLY A 212      54.699 -11.407  51.352  1.00  0.00      PROA N
ATOM   3122  HN  GLY A 212      54.761 -12.255  51.872  1.00  0.00      PROA H
ATOM   3123  CA  GLY A 212      53.668 -10.428  51.656  1.00  0.00      PROA C
ATOM   3124  HA1 GLY A 212      54.169  -9.472  51.625  1.00  0.00      PROA H
ATOM   3125  HA2 GLY A 212      53.373 -10.621  52.677  1.00  0.00      PROA H
ATOM   3126  C   GLY A 212      52.460 -10.394  50.769  1.00  0.00      PROA C
ATOM   3127  O   GLY A 212      52.243 -11.130  49.825  1.00  0.00      PROA O
ATOM   3128  N   ARG A 213      51.491  -9.527  51.099  1.00  0.00      PROA N
ATOM   3129  HN  ARG A 213      51.568  -8.890  51.862  1.00  0.00      PROA H
ATOM   3130  CA  ARG A 213      50.542  -9.119  50.092  1.00  0.00      PROA C
ATOM   3131  HA  ARG A 213      50.244  -9.997  49.538  1.00  0.00      PROA H
ATOM   3132  CB  ARG A 213      49.290  -8.556  50.821  1.00  0.00      PROA C
ATOM   3133  HB1 ARG A 213      49.585  -7.593  51.290  1.00  0.00      PROA H
ATOM   3134  HB2 ARG A 213      48.960  -9.313  51.565  1.00  0.00      PROA H
ATOM   3135  CG  ARG A 213      48.220  -8.109  49.798  1.00  0.00      PROA C
ATOM   3136  HG1 ARG A 213      47.976  -8.968  49.137  1.00  0.00      PROA H
ATOM   3137  HG2 ARG A 213      48.709  -7.455  49.044  1.00  0.00      PROA H
ATOM   3138  CD  ARG A 213      46.945  -7.447  50.265  1.00  0.00      PROA C
ATOM   3139  HD1 ARG A 213      46.250  -7.984  50.946  1.00  0.00      PROA H
ATOM   3140  HD2 ARG A 213      46.342  -7.319  49.340  1.00  0.00      PROA H
ATOM   3141  NE  ARG A 213      47.208  -6.191  50.921  1.00  0.00      PROA N
ATOM   3142  HE  ARG A 213      47.075  -6.086  51.907  1.00  0.00      PROA H
ATOM   3143  CZ  ARG A 213      47.156  -5.030  50.285  1.00  0.00      PROA C
ATOM   3144  NH1 ARG A 213      47.157  -4.935  48.993  1.00  0.00      PROA N
ATOM   3145 HH11 ARG A 213      47.147  -5.813  48.514  1.00  0.00      PROA H
ATOM   3146 HH12 ARG A 213      47.596  -4.182  48.502  1.00  0.00      PROA H
ATOM   3147  NH2 ARG A 213      47.284  -3.895  50.959  1.00  0.00      PROA N
ATOM   3148 HH21 ARG A 213      47.065  -3.092  50.405  1.00  0.00      PROA H
ATOM   3149 HH22 ARG A 213      47.224  -3.874  51.957  1.00  0.00      PROA H
ATOM   3150  C   ARG A 213      51.142  -8.209  48.995  1.00  0.00      PROA C
ATOM   3151  O   ARG A 213      51.885  -7.315  49.347  1.00  0.00      PROA O
ATOM   3152  N   GLY A 214      50.852  -8.559  47.673  1.00  0.00      PROA N
ATOM   3153  HN  GLY A 214      50.283  -9.368  47.552  1.00  0.00      PROA H
ATOM   3154  CA  GLY A 214      51.400  -8.093  46.449  1.00  0.00      PROA C
ATOM   3155  HA1 GLY A 214      51.146  -7.050  46.326  1.00  0.00      PROA H
ATOM   3156  HA2 GLY A 214      50.835  -8.702  45.759  1.00  0.00      PROA H
ATOM   3157  C   GLY A 214      52.917  -8.317  46.090  1.00  0.00      PROA C
ATOM   3158  O   GLY A 214      53.695  -8.885  46.810  1.00  0.00      PROA O
ATOM   3159  N   ASP A 215      53.256  -7.831  44.864  1.00  0.00      PROA N
ATOM   3160  HN  ASP A 215      52.488  -7.414  44.383  1.00  0.00      PROA H
ATOM   3161  CA  ASP A 215      54.522  -7.737  44.198  1.00  0.00      PROA C
ATOM   3162  HA  ASP A 215      54.309  -7.222  43.273  1.00  0.00      PROA H
ATOM   3163  CB  ASP A 215      55.497  -6.689  44.865  1.00  0.00      PROA C
ATOM   3164  HB1 ASP A 215      56.499  -6.715  44.387  1.00  0.00      PROA H
ATOM   3165  HB2 ASP A 215      55.642  -6.987  45.926  1.00  0.00      PROA H
ATOM   3166  CG  ASP A 215      55.057  -5.216  44.833  1.00  0.00      PROA C
ATOM   3167  OD1 ASP A 215      55.903  -4.302  45.116  1.00  0.00      PROA O
ATOM   3168  OD2 ASP A 215      53.954  -4.849  44.369  1.00  0.00      PROA O
ATOM   3169  C   ASP A 215      55.193  -9.057  44.012  1.00  0.00      PROA C
ATOM   3170  O   ASP A 215      56.385  -9.198  43.922  1.00  0.00      PROA O
ATOM   3171  N   THR A 216      54.360 -10.133  43.932  1.00  0.00      PROA N
ATOM   3172  HN  THR A 216      53.400  -9.904  44.071  1.00  0.00      PROA H
ATOM   3173  CA  THR A 216      54.719 -11.506  44.052  1.00  0.00      PROA C
ATOM   3174  HA  THR A 216      54.871 -11.506  45.121  1.00  0.00      PROA H
ATOM   3175  CB  THR A 216      53.548 -12.504  43.858  1.00  0.00      PROA C
ATOM   3176  HB  THR A 216      53.324 -12.448  42.772  1.00  0.00      PROA H
ATOM   3177  OG1 THR A 216      52.357 -12.119  44.572  1.00  0.00      PROA O
ATOM   3178  HG1 THR A 216      52.606 -11.856  45.461  1.00  0.00      PROA H
ATOM   3179  CG2 THR A 216      53.942 -13.888  44.381  1.00  0.00      PROA C
ATOM   3180 HG21 THR A 216      54.125 -13.837  45.476  1.00  0.00      PROA H
ATOM   3181 HG22 THR A 216      54.671 -14.534  43.846  1.00  0.00      PROA H
ATOM   3182 HG23 THR A 216      53.041 -14.537  44.339  1.00  0.00      PROA H
ATOM   3183  C   THR A 216      55.878 -12.022  43.322  1.00  0.00      PROA C
ATOM   3184  O   THR A 216      56.832 -12.558  43.953  1.00  0.00      PROA O
ATOM   3185  N   MET A 217      55.908 -12.007  41.960  1.00  0.00      PROA N
ATOM   3186  HN  MET A 217      55.371 -11.307  41.496  1.00  0.00      PROA H
ATOM   3187  CA  MET A 217      56.837 -12.699  41.146  1.00  0.00      PROA C
ATOM   3188  HA  MET A 217      57.049 -13.625  41.659  1.00  0.00      PROA H
ATOM   3189  CB  MET A 217      56.164 -12.988  39.779  1.00  0.00      PROA C
ATOM   3190  HB1 MET A 217      56.906 -13.485  39.119  1.00  0.00      PROA H
ATOM   3191  HB2 MET A 217      55.765 -12.054  39.327  1.00  0.00      PROA H
ATOM   3192  CG  MET A 217      55.017 -13.937  39.863  1.00  0.00      PROA C
ATOM   3193  HG1 MET A 217      54.564 -14.094  38.861  1.00  0.00      PROA H
ATOM   3194  HG2 MET A 217      54.243 -13.527  40.547  1.00  0.00      PROA H
ATOM   3195  SD  MET A 217      55.464 -15.590  40.489  1.00  0.00      PROA S
ATOM   3196  CE  MET A 217      55.854 -16.311  38.857  1.00  0.00      PROA C
ATOM   3197  HE1 MET A 217      55.019 -16.959  38.515  1.00  0.00      PROA H
ATOM   3198  HE2 MET A 217      56.906 -16.654  38.951  1.00  0.00      PROA H
ATOM   3199  HE3 MET A 217      55.941 -15.475  38.130  1.00  0.00      PROA H
ATOM   3200  C   MET A 217      58.176 -11.920  40.990  1.00  0.00      PROA C
ATOM   3201  O   MET A 217      59.268 -12.435  40.833  1.00  0.00      PROA O
ATOM   3202  N   LYS A 218      58.123 -10.580  41.162  1.00  0.00      PROA N
ATOM   3203  HN  LYS A 218      57.250 -10.100  41.191  1.00  0.00      PROA H
ATOM   3204  CA  LYS A 218      59.197  -9.642  41.423  1.00  0.00      PROA C
ATOM   3205  HA  LYS A 218      59.819  -9.862  40.569  1.00  0.00      PROA H
ATOM   3206  CB  LYS A 218      58.673  -8.223  41.344  1.00  0.00      PROA C
ATOM   3207  HB1 LYS A 218      59.448  -7.472  41.609  1.00  0.00      PROA H
ATOM   3208  HB2 LYS A 218      57.730  -8.089  41.916  1.00  0.00      PROA H
ATOM   3209  CG  LYS A 218      58.315  -7.722  39.927  1.00  0.00      PROA C
ATOM   3210  HG1 LYS A 218      57.722  -8.469  39.357  1.00  0.00      PROA H
ATOM   3211  HG2 LYS A 218      59.300  -7.571  39.435  1.00  0.00      PROA H
ATOM   3212  CD  LYS A 218      57.590  -6.327  39.895  1.00  0.00      PROA C
ATOM   3213  HD1 LYS A 218      57.198  -6.069  38.887  1.00  0.00      PROA H
ATOM   3214  HD2 LYS A 218      58.415  -5.583  39.877  1.00  0.00      PROA H
ATOM   3215  CE  LYS A 218      56.555  -6.098  41.005  1.00  0.00      PROA C
ATOM   3216  HE1 LYS A 218      57.120  -5.741  41.893  1.00  0.00      PROA H
ATOM   3217  HE2 LYS A 218      55.982  -7.035  41.169  1.00  0.00      PROA H
ATOM   3218  NZ  LYS A 218      55.581  -5.013  40.694  1.00  0.00      PROA N
ATOM   3219  HZ1 LYS A 218      55.504  -4.938  39.659  1.00  0.00      PROA H
ATOM   3220  HZ2 LYS A 218      55.835  -4.086  41.090  1.00  0.00      PROA H
ATOM   3221  HZ3 LYS A 218      54.611  -5.199  41.021  1.00  0.00      PROA H
ATOM   3222  C   LYS A 218      59.979  -9.856  42.712  1.00  0.00      PROA C
ATOM   3223  O   LYS A 218      61.200  -9.879  42.646  1.00  0.00      PROA O
ATOM   3224  N   ARG A 219      59.240 -10.147  43.813  1.00  0.00      PROA N
ATOM   3225  HN  ARG A 219      58.243 -10.124  43.825  1.00  0.00      PROA H
ATOM   3226  CA  ARG A 219      59.855 -10.649  45.048  1.00  0.00      PROA C
ATOM   3227  HA  ARG A 219      60.604  -9.919  45.316  1.00  0.00      PROA H
ATOM   3228  CB  ARG A 219      58.709 -10.612  46.171  1.00  0.00      PROA C
ATOM   3229  HB1 ARG A 219      59.058 -11.367  46.908  1.00  0.00      PROA H
ATOM   3230  HB2 ARG A 219      57.774 -11.044  45.756  1.00  0.00      PROA H
ATOM   3231  CG  ARG A 219      58.612  -9.282  46.835  1.00  0.00      PROA C
ATOM   3232  HG1 ARG A 219      58.529  -8.494  46.057  1.00  0.00      PROA H
ATOM   3233  HG2 ARG A 219      59.516  -9.032  47.432  1.00  0.00      PROA H
ATOM   3234  CD  ARG A 219      57.356  -9.146  47.738  1.00  0.00      PROA C
ATOM   3235  HD1 ARG A 219      57.564  -9.876  48.550  1.00  0.00      PROA H
ATOM   3236  HD2 ARG A 219      56.376  -9.336  47.251  1.00  0.00      PROA H
ATOM   3237  NE  ARG A 219      57.441  -7.767  48.350  1.00  0.00      PROA N
ATOM   3238  HE  ARG A 219      58.168  -7.119  48.121  1.00  0.00      PROA H
ATOM   3239  CZ  ARG A 219      56.390  -7.168  48.955  1.00  0.00      PROA C
ATOM   3240  NH1 ARG A 219      55.253  -7.673  49.287  1.00  0.00      PROA N
ATOM   3241 HH11 ARG A 219      55.129  -8.646  49.093  1.00  0.00      PROA H
ATOM   3242 HH12 ARG A 219      54.644  -6.991  49.691  1.00  0.00      PROA H
ATOM   3243  NH2 ARG A 219      56.515  -5.895  49.190  1.00  0.00      PROA N
ATOM   3244 HH21 ARG A 219      57.233  -5.361  48.744  1.00  0.00      PROA H
ATOM   3245 HH22 ARG A 219      55.654  -5.474  49.477  1.00  0.00      PROA H
ATOM   3246  C   ARG A 219      60.564 -12.022  44.988  1.00  0.00      PROA C
ATOM   3247  O   ARG A 219      61.677 -12.278  45.405  1.00  0.00      PROA O
ATOM   3248  N   LEU A 220      59.887 -12.959  44.239  1.00  0.00      PROA N
ATOM   3249  HN  LEU A 220      58.918 -12.828  44.049  1.00  0.00      PROA H
ATOM   3250  CA  LEU A 220      60.495 -14.267  43.926  1.00  0.00      PROA C
ATOM   3251  HA  LEU A 220      60.993 -14.618  44.818  1.00  0.00      PROA H
ATOM   3252  CB  LEU A 220      59.523 -15.342  43.301  1.00  0.00      PROA C
ATOM   3253  HB1 LEU A 220      60.144 -16.113  42.797  1.00  0.00      PROA H
ATOM   3254  HB2 LEU A 220      58.908 -14.939  42.468  1.00  0.00      PROA H
ATOM   3255  CG  LEU A 220      58.601 -16.041  44.379  1.00  0.00      PROA C
ATOM   3256  HG  LEU A 220      58.100 -15.233  44.954  1.00  0.00      PROA H
ATOM   3257  CD1 LEU A 220      57.583 -16.887  43.599  1.00  0.00      PROA C
ATOM   3258 HD11 LEU A 220      58.088 -17.540  42.855  1.00  0.00      PROA H
ATOM   3259 HD12 LEU A 220      56.940 -16.241  42.964  1.00  0.00      PROA H
ATOM   3260 HD13 LEU A 220      56.961 -17.470  44.311  1.00  0.00      PROA H
ATOM   3261  CD2 LEU A 220      59.320 -16.988  45.367  1.00  0.00      PROA C
ATOM   3262 HD21 LEU A 220      58.663 -17.429  46.148  1.00  0.00      PROA H
ATOM   3263 HD22 LEU A 220      60.010 -16.306  45.909  1.00  0.00      PROA H
ATOM   3264 HD23 LEU A 220      59.878 -17.786  44.834  1.00  0.00      PROA H
ATOM   3265  C   LEU A 220      61.665 -14.037  42.897  1.00  0.00      PROA C
ATOM   3266  O   LEU A 220      62.698 -14.722  43.016  1.00  0.00      PROA O
ATOM   3267  N   ALA A 221      61.544 -13.144  41.901  1.00  0.00      PROA N
ATOM   3268  HN  ALA A 221      60.757 -12.542  41.794  1.00  0.00      PROA H
ATOM   3269  CA  ALA A 221      62.578 -12.814  40.900  1.00  0.00      PROA C
ATOM   3270  HA  ALA A 221      62.806 -13.723  40.363  1.00  0.00      PROA H
ATOM   3271  CB  ALA A 221      61.940 -11.819  39.838  1.00  0.00      PROA C
ATOM   3272  HB1 ALA A 221      61.161 -12.318  39.223  1.00  0.00      PROA H
ATOM   3273  HB2 ALA A 221      62.666 -11.621  39.020  1.00  0.00      PROA H
ATOM   3274  HB3 ALA A 221      61.588 -10.871  40.298  1.00  0.00      PROA H
ATOM   3275  C   ALA A 221      63.936 -12.276  41.412  1.00  0.00      PROA C
ATOM   3276  O   ALA A 221      64.939 -12.775  40.998  1.00  0.00      PROA O
ATOM   3277  N   ARG A 222      63.944 -11.359  42.340  1.00  0.00      PROA N
ATOM   3278  HN  ARG A 222      63.057 -11.091  42.708  1.00  0.00      PROA H
ATOM   3279  CA  ARG A 222      65.100 -10.951  43.009  1.00  0.00      PROA C
ATOM   3280  HA  ARG A 222      65.842 -10.846  42.232  1.00  0.00      PROA H
ATOM   3281  CB  ARG A 222      64.856  -9.575  43.862  1.00  0.00      PROA C
ATOM   3282  HB1 ARG A 222      64.568  -8.771  43.151  1.00  0.00      PROA H
ATOM   3283  HB2 ARG A 222      65.848  -9.378  44.321  1.00  0.00      PROA H
ATOM   3284  CG  ARG A 222      63.792  -9.529  44.930  1.00  0.00      PROA C
ATOM   3285  HG1 ARG A 222      64.270 -10.137  45.728  1.00  0.00      PROA H
ATOM   3286  HG2 ARG A 222      62.899 -10.071  44.551  1.00  0.00      PROA H
ATOM   3287  CD  ARG A 222      63.425  -8.206  45.535  1.00  0.00      PROA C
ATOM   3288  HD1 ARG A 222      64.373  -7.764  45.908  1.00  0.00      PROA H
ATOM   3289  HD2 ARG A 222      62.789  -8.420  46.420  1.00  0.00      PROA H
ATOM   3290  NE  ARG A 222      62.846  -7.216  44.510  1.00  0.00      PROA N
ATOM   3291  HE  ARG A 222      63.228  -7.197  43.586  1.00  0.00      PROA H
ATOM   3292  CZ  ARG A 222      61.664  -6.701  44.559  1.00  0.00      PROA C
ATOM   3293  NH1 ARG A 222      60.903  -6.964  45.632  1.00  0.00      PROA N
ATOM   3294 HH11 ARG A 222      61.396  -7.244  46.456  1.00  0.00      PROA H
ATOM   3295 HH12 ARG A 222      60.058  -6.443  45.749  1.00  0.00      PROA H
ATOM   3296  NH2 ARG A 222      61.092  -6.066  43.528  1.00  0.00      PROA N
ATOM   3297 HH21 ARG A 222      61.641  -6.032  42.694  1.00  0.00      PROA H
ATOM   3298 HH22 ARG A 222      60.215  -5.586  43.550  1.00  0.00      PROA H
ATOM   3299  C   ARG A 222      65.610 -12.083  43.970  1.00  0.00      PROA C
ATOM   3300  O   ARG A 222      66.829 -12.226  43.905  1.00  0.00      PROA O
ATOM   3301  N   PHE A 223      64.765 -12.893  44.579  1.00  0.00      PROA N
ATOM   3302  HN  PHE A 223      63.779 -12.765  44.501  1.00  0.00      PROA H
ATOM   3303  CA  PHE A 223      65.178 -14.090  45.374  1.00  0.00      PROA C
ATOM   3304  HA  PHE A 223      66.020 -13.632  45.872  1.00  0.00      PROA H
ATOM   3305  CB  PHE A 223      64.049 -14.682  46.207  1.00  0.00      PROA C
ATOM   3306  HB1 PHE A 223      63.212 -14.753  45.480  1.00  0.00      PROA H
ATOM   3307  HB2 PHE A 223      63.809 -13.996  47.047  1.00  0.00      PROA H
ATOM   3308  CG  PHE A 223      64.113 -16.089  46.761  1.00  0.00      PROA C
ATOM   3309  CD1 PHE A 223      63.380 -17.145  46.119  1.00  0.00      PROA C
ATOM   3310  HD1 PHE A 223      62.726 -16.885  45.299  1.00  0.00      PROA H
ATOM   3311  CE1 PHE A 223      63.615 -18.439  46.593  1.00  0.00      PROA C
ATOM   3312  HE1 PHE A 223      63.098 -19.276  46.147  1.00  0.00      PROA H
ATOM   3313  CZ  PHE A 223      64.620 -18.628  47.556  1.00  0.00      PROA C
ATOM   3314  HZ  PHE A 223      65.115 -19.582  47.663  1.00  0.00      PROA H
ATOM   3315  CD2 PHE A 223      65.000 -16.235  47.799  1.00  0.00      PROA C
ATOM   3316  HD2 PHE A 223      65.617 -15.398  48.091  1.00  0.00      PROA H
ATOM   3317  CE2 PHE A 223      65.241 -17.574  48.206  1.00  0.00      PROA C
ATOM   3318  HE2 PHE A 223      66.036 -17.715  48.924  1.00  0.00      PROA H
ATOM   3319  C   PHE A 223      65.930 -15.154  44.590  1.00  0.00      PROA C
ATOM   3320  O   PHE A 223      67.014 -15.610  45.034  1.00  0.00      PROA O
ATOM   3321  N   VAL A 224      65.529 -15.504  43.366  1.00  0.00      PROA N
ATOM   3322  HN  VAL A 224      64.649 -15.140  43.071  1.00  0.00      PROA H
ATOM   3323  CA  VAL A 224      66.272 -16.525  42.573  1.00  0.00      PROA C
ATOM   3324  HA  VAL A 224      66.525 -17.345  43.228  1.00  0.00      PROA H
ATOM   3325  CB  VAL A 224      65.408 -17.064  41.370  1.00  0.00      PROA C
ATOM   3326  HB  VAL A 224      66.086 -17.804  40.892  1.00  0.00      PROA H
ATOM   3327  CG1 VAL A 224      64.253 -17.902  41.860  1.00  0.00      PROA C
ATOM   3328 HG11 VAL A 224      63.551 -18.201  41.052  1.00  0.00      PROA H
ATOM   3329 HG12 VAL A 224      63.660 -17.296  42.577  1.00  0.00      PROA H
ATOM   3330 HG13 VAL A 224      64.571 -18.841  42.361  1.00  0.00      PROA H
ATOM   3331  CG2 VAL A 224      64.929 -15.958  40.465  1.00  0.00      PROA C
ATOM   3332 HG21 VAL A 224      64.319 -16.418  39.658  1.00  0.00      PROA H
ATOM   3333 HG22 VAL A 224      65.874 -15.451  40.179  1.00  0.00      PROA H
ATOM   3334 HG23 VAL A 224      64.323 -15.238  41.056  1.00  0.00      PROA H
ATOM   3335  C   VAL A 224      67.601 -16.153  42.200  1.00  0.00      PROA C
ATOM   3336  O   VAL A 224      68.501 -17.004  42.118  1.00  0.00      PROA O
ATOM   3337  N   GLU A 225      67.907 -14.869  42.068  1.00  0.00      PROA N
ATOM   3338  HN  GLU A 225      67.156 -14.213  42.064  1.00  0.00      PROA H
ATOM   3339  CA  GLU A 225      69.219 -14.494  41.731  1.00  0.00      PROA C
ATOM   3340  HA  GLU A 225      69.804 -15.247  41.224  1.00  0.00      PROA H
ATOM   3341  CB  GLU A 225      69.113 -13.317  40.710  1.00  0.00      PROA C
ATOM   3342  HB1 GLU A 225      70.162 -13.092  40.422  1.00  0.00      PROA H
ATOM   3343  HB2 GLU A 225      68.731 -12.389  41.187  1.00  0.00      PROA H
ATOM   3344  CG  GLU A 225      68.219 -13.548  39.470  1.00  0.00      PROA C
ATOM   3345  HG1 GLU A 225      67.171 -13.414  39.814  1.00  0.00      PROA H
ATOM   3346  HG2 GLU A 225      68.257 -14.590  39.085  1.00  0.00      PROA H
ATOM   3347  CD  GLU A 225      68.824 -12.655  38.371  1.00  0.00      PROA C
ATOM   3348  OE1 GLU A 225      69.513 -13.185  37.496  1.00  0.00      PROA O
ATOM   3349  OE2 GLU A 225      68.436 -11.446  38.304  1.00  0.00      PROA O
ATOM   3350  C   GLU A 225      69.976 -14.054  42.943  1.00  0.00      PROA C
ATOM   3351  O   GLU A 225      71.183 -14.369  42.885  1.00  0.00      PROA O
ATOM   3352  N   LEU A 226      69.456 -13.489  44.058  1.00  0.00      PROA N
ATOM   3353  HN  LEU A 226      68.520 -13.147  44.046  1.00  0.00      PROA H
ATOM   3354  CA  LEU A 226      70.073 -13.232  45.306  1.00  0.00      PROA C
ATOM   3355  HA  LEU A 226      70.959 -12.634  45.152  1.00  0.00      PROA H
ATOM   3356  CB  LEU A 226      69.257 -12.245  46.208  1.00  0.00      PROA C
ATOM   3357  HB1 LEU A 226      68.182 -12.525  46.198  1.00  0.00      PROA H
ATOM   3358  HB2 LEU A 226      69.358 -11.243  45.740  1.00  0.00      PROA H
ATOM   3359  CG  LEU A 226      69.593 -11.942  47.711  1.00  0.00      PROA C
ATOM   3360  HG  LEU A 226      69.584 -12.898  48.277  1.00  0.00      PROA H
ATOM   3361  CD1 LEU A 226      71.037 -11.352  47.827  1.00  0.00      PROA C
ATOM   3362 HD11 LEU A 226      71.215 -11.429  48.921  1.00  0.00      PROA H
ATOM   3363 HD12 LEU A 226      71.058 -10.286  47.515  1.00  0.00      PROA H
ATOM   3364 HD13 LEU A 226      71.761 -12.062  47.373  1.00  0.00      PROA H
ATOM   3365  CD2 LEU A 226      68.635 -10.992  48.357  1.00  0.00      PROA C
ATOM   3366 HD21 LEU A 226      67.619 -11.442  48.350  1.00  0.00      PROA H
ATOM   3367 HD22 LEU A 226      68.646 -10.068  47.740  1.00  0.00      PROA H
ATOM   3368 HD23 LEU A 226      68.906 -10.807  49.418  1.00  0.00      PROA H
ATOM   3369  C   LEU A 226      70.558 -14.423  46.088  1.00  0.00      PROA C
ATOM   3370  O   LEU A 226      71.621 -14.486  46.633  1.00  0.00      PROA O
ATOM   3371  N   TYR A 227      69.712 -15.543  46.086  1.00  0.00      PROA N
ATOM   3372  HN  TYR A 227      68.854 -15.577  45.581  1.00  0.00      PROA H
ATOM   3373  CA  TYR A 227      69.892 -16.672  46.933  1.00  0.00      PROA C
ATOM   3374  HA  TYR A 227      69.734 -16.299  47.934  1.00  0.00      PROA H
ATOM   3375  CB  TYR A 227      68.648 -17.574  46.805  1.00  0.00      PROA C
ATOM   3376  HB1 TYR A 227      68.234 -17.615  45.775  1.00  0.00      PROA H
ATOM   3377  HB2 TYR A 227      67.780 -17.146  47.350  1.00  0.00      PROA H
ATOM   3378  CG  TYR A 227      68.776 -18.960  47.395  1.00  0.00      PROA C
ATOM   3379  CD1 TYR A 227      68.937 -20.127  46.649  1.00  0.00      PROA C
ATOM   3380  HD1 TYR A 227      69.229 -20.113  45.610  1.00  0.00      PROA H
ATOM   3381  CE1 TYR A 227      68.807 -21.383  47.281  1.00  0.00      PROA C
ATOM   3382  HE1 TYR A 227      68.951 -22.263  46.671  1.00  0.00      PROA H
ATOM   3383  CZ  TYR A 227      68.509 -21.510  48.638  1.00  0.00      PROA C
ATOM   3384  OH  TYR A 227      68.223 -22.702  49.325  1.00  0.00      PROA O
ATOM   3385  HH  TYR A 227      68.351 -23.445  48.730  1.00  0.00      PROA H
ATOM   3386  CD2 TYR A 227      68.454 -19.079  48.802  1.00  0.00      PROA C
ATOM   3387  HD2 TYR A 227      68.233 -18.218  49.416  1.00  0.00      PROA H
ATOM   3388  CE2 TYR A 227      68.360 -20.317  49.421  1.00  0.00      PROA C
ATOM   3389  HE2 TYR A 227      68.038 -20.385  50.450  1.00  0.00      PROA H
ATOM   3390  C   TYR A 227      71.242 -17.416  46.946  1.00  0.00      PROA C
ATOM   3391  O   TYR A 227      71.720 -17.710  48.065  1.00  0.00      PROA O
ATOM   3392  N   PRO A 228      72.004 -17.664  45.842  1.00  0.00      PROA N
ATOM   3393  CD  PRO A 228      71.356 -17.965  44.541  1.00  0.00      PROA C
ATOM   3394  HD1 PRO A 228      71.207 -16.964  44.083  1.00  0.00      PROA H
ATOM   3395  HD2 PRO A 228      70.283 -18.240  44.620  1.00  0.00      PROA H
ATOM   3396  CA  PRO A 228      73.330 -18.269  45.903  1.00  0.00      PROA C
ATOM   3397  HA  PRO A 228      73.237 -19.175  46.484  1.00  0.00      PROA H
ATOM   3398  CB  PRO A 228      73.603 -18.603  44.418  1.00  0.00      PROA C
ATOM   3399  HB1 PRO A 228      74.378 -19.393  44.318  1.00  0.00      PROA H
ATOM   3400  HB2 PRO A 228      74.018 -17.724  43.878  1.00  0.00      PROA H
ATOM   3401  CG  PRO A 228      72.205 -19.000  43.822  1.00  0.00      PROA C
ATOM   3402  HG1 PRO A 228      72.135 -19.025  42.714  1.00  0.00      PROA H
ATOM   3403  HG2 PRO A 228      71.802 -19.921  44.296  1.00  0.00      PROA H
ATOM   3404  C   PRO A 228      74.337 -17.459  46.617  1.00  0.00      PROA C
ATOM   3405  O   PRO A 228      75.313 -18.066  46.972  1.00  0.00      PROA O
ATOM   3406  N   VAL A 229      74.142 -16.099  46.681  1.00  0.00      PROA N
ATOM   3407  HN  VAL A 229      73.342 -15.776  46.183  1.00  0.00      PROA H
ATOM   3408  CA  VAL A 229      74.930 -15.239  47.563  1.00  0.00      PROA C
ATOM   3409  HA  VAL A 229      75.958 -15.436  47.295  1.00  0.00      PROA H
ATOM   3410  CB  VAL A 229      74.557 -13.742  47.541  1.00  0.00      PROA C
ATOM   3411  HB  VAL A 229      73.514 -13.436  47.771  1.00  0.00      PROA H
ATOM   3412  CG1 VAL A 229      75.439 -12.836  48.297  1.00  0.00      PROA C
ATOM   3413 HG11 VAL A 229      76.390 -12.598  47.773  1.00  0.00      PROA H
ATOM   3414 HG12 VAL A 229      75.714 -13.090  49.343  1.00  0.00      PROA H
ATOM   3415 HG13 VAL A 229      75.031 -11.804  48.357  1.00  0.00      PROA H
ATOM   3416  CG2 VAL A 229      74.849 -13.334  46.020  1.00  0.00      PROA C
ATOM   3417 HG21 VAL A 229      73.957 -13.643  45.435  1.00  0.00      PROA H
ATOM   3418 HG22 VAL A 229      75.737 -13.903  45.670  1.00  0.00      PROA H
ATOM   3419 HG23 VAL A 229      74.946 -12.231  45.927  1.00  0.00      PROA H
ATOM   3420  C   VAL A 229      74.748 -15.606  48.961  1.00  0.00      PROA C
ATOM   3421  O   VAL A 229      75.747 -15.858  49.675  1.00  0.00      PROA O
ATOM   3422  N   LEU A 230      73.467 -15.690  49.366  1.00  0.00      PROA N
ATOM   3423  HN  LEU A 230      72.715 -15.505  48.739  1.00  0.00      PROA H
ATOM   3424  CA  LEU A 230      73.094 -16.056  50.752  1.00  0.00      PROA C
ATOM   3425  HA  LEU A 230      73.532 -15.410  51.498  1.00  0.00      PROA H
ATOM   3426  CB  LEU A 230      71.550 -16.031  51.000  1.00  0.00      PROA C
ATOM   3427  HB1 LEU A 230      71.287 -16.234  52.060  1.00  0.00      PROA H
ATOM   3428  HB2 LEU A 230      71.112 -16.821  50.354  1.00  0.00      PROA H
ATOM   3429  CG  LEU A 230      70.901 -14.647  50.562  1.00  0.00      PROA C
ATOM   3430  HG  LEU A 230      71.111 -14.471  49.485  1.00  0.00      PROA H
ATOM   3431  CD1 LEU A 230      69.408 -14.756  50.758  1.00  0.00      PROA C
ATOM   3432 HD11 LEU A 230      68.942 -15.503  50.081  1.00  0.00      PROA H
ATOM   3433 HD12 LEU A 230      68.857 -13.817  50.537  1.00  0.00      PROA H
ATOM   3434 HD13 LEU A 230      69.231 -15.058  51.812  1.00  0.00      PROA H
ATOM   3435  CD2 LEU A 230      71.516 -13.528  51.388  1.00  0.00      PROA C
ATOM   3436 HD21 LEU A 230      72.617 -13.452  51.261  1.00  0.00      PROA H
ATOM   3437 HD22 LEU A 230      71.392 -13.635  52.487  1.00  0.00      PROA H
ATOM   3438 HD23 LEU A 230      71.072 -12.560  51.071  1.00  0.00      PROA H
ATOM   3439  C   LEU A 230      73.578 -17.499  51.140  1.00  0.00      PROA C
ATOM   3440  O   LEU A 230      73.865 -17.727  52.330  1.00  0.00      PROA O
ATOM   3441  N   GLN A 231      73.693 -18.513  50.206  1.00  0.00      PROA N
ATOM   3442  HN  GLN A 231      73.174 -18.403  49.362  1.00  0.00      PROA H
ATOM   3443  CA  GLN A 231      74.333 -19.799  50.431  1.00  0.00      PROA C
ATOM   3444  HA  GLN A 231      73.900 -20.311  51.277  1.00  0.00      PROA H
ATOM   3445  CB  GLN A 231      74.183 -20.665  49.161  1.00  0.00      PROA C
ATOM   3446  HB1 GLN A 231      74.847 -21.547  49.292  1.00  0.00      PROA H
ATOM   3447  HB2 GLN A 231      74.593 -20.140  48.271  1.00  0.00      PROA H
ATOM   3448  CG  GLN A 231      72.787 -21.261  49.008  1.00  0.00      PROA C
ATOM   3449  HG1 GLN A 231      72.170 -20.337  48.994  1.00  0.00      PROA H
ATOM   3450  HG2 GLN A 231      72.491 -21.863  49.894  1.00  0.00      PROA H
ATOM   3451  CD  GLN A 231      72.701 -22.081  47.726  1.00  0.00      PROA C
ATOM   3452  OE1 GLN A 231      73.129 -23.292  47.635  1.00  0.00      PROA O
ATOM   3453  NE2 GLN A 231      72.128 -21.476  46.716  1.00  0.00      PROA N
ATOM   3454 HE21 GLN A 231      72.188 -21.980  45.855  1.00  0.00      PROA H
ATOM   3455 HE22 GLN A 231      71.547 -20.686  46.913  1.00  0.00      PROA H
ATOM   3456  C   GLN A 231      75.850 -19.625  50.834  1.00  0.00      PROA C
ATOM   3457  O   GLN A 231      76.254 -20.318  51.775  1.00  0.00      PROA O
ATOM   3458  N   GLN A 232      76.677 -18.883  50.126  1.00  0.00      PROA N
ATOM   3459  HN  GLN A 232      76.378 -18.353  49.336  1.00  0.00      PROA H
ATOM   3460  CA  GLN A 232      78.064 -18.684  50.470  1.00  0.00      PROA C
ATOM   3461  HA  GLN A 232      78.498 -19.673  50.473  1.00  0.00      PROA H
ATOM   3462  CB  GLN A 232      78.628 -17.810  49.292  1.00  0.00      PROA C
ATOM   3463  HB1 GLN A 232      79.686 -17.500  49.429  1.00  0.00      PROA H
ATOM   3464  HB2 GLN A 232      77.984 -16.905  49.292  1.00  0.00      PROA H
ATOM   3465  CG  GLN A 232      78.621 -18.503  47.894  1.00  0.00      PROA C
ATOM   3466  HG1 GLN A 232      79.489 -18.143  47.301  1.00  0.00      PROA H
ATOM   3467  HG2 GLN A 232      77.786 -17.980  47.382  1.00  0.00      PROA H
ATOM   3468  CD  GLN A 232      78.614 -20.013  47.801  1.00  0.00      PROA C
ATOM   3469  OE1 GLN A 232      77.664 -20.609  47.242  1.00  0.00      PROA O
ATOM   3470  NE2 GLN A 232      79.675 -20.568  48.328  1.00  0.00      PROA N
ATOM   3471 HE21 GLN A 232      80.328 -19.895  48.676  1.00  0.00      PROA H
ATOM   3472 HE22 GLN A 232      79.817 -21.558  48.329  1.00  0.00      PROA H
ATOM   3473  C   GLN A 232      78.338 -18.011  51.757  1.00  0.00      PROA C
ATOM   3474  O   GLN A 232      79.082 -18.567  52.570  1.00  0.00      PROA O
ATOM   3475  N   GLN A 233      77.674 -16.863  52.021  1.00  0.00      PROA N
ATOM   3476  HN  GLN A 233      77.116 -16.473  51.292  1.00  0.00      PROA H
ATOM   3477  CA  GLN A 233      77.715 -16.282  53.374  1.00  0.00      PROA C
ATOM   3478  HA  GLN A 233      78.761 -16.310  53.643  1.00  0.00      PROA H
ATOM   3479  CB  GLN A 233      77.121 -14.861  53.437  1.00  0.00      PROA C
ATOM   3480  HB1 GLN A 233      77.186 -14.535  54.497  1.00  0.00      PROA H
ATOM   3481  HB2 GLN A 233      76.070 -15.009  53.110  1.00  0.00      PROA H
ATOM   3482  CG  GLN A 233      77.854 -13.788  52.487  1.00  0.00      PROA C
ATOM   3483  HG1 GLN A 233      77.944 -12.900  53.149  1.00  0.00      PROA H
ATOM   3484  HG2 GLN A 233      77.264 -13.627  51.559  1.00  0.00      PROA H
ATOM   3485  CD  GLN A 233      79.321 -14.120  52.034  1.00  0.00      PROA C
ATOM   3486  OE1 GLN A 233      79.555 -14.474  50.869  1.00  0.00      PROA O
ATOM   3487  NE2 GLN A 233      80.268 -14.001  52.964  1.00  0.00      PROA N
ATOM   3488 HE21 GLN A 233      80.000 -13.510  53.792  1.00  0.00      PROA H
ATOM   3489 HE22 GLN A 233      81.192 -14.349  52.803  1.00  0.00      PROA H
ATOM   3490  C   GLN A 233      77.301 -17.179  54.499  1.00  0.00      PROA C
ATOM   3491  O   GLN A 233      77.981 -17.367  55.466  1.00  0.00      PROA O
ATOM   3492  N   ALA A 234      76.189 -17.925  54.439  1.00  0.00      PROA N
ATOM   3493  HN  ALA A 234      75.603 -17.730  53.656  1.00  0.00      PROA H
ATOM   3494  CA  ALA A 234      75.654 -18.890  55.319  1.00  0.00      PROA C
ATOM   3495  HA  ALA A 234      75.435 -18.357  56.233  1.00  0.00      PROA H
ATOM   3496  CB  ALA A 234      74.448 -19.598  54.632  1.00  0.00      PROA C
ATOM   3497  HB1 ALA A 234      74.009 -20.277  55.393  1.00  0.00      PROA H
ATOM   3498  HB2 ALA A 234      74.701 -20.129  53.690  1.00  0.00      PROA H
ATOM   3499  HB3 ALA A 234      73.675 -18.889  54.266  1.00  0.00      PROA H
ATOM   3500  C   ALA A 234      76.640 -20.016  55.699  1.00  0.00      PROA C
ATOM   3501  O   ALA A 234      76.929 -20.185  56.866  1.00  0.00      PROA O
ATOM   3502  N   GLN A 235      77.244 -20.705  54.655  1.00  0.00      PROA N
ATOM   3503  HN  GLN A 235      77.117 -20.448  53.700  1.00  0.00      PROA H
ATOM   3504  CA  GLN A 235      78.342 -21.680  54.849  1.00  0.00      PROA C
ATOM   3505  HA  GLN A 235      78.048 -22.310  55.676  1.00  0.00      PROA H
ATOM   3506  CB  GLN A 235      78.517 -22.557  53.607  1.00  0.00      PROA C
ATOM   3507  HB1 GLN A 235      77.572 -23.079  53.347  1.00  0.00      PROA H
ATOM   3508  HB2 GLN A 235      79.316 -23.285  53.864  1.00  0.00      PROA H
ATOM   3509  CG  GLN A 235      79.043 -21.867  52.292  1.00  0.00      PROA C
ATOM   3510  HG1 GLN A 235      79.703 -20.989  52.461  1.00  0.00      PROA H
ATOM   3511  HG2 GLN A 235      78.144 -21.605  51.695  1.00  0.00      PROA H
ATOM   3512  CD  GLN A 235      79.759 -22.820  51.379  1.00  0.00      PROA C
ATOM   3513  OE1 GLN A 235      79.152 -23.368  50.444  1.00  0.00      PROA O
ATOM   3514  NE2 GLN A 235      81.048 -22.996  51.722  1.00  0.00      PROA N
ATOM   3515 HE21 GLN A 235      81.608 -23.623  51.179  1.00  0.00      PROA H
ATOM   3516 HE22 GLN A 235      81.505 -22.418  52.398  1.00  0.00      PROA H
ATOM   3517  C   GLN A 235      79.678 -21.104  55.387  1.00  0.00      PROA C
ATOM   3518  O   GLN A 235      80.428 -21.762  56.175  1.00  0.00      PROA O
ATOM   3519  N   THR A 236      79.992 -19.886  55.022  1.00  0.00      PROA N
ATOM   3520  HN  THR A 236      79.434 -19.483  54.301  1.00  0.00      PROA H
ATOM   3521  CA  THR A 236      81.058 -19.021  55.595  1.00  0.00      PROA C
ATOM   3522  HA  THR A 236      82.003 -19.536  55.507  1.00  0.00      PROA H
ATOM   3523  CB  THR A 236      81.193 -17.709  54.846  1.00  0.00      PROA C
ATOM   3524  HB  THR A 236      80.178 -17.259  54.856  1.00  0.00      PROA H
ATOM   3525  OG1 THR A 236      81.646 -17.941  53.538  1.00  0.00      PROA O
ATOM   3526  HG1 THR A 236      80.914 -18.304  53.034  1.00  0.00      PROA H
ATOM   3527  CG2 THR A 236      82.270 -16.746  55.395  1.00  0.00      PROA C
ATOM   3528 HG21 THR A 236      82.355 -15.847  54.748  1.00  0.00      PROA H
ATOM   3529 HG22 THR A 236      83.269 -17.232  55.424  1.00  0.00      PROA H
ATOM   3530 HG23 THR A 236      82.194 -16.491  56.474  1.00  0.00      PROA H
ATOM   3531  C   THR A 236      80.906 -18.715  57.022  1.00  0.00      PROA C
ATOM   3532  O   THR A 236      81.851 -18.822  57.809  1.00  0.00      PROA O
ATOM   3533  N   ASP A 237      79.669 -18.446  57.435  1.00  0.00      PROA N
ATOM   3534  HN  ASP A 237      78.996 -18.414  56.700  1.00  0.00      PROA H
ATOM   3535  CA  ASP A 237      79.412 -18.197  58.879  1.00  0.00      PROA C
ATOM   3536  HA  ASP A 237      80.350 -17.823  59.261  1.00  0.00      PROA H
ATOM   3537  CB  ASP A 237      78.248 -17.136  59.079  1.00  0.00      PROA C
ATOM   3538  HB1 ASP A 237      77.869 -17.269  60.115  1.00  0.00      PROA H
ATOM   3539  HB2 ASP A 237      77.476 -17.596  58.427  1.00  0.00      PROA H
ATOM   3540  CG  ASP A 237      78.598 -15.668  58.947  1.00  0.00      PROA C
ATOM   3541  OD1 ASP A 237      79.597 -15.217  59.598  1.00  0.00      PROA O
ATOM   3542  OD2 ASP A 237      77.882 -14.933  58.241  1.00  0.00      PROA O
ATOM   3543  C   ASP A 237      79.173 -19.438  59.737  1.00  0.00      PROA C
ATOM   3544  O   ASP A 237      79.504 -19.519  60.887  1.00  0.00      PROA O
ATOM   3545  N   GLY A 238      78.731 -20.576  59.033  1.00  0.00      PROA N
ATOM   3546  HN  GLY A 238      78.576 -20.523  58.050  1.00  0.00      PROA H
ATOM   3547  CA  GLY A 238      78.312 -21.760  59.721  1.00  0.00      PROA C
ATOM   3548  HA1 GLY A 238      78.981 -21.824  60.565  1.00  0.00      PROA H
ATOM   3549  HA2 GLY A 238      78.404 -22.677  59.157  1.00  0.00      PROA H
ATOM   3550  C   GLY A 238      76.952 -21.698  60.298  1.00  0.00      PROA C
ATOM   3551  O   GLY A 238      76.744 -22.386  61.333  1.00  0.00      PROA O
ATOM   3552  N   LYS A 239      76.021 -20.964  59.640  1.00  0.00      PROA N
ATOM   3553  HN  LYS A 239      76.381 -20.524  58.821  1.00  0.00      PROA H
ATOM   3554  CA  LYS A 239      74.656 -20.830  60.101  1.00  0.00      PROA C
ATOM   3555  HA  LYS A 239      74.503 -21.725  60.685  1.00  0.00      PROA H
ATOM   3556  CB  LYS A 239      74.527 -19.556  61.034  1.00  0.00      PROA C
ATOM   3557  HB1 LYS A 239      75.212 -19.677  61.901  1.00  0.00      PROA H
ATOM   3558  HB2 LYS A 239      73.471 -19.474  61.367  1.00  0.00      PROA H
ATOM   3559  CG  LYS A 239      74.932 -18.191  60.403  1.00  0.00      PROA C
ATOM   3560  HG1 LYS A 239      74.342 -17.863  59.521  1.00  0.00      PROA H
ATOM   3561  HG2 LYS A 239      75.966 -18.284  60.006  1.00  0.00      PROA H
ATOM   3562  CD  LYS A 239      74.803 -17.040  61.444  1.00  0.00      PROA C
ATOM   3563  HD1 LYS A 239      75.428 -17.130  62.358  1.00  0.00      PROA H
ATOM   3564  HD2 LYS A 239      73.720 -17.088  61.688  1.00  0.00      PROA H
ATOM   3565  CE  LYS A 239      75.108 -15.737  60.722  1.00  0.00      PROA C
ATOM   3566  HE1 LYS A 239      74.516 -15.579  59.795  1.00  0.00      PROA H
ATOM   3567  HE2 LYS A 239      76.163 -15.626  60.394  1.00  0.00      PROA H
ATOM   3568  NZ  LYS A 239      74.663 -14.615  61.497  1.00  0.00      PROA N
ATOM   3569  HZ1 LYS A 239      73.671 -14.663  61.808  1.00  0.00      PROA H
ATOM   3570  HZ2 LYS A 239      74.741 -13.721  60.971  1.00  0.00      PROA H
ATOM   3571  HZ3 LYS A 239      75.194 -14.539  62.388  1.00  0.00      PROA H
ATOM   3572  C   LYS A 239      73.627 -20.731  58.975  1.00  0.00      PROA C
ATOM   3573  O   LYS A 239      73.484 -19.813  58.188  1.00  0.00      PROA O
ATOM   3574  N   ARG A 240      72.683 -21.702  59.030  1.00  0.00      PROA N
ATOM   3575  HN  ARG A 240      72.727 -22.397  59.744  1.00  0.00      PROA H
ATOM   3576  CA  ARG A 240      71.755 -22.037  57.927  1.00  0.00      PROA C
ATOM   3577  HA  ARG A 240      72.297 -22.040  56.993  1.00  0.00      PROA H
ATOM   3578  CB  ARG A 240      71.243 -23.496  58.162  1.00  0.00      PROA C
ATOM   3579  HB1 ARG A 240      72.135 -24.135  57.989  1.00  0.00      PROA H
ATOM   3580  HB2 ARG A 240      70.447 -23.740  57.426  1.00  0.00      PROA H
ATOM   3581  CG  ARG A 240      70.749 -23.803  59.612  1.00  0.00      PROA C
ATOM   3582  HG1 ARG A 240      70.118 -22.954  59.951  1.00  0.00      PROA H
ATOM   3583  HG2 ARG A 240      71.663 -23.904  60.236  1.00  0.00      PROA H
ATOM   3584  CD  ARG A 240      69.882 -25.120  59.778  1.00  0.00      PROA C
ATOM   3585  HD1 ARG A 240      69.137 -25.248  58.964  1.00  0.00      PROA H
ATOM   3586  HD2 ARG A 240      69.402 -24.960  60.766  1.00  0.00      PROA H
ATOM   3587  NE  ARG A 240      70.966 -26.178  59.580  1.00  0.00      PROA N
ATOM   3588  HE  ARG A 240      71.798 -26.079  59.034  1.00  0.00      PROA H
ATOM   3589  CZ  ARG A 240      70.739 -27.431  59.876  1.00  0.00      PROA C
ATOM   3590  NH1 ARG A 240      69.677 -27.915  60.470  1.00  0.00      PROA N
ATOM   3591 HH11 ARG A 240      68.922 -27.290  60.669  1.00  0.00      PROA H
ATOM   3592 HH12 ARG A 240      69.483 -28.874  60.267  1.00  0.00      PROA H
ATOM   3593  NH2 ARG A 240      71.669 -28.279  59.506  1.00  0.00      PROA N
ATOM   3594 HH21 ARG A 240      72.456 -27.845  59.067  1.00  0.00      PROA H
ATOM   3595 HH22 ARG A 240      71.698 -29.170  59.958  1.00  0.00      PROA H
ATOM   3596  C   ARG A 240      70.584 -21.079  57.945  1.00  0.00      PROA C
ATOM   3597  O   ARG A 240      70.242 -20.495  58.966  1.00  0.00      PROA O
ATOM   3598  N   ILE A 241      69.918 -20.836  56.791  1.00  0.00      PROA N
ATOM   3599  HN  ILE A 241      70.135 -21.482  56.063  1.00  0.00      PROA H
ATOM   3600  CA  ILE A 241      68.781 -20.014  56.699  1.00  0.00      PROA C
ATOM   3601  HA  ILE A 241      69.071 -19.102  57.199  1.00  0.00      PROA H
ATOM   3602  CB  ILE A 241      68.452 -19.758  55.191  1.00  0.00      PROA C
ATOM   3603  HB  ILE A 241      68.127 -20.730  54.762  1.00  0.00      PROA H
ATOM   3604  CG2 ILE A 241      67.237 -18.849  54.988  1.00  0.00      PROA C
ATOM   3605 HG21 ILE A 241      66.277 -19.101  55.488  1.00  0.00      PROA H
ATOM   3606 HG22 ILE A 241      66.982 -18.958  53.912  1.00  0.00      PROA H
ATOM   3607 HG23 ILE A 241      67.591 -17.822  55.219  1.00  0.00      PROA H
ATOM   3608  CG1 ILE A 241      69.669 -19.071  54.584  1.00  0.00      PROA C
ATOM   3609 HG11 ILE A 241      70.566 -19.711  54.729  1.00  0.00      PROA H
ATOM   3610 HG12 ILE A 241      70.047 -18.264  55.247  1.00  0.00      PROA H
ATOM   3611  CD  ILE A 241      69.669 -18.555  53.168  1.00  0.00      PROA C
ATOM   3612  HD1 ILE A 241      70.691 -18.187  52.938  1.00  0.00      PROA H
ATOM   3613  HD2 ILE A 241      68.973 -17.689  53.137  1.00  0.00      PROA H
ATOM   3614  HD3 ILE A 241      69.289 -19.340  52.480  1.00  0.00      PROA H
ATOM   3615  C   ILE A 241      67.584 -20.588  57.466  1.00  0.00      PROA C
ATOM   3616  O   ILE A 241      67.370 -21.804  57.278  1.00  0.00      PROA O
ATOM   3617  N   SER A 242      66.913 -19.710  58.320  1.00  0.00      PROA N
ATOM   3618  HN  SER A 242      67.343 -18.819  58.442  1.00  0.00      PROA H
ATOM   3619  CA  SER A 242      65.643 -20.062  58.915  1.00  0.00      PROA C
ATOM   3620  HA  SER A 242      65.521 -21.135  58.938  1.00  0.00      PROA H
ATOM   3621  CB  SER A 242      65.688 -19.793  60.466  1.00  0.00      PROA C
ATOM   3622  HB1 SER A 242      65.901 -18.719  60.651  1.00  0.00      PROA H
ATOM   3623  HB2 SER A 242      66.491 -20.458  60.850  1.00  0.00      PROA H
ATOM   3624  OG  SER A 242      64.466 -20.026  61.187  1.00  0.00      PROA O
ATOM   3625  HG1 SER A 242      64.112 -20.915  61.108  1.00  0.00      PROA H
ATOM   3626  C   SER A 242      64.437 -19.491  58.254  1.00  0.00      PROA C
ATOM   3627  O   SER A 242      63.460 -20.178  57.970  1.00  0.00      PROA O
ATOM   3628  N   TYR A 243      64.573 -18.249  57.814  1.00  0.00      PROA N
ATOM   3629  HN  TYR A 243      65.352 -17.727  58.151  1.00  0.00      PROA H
ATOM   3630  CA  TYR A 243      63.596 -17.469  57.010  1.00  0.00      PROA C
ATOM   3631  HA  TYR A 243      63.205 -18.132  56.252  1.00  0.00      PROA H
ATOM   3632  CB  TYR A 243      62.443 -16.852  57.767  1.00  0.00      PROA C
ATOM   3633  HB1 TYR A 243      61.912 -17.620  58.368  1.00  0.00      PROA H
ATOM   3634  HB2 TYR A 243      61.762 -16.375  57.030  1.00  0.00      PROA H
ATOM   3635  CG  TYR A 243      62.885 -15.911  58.769  1.00  0.00      PROA C
ATOM   3636  CD1 TYR A 243      63.081 -16.258  60.130  1.00  0.00      PROA C
ATOM   3637  HD1 TYR A 243      62.977 -17.287  60.441  1.00  0.00      PROA H
ATOM   3638  CE1 TYR A 243      63.150 -15.308  61.136  1.00  0.00      PROA C
ATOM   3639  HE1 TYR A 243      63.322 -15.600  62.161  1.00  0.00      PROA H
ATOM   3640  CZ  TYR A 243      63.200 -13.981  60.789  1.00  0.00      PROA C
ATOM   3641  OH  TYR A 243      63.386 -13.072  61.804  1.00  0.00      PROA O
ATOM   3642  HH  TYR A 243      63.737 -12.318  61.325  1.00  0.00      PROA H
ATOM   3643  CD2 TYR A 243      62.871 -14.511  58.446  1.00  0.00      PROA C
ATOM   3644  HD2 TYR A 243      62.819 -14.074  57.459  1.00  0.00      PROA H
ATOM   3645  CE2 TYR A 243      63.125 -13.594  59.413  1.00  0.00      PROA C
ATOM   3646  HE2 TYR A 243      63.293 -12.595  59.039  1.00  0.00      PROA H
ATOM   3647  C   TYR A 243      64.293 -16.539  56.098  1.00  0.00      PROA C
ATOM   3648  O   TYR A 243      65.282 -15.934  56.482  1.00  0.00      PROA O
ATOM   3649  N   VAL A 244      63.690 -16.281  54.929  1.00  0.00      PROA N
ATOM   3650  HN  VAL A 244      62.873 -16.783  54.656  1.00  0.00      PROA H
ATOM   3651  CA  VAL A 244      63.894 -15.164  54.093  1.00  0.00      PROA C
ATOM   3652  HA  VAL A 244      64.730 -14.623  54.512  1.00  0.00      PROA H
ATOM   3653  CB  VAL A 244      64.443 -15.562  52.717  1.00  0.00      PROA C
ATOM   3654  HB  VAL A 244      63.629 -15.813  52.004  1.00  0.00      PROA H
ATOM   3655  CG1 VAL A 244      65.240 -14.476  52.026  1.00  0.00      PROA C
ATOM   3656 HG11 VAL A 244      64.669 -13.582  51.694  1.00  0.00      PROA H
ATOM   3657 HG12 VAL A 244      65.751 -14.612  51.049  1.00  0.00      PROA H
ATOM   3658 HG13 VAL A 244      65.962 -14.130  52.796  1.00  0.00      PROA H
ATOM   3659  CG2 VAL A 244      65.219 -16.848  52.748  1.00  0.00      PROA C
ATOM   3660 HG21 VAL A 244      65.992 -16.798  53.545  1.00  0.00      PROA H
ATOM   3661 HG22 VAL A 244      65.599 -17.044  51.722  1.00  0.00      PROA H
ATOM   3662 HG23 VAL A 244      64.594 -17.682  53.132  1.00  0.00      PROA H
ATOM   3663  C   VAL A 244      62.685 -14.305  53.940  1.00  0.00      PROA C
ATOM   3664  O   VAL A 244      61.571 -14.811  53.525  1.00  0.00      PROA O
ATOM   3665  N   ASP A 245      62.838 -12.995  54.350  1.00  0.00      PROA N
ATOM   3666  HN  ASP A 245      63.703 -12.679  54.732  1.00  0.00      PROA H
ATOM   3667  CA  ASP A 245      61.713 -11.982  54.372  1.00  0.00      PROA C
ATOM   3668  HA  ASP A 245      60.879 -12.520  53.946  1.00  0.00      PROA H
ATOM   3669  CB  ASP A 245      61.351 -11.494  55.859  1.00  0.00      PROA C
ATOM   3670  HB1 ASP A 245      62.176 -10.856  56.242  1.00  0.00      PROA H
ATOM   3671  HB2 ASP A 245      61.325 -12.409  56.489  1.00  0.00      PROA H
ATOM   3672  CG  ASP A 245      59.949 -10.933  55.852  1.00  0.00      PROA C
ATOM   3673  OD1 ASP A 245      59.478 -10.407  54.809  1.00  0.00      PROA O
ATOM   3674  OD2 ASP A 245      59.291 -11.085  56.893  1.00  0.00      PROA O
ATOM   3675  C   ASP A 245      61.967 -10.865  53.373  1.00  0.00      PROA C
ATOM   3676  O   ASP A 245      63.039 -10.306  53.322  1.00  0.00      PROA O
ATOM   3677  N   LEU A 246      61.070 -10.703  52.390  1.00  0.00      PROA N
ATOM   3678  HN  LEU A 246      60.279 -11.305  52.466  1.00  0.00      PROA H
ATOM   3679  CA  LEU A 246      61.087  -9.853  51.173  1.00  0.00      PROA C
ATOM   3680  HA  LEU A 246      62.056  -9.383  51.079  1.00  0.00      PROA H
ATOM   3681  CB  LEU A 246      60.884 -10.701  49.971  1.00  0.00      PROA C
ATOM   3682  HB1 LEU A 246      60.570 -10.153  49.057  1.00  0.00      PROA H
ATOM   3683  HB2 LEU A 246      60.035 -11.402  50.121  1.00  0.00      PROA H
ATOM   3684  CG  LEU A 246      62.103 -11.525  49.667  1.00  0.00      PROA C
ATOM   3685  HG  LEU A 246      62.538 -11.762  50.661  1.00  0.00      PROA H
ATOM   3686  CD1 LEU A 246      61.610 -12.768  48.984  1.00  0.00      PROA C
ATOM   3687 HD11 LEU A 246      61.009 -12.534  48.079  1.00  0.00      PROA H
ATOM   3688 HD12 LEU A 246      61.041 -13.353  49.738  1.00  0.00      PROA H
ATOM   3689 HD13 LEU A 246      62.447 -13.377  48.579  1.00  0.00      PROA H
ATOM   3690  CD2 LEU A 246      63.074 -10.670  48.807  1.00  0.00      PROA C
ATOM   3691 HD21 LEU A 246      64.121 -11.040  48.835  1.00  0.00      PROA H
ATOM   3692 HD22 LEU A 246      63.119  -9.600  49.104  1.00  0.00      PROA H
ATOM   3693 HD23 LEU A 246      62.608 -10.614  47.800  1.00  0.00      PROA H
ATOM   3694  C   LEU A 246      60.058  -8.792  51.203  1.00  0.00      PROA C
ATOM   3695  O   LEU A 246      59.827  -8.017  50.286  1.00  0.00      PROA O
ATOM   3696  N   ARG A 247      59.458  -8.588  52.396  1.00  0.00      PROA N
ATOM   3697  HN  ARG A 247      59.587  -9.219  53.157  1.00  0.00      PROA H
ATOM   3698  CA  ARG A 247      58.439  -7.613  52.536  1.00  0.00      PROA C
ATOM   3699  HA  ARG A 247      57.876  -7.530  51.618  1.00  0.00      PROA H
ATOM   3700  CB  ARG A 247      57.507  -8.212  53.671  1.00  0.00      PROA C
ATOM   3701  HB1 ARG A 247      56.725  -7.446  53.859  1.00  0.00      PROA H
ATOM   3702  HB2 ARG A 247      58.058  -8.375  54.622  1.00  0.00      PROA H
ATOM   3703  CG  ARG A 247      56.736  -9.531  53.333  1.00  0.00      PROA C
ATOM   3704  HG1 ARG A 247      57.445 -10.387  53.348  1.00  0.00      PROA H
ATOM   3705  HG2 ARG A 247      56.224  -9.353  52.363  1.00  0.00      PROA H
ATOM   3706  CD  ARG A 247      55.725  -9.925  54.416  1.00  0.00      PROA C
ATOM   3707  HD1 ARG A 247      55.038 -10.759  54.158  1.00  0.00      PROA H
ATOM   3708  HD2 ARG A 247      55.122  -9.003  54.564  1.00  0.00      PROA H
ATOM   3709  NE  ARG A 247      56.502 -10.240  55.662  1.00  0.00      PROA N
ATOM   3710  HE  ARG A 247      57.477 -10.463  55.659  1.00  0.00      PROA H
ATOM   3711  CZ  ARG A 247      55.945 -10.233  56.865  1.00  0.00      PROA C
ATOM   3712  NH1 ARG A 247      54.616 -10.238  56.993  1.00  0.00      PROA N
ATOM   3713 HH11 ARG A 247      54.071 -10.422  56.175  1.00  0.00      PROA H
ATOM   3714 HH12 ARG A 247      54.425 -10.820  57.783  1.00  0.00      PROA H
ATOM   3715  NH2 ARG A 247      56.622 -10.521  57.899  1.00  0.00      PROA N
ATOM   3716 HH21 ARG A 247      56.060 -10.566  58.725  1.00  0.00      PROA H
ATOM   3717 HH22 ARG A 247      57.606 -10.578  57.728  1.00  0.00      PROA H
ATOM   3718  C   ARG A 247      58.714  -6.119  52.718  1.00  0.00      PROA C
ATOM   3719  O   ARG A 247      57.859  -5.288  53.039  1.00  0.00      PROA O
ATOM   3720  N   TYR A 248      59.933  -5.709  52.391  1.00  0.00      PROA N
ATOM   3721  HN  TYR A 248      60.590  -6.441  52.223  1.00  0.00      PROA H
ATOM   3722  CA  TYR A 248      60.354  -4.313  52.281  1.00  0.00      PROA C
ATOM   3723  HA  TYR A 248      59.721  -3.688  52.892  1.00  0.00      PROA H
ATOM   3724  CB  TYR A 248      61.874  -3.975  52.623  1.00  0.00      PROA C
ATOM   3725  HB1 TYR A 248      62.165  -2.904  52.585  1.00  0.00      PROA H
ATOM   3726  HB2 TYR A 248      62.647  -4.346  51.917  1.00  0.00      PROA H
ATOM   3727  CG  TYR A 248      62.221  -4.636  53.942  1.00  0.00      PROA C
ATOM   3728  CD1 TYR A 248      62.453  -3.775  55.040  1.00  0.00      PROA C
ATOM   3729  HD1 TYR A 248      62.400  -2.707  54.886  1.00  0.00      PROA H
ATOM   3730  CE1 TYR A 248      62.736  -4.333  56.299  1.00  0.00      PROA C
ATOM   3731  HE1 TYR A 248      62.800  -3.758  57.211  1.00  0.00      PROA H
ATOM   3732  CZ  TYR A 248      63.046  -5.648  56.362  1.00  0.00      PROA C
ATOM   3733  OH  TYR A 248      63.249  -6.333  57.583  1.00  0.00      PROA O
ATOM   3734  HH  TYR A 248      62.855  -5.718  58.206  1.00  0.00      PROA H
ATOM   3735  CD2 TYR A 248      62.524  -5.968  54.013  1.00  0.00      PROA C
ATOM   3736  HD2 TYR A 248      62.522  -6.558  53.109  1.00  0.00      PROA H
ATOM   3737  CE2 TYR A 248      63.044  -6.480  55.241  1.00  0.00      PROA C
ATOM   3738  HE2 TYR A 248      63.259  -7.531  55.368  1.00  0.00      PROA H
ATOM   3739  C   TYR A 248      60.028  -3.866  50.857  1.00  0.00      PROA C
ATOM   3740  O   TYR A 248      59.426  -4.562  50.079  1.00  0.00      PROA O
ATOM   3741  N   ASP A 249      60.383  -2.668  50.455  1.00  0.00      PROA N
ATOM   3742  HN  ASP A 249      60.691  -2.025  51.152  1.00  0.00      PROA H
ATOM   3743  CA  ASP A 249      60.304  -2.040  49.155  1.00  0.00      PROA C
ATOM   3744  HA  ASP A 249      59.287  -2.197  48.829  1.00  0.00      PROA H
ATOM   3745  CB  ASP A 249      60.643  -0.562  49.337  1.00  0.00      PROA C
ATOM   3746  HB1 ASP A 249      61.721  -0.340  49.492  1.00  0.00      PROA H
ATOM   3747  HB2 ASP A 249      60.167  -0.163  50.258  1.00  0.00      PROA H
ATOM   3748  CG  ASP A 249      60.178   0.357  48.246  1.00  0.00      PROA C
ATOM   3749  OD1 ASP A 249      59.172   0.074  47.616  1.00  0.00      PROA O
ATOM   3750  OD2 ASP A 249      60.836   1.407  47.907  1.00  0.00      PROA O
ATOM   3751  C   ASP A 249      61.096  -2.861  48.051  1.00  0.00      PROA C
ATOM   3752  O   ASP A 249      60.506  -3.229  47.068  1.00  0.00      PROA O
ATOM   3753  N   SER A 250      62.365  -3.272  48.314  1.00  0.00      PROA N
ATOM   3754  HN  SER A 250      62.809  -2.929  49.138  1.00  0.00      PROA H
ATOM   3755  CA  SER A 250      63.084  -4.119  47.406  1.00  0.00      PROA C
ATOM   3756  HA  SER A 250      62.403  -4.897  47.093  1.00  0.00      PROA H
ATOM   3757  CB  SER A 250      63.611  -3.549  46.066  1.00  0.00      PROA C
ATOM   3758  HB1 SER A 250      62.726  -3.336  45.429  1.00  0.00      PROA H
ATOM   3759  HB2 SER A 250      64.005  -4.335  45.386  1.00  0.00      PROA H
ATOM   3760  OG  SER A 250      64.498  -2.472  46.350  1.00  0.00      PROA O
ATOM   3761  HG1 SER A 250      64.005  -1.648  46.349  1.00  0.00      PROA H
ATOM   3762  C   SER A 250      64.165  -4.923  48.143  1.00  0.00      PROA C
ATOM   3763  O   SER A 250      64.574  -6.018  47.750  1.00  0.00      PROA O
ATOM   3764  N   GLY A 251      64.611  -4.468  49.310  1.00  0.00      PROA N
ATOM   3765  HN  GLY A 251      64.284  -3.564  49.572  1.00  0.00      PROA H
ATOM   3766  CA  GLY A 251      65.402  -5.306  50.238  1.00  0.00      PROA C
ATOM   3767  HA1 GLY A 251      65.508  -4.694  51.121  1.00  0.00      PROA H
ATOM   3768  HA2 GLY A 251      66.370  -5.524  49.810  1.00  0.00      PROA H
ATOM   3769  C   GLY A 251      64.822  -6.586  50.745  1.00  0.00      PROA C
ATOM   3770  O   GLY A 251      63.630  -6.906  50.702  1.00  0.00      PROA O
ATOM   3771  N   ALA A 252      65.728  -7.344  51.279  1.00  0.00      PROA N
ATOM   3772  HN  ALA A 252      66.674  -7.030  51.300  1.00  0.00      PROA H
ATOM   3773  CA  ALA A 252      65.592  -8.661  51.843  1.00  0.00      PROA C
ATOM   3774  HA  ALA A 252      64.540  -8.719  52.081  1.00  0.00      PROA H
ATOM   3775  CB  ALA A 252      66.156  -9.690  50.840  1.00  0.00      PROA C
ATOM   3776  HB1 ALA A 252      65.657  -9.547  49.858  1.00  0.00      PROA H
ATOM   3777  HB2 ALA A 252      65.892 -10.723  51.155  1.00  0.00      PROA H
ATOM   3778  HB3 ALA A 252      67.260  -9.655  50.722  1.00  0.00      PROA H
ATOM   3779  C   ALA A 252      66.300  -8.870  53.189  1.00  0.00      PROA C
ATOM   3780  O   ALA A 252      67.486  -8.603  53.342  1.00  0.00      PROA O
ATOM   3781  N   ALA A 253      65.570  -9.387  54.192  1.00  0.00      PROA N
ATOM   3782  HN  ALA A 253      64.575  -9.421  54.123  1.00  0.00      PROA H
ATOM   3783  CA  ALA A 253      66.188  -9.683  55.452  1.00  0.00      PROA C
ATOM   3784  HA  ALA A 253      67.181  -9.269  55.540  1.00  0.00      PROA H
ATOM   3785  CB  ALA A 253      65.410  -9.122  56.616  1.00  0.00      PROA C
ATOM   3786  HB1 ALA A 253      65.201  -8.031  56.604  1.00  0.00      PROA H
ATOM   3787  HB2 ALA A 253      65.923  -9.397  57.562  1.00  0.00      PROA H
ATOM   3788  HB3 ALA A 253      64.375  -9.524  56.653  1.00  0.00      PROA H
ATOM   3789  C   ALA A 253      66.223 -11.194  55.616  1.00  0.00      PROA C
ATOM   3790  O   ALA A 253      65.209 -11.889  55.551  1.00  0.00      PROA O
ATOM   3791  N   VAL A 254      67.409 -11.747  55.975  1.00  0.00      PROA N
ATOM   3792  HN  VAL A 254      68.272 -11.248  55.991  1.00  0.00      PROA H
ATOM   3793  CA  VAL A 254      67.565 -13.198  56.242  1.00  0.00      PROA C
ATOM   3794  HA  VAL A 254      66.726 -13.782  55.891  1.00  0.00      PROA H
ATOM   3795  CB  VAL A 254      68.871 -13.703  55.535  1.00  0.00      PROA C
ATOM   3796  HB  VAL A 254      69.678 -13.142  56.054  1.00  0.00      PROA H
ATOM   3797  CG1 VAL A 254      69.087 -15.241  55.640  1.00  0.00      PROA C
ATOM   3798 HG11 VAL A 254      69.165 -15.657  56.668  1.00  0.00      PROA H
ATOM   3799 HG12 VAL A 254      69.974 -15.652  55.114  1.00  0.00      PROA H
ATOM   3800 HG13 VAL A 254      68.232 -15.764  55.160  1.00  0.00      PROA H
ATOM   3801  CG2 VAL A 254      68.879 -13.360  54.032  1.00  0.00      PROA C
ATOM   3802 HG21 VAL A 254      68.224 -14.129  53.571  1.00  0.00      PROA H
ATOM   3803 HG22 VAL A 254      69.865 -13.671  53.625  1.00  0.00      PROA H
ATOM   3804 HG23 VAL A 254      68.534 -12.370  53.665  1.00  0.00      PROA H
ATOM   3805  C   VAL A 254      67.710 -13.464  57.798  1.00  0.00      PROA C
ATOM   3806  O   VAL A 254      68.599 -12.857  58.347  1.00  0.00      PROA O
ATOM   3807  N   GLY A 255      66.886 -14.368  58.303  1.00  0.00      PROA N
ATOM   3808  HN  GLY A 255      66.358 -14.855  57.612  1.00  0.00      PROA H
ATOM   3809  CA  GLY A 255      67.051 -14.925  59.615  1.00  0.00      PROA C
ATOM   3810  HA1 GLY A 255      66.068 -15.209  59.959  1.00  0.00      PROA H
ATOM   3811  HA2 GLY A 255      67.601 -14.318  60.318  1.00  0.00      PROA H
ATOM   3812  C   GLY A 255      67.793 -16.238  59.573  1.00  0.00      PROA C
ATOM   3813  O   GLY A 255      67.677 -16.938  58.603  1.00  0.00      PROA O
ATOM   3814  N   TRP A 256      68.507 -16.655  60.629  1.00  0.00      PROA N
ATOM   3815  HN  TRP A 256      68.550 -16.057  61.426  1.00  0.00      PROA H
ATOM   3816  CA  TRP A 256      69.395 -17.807  60.618  1.00  0.00      PROA C
ATOM   3817  HA  TRP A 256      69.312 -18.413  59.728  1.00  0.00      PROA H
ATOM   3818  CB  TRP A 256      70.874 -17.309  60.774  1.00  0.00      PROA C
ATOM   3819  HB1 TRP A 256      71.580 -18.092  60.422  1.00  0.00      PROA H
ATOM   3820  HB2 TRP A 256      71.105 -16.996  61.814  1.00  0.00      PROA H
ATOM   3821  CG  TRP A 256      71.181 -16.140  59.921  1.00  0.00      PROA C
ATOM   3822  CD1 TRP A 256      71.083 -14.856  60.298  1.00  0.00      PROA C
ATOM   3823  HD1 TRP A 256      70.912 -14.615  61.337  1.00  0.00      PROA H
ATOM   3824  NE1 TRP A 256      71.315 -14.056  59.245  1.00  0.00      PROA N
ATOM   3825  HE1 TRP A 256      71.316 -13.092  59.397  1.00  0.00      PROA H
ATOM   3826  CE2 TRP A 256      71.486 -14.748  58.118  1.00  0.00      PROA C
ATOM   3827  CD2 TRP A 256      71.439 -16.115  58.487  1.00  0.00      PROA C
ATOM   3828  CE3 TRP A 256      71.625 -17.143  57.565  1.00  0.00      PROA C
ATOM   3829  HE3 TRP A 256      71.719 -18.180  57.852  1.00  0.00      PROA H
ATOM   3830  CZ3 TRP A 256      72.086 -16.782  56.296  1.00  0.00      PROA C
ATOM   3831  HZ3 TRP A 256      72.394 -17.519  55.569  1.00  0.00      PROA H
ATOM   3832  CZ2 TRP A 256      71.833 -14.322  56.798  1.00  0.00      PROA C
ATOM   3833  HZ2 TRP A 256      71.946 -13.276  56.555  1.00  0.00      PROA H
ATOM   3834  CH2 TRP A 256      72.211 -15.394  55.967  1.00  0.00      PROA C
ATOM   3835  HH2 TRP A 256      72.445 -15.116  54.950  1.00  0.00      PROA H
ATOM   3836  C   TRP A 256      69.154 -18.713  61.821  1.00  0.00      PROA C
ATOM   3837  O   TRP A 256      68.548 -18.307  62.824  1.00  0.00      PROA O
ATOM   3838  N   ALA A 257      69.503 -19.975  61.758  1.00  0.00      PROA N
ATOM   3839  HN  ALA A 257      69.852 -20.350  60.903  1.00  0.00      PROA H
ATOM   3840  CA  ALA A 257      69.633 -20.894  62.841  1.00  0.00      PROA C
ATOM   3841  HA  ALA A 257      69.220 -20.504  63.760  1.00  0.00      PROA H
ATOM   3842  CB  ALA A 257      68.653 -22.028  62.496  1.00  0.00      PROA C
ATOM   3843  HB1 ALA A 257      69.037 -22.768  61.762  1.00  0.00      PROA H
ATOM   3844  HB2 ALA A 257      67.690 -21.569  62.186  1.00  0.00      PROA H
ATOM   3845  HB3 ALA A 257      68.481 -22.669  63.387  1.00  0.00      PROA H
ATOM   3846  C   ALA A 257      71.024 -21.372  63.034  1.00  0.00      PROA C
ATOM   3847  O   ALA A 257      71.734 -21.476  62.028  1.00  0.00      PROA O
ATOM   3848  N   PRO A 258      71.432 -21.698  64.288  1.00  0.00      PROA N
ATOM   3849  CD  PRO A 258      70.594 -21.567  65.468  1.00  0.00      PROA C
ATOM   3850  HD1 PRO A 258      69.687 -22.201  65.373  1.00  0.00      PROA H
ATOM   3851  HD2 PRO A 258      70.377 -20.480  65.537  1.00  0.00      PROA H
ATOM   3852  CA  PRO A 258      72.875 -21.927  64.616  1.00  0.00      PROA C
ATOM   3853  HA  PRO A 258      73.550 -21.266  64.091  1.00  0.00      PROA H
ATOM   3854  CB  PRO A 258      72.900 -21.610  66.097  1.00  0.00      PROA C
ATOM   3855  HB1 PRO A 258      72.990 -20.506  66.181  1.00  0.00      PROA H
ATOM   3856  HB2 PRO A 258      73.618 -22.128  66.769  1.00  0.00      PROA H
ATOM   3857  CG  PRO A 258      71.516 -22.078  66.552  1.00  0.00      PROA C
ATOM   3858  HG1 PRO A 258      71.387 -23.171  66.697  1.00  0.00      PROA H
ATOM   3859  HG2 PRO A 258      71.443 -21.615  67.560  1.00  0.00      PROA H
ATOM   3860  C   PRO A 258      73.366 -23.331  64.416  1.00  0.00      PROA C
ATOM   3861  O   PRO A 258      73.799 -24.017  65.345  1.00  0.00      PROA O
ATOM   3862  N   LEU A 259      73.414 -23.831  63.150  1.00  0.00      PROA N
ATOM   3863  HN  LEU A 259      73.135 -23.279  62.368  1.00  0.00      PROA H
ATOM   3864  CA  LEU A 259      73.789 -25.177  62.861  1.00  0.00      PROA C
ATOM   3865  HA  LEU A 259      74.633 -25.435  63.483  1.00  0.00      PROA H
ATOM   3866  CB  LEU A 259      72.584 -26.140  62.809  1.00  0.00      PROA C
ATOM   3867  HB1 LEU A 259      72.966 -27.174  62.674  1.00  0.00      PROA H
ATOM   3868  HB2 LEU A 259      71.862 -25.921  61.994  1.00  0.00      PROA H
ATOM   3869  CG  LEU A 259      71.709 -26.234  64.167  1.00  0.00      PROA C
ATOM   3870  HG  LEU A 259      72.287 -25.852  65.036  1.00  0.00      PROA H
ATOM   3871  CD1 LEU A 259      70.528 -25.243  64.130  1.00  0.00      PROA C
ATOM   3872 HD11 LEU A 259      69.684 -25.700  63.570  1.00  0.00      PROA H
ATOM   3873 HD12 LEU A 259      70.908 -24.272  63.746  1.00  0.00      PROA H
ATOM   3874 HD13 LEU A 259      70.242 -25.073  65.190  1.00  0.00      PROA H
ATOM   3875  CD2 LEU A 259      71.014 -27.574  64.454  1.00  0.00      PROA C
ATOM   3876 HD21 LEU A 259      71.693 -28.159  65.110  1.00  0.00      PROA H
ATOM   3877 HD22 LEU A 259      70.725 -28.091  63.514  1.00  0.00      PROA H
ATOM   3878 HD23 LEU A 259      70.025 -27.475  64.951  1.00  0.00      PROA H
ATOM   3879  C   LEU A 259      74.342 -25.045  61.450  1.00  0.00      PROA C
ATOM   3880  O   LEU A 259      73.920 -24.133  60.706  1.00  0.00      PROA O
ATOM   3881  N   PRO A 260      75.206 -25.936  60.987  1.00  0.00      PROA N
ATOM   3882  CD  PRO A 260      75.947 -26.819  61.829  1.00  0.00      PROA C
ATOM   3883  HD1 PRO A 260      75.310 -27.681  62.120  1.00  0.00      PROA H
ATOM   3884  HD2 PRO A 260      76.421 -26.257  62.663  1.00  0.00      PROA H
ATOM   3885  CA  PRO A 260      75.772 -25.948  59.685  1.00  0.00      PROA C
ATOM   3886  HA  PRO A 260      76.304 -25.008  59.656  1.00  0.00      PROA H
ATOM   3887  CB  PRO A 260      76.700 -27.230  59.675  1.00  0.00      PROA C
ATOM   3888  HB1 PRO A 260      77.574 -27.110  59.001  1.00  0.00      PROA H
ATOM   3889  HB2 PRO A 260      76.031 -28.089  59.454  1.00  0.00      PROA H
ATOM   3890  CG  PRO A 260      77.147 -27.312  61.070  1.00  0.00      PROA C
ATOM   3891  HG1 PRO A 260      77.384 -28.366  61.330  1.00  0.00      PROA H
ATOM   3892  HG2 PRO A 260      78.050 -26.688  61.242  1.00  0.00      PROA H
ATOM   3893  C   PRO A 260      74.784 -26.038  58.616  1.00  0.00      PROA C
ATOM   3894  O   PRO A 260      73.766 -26.712  58.901  1.00  0.00      PROA O
ATOM   3895  N   PRO A 261      74.846 -25.521  57.410  1.00  0.00      PROA N
ATOM   3896  CD  PRO A 261      75.734 -24.417  56.998  1.00  0.00      PROA C
ATOM   3897  HD1 PRO A 261      76.789 -24.759  57.055  1.00  0.00      PROA H
ATOM   3898  HD2 PRO A 261      75.597 -23.488  57.591  1.00  0.00      PROA H
ATOM   3899  CA  PRO A 261      73.705 -25.714  56.471  1.00  0.00      PROA C
ATOM   3900  HA  PRO A 261      72.753 -25.801  56.974  1.00  0.00      PROA H
ATOM   3901  CB  PRO A 261      73.899 -24.536  55.495  1.00  0.00      PROA C
ATOM   3902  HB1 PRO A 261      73.222 -23.770  55.930  1.00  0.00      PROA H
ATOM   3903  HB2 PRO A 261      73.648 -24.785  54.441  1.00  0.00      PROA H
ATOM   3904  CG  PRO A 261      75.391 -24.205  55.544  1.00  0.00      PROA C
ATOM   3905  HG1 PRO A 261      75.905 -24.985  54.942  1.00  0.00      PROA H
ATOM   3906  HG2 PRO A 261      75.622 -23.235  55.055  1.00  0.00      PROA H
ATOM   3907  C   PRO A 261      73.787 -27.077  55.796  1.00  0.00      PROA C
ATOM   3908  O   PRO A 261      74.868 -27.673  55.698  1.00  0.00      PROA O
ATOM   3909  N   GLU A 262      72.579 -27.529  55.297  1.00  0.00      PROA N
ATOM   3910  HN  GLU A 262      71.761 -27.013  55.540  1.00  0.00      PROA H
ATOM   3911  CA  GLU A 262      72.492 -28.603  54.403  1.00  0.00      PROA C
ATOM   3912  HA  GLU A 262      73.298 -29.291  54.614  1.00  0.00      PROA H
ATOM   3913  CB  GLU A 262      71.210 -29.450  54.652  1.00  0.00      PROA C
ATOM   3914  HB1 GLU A 262      71.343 -30.298  53.946  1.00  0.00      PROA H
ATOM   3915  HB2 GLU A 262      70.311 -28.857  54.378  1.00  0.00      PROA H
ATOM   3916  CG  GLU A 262      71.196 -29.964  56.120  1.00  0.00      PROA C
ATOM   3917  HG1 GLU A 262      70.829 -29.197  56.835  1.00  0.00      PROA H
ATOM   3918  HG2 GLU A 262      72.216 -30.310  56.394  1.00  0.00      PROA H
ATOM   3919  CD  GLU A 262      70.329 -31.201  56.274  1.00  0.00      PROA C
ATOM   3920  OE1 GLU A 262      69.495 -31.332  57.287  1.00  0.00      PROA O
ATOM   3921  OE2 GLU A 262      70.508 -32.151  55.468  1.00  0.00      PROA O
ATOM   3922  C   GLU A 262      72.482 -28.151  52.985  1.00  0.00      PROA C
ATOM   3923  O   GLU A 262      72.483 -27.011  52.626  1.00  0.00      PROA O
ATOM   3924  N   GLU A 263      72.666 -29.165  52.120  1.00  0.00      PROA N
ATOM   3925  HN  GLU A 263      72.469 -30.070  52.489  1.00  0.00      PROA H
ATOM   3926  CA  GLU A 263      72.809 -28.819  50.671  1.00  0.00      PROA C
ATOM   3927  HA  GLU A 263      73.521 -28.018  50.537  1.00  0.00      PROA H
ATOM   3928  CB  GLU A 263      73.193 -30.020  49.855  1.00  0.00      PROA C
ATOM   3929  HB1 GLU A 263      73.128 -29.750  48.780  1.00  0.00      PROA H
ATOM   3930  HB2 GLU A 263      72.521 -30.867  50.112  1.00  0.00      PROA H
ATOM   3931  CG  GLU A 263      74.666 -30.301  50.003  1.00  0.00      PROA C
ATOM   3932  HG1 GLU A 263      75.042 -30.276  51.048  1.00  0.00      PROA H
ATOM   3933  HG2 GLU A 263      75.280 -29.503  49.535  1.00  0.00      PROA H
ATOM   3934  CD  GLU A 263      75.005 -31.594  49.347  1.00  0.00      PROA C
ATOM   3935  OE1 GLU A 263      74.590 -31.795  48.171  1.00  0.00      PROA O
ATOM   3936  OE2 GLU A 263      75.611 -32.480  49.993  1.00  0.00      PROA O
ATOM   3937  C   GLU A 263      71.401 -28.311  50.073  1.00  0.00      PROA C
ATOM   3938  O   GLU A 263      70.405 -28.987  50.299  1.00  0.00      PROA O
ATOM   3939  N   SER A 264      71.303 -27.122  49.401  1.00  0.00      PROA N
ATOM   3940  HN  SER A 264      72.091 -26.523  49.281  1.00  0.00      PROA H
ATOM   3941  CA  SER A 264      70.154 -26.838  48.646  1.00  0.00      PROA C
ATOM   3942  HA  SER A 264      69.253 -27.005  49.217  1.00  0.00      PROA H
ATOM   3943  CB  SER A 264      70.056 -25.342  48.202  1.00  0.00      PROA C
ATOM   3944  HB1 SER A 264      70.929 -25.104  47.557  1.00  0.00      PROA H
ATOM   3945  HB2 SER A 264      70.263 -24.800  49.150  1.00  0.00      PROA H
ATOM   3946  OG  SER A 264      68.826 -24.840  47.731  1.00  0.00      PROA O
ATOM   3947  HG1 SER A 264      68.486 -25.503  47.125  1.00  0.00      PROA H
ATOM   3948  C   SER A 264      70.078 -27.850  47.448  1.00  0.00      PROA C
ATOM   3949  O   SER A 264      70.928 -27.726  46.536  1.00  0.00      PROA O
ATOM   3950  N   THR A 265      69.173 -28.843  47.344  1.00  0.00      PROA N
ATOM   3951  HN  THR A 265      68.432 -28.969  47.999  1.00  0.00      PROA H
ATOM   3952  CA  THR A 265      69.414 -29.945  46.369  1.00  0.00      PROA C
ATOM   3953  HA  THR A 265      70.479 -30.097  46.461  1.00  0.00      PROA H
ATOM   3954  CB  THR A 265      68.553 -31.203  46.663  1.00  0.00      PROA C
ATOM   3955  HB  THR A 265      68.827 -31.540  47.686  1.00  0.00      PROA H
ATOM   3956  OG1 THR A 265      68.823 -32.240  45.757  1.00  0.00      PROA O
ATOM   3957  HG1 THR A 265      69.766 -32.142  45.607  1.00  0.00      PROA H
ATOM   3958  CG2 THR A 265      67.032 -30.732  46.467  1.00  0.00      PROA C
ATOM   3959 HG21 THR A 265      66.879 -29.820  47.083  1.00  0.00      PROA H
ATOM   3960 HG22 THR A 265      66.387 -31.531  46.891  1.00  0.00      PROA H
ATOM   3961 HG23 THR A 265      66.766 -30.464  45.422  1.00  0.00      PROA H
ATOM   3962  C   THR A 265      69.106 -29.431  44.994  1.00  0.00      PROA C
ATOM   3963  O   THR A 265      68.336 -28.482  44.865  1.00  0.00      PROA O
ATOM   3964  N   GLN A 266      69.604 -30.053  43.902  1.00  0.00      PROA N
ATOM   3965  HN  GLN A 266      70.239 -30.806  44.061  1.00  0.00      PROA H
ATOM   3966  CA  GLN A 266      69.188 -29.757  42.509  1.00  0.00      PROA C
ATOM   3967  HA  GLN A 266      68.546 -28.891  42.456  1.00  0.00      PROA H
ATOM   3968  CB  GLN A 266      70.393 -29.582  41.588  1.00  0.00      PROA C
ATOM   3969  HB1 GLN A 266      69.911 -29.331  40.619  1.00  0.00      PROA H
ATOM   3970  HB2 GLN A 266      70.993 -30.441  41.220  1.00  0.00      PROA H
ATOM   3971  CG  GLN A 266      71.444 -28.625  42.051  1.00  0.00      PROA C
ATOM   3972  HG1 GLN A 266      71.902 -29.061  42.965  1.00  0.00      PROA H
ATOM   3973  HG2 GLN A 266      70.940 -27.705  42.417  1.00  0.00      PROA H
ATOM   3974  CD  GLN A 266      72.457 -28.215  41.026  1.00  0.00      PROA C
ATOM   3975  OE1 GLN A 266      72.727 -26.987  40.916  1.00  0.00      PROA O
ATOM   3976  NE2 GLN A 266      73.091 -29.129  40.282  1.00  0.00      PROA N
ATOM   3977 HE21 GLN A 266      72.943 -30.075  40.570  1.00  0.00      PROA H
ATOM   3978 HE22 GLN A 266      74.038 -28.964  40.008  1.00  0.00      PROA H
ATOM   3979  C   GLN A 266      68.227 -30.768  41.925  1.00  0.00      PROA C
ATOM   3980  O   GLN A 266      67.836 -30.718  40.755  1.00  0.00      PROA O
ATOM   3981  N   GLN A 267      67.741 -31.681  42.743  1.00  0.00      PROA N
ATOM   3982  HN  GLN A 267      68.026 -31.779  43.694  1.00  0.00      PROA H
ATOM   3983  CA  GLN A 267      66.746 -32.677  42.340  1.00  0.00      PROA C
ATOM   3984  HA  GLN A 267      66.820 -32.846  41.276  1.00  0.00      PROA H
ATOM   3985  CB  GLN A 267      66.840 -34.004  43.161  1.00  0.00      PROA C
ATOM   3986  HB1 GLN A 267      66.066 -34.742  42.858  1.00  0.00      PROA H
ATOM   3987  HB2 GLN A 267      66.807 -33.762  44.245  1.00  0.00      PROA H
ATOM   3988  CG  GLN A 267      68.054 -34.928  42.925  1.00  0.00      PROA C
ATOM   3989  HG1 GLN A 267      67.903 -35.962  43.301  1.00  0.00      PROA H
ATOM   3990  HG2 GLN A 267      68.951 -34.521  43.439  1.00  0.00      PROA H
ATOM   3991  CD  GLN A 267      68.530 -34.998  41.445  1.00  0.00      PROA C
ATOM   3992  OE1 GLN A 267      69.633 -34.564  41.111  1.00  0.00      PROA O
ATOM   3993  NE2 GLN A 267      67.679 -35.716  40.672  1.00  0.00      PROA N
ATOM   3994 HE21 GLN A 267      67.921 -35.877  39.716  1.00  0.00      PROA H
ATOM   3995 HE22 GLN A 267      66.815 -36.164  40.903  1.00  0.00      PROA H
ATOM   3996  C   GLN A 267      65.414 -32.184  42.566  1.00  0.00      PROA C
ATOM   3997  O   GLN A 267      65.168 -31.829  43.697  1.00  0.00      PROA O
ATOM   3998  N   GLN A 268      64.553 -32.231  41.511  1.00  0.00      PROA N
ATOM   3999  HN  GLN A 268      64.617 -32.805  40.698  1.00  0.00      PROA H
ATOM   4000  CA  GLN A 268      63.263 -31.663  41.586  1.00  0.00      PROA C
ATOM   4001  HA  GLN A 268      63.381 -30.761  42.168  1.00  0.00      PROA H
ATOM   4002  CB  GLN A 268      62.773 -31.089  40.223  1.00  0.00      PROA C
ATOM   4003  HB1 GLN A 268      61.663 -31.140  40.195  1.00  0.00      PROA H
ATOM   4004  HB2 GLN A 268      62.937 -31.832  39.413  1.00  0.00      PROA H
ATOM   4005  CG  GLN A 268      63.421 -29.756  39.738  1.00  0.00      PROA C
ATOM   4006  HG1 GLN A 268      62.637 -29.214  39.167  1.00  0.00      PROA H
ATOM   4007  HG2 GLN A 268      64.310 -30.045  39.138  1.00  0.00      PROA H
ATOM   4008  CD  GLN A 268      63.944 -28.795  40.820  1.00  0.00      PROA C
ATOM   4009  OE1 GLN A 268      65.155 -28.583  40.923  1.00  0.00      PROA O
ATOM   4010  NE2 GLN A 268      62.969 -28.240  41.524  1.00  0.00      PROA N
ATOM   4011 HE21 GLN A 268      62.024 -28.510  41.339  1.00  0.00      PROA H
ATOM   4012 HE22 GLN A 268      63.202 -27.493  42.146  1.00  0.00      PROA H
ATOM   4013  C   GLN A 268      62.199 -32.508  42.235  1.00  0.00      PROA C
ATOM   4014  O   GLN A 268      61.782 -33.556  41.784  1.00  0.00      PROA O
ATOM   4015  N   ASN A 269      61.648 -32.009  43.307  1.00  0.00      PROA N
ATOM   4016  HN  ASN A 269      61.936 -31.102  43.606  1.00  0.00      PROA H
ATOM   4017  CA  ASN A 269      60.485 -32.519  44.022  1.00  0.00      PROA C
ATOM   4018  HA  ASN A 269      60.477 -31.849  44.869  1.00  0.00      PROA H
ATOM   4019  CB  ASN A 269      59.158 -32.289  43.229  1.00  0.00      PROA C
ATOM   4020  HB1 ASN A 269      58.338 -32.774  43.802  1.00  0.00      PROA H
ATOM   4021  HB2 ASN A 269      59.240 -32.770  42.231  1.00  0.00      PROA H
ATOM   4022  CG  ASN A 269      58.843 -30.829  42.939  1.00  0.00      PROA C
ATOM   4023  OD1 ASN A 269      59.616 -29.919  43.322  1.00  0.00      PROA O
ATOM   4024  ND2 ASN A 269      57.625 -30.530  42.384  1.00  0.00      PROA N
ATOM   4025 HD21 ASN A 269      57.310 -29.584  42.455  1.00  0.00      PROA H
ATOM   4026 HD22 ASN A 269      57.054 -31.281  42.051  1.00  0.00      PROA H
ATOM   4027  C   ASN A 269      60.622 -33.895  44.514  1.00  0.00      PROA C
ATOM   4028  O   ASN A 269      59.929 -34.818  44.137  1.00  0.00      PROA O
ATOM   4029  N   GLN A 270      61.574 -34.117  45.433  1.00  0.00      PROA N
ATOM   4030  HN  GLN A 270      62.272 -33.452  45.687  1.00  0.00      PROA H
ATOM   4031  CA  GLN A 270      61.811 -35.431  46.058  1.00  0.00      PROA C
ATOM   4032  HA  GLN A 270      61.207 -36.131  45.499  1.00  0.00      PROA H
ATOM   4033  CB  GLN A 270      63.348 -35.638  46.197  1.00  0.00      PROA C
ATOM   4034  HB1 GLN A 270      63.642 -36.583  46.702  1.00  0.00      PROA H
ATOM   4035  HB2 GLN A 270      63.827 -34.819  46.775  1.00  0.00      PROA H
ATOM   4036  CG  GLN A 270      64.139 -35.487  44.870  1.00  0.00      PROA C
ATOM   4037  HG1 GLN A 270      65.216 -35.471  45.143  1.00  0.00      PROA H
ATOM   4038  HG2 GLN A 270      64.075 -34.490  44.383  1.00  0.00      PROA H
ATOM   4039  CD  GLN A 270      63.719 -36.551  43.881  1.00  0.00      PROA C
ATOM   4040  OE1 GLN A 270      63.825 -37.763  44.070  1.00  0.00      PROA O
ATOM   4041  NE2 GLN A 270      63.337 -36.104  42.680  1.00  0.00      PROA N
ATOM   4042 HE21 GLN A 270      63.329 -36.790  41.953  1.00  0.00      PROA H
ATOM   4043 HE22 GLN A 270      63.126 -35.136  42.545  1.00  0.00      PROA H
ATOM   4044  C   GLN A 270      61.234 -35.534  47.476  1.00  0.00      PROA C
ATOM   4045  O   GLN A 270      61.080 -36.676  47.959  1.00  0.00      PROA O
ATOM   4046  N   ALA A 271      60.757 -34.389  48.027  1.00  0.00      PROA N
ATOM   4047  HN  ALA A 271      60.816 -33.534  47.517  1.00  0.00      PROA H
ATOM   4048  CA  ALA A 271      60.104 -34.345  49.295  1.00  0.00      PROA C
ATOM   4049  HA  ALA A 271      59.562 -35.248  49.533  1.00  0.00      PROA H
ATOM   4050  CB  ALA A 271      61.199 -34.005  50.270  1.00  0.00      PROA C
ATOM   4051  HB1 ALA A 271      61.747 -33.088  49.964  1.00  0.00      PROA H
ATOM   4052  HB2 ALA A 271      61.987 -34.788  50.294  1.00  0.00      PROA H
ATOM   4053  HB3 ALA A 271      60.843 -33.753  51.292  1.00  0.00      PROA H
ATOM   4054  C   ALA A 271      59.159 -33.176  49.217  1.00  0.00      PROA C
ATOM   4055  O   ALA A 271      59.560 -32.181  48.599  1.00  0.00      PROA O
ATOM   4056  N   GLN A 272      57.866 -33.285  49.643  1.00  0.00      PROA N
ATOM   4057  HN  GLN A 272      57.473 -34.122  50.015  1.00  0.00      PROA H
ATOM   4058  CA  GLN A 272      56.864 -32.287  49.430  1.00  0.00      PROA C
ATOM   4059  HA  GLN A 272      57.285 -31.319  49.202  1.00  0.00      PROA H
ATOM   4060  CB  GLN A 272      55.967 -32.716  48.283  1.00  0.00      PROA C
ATOM   4061  HB1 GLN A 272      55.008 -32.155  48.286  1.00  0.00      PROA H
ATOM   4062  HB2 GLN A 272      55.668 -33.730  48.626  1.00  0.00      PROA H
ATOM   4063  CG  GLN A 272      56.609 -32.747  46.842  1.00  0.00      PROA C
ATOM   4064  HG1 GLN A 272      55.904 -33.260  46.154  1.00  0.00      PROA H
ATOM   4065  HG2 GLN A 272      57.530 -33.367  46.793  1.00  0.00      PROA H
ATOM   4066  CD  GLN A 272      56.907 -31.356  46.314  1.00  0.00      PROA C
ATOM   4067  OE1 GLN A 272      56.063 -30.905  45.589  1.00  0.00      PROA O
ATOM   4068  NE2 GLN A 272      58.039 -30.719  46.729  1.00  0.00      PROA N
ATOM   4069 HE21 GLN A 272      58.195 -29.759  46.498  1.00  0.00      PROA H
ATOM   4070 HE22 GLN A 272      58.547 -31.212  47.435  1.00  0.00      PROA H
ATOM   4071  C   GLN A 272      56.038 -32.048  50.723  1.00  0.00      PROA C
ATOM   4072  O   GLN A 272      55.365 -30.996  50.752  1.00  0.00      PROA O
ATOM   4073  N   ALA A 273      56.183 -32.906  51.778  1.00  0.00      PROA N
ATOM   4074  HN  ALA A 273      56.776 -33.696  51.642  1.00  0.00      PROA H
ATOM   4075  CA  ALA A 273      55.405 -32.831  52.996  1.00  0.00      PROA C
ATOM   4076  HA  ALA A 273      55.570 -31.841  53.395  1.00  0.00      PROA H
ATOM   4077  CB  ALA A 273      53.874 -33.105  52.789  1.00  0.00      PROA C
ATOM   4078  HB1 ALA A 273      53.388 -32.224  52.319  1.00  0.00      PROA H
ATOM   4079  HB2 ALA A 273      53.290 -33.249  53.723  1.00  0.00      PROA H
ATOM   4080  HB3 ALA A 273      53.763 -33.997  52.135  1.00  0.00      PROA H
ATOM   4081  C   ALA A 273      55.951 -33.816  54.008  1.00  0.00      PROA C
ATOM   4082  O   ALA A 273      56.819 -34.592  53.706  1.00  0.00      PROA O
ATOM   4083  N   GLU A 274      55.428 -33.731  55.284  1.00  0.00      PROA N
ATOM   4084  HN  GLU A 274      54.582 -33.211  55.370  1.00  0.00      PROA H
ATOM   4085  CA  GLU A 274      56.080 -34.405  56.367  1.00  0.00      PROA C
ATOM   4086  HA  GLU A 274      57.125 -34.252  56.140  1.00  0.00      PROA H
ATOM   4087  CB  GLU A 274      55.788 -33.881  57.817  1.00  0.00      PROA C
ATOM   4088  HB1 GLU A 274      56.424 -34.374  58.583  1.00  0.00      PROA H
ATOM   4089  HB2 GLU A 274      54.759 -34.252  58.013  1.00  0.00      PROA H
ATOM   4090  CG  GLU A 274      56.167 -32.316  58.051  1.00  0.00      PROA C
ATOM   4091  HG1 GLU A 274      55.712 -31.974  59.005  1.00  0.00      PROA H
ATOM   4092  HG2 GLU A 274      55.667 -31.756  57.232  1.00  0.00      PROA H
ATOM   4093  CD  GLU A 274      57.667 -31.971  58.020  1.00  0.00      PROA C
ATOM   4094  OE1 GLU A 274      58.094 -30.817  57.633  1.00  0.00      PROA O
ATOM   4095  OE2 GLU A 274      58.497 -32.766  58.482  1.00  0.00      PROA O
ATOM   4096  C   GLU A 274      55.951 -36.024  56.352  1.00  0.00      PROA C
ATOM   4097  O   GLU A 274      54.877 -36.525  56.051  1.00  0.00      PROA O
ATOM   4098  N   GLN A 275      57.037 -36.758  56.717  1.00  0.00      PROA N
ATOM   4099  HN  GLN A 275      57.879 -36.271  56.936  1.00  0.00      PROA H
ATOM   4100  CA  GLN A 275      57.080 -38.221  56.786  1.00  0.00      PROA C
ATOM   4101  HA  GLN A 275      56.275 -38.695  56.244  1.00  0.00      PROA H
ATOM   4102  CB  GLN A 275      58.504 -38.707  56.277  1.00  0.00      PROA C
ATOM   4103  HB1 GLN A 275      58.559 -39.802  56.456  1.00  0.00      PROA H
ATOM   4104  HB2 GLN A 275      59.268 -38.415  57.029  1.00  0.00      PROA H
ATOM   4105  CG  GLN A 275      58.812 -38.231  54.842  1.00  0.00      PROA C
ATOM   4106  HG1 GLN A 275      59.761 -38.598  54.394  1.00  0.00      PROA H
ATOM   4107  HG2 GLN A 275      58.772 -37.122  54.804  1.00  0.00      PROA H
ATOM   4108  CD  GLN A 275      57.625 -38.710  53.946  1.00  0.00      PROA C
ATOM   4109  OE1 GLN A 275      57.352 -39.924  53.891  1.00  0.00      PROA O
ATOM   4110  NE2 GLN A 275      56.905 -37.752  53.257  1.00  0.00      PROA N
ATOM   4111 HE21 GLN A 275      57.162 -36.798  53.410  1.00  0.00      PROA H
ATOM   4112 HE22 GLN A 275      56.043 -38.005  52.819  1.00  0.00      PROA H
ATOM   4113  C   GLN A 275      56.973 -38.511  58.225  1.00  0.00      PROA C
ATOM   4114  O   GLN A 275      57.628 -38.012  59.148  1.00  0.00      PROA O
ATOM   4115  N   GLN A 276      56.078 -39.574  58.505  1.00  0.00      PROA N
ATOM   4116  HN  GLN A 276      55.452 -39.927  57.814  1.00  0.00      PROA H
ATOM   4117  CA  GLN A 276      55.777 -40.120  59.806  1.00  0.00      PROA C
ATOM   4118  HA  GLN A 276      56.610 -39.802  60.416  1.00  0.00      PROA H
ATOM   4119  CB  GLN A 276      54.498 -39.487  60.379  1.00  0.00      PROA C
ATOM   4120  HB1 GLN A 276      54.189 -40.075  61.269  1.00  0.00      PROA H
ATOM   4121  HB2 GLN A 276      53.688 -39.608  59.628  1.00  0.00      PROA H
ATOM   4122  CG  GLN A 276      54.708 -38.010  60.682  1.00  0.00      PROA C
ATOM   4123  HG1 GLN A 276      53.676 -37.620  60.819  1.00  0.00      PROA H
ATOM   4124  HG2 GLN A 276      55.286 -37.457  59.911  1.00  0.00      PROA H
ATOM   4125  CD  GLN A 276      55.339 -37.951  62.040  1.00  0.00      PROA C
ATOM   4126  OE1 GLN A 276      54.776 -38.395  63.051  1.00  0.00      PROA O
ATOM   4127  NE2 GLN A 276      56.568 -37.425  62.201  1.00  0.00      PROA N
ATOM   4128 HE21 GLN A 276      56.955 -37.156  63.082  1.00  0.00      PROA H
ATOM   4129 HE22 GLN A 276      57.090 -37.434  61.348  1.00  0.00      PROA H
ATOM   4130  C   GLN A 276      55.628 -41.671  59.677  1.00  0.00      PROA C
ATOM   4131  OT1 GLN A 276      56.740 -42.264  59.634  1.00  0.00      PROA O
ATOM   4132  OT2 GLN A 276      54.542 -42.201  59.568  1.00  0.00      PROA O
ATOM   4133  N   MET B   1       8.216  16.586 -31.772  1.00  0.00      PROB N
ATOM   4134  HT1 MET B   1       8.337  17.564 -32.104  1.00  0.00      PROB H
ATOM   4135  HT2 MET B   1       8.498  16.543 -30.771  1.00  0.00      PROB H
ATOM   4136  HT3 MET B   1       7.193  16.424 -31.861  1.00  0.00      PROB H
ATOM   4137  CA  MET B   1       8.917  15.646 -32.591  1.00  0.00      PROB C
ATOM   4138  HA  MET B   1       9.833  16.177 -32.804  1.00  0.00      PROB H
ATOM   4139  CB  MET B   1       9.215  14.315 -31.710  1.00  0.00      PROB C
ATOM   4140  HB1 MET B   1       9.226  14.386 -30.601  1.00  0.00      PROB H
ATOM   4141  HB2 MET B   1      10.257  14.043 -31.983  1.00  0.00      PROB H
ATOM   4142  CG  MET B   1       8.574  12.995 -32.010  1.00  0.00      PROB C
ATOM   4143  HG1 MET B   1       8.867  12.129 -31.378  1.00  0.00      PROB H
ATOM   4144  HG2 MET B   1       8.837  12.760 -33.063  1.00  0.00      PROB H
ATOM   4145  SD  MET B   1       6.760  13.072 -31.818  1.00  0.00      PROB S
ATOM   4146  CE  MET B   1       6.369  11.460 -32.341  1.00  0.00      PROB C
ATOM   4147  HE1 MET B   1       6.550  11.332 -33.430  1.00  0.00      PROB H
ATOM   4148  HE2 MET B   1       5.270  11.315 -32.272  1.00  0.00      PROB H
ATOM   4149  HE3 MET B   1       6.960  10.713 -31.769  1.00  0.00      PROB H
ATOM   4150  C   MET B   1       8.301  15.347 -33.933  1.00  0.00      PROB C
ATOM   4151  O   MET B   1       7.161  15.674 -34.156  1.00  0.00      PROB O
ATOM   4152  N   ILE B   2       9.014  14.694 -34.877  1.00  0.00      PROB N
ATOM   4153  HN  ILE B   2       9.966  14.459 -34.700  1.00  0.00      PROB H
ATOM   4154  CA  ILE B   2       8.487  14.348 -36.166  1.00  0.00      PROB C
ATOM   4155  HA  ILE B   2       7.411  14.423 -36.210  1.00  0.00      PROB H
ATOM   4156  CB  ILE B   2       9.073  15.122 -37.270  1.00  0.00      PROB C
ATOM   4157  HB  ILE B   2      10.138  14.847 -37.427  1.00  0.00      PROB H
ATOM   4158  CG2 ILE B   2       8.352  14.800 -38.569  1.00  0.00      PROB C
ATOM   4159 HG21 ILE B   2       8.660  15.585 -39.292  1.00  0.00      PROB H
ATOM   4160 HG22 ILE B   2       7.246  14.799 -38.466  1.00  0.00      PROB H
ATOM   4161 HG23 ILE B   2       8.794  13.863 -38.972  1.00  0.00      PROB H
ATOM   4162  CG1 ILE B   2       9.013  16.644 -37.008  1.00  0.00      PROB C
ATOM   4163 HG11 ILE B   2       9.618  16.945 -36.126  1.00  0.00      PROB H
ATOM   4164 HG12 ILE B   2       7.932  16.888 -36.919  1.00  0.00      PROB H
ATOM   4165  CD  ILE B   2       9.515  17.600 -38.072  1.00  0.00      PROB C
ATOM   4166  HD1 ILE B   2      10.450  17.167 -38.487  1.00  0.00      PROB H
ATOM   4167  HD2 ILE B   2       9.621  18.652 -37.731  1.00  0.00      PROB H
ATOM   4168  HD3 ILE B   2       8.731  17.623 -38.859  1.00  0.00      PROB H
ATOM   4169  C   ILE B   2       8.765  12.843 -36.317  1.00  0.00      PROB C
ATOM   4170  O   ILE B   2       9.918  12.505 -36.068  1.00  0.00      PROB O
ATOM   4171  N   SER B   3       7.832  11.965 -36.701  1.00  0.00      PROB N
ATOM   4172  HN  SER B   3       6.865  12.160 -36.842  1.00  0.00      PROB H
ATOM   4173  CA  SER B   3       8.167  10.523 -36.714  1.00  0.00      PROB C
ATOM   4174  HA  SER B   3       9.115  10.422 -37.221  1.00  0.00      PROB H
ATOM   4175  CB  SER B   3       8.200   9.916 -35.319  1.00  0.00      PROB C
ATOM   4176  HB1 SER B   3       7.175   9.868 -34.893  1.00  0.00      PROB H
ATOM   4177  HB2 SER B   3       8.896  10.562 -34.742  1.00  0.00      PROB H
ATOM   4178  OG  SER B   3       8.782   8.556 -35.302  1.00  0.00      PROB O
ATOM   4179  HG1 SER B   3       9.663   8.671 -35.664  1.00  0.00      PROB H
ATOM   4180  C   SER B   3       7.134   9.801 -37.544  1.00  0.00      PROB C
ATOM   4181  O   SER B   3       6.042  10.293 -37.752  1.00  0.00      PROB O
ATOM   4182  N   ARG B   4       7.524   8.651 -38.116  1.00  0.00      PROB N
ATOM   4183  HN  ARG B   4       8.385   8.177 -37.951  1.00  0.00      PROB H
ATOM   4184  CA  ARG B   4       6.640   7.862 -38.940  1.00  0.00      PROB C
ATOM   4185  HA  ARG B   4       5.939   8.539 -39.406  1.00  0.00      PROB H
ATOM   4186  CB  ARG B   4       7.471   7.190 -40.051  1.00  0.00      PROB C
ATOM   4187  HB1 ARG B   4       6.940   6.322 -40.496  1.00  0.00      PROB H
ATOM   4188  HB2 ARG B   4       8.354   6.861 -39.462  1.00  0.00      PROB H
ATOM   4189  CG  ARG B   4       7.760   8.098 -41.295  1.00  0.00      PROB C
ATOM   4190  HG1 ARG B   4       6.762   8.148 -41.781  1.00  0.00      PROB H
ATOM   4191  HG2 ARG B   4       8.412   7.492 -41.959  1.00  0.00      PROB H
ATOM   4192  CD  ARG B   4       8.269   9.582 -41.132  1.00  0.00      PROB C
ATOM   4193  HD1 ARG B   4       7.588  10.064 -40.398  1.00  0.00      PROB H
ATOM   4194  HD2 ARG B   4       8.398  10.078 -42.118  1.00  0.00      PROB H
ATOM   4195  NE  ARG B   4       9.621   9.312 -40.535  1.00  0.00      PROB N
ATOM   4196  HE  ARG B   4      10.054   8.411 -40.575  1.00  0.00      PROB H
ATOM   4197  CZ  ARG B   4      10.337  10.115 -39.765  1.00  0.00      PROB C
ATOM   4198  NH1 ARG B   4       9.937  11.280 -39.473  1.00  0.00      PROB N
ATOM   4199 HH11 ARG B   4       9.187  11.730 -39.959  1.00  0.00      PROB H
ATOM   4200 HH12 ARG B   4      10.596  11.846 -38.978  1.00  0.00      PROB H
ATOM   4201  NH2 ARG B   4      11.450   9.575 -39.228  1.00  0.00      PROB N
ATOM   4202 HH21 ARG B   4      11.427   8.594 -39.418  1.00  0.00      PROB H
ATOM   4203 HH22 ARG B   4      11.934  10.167 -38.583  1.00  0.00      PROB H
ATOM   4204  C   ARG B   4       6.013   6.856 -37.984  1.00  0.00      PROB C
ATOM   4205  O   ARG B   4       6.726   6.323 -37.076  1.00  0.00      PROB O
ATOM   4206  N   VAL B   5       4.721   6.416 -38.199  1.00  0.00      PROB N
ATOM   4207  HN  VAL B   5       4.164   6.871 -38.889  1.00  0.00      PROB H
ATOM   4208  CA  VAL B   5       3.985   5.331 -37.537  1.00  0.00      PROB C
ATOM   4209  HA  VAL B   5       3.725   5.626 -36.532  1.00  0.00      PROB H
ATOM   4210  CB  VAL B   5       2.721   4.996 -38.334  1.00  0.00      PROB C
ATOM   4211  HB  VAL B   5       2.923   4.996 -39.426  1.00  0.00      PROB H
ATOM   4212  CG1 VAL B   5       2.089   3.683 -37.903  1.00  0.00      PROB C
ATOM   4213 HG11 VAL B   5       2.705   2.771 -38.053  1.00  0.00      PROB H
ATOM   4214 HG12 VAL B   5       1.195   3.496 -38.536  1.00  0.00      PROB H
ATOM   4215 HG13 VAL B   5       1.853   3.639 -36.818  1.00  0.00      PROB H
ATOM   4216  CG2 VAL B   5       1.759   6.097 -38.027  1.00  0.00      PROB C
ATOM   4217 HG21 VAL B   5       2.138   7.067 -38.415  1.00  0.00      PROB H
ATOM   4218 HG22 VAL B   5       1.594   6.269 -36.941  1.00  0.00      PROB H
ATOM   4219 HG23 VAL B   5       0.723   5.977 -38.409  1.00  0.00      PROB H
ATOM   4220  C   VAL B   5       4.830   4.138 -37.283  1.00  0.00      PROB C
ATOM   4221  O   VAL B   5       5.170   3.758 -36.141  1.00  0.00      PROB O
ATOM   4222  N   THR B   6       5.313   3.519 -38.356  1.00  0.00      PROB N
ATOM   4223  HN  THR B   6       5.173   3.950 -39.245  1.00  0.00      PROB H
ATOM   4224  CA  THR B   6       6.120   2.310 -38.414  1.00  0.00      PROB C
ATOM   4225  HA  THR B   6       5.578   1.489 -37.967  1.00  0.00      PROB H
ATOM   4226  CB  THR B   6       6.638   1.946 -39.831  1.00  0.00      PROB C
ATOM   4227  HB  THR B   6       7.302   1.056 -39.785  1.00  0.00      PROB H
ATOM   4228  OG1 THR B   6       7.263   2.993 -40.490  1.00  0.00      PROB O
ATOM   4229  HG1 THR B   6       8.215   2.897 -40.406  1.00  0.00      PROB H
ATOM   4230  CG2 THR B   6       5.370   1.583 -40.595  1.00  0.00      PROB C
ATOM   4231 HG21 THR B   6       4.871   0.880 -39.895  1.00  0.00      PROB H
ATOM   4232 HG22 THR B   6       5.636   1.122 -41.570  1.00  0.00      PROB H
ATOM   4233 HG23 THR B   6       4.662   2.411 -40.814  1.00  0.00      PROB H
ATOM   4234  C   THR B   6       7.353   2.456 -37.546  1.00  0.00      PROB C
ATOM   4235  O   THR B   6       7.685   1.546 -36.836  1.00  0.00      PROB O
ATOM   4236  N   GLU B   7       8.072   3.634 -37.660  1.00  0.00      PROB N
ATOM   4237  HN  GLU B   7       7.715   4.386 -38.208  1.00  0.00      PROB H
ATOM   4238  CA  GLU B   7       9.173   3.885 -36.770  1.00  0.00      PROB C
ATOM   4239  HA  GLU B   7       9.780   2.997 -36.866  1.00  0.00      PROB H
ATOM   4240  CB  GLU B   7      10.047   5.059 -37.236  1.00  0.00      PROB C
ATOM   4241  HB1 GLU B   7      10.678   5.359 -36.372  1.00  0.00      PROB H
ATOM   4242  HB2 GLU B   7       9.356   5.906 -37.434  1.00  0.00      PROB H
ATOM   4243  CG  GLU B   7      10.718   4.941 -38.640  1.00  0.00      PROB C
ATOM   4244  HG1 GLU B   7       9.865   4.700 -39.310  1.00  0.00      PROB H
ATOM   4245  HG2 GLU B   7      11.561   4.218 -38.657  1.00  0.00      PROB H
ATOM   4246  CD  GLU B   7      11.348   6.232 -38.999  1.00  0.00      PROB C
ATOM   4247  OE1 GLU B   7      12.332   6.709 -38.416  1.00  0.00      PROB O
ATOM   4248  OE2 GLU B   7      10.854   6.819 -40.049  1.00  0.00      PROB O
ATOM   4249  C   GLU B   7       8.814   4.034 -35.294  1.00  0.00      PROB C
ATOM   4250  O   GLU B   7       9.336   3.217 -34.513  1.00  0.00      PROB O
ATOM   4251  N   ALA B   8       7.811   4.881 -34.901  1.00  0.00      PROB N
ATOM   4252  HN  ALA B   8       7.406   5.462 -35.602  1.00  0.00      PROB H
ATOM   4253  CA  ALA B   8       7.578   5.100 -33.499  1.00  0.00      PROB C
ATOM   4254  HA  ALA B   8       8.486   5.427 -33.015  1.00  0.00      PROB H
ATOM   4255  CB  ALA B   8       6.635   6.192 -33.390  1.00  0.00      PROB C
ATOM   4256  HB1 ALA B   8       7.112   7.119 -33.775  1.00  0.00      PROB H
ATOM   4257  HB2 ALA B   8       6.437   6.308 -32.303  1.00  0.00      PROB H
ATOM   4258  HB3 ALA B   8       5.605   5.956 -33.735  1.00  0.00      PROB H
ATOM   4259  C   ALA B   8       7.117   3.825 -32.785  1.00  0.00      PROB C
ATOM   4260  O   ALA B   8       7.413   3.635 -31.615  1.00  0.00      PROB O
ATOM   4261  N   LEU B   9       6.393   2.943 -33.459  1.00  0.00      PROB N
ATOM   4262  HN  LEU B   9       6.027   3.202 -34.350  1.00  0.00      PROB H
ATOM   4263  CA  LEU B   9       5.940   1.687 -32.899  1.00  0.00      PROB C
ATOM   4264  HA  LEU B   9       5.797   1.883 -31.847  1.00  0.00      PROB H
ATOM   4265  CB  LEU B   9       4.640   1.222 -33.612  1.00  0.00      PROB C
ATOM   4266  HB1 LEU B   9       4.330   0.287 -33.098  1.00  0.00      PROB H
ATOM   4267  HB2 LEU B   9       4.960   1.121 -34.671  1.00  0.00      PROB H
ATOM   4268  CG  LEU B   9       3.431   2.204 -33.436  1.00  0.00      PROB C
ATOM   4269  HG  LEU B   9       3.694   3.075 -34.074  1.00  0.00      PROB H
ATOM   4270  CD1 LEU B   9       2.123   1.510 -33.795  1.00  0.00      PROB C
ATOM   4271 HD11 LEU B   9       2.347   1.167 -34.828  1.00  0.00      PROB H
ATOM   4272 HD12 LEU B   9       1.287   2.234 -33.696  1.00  0.00      PROB H
ATOM   4273 HD13 LEU B   9       2.000   0.669 -33.080  1.00  0.00      PROB H
ATOM   4274  CD2 LEU B   9       3.341   2.780 -32.030  1.00  0.00      PROB C
ATOM   4275 HD21 LEU B   9       3.142   1.873 -31.419  1.00  0.00      PROB H
ATOM   4276 HD22 LEU B   9       2.461   3.457 -32.018  1.00  0.00      PROB H
ATOM   4277 HD23 LEU B   9       4.279   3.258 -31.677  1.00  0.00      PROB H
ATOM   4278  C   LEU B   9       7.018   0.615 -33.118  1.00  0.00      PROB C
ATOM   4279  O   LEU B   9       6.920  -0.371 -32.392  1.00  0.00      PROB O
ATOM   4280  N   SER B  10       8.042   0.784 -33.920  1.00  0.00      PROB N
ATOM   4281  HN  SER B  10       8.083   1.640 -34.430  1.00  0.00      PROB H
ATOM   4282  CA  SER B  10       9.248  -0.126 -33.953  1.00  0.00      PROB C
ATOM   4283  HA  SER B  10       8.859  -1.129 -33.856  1.00  0.00      PROB H
ATOM   4284  CB  SER B  10       9.891   0.017 -35.396  1.00  0.00      PROB C
ATOM   4285  HB1 SER B  10      10.816  -0.597 -35.355  1.00  0.00      PROB H
ATOM   4286  HB2 SER B  10      10.055   1.089 -35.638  1.00  0.00      PROB H
ATOM   4287  OG  SER B  10       9.138  -0.637 -36.365  1.00  0.00      PROB O
ATOM   4288  HG1 SER B  10       8.518   0.052 -36.615  1.00  0.00      PROB H
ATOM   4289  C   SER B  10      10.185   0.137 -32.844  1.00  0.00      PROB C
ATOM   4290  O   SER B  10      10.917  -0.675 -32.380  1.00  0.00      PROB O
ATOM   4291  N   LYS B  11      10.208   1.440 -32.482  1.00  0.00      PROB N
ATOM   4292  HN  LYS B  11       9.726   2.128 -33.019  1.00  0.00      PROB H
ATOM   4293  CA  LYS B  11      10.877   1.941 -31.251  1.00  0.00      PROB C
ATOM   4294  HA  LYS B  11      11.877   1.536 -31.204  1.00  0.00      PROB H
ATOM   4295  CB  LYS B  11      10.999   3.482 -31.166  1.00  0.00      PROB C
ATOM   4296  HB1 LYS B  11      11.564   3.719 -30.240  1.00  0.00      PROB H
ATOM   4297  HB2 LYS B  11      10.000   3.926 -31.365  1.00  0.00      PROB H
ATOM   4298  CG  LYS B  11      11.932   4.094 -32.211  1.00  0.00      PROB C
ATOM   4299  HG1 LYS B  11      11.484   3.819 -33.189  1.00  0.00      PROB H
ATOM   4300  HG2 LYS B  11      12.912   3.572 -32.235  1.00  0.00      PROB H
ATOM   4301  CD  LYS B  11      11.996   5.622 -32.143  1.00  0.00      PROB C
ATOM   4302  HD1 LYS B  11      12.527   5.973 -31.232  1.00  0.00      PROB H
ATOM   4303  HD2 LYS B  11      10.967   6.041 -32.108  1.00  0.00      PROB H
ATOM   4304  CE  LYS B  11      12.542   6.166 -33.415  1.00  0.00      PROB C
ATOM   4305  HE1 LYS B  11      12.246   7.230 -33.538  1.00  0.00      PROB H
ATOM   4306  HE2 LYS B  11      12.142   5.635 -34.304  1.00  0.00      PROB H
ATOM   4307  NZ  LYS B  11      14.001   6.035 -33.525  1.00  0.00      PROB N
ATOM   4308  HZ1 LYS B  11      14.182   5.086 -33.139  1.00  0.00      PROB H
ATOM   4309  HZ2 LYS B  11      14.490   6.635 -32.830  1.00  0.00      PROB H
ATOM   4310  HZ3 LYS B  11      14.438   6.073 -34.468  1.00  0.00      PROB H
ATOM   4311  C   LYS B  11      10.249   1.344 -30.002  1.00  0.00      PROB C
ATOM   4312  O   LYS B  11      10.939   0.848 -29.118  1.00  0.00      PROB O
ATOM   4313  N   VAL B  12       8.921   1.243 -29.976  1.00  0.00      PROB N
ATOM   4314  HN  VAL B  12       8.451   1.733 -30.706  1.00  0.00      PROB H
ATOM   4315  CA  VAL B  12       8.172   0.421 -28.988  1.00  0.00      PROB C
ATOM   4316  HA  VAL B  12       8.574   0.657 -28.014  1.00  0.00      PROB H
ATOM   4317  CB  VAL B  12       6.611   0.794 -28.933  1.00  0.00      PROB C
ATOM   4318  HB  VAL B  12       6.249   0.819 -29.983  1.00  0.00      PROB H
ATOM   4319  CG1 VAL B  12       5.944  -0.181 -27.988  1.00  0.00      PROB C
ATOM   4320 HG11 VAL B  12       6.669  -0.457 -27.193  1.00  0.00      PROB H
ATOM   4321 HG12 VAL B  12       5.911  -1.127 -28.570  1.00  0.00      PROB H
ATOM   4322 HG13 VAL B  12       4.995   0.191 -27.546  1.00  0.00      PROB H
ATOM   4323  CG2 VAL B  12       6.309   2.161 -28.349  1.00  0.00      PROB C
ATOM   4324 HG21 VAL B  12       6.305   2.114 -27.239  1.00  0.00      PROB H
ATOM   4325 HG22 VAL B  12       5.260   2.383 -28.638  1.00  0.00      PROB H
ATOM   4326 HG23 VAL B  12       6.937   3.034 -28.629  1.00  0.00      PROB H
ATOM   4327  C   VAL B  12       8.426  -1.073 -29.082  1.00  0.00      PROB C
ATOM   4328  O   VAL B  12       8.751  -1.667 -28.039  1.00  0.00      PROB O
ATOM   4329  N   LYS B  13       8.407  -1.706 -30.264  1.00  0.00      PROB N
ATOM   4330  HN  LYS B  13       8.214  -1.162 -31.077  1.00  0.00      PROB H
ATOM   4331  CA  LYS B  13       8.833  -3.135 -30.397  1.00  0.00      PROB C
ATOM   4332  HA  LYS B  13       8.199  -3.695 -29.726  1.00  0.00      PROB H
ATOM   4333  CB  LYS B  13       8.550  -3.668 -31.772  1.00  0.00      PROB C
ATOM   4334  HB1 LYS B  13       8.935  -3.035 -32.600  1.00  0.00      PROB H
ATOM   4335  HB2 LYS B  13       7.441  -3.607 -31.789  1.00  0.00      PROB H
ATOM   4336  CG  LYS B  13       8.995  -5.109 -32.091  1.00  0.00      PROB C
ATOM   4337  HG1 LYS B  13       8.451  -5.837 -31.451  1.00  0.00      PROB H
ATOM   4338  HG2 LYS B  13      10.096  -5.248 -32.041  1.00  0.00      PROB H
ATOM   4339  CD  LYS B  13       8.715  -5.518 -33.541  1.00  0.00      PROB C
ATOM   4340  HD1 LYS B  13       9.408  -4.978 -34.221  1.00  0.00      PROB H
ATOM   4341  HD2 LYS B  13       7.700  -5.130 -33.768  1.00  0.00      PROB H
ATOM   4342  CE  LYS B  13       8.733  -7.006 -33.810  1.00  0.00      PROB C
ATOM   4343  HE1 LYS B  13       8.293  -7.184 -34.815  1.00  0.00      PROB H
ATOM   4344  HE2 LYS B  13       8.131  -7.481 -33.007  1.00  0.00      PROB H
ATOM   4345  NZ  LYS B  13      10.098  -7.617 -33.773  1.00  0.00      PROB N
ATOM   4346  HZ1 LYS B  13      10.114  -8.157 -32.884  1.00  0.00      PROB H
ATOM   4347  HZ2 LYS B  13      10.831  -6.900 -33.600  1.00  0.00      PROB H
ATOM   4348  HZ3 LYS B  13      10.292  -8.223 -34.595  1.00  0.00      PROB H
ATOM   4349  C   LYS B  13      10.244  -3.420 -30.012  1.00  0.00      PROB C
ATOM   4350  O   LYS B  13      10.445  -4.402 -29.323  1.00  0.00      PROB O
ATOM   4351  N   GLY B  14      11.193  -2.473 -30.361  1.00  0.00      PROB N
ATOM   4352  HN  GLY B  14      11.145  -1.703 -30.992  1.00  0.00      PROB H
ATOM   4353  CA  GLY B  14      12.550  -2.504 -29.875  1.00  0.00      PROB C
ATOM   4354  HA1 GLY B  14      13.057  -1.664 -30.328  1.00  0.00      PROB H
ATOM   4355  HA2 GLY B  14      13.090  -3.406 -30.122  1.00  0.00      PROB H
ATOM   4356  C   GLY B  14      12.656  -2.314 -28.389  1.00  0.00      PROB C
ATOM   4357  O   GLY B  14      13.315  -3.148 -27.747  1.00  0.00      PROB O
ATOM   4358  N   SER B  15      12.038  -1.238 -27.785  1.00  0.00      PROB N
ATOM   4359  HN  SER B  15      11.459  -0.637 -28.330  1.00  0.00      PROB H
ATOM   4360  CA  SER B  15      11.990  -0.989 -26.322  1.00  0.00      PROB C
ATOM   4361  HA  SER B  15      12.997  -0.950 -25.934  1.00  0.00      PROB H
ATOM   4362  CB  SER B  15      11.305   0.341 -26.003  1.00  0.00      PROB C
ATOM   4363  HB1 SER B  15      11.352   0.659 -24.940  1.00  0.00      PROB H
ATOM   4364  HB2 SER B  15      10.205   0.364 -26.158  1.00  0.00      PROB H
ATOM   4365  OG  SER B  15      11.902   1.410 -26.725  1.00  0.00      PROB O
ATOM   4366  HG1 SER B  15      11.762   1.284 -27.666  1.00  0.00      PROB H
ATOM   4367  C   SER B  15      11.356  -2.130 -25.461  1.00  0.00      PROB C
ATOM   4368  O   SER B  15      11.813  -2.389 -24.431  1.00  0.00      PROB O
ATOM   4369  N   MET B  16      10.314  -2.779 -26.015  1.00  0.00      PROB N
ATOM   4370  HN  MET B  16       9.888  -2.498 -26.871  1.00  0.00      PROB H
ATOM   4371  CA  MET B  16       9.839  -4.048 -25.580  1.00  0.00      PROB C
ATOM   4372  HA  MET B  16       9.568  -3.817 -24.560  1.00  0.00      PROB H
ATOM   4373  CB  MET B  16       8.555  -4.356 -26.351  1.00  0.00      PROB C
ATOM   4374  HB1 MET B  16       8.758  -4.188 -27.430  1.00  0.00      PROB H
ATOM   4375  HB2 MET B  16       7.802  -3.608 -26.025  1.00  0.00      PROB H
ATOM   4376  CG  MET B  16       8.000  -5.842 -26.148  1.00  0.00      PROB C
ATOM   4377  HG1 MET B  16       8.806  -6.565 -26.398  1.00  0.00      PROB H
ATOM   4378  HG2 MET B  16       7.178  -5.977 -26.882  1.00  0.00      PROB H
ATOM   4379  SD  MET B  16       7.397  -6.331 -24.459  1.00  0.00      PROB S
ATOM   4380  CE  MET B  16       6.375  -4.882 -24.093  1.00  0.00      PROB C
ATOM   4381  HE1 MET B  16       6.968  -3.971 -23.863  1.00  0.00      PROB H
ATOM   4382  HE2 MET B  16       5.719  -5.031 -23.209  1.00  0.00      PROB H
ATOM   4383  HE3 MET B  16       5.818  -4.587 -25.008  1.00  0.00      PROB H
ATOM   4384  C   MET B  16      10.821  -5.306 -25.582  1.00  0.00      PROB C
ATOM   4385  O   MET B  16      11.046  -5.955 -24.596  1.00  0.00      PROB O
ATOM   4386  N   GLY B  17      11.364  -5.644 -26.725  1.00  0.00      PROB N
ATOM   4387  HN  GLY B  17      11.138  -5.072 -27.510  1.00  0.00      PROB H
ATOM   4388  CA  GLY B  17      12.299  -6.807 -26.874  1.00  0.00      PROB C
ATOM   4389  HA1 GLY B  17      13.123  -6.739 -26.179  1.00  0.00      PROB H
ATOM   4390  HA2 GLY B  17      12.751  -6.736 -27.853  1.00  0.00      PROB H
ATOM   4391  C   GLY B  17      11.691  -8.144 -26.736  1.00  0.00      PROB C
ATOM   4392  O   GLY B  17      10.762  -8.423 -27.466  1.00  0.00      PROB O
ATOM   4393  N   SER B  18      12.225  -9.033 -25.853  1.00  0.00      PROB N
ATOM   4394  HN  SER B  18      12.879  -8.865 -25.119  1.00  0.00      PROB H
ATOM   4395  CA  SER B  18      11.835 -10.396 -25.915  1.00  0.00      PROB C
ATOM   4396  HA  SER B  18      11.152 -10.601 -26.726  1.00  0.00      PROB H
ATOM   4397  CB  SER B  18      13.056 -11.415 -25.908  1.00  0.00      PROB C
ATOM   4398  HB1 SER B  18      13.714 -11.244 -25.029  1.00  0.00      PROB H
ATOM   4399  HB2 SER B  18      13.695 -11.155 -26.778  1.00  0.00      PROB H
ATOM   4400  OG  SER B  18      12.723 -12.809 -25.994  1.00  0.00      PROB O
ATOM   4401  HG1 SER B  18      12.532 -12.888 -26.932  1.00  0.00      PROB H
ATOM   4402  C   SER B  18      11.186 -10.775 -24.624  1.00  0.00      PROB C
ATOM   4403  O   SER B  18      11.547 -10.243 -23.565  1.00  0.00      PROB O
ATOM   4404  N   HSD B  19      10.149 -11.633 -24.736  1.00  0.00      PROB N
ATOM   4405  HN  HSD B  19       9.868 -11.952 -25.637  1.00  0.00      PROB H
ATOM   4406  CA  HSD B  19       9.300 -11.955 -23.581  1.00  0.00      PROB C
ATOM   4407  HA  HSD B  19       9.936 -12.056 -22.714  1.00  0.00      PROB H
ATOM   4408  CB  HSD B  19       8.358 -10.784 -23.277  1.00  0.00      PROB C
ATOM   4409  HB1 HSD B  19       8.727  -9.812 -23.667  1.00  0.00      PROB H
ATOM   4410  HB2 HSD B  19       8.158 -10.829 -22.185  1.00  0.00      PROB H
ATOM   4411  ND1 HSD B  19       6.919 -10.484 -25.387  1.00  0.00      PROB N
ATOM   4412  HD1 HSD B  19       7.634 -10.086 -25.963  1.00  0.00      PROB H
ATOM   4413  CG  HSD B  19       7.054 -10.874 -24.048  1.00  0.00      PROB C
ATOM   4414  CE1 HSD B  19       5.636 -10.575 -25.720  1.00  0.00      PROB C
ATOM   4415  HE1 HSD B  19       5.198 -10.262 -26.668  1.00  0.00      PROB H
ATOM   4416  NE2 HSD B  19       4.912 -10.974 -24.686  1.00  0.00      PROB N
ATOM   4417  CD2 HSD B  19       5.799 -11.066 -23.600  1.00  0.00      PROB C
ATOM   4418  HD2 HSD B  19       5.566 -11.114 -22.544  1.00  0.00      PROB H
ATOM   4419  C   HSD B  19       8.711 -13.293 -23.763  1.00  0.00      PROB C
ATOM   4420  O   HSD B  19       8.055 -13.670 -22.826  1.00  0.00      PROB O
ATOM   4421  N   GLU B  20       8.954 -13.949 -24.936  1.00  0.00      PROB N
ATOM   4422  HN  GLU B  20       9.431 -13.484 -25.677  1.00  0.00      PROB H
ATOM   4423  CA  GLU B  20       8.348 -15.262 -25.255  1.00  0.00      PROB C
ATOM   4424  HA  GLU B  20       7.272 -15.243 -25.169  1.00  0.00      PROB H
ATOM   4425  CB  GLU B  20       8.917 -15.524 -26.671  1.00  0.00      PROB C
ATOM   4426  HB1 GLU B  20       8.640 -16.546 -27.008  1.00  0.00      PROB H
ATOM   4427  HB2 GLU B  20      10.019 -15.409 -26.760  1.00  0.00      PROB H
ATOM   4428  CG  GLU B  20       8.112 -14.657 -27.740  1.00  0.00      PROB C
ATOM   4429  HG1 GLU B  20       7.036 -14.597 -27.469  1.00  0.00      PROB H
ATOM   4430  HG2 GLU B  20       8.297 -15.050 -28.762  1.00  0.00      PROB H
ATOM   4431  CD  GLU B  20       8.623 -13.149 -27.854  1.00  0.00      PROB C
ATOM   4432  OE1 GLU B  20       9.658 -12.770 -27.171  1.00  0.00      PROB O
ATOM   4433  OE2 GLU B  20       7.957 -12.380 -28.571  1.00  0.00      PROB O
ATOM   4434  C   GLU B  20       8.729 -16.379 -24.386  1.00  0.00      PROB C
ATOM   4435  O   GLU B  20       8.014 -17.405 -24.295  1.00  0.00      PROB O
ATOM   4436  N   ARG B  21       9.931 -16.408 -23.873  1.00  0.00      PROB N
ATOM   4437  HN  ARG B  21      10.528 -15.624 -24.024  1.00  0.00      PROB H
ATOM   4438  CA  ARG B  21      10.522 -17.623 -23.479  1.00  0.00      PROB C
ATOM   4439  HA  ARG B  21      10.040 -18.472 -23.941  1.00  0.00      PROB H
ATOM   4440  CB  ARG B  21      12.094 -17.715 -23.956  1.00  0.00      PROB C
ATOM   4441  HB1 ARG B  21      12.541 -18.679 -23.631  1.00  0.00      PROB H
ATOM   4442  HB2 ARG B  21      12.586 -16.899 -23.385  1.00  0.00      PROB H
ATOM   4443  CG  ARG B  21      12.244 -17.412 -25.485  1.00  0.00      PROB C
ATOM   4444  HG1 ARG B  21      13.276 -17.768 -25.693  1.00  0.00      PROB H
ATOM   4445  HG2 ARG B  21      12.145 -16.355 -25.814  1.00  0.00      PROB H
ATOM   4446  CD  ARG B  21      11.323 -18.341 -26.336  1.00  0.00      PROB C
ATOM   4447  HD1 ARG B  21      10.303 -18.528 -25.935  1.00  0.00      PROB H
ATOM   4448  HD2 ARG B  21      11.798 -19.343 -26.405  1.00  0.00      PROB H
ATOM   4449  NE  ARG B  21      11.205 -17.808 -27.719  1.00  0.00      PROB N
ATOM   4450  HE  ARG B  21      11.777 -17.053 -28.039  1.00  0.00      PROB H
ATOM   4451  CZ  ARG B  21      10.558 -18.450 -28.707  1.00  0.00      PROB C
ATOM   4452  NH1 ARG B  21       9.934 -19.601 -28.390  1.00  0.00      PROB N
ATOM   4453 HH11 ARG B  21       9.828 -19.809 -27.418  1.00  0.00      PROB H
ATOM   4454 HH12 ARG B  21       9.362 -19.968 -29.124  1.00  0.00      PROB H
ATOM   4455  NH2 ARG B  21      10.378 -17.893 -29.887  1.00  0.00      PROB N
ATOM   4456 HH21 ARG B  21      10.567 -16.924 -30.046  1.00  0.00      PROB H
ATOM   4457 HH22 ARG B  21       9.822 -18.297 -30.613  1.00  0.00      PROB H
ATOM   4458  C   ARG B  21      10.499 -17.817 -22.014  1.00  0.00      PROB C
ATOM   4459  O   ARG B  21      10.857 -18.841 -21.468  1.00  0.00      PROB O
ATOM   4460  N   HSD B  22      10.011 -16.802 -21.290  1.00  0.00      PROB N
ATOM   4461  HN  HSD B  22       9.711 -16.006 -21.811  1.00  0.00      PROB H
ATOM   4462  CA  HSD B  22       9.837 -16.720 -19.863  1.00  0.00      PROB C
ATOM   4463  HA  HSD B  22       9.714 -17.632 -19.296  1.00  0.00      PROB H
ATOM   4464  CB  HSD B  22      10.974 -15.892 -19.286  1.00  0.00      PROB C
ATOM   4465  HB1 HSD B  22      10.980 -15.818 -18.178  1.00  0.00      PROB H
ATOM   4466  HB2 HSD B  22      10.940 -14.832 -19.619  1.00  0.00      PROB H
ATOM   4467  ND1 HSD B  22      13.097 -17.339 -19.136  1.00  0.00      PROB N
ATOM   4468  HD1 HSD B  22      12.975 -17.764 -18.240  1.00  0.00      PROB H
ATOM   4469  CG  HSD B  22      12.337 -16.360 -19.752  1.00  0.00      PROB C
ATOM   4470  CE1 HSD B  22      14.353 -17.311 -19.790  1.00  0.00      PROB C
ATOM   4471  HE1 HSD B  22      15.222 -17.822 -19.376  1.00  0.00      PROB H
ATOM   4472  NE2 HSD B  22      14.394 -16.353 -20.700  1.00  0.00      PROB N
ATOM   4473  CD2 HSD B  22      13.133 -15.764 -20.627  1.00  0.00      PROB C
ATOM   4474  HD2 HSD B  22      12.903 -15.001 -21.361  1.00  0.00      PROB H
ATOM   4475  C   HSD B  22       8.488 -15.966 -19.533  1.00  0.00      PROB C
ATOM   4476  O   HSD B  22       7.833 -15.344 -20.368  1.00  0.00      PROB O
ATOM   4477  N   ALA B  23       8.170 -16.090 -18.291  1.00  0.00      PROB N
ATOM   4478  HN  ALA B  23       8.708 -16.543 -17.584  1.00  0.00      PROB H
ATOM   4479  CA  ALA B  23       6.977 -15.445 -17.760  1.00  0.00      PROB C
ATOM   4480  HA  ALA B  23       6.153 -15.363 -18.454  1.00  0.00      PROB H
ATOM   4481  CB  ALA B  23       6.460 -16.293 -16.603  1.00  0.00      PROB C
ATOM   4482  HB1 ALA B  23       5.443 -15.888 -16.409  1.00  0.00      PROB H
ATOM   4483  HB2 ALA B  23       7.091 -16.232 -15.691  1.00  0.00      PROB H
ATOM   4484  HB3 ALA B  23       6.244 -17.365 -16.800  1.00  0.00      PROB H
ATOM   4485  C   ALA B  23       7.292 -14.076 -17.205  1.00  0.00      PROB C
ATOM   4486  O   ALA B  23       8.429 -13.719 -16.957  1.00  0.00      PROB O
ATOM   4487  N   LEU B  24       6.290 -13.187 -17.214  1.00  0.00      PROB N
ATOM   4488  HN  LEU B  24       5.375 -13.542 -17.391  1.00  0.00      PROB H
ATOM   4489  CA  LEU B  24       6.378 -11.775 -17.048  1.00  0.00      PROB C
ATOM   4490  HA  LEU B  24       7.000 -11.523 -17.894  1.00  0.00      PROB H
ATOM   4491  CB  LEU B  24       4.893 -11.332 -17.274  1.00  0.00      PROB C
ATOM   4492  HB1 LEU B  24       4.276 -11.455 -16.359  1.00  0.00      PROB H
ATOM   4493  HB2 LEU B  24       4.392 -11.988 -18.018  1.00  0.00      PROB H
ATOM   4494  CG  LEU B  24       4.747  -9.857 -17.736  1.00  0.00      PROB C
ATOM   4495  HG  LEU B  24       3.829  -9.771 -18.356  1.00  0.00      PROB H
ATOM   4496  CD1 LEU B  24       4.635  -8.870 -16.489  1.00  0.00      PROB C
ATOM   4497 HD11 LEU B  24       5.373  -9.027 -15.674  1.00  0.00      PROB H
ATOM   4498 HD12 LEU B  24       3.618  -8.870 -16.041  1.00  0.00      PROB H
ATOM   4499 HD13 LEU B  24       4.806  -7.848 -16.891  1.00  0.00      PROB H
ATOM   4500  CD2 LEU B  24       5.913  -9.426 -18.646  1.00  0.00      PROB C
ATOM   4501 HD21 LEU B  24       6.916  -9.458 -18.169  1.00  0.00      PROB H
ATOM   4502 HD22 LEU B  24       5.637  -8.373 -18.866  1.00  0.00      PROB H
ATOM   4503 HD23 LEU B  24       5.898  -9.973 -19.613  1.00  0.00      PROB H
ATOM   4504  C   LEU B  24       7.099 -11.243 -15.749  1.00  0.00      PROB C
ATOM   4505  O   LEU B  24       7.772 -10.257 -15.865  1.00  0.00      PROB O
ATOM   4506  N   PRO B  25       7.027 -11.782 -14.522  1.00  0.00      PROB N
ATOM   4507  CD  PRO B  25       6.006 -12.634 -14.027  1.00  0.00      PROB C
ATOM   4508  HD1 PRO B  25       6.227 -13.599 -14.531  1.00  0.00      PROB H
ATOM   4509  HD2 PRO B  25       5.039 -12.159 -14.297  1.00  0.00      PROB H
ATOM   4510  CA  PRO B  25       8.053 -11.366 -13.544  1.00  0.00      PROB C
ATOM   4511  HA  PRO B  25       7.952 -10.310 -13.342  1.00  0.00      PROB H
ATOM   4512  CB  PRO B  25       7.739 -12.402 -12.366  1.00  0.00      PROB C
ATOM   4513  HB1 PRO B  25       8.126 -12.066 -11.381  1.00  0.00      PROB H
ATOM   4514  HB2 PRO B  25       8.188 -13.350 -12.734  1.00  0.00      PROB H
ATOM   4515  CG  PRO B  25       6.196 -12.570 -12.478  1.00  0.00      PROB C
ATOM   4516  HG1 PRO B  25       5.811 -13.500 -12.007  1.00  0.00      PROB H
ATOM   4517  HG2 PRO B  25       5.746 -11.698 -11.957  1.00  0.00      PROB H
ATOM   4518  C   PRO B  25       9.526 -11.553 -13.978  1.00  0.00      PROB C
ATOM   4519  O   PRO B  25      10.316 -10.714 -13.706  1.00  0.00      PROB O
ATOM   4520  N   GLY B  26       9.914 -12.729 -14.578  1.00  0.00      PROB N
ATOM   4521  HN  GLY B  26       9.290 -13.504 -14.634  1.00  0.00      PROB H
ATOM   4522  CA  GLY B  26      11.234 -13.096 -15.150  1.00  0.00      PROB C
ATOM   4523  HA1 GLY B  26      11.037 -13.880 -15.865  1.00  0.00      PROB H
ATOM   4524  HA2 GLY B  26      11.937 -13.324 -14.362  1.00  0.00      PROB H
ATOM   4525  C   GLY B  26      11.744 -12.043 -15.969  1.00  0.00      PROB C
ATOM   4526  O   GLY B  26      12.833 -11.475 -15.737  1.00  0.00      PROB O
ATOM   4527  N   VAL B  27      10.974 -11.639 -17.007  1.00  0.00      PROB N
ATOM   4528  HN  VAL B  27      10.113 -12.099 -17.209  1.00  0.00      PROB H
ATOM   4529  CA  VAL B  27      11.209 -10.615 -17.998  1.00  0.00      PROB C
ATOM   4530  HA  VAL B  27      12.158 -10.760 -18.493  1.00  0.00      PROB H
ATOM   4531  CB  VAL B  27       9.958 -10.548 -18.869  1.00  0.00      PROB C
ATOM   4532  HB  VAL B  27       9.055 -10.528 -18.221  1.00  0.00      PROB H
ATOM   4533  CG1 VAL B  27       9.848  -9.184 -19.646  1.00  0.00      PROB C
ATOM   4534 HG11 VAL B  27      10.863  -8.838 -19.938  1.00  0.00      PROB H
ATOM   4535 HG12 VAL B  27       9.279  -8.479 -19.002  1.00  0.00      PROB H
ATOM   4536 HG13 VAL B  27       9.120  -9.441 -20.445  1.00  0.00      PROB H
ATOM   4537  CG2 VAL B  27       9.972 -11.772 -19.802  1.00  0.00      PROB C
ATOM   4538 HG21 VAL B  27      10.845 -11.808 -20.488  1.00  0.00      PROB H
ATOM   4539 HG22 VAL B  27       9.020 -11.703 -20.369  1.00  0.00      PROB H
ATOM   4540 HG23 VAL B  27      10.028 -12.709 -19.207  1.00  0.00      PROB H
ATOM   4541  C   VAL B  27      11.498  -9.298 -17.267  1.00  0.00      PROB C
ATOM   4542  O   VAL B  27      12.423  -8.540 -17.438  1.00  0.00      PROB O
ATOM   4543  N   ILE B  28      10.634  -9.005 -16.275  1.00  0.00      PROB N
ATOM   4544  HN  ILE B  28       9.752  -9.458 -16.175  1.00  0.00      PROB H
ATOM   4545  CA  ILE B  28      10.882  -7.775 -15.446  1.00  0.00      PROB C
ATOM   4546  HA  ILE B  28      10.994  -6.837 -15.971  1.00  0.00      PROB H
ATOM   4547  CB  ILE B  28       9.522  -7.497 -14.753  1.00  0.00      PROB C
ATOM   4548  HB  ILE B  28       8.969  -8.453 -14.631  1.00  0.00      PROB H
ATOM   4549  CG2 ILE B  28       9.740  -6.957 -13.328  1.00  0.00      PROB C
ATOM   4550 HG21 ILE B  28      10.166  -5.931 -13.331  1.00  0.00      PROB H
ATOM   4551 HG22 ILE B  28      10.402  -7.531 -12.646  1.00  0.00      PROB H
ATOM   4552 HG23 ILE B  28       8.733  -6.903 -12.861  1.00  0.00      PROB H
ATOM   4553  CG1 ILE B  28       8.645  -6.583 -15.663  1.00  0.00      PROB C
ATOM   4554 HG11 ILE B  28       8.606  -7.034 -16.677  1.00  0.00      PROB H
ATOM   4555 HG12 ILE B  28       9.188  -5.620 -15.770  1.00  0.00      PROB H
ATOM   4556  CD  ILE B  28       7.229  -6.412 -15.203  1.00  0.00      PROB C
ATOM   4557  HD1 ILE B  28       7.180  -5.505 -14.564  1.00  0.00      PROB H
ATOM   4558  HD2 ILE B  28       6.784  -7.318 -14.738  1.00  0.00      PROB H
ATOM   4559  HD3 ILE B  28       6.607  -6.248 -16.108  1.00  0.00      PROB H
ATOM   4560  C   ILE B  28      12.153  -7.938 -14.568  1.00  0.00      PROB C
ATOM   4561  O   ILE B  28      12.873  -6.922 -14.381  1.00  0.00      PROB O
ATOM   4562  N   GLY B  29      12.540  -9.100 -14.024  1.00  0.00      PROB N
ATOM   4563  HN  GLY B  29      11.932  -9.889 -13.974  1.00  0.00      PROB H
ATOM   4564  CA  GLY B  29      13.834  -9.294 -13.300  1.00  0.00      PROB C
ATOM   4565  HA1 GLY B  29      13.794 -10.344 -13.052  1.00  0.00      PROB H
ATOM   4566  HA2 GLY B  29      13.973  -8.550 -12.529  1.00  0.00      PROB H
ATOM   4567  C   GLY B  29      14.997  -9.164 -14.196  1.00  0.00      PROB C
ATOM   4568  O   GLY B  29      16.043  -8.647 -13.748  1.00  0.00      PROB O
ATOM   4569  N   ASP B  30      14.883  -9.670 -15.449  1.00  0.00      PROB N
ATOM   4570  HN  ASP B  30      13.944  -9.909 -15.685  1.00  0.00      PROB H
ATOM   4571  CA  ASP B  30      16.015  -9.816 -16.340  1.00  0.00      PROB C
ATOM   4572  HA  ASP B  30      16.935 -10.000 -15.805  1.00  0.00      PROB H
ATOM   4573  CB  ASP B  30      15.685 -11.147 -17.126  1.00  0.00      PROB C
ATOM   4574  HB1 ASP B  30      14.615 -11.094 -17.419  1.00  0.00      PROB H
ATOM   4575  HB2 ASP B  30      15.856 -12.079 -16.547  1.00  0.00      PROB H
ATOM   4576  CG  ASP B  30      16.468 -11.313 -18.384  1.00  0.00      PROB C
ATOM   4577  OD1 ASP B  30      17.646 -10.957 -18.534  1.00  0.00      PROB O
ATOM   4578  OD2 ASP B  30      15.870 -11.950 -19.345  1.00  0.00      PROB O
ATOM   4579  C   ASP B  30      16.365  -8.536 -17.161  1.00  0.00      PROB C
ATOM   4580  O   ASP B  30      17.505  -8.249 -17.497  1.00  0.00      PROB O
ATOM   4581  N   ASP B  31      15.326  -7.751 -17.456  1.00  0.00      PROB N
ATOM   4582  HN  ASP B  31      14.427  -8.171 -17.357  1.00  0.00      PROB H
ATOM   4583  CA  ASP B  31      15.332  -6.354 -17.795  1.00  0.00      PROB C
ATOM   4584  HA  ASP B  31      16.000  -6.197 -18.629  1.00  0.00      PROB H
ATOM   4585  CB  ASP B  31      13.960  -5.931 -18.364  1.00  0.00      PROB C
ATOM   4586  HB1 ASP B  31      13.420  -5.872 -17.395  1.00  0.00      PROB H
ATOM   4587  HB2 ASP B  31      13.429  -6.674 -18.997  1.00  0.00      PROB H
ATOM   4588  CG  ASP B  31      14.049  -4.605 -19.018  1.00  0.00      PROB C
ATOM   4589  OD1 ASP B  31      15.189  -4.290 -19.516  1.00  0.00      PROB O
ATOM   4590  OD2 ASP B  31      13.065  -3.868 -19.084  1.00  0.00      PROB O
ATOM   4591  C   ASP B  31      15.995  -5.438 -16.743  1.00  0.00      PROB C
ATOM   4592  O   ASP B  31      16.902  -4.643 -17.018  1.00  0.00      PROB O
ATOM   4593  N   LEU B  32      15.534  -5.676 -15.517  1.00  0.00      PROB N
ATOM   4594  HN  LEU B  32      14.798  -6.346 -15.452  1.00  0.00      PROB H
ATOM   4595  CA  LEU B  32      15.962  -4.897 -14.333  1.00  0.00      PROB C
ATOM   4596  HA  LEU B  32      15.843  -3.849 -14.564  1.00  0.00      PROB H
ATOM   4597  CB  LEU B  32      15.214  -5.318 -13.136  1.00  0.00      PROB C
ATOM   4598  HB1 LEU B  32      15.277  -6.386 -12.836  1.00  0.00      PROB H
ATOM   4599  HB2 LEU B  32      14.138  -5.181 -13.379  1.00  0.00      PROB H
ATOM   4600  CG  LEU B  32      15.517  -4.494 -11.833  1.00  0.00      PROB C
ATOM   4601  HG  LEU B  32      16.194  -3.685 -12.181  1.00  0.00      PROB H
ATOM   4602  CD1 LEU B  32      14.213  -3.934 -11.190  1.00  0.00      PROB C
ATOM   4603 HD11 LEU B  32      13.568  -4.761 -10.824  1.00  0.00      PROB H
ATOM   4604 HD12 LEU B  32      13.766  -3.214 -11.909  1.00  0.00      PROB H
ATOM   4605 HD13 LEU B  32      14.580  -3.391 -10.293  1.00  0.00      PROB H
ATOM   4606  CD2 LEU B  32      16.257  -5.340 -10.787  1.00  0.00      PROB C
ATOM   4607 HD21 LEU B  32      16.984  -5.973 -11.340  1.00  0.00      PROB H
ATOM   4608 HD22 LEU B  32      15.647  -6.130 -10.298  1.00  0.00      PROB H
ATOM   4609 HD23 LEU B  32      16.826  -4.734 -10.050  1.00  0.00      PROB H
ATOM   4610  C   LEU B  32      17.492  -5.128 -14.075  1.00  0.00      PROB C
ATOM   4611  O   LEU B  32      18.280  -4.239 -13.835  1.00  0.00      PROB O
ATOM   4612  N   LEU B  33      17.987  -6.389 -14.228  1.00  0.00      PROB N
ATOM   4613  HN  LEU B  33      17.433  -7.174 -14.496  1.00  0.00      PROB H
ATOM   4614  CA  LEU B  33      19.391  -6.737 -14.005  1.00  0.00      PROB C
ATOM   4615  HA  LEU B  33      19.578  -6.468 -12.976  1.00  0.00      PROB H
ATOM   4616  CB  LEU B  33      19.523  -8.264 -14.119  1.00  0.00      PROB C
ATOM   4617  HB1 LEU B  33      19.150  -8.514 -15.136  1.00  0.00      PROB H
ATOM   4618  HB2 LEU B  33      18.820  -8.675 -13.364  1.00  0.00      PROB H
ATOM   4619  CG  LEU B  33      20.914  -8.909 -13.952  1.00  0.00      PROB C
ATOM   4620  HG  LEU B  33      21.602  -8.421 -14.676  1.00  0.00      PROB H
ATOM   4621  CD1 LEU B  33      21.502  -8.687 -12.502  1.00  0.00      PROB C
ATOM   4622 HD11 LEU B  33      20.892  -9.209 -11.735  1.00  0.00      PROB H
ATOM   4623 HD12 LEU B  33      21.372  -7.624 -12.206  1.00  0.00      PROB H
ATOM   4624 HD13 LEU B  33      22.573  -8.981 -12.494  1.00  0.00      PROB H
ATOM   4625  CD2 LEU B  33      20.852 -10.436 -14.285  1.00  0.00      PROB C
ATOM   4626 HD21 LEU B  33      21.829 -10.879 -13.996  1.00  0.00      PROB H
ATOM   4627 HD22 LEU B  33      20.665 -10.605 -15.367  1.00  0.00      PROB H
ATOM   4628 HD23 LEU B  33      20.051 -10.817 -13.617  1.00  0.00      PROB H
ATOM   4629  C   LEU B  33      20.411  -5.963 -14.797  1.00  0.00      PROB C
ATOM   4630  O   LEU B  33      21.392  -5.423 -14.311  1.00  0.00      PROB O
ATOM   4631  N   ARG B  34      20.095  -5.913 -16.206  1.00  0.00      PROB N
ATOM   4632  HN  ARG B  34      19.393  -6.519 -16.571  1.00  0.00      PROB H
ATOM   4633  CA  ARG B  34      20.831  -5.075 -17.172  1.00  0.00      PROB C
ATOM   4634  HA  ARG B  34      21.877  -5.259 -16.977  1.00  0.00      PROB H
ATOM   4635  CB  ARG B  34      20.620  -5.654 -18.584  1.00  0.00      PROB C
ATOM   4636  HB1 ARG B  34      19.523  -5.789 -18.690  1.00  0.00      PROB H
ATOM   4637  HB2 ARG B  34      21.180  -6.613 -18.568  1.00  0.00      PROB H
ATOM   4638  CG  ARG B  34      21.000  -4.780 -19.743  1.00  0.00      PROB C
ATOM   4639  HG1 ARG B  34      22.105  -4.665 -19.736  1.00  0.00      PROB H
ATOM   4640  HG2 ARG B  34      20.710  -3.727 -19.541  1.00  0.00      PROB H
ATOM   4641  CD  ARG B  34      20.604  -5.310 -21.124  1.00  0.00      PROB C
ATOM   4642  HD1 ARG B  34      19.514  -5.507 -21.204  1.00  0.00      PROB H
ATOM   4643  HD2 ARG B  34      21.206  -6.212 -21.365  1.00  0.00      PROB H
ATOM   4644  NE  ARG B  34      20.913  -4.338 -22.220  1.00  0.00      PROB N
ATOM   4645  HE  ARG B  34      20.753  -3.360 -22.091  1.00  0.00      PROB H
ATOM   4646  CZ  ARG B  34      21.139  -4.614 -23.512  1.00  0.00      PROB C
ATOM   4647  NH1 ARG B  34      21.025  -5.837 -23.998  1.00  0.00      PROB N
ATOM   4648 HH11 ARG B  34      20.821  -6.608 -23.394  1.00  0.00      PROB H
ATOM   4649 HH12 ARG B  34      21.471  -6.051 -24.867  1.00  0.00      PROB H
ATOM   4650  NH2 ARG B  34      21.443  -3.581 -24.325  1.00  0.00      PROB N
ATOM   4651 HH21 ARG B  34      21.370  -2.702 -23.853  1.00  0.00      PROB H
ATOM   4652 HH22 ARG B  34      21.774  -3.685 -25.263  1.00  0.00      PROB H
ATOM   4653  C   ARG B  34      20.626  -3.606 -16.998  1.00  0.00      PROB C
ATOM   4654  O   ARG B  34      21.527  -2.794 -17.248  1.00  0.00      PROB O
ATOM   4655  N   PHE B  35      19.478  -3.163 -16.411  1.00  0.00      PROB N
ATOM   4656  HN  PHE B  35      18.674  -3.736 -16.274  1.00  0.00      PROB H
ATOM   4657  CA  PHE B  35      19.257  -1.827 -15.982  1.00  0.00      PROB C
ATOM   4658  HA  PHE B  35      19.465  -1.176 -16.818  1.00  0.00      PROB H
ATOM   4659  CB  PHE B  35      17.718  -1.673 -15.815  1.00  0.00      PROB C
ATOM   4660  HB1 PHE B  35      17.317  -2.334 -15.016  1.00  0.00      PROB H
ATOM   4661  HB2 PHE B  35      17.187  -1.829 -16.778  1.00  0.00      PROB H
ATOM   4662  CG  PHE B  35      17.373  -0.260 -15.274  1.00  0.00      PROB C
ATOM   4663  CD1 PHE B  35      17.320   0.903 -16.159  1.00  0.00      PROB C
ATOM   4664  HD1 PHE B  35      17.551   0.655 -17.185  1.00  0.00      PROB H
ATOM   4665  CE1 PHE B  35      16.857   2.133 -15.786  1.00  0.00      PROB C
ATOM   4666  HE1 PHE B  35      16.739   3.008 -16.408  1.00  0.00      PROB H
ATOM   4667  CZ  PHE B  35      16.640   2.319 -14.404  1.00  0.00      PROB C
ATOM   4668  HZ  PHE B  35      16.618   3.321 -14.002  1.00  0.00      PROB H
ATOM   4669  CD2 PHE B  35      17.131  -0.021 -13.940  1.00  0.00      PROB C
ATOM   4670  HD2 PHE B  35      17.227  -0.923 -13.355  1.00  0.00      PROB H
ATOM   4671  CE2 PHE B  35      16.753   1.252 -13.514  1.00  0.00      PROB C
ATOM   4672  HE2 PHE B  35      16.505   1.476 -12.487  1.00  0.00      PROB H
ATOM   4673  C   PHE B  35      20.137  -1.384 -14.832  1.00  0.00      PROB C
ATOM   4674  O   PHE B  35      20.632  -0.243 -14.842  1.00  0.00      PROB O
ATOM   4675  N   GLY B  36      20.444  -2.281 -13.944  1.00  0.00      PROB N
ATOM   4676  HN  GLY B  36      19.968  -3.157 -13.934  1.00  0.00      PROB H
ATOM   4677  CA  GLY B  36      21.391  -1.905 -12.862  1.00  0.00      PROB C
ATOM   4678  HA1 GLY B  36      20.987  -1.052 -12.338  1.00  0.00      PROB H
ATOM   4679  HA2 GLY B  36      22.325  -1.660 -13.345  1.00  0.00      PROB H
ATOM   4680  C   GLY B  36      21.691  -3.028 -12.032  1.00  0.00      PROB C
ATOM   4681  O   GLY B  36      20.980  -3.206 -11.076  1.00  0.00      PROB O
ATOM   4682  N   LYS B  37      22.808  -3.694 -12.343  1.00  0.00      PROB N
ATOM   4683  HN  LYS B  37      23.393  -3.442 -13.109  1.00  0.00      PROB H
ATOM   4684  CA  LYS B  37      23.432  -4.548 -11.331  1.00  0.00      PROB C
ATOM   4685  HA  LYS B  37      22.541  -4.956 -10.877  1.00  0.00      PROB H
ATOM   4686  CB  LYS B  37      24.215  -5.747 -11.912  1.00  0.00      PROB C
ATOM   4687  HB1 LYS B  37      24.992  -5.440 -12.644  1.00  0.00      PROB H
ATOM   4688  HB2 LYS B  37      23.539  -6.266 -12.624  1.00  0.00      PROB H
ATOM   4689  CG  LYS B  37      24.790  -6.678 -10.799  1.00  0.00      PROB C
ATOM   4690  HG1 LYS B  37      23.944  -6.891 -10.111  1.00  0.00      PROB H
ATOM   4691  HG2 LYS B  37      25.687  -6.195 -10.357  1.00  0.00      PROB H
ATOM   4692  CD  LYS B  37      25.313  -8.028 -11.292  1.00  0.00      PROB C
ATOM   4693  HD1 LYS B  37      24.449  -8.602 -11.689  1.00  0.00      PROB H
ATOM   4694  HD2 LYS B  37      25.726  -8.548 -10.402  1.00  0.00      PROB H
ATOM   4695  CE  LYS B  37      26.418  -7.979 -12.399  1.00  0.00      PROB C
ATOM   4696  HE1 LYS B  37      27.340  -7.731 -11.831  1.00  0.00      PROB H
ATOM   4697  HE2 LYS B  37      26.227  -7.161 -13.126  1.00  0.00      PROB H
ATOM   4698  NZ  LYS B  37      26.746  -9.181 -13.126  1.00  0.00      PROB N
ATOM   4699  HZ1 LYS B  37      26.075  -9.516 -13.847  1.00  0.00      PROB H
ATOM   4700  HZ2 LYS B  37      27.154  -9.907 -12.503  1.00  0.00      PROB H
ATOM   4701  HZ3 LYS B  37      27.532  -8.888 -13.741  1.00  0.00      PROB H
ATOM   4702  C   LYS B  37      24.130  -3.729 -10.262  1.00  0.00      PROB C
ATOM   4703  O   LYS B  37      24.117  -4.069  -9.027  1.00  0.00      PROB O
ATOM   4704  N   LEU B  38      24.785  -2.649 -10.706  1.00  0.00      PROB N
ATOM   4705  HN  LEU B  38      24.747  -2.386 -11.667  1.00  0.00      PROB H
ATOM   4706  CA  LEU B  38      25.417  -1.777  -9.738  1.00  0.00      PROB C
ATOM   4707  HA  LEU B  38      26.037  -2.370  -9.081  1.00  0.00      PROB H
ATOM   4708  CB  LEU B  38      26.387  -0.761 -10.451  1.00  0.00      PROB C
ATOM   4709  HB1 LEU B  38      25.885  -0.128 -11.213  1.00  0.00      PROB H
ATOM   4710  HB2 LEU B  38      27.278  -1.240 -10.911  1.00  0.00      PROB H
ATOM   4711  CG  LEU B  38      26.931   0.350  -9.465  1.00  0.00      PROB C
ATOM   4712  HG  LEU B  38      26.036   0.794  -8.979  1.00  0.00      PROB H
ATOM   4713  CD1 LEU B  38      27.861  -0.250  -8.401  1.00  0.00      PROB C
ATOM   4714 HD11 LEU B  38      27.264  -0.932  -7.758  1.00  0.00      PROB H
ATOM   4715 HD12 LEU B  38      28.358   0.461  -7.707  1.00  0.00      PROB H
ATOM   4716 HD13 LEU B  38      28.572  -0.947  -8.893  1.00  0.00      PROB H
ATOM   4717  CD2 LEU B  38      27.581   1.478 -10.322  1.00  0.00      PROB C
ATOM   4718 HD21 LEU B  38      28.414   1.029 -10.903  1.00  0.00      PROB H
ATOM   4719 HD22 LEU B  38      27.996   2.312  -9.716  1.00  0.00      PROB H
ATOM   4720 HD23 LEU B  38      26.841   1.882 -11.046  1.00  0.00      PROB H
ATOM   4721  C   LEU B  38      24.455  -1.098  -8.693  1.00  0.00      PROB C
ATOM   4722  O   LEU B  38      24.777  -1.149  -7.501  1.00  0.00      PROB O
ATOM   4723  N   PRO B  39      23.255  -0.574  -8.947  1.00  0.00      PROB N
ATOM   4724  CD  PRO B  39      23.130   0.255 -10.164  1.00  0.00      PROB C
ATOM   4725  HD1 PRO B  39      23.189  -0.406 -11.055  1.00  0.00      PROB H
ATOM   4726  HD2 PRO B  39      23.876   1.066 -10.302  1.00  0.00      PROB H
ATOM   4727  CA  PRO B  39      22.169  -0.220  -8.002  1.00  0.00      PROB C
ATOM   4728  HA  PRO B  39      22.612   0.575  -7.421  1.00  0.00      PROB H
ATOM   4729  CB  PRO B  39      21.038   0.166  -9.012  1.00  0.00      PROB C
ATOM   4730  HB1 PRO B  39      20.238   0.844  -8.644  1.00  0.00      PROB H
ATOM   4731  HB2 PRO B  39      20.749  -0.733  -9.597  1.00  0.00      PROB H
ATOM   4732  CG  PRO B  39      21.809   1.022 -10.056  1.00  0.00      PROB C
ATOM   4733  HG1 PRO B  39      21.323   1.085 -11.053  1.00  0.00      PROB H
ATOM   4734  HG2 PRO B  39      22.101   2.014  -9.652  1.00  0.00      PROB H
ATOM   4735  C   PRO B  39      21.866  -1.390  -7.089  1.00  0.00      PROB C
ATOM   4736  O   PRO B  39      21.620  -1.154  -5.911  1.00  0.00      PROB O
ATOM   4737  N   LEU B  40      21.877  -2.670  -7.497  1.00  0.00      PROB N
ATOM   4738  HN  LEU B  40      22.062  -3.014  -8.415  1.00  0.00      PROB H
ATOM   4739  CA  LEU B  40      21.607  -3.737  -6.526  1.00  0.00      PROB C
ATOM   4740  HA  LEU B  40      20.739  -3.510  -5.924  1.00  0.00      PROB H
ATOM   4741  CB  LEU B  40      21.343  -5.144  -7.138  1.00  0.00      PROB C
ATOM   4742  HB1 LEU B  40      21.023  -5.895  -6.384  1.00  0.00      PROB H
ATOM   4743  HB2 LEU B  40      22.286  -5.429  -7.652  1.00  0.00      PROB H
ATOM   4744  CG  LEU B  40      20.241  -5.307  -8.247  1.00  0.00      PROB C
ATOM   4745  HG  LEU B  40      20.567  -4.689  -9.111  1.00  0.00      PROB H
ATOM   4746  CD1 LEU B  40      20.284  -6.723  -8.801  1.00  0.00      PROB C
ATOM   4747 HD11 LEU B  40      20.136  -7.407  -7.938  1.00  0.00      PROB H
ATOM   4748 HD12 LEU B  40      21.332  -6.849  -9.147  1.00  0.00      PROB H
ATOM   4749 HD13 LEU B  40      19.509  -6.892  -9.579  1.00  0.00      PROB H
ATOM   4750  CD2 LEU B  40      18.916  -4.732  -7.799  1.00  0.00      PROB C
ATOM   4751 HD21 LEU B  40      18.448  -5.582  -7.257  1.00  0.00      PROB H
ATOM   4752 HD22 LEU B  40      18.391  -4.443  -8.734  1.00  0.00      PROB H
ATOM   4753 HD23 LEU B  40      19.037  -3.795  -7.214  1.00  0.00      PROB H
ATOM   4754  C   LEU B  40      22.725  -3.913  -5.536  1.00  0.00      PROB C
ATOM   4755  O   LEU B  40      22.535  -3.936  -4.275  1.00  0.00      PROB O
ATOM   4756  N   CYS B  41      23.962  -3.919  -5.987  1.00  0.00      PROB N
ATOM   4757  HN  CYS B  41      24.001  -3.980  -6.981  1.00  0.00      PROB H
ATOM   4758  CA  CYS B  41      25.151  -4.016  -5.162  1.00  0.00      PROB C
ATOM   4759  HA  CYS B  41      25.125  -4.921  -4.573  1.00  0.00      PROB H
ATOM   4760  CB  CYS B  41      26.439  -3.904  -6.029  1.00  0.00      PROB C
ATOM   4761  HB1 CYS B  41      27.364  -3.677  -5.458  1.00  0.00      PROB H
ATOM   4762  HB2 CYS B  41      26.276  -3.006  -6.662  1.00  0.00      PROB H
ATOM   4763  SG  CYS B  41      26.445  -5.324  -7.091  1.00  0.00      PROB S
ATOM   4764  HG1 CYS B  41      25.298  -5.115  -7.720  1.00  0.00      PROB H
ATOM   4765  C   CYS B  41      25.191  -2.849  -4.055  1.00  0.00      PROB C
ATOM   4766  O   CYS B  41      25.510  -3.163  -2.941  1.00  0.00      PROB O
ATOM   4767  N   LEU B  42      24.798  -1.604  -4.466  1.00  0.00      PROB N
ATOM   4768  HN  LEU B  42      24.338  -1.461  -5.339  1.00  0.00      PROB H
ATOM   4769  CA  LEU B  42      24.706  -0.447  -3.613  1.00  0.00      PROB C
ATOM   4770  HA  LEU B  42      25.591  -0.400  -2.995  1.00  0.00      PROB H
ATOM   4771  CB  LEU B  42      24.631   0.869  -4.347  1.00  0.00      PROB C
ATOM   4772  HB1 LEU B  42      24.392   1.653  -3.597  1.00  0.00      PROB H
ATOM   4773  HB2 LEU B  42      23.873   0.762  -5.151  1.00  0.00      PROB H
ATOM   4774  CG  LEU B  42      25.901   1.331  -4.958  1.00  0.00      PROB C
ATOM   4775  HG  LEU B  42      26.402   0.531  -5.545  1.00  0.00      PROB H
ATOM   4776  CD1 LEU B  42      25.552   2.521  -5.937  1.00  0.00      PROB C
ATOM   4777 HD11 LEU B  42      24.725   2.303  -6.646  1.00  0.00      PROB H
ATOM   4778 HD12 LEU B  42      26.448   2.763  -6.548  1.00  0.00      PROB H
ATOM   4779 HD13 LEU B  42      25.155   3.392  -5.372  1.00  0.00      PROB H
ATOM   4780  CD2 LEU B  42      26.807   1.841  -3.817  1.00  0.00      PROB C
ATOM   4781 HD21 LEU B  42      26.872   1.074  -3.015  1.00  0.00      PROB H
ATOM   4782 HD22 LEU B  42      26.166   2.610  -3.336  1.00  0.00      PROB H
ATOM   4783 HD23 LEU B  42      27.808   2.225  -4.108  1.00  0.00      PROB H
ATOM   4784  C   LEU B  42      23.631  -0.572  -2.539  1.00  0.00      PROB C
ATOM   4785  O   LEU B  42      23.856  -0.373  -1.338  1.00  0.00      PROB O
ATOM   4786  N   PHE B  43      22.468  -1.114  -2.989  1.00  0.00      PROB N
ATOM   4787  HN  PHE B  43      22.400  -1.384  -3.946  1.00  0.00      PROB H
ATOM   4788  CA  PHE B  43      21.296  -1.524  -2.313  1.00  0.00      PROB C
ATOM   4789  HA  PHE B  43      20.848  -0.714  -1.756  1.00  0.00      PROB H
ATOM   4790  CB  PHE B  43      20.128  -1.760  -3.281  1.00  0.00      PROB C
ATOM   4791  HB1 PHE B  43      20.375  -2.600  -3.964  1.00  0.00      PROB H
ATOM   4792  HB2 PHE B  43      19.872  -0.812  -3.800  1.00  0.00      PROB H
ATOM   4793  CG  PHE B  43      18.847  -2.154  -2.532  1.00  0.00      PROB C
ATOM   4794  CD1 PHE B  43      18.609  -3.543  -2.383  1.00  0.00      PROB C
ATOM   4795  HD1 PHE B  43      19.349  -4.224  -2.777  1.00  0.00      PROB H
ATOM   4796  CE1 PHE B  43      17.470  -3.935  -1.733  1.00  0.00      PROB C
ATOM   4797  HE1 PHE B  43      17.286  -4.997  -1.665  1.00  0.00      PROB H
ATOM   4798  CZ  PHE B  43      16.533  -3.039  -1.209  1.00  0.00      PROB C
ATOM   4799  HZ  PHE B  43      15.621  -3.407  -0.764  1.00  0.00      PROB H
ATOM   4800  CD2 PHE B  43      17.869  -1.259  -2.071  1.00  0.00      PROB C
ATOM   4801  HD2 PHE B  43      18.059  -0.226  -2.323  1.00  0.00      PROB H
ATOM   4802  CE2 PHE B  43      16.739  -1.698  -1.344  1.00  0.00      PROB C
ATOM   4803  HE2 PHE B  43      16.019  -0.934  -1.091  1.00  0.00      PROB H
ATOM   4804  C   PHE B  43      21.517  -2.562  -1.219  1.00  0.00      PROB C
ATOM   4805  O   PHE B  43      21.031  -2.373  -0.107  1.00  0.00      PROB O
ATOM   4806  N   ILE B  44      22.318  -3.650  -1.510  1.00  0.00      PROB N
ATOM   4807  HN  ILE B  44      22.600  -3.873  -2.440  1.00  0.00      PROB H
ATOM   4808  CA  ILE B  44      22.569  -4.595  -0.547  1.00  0.00      PROB C
ATOM   4809  HA  ILE B  44      21.606  -5.006  -0.280  1.00  0.00      PROB H
ATOM   4810  CB  ILE B  44      23.435  -5.787  -1.078  1.00  0.00      PROB C
ATOM   4811  HB  ILE B  44      24.259  -5.419  -1.725  1.00  0.00      PROB H
ATOM   4812  CG2 ILE B  44      24.057  -6.627   0.045  1.00  0.00      PROB C
ATOM   4813 HG21 ILE B  44      23.262  -6.859   0.786  1.00  0.00      PROB H
ATOM   4814 HG22 ILE B  44      24.981  -6.206   0.497  1.00  0.00      PROB H
ATOM   4815 HG23 ILE B  44      24.353  -7.600  -0.400  1.00  0.00      PROB H
ATOM   4816  CG1 ILE B  44      22.610  -6.675  -2.011  1.00  0.00      PROB C
ATOM   4817 HG11 ILE B  44      21.954  -6.048  -2.652  1.00  0.00      PROB H
ATOM   4818 HG12 ILE B  44      22.107  -7.520  -1.494  1.00  0.00      PROB H
ATOM   4819  CD  ILE B  44      23.387  -7.531  -3.075  1.00  0.00      PROB C
ATOM   4820  HD1 ILE B  44      24.329  -7.973  -2.686  1.00  0.00      PROB H
ATOM   4821  HD2 ILE B  44      23.620  -6.938  -3.985  1.00  0.00      PROB H
ATOM   4822  HD3 ILE B  44      22.666  -8.356  -3.263  1.00  0.00      PROB H
ATOM   4823  C   ILE B  44      23.314  -4.053   0.671  1.00  0.00      PROB C
ATOM   4824  O   ILE B  44      23.050  -4.339   1.856  1.00  0.00      PROB O
ATOM   4825  N   CYS B  45      24.347  -3.212   0.462  1.00  0.00      PROB N
ATOM   4826  HN  CYS B  45      24.491  -2.993  -0.500  1.00  0.00      PROB H
ATOM   4827  CA  CYS B  45      25.167  -2.530   1.407  1.00  0.00      PROB C
ATOM   4828  HA  CYS B  45      25.750  -3.258   1.951  1.00  0.00      PROB H
ATOM   4829  CB  CYS B  45      26.314  -1.781   0.636  1.00  0.00      PROB C
ATOM   4830  HB1 CYS B  45      26.885  -1.216   1.404  1.00  0.00      PROB H
ATOM   4831  HB2 CYS B  45      25.911  -1.058  -0.105  1.00  0.00      PROB H
ATOM   4832  SG  CYS B  45      27.387  -2.954  -0.264  1.00  0.00      PROB S
ATOM   4833  HG1 CYS B  45      26.582  -3.264  -1.270  1.00  0.00      PROB H
ATOM   4834  C   CYS B  45      24.374  -1.573   2.247  1.00  0.00      PROB C
ATOM   4835  O   CYS B  45      24.596  -1.474   3.430  1.00  0.00      PROB O
ATOM   4836  N   ILE B  46      23.421  -0.833   1.683  1.00  0.00      PROB N
ATOM   4837  HN  ILE B  46      23.218  -0.957   0.714  1.00  0.00      PROB H
ATOM   4838  CA  ILE B  46      22.485   0.033   2.417  1.00  0.00      PROB C
ATOM   4839  HA  ILE B  46      23.145   0.726   2.918  1.00  0.00      PROB H
ATOM   4840  CB  ILE B  46      21.579   0.893   1.505  1.00  0.00      PROB C
ATOM   4841  HB  ILE B  46      21.041   0.247   0.780  1.00  0.00      PROB H
ATOM   4842  CG2 ILE B  46      20.448   1.674   2.240  1.00  0.00      PROB C
ATOM   4843 HG21 ILE B  46      19.854   0.992   2.885  1.00  0.00      PROB H
ATOM   4844 HG22 ILE B  46      19.802   2.243   1.537  1.00  0.00      PROB H
ATOM   4845 HG23 ILE B  46      20.937   2.479   2.830  1.00  0.00      PROB H
ATOM   4846  CG1 ILE B  46      22.334   1.948   0.680  1.00  0.00      PROB C
ATOM   4847 HG11 ILE B  46      23.310   1.473   0.441  1.00  0.00      PROB H
ATOM   4848 HG12 ILE B  46      22.580   2.880   1.231  1.00  0.00      PROB H
ATOM   4849  CD  ILE B  46      21.516   2.335  -0.558  1.00  0.00      PROB C
ATOM   4850  HD1 ILE B  46      21.322   1.570  -1.340  1.00  0.00      PROB H
ATOM   4851  HD2 ILE B  46      22.065   3.176  -1.033  1.00  0.00      PROB H
ATOM   4852  HD3 ILE B  46      20.535   2.714  -0.198  1.00  0.00      PROB H
ATOM   4853  C   ILE B  46      21.551  -0.690   3.361  1.00  0.00      PROB C
ATOM   4854  O   ILE B  46      21.256  -0.236   4.466  1.00  0.00      PROB O
ATOM   4855  N   ILE B  47      21.011  -1.796   3.003  1.00  0.00      PROB N
ATOM   4856  HN  ILE B  47      21.146  -2.169   2.088  1.00  0.00      PROB H
ATOM   4857  CA  ILE B  47      20.022  -2.474   3.853  1.00  0.00      PROB C
ATOM   4858  HA  ILE B  47      19.477  -1.741   4.429  1.00  0.00      PROB H
ATOM   4859  CB  ILE B  47      19.100  -3.434   3.125  1.00  0.00      PROB C
ATOM   4860  HB  ILE B  47      19.771  -4.123   2.569  1.00  0.00      PROB H
ATOM   4861  CG2 ILE B  47      18.203  -4.258   4.101  1.00  0.00      PROB C
ATOM   4862 HG21 ILE B  47      17.428  -4.910   3.645  1.00  0.00      PROB H
ATOM   4863 HG22 ILE B  47      17.684  -3.563   4.795  1.00  0.00      PROB H
ATOM   4864 HG23 ILE B  47      18.787  -4.940   4.755  1.00  0.00      PROB H
ATOM   4865  CG1 ILE B  47      18.163  -2.769   2.115  1.00  0.00      PROB C
ATOM   4866 HG11 ILE B  47      17.616  -3.608   1.634  1.00  0.00      PROB H
ATOM   4867 HG12 ILE B  47      18.803  -2.353   1.308  1.00  0.00      PROB H
ATOM   4868  CD  ILE B  47      17.235  -1.656   2.724  1.00  0.00      PROB C
ATOM   4869  HD1 ILE B  47      16.580  -2.113   3.496  1.00  0.00      PROB H
ATOM   4870  HD2 ILE B  47      16.597  -1.167   1.957  1.00  0.00      PROB H
ATOM   4871  HD3 ILE B  47      17.818  -0.789   3.104  1.00  0.00      PROB H
ATOM   4872  C   ILE B  47      20.805  -3.279   5.009  1.00  0.00      PROB C
ATOM   4873  O   ILE B  47      20.287  -3.223   6.182  1.00  0.00      PROB O
ATOM   4874  N   LEU B  48      22.053  -3.649   4.774  1.00  0.00      PROB N
ATOM   4875  HN  LEU B  48      22.375  -3.715   3.833  1.00  0.00      PROB H
ATOM   4876  CA  LEU B  48      22.867  -4.075   5.880  1.00  0.00      PROB C
ATOM   4877  HA  LEU B  48      22.477  -4.929   6.413  1.00  0.00      PROB H
ATOM   4878  CB  LEU B  48      24.237  -4.606   5.282  1.00  0.00      PROB C
ATOM   4879  HB1 LEU B  48      24.903  -4.801   6.150  1.00  0.00      PROB H
ATOM   4880  HB2 LEU B  48      24.785  -3.760   4.815  1.00  0.00      PROB H
ATOM   4881  CG  LEU B  48      24.260  -5.840   4.334  1.00  0.00      PROB C
ATOM   4882  HG  LEU B  48      23.471  -5.774   3.556  1.00  0.00      PROB H
ATOM   4883  CD1 LEU B  48      25.478  -5.906   3.402  1.00  0.00      PROB C
ATOM   4884 HD11 LEU B  48      26.305  -5.718   4.120  1.00  0.00      PROB H
ATOM   4885 HD12 LEU B  48      25.387  -5.051   2.699  1.00  0.00      PROB H
ATOM   4886 HD13 LEU B  48      25.623  -6.880   2.886  1.00  0.00      PROB H
ATOM   4887  CD2 LEU B  48      24.174  -7.127   5.101  1.00  0.00      PROB C
ATOM   4888 HD21 LEU B  48      24.346  -8.046   4.501  1.00  0.00      PROB H
ATOM   4889 HD22 LEU B  48      23.170  -7.239   5.563  1.00  0.00      PROB H
ATOM   4890 HD23 LEU B  48      24.960  -7.195   5.884  1.00  0.00      PROB H
ATOM   4891  C   LEU B  48      23.128  -3.065   6.913  1.00  0.00      PROB C
ATOM   4892  O   LEU B  48      23.044  -3.189   8.146  1.00  0.00      PROB O
ATOM   4893  N   THR B  49      23.471  -1.866   6.459  1.00  0.00      PROB N
ATOM   4894  HN  THR B  49      23.654  -1.788   5.482  1.00  0.00      PROB H
ATOM   4895  CA  THR B  49      23.732  -0.685   7.232  1.00  0.00      PROB C
ATOM   4896  HA  THR B  49      24.421  -1.014   7.997  1.00  0.00      PROB H
ATOM   4897  CB  THR B  49      24.375   0.439   6.387  1.00  0.00      PROB C
ATOM   4898  HB  THR B  49      23.570   0.698   5.667  1.00  0.00      PROB H
ATOM   4899  OG1 THR B  49      25.587   0.111   5.700  1.00  0.00      PROB O
ATOM   4900  HG1 THR B  49      25.425  -0.579   5.052  1.00  0.00      PROB H
ATOM   4901  CG2 THR B  49      24.657   1.779   7.135  1.00  0.00      PROB C
ATOM   4902 HG21 THR B  49      25.101   2.561   6.482  1.00  0.00      PROB H
ATOM   4903 HG22 THR B  49      25.256   1.539   8.040  1.00  0.00      PROB H
ATOM   4904 HG23 THR B  49      23.683   2.222   7.433  1.00  0.00      PROB H
ATOM   4905  C   THR B  49      22.612  -0.172   8.030  1.00  0.00      PROB C
ATOM   4906  O   THR B  49      22.651   0.273   9.185  1.00  0.00      PROB O
ATOM   4907  N   ALA B  50      21.396  -0.159   7.336  1.00  0.00      PROB N
ATOM   4908  HN  ALA B  50      21.309  -0.385   6.369  1.00  0.00      PROB H
ATOM   4909  CA  ALA B  50      20.281   0.544   7.945  1.00  0.00      PROB C
ATOM   4910  HA  ALA B  50      20.717   1.453   8.333  1.00  0.00      PROB H
ATOM   4911  CB  ALA B  50      19.153   0.700   6.909  1.00  0.00      PROB C
ATOM   4912  HB1 ALA B  50      18.898  -0.274   6.439  1.00  0.00      PROB H
ATOM   4913  HB2 ALA B  50      19.578   1.275   6.059  1.00  0.00      PROB H
ATOM   4914  HB3 ALA B  50      18.303   1.226   7.395  1.00  0.00      PROB H
ATOM   4915  C   ALA B  50      19.804  -0.124   9.265  1.00  0.00      PROB C
ATOM   4916  O   ALA B  50      19.481   0.557  10.205  1.00  0.00      PROB O
ATOM   4917  N   VAL B  51      19.832  -1.489   9.357  1.00  0.00      PROB N
ATOM   4918  HN  VAL B  51      20.010  -2.079   8.573  1.00  0.00      PROB H
ATOM   4919  CA  VAL B  51      19.555  -2.058  10.664  1.00  0.00      PROB C
ATOM   4920  HA  VAL B  51      18.735  -1.561  11.162  1.00  0.00      PROB H
ATOM   4921  CB  VAL B  51      18.937  -3.446  10.482  1.00  0.00      PROB C
ATOM   4922  HB  VAL B  51      19.629  -4.113   9.925  1.00  0.00      PROB H
ATOM   4923  CG1 VAL B  51      18.582  -4.047  11.820  1.00  0.00      PROB C
ATOM   4924 HG11 VAL B  51      17.816  -3.393  12.290  1.00  0.00      PROB H
ATOM   4925 HG12 VAL B  51      19.433  -4.158  12.525  1.00  0.00      PROB H
ATOM   4926 HG13 VAL B  51      18.140  -5.062  11.723  1.00  0.00      PROB H
ATOM   4927  CG2 VAL B  51      17.587  -3.440   9.619  1.00  0.00      PROB C
ATOM   4928 HG21 VAL B  51      16.901  -2.655  10.002  1.00  0.00      PROB H
ATOM   4929 HG22 VAL B  51      17.045  -4.372   9.889  1.00  0.00      PROB H
ATOM   4930 HG23 VAL B  51      17.840  -3.441   8.537  1.00  0.00      PROB H
ATOM   4931  C   VAL B  51      20.703  -1.952  11.556  1.00  0.00      PROB C
ATOM   4932  O   VAL B  51      20.558  -1.645  12.749  1.00  0.00      PROB O
ATOM   4933  N   THR B  52      21.950  -2.093  11.133  1.00  0.00      PROB N
ATOM   4934  HN  THR B  52      22.176  -2.144  10.163  1.00  0.00      PROB H
ATOM   4935  CA  THR B  52      23.175  -1.740  11.954  1.00  0.00      PROB C
ATOM   4936  HA  THR B  52      23.228  -2.377  12.824  1.00  0.00      PROB H
ATOM   4937  CB  THR B  52      24.454  -1.970  11.146  1.00  0.00      PROB C
ATOM   4938  HB  THR B  52      24.479  -1.189  10.356  1.00  0.00      PROB H
ATOM   4939  OG1 THR B  52      24.567  -3.252  10.496  1.00  0.00      PROB O
ATOM   4940  HG1 THR B  52      24.135  -3.209   9.640  1.00  0.00      PROB H
ATOM   4941  CG2 THR B  52      25.728  -1.831  12.016  1.00  0.00      PROB C
ATOM   4942 HG21 THR B  52      25.757  -0.859  12.553  1.00  0.00      PROB H
ATOM   4943 HG22 THR B  52      26.678  -1.932  11.449  1.00  0.00      PROB H
ATOM   4944 HG23 THR B  52      25.794  -2.692  12.714  1.00  0.00      PROB H
ATOM   4945  C   THR B  52      23.214  -0.324  12.607  1.00  0.00      PROB C
ATOM   4946  O   THR B  52      23.497  -0.283  13.812  1.00  0.00      PROB O
ATOM   4947  N   VAL B  53      22.820   0.750  11.879  1.00  0.00      PROB N
ATOM   4948  HN  VAL B  53      22.572   0.589  10.926  1.00  0.00      PROB H
ATOM   4949  CA  VAL B  53      22.653   2.125  12.396  1.00  0.00      PROB C
ATOM   4950  HA  VAL B  53      23.642   2.408  12.729  1.00  0.00      PROB H
ATOM   4951  CB  VAL B  53      22.184   3.148  11.388  1.00  0.00      PROB C
ATOM   4952  HB  VAL B  53      21.412   2.659  10.756  1.00  0.00      PROB H
ATOM   4953  CG1 VAL B  53      21.622   4.449  12.034  1.00  0.00      PROB C
ATOM   4954 HG11 VAL B  53      21.663   5.197  11.213  1.00  0.00      PROB H
ATOM   4955 HG12 VAL B  53      22.207   4.789  12.915  1.00  0.00      PROB H
ATOM   4956 HG13 VAL B  53      20.560   4.200  12.242  1.00  0.00      PROB H
ATOM   4957  CG2 VAL B  53      23.438   3.444  10.415  1.00  0.00      PROB C
ATOM   4958 HG21 VAL B  53      23.616   2.469   9.913  1.00  0.00      PROB H
ATOM   4959 HG22 VAL B  53      24.335   3.579  11.055  1.00  0.00      PROB H
ATOM   4960 HG23 VAL B  53      23.267   4.325   9.759  1.00  0.00      PROB H
ATOM   4961  C   VAL B  53      21.693   2.178  13.547  1.00  0.00      PROB C
ATOM   4962  O   VAL B  53      22.025   2.797  14.591  1.00  0.00      PROB O
ATOM   4963  N   VAL B  54      20.516   1.527  13.404  1.00  0.00      PROB N
ATOM   4964  HN  VAL B  54      20.484   1.072  12.517  1.00  0.00      PROB H
ATOM   4965  CA  VAL B  54      19.511   1.461  14.501  1.00  0.00      PROB C
ATOM   4966  HA  VAL B  54      19.386   2.498  14.774  1.00  0.00      PROB H
ATOM   4967  CB  VAL B  54      18.099   0.988  14.057  1.00  0.00      PROB C
ATOM   4968  HB  VAL B  54      18.117   0.017  13.518  1.00  0.00      PROB H
ATOM   4969  CG1 VAL B  54      17.050   0.894  15.252  1.00  0.00      PROB C
ATOM   4970 HG11 VAL B  54      16.713   1.948  15.358  1.00  0.00      PROB H
ATOM   4971 HG12 VAL B  54      17.497   0.576  16.218  1.00  0.00      PROB H
ATOM   4972 HG13 VAL B  54      16.134   0.401  14.863  1.00  0.00      PROB H
ATOM   4973  CG2 VAL B  54      17.560   1.972  12.985  1.00  0.00      PROB C
ATOM   4974 HG21 VAL B  54      17.452   2.945  13.510  1.00  0.00      PROB H
ATOM   4975 HG22 VAL B  54      16.536   1.680  12.668  1.00  0.00      PROB H
ATOM   4976 HG23 VAL B  54      18.243   2.001  12.110  1.00  0.00      PROB H
ATOM   4977  C   VAL B  54      19.891   0.617  15.689  1.00  0.00      PROB C
ATOM   4978  O   VAL B  54      19.868   1.216  16.762  1.00  0.00      PROB O
ATOM   4979  N   THR B  55      20.336  -0.623  15.538  1.00  0.00      PROB N
ATOM   4980  HN  THR B  55      20.302  -0.889  14.578  1.00  0.00      PROB H
ATOM   4981  CA  THR B  55      20.890  -1.525  16.572  1.00  0.00      PROB C
ATOM   4982  HA  THR B  55      20.197  -1.559  17.399  1.00  0.00      PROB H
ATOM   4983  CB  THR B  55      21.321  -2.952  16.063  1.00  0.00      PROB C
ATOM   4984  HB  THR B  55      22.071  -3.364  16.772  1.00  0.00      PROB H
ATOM   4985  OG1 THR B  55      21.895  -2.817  14.755  1.00  0.00      PROB O
ATOM   4986  HG1 THR B  55      21.174  -2.586  14.164  1.00  0.00      PROB H
ATOM   4987  CG2 THR B  55      20.132  -3.825  15.888  1.00  0.00      PROB C
ATOM   4988 HG21 THR B  55      19.389  -3.384  15.189  1.00  0.00      PROB H
ATOM   4989 HG22 THR B  55      19.707  -4.154  16.860  1.00  0.00      PROB H
ATOM   4990 HG23 THR B  55      20.328  -4.841  15.482  1.00  0.00      PROB H
ATOM   4991  C   THR B  55      22.073  -0.866  17.346  1.00  0.00      PROB C
ATOM   4992  O   THR B  55      22.108  -1.019  18.497  1.00  0.00      PROB O
ATOM   4993  N   THR B  56      22.955  -0.180  16.662  1.00  0.00      PROB N
ATOM   4994  HN  THR B  56      22.806  -0.180  15.676  1.00  0.00      PROB H
ATOM   4995  CA  THR B  56      24.100   0.529  17.215  1.00  0.00      PROB C
ATOM   4996  HA  THR B  56      24.668  -0.128  17.857  1.00  0.00      PROB H
ATOM   4997  CB  THR B  56      25.048   1.176  16.145  1.00  0.00      PROB C
ATOM   4998  HB  THR B  56      24.457   1.781  15.424  1.00  0.00      PROB H
ATOM   4999  OG1 THR B  56      25.872   0.212  15.462  1.00  0.00      PROB O
ATOM   5000  HG1 THR B  56      25.422   0.026  14.634  1.00  0.00      PROB H
ATOM   5001  CG2 THR B  56      26.155   2.021  16.835  1.00  0.00      PROB C
ATOM   5002 HG21 THR B  56      26.889   2.389  16.086  1.00  0.00      PROB H
ATOM   5003 HG22 THR B  56      26.793   1.315  17.409  1.00  0.00      PROB H
ATOM   5004 HG23 THR B  56      25.704   2.888  17.363  1.00  0.00      PROB H
ATOM   5005  C   THR B  56      23.553   1.682  18.022  1.00  0.00      PROB C
ATOM   5006  O   THR B  56      24.012   1.926  19.117  1.00  0.00      PROB O
ATOM   5007  N   ALA B  57      22.534   2.441  17.504  1.00  0.00      PROB N
ATOM   5008  HN  ALA B  57      22.245   2.235  16.572  1.00  0.00      PROB H
ATOM   5009  CA  ALA B  57      22.031   3.498  18.308  1.00  0.00      PROB C
ATOM   5010  HA  ALA B  57      22.845   4.163  18.555  1.00  0.00      PROB H
ATOM   5011  CB  ALA B  57      21.054   4.298  17.417  1.00  0.00      PROB C
ATOM   5012  HB1 ALA B  57      20.238   3.707  16.948  1.00  0.00      PROB H
ATOM   5013  HB2 ALA B  57      21.656   4.809  16.636  1.00  0.00      PROB H
ATOM   5014  HB3 ALA B  57      20.580   5.165  17.926  1.00  0.00      PROB H
ATOM   5015  C   ALA B  57      21.293   3.028  19.559  1.00  0.00      PROB C
ATOM   5016  O   ALA B  57      21.515   3.507  20.652  1.00  0.00      PROB O
ATOM   5017  N   HSD B  58      20.471   1.988  19.499  1.00  0.00      PROB N
ATOM   5018  HN  HSD B  58      20.230   1.641  18.596  1.00  0.00      PROB H
ATOM   5019  CA  HSD B  58      19.910   1.371  20.686  1.00  0.00      PROB C
ATOM   5020  HA  HSD B  58      19.400   2.145  21.240  1.00  0.00      PROB H
ATOM   5021  CB  HSD B  58      18.872   0.360  20.172  1.00  0.00      PROB C
ATOM   5022  HB1 HSD B  58      18.509   0.011  21.162  1.00  0.00      PROB H
ATOM   5023  HB2 HSD B  58      19.285  -0.413  19.488  1.00  0.00      PROB H
ATOM   5024  ND1 HSD B  58      16.426   0.492  19.716  1.00  0.00      PROB N
ATOM   5025  HD1 HSD B  58      16.170  -0.261  20.322  1.00  0.00      PROB H
ATOM   5026  CG  HSD B  58      17.662   0.888  19.482  1.00  0.00      PROB C
ATOM   5027  CE1 HSD B  58      15.586   1.431  19.201  1.00  0.00      PROB C
ATOM   5028  HE1 HSD B  58      14.496   1.438  19.225  1.00  0.00      PROB H
ATOM   5029  NE2 HSD B  58      16.232   2.495  18.791  1.00  0.00      PROB N
ATOM   5030  CD2 HSD B  58      17.546   2.133  18.888  1.00  0.00      PROB C
ATOM   5031  HD2 HSD B  58      18.280   2.897  18.660  1.00  0.00      PROB H
ATOM   5032  C   HSD B  58      20.927   0.823  21.589  1.00  0.00      PROB C
ATOM   5033  O   HSD B  58      20.739   0.899  22.797  1.00  0.00      PROB O
ATOM   5034  N   HSD B  59      22.084   0.332  21.022  1.00  0.00      PROB N
ATOM   5035  HN  HSD B  59      22.159   0.252  20.031  1.00  0.00      PROB H
ATOM   5036  CA  HSD B  59      23.103  -0.304  21.852  1.00  0.00      PROB C
ATOM   5037  HA  HSD B  59      22.553  -0.966  22.504  1.00  0.00      PROB H
ATOM   5038  CB  HSD B  59      24.236  -1.113  21.035  1.00  0.00      PROB C
ATOM   5039  HB1 HSD B  59      25.140  -0.539  20.741  1.00  0.00      PROB H
ATOM   5040  HB2 HSD B  59      23.750  -1.387  20.074  1.00  0.00      PROB H
ATOM   5041  ND1 HSD B  59      25.361  -3.403  21.014  1.00  0.00      PROB N
ATOM   5042  HD1 HSD B  59      25.564  -3.514  20.041  1.00  0.00      PROB H
ATOM   5043  CG  HSD B  59      24.701  -2.342  21.719  1.00  0.00      PROB C
ATOM   5044  CE1 HSD B  59      25.663  -4.312  21.965  1.00  0.00      PROB C
ATOM   5045  HE1 HSD B  59      26.325  -5.166  21.826  1.00  0.00      PROB H
ATOM   5046  NE2 HSD B  59      25.264  -3.868  23.213  1.00  0.00      PROB N
ATOM   5047  CD2 HSD B  59      24.690  -2.603  22.992  1.00  0.00      PROB C
ATOM   5048  HD2 HSD B  59      24.317  -2.130  23.892  1.00  0.00      PROB H
ATOM   5049  C   HSD B  59      23.870   0.717  22.668  1.00  0.00      PROB C
ATOM   5050  O   HSD B  59      24.244   0.399  23.803  1.00  0.00      PROB O
ATOM   5051  N   THR B  60      24.115   1.912  22.099  1.00  0.00      PROB N
ATOM   5052  HN  THR B  60      23.692   2.218  21.249  1.00  0.00      PROB H
ATOM   5053  CA  THR B  60      24.805   2.996  22.806  1.00  0.00      PROB C
ATOM   5054  HA  THR B  60      25.761   2.667  23.184  1.00  0.00      PROB H
ATOM   5055  CB  THR B  60      25.049   4.238  21.867  1.00  0.00      PROB C
ATOM   5056  HB  THR B  60      24.152   4.566  21.300  1.00  0.00      PROB H
ATOM   5057  OG1 THR B  60      25.998   3.958  20.918  1.00  0.00      PROB O
ATOM   5058  HG1 THR B  60      25.560   3.364  20.304  1.00  0.00      PROB H
ATOM   5059  CG2 THR B  60      25.541   5.462  22.651  1.00  0.00      PROB C
ATOM   5060 HG21 THR B  60      26.270   5.286  23.470  1.00  0.00      PROB H
ATOM   5061 HG22 THR B  60      24.601   5.925  23.021  1.00  0.00      PROB H
[truncated: 1,369,944 more chars]
