# Supplementary material for: Conformational changes in the essential E. coli septal cell wall synthesis complex suggest an activation mechanism
Source: Nat Commun. 2023 Jul 31;14:4585. doi: 10.1038/s41467-023-39921-4 (PMC10390529; doi:10.1038/s41467-023-39921-4)
Supplement: Supplementary file 5 — Supplementary Data 2 [file 41467_2023_39921_MOESM5_ESM.zip › Supplementary Data 2/coordinates-after-1-microsecond-MD/FtsN_lastframe.pdb]

TITLE     MDANALYSIS FRAMES FROM 0, STEP 1: Created by PDBWriter
CRYST1  178.455  178.455  200.353  90.00  90.00  90.00 P 1           1
MODEL        1
ATOM      1  CAY ASN A  20      15.213 -62.122 -17.169  1.00  0.00      PROA C
ATOM      2  HY1 ASN A  20      16.074 -61.530 -17.546  1.00  0.00      PROA H
ATOM      3  HY2 ASN A  20      14.351 -61.451 -17.375  1.00  0.00      PROA H
ATOM      4  HY3 ASN A  20      15.249 -63.032 -17.805  1.00  0.00      PROA H
ATOM      5  CY  ASN A  20      15.364 -62.374 -15.708  1.00  0.00      PROA C
ATOM      6  OY  ASN A  20      15.858 -63.411 -15.309  1.00  0.00      PROA O
ATOM      7  N   ASN A  20      15.019 -61.369 -14.905  1.00  0.00      PROA N
ATOM      8  HN  ASN A  20      14.516 -60.534 -15.113  1.00  0.00      PROA H
ATOM      9  CA  ASN A  20      15.422 -61.415 -13.482  1.00  0.00      PROA C
ATOM     10  HA  ASN A  20      15.214 -62.373 -13.029  1.00  0.00      PROA H
ATOM     11  CB  ASN A  20      17.006 -61.222 -13.346  1.00  0.00      PROA C
ATOM     12  HB1 ASN A  20      17.450 -62.215 -13.573  1.00  0.00      PROA H
ATOM     13  HB2 ASN A  20      17.269 -60.737 -12.382  1.00  0.00      PROA H
ATOM     14  CG  ASN A  20      17.557 -60.230 -14.365  1.00  0.00      PROA C
ATOM     15  OD1 ASN A  20      17.062 -59.042 -14.487  1.00  0.00      PROA O
ATOM     16  ND2 ASN A  20      18.473 -60.749 -15.236  1.00  0.00      PROA N
ATOM     17 HD21 ASN A  20      18.716 -60.268 -16.078  1.00  0.00      PROA H
ATOM     18 HD22 ASN A  20      18.664 -61.730 -15.201  1.00  0.00      PROA H
ATOM     19  C   ASN A  20      14.743 -60.375 -12.614  1.00  0.00      PROA C
ATOM     20  O   ASN A  20      15.190 -60.282 -11.435  1.00  0.00      PROA O
ATOM     21  N   ASN A  21      13.704 -59.662 -13.117  1.00  0.00      PROA N
ATOM     22  HN  ASN A  21      13.270 -59.768 -14.008  1.00  0.00      PROA H
ATOM     23  CA  ASN A  21      13.174 -58.493 -12.353  1.00  0.00      PROA C
ATOM     24  HA  ASN A  21      13.879 -57.813 -11.897  1.00  0.00      PROA H
ATOM     25  CB  ASN A  21      12.306 -57.519 -13.213  1.00  0.00      PROA C
ATOM     26  HB1 ASN A  21      12.908 -57.099 -14.048  1.00  0.00      PROA H
ATOM     27  HB2 ASN A  21      12.131 -56.558 -12.684  1.00  0.00      PROA H
ATOM     28  CG  ASN A  21      10.967 -58.105 -13.712  1.00  0.00      PROA C
ATOM     29  OD1 ASN A  21      10.681 -59.285 -13.654  1.00  0.00      PROA O
ATOM     30  ND2 ASN A  21      10.086 -57.209 -14.111  1.00  0.00      PROA N
ATOM     31 HD21 ASN A  21       9.149 -57.460 -14.351  1.00  0.00      PROA H
ATOM     32 HD22 ASN A  21      10.406 -56.332 -14.472  1.00  0.00      PROA H
ATOM     33  C   ASN A  21      12.395 -58.948 -11.008  1.00  0.00      PROA C
ATOM     34  O   ASN A  21      12.769 -58.516  -9.919  1.00  0.00      PROA O
ATOM     35  N   GLY A  22      11.561 -59.995 -11.142  1.00  0.00      PROA N
ATOM     36  HN  GLY A  22      11.568 -60.470 -12.019  1.00  0.00      PROA H
ATOM     37  CA  GLY A  22      10.865 -60.688 -10.062  1.00  0.00      PROA C
ATOM     38  HA1 GLY A  22      10.222 -61.439 -10.497  1.00  0.00      PROA H
ATOM     39  HA2 GLY A  22      10.384 -59.954  -9.433  1.00  0.00      PROA H
ATOM     40  C   GLY A  22      11.845 -61.359  -9.195  1.00  0.00      PROA C
ATOM     41  O   GLY A  22      11.822 -61.249  -7.983  1.00  0.00      PROA O
ATOM     42  N   THR A  23      12.856 -62.029  -9.788  1.00  0.00      PROA N
ATOM     43  HN  THR A  23      12.933 -62.057 -10.782  1.00  0.00      PROA H
ATOM     44  CA  THR A  23      13.866 -62.876  -9.211  1.00  0.00      PROA C
ATOM     45  HA  THR A  23      13.344 -63.597  -8.600  1.00  0.00      PROA H
ATOM     46  CB  THR A  23      14.825 -63.511 -10.298  1.00  0.00      PROA C
ATOM     47  HB  THR A  23      15.297 -62.713 -10.910  1.00  0.00      PROA H
ATOM     48  OG1 THR A  23      14.155 -64.392 -11.135  1.00  0.00      PROA O
ATOM     49  HG1 THR A  23      13.619 -63.774 -11.637  1.00  0.00      PROA H
ATOM     50  CG2 THR A  23      15.826 -64.433  -9.580  1.00  0.00      PROA C
ATOM     51 HG21 THR A  23      16.409 -64.949 -10.372  1.00  0.00      PROA H
ATOM     52 HG22 THR A  23      15.367 -65.187  -8.906  1.00  0.00      PROA H
ATOM     53 HG23 THR A  23      16.577 -63.807  -9.054  1.00  0.00      PROA H
ATOM     54  C   THR A  23      14.670 -62.052  -8.273  1.00  0.00      PROA C
ATOM     55  O   THR A  23      15.026 -62.417  -7.122  1.00  0.00      PROA O
ATOM     56  N   ARG A  24      15.053 -60.840  -8.631  1.00  0.00      PROA N
ATOM     57  HN  ARG A  24      14.872 -60.495  -9.549  1.00  0.00      PROA H
ATOM     58  CA  ARG A  24      15.639 -59.876  -7.681  1.00  0.00      PROA C
ATOM     59  HA  ARG A  24      16.566 -60.257  -7.279  1.00  0.00      PROA H
ATOM     60  CB  ARG A  24      16.170 -58.639  -8.481  1.00  0.00      PROA C
ATOM     61  HB1 ARG A  24      16.545 -57.831  -7.817  1.00  0.00      PROA H
ATOM     62  HB2 ARG A  24      15.418 -58.243  -9.196  1.00  0.00      PROA H
ATOM     63  CG  ARG A  24      17.342 -59.095  -9.362  1.00  0.00      PROA C
ATOM     64  HG1 ARG A  24      17.054 -59.901 -10.070  1.00  0.00      PROA H
ATOM     65  HG2 ARG A  24      18.237 -59.440  -8.800  1.00  0.00      PROA H
ATOM     66  CD  ARG A  24      17.901 -57.913 -10.184  1.00  0.00      PROA C
ATOM     67  HD1 ARG A  24      17.939 -56.966  -9.606  1.00  0.00      PROA H
ATOM     68  HD2 ARG A  24      17.253 -57.761 -11.074  1.00  0.00      PROA H
ATOM     69  NE  ARG A  24      19.250 -58.251 -10.656  1.00  0.00      PROA N
ATOM     70  HE  ARG A  24      19.840 -58.934 -10.225  1.00  0.00      PROA H
ATOM     71  CZ  ARG A  24      19.751 -57.843 -11.833  1.00  0.00      PROA C
ATOM     72  NH1 ARG A  24      19.206 -57.065 -12.743  1.00  0.00      PROA N
ATOM     73 HH11 ARG A  24      18.214 -56.941 -12.751  1.00  0.00      PROA H
ATOM     74 HH12 ARG A  24      19.838 -56.894 -13.499  1.00  0.00      PROA H
ATOM     75  NH2 ARG A  24      20.944 -58.213 -12.048  1.00  0.00      PROA N
ATOM     76 HH21 ARG A  24      21.430 -58.682 -11.310  1.00  0.00      PROA H
ATOM     77 HH22 ARG A  24      21.411 -57.653 -12.732  1.00  0.00      PROA H
ATOM     78  C   ARG A  24      14.694 -59.502  -6.524  1.00  0.00      PROA C
ATOM     79  O   ARG A  24      15.229 -59.388  -5.382  1.00  0.00      PROA O
ATOM     80  N   LEU A  25      13.363 -59.345  -6.723  1.00  0.00      PROA N
ATOM     81  HN  LEU A  25      12.977 -59.440  -7.637  1.00  0.00      PROA H
ATOM     82  CA  LEU A  25      12.458 -59.031  -5.577  1.00  0.00      PROA C
ATOM     83  HA  LEU A  25      12.852 -58.202  -5.008  1.00  0.00      PROA H
ATOM     84  CB  LEU A  25      11.005 -58.701  -6.111  1.00  0.00      PROA C
ATOM     85  HB1 LEU A  25      10.467 -59.549  -6.586  1.00  0.00      PROA H
ATOM     86  HB2 LEU A  25      11.162 -57.950  -6.914  1.00  0.00      PROA H
ATOM     87  CG  LEU A  25      10.051 -58.102  -5.069  1.00  0.00      PROA C
ATOM     88  HG  LEU A  25      10.020 -58.857  -4.255  1.00  0.00      PROA H
ATOM     89  CD1 LEU A  25      10.575 -56.869  -4.320  1.00  0.00      PROA C
ATOM     90 HD11 LEU A  25       9.828 -56.418  -3.632  1.00  0.00      PROA H
ATOM     91 HD12 LEU A  25      10.834 -56.094  -5.073  1.00  0.00      PROA H
ATOM     92 HD13 LEU A  25      11.573 -57.148  -3.920  1.00  0.00      PROA H
ATOM     93  CD2 LEU A  25       8.687 -57.794  -5.674  1.00  0.00      PROA C
ATOM     94 HD21 LEU A  25       8.862 -56.923  -6.342  1.00  0.00      PROA H
ATOM     95 HD22 LEU A  25       8.045 -57.496  -4.818  1.00  0.00      PROA H
ATOM     96 HD23 LEU A  25       8.263 -58.648  -6.244  1.00  0.00      PROA H
ATOM     97  C   LEU A  25      12.264 -60.221  -4.672  1.00  0.00      PROA C
ATOM     98  O   LEU A  25      12.200 -60.120  -3.451  1.00  0.00      PROA O
ATOM     99  N   ALA A  26      12.245 -61.463  -5.253  1.00  0.00      PROA N
ATOM    100  HN  ALA A  26      12.073 -61.535  -6.232  1.00  0.00      PROA H
ATOM    101  CA  ALA A  26      12.421 -62.785  -4.525  1.00  0.00      PROA C
ATOM    102  HA  ALA A  26      11.605 -62.849  -3.820  1.00  0.00      PROA H
ATOM    103  CB  ALA A  26      12.262 -63.979  -5.492  1.00  0.00      PROA C
ATOM    104  HB1 ALA A  26      11.403 -63.793  -6.171  1.00  0.00      PROA H
ATOM    105  HB2 ALA A  26      12.161 -64.858  -4.820  1.00  0.00      PROA H
ATOM    106  HB3 ALA A  26      13.102 -64.155  -6.198  1.00  0.00      PROA H
ATOM    107  C   ALA A  26      13.749 -62.971  -3.805  1.00  0.00      PROA C
ATOM    108  O   ALA A  26      13.766 -63.645  -2.766  1.00  0.00      PROA O
ATOM    109  N   GLY A  27      14.815 -62.426  -4.275  1.00  0.00      PROA N
ATOM    110  HN  GLY A  27      14.890 -62.120  -5.221  1.00  0.00      PROA H
ATOM    111  CA  GLY A  27      16.002 -62.231  -3.458  1.00  0.00      PROA C
ATOM    112  HA1 GLY A  27      16.793 -61.796  -4.051  1.00  0.00      PROA H
ATOM    113  HA2 GLY A  27      16.242 -63.177  -2.996  1.00  0.00      PROA H
ATOM    114  C   GLY A  27      15.906 -61.307  -2.324  1.00  0.00      PROA C
ATOM    115  O   GLY A  27      16.409 -61.625  -1.287  1.00  0.00      PROA O
ATOM    116  N   ILE A  28      15.163 -60.196  -2.471  1.00  0.00      PROA N
ATOM    117  HN  ILE A  28      14.854 -59.872  -3.362  1.00  0.00      PROA H
ATOM    118  CA  ILE A  28      14.728 -59.381  -1.378  1.00  0.00      PROA C
ATOM    119  HA  ILE A  28      15.596 -59.100  -0.801  1.00  0.00      PROA H
ATOM    120  CB  ILE A  28      14.166 -58.041  -1.866  1.00  0.00      PROA C
ATOM    121  HB  ILE A  28      13.170 -58.174  -2.341  1.00  0.00      PROA H
ATOM    122  CG2 ILE A  28      13.846 -57.101  -0.617  1.00  0.00      PROA C
ATOM    123 HG21 ILE A  28      13.562 -56.068  -0.911  1.00  0.00      PROA H
ATOM    124 HG22 ILE A  28      14.858 -57.036  -0.162  1.00  0.00      PROA H
ATOM    125 HG23 ILE A  28      13.060 -57.575   0.009  1.00  0.00      PROA H
ATOM    126  CG1 ILE A  28      15.226 -57.386  -2.791  1.00  0.00      PROA C
ATOM    127 HG11 ILE A  28      15.677 -58.101  -3.512  1.00  0.00      PROA H
ATOM    128 HG12 ILE A  28      16.018 -56.973  -2.131  1.00  0.00      PROA H
ATOM    129  CD  ILE A  28      14.688 -56.274  -3.745  1.00  0.00      PROA C
ATOM    130  HD1 ILE A  28      13.789 -56.715  -4.226  1.00  0.00      PROA H
ATOM    131  HD2 ILE A  28      15.497 -56.084  -4.482  1.00  0.00      PROA H
ATOM    132  HD3 ILE A  28      14.428 -55.343  -3.197  1.00  0.00      PROA H
ATOM    133  C   ILE A  28      13.785 -60.098  -0.398  1.00  0.00      PROA C
ATOM    134  O   ILE A  28      14.001 -59.889   0.784  1.00  0.00      PROA O
ATOM    135  N   LEU A  29      12.799 -60.934  -0.829  1.00  0.00      PROA N
ATOM    136  HN  LEU A  29      12.558 -60.885  -1.795  1.00  0.00      PROA H
ATOM    137  CA  LEU A  29      12.177 -61.791   0.237  1.00  0.00      PROA C
ATOM    138  HA  LEU A  29      11.740 -61.159   0.996  1.00  0.00      PROA H
ATOM    139  CB  LEU A  29      11.107 -62.699  -0.606  1.00  0.00      PROA C
ATOM    140  HB1 LEU A  29      11.741 -63.199  -1.369  1.00  0.00      PROA H
ATOM    141  HB2 LEU A  29      10.305 -62.089  -1.074  1.00  0.00      PROA H
ATOM    142  CG  LEU A  29      10.353 -63.872   0.108  1.00  0.00      PROA C
ATOM    143  HG  LEU A  29      11.005 -64.657   0.547  1.00  0.00      PROA H
ATOM    144  CD1 LEU A  29       9.467 -63.386   1.268  1.00  0.00      PROA C
ATOM    145 HD11 LEU A  29       8.757 -62.619   0.892  1.00  0.00      PROA H
ATOM    146 HD12 LEU A  29      10.132 -62.985   2.062  1.00  0.00      PROA H
ATOM    147 HD13 LEU A  29       8.974 -64.327   1.593  1.00  0.00      PROA H
ATOM    148  CD2 LEU A  29       9.496 -64.647  -0.919  1.00  0.00      PROA C
ATOM    149 HD21 LEU A  29       9.189 -65.620  -0.479  1.00  0.00      PROA H
ATOM    150 HD22 LEU A  29      10.036 -64.710  -1.888  1.00  0.00      PROA H
ATOM    151 HD23 LEU A  29       8.517 -64.137  -1.049  1.00  0.00      PROA H
ATOM    152  C   LEU A  29      13.138 -62.678   0.970  1.00  0.00      PROA C
ATOM    153  O   LEU A  29      13.139 -62.683   2.214  1.00  0.00      PROA O
ATOM    154  N   PHE A  30      14.060 -63.387   0.308  1.00  0.00      PROA N
ATOM    155  HN  PHE A  30      14.079 -63.346  -0.688  1.00  0.00      PROA H
ATOM    156  CA  PHE A  30      15.206 -63.969   0.938  1.00  0.00      PROA C
ATOM    157  HA  PHE A  30      14.871 -64.747   1.608  1.00  0.00      PROA H
ATOM    158  CB  PHE A  30      16.072 -64.706  -0.149  1.00  0.00      PROA C
ATOM    159  HB1 PHE A  30      16.216 -63.999  -0.993  1.00  0.00      PROA H
ATOM    160  HB2 PHE A  30      15.321 -65.411  -0.567  1.00  0.00      PROA H
ATOM    161  CG  PHE A  30      17.361 -65.331   0.194  1.00  0.00      PROA C
ATOM    162  CD1 PHE A  30      17.659 -66.032   1.353  1.00  0.00      PROA C
ATOM    163  HD1 PHE A  30      16.964 -65.977   2.178  1.00  0.00      PROA H
ATOM    164  CE1 PHE A  30      18.857 -66.633   1.540  1.00  0.00      PROA C
ATOM    165  HE1 PHE A  30      18.956 -67.075   2.520  1.00  0.00      PROA H
ATOM    166  CZ  PHE A  30      19.830 -66.641   0.477  1.00  0.00      PROA C
ATOM    167  HZ  PHE A  30      20.721 -67.197   0.732  1.00  0.00      PROA H
ATOM    168  CD2 PHE A  30      18.379 -65.256  -0.800  1.00  0.00      PROA C
ATOM    169  HD2 PHE A  30      18.202 -64.770  -1.748  1.00  0.00      PROA H
ATOM    170  CE2 PHE A  30      19.594 -65.939  -0.660  1.00  0.00      PROA C
ATOM    171  HE2 PHE A  30      20.326 -65.969  -1.453  1.00  0.00      PROA H
ATOM    172  C   PHE A  30      16.056 -63.087   1.778  1.00  0.00      PROA C
ATOM    173  O   PHE A  30      16.327 -63.501   2.859  1.00  0.00      PROA O
ATOM    174  N   LEU A  31      16.438 -61.845   1.421  1.00  0.00      PROA N
ATOM    175  HN  LEU A  31      16.307 -61.708   0.443  1.00  0.00      PROA H
ATOM    176  CA  LEU A  31      17.194 -60.932   2.212  1.00  0.00      PROA C
ATOM    177  HA  LEU A  31      18.198 -61.324   2.287  1.00  0.00      PROA H
ATOM    178  CB  LEU A  31      17.458 -59.740   1.411  1.00  0.00      PROA C
ATOM    179  HB1 LEU A  31      16.449 -59.390   1.105  1.00  0.00      PROA H
ATOM    180  HB2 LEU A  31      17.962 -59.960   0.446  1.00  0.00      PROA H
ATOM    181  CG  LEU A  31      17.978 -58.464   2.073  1.00  0.00      PROA C
ATOM    182  HG  LEU A  31      17.411 -58.173   2.984  1.00  0.00      PROA H
ATOM    183  CD1 LEU A  31      19.417 -58.611   2.537  1.00  0.00      PROA C
ATOM    184 HD11 LEU A  31      19.516 -59.381   3.331  1.00  0.00      PROA H
ATOM    185 HD12 LEU A  31      19.825 -57.670   2.965  1.00  0.00      PROA H
ATOM    186 HD13 LEU A  31      19.967 -58.992   1.650  1.00  0.00      PROA H
ATOM    187  CD2 LEU A  31      17.895 -57.295   1.049  1.00  0.00      PROA C
ATOM    188 HD21 LEU A  31      16.812 -57.207   0.815  1.00  0.00      PROA H
ATOM    189 HD22 LEU A  31      18.437 -57.550   0.114  1.00  0.00      PROA H
ATOM    190 HD23 LEU A  31      18.188 -56.300   1.449  1.00  0.00      PROA H
ATOM    191  C   LEU A  31      16.504 -60.652   3.551  1.00  0.00      PROA C
ATOM    192  O   LEU A  31      17.136 -60.642   4.625  1.00  0.00      PROA O
ATOM    193  N   LEU A  32      15.259 -60.293   3.559  1.00  0.00      PROA N
ATOM    194  HN  LEU A  32      14.825 -60.342   2.663  1.00  0.00      PROA H
ATOM    195  CA  LEU A  32      14.443 -60.043   4.770  1.00  0.00      PROA C
ATOM    196  HA  LEU A  32      14.945 -59.316   5.390  1.00  0.00      PROA H
ATOM    197  CB  LEU A  32      13.094 -59.383   4.438  1.00  0.00      PROA C
ATOM    198  HB1 LEU A  32      12.510 -59.317   5.381  1.00  0.00      PROA H
ATOM    199  HB2 LEU A  32      12.423 -60.070   3.879  1.00  0.00      PROA H
ATOM    200  CG  LEU A  32      13.157 -58.010   3.767  1.00  0.00      PROA C
ATOM    201  HG  LEU A  32      13.841 -58.130   2.899  1.00  0.00      PROA H
ATOM    202  CD1 LEU A  32      11.828 -57.593   3.021  1.00  0.00      PROA C
ATOM    203 HD11 LEU A  32      11.050 -57.494   3.808  1.00  0.00      PROA H
ATOM    204 HD12 LEU A  32      11.474 -58.380   2.320  1.00  0.00      PROA H
ATOM    205 HD13 LEU A  32      12.000 -56.684   2.405  1.00  0.00      PROA H
ATOM    206  CD2 LEU A  32      13.655 -56.938   4.732  1.00  0.00      PROA C
ATOM    207 HD21 LEU A  32      12.958 -56.625   5.539  1.00  0.00      PROA H
ATOM    208 HD22 LEU A  32      13.736 -56.050   4.068  1.00  0.00      PROA H
ATOM    209 HD23 LEU A  32      14.600 -57.220   5.243  1.00  0.00      PROA H
ATOM    210  C   LEU A  32      14.256 -61.334   5.550  1.00  0.00      PROA C
ATOM    211  O   LEU A  32      14.207 -61.357   6.766  1.00  0.00      PROA O
ATOM    212  N   THR A  33      14.134 -62.530   4.936  1.00  0.00      PROA N
ATOM    213  HN  THR A  33      14.168 -62.438   3.944  1.00  0.00      PROA H
ATOM    214  CA  THR A  33      14.095 -63.850   5.577  1.00  0.00      PROA C
ATOM    215  HA  THR A  33      13.326 -63.954   6.328  1.00  0.00      PROA H
ATOM    216  CB  THR A  33      13.889 -64.981   4.555  1.00  0.00      PROA C
ATOM    217  HB  THR A  33      14.647 -64.789   3.765  1.00  0.00      PROA H
ATOM    218  OG1 THR A  33      12.543 -64.931   4.040  1.00  0.00      PROA O
ATOM    219  HG1 THR A  33      12.463 -64.046   3.677  1.00  0.00      PROA H
ATOM    220  CG2 THR A  33      14.128 -66.381   5.157  1.00  0.00      PROA C
ATOM    221 HG21 THR A  33      15.134 -66.570   5.590  1.00  0.00      PROA H
ATOM    222 HG22 THR A  33      14.054 -67.181   4.389  1.00  0.00      PROA H
ATOM    223 HG23 THR A  33      13.380 -66.542   5.962  1.00  0.00      PROA H
ATOM    224  C   THR A  33      15.415 -64.085   6.333  1.00  0.00      PROA C
ATOM    225  O   THR A  33      15.460 -64.707   7.350  1.00  0.00      PROA O
ATOM    226  N   VAL A  34      16.563 -63.606   5.870  1.00  0.00      PROA N
ATOM    227  HN  VAL A  34      16.620 -63.069   5.032  1.00  0.00      PROA H
ATOM    228  CA  VAL A  34      17.828 -63.682   6.514  1.00  0.00      PROA C
ATOM    229  HA  VAL A  34      17.973 -64.669   6.927  1.00  0.00      PROA H
ATOM    230  CB  VAL A  34      19.038 -63.518   5.580  1.00  0.00      PROA C
ATOM    231  HB  VAL A  34      18.918 -62.647   4.901  1.00  0.00      PROA H
ATOM    232  CG1 VAL A  34      20.383 -63.365   6.299  1.00  0.00      PROA C
ATOM    233 HG11 VAL A  34      20.557 -62.366   6.751  1.00  0.00      PROA H
ATOM    234 HG12 VAL A  34      21.220 -63.531   5.587  1.00  0.00      PROA H
ATOM    235 HG13 VAL A  34      20.431 -64.074   7.154  1.00  0.00      PROA H
ATOM    236  CG2 VAL A  34      19.085 -64.890   4.702  1.00  0.00      PROA C
ATOM    237 HG21 VAL A  34      19.925 -64.856   3.976  1.00  0.00      PROA H
ATOM    238 HG22 VAL A  34      18.094 -64.992   4.211  1.00  0.00      PROA H
ATOM    239 HG23 VAL A  34      19.275 -65.770   5.353  1.00  0.00      PROA H
ATOM    240  C   VAL A  34      17.931 -62.708   7.686  1.00  0.00      PROA C
ATOM    241  O   VAL A  34      18.158 -63.057   8.850  1.00  0.00      PROA O
ATOM    242  N   LEU A  35      17.649 -61.398   7.414  1.00  0.00      PROA N
ATOM    243  HN  LEU A  35      17.383 -61.106   6.498  1.00  0.00      PROA H
ATOM    244  CA  LEU A  35      17.717 -60.265   8.362  1.00  0.00      PROA C
ATOM    245  HA  LEU A  35      18.696 -60.260   8.817  1.00  0.00      PROA H
ATOM    246  CB  LEU A  35      17.502 -58.849   7.667  1.00  0.00      PROA C
ATOM    247  HB1 LEU A  35      17.500 -58.008   8.392  1.00  0.00      PROA H
ATOM    248  HB2 LEU A  35      16.546 -58.884   7.103  1.00  0.00      PROA H
ATOM    249  CG  LEU A  35      18.618 -58.510   6.605  1.00  0.00      PROA C
ATOM    250  HG  LEU A  35      18.835 -59.331   5.889  1.00  0.00      PROA H
ATOM    251  CD1 LEU A  35      18.016 -57.286   5.805  1.00  0.00      PROA C
ATOM    252 HD11 LEU A  35      17.075 -57.610   5.311  1.00  0.00      PROA H
ATOM    253 HD12 LEU A  35      18.704 -56.937   5.006  1.00  0.00      PROA H
ATOM    254 HD13 LEU A  35      17.836 -56.424   6.482  1.00  0.00      PROA H
ATOM    255  CD2 LEU A  35      19.946 -58.281   7.281  1.00  0.00      PROA C
ATOM    256 HD21 LEU A  35      20.222 -59.146   7.920  1.00  0.00      PROA H
ATOM    257 HD22 LEU A  35      19.970 -57.438   8.005  1.00  0.00      PROA H
ATOM    258 HD23 LEU A  35      20.734 -58.201   6.502  1.00  0.00      PROA H
ATOM    259  C   LEU A  35      16.772 -60.583   9.509  1.00  0.00      PROA C
ATOM    260  O   LEU A  35      17.104 -60.386  10.637  1.00  0.00      PROA O
ATOM    261  N   THR A  36      15.570 -61.163   9.270  1.00  0.00      PROA N
ATOM    262  HN  THR A  36      15.165 -61.061   8.365  1.00  0.00      PROA H
ATOM    263  CA  THR A  36      14.690 -61.641  10.371  1.00  0.00      PROA C
ATOM    264  HA  THR A  36      14.566 -60.853  11.099  1.00  0.00      PROA H
ATOM    265  CB  THR A  36      13.327 -62.031   9.840  1.00  0.00      PROA C
ATOM    266  HB  THR A  36      13.378 -62.930   9.190  1.00  0.00      PROA H
ATOM    267  OG1 THR A  36      12.782 -61.017   9.014  1.00  0.00      PROA O
ATOM    268  HG1 THR A  36      13.124 -61.146   8.126  1.00  0.00      PROA H
ATOM    269  CG2 THR A  36      12.378 -62.260  11.001  1.00  0.00      PROA C
ATOM    270 HG21 THR A  36      12.706 -63.144  11.588  1.00  0.00      PROA H
ATOM    271 HG22 THR A  36      11.305 -62.389  10.742  1.00  0.00      PROA H
ATOM    272 HG23 THR A  36      12.409 -61.391  11.692  1.00  0.00      PROA H
ATOM    273  C   THR A  36      15.313 -62.833  11.072  1.00  0.00      PROA C
ATOM    274  O   THR A  36      15.137 -62.838  12.298  1.00  0.00      PROA O
ATOM    275  N   THR A  37      15.927 -63.904  10.420  1.00  0.00      PROA N
ATOM    276  HN  THR A  37      16.055 -63.812   9.436  1.00  0.00      PROA H
ATOM    277  CA  THR A  37      16.432 -65.084  10.992  1.00  0.00      PROA C
ATOM    278  HA  THR A  37      15.771 -65.526  11.723  1.00  0.00      PROA H
ATOM    279  CB  THR A  37      16.793 -66.152  10.010  1.00  0.00      PROA C
ATOM    280  HB  THR A  37      17.396 -65.800   9.146  1.00  0.00      PROA H
ATOM    281  OG1 THR A  37      15.662 -66.728   9.386  1.00  0.00      PROA O
ATOM    282  HG1 THR A  37      15.545 -66.181   8.606  1.00  0.00      PROA H
ATOM    283  CG2 THR A  37      17.529 -67.301  10.654  1.00  0.00      PROA C
ATOM    284 HG21 THR A  37      16.881 -67.622  11.498  1.00  0.00      PROA H
ATOM    285 HG22 THR A  37      18.467 -66.998  11.167  1.00  0.00      PROA H
ATOM    286 HG23 THR A  37      17.796 -68.114   9.945  1.00  0.00      PROA H
ATOM    287  C   THR A  37      17.593 -64.647  11.943  1.00  0.00      PROA C
ATOM    288  O   THR A  37      17.715 -65.176  13.066  1.00  0.00      PROA O
ATOM    289  N   VAL A  38      18.437 -63.722  11.552  1.00  0.00      PROA N
ATOM    290  HN  VAL A  38      18.293 -63.219  10.704  1.00  0.00      PROA H
ATOM    291  CA  VAL A  38      19.380 -63.062  12.441  1.00  0.00      PROA C
ATOM    292  HA  VAL A  38      20.050 -63.813  12.835  1.00  0.00      PROA H
ATOM    293  CB  VAL A  38      20.197 -62.021  11.672  1.00  0.00      PROA C
ATOM    294  HB  VAL A  38      19.470 -61.430  11.076  1.00  0.00      PROA H
ATOM    295  CG1 VAL A  38      21.061 -61.095  12.530  1.00  0.00      PROA C
ATOM    296 HG11 VAL A  38      20.476 -60.652  13.364  1.00  0.00      PROA H
ATOM    297 HG12 VAL A  38      21.342 -60.267  11.844  1.00  0.00      PROA H
ATOM    298 HG13 VAL A  38      21.920 -61.672  12.934  1.00  0.00      PROA H
ATOM    299  CG2 VAL A  38      21.068 -62.759  10.684  1.00  0.00      PROA C
ATOM    300 HG21 VAL A  38      21.520 -62.042   9.967  1.00  0.00      PROA H
ATOM    301 HG22 VAL A  38      20.497 -63.473  10.052  1.00  0.00      PROA H
ATOM    302 HG23 VAL A  38      21.887 -63.118  11.343  1.00  0.00      PROA H
ATOM    303  C   VAL A  38      18.650 -62.433  13.676  1.00  0.00      PROA C
ATOM    304  O   VAL A  38      18.939 -62.691  14.824  1.00  0.00      PROA O
ATOM    305  N   LEU A  39      17.670 -61.526  13.477  1.00  0.00      PROA N
ATOM    306  HN  LEU A  39      17.403 -61.410  12.523  1.00  0.00      PROA H
ATOM    307  CA  LEU A  39      16.864 -60.899  14.545  1.00  0.00      PROA C
ATOM    308  HA  LEU A  39      17.572 -60.348  15.146  1.00  0.00      PROA H
ATOM    309  CB  LEU A  39      15.931 -59.788  13.937  1.00  0.00      PROA C
ATOM    310  HB1 LEU A  39      15.522 -60.261  13.018  1.00  0.00      PROA H
ATOM    311  HB2 LEU A  39      16.610 -59.035  13.483  1.00  0.00      PROA H
ATOM    312  CG  LEU A  39      14.785 -59.185  14.779  1.00  0.00      PROA C
ATOM    313  HG  LEU A  39      14.757 -59.281  15.886  1.00  0.00      PROA H
ATOM    314  CD1 LEU A  39      14.892 -57.658  14.565  1.00  0.00      PROA C
ATOM    315 HD11 LEU A  39      14.891 -57.632  13.454  1.00  0.00      PROA H
ATOM    316 HD12 LEU A  39      15.843 -57.234  14.953  1.00  0.00      PROA H
ATOM    317 HD13 LEU A  39      14.032 -57.098  14.990  1.00  0.00      PROA H
ATOM    318  CD2 LEU A  39      13.375 -59.764  14.375  1.00  0.00      PROA C
ATOM    319 HD21 LEU A  39      13.107 -60.830  14.533  1.00  0.00      PROA H
ATOM    320 HD22 LEU A  39      13.222 -59.432  13.326  1.00  0.00      PROA H
ATOM    321 HD23 LEU A  39      12.568 -59.155  14.835  1.00  0.00      PROA H
ATOM    322  C   LEU A  39      16.111 -61.761  15.516  1.00  0.00      PROA C
ATOM    323  O   LEU A  39      16.257 -61.650  16.741  1.00  0.00      PROA O
ATOM    324  N   VAL A  40      15.444 -62.808  14.955  1.00  0.00      PROA N
ATOM    325  HN  VAL A  40      15.542 -62.781  13.963  1.00  0.00      PROA H
ATOM    326  CA  VAL A  40      14.936 -63.926  15.649  1.00  0.00      PROA C
ATOM    327  HA  VAL A  40      14.167 -63.522  16.291  1.00  0.00      PROA H
ATOM    328  CB  VAL A  40      14.154 -64.933  14.726  1.00  0.00      PROA C
ATOM    329  HB  VAL A  40      14.802 -65.112  13.842  1.00  0.00      PROA H
ATOM    330  CG1 VAL A  40      13.676 -66.114  15.497  1.00  0.00      PROA C
ATOM    331 HG11 VAL A  40      14.423 -66.900  15.736  1.00  0.00      PROA H
ATOM    332 HG12 VAL A  40      12.937 -66.647  14.860  1.00  0.00      PROA H
ATOM    333 HG13 VAL A  40      13.246 -65.812  16.476  1.00  0.00      PROA H
ATOM    334  CG2 VAL A  40      12.919 -64.201  14.221  1.00  0.00      PROA C
ATOM    335 HG21 VAL A  40      12.546 -64.797  13.360  1.00  0.00      PROA H
ATOM    336 HG22 VAL A  40      13.160 -63.215  13.771  1.00  0.00      PROA H
ATOM    337 HG23 VAL A  40      12.113 -64.166  14.986  1.00  0.00      PROA H
ATOM    338  C   VAL A  40      15.956 -64.651  16.537  1.00  0.00      PROA C
ATOM    339  O   VAL A  40      15.711 -64.689  17.741  1.00  0.00      PROA O
ATOM    340  N   SER A  41      17.066 -65.272  16.014  1.00  0.00      PROA N
ATOM    341  HN  SER A  41      17.112 -65.274  15.018  1.00  0.00      PROA H
ATOM    342  CA  SER A  41      18.192 -66.031  16.751  1.00  0.00      PROA C
ATOM    343  HA  SER A  41      17.729 -66.905  17.185  1.00  0.00      PROA H
ATOM    344  CB  SER A  41      19.315 -66.418  15.724  1.00  0.00      PROA C
ATOM    345  HB1 SER A  41      18.841 -66.985  14.895  1.00  0.00      PROA H
ATOM    346  HB2 SER A  41      20.041 -67.007  16.325  1.00  0.00      PROA H
ATOM    347  OG  SER A  41      19.908 -65.299  15.074  1.00  0.00      PROA O
ATOM    348  HG1 SER A  41      19.172 -64.804  14.706  1.00  0.00      PROA H
ATOM    349  C   SER A  41      18.835 -65.227  17.835  1.00  0.00      PROA C
ATOM    350  O   SER A  41      18.927 -65.667  18.985  1.00  0.00      PROA O
ATOM    351  N   GLY A  42      19.103 -63.983  17.583  1.00  0.00      PROA N
ATOM    352  HN  GLY A  42      18.933 -63.606  16.676  1.00  0.00      PROA H
ATOM    353  CA  GLY A  42      19.640 -63.068  18.583  1.00  0.00      PROA C
ATOM    354  HA1 GLY A  42      19.869 -62.165  18.036  1.00  0.00      PROA H
ATOM    355  HA2 GLY A  42      20.486 -63.481  19.112  1.00  0.00      PROA H
ATOM    356  C   GLY A  42      18.670 -62.678  19.600  1.00  0.00      PROA C
ATOM    357  O   GLY A  42      18.869 -62.750  20.785  1.00  0.00      PROA O
ATOM    358  N   TRP A  43      17.405 -62.396  19.266  1.00  0.00      PROA N
ATOM    359  HN  TRP A  43      17.027 -62.210  18.362  1.00  0.00      PROA H
ATOM    360  CA  TRP A  43      16.342 -62.559  20.201  1.00  0.00      PROA C
ATOM    361  HA  TRP A  43      16.567 -61.836  20.971  1.00  0.00      PROA H
ATOM    362  CB  TRP A  43      15.057 -62.031  19.529  1.00  0.00      PROA C
ATOM    363  HB1 TRP A  43      14.958 -62.606  18.584  1.00  0.00      PROA H
ATOM    364  HB2 TRP A  43      15.279 -60.963  19.315  1.00  0.00      PROA H
ATOM    365  CG  TRP A  43      13.704 -62.182  20.262  1.00  0.00      PROA C
ATOM    366  CD1 TRP A  43      13.377 -61.844  21.526  1.00  0.00      PROA C
ATOM    367  HD1 TRP A  43      14.029 -61.366  22.242  1.00  0.00      PROA H
ATOM    368  NE1 TRP A  43      12.055 -62.009  21.730  1.00  0.00      PROA N
ATOM    369  HE1 TRP A  43      11.590 -61.833  22.570  1.00  0.00      PROA H
ATOM    370  CE2 TRP A  43      11.516 -62.602  20.601  1.00  0.00      PROA C
ATOM    371  CD2 TRP A  43      12.533 -62.780  19.734  1.00  0.00      PROA C
ATOM    372  CE3 TRP A  43      12.320 -63.609  18.671  1.00  0.00      PROA C
ATOM    373  HE3 TRP A  43      13.191 -64.023  18.184  1.00  0.00      PROA H
ATOM    374  CZ3 TRP A  43      11.045 -64.135  18.431  1.00  0.00      PROA C
ATOM    375  HZ3 TRP A  43      10.806 -64.718  17.554  1.00  0.00      PROA H
ATOM    376  CZ2 TRP A  43      10.229 -63.024  20.400  1.00  0.00      PROA C
ATOM    377  HZ2 TRP A  43       9.452 -62.704  21.077  1.00  0.00      PROA H
ATOM    378  CH2 TRP A  43      10.024 -63.687  19.205  1.00  0.00      PROA C
ATOM    379  HH2 TRP A  43       9.040 -64.101  19.043  1.00  0.00      PROA H
ATOM    380  C   TRP A  43      16.093 -63.822  20.973  1.00  0.00      PROA C
ATOM    381  O   TRP A  43      15.972 -63.673  22.190  1.00  0.00      PROA O
ATOM    382  N   VAL A  44      16.113 -65.073  20.461  1.00  0.00      PROA N
ATOM    383  HN  VAL A  44      16.131 -65.220  19.475  1.00  0.00      PROA H
ATOM    384  CA  VAL A  44      16.043 -66.348  21.183  1.00  0.00      PROA C
ATOM    385  HA  VAL A  44      15.146 -66.262  21.777  1.00  0.00      PROA H
ATOM    386  CB  VAL A  44      15.907 -67.591  20.241  1.00  0.00      PROA C
ATOM    387  HB  VAL A  44      16.698 -67.385  19.489  1.00  0.00      PROA H
ATOM    388  CG1 VAL A  44      16.070 -68.882  20.972  1.00  0.00      PROA C
ATOM    389 HG11 VAL A  44      17.085 -69.044  21.394  1.00  0.00      PROA H
ATOM    390 HG12 VAL A  44      16.019 -69.764  20.298  1.00  0.00      PROA H
ATOM    391 HG13 VAL A  44      15.266 -69.017  21.727  1.00  0.00      PROA H
ATOM    392  CG2 VAL A  44      14.597 -67.426  19.493  1.00  0.00      PROA C
ATOM    393 HG21 VAL A  44      13.767 -67.318  20.223  1.00  0.00      PROA H
ATOM    394 HG22 VAL A  44      14.357 -68.234  18.769  1.00  0.00      PROA H
ATOM    395 HG23 VAL A  44      14.518 -66.492  18.897  1.00  0.00      PROA H
ATOM    396  C   VAL A  44      17.143 -66.382  22.259  1.00  0.00      PROA C
ATOM    397  O   VAL A  44      16.829 -66.597  23.427  1.00  0.00      PROA O
ATOM    398  N   VAL A  45      18.425 -66.062  21.910  1.00  0.00      PROA N
ATOM    399  HN  VAL A  45      18.629 -65.837  20.960  1.00  0.00      PROA H
ATOM    400  CA  VAL A  45      19.555 -65.903  22.886  1.00  0.00      PROA C
ATOM    401  HA  VAL A  45      19.494 -66.811  23.469  1.00  0.00      PROA H
ATOM    402  CB  VAL A  45      20.858 -65.624  22.046  1.00  0.00      PROA C
ATOM    403  HB  VAL A  45      20.877 -64.727  21.391  1.00  0.00      PROA H
ATOM    404  CG1 VAL A  45      22.015 -65.399  23.066  1.00  0.00      PROA C
ATOM    405 HG11 VAL A  45      21.954 -64.384  23.513  1.00  0.00      PROA H
ATOM    406 HG12 VAL A  45      23.002 -65.502  22.567  1.00  0.00      PROA H
ATOM    407 HG13 VAL A  45      22.100 -66.189  23.842  1.00  0.00      PROA H
ATOM    408  CG2 VAL A  45      21.097 -66.858  21.109  1.00  0.00      PROA C
ATOM    409 HG21 VAL A  45      22.115 -66.752  20.676  1.00  0.00      PROA H
ATOM    410 HG22 VAL A  45      20.291 -66.848  20.345  1.00  0.00      PROA H
ATOM    411 HG23 VAL A  45      21.229 -67.824  21.642  1.00  0.00      PROA H
ATOM    412  C   VAL A  45      19.383 -64.780  23.841  1.00  0.00      PROA C
ATOM    413  O   VAL A  45      19.593 -64.902  25.027  1.00  0.00      PROA O
ATOM    414  N   LEU A  46      18.965 -63.567  23.415  1.00  0.00      PROA N
ATOM    415  HN  LEU A  46      18.818 -63.473  22.433  1.00  0.00      PROA H
ATOM    416  CA  LEU A  46      18.763 -62.425  24.375  1.00  0.00      PROA C
ATOM    417  HA  LEU A  46      19.664 -62.260  24.947  1.00  0.00      PROA H
ATOM    418  CB  LEU A  46      18.201 -61.262  23.560  1.00  0.00      PROA C
ATOM    419  HB1 LEU A  46      17.288 -61.638  23.051  1.00  0.00      PROA H
ATOM    420  HB2 LEU A  46      18.866 -61.206  22.672  1.00  0.00      PROA H
ATOM    421  CG  LEU A  46      17.919 -59.951  24.268  1.00  0.00      PROA C
ATOM    422  HG  LEU A  46      17.149 -60.035  25.065  1.00  0.00      PROA H
ATOM    423  CD1 LEU A  46      19.056 -59.092  24.871  1.00  0.00      PROA C
ATOM    424 HD11 LEU A  46      19.757 -58.708  24.100  1.00  0.00      PROA H
ATOM    425 HD12 LEU A  46      19.542 -59.751  25.623  1.00  0.00      PROA H
ATOM    426 HD13 LEU A  46      18.573 -58.186  25.294  1.00  0.00      PROA H
ATOM    427  CD2 LEU A  46      17.109 -58.921  23.370  1.00  0.00      PROA C
ATOM    428 HD21 LEU A  46      17.736 -58.525  22.542  1.00  0.00      PROA H
ATOM    429 HD22 LEU A  46      16.843 -58.071  24.034  1.00  0.00      PROA H
ATOM    430 HD23 LEU A  46      16.199 -59.473  23.052  1.00  0.00      PROA H
ATOM    431  C   LEU A  46      17.644 -62.718  25.424  1.00  0.00      PROA C
ATOM    432  O   LEU A  46      17.750 -62.420  26.642  1.00  0.00      PROA O
ATOM    433  N   GLY A  47      16.577 -63.396  24.939  1.00  0.00      PROA N
ATOM    434  HN  GLY A  47      16.623 -63.396  23.943  1.00  0.00      PROA H
ATOM    435  CA  GLY A  47      15.483 -63.959  25.679  1.00  0.00      PROA C
ATOM    436  HA1 GLY A  47      14.782 -64.377  24.973  1.00  0.00      PROA H
ATOM    437  HA2 GLY A  47      15.061 -63.211  26.334  1.00  0.00      PROA H
ATOM    438  C   GLY A  47      15.969 -64.975  26.621  1.00  0.00      PROA C
ATOM    439  O   GLY A  47      15.570 -64.931  27.830  1.00  0.00      PROA O
ATOM    440  N   TRP A  48      16.740 -65.963  26.210  1.00  0.00      PROA N
ATOM    441  HN  TRP A  48      16.809 -66.058  25.220  1.00  0.00      PROA H
ATOM    442  CA  TRP A  48      17.257 -67.039  27.067  1.00  0.00      PROA C
ATOM    443  HA  TRP A  48      16.409 -67.427  27.612  1.00  0.00      PROA H
ATOM    444  CB  TRP A  48      17.989 -68.151  26.261  1.00  0.00      PROA C
ATOM    445  HB1 TRP A  48      18.865 -67.698  25.749  1.00  0.00      PROA H
ATOM    446  HB2 TRP A  48      17.246 -68.509  25.517  1.00  0.00      PROA H
ATOM    447  CG  TRP A  48      18.461 -69.430  26.968  1.00  0.00      PROA C
ATOM    448  CD1 TRP A  48      17.617 -70.601  27.114  1.00  0.00      PROA C
ATOM    449  HD1 TRP A  48      16.694 -70.720  26.567  1.00  0.00      PROA H
ATOM    450  NE1 TRP A  48      18.221 -71.416  27.975  1.00  0.00      PROA N
ATOM    451  HE1 TRP A  48      17.863 -72.267  28.291  1.00  0.00      PROA H
ATOM    452  CE2 TRP A  48      19.429 -70.938  28.420  1.00  0.00      PROA C
ATOM    453  CD2 TRP A  48      19.561 -69.631  27.919  1.00  0.00      PROA C
ATOM    454  CE3 TRP A  48      20.645 -68.835  28.237  1.00  0.00      PROA C
ATOM    455  HE3 TRP A  48      20.916 -67.910  27.750  1.00  0.00      PROA H
ATOM    456  CZ3 TRP A  48      21.540 -69.331  29.184  1.00  0.00      PROA C
ATOM    457  HZ3 TRP A  48      22.260 -68.646  29.606  1.00  0.00      PROA H
ATOM    458  CZ2 TRP A  48      20.399 -71.463  29.204  1.00  0.00      PROA C
ATOM    459  HZ2 TRP A  48      20.376 -72.494  29.522  1.00  0.00      PROA H
ATOM    460  CH2 TRP A  48      21.515 -70.681  29.608  1.00  0.00      PROA C
ATOM    461  HH2 TRP A  48      22.231 -71.000  30.350  1.00  0.00      PROA H
ATOM    462  C   TRP A  48      18.096 -66.548  28.190  1.00  0.00      PROA C
ATOM    463  O   TRP A  48      17.946 -66.862  29.383  1.00  0.00      PROA O
ATOM    464  N   MET A  49      19.026 -65.648  27.890  1.00  0.00      PROA N
ATOM    465  HN  MET A  49      19.215 -65.443  26.933  1.00  0.00      PROA H
ATOM    466  CA  MET A  49      19.954 -65.136  28.863  1.00  0.00      PROA C
ATOM    467  HA  MET A  49      20.348 -66.057  29.268  1.00  0.00      PROA H
ATOM    468  CB  MET A  49      21.130 -64.316  28.214  1.00  0.00      PROA C
ATOM    469  HB1 MET A  49      21.667 -63.668  28.939  1.00  0.00      PROA H
ATOM    470  HB2 MET A  49      20.600 -63.719  27.441  1.00  0.00      PROA H
ATOM    471  CG  MET A  49      22.110 -65.358  27.645  1.00  0.00      PROA C
ATOM    472  HG1 MET A  49      21.586 -65.917  26.840  1.00  0.00      PROA H
ATOM    473  HG2 MET A  49      22.457 -65.988  28.491  1.00  0.00      PROA H
ATOM    474  SD  MET A  49      23.552 -64.542  26.796  1.00  0.00      PROA S
ATOM    475  CE  MET A  49      24.235 -63.745  28.279  1.00  0.00      PROA C
ATOM    476  HE1 MET A  49      24.186 -62.636  28.235  1.00  0.00      PROA H
ATOM    477  HE2 MET A  49      25.325 -63.944  28.364  1.00  0.00      PROA H
ATOM    478  HE3 MET A  49      23.697 -64.039  29.206  1.00  0.00      PROA H
ATOM    479  C   MET A  49      19.332 -64.259  29.932  1.00  0.00      PROA C
ATOM    480  O   MET A  49      19.854 -63.992  31.029  1.00  0.00      PROA O
ATOM    481  N   GLU A  50      18.211 -63.580  29.598  1.00  0.00      PROA N
ATOM    482  HN  GLU A  50      17.955 -63.334  28.666  1.00  0.00      PROA H
ATOM    483  CA  GLU A  50      17.476 -62.853  30.660  1.00  0.00      PROA C
ATOM    484  HA  GLU A  50      18.177 -62.190  31.145  1.00  0.00      PROA H
ATOM    485  CB  GLU A  50      16.384 -61.922  29.986  1.00  0.00      PROA C
ATOM    486  HB1 GLU A  50      15.461 -62.519  29.825  1.00  0.00      PROA H
ATOM    487  HB2 GLU A  50      16.868 -61.587  29.043  1.00  0.00      PROA H
ATOM    488  CG  GLU A  50      16.122 -60.646  30.767  1.00  0.00      PROA C
ATOM    489  HG1 GLU A  50      17.059 -60.066  30.905  1.00  0.00      PROA H
ATOM    490  HG2 GLU A  50      15.859 -60.880  31.821  1.00  0.00      PROA H
ATOM    491  CD  GLU A  50      15.150 -59.671  30.106  1.00  0.00      PROA C
ATOM    492  OE1 GLU A  50      14.000 -60.124  29.864  1.00  0.00      PROA O
ATOM    493  OE2 GLU A  50      15.451 -58.444  29.994  1.00  0.00      PROA O
ATOM    494  C   GLU A  50      16.771 -63.762  31.611  1.00  0.00      PROA C
ATOM    495  O   GLU A  50      16.780 -63.433  32.761  1.00  0.00      PROA O
ATOM    496  N   ASP A  51      16.225 -64.928  31.103  1.00  0.00      PROA N
ATOM    497  HN  ASP A  51      16.416 -65.143  30.148  1.00  0.00      PROA H
ATOM    498  CA  ASP A  51      15.383 -65.682  32.038  1.00  0.00      PROA C
ATOM    499  HA  ASP A  51      15.132 -65.080  32.899  1.00  0.00      PROA H
ATOM    500  CB  ASP A  51      14.220 -66.227  31.247  1.00  0.00      PROA C
ATOM    501  HB1 ASP A  51      13.722 -67.183  31.516  1.00  0.00      PROA H
ATOM    502  HB2 ASP A  51      14.736 -66.515  30.306  1.00  0.00      PROA H
ATOM    503  CG  ASP A  51      13.160 -65.234  30.967  1.00  0.00      PROA C
ATOM    504  OD1 ASP A  51      12.312 -65.584  30.037  1.00  0.00      PROA O
ATOM    505  OD2 ASP A  51      13.025 -64.164  31.649  1.00  0.00      PROA O
ATOM    506  C   ASP A  51      16.261 -66.790  32.567  1.00  0.00      PROA C
ATOM    507  O   ASP A  51      15.653 -67.716  33.198  1.00  0.00      PROA O
ATOM    508  N   ALA A  52      17.636 -66.725  32.543  1.00  0.00      PROA N
ATOM    509  HN  ALA A  52      18.069 -65.945  32.096  1.00  0.00      PROA H
ATOM    510  CA  ALA A  52      18.570 -67.726  32.853  1.00  0.00      PROA C
ATOM    511  HA  ALA A  52      18.123 -68.688  32.647  1.00  0.00      PROA H
ATOM    512  CB  ALA A  52      19.821 -67.558  32.060  1.00  0.00      PROA C
ATOM    513  HB1 ALA A  52      20.486 -68.426  31.860  1.00  0.00      PROA H
ATOM    514  HB2 ALA A  52      20.505 -66.858  32.585  1.00  0.00      PROA H
ATOM    515  HB3 ALA A  52      19.472 -67.089  31.115  1.00  0.00      PROA H
ATOM    516  C   ALA A  52      18.832 -67.663  34.347  1.00  0.00      PROA C
ATOM    517  O   ALA A  52      18.730 -66.616  34.868  1.00  0.00      PROA O
ATOM    518  N   GLN A  53      19.205 -68.802  34.975  1.00  0.00      PROA N
ATOM    519  HN  GLN A  53      19.419 -69.675  34.543  1.00  0.00      PROA H
ATOM    520  CA  GLN A  53      19.558 -68.766  36.391  1.00  0.00      PROA C
ATOM    521  HA  GLN A  53      19.265 -67.833  36.849  1.00  0.00      PROA H
ATOM    522  CB  GLN A  53      19.033 -69.923  37.177  1.00  0.00      PROA C
ATOM    523  HB1 GLN A  53      19.652 -70.286  38.025  1.00  0.00      PROA H
ATOM    524  HB2 GLN A  53      19.164 -70.839  36.561  1.00  0.00      PROA H
ATOM    525  CG  GLN A  53      17.556 -69.869  37.621  1.00  0.00      PROA C
ATOM    526  HG1 GLN A  53      17.462 -69.010  38.319  1.00  0.00      PROA H
ATOM    527  HG2 GLN A  53      17.282 -70.773  38.205  1.00  0.00      PROA H
ATOM    528  CD  GLN A  53      16.497 -69.840  36.525  1.00  0.00      PROA C
ATOM    529  OE1 GLN A  53      16.364 -70.771  35.665  1.00  0.00      PROA O
ATOM    530  NE2 GLN A  53      15.717 -68.734  36.536  1.00  0.00      PROA N
ATOM    531 HE21 GLN A  53      15.132 -68.573  35.742  1.00  0.00      PROA H
ATOM    532 HE22 GLN A  53      15.645 -68.202  37.380  1.00  0.00      PROA H
ATOM    533  C   GLN A  53      21.090 -68.681  36.537  1.00  0.00      PROA C
ATOM    534  O   GLN A  53      21.794 -69.565  36.033  1.00  0.00      PROA O
ATOM    535  N   ARG A  54      21.575 -67.639  37.114  1.00  0.00      PROA N
ATOM    536  HN  ARG A  54      20.983 -66.914  37.458  1.00  0.00      PROA H
ATOM    537  CA  ARG A  54      22.973 -67.247  37.309  1.00  0.00      PROA C
ATOM    538  HA  ARG A  54      23.521 -68.109  37.660  1.00  0.00      PROA H
ATOM    539  CB  ARG A  54      23.616 -66.493  36.067  1.00  0.00      PROA C
ATOM    540  HB1 ARG A  54      24.646 -66.192  36.352  1.00  0.00      PROA H
ATOM    541  HB2 ARG A  54      23.032 -65.568  35.871  1.00  0.00      PROA H
ATOM    542  CG  ARG A  54      23.682 -67.184  34.689  1.00  0.00      PROA C
ATOM    543  HG1 ARG A  54      24.146 -66.444  34.002  1.00  0.00      PROA H
ATOM    544  HG2 ARG A  54      22.623 -67.359  34.403  1.00  0.00      PROA H
ATOM    545  CD  ARG A  54      24.642 -68.370  34.762  1.00  0.00      PROA C
ATOM    546  HD1 ARG A  54      24.381 -69.071  35.582  1.00  0.00      PROA H
ATOM    547  HD2 ARG A  54      25.718 -68.126  34.898  1.00  0.00      PROA H
ATOM    548  NE  ARG A  54      24.601 -69.083  33.392  1.00  0.00      PROA N
ATOM    549  HE  ARG A  54      25.319 -68.964  32.706  1.00  0.00      PROA H
ATOM    550  CZ  ARG A  54      24.033 -70.278  33.297  1.00  0.00      PROA C
ATOM    551  NH1 ARG A  54      23.156 -70.775  34.123  1.00  0.00      PROA N
ATOM    552 HH11 ARG A  54      22.894 -70.260  34.939  1.00  0.00      PROA H
ATOM    553 HH12 ARG A  54      22.728 -71.659  33.932  1.00  0.00      PROA H
ATOM    554  NH2 ARG A  54      24.542 -71.040  32.312  1.00  0.00      PROA N
ATOM    555 HH21 ARG A  54      25.338 -70.636  31.861  1.00  0.00      PROA H
ATOM    556 HH22 ARG A  54      24.118 -71.914  32.075  1.00  0.00      PROA H
ATOM    557  C   ARG A  54      22.895 -66.301  38.410  1.00  0.00      PROA C
ATOM    558  O   ARG A  54      21.790 -65.765  38.616  1.00  0.00      PROA O
ATOM    559  N   LEU A  55      23.986 -66.072  39.174  1.00  0.00      PROA N
ATOM    560  HN  LEU A  55      24.888 -66.382  38.884  1.00  0.00      PROA H
ATOM    561  CA  LEU A  55      24.024 -65.060  40.205  1.00  0.00      PROA C
ATOM    562  HA  LEU A  55      23.217 -65.283  40.887  1.00  0.00      PROA H
ATOM    563  CB  LEU A  55      25.323 -65.141  40.893  1.00  0.00      PROA C
ATOM    564  HB1 LEU A  55      25.837 -64.165  41.029  1.00  0.00      PROA H
ATOM    565  HB2 LEU A  55      25.993 -65.600  40.134  1.00  0.00      PROA H
ATOM    566  CG  LEU A  55      25.417 -65.852  42.255  1.00  0.00      PROA C
ATOM    567  HG  LEU A  55      24.735 -65.249  42.892  1.00  0.00      PROA H
ATOM    568  CD1 LEU A  55      24.953 -67.244  42.127  1.00  0.00      PROA C
ATOM    569 HD11 LEU A  55      25.017 -67.910  43.014  1.00  0.00      PROA H
ATOM    570 HD12 LEU A  55      25.570 -67.857  41.435  1.00  0.00      PROA H
ATOM    571 HD13 LEU A  55      23.930 -67.397  41.720  1.00  0.00      PROA H
ATOM    572  CD2 LEU A  55      26.747 -65.862  42.985  1.00  0.00      PROA C
ATOM    573 HD21 LEU A  55      27.537 -66.178  42.270  1.00  0.00      PROA H
ATOM    574 HD22 LEU A  55      26.727 -66.478  43.909  1.00  0.00      PROA H
ATOM    575 HD23 LEU A  55      27.011 -64.866  43.401  1.00  0.00      PROA H
ATOM    576  C   LEU A  55      23.751 -63.622  39.678  1.00  0.00      PROA C
ATOM    577  O   LEU A  55      24.138 -63.265  38.527  1.00  0.00      PROA O
ATOM    578  N   PRO A  56      22.999 -62.745  40.339  1.00  0.00      PROA N
ATOM    579  CD  PRO A  56      22.227 -63.125  41.565  1.00  0.00      PROA C
ATOM    580  HD1 PRO A  56      22.840 -63.698  42.293  1.00  0.00      PROA H
ATOM    581  HD2 PRO A  56      21.340 -63.729  41.278  1.00  0.00      PROA H
ATOM    582  CA  PRO A  56      22.594 -61.428  39.890  1.00  0.00      PROA C
ATOM    583  HA  PRO A  56      22.392 -61.287  38.839  1.00  0.00      PROA H
ATOM    584  CB  PRO A  56      21.366 -61.149  40.792  1.00  0.00      PROA C
ATOM    585  HB1 PRO A  56      20.535 -61.641  40.243  1.00  0.00      PROA H
ATOM    586  HB2 PRO A  56      21.079 -60.075  40.773  1.00  0.00      PROA H
ATOM    587  CG  PRO A  56      21.740 -61.833  42.132  1.00  0.00      PROA C
ATOM    588  HG1 PRO A  56      22.620 -61.285  42.531  1.00  0.00      PROA H
ATOM    589  HG2 PRO A  56      20.919 -61.817  42.881  1.00  0.00      PROA H
ATOM    590  C   PRO A  56      23.898 -60.538  40.248  1.00  0.00      PROA C
ATOM    591  O   PRO A  56      24.724 -60.990  41.027  1.00  0.00      PROA O
ATOM    592  N   LEU A  57      23.985 -59.311  39.671  1.00  0.00      PROA N
ATOM    593  HN  LEU A  57      23.308 -59.035  38.994  1.00  0.00      PROA H
ATOM    594  CA  LEU A  57      25.113 -58.357  39.789  1.00  0.00      PROA C
ATOM    595  HA  LEU A  57      26.009 -58.888  39.503  1.00  0.00      PROA H
ATOM    596  CB  LEU A  57      24.930 -57.160  38.915  1.00  0.00      PROA C
ATOM    597  HB1 LEU A  57      25.795 -56.462  38.928  1.00  0.00      PROA H
ATOM    598  HB2 LEU A  57      23.977 -56.687  39.234  1.00  0.00      PROA H
ATOM    599  CG  LEU A  57      24.769 -57.512  37.370  1.00  0.00      PROA C
ATOM    600  HG  LEU A  57      23.904 -58.181  37.177  1.00  0.00      PROA H
ATOM    601  CD1 LEU A  57      24.515 -56.207  36.552  1.00  0.00      PROA C
ATOM    602 HD11 LEU A  57      25.364 -55.506  36.706  1.00  0.00      PROA H
ATOM    603 HD12 LEU A  57      23.580 -55.704  36.877  1.00  0.00      PROA H
ATOM    604 HD13 LEU A  57      24.437 -56.349  35.453  1.00  0.00      PROA H
ATOM    605  CD2 LEU A  57      26.084 -57.996  36.734  1.00  0.00      PROA C
ATOM    606 HD21 LEU A  57      26.964 -57.344  36.923  1.00  0.00      PROA H
ATOM    607 HD22 LEU A  57      25.936 -58.309  35.679  1.00  0.00      PROA H
ATOM    608 HD23 LEU A  57      26.210 -59.032  37.114  1.00  0.00      PROA H
ATOM    609  C   LEU A  57      25.423 -57.988  41.213  1.00  0.00      PROA C
ATOM    610  O   LEU A  57      24.669 -57.244  41.777  1.00  0.00      PROA O
ATOM    611  N   SER A  58      26.531 -58.589  41.772  1.00  0.00      PROA N
ATOM    612  HN  SER A  58      27.150 -59.087  41.169  1.00  0.00      PROA H
ATOM    613  CA  SER A  58      26.836 -58.480  43.232  1.00  0.00      PROA C
ATOM    614  HA  SER A  58      26.546 -57.512  43.613  1.00  0.00      PROA H
ATOM    615  CB  SER A  58      25.868 -59.420  44.131  1.00  0.00      PROA C
ATOM    616  HB1 SER A  58      24.882 -58.912  44.070  1.00  0.00      PROA H
ATOM    617  HB2 SER A  58      26.170 -59.557  45.191  1.00  0.00      PROA H
ATOM    618  OG  SER A  58      25.676 -60.673  43.498  1.00  0.00      PROA O
ATOM    619  HG1 SER A  58      25.242 -60.441  42.673  1.00  0.00      PROA H
ATOM    620  C   SER A  58      28.296 -58.787  43.639  1.00  0.00      PROA C
ATOM    621  O   SER A  58      28.678 -58.946  44.787  1.00  0.00      PROA O
ATOM    622  N   LYS A  59      29.209 -58.934  42.653  1.00  0.00      PROA N
ATOM    623  HN  LYS A  59      28.891 -58.956  41.708  1.00  0.00      PROA H
ATOM    624  CA  LYS A  59      30.631 -58.996  42.873  1.00  0.00      PROA C
ATOM    625  HA  LYS A  59      30.782 -59.358  43.879  1.00  0.00      PROA H
ATOM    626  CB  LYS A  59      31.280 -60.059  41.932  1.00  0.00      PROA C
ATOM    627  HB1 LYS A  59      32.367 -60.198  42.116  1.00  0.00      PROA H
ATOM    628  HB2 LYS A  59      31.170 -59.846  40.847  1.00  0.00      PROA H
ATOM    629  CG  LYS A  59      30.671 -61.476  42.087  1.00  0.00      PROA C
ATOM    630  HG1 LYS A  59      31.071 -62.053  41.226  1.00  0.00      PROA H
ATOM    631  HG2 LYS A  59      29.596 -61.469  41.805  1.00  0.00      PROA H
ATOM    632  CD  LYS A  59      30.970 -62.093  43.492  1.00  0.00      PROA C
ATOM    633  HD1 LYS A  59      30.383 -61.607  44.300  1.00  0.00      PROA H
ATOM    634  HD2 LYS A  59      32.032 -62.021  43.809  1.00  0.00      PROA H
ATOM    635  CE  LYS A  59      30.832 -63.616  43.392  1.00  0.00      PROA C
ATOM    636  HE1 LYS A  59      30.962 -64.157  44.354  1.00  0.00      PROA H
ATOM    637  HE2 LYS A  59      31.640 -63.975  42.719  1.00  0.00      PROA H
ATOM    638  NZ  LYS A  59      29.536 -64.006  42.839  1.00  0.00      PROA N
ATOM    639  HZ1 LYS A  59      29.262 -64.950  43.178  1.00  0.00      PROA H
ATOM    640  HZ2 LYS A  59      29.558 -63.932  41.802  1.00  0.00      PROA H
ATOM    641  HZ3 LYS A  59      28.768 -63.402  43.196  1.00  0.00      PROA H
ATOM    642  C   LYS A  59      31.437 -57.735  42.537  1.00  0.00      PROA C
ATOM    643  O   LYS A  59      31.534 -57.333  41.365  1.00  0.00      PROA O
ATOM    644  N   LEU A  60      32.168 -57.282  43.513  1.00  0.00      PROA N
ATOM    645  HN  LEU A  60      31.943 -57.649  44.412  1.00  0.00      PROA H
ATOM    646  CA  LEU A  60      32.482 -55.872  43.404  1.00  0.00      PROA C
ATOM    647  HA  LEU A  60      32.047 -55.381  42.547  1.00  0.00      PROA H
ATOM    648  CB  LEU A  60      32.015 -55.027  44.652  1.00  0.00      PROA C
ATOM    649  HB1 LEU A  60      32.281 -53.987  44.365  1.00  0.00      PROA H
ATOM    650  HB2 LEU A  60      32.496 -55.215  45.636  1.00  0.00      PROA H
ATOM    651  CG  LEU A  60      30.436 -55.095  44.918  1.00  0.00      PROA C
ATOM    652  HG  LEU A  60      30.282 -56.191  45.017  1.00  0.00      PROA H
ATOM    653  CD1 LEU A  60      30.138 -54.314  46.145  1.00  0.00      PROA C
ATOM    654 HD11 LEU A  60      29.057 -54.072  46.233  1.00  0.00      PROA H
ATOM    655 HD12 LEU A  60      30.572 -53.291  46.165  1.00  0.00      PROA H
ATOM    656 HD13 LEU A  60      30.533 -54.811  47.057  1.00  0.00      PROA H
ATOM    657  CD2 LEU A  60      29.659 -54.527  43.684  1.00  0.00      PROA C
ATOM    658 HD21 LEU A  60      29.989 -53.469  43.617  1.00  0.00      PROA H
ATOM    659 HD22 LEU A  60      28.568 -54.527  43.891  1.00  0.00      PROA H
ATOM    660 HD23 LEU A  60      29.904 -55.011  42.714  1.00  0.00      PROA H
ATOM    661  C   LEU A  60      34.075 -55.819  43.371  1.00  0.00      PROA C
ATOM    662  O   LEU A  60      34.751 -56.289  44.295  1.00  0.00      PROA O
ATOM    663  N   VAL A  61      34.581 -55.205  42.310  1.00  0.00      PROA N
ATOM    664  HN  VAL A  61      34.047 -54.933  41.513  1.00  0.00      PROA H
ATOM    665  CA  VAL A  61      35.946 -54.952  42.223  1.00  0.00      PROA C
ATOM    666  HA  VAL A  61      36.403 -55.194  43.171  1.00  0.00      PROA H
ATOM    667  CB  VAL A  61      36.578 -55.679  41.102  1.00  0.00      PROA C
ATOM    668  HB  VAL A  61      36.144 -55.293  40.155  1.00  0.00      PROA H
ATOM    669  CG1 VAL A  61      38.054 -55.406  41.132  1.00  0.00      PROA C
ATOM    670 HG11 VAL A  61      38.160 -54.324  40.902  1.00  0.00      PROA H
ATOM    671 HG12 VAL A  61      38.581 -55.986  40.345  1.00  0.00      PROA H
ATOM    672 HG13 VAL A  61      38.482 -55.539  42.148  1.00  0.00      PROA H
ATOM    673  CG2 VAL A  61      36.322 -57.200  41.089  1.00  0.00      PROA C
ATOM    674 HG21 VAL A  61      36.299 -57.653  42.103  1.00  0.00      PROA H
ATOM    675 HG22 VAL A  61      37.090 -57.709  40.469  1.00  0.00      PROA H
ATOM    676 HG23 VAL A  61      35.345 -57.464  40.631  1.00  0.00      PROA H
ATOM    677  C   VAL A  61      36.126 -53.462  41.976  1.00  0.00      PROA C
ATOM    678  O   VAL A  61      35.702 -52.920  40.931  1.00  0.00      PROA O
ATOM    679  N   LEU A  62      36.882 -52.856  42.891  1.00  0.00      PROA N
ATOM    680  HN  LEU A  62      37.183 -53.427  43.651  1.00  0.00      PROA H
ATOM    681  CA  LEU A  62      37.376 -51.547  42.753  1.00  0.00      PROA C
ATOM    682  HA  LEU A  62      36.647 -51.019  42.157  1.00  0.00      PROA H
ATOM    683  CB  LEU A  62      37.589 -50.779  44.094  1.00  0.00      PROA C
ATOM    684  HB1 LEU A  62      38.456 -51.234  44.619  1.00  0.00      PROA H
ATOM    685  HB2 LEU A  62      36.705 -50.766  44.766  1.00  0.00      PROA H
ATOM    686  CG  LEU A  62      38.059 -49.322  43.975  1.00  0.00      PROA C
ATOM    687  HG  LEU A  62      39.046 -49.273  43.468  1.00  0.00      PROA H
ATOM    688  CD1 LEU A  62      37.077 -48.420  43.204  1.00  0.00      PROA C
ATOM    689 HD11 LEU A  62      36.056 -48.629  43.589  1.00  0.00      PROA H
ATOM    690 HD12 LEU A  62      37.105 -48.555  42.101  1.00  0.00      PROA H
ATOM    691 HD13 LEU A  62      37.239 -47.347  43.439  1.00  0.00      PROA H
ATOM    692  CD2 LEU A  62      38.267 -48.759  45.390  1.00  0.00      PROA C
ATOM    693 HD21 LEU A  62      37.442 -48.803  46.132  1.00  0.00      PROA H
ATOM    694 HD22 LEU A  62      38.617 -47.706  45.327  1.00  0.00      PROA H
ATOM    695 HD23 LEU A  62      39.083 -49.284  45.931  1.00  0.00      PROA H
ATOM    696  C   LEU A  62      38.588 -51.638  41.873  1.00  0.00      PROA C
ATOM    697  O   LEU A  62      39.473 -52.399  42.205  1.00  0.00      PROA O
ATOM    698  N   THR A  63      38.647 -51.077  40.699  1.00  0.00      PROA N
ATOM    699  HN  THR A  63      37.788 -50.636  40.451  1.00  0.00      PROA H
ATOM    700  CA  THR A  63      39.674 -51.266  39.726  1.00  0.00      PROA C
ATOM    701  HA  THR A  63      40.530 -51.723  40.200  1.00  0.00      PROA H
ATOM    702  CB  THR A  63      39.248 -52.175  38.589  1.00  0.00      PROA C
ATOM    703  HB  THR A  63      38.739 -53.062  39.024  1.00  0.00      PROA H
ATOM    704  OG1 THR A  63      40.336 -52.649  37.790  1.00  0.00      PROA O
ATOM    705  HG1 THR A  63      40.803 -53.235  38.391  1.00  0.00      PROA H
ATOM    706  CG2 THR A  63      38.264 -51.426  37.674  1.00  0.00      PROA C
ATOM    707 HG21 THR A  63      38.719 -50.478  37.317  1.00  0.00      PROA H
ATOM    708 HG22 THR A  63      37.245 -51.217  38.062  1.00  0.00      PROA H
ATOM    709 HG23 THR A  63      38.042 -52.002  36.749  1.00  0.00      PROA H
ATOM    710  C   THR A  63      40.305 -49.983  39.262  1.00  0.00      PROA C
ATOM    711  O   THR A  63      39.684 -48.908  39.190  1.00  0.00      PROA O
ATOM    712  N   GLY A  64      41.666 -50.056  39.028  1.00  0.00      PROA N
ATOM    713  HN  GLY A  64      42.138 -50.915  39.217  1.00  0.00      PROA H
ATOM    714  CA  GLY A  64      42.524 -48.847  38.788  1.00  0.00      PROA C
ATOM    715  HA1 GLY A  64      41.826 -48.267  38.204  1.00  0.00      PROA H
ATOM    716  HA2 GLY A  64      43.403 -49.176  38.254  1.00  0.00      PROA H
ATOM    717  C   GLY A  64      42.847 -48.054  40.029  1.00  0.00      PROA C
ATOM    718  O   GLY A  64      42.409 -48.428  41.102  1.00  0.00      PROA O
ATOM    719  N   GLU A  65      43.634 -46.927  39.833  1.00  0.00      PROA N
ATOM    720  HN  GLU A  65      43.979 -46.780  38.909  1.00  0.00      PROA H
ATOM    721  CA  GLU A  65      44.220 -45.990  40.845  1.00  0.00      PROA C
ATOM    722  HA  GLU A  65      44.909 -46.528  41.480  1.00  0.00      PROA H
ATOM    723  CB  GLU A  65      44.917 -44.890  40.123  1.00  0.00      PROA C
ATOM    724  HB1 GLU A  65      45.331 -44.117  40.806  1.00  0.00      PROA H
ATOM    725  HB2 GLU A  65      44.195 -44.458  39.397  1.00  0.00      PROA H
ATOM    726  CG  GLU A  65      46.256 -45.357  39.467  1.00  0.00      PROA C
ATOM    727  HG1 GLU A  65      46.722 -46.163  40.074  1.00  0.00      PROA H
ATOM    728  HG2 GLU A  65      46.984 -44.524  39.561  1.00  0.00      PROA H
ATOM    729  CD  GLU A  65      46.049 -45.647  38.006  1.00  0.00      PROA C
ATOM    730  OE1 GLU A  65      45.306 -46.539  37.574  1.00  0.00      PROA O
ATOM    731  OE2 GLU A  65      46.737 -44.965  37.273  1.00  0.00      PROA O
ATOM    732  C   GLU A  65      43.269 -45.453  41.752  1.00  0.00      PROA C
ATOM    733  O   GLU A  65      42.097 -45.166  41.375  1.00  0.00      PROA O
ATOM    734  N   ARG A  66      43.622 -45.186  43.068  1.00  0.00      PROA N
ATOM    735  HN  ARG A  66      44.570 -45.475  43.176  1.00  0.00      PROA H
ATOM    736  CA  ARG A  66      42.872 -44.473  44.080  1.00  0.00      PROA C
ATOM    737  HA  ARG A  66      42.590 -43.568  43.563  1.00  0.00      PROA H
ATOM    738  CB  ARG A  66      41.590 -45.149  44.459  1.00  0.00      PROA C
ATOM    739  HB1 ARG A  66      40.954 -45.238  43.553  1.00  0.00      PROA H
ATOM    740  HB2 ARG A  66      41.026 -44.551  45.207  1.00  0.00      PROA H
ATOM    741  CG  ARG A  66      41.723 -46.531  45.081  1.00  0.00      PROA C
ATOM    742  HG1 ARG A  66      40.788 -46.635  45.672  1.00  0.00      PROA H
ATOM    743  HG2 ARG A  66      42.527 -46.455  45.844  1.00  0.00      PROA H
ATOM    744  CD  ARG A  66      41.888 -47.676  44.075  1.00  0.00      PROA C
ATOM    745  HD1 ARG A  66      42.852 -47.538  43.541  1.00  0.00      PROA H
ATOM    746  HD2 ARG A  66      41.003 -47.642  43.404  1.00  0.00      PROA H
ATOM    747  NE  ARG A  66      41.972 -48.870  44.944  1.00  0.00      PROA N
ATOM    748  HE  ARG A  66      42.036 -48.832  45.941  1.00  0.00      PROA H
ATOM    749  CZ  ARG A  66      42.301 -50.067  44.477  1.00  0.00      PROA C
ATOM    750  NH1 ARG A  66      42.404 -50.336  43.181  1.00  0.00      PROA N
ATOM    751 HH11 ARG A  66      42.548 -51.274  42.867  1.00  0.00      PROA H
ATOM    752 HH12 ARG A  66      42.404 -49.630  42.472  1.00  0.00      PROA H
ATOM    753  NH2 ARG A  66      42.496 -51.064  45.296  1.00  0.00      PROA N
ATOM    754 HH21 ARG A  66      42.504 -50.843  46.271  1.00  0.00      PROA H
ATOM    755 HH22 ARG A  66      43.039 -51.824  44.939  1.00  0.00      PROA H
ATOM    756  C   ARG A  66      43.747 -44.018  45.279  1.00  0.00      PROA C
ATOM    757  O   ARG A  66      44.939 -44.288  45.309  1.00  0.00      PROA O
ATOM    758  N   HSD A  67      43.226 -43.224  46.208  1.00  0.00      PROA N
ATOM    759  HN  HSD A  67      42.370 -42.742  46.038  1.00  0.00      PROA H
ATOM    760  CA  HSD A  67      43.993 -42.913  47.437  1.00  0.00      PROA C
ATOM    761  HA  HSD A  67      44.679 -43.723  47.635  1.00  0.00      PROA H
ATOM    762  CB  HSD A  67      44.639 -41.535  47.407  1.00  0.00      PROA C
ATOM    763  HB1 HSD A  67      44.017 -40.730  47.853  1.00  0.00      PROA H
ATOM    764  HB2 HSD A  67      44.717 -41.214  46.346  1.00  0.00      PROA H
ATOM    765  ND1 HSD A  67      46.993 -42.438  47.723  1.00  0.00      PROA N
ATOM    766  HD1 HSD A  67      47.028 -43.070  46.949  1.00  0.00      PROA H
ATOM    767  CG  HSD A  67      45.944 -41.618  48.088  1.00  0.00      PROA C
ATOM    768  CE1 HSD A  67      47.876 -42.486  48.791  1.00  0.00      PROA C
ATOM    769  HE1 HSD A  67      48.783 -43.084  48.708  1.00  0.00      PROA H
ATOM    770  NE2 HSD A  67      47.425 -41.693  49.716  1.00  0.00      PROA N
ATOM    771  CD2 HSD A  67      46.244 -41.143  49.288  1.00  0.00      PROA C
ATOM    772  HD2 HSD A  67      45.689 -40.535  49.991  1.00  0.00      PROA H
ATOM    773  C   HSD A  67      43.119 -43.025  48.634  1.00  0.00      PROA C
ATOM    774  O   HSD A  67      43.399 -43.795  49.519  1.00  0.00      PROA O
ATOM    775  N   TYR A  68      42.053 -42.190  48.679  1.00  0.00      PROA N
ATOM    776  HN  TYR A  68      41.681 -41.700  47.894  1.00  0.00      PROA H
ATOM    777  CA  TYR A  68      41.287 -42.058  49.907  1.00  0.00      PROA C
ATOM    778  HA  TYR A  68      41.807 -42.386  50.795  1.00  0.00      PROA H
ATOM    779  CB  TYR A  68      40.813 -40.654  50.157  1.00  0.00      PROA C
ATOM    780  HB1 TYR A  68      40.303 -40.574  51.140  1.00  0.00      PROA H
ATOM    781  HB2 TYR A  68      40.378 -40.122  49.284  1.00  0.00      PROA H
ATOM    782  CG  TYR A  68      42.056 -39.870  50.437  1.00  0.00      PROA C
ATOM    783  CD1 TYR A  68      42.614 -39.088  49.405  1.00  0.00      PROA C
ATOM    784  HD1 TYR A  68      42.226 -38.992  48.402  1.00  0.00      PROA H
ATOM    785  CE1 TYR A  68      43.844 -38.351  49.648  1.00  0.00      PROA C
ATOM    786  HE1 TYR A  68      44.212 -37.751  48.829  1.00  0.00      PROA H
ATOM    787  CZ  TYR A  68      44.379 -38.281  50.936  1.00  0.00      PROA C
ATOM    788  OH  TYR A  68      45.611 -37.608  51.075  1.00  0.00      PROA O
ATOM    789  HH  TYR A  68      45.679 -37.088  50.271  1.00  0.00      PROA H
ATOM    790  CD2 TYR A  68      42.716 -39.817  51.725  1.00  0.00      PROA C
ATOM    791  HD2 TYR A  68      42.259 -40.371  52.532  1.00  0.00      PROA H
ATOM    792  CE2 TYR A  68      43.772 -38.997  51.964  1.00  0.00      PROA C
ATOM    793  HE2 TYR A  68      44.251 -39.043  52.931  1.00  0.00      PROA H
ATOM    794  C   TYR A  68      40.157 -43.129  49.862  1.00  0.00      PROA C
ATOM    795  O   TYR A  68      39.719 -43.533  50.928  1.00  0.00      PROA O
ATOM    796  N   THR A  69      39.710 -43.540  48.628  1.00  0.00      PROA N
ATOM    797  HN  THR A  69      40.186 -43.274  47.794  1.00  0.00      PROA H
ATOM    798  CA  THR A  69      38.573 -44.422  48.319  1.00  0.00      PROA C
ATOM    799  HA  THR A  69      37.758 -44.089  48.945  1.00  0.00      PROA H
ATOM    800  CB  THR A  69      38.137 -44.443  46.899  1.00  0.00      PROA C
ATOM    801  HB  THR A  69      38.996 -44.757  46.268  1.00  0.00      PROA H
ATOM    802  OG1 THR A  69      37.819 -43.106  46.486  1.00  0.00      PROA O
ATOM    803  HG1 THR A  69      38.696 -42.880  46.168  1.00  0.00      PROA H
ATOM    804  CG2 THR A  69      36.836 -45.396  46.677  1.00  0.00      PROA C
ATOM    805 HG21 THR A  69      35.939 -44.991  47.193  1.00  0.00      PROA H
ATOM    806 HG22 THR A  69      36.853 -46.439  47.058  1.00  0.00      PROA H
ATOM    807 HG23 THR A  69      36.735 -45.541  45.581  1.00  0.00      PROA H
ATOM    808  C   THR A  69      38.824 -45.896  48.657  1.00  0.00      PROA C
ATOM    809  O   THR A  69      39.871 -46.504  48.356  1.00  0.00      PROA O
ATOM    810  N   ARG A  70      37.794 -46.450  49.286  1.00  0.00      PROA N
ATOM    811  HN  ARG A  70      36.975 -45.904  49.444  1.00  0.00      PROA H
ATOM    812  CA  ARG A  70      37.814 -47.789  49.707  1.00  0.00      PROA C
ATOM    813  HA  ARG A  70      38.711 -48.293  49.380  1.00  0.00      PROA H
ATOM    814  CB  ARG A  70      37.934 -47.896  51.276  1.00  0.00      PROA C
ATOM    815  HB1 ARG A  70      37.772 -48.923  51.667  1.00  0.00      PROA H
ATOM    816  HB2 ARG A  70      37.109 -47.305  51.727  1.00  0.00      PROA H
ATOM    817  CG  ARG A  70      39.300 -47.394  51.752  1.00  0.00      PROA C
ATOM    818  HG1 ARG A  70      39.377 -46.320  51.477  1.00  0.00      PROA H
ATOM    819  HG2 ARG A  70      40.122 -47.931  51.232  1.00  0.00      PROA H
ATOM    820  CD  ARG A  70      39.373 -47.462  53.286  1.00  0.00      PROA C
ATOM    821  HD1 ARG A  70      39.276 -48.502  53.662  1.00  0.00      PROA H
ATOM    822  HD2 ARG A  70      38.541 -46.852  53.699  1.00  0.00      PROA H
ATOM    823  NE  ARG A  70      40.741 -46.748  53.516  1.00  0.00      PROA N
ATOM    824  HE  ARG A  70      41.338 -46.586  52.730  1.00  0.00      PROA H
ATOM    825  CZ  ARG A  70      41.259 -46.419  54.673  1.00  0.00      PROA C
ATOM    826  NH1 ARG A  70      40.679 -46.623  55.846  1.00  0.00      PROA N
ATOM    827 HH11 ARG A  70      39.780 -47.062  55.814  1.00  0.00      PROA H
ATOM    828 HH12 ARG A  70      41.286 -46.511  56.632  1.00  0.00      PROA H
ATOM    829  NH2 ARG A  70      42.505 -46.011  54.703  1.00  0.00      PROA N
ATOM    830 HH21 ARG A  70      42.981 -46.230  53.852  1.00  0.00      PROA H
ATOM    831 HH22 ARG A  70      42.986 -46.156  55.567  1.00  0.00      PROA H
ATOM    832  C   ARG A  70      36.730 -48.761  49.175  1.00  0.00      PROA C
ATOM    833  O   ARG A  70      35.862 -48.324  48.434  1.00  0.00      PROA O
ATOM    834  N   ASN A  71      36.864 -50.073  49.457  1.00  0.00      PROA N
ATOM    835  HN  ASN A  71      37.702 -50.367  49.911  1.00  0.00      PROA H
ATOM    836  CA  ASN A  71      35.890 -51.067  49.022  1.00  0.00      PROA C
ATOM    837  HA  ASN A  71      35.844 -51.147  47.945  1.00  0.00      PROA H
ATOM    838  CB  ASN A  71      36.456 -52.399  49.484  1.00  0.00      PROA C
ATOM    839  HB1 ASN A  71      35.832 -53.284  49.237  1.00  0.00      PROA H
ATOM    840  HB2 ASN A  71      36.685 -52.290  50.566  1.00  0.00      PROA H
ATOM    841  CG  ASN A  71      37.731 -52.598  48.707  1.00  0.00      PROA C
ATOM    842  OD1 ASN A  71      38.773 -52.539  49.323  1.00  0.00      PROA O
ATOM    843  ND2 ASN A  71      37.662 -53.002  47.480  1.00  0.00      PROA N
ATOM    844 HD21 ASN A  71      38.493 -53.085  46.930  1.00  0.00      PROA H
ATOM    845 HD22 ASN A  71      36.802 -53.436  47.211  1.00  0.00      PROA H
ATOM    846  C   ASN A  71      34.571 -50.890  49.726  1.00  0.00      PROA C
ATOM    847  O   ASN A  71      33.448 -51.165  49.156  1.00  0.00      PROA O
ATOM    848  N   ASP A  72      34.646 -50.416  50.972  1.00  0.00      PROA N
ATOM    849  HN  ASP A  72      35.556 -50.267  51.351  1.00  0.00      PROA H
ATOM    850  CA  ASP A  72      33.558 -50.102  51.769  1.00  0.00      PROA C
ATOM    851  HA  ASP A  72      32.967 -50.971  52.018  1.00  0.00      PROA H
ATOM    852  CB  ASP A  72      34.238 -49.753  53.148  1.00  0.00      PROA C
ATOM    853  HB1 ASP A  72      33.502 -49.215  53.783  1.00  0.00      PROA H
ATOM    854  HB2 ASP A  72      35.056 -49.017  52.996  1.00  0.00      PROA H
ATOM    855  CG  ASP A  72      34.609 -50.935  53.991  1.00  0.00      PROA C
ATOM    856  OD1 ASP A  72      35.556 -50.800  54.842  1.00  0.00      PROA O
ATOM    857  OD2 ASP A  72      33.888 -51.961  53.980  1.00  0.00      PROA O
ATOM    858  C   ASP A  72      32.559 -49.012  51.304  1.00  0.00      PROA C
ATOM    859  O   ASP A  72      31.362 -49.119  51.524  1.00  0.00      PROA O
ATOM    860  N   ASP A  73      33.105 -48.089  50.587  1.00  0.00      PROA N
ATOM    861  HN  ASP A  73      34.075 -48.130  50.359  1.00  0.00      PROA H
ATOM    862  CA  ASP A  73      32.399 -46.983  50.067  1.00  0.00      PROA C
ATOM    863  HA  ASP A  73      31.664 -46.528  50.715  1.00  0.00      PROA H
ATOM    864  CB  ASP A  73      33.461 -45.867  49.610  1.00  0.00      PROA C
ATOM    865  HB1 ASP A  73      32.848 -44.967  49.392  1.00  0.00      PROA H
ATOM    866  HB2 ASP A  73      34.072 -46.261  48.769  1.00  0.00      PROA H
ATOM    867  CG  ASP A  73      34.292 -45.501  50.833  1.00  0.00      PROA C
ATOM    868  OD1 ASP A  73      35.543 -45.420  50.642  1.00  0.00      PROA O
ATOM    869  OD2 ASP A  73      33.739 -45.341  51.991  1.00  0.00      PROA O
ATOM    870  C   ASP A  73      31.601 -47.390  48.849  1.00  0.00      PROA C
ATOM    871  O   ASP A  73      30.458 -46.964  48.610  1.00  0.00      PROA O
ATOM    872  N   ILE A  74      32.163 -48.323  48.027  1.00  0.00      PROA N
ATOM    873  HN  ILE A  74      33.115 -48.595  48.151  1.00  0.00      PROA H
ATOM    874  CA  ILE A  74      31.360 -48.894  46.920  1.00  0.00      PROA C
ATOM    875  HA  ILE A  74      30.709 -48.195  46.416  1.00  0.00      PROA H
ATOM    876  CB  ILE A  74      32.249 -49.545  45.805  1.00  0.00      PROA C
ATOM    877  HB  ILE A  74      32.957 -50.315  46.181  1.00  0.00      PROA H
ATOM    878  CG2 ILE A  74      31.201 -50.236  44.862  1.00  0.00      PROA C
ATOM    879 HG21 ILE A  74      30.802 -51.079  45.466  1.00  0.00      PROA H
ATOM    880 HG22 ILE A  74      31.692 -50.750  44.008  1.00  0.00      PROA H
ATOM    881 HG23 ILE A  74      30.500 -49.420  44.585  1.00  0.00      PROA H
ATOM    882  CG1 ILE A  74      32.877 -48.416  45.045  1.00  0.00      PROA C
ATOM    883 HG11 ILE A  74      32.145 -47.627  44.769  1.00  0.00      PROA H
ATOM    884 HG12 ILE A  74      33.216 -48.849  44.079  1.00  0.00      PROA H
ATOM    885  CD  ILE A  74      34.120 -47.692  45.676  1.00  0.00      PROA C
ATOM    886  HD1 ILE A  74      34.652 -46.909  45.094  1.00  0.00      PROA H
ATOM    887  HD2 ILE A  74      34.751 -48.532  46.036  1.00  0.00      PROA H
ATOM    888  HD3 ILE A  74      33.749 -47.121  46.554  1.00  0.00      PROA H
ATOM    889  C   ILE A  74      30.380 -49.897  47.591  1.00  0.00      PROA C
ATOM    890  O   ILE A  74      29.218 -49.853  47.253  1.00  0.00      PROA O
ATOM    891  N   ARG A  75      30.784 -50.786  48.606  1.00  0.00      PROA N
ATOM    892  HN  ARG A  75      31.767 -50.886  48.743  1.00  0.00      PROA H
ATOM    893  CA  ARG A  75      29.902 -51.724  49.279  1.00  0.00      PROA C
ATOM    894  HA  ARG A  75      29.453 -52.401  48.568  1.00  0.00      PROA H
ATOM    895  CB  ARG A  75      30.681 -52.527  50.365  1.00  0.00      PROA C
ATOM    896  HB1 ARG A  75      29.949 -52.956  51.082  1.00  0.00      PROA H
ATOM    897  HB2 ARG A  75      31.344 -51.918  51.016  1.00  0.00      PROA H
ATOM    898  CG  ARG A  75      31.442 -53.779  49.818  1.00  0.00      PROA C
ATOM    899  HG1 ARG A  75      32.226 -53.494  49.085  1.00  0.00      PROA H
ATOM    900  HG2 ARG A  75      30.606 -54.369  49.384  1.00  0.00      PROA H
ATOM    901  CD  ARG A  75      31.928 -54.749  50.900  1.00  0.00      PROA C
ATOM    902  HD1 ARG A  75      32.380 -55.629  50.395  1.00  0.00      PROA H
ATOM    903  HD2 ARG A  75      31.097 -55.096  51.551  1.00  0.00      PROA H
ATOM    904  NE  ARG A  75      33.040 -54.053  51.707  1.00  0.00      PROA N
ATOM    905  HE  ARG A  75      32.969 -53.078  51.917  1.00  0.00      PROA H
ATOM    906  CZ  ARG A  75      34.212 -54.647  51.965  1.00  0.00      PROA C
ATOM    907  NH1 ARG A  75      34.485 -55.921  51.740  1.00  0.00      PROA N
ATOM    908 HH11 ARG A  75      33.741 -56.495  51.398  1.00  0.00      PROA H
ATOM    909 HH12 ARG A  75      35.297 -56.335  52.152  1.00  0.00      PROA H
ATOM    910  NH2 ARG A  75      35.115 -54.065  52.720  1.00  0.00      PROA N
ATOM    911 HH21 ARG A  75      34.707 -53.336  53.270  1.00  0.00      PROA H
ATOM    912 HH22 ARG A  75      35.749 -54.569  53.307  1.00  0.00      PROA H
ATOM    913  C   ARG A  75      28.678 -50.974  49.926  1.00  0.00      PROA C
ATOM    914  O   ARG A  75      27.445 -51.297  49.864  1.00  0.00      PROA O
ATOM    915  N   GLN A  76      29.003 -49.882  50.637  1.00  0.00      PROA N
ATOM    916  HN  GLN A  76      29.973 -49.708  50.783  1.00  0.00      PROA H
ATOM    917  CA  GLN A  76      28.044 -48.977  51.231  1.00  0.00      PROA C
ATOM    918  HA  GLN A  76      27.255 -49.492  51.759  1.00  0.00      PROA H
ATOM    919  CB  GLN A  76      28.581 -48.000  52.200  1.00  0.00      PROA C
ATOM    920  HB1 GLN A  76      27.768 -47.256  52.342  1.00  0.00      PROA H
ATOM    921  HB2 GLN A  76      29.374 -47.362  51.755  1.00  0.00      PROA H
ATOM    922  CG  GLN A  76      28.936 -48.484  53.607  1.00  0.00      PROA C
ATOM    923  HG1 GLN A  76      29.348 -47.636  54.193  1.00  0.00      PROA H
ATOM    924  HG2 GLN A  76      29.775 -49.212  53.605  1.00  0.00      PROA H
ATOM    925  CD  GLN A  76      27.694 -49.037  54.325  1.00  0.00      PROA C
ATOM    926  OE1 GLN A  76      26.644 -48.392  54.209  1.00  0.00      PROA O
ATOM    927  NE2 GLN A  76      27.763 -50.199  55.142  1.00  0.00      PROA N
ATOM    928 HE21 GLN A  76      28.550 -50.804  55.023  1.00  0.00      PROA H
ATOM    929 HE22 GLN A  76      26.987 -50.500  55.697  1.00  0.00      PROA H
ATOM    930  C   GLN A  76      27.118 -48.282  50.264  1.00  0.00      PROA C
ATOM    931  O   GLN A  76      25.905 -48.280  50.457  1.00  0.00      PROA O
ATOM    932  N   SER A  77      27.593 -47.819  49.060  1.00  0.00      PROA N
ATOM    933  HN  SER A  77      28.552 -47.969  48.834  1.00  0.00      PROA H
ATOM    934  CA  SER A  77      26.619 -47.423  48.121  1.00  0.00      PROA C
ATOM    935  HA  SER A  77      25.910 -46.808  48.654  1.00  0.00      PROA H
ATOM    936  CB  SER A  77      27.266 -46.586  46.981  1.00  0.00      PROA C
ATOM    937  HB1 SER A  77      26.464 -46.095  46.390  1.00  0.00      PROA H
ATOM    938  HB2 SER A  77      27.845 -47.205  46.262  1.00  0.00      PROA H
ATOM    939  OG  SER A  77      28.003 -45.473  47.512  1.00  0.00      PROA O
ATOM    940  HG1 SER A  77      28.769 -45.851  47.950  1.00  0.00      PROA H
ATOM    941  C   SER A  77      25.735 -48.551  47.496  1.00  0.00      PROA C
ATOM    942  O   SER A  77      24.599 -48.444  47.055  1.00  0.00      PROA O
ATOM    943  N   ILE A  78      26.316 -49.801  47.400  1.00  0.00      PROA N
ATOM    944  HN  ILE A  78      27.291 -49.886  47.590  1.00  0.00      PROA H
ATOM    945  CA  ILE A  78      25.550 -50.943  46.992  1.00  0.00      PROA C
ATOM    946  HA  ILE A  78      24.871 -50.575  46.238  1.00  0.00      PROA H
ATOM    947  CB  ILE A  78      26.457 -52.110  46.378  1.00  0.00      PROA C
ATOM    948  HB  ILE A  78      27.200 -52.261  47.190  1.00  0.00      PROA H
ATOM    949  CG2 ILE A  78      25.497 -53.305  46.059  1.00  0.00      PROA C
ATOM    950 HG21 ILE A  78      25.123 -53.825  46.966  1.00  0.00      PROA H
ATOM    951 HG22 ILE A  78      26.125 -53.991  45.452  1.00  0.00      PROA H
ATOM    952 HG23 ILE A  78      24.666 -53.130  45.343  1.00  0.00      PROA H
ATOM    953  CG1 ILE A  78      27.229 -51.629  45.065  1.00  0.00      PROA C
ATOM    954 HG11 ILE A  78      27.644 -52.520  44.547  1.00  0.00      PROA H
ATOM    955 HG12 ILE A  78      28.119 -51.178  45.553  1.00  0.00      PROA H
ATOM    956  CD  ILE A  78      26.543 -50.842  44.018  1.00  0.00      PROA C
ATOM    957  HD1 ILE A  78      25.908 -51.540  43.431  1.00  0.00      PROA H
ATOM    958  HD2 ILE A  78      27.248 -50.318  43.339  1.00  0.00      PROA H
ATOM    959  HD3 ILE A  78      25.902 -50.070  44.495  1.00  0.00      PROA H
ATOM    960  C   ILE A  78      24.504 -51.371  48.010  1.00  0.00      PROA C
ATOM    961  O   ILE A  78      23.372 -51.690  47.629  1.00  0.00      PROA O
ATOM    962  N   LEU A  79      24.785 -51.356  49.324  1.00  0.00      PROA N
ATOM    963  HN  LEU A  79      25.653 -51.064  49.718  1.00  0.00      PROA H
ATOM    964  CA  LEU A  79      23.780 -51.635  50.351  1.00  0.00      PROA C
ATOM    965  HA  LEU A  79      23.315 -52.600  50.211  1.00  0.00      PROA H
ATOM    966  CB  LEU A  79      24.264 -51.751  51.834  1.00  0.00      PROA C
ATOM    967  HB1 LEU A  79      23.337 -52.028  52.379  1.00  0.00      PROA H
ATOM    968  HB2 LEU A  79      24.854 -50.865  52.154  1.00  0.00      PROA H
ATOM    969  CG  LEU A  79      25.303 -52.884  52.123  1.00  0.00      PROA C
ATOM    970  HG  LEU A  79      26.120 -52.714  51.390  1.00  0.00      PROA H
ATOM    971  CD1 LEU A  79      25.984 -52.591  53.410  1.00  0.00      PROA C
ATOM    972 HD11 LEU A  79      26.436 -51.583  53.298  1.00  0.00      PROA H
ATOM    973 HD12 LEU A  79      26.744 -53.347  53.700  1.00  0.00      PROA H
ATOM    974 HD13 LEU A  79      25.282 -52.566  54.271  1.00  0.00      PROA H
ATOM    975  CD2 LEU A  79      24.848 -54.340  51.908  1.00  0.00      PROA C
ATOM    976 HD21 LEU A  79      23.940 -54.670  52.457  1.00  0.00      PROA H
ATOM    977 HD22 LEU A  79      25.798 -54.818  52.228  1.00  0.00      PROA H
ATOM    978 HD23 LEU A  79      24.736 -54.548  50.823  1.00  0.00      PROA H
ATOM    979  C   LEU A  79      22.633 -50.565  50.278  1.00  0.00      PROA C
ATOM    980  O   LEU A  79      21.467 -50.858  50.459  1.00  0.00      PROA O
ATOM    981  N   ALA A  80      22.930 -49.322  50.048  1.00  0.00      PROA N
ATOM    982  HN  ALA A  80      23.813 -48.876  50.174  1.00  0.00      PROA H
ATOM    983  CA  ALA A  80      21.929 -48.296  49.840  1.00  0.00      PROA C
ATOM    984  HA  ALA A  80      21.309 -48.140  50.710  1.00  0.00      PROA H
ATOM    985  CB  ALA A  80      22.651 -46.954  49.782  1.00  0.00      PROA C
ATOM    986  HB1 ALA A  80      23.191 -46.816  50.744  1.00  0.00      PROA H
ATOM    987  HB2 ALA A  80      22.001 -46.061  49.668  1.00  0.00      PROA H
ATOM    988  HB3 ALA A  80      23.447 -46.908  49.009  1.00  0.00      PROA H
ATOM    989  C   ALA A  80      21.030 -48.515  48.636  1.00  0.00      PROA C
ATOM    990  O   ALA A  80      19.813 -48.397  48.682  1.00  0.00      PROA O
ATOM    991  N   LEU A  81      21.600 -48.783  47.477  1.00  0.00      PROA N
ATOM    992  HN  LEU A  81      22.582 -48.911  47.367  1.00  0.00      PROA H
ATOM    993  CA  LEU A  81      20.689 -49.080  46.348  1.00  0.00      PROA C
ATOM    994  HA  LEU A  81      20.001 -48.287  46.094  1.00  0.00      PROA H
ATOM    995  CB  LEU A  81      21.699 -49.212  45.162  1.00  0.00      PROA C
ATOM    996  HB1 LEU A  81      22.581 -49.733  45.591  1.00  0.00      PROA H
ATOM    997  HB2 LEU A  81      22.089 -48.194  44.948  1.00  0.00      PROA H
ATOM    998  CG  LEU A  81      21.207 -49.725  43.796  1.00  0.00      PROA C
ATOM    999  HG  LEU A  81      20.870 -50.774  43.941  1.00  0.00      PROA H
ATOM   1000  CD1 LEU A  81      20.191 -48.677  43.319  1.00  0.00      PROA C
ATOM   1001 HD11 LEU A  81      19.446 -48.580  44.138  1.00  0.00      PROA H
ATOM   1002 HD12 LEU A  81      19.734 -49.016  42.365  1.00  0.00      PROA H
ATOM   1003 HD13 LEU A  81      20.674 -47.679  43.256  1.00  0.00      PROA H
ATOM   1004  CD2 LEU A  81      22.466 -49.750  42.891  1.00  0.00      PROA C
ATOM   1005 HD21 LEU A  81      22.221 -50.302  41.959  1.00  0.00      PROA H
ATOM   1006 HD22 LEU A  81      23.118 -50.515  43.362  1.00  0.00      PROA H
ATOM   1007 HD23 LEU A  81      23.015 -48.808  42.674  1.00  0.00      PROA H
ATOM   1008  C   LEU A  81      19.916 -50.376  46.522  1.00  0.00      PROA C
ATOM   1009  O   LEU A  81      18.683 -50.406  46.270  1.00  0.00      PROA O
ATOM   1010  N   GLY A  82      20.564 -51.461  47.002  1.00  0.00      PROA N
ATOM   1011  HN  GLY A  82      21.555 -51.411  47.100  1.00  0.00      PROA H
ATOM   1012  CA  GLY A  82      20.000 -52.643  47.531  1.00  0.00      PROA C
ATOM   1013  HA1 GLY A  82      18.994 -52.411  47.849  1.00  0.00      PROA H
ATOM   1014  HA2 GLY A  82      20.691 -52.928  48.311  1.00  0.00      PROA H
ATOM   1015  C   GLY A  82      19.801 -53.763  46.590  1.00  0.00      PROA C
ATOM   1016  O   GLY A  82      18.994 -53.647  45.652  1.00  0.00      PROA O
ATOM   1017  N   GLU A  83      20.543 -54.834  46.714  1.00  0.00      PROA N
ATOM   1018  HN  GLU A  83      21.034 -54.933  47.576  1.00  0.00      PROA H
ATOM   1019  CA  GLU A  83      20.481 -56.027  45.778  1.00  0.00      PROA C
ATOM   1020  HA  GLU A  83      21.353 -56.663  45.814  1.00  0.00      PROA H
ATOM   1021  CB  GLU A  83      19.505 -57.035  46.399  1.00  0.00      PROA C
ATOM   1022  HB1 GLU A  83      19.384 -57.920  45.739  1.00  0.00      PROA H
ATOM   1023  HB2 GLU A  83      18.493 -56.592  46.517  1.00  0.00      PROA H
ATOM   1024  CG  GLU A  83      20.085 -57.460  47.772  1.00  0.00      PROA C
ATOM   1025  HG1 GLU A  83      19.975 -56.574  48.434  1.00  0.00      PROA H
ATOM   1026  HG2 GLU A  83      21.139 -57.804  47.703  1.00  0.00      PROA H
ATOM   1027  CD  GLU A  83      19.388 -58.579  48.420  1.00  0.00      PROA C
ATOM   1028  OE1 GLU A  83      18.963 -58.411  49.600  1.00  0.00      PROA O
ATOM   1029  OE2 GLU A  83      19.190 -59.602  47.713  1.00  0.00      PROA O
ATOM   1030  C   GLU A  83      20.075 -55.914  44.233  1.00  0.00      PROA C
ATOM   1031  O   GLU A  83      18.923 -56.042  43.804  1.00  0.00      PROA O
ATOM   1032  N   PRO A  84      21.072 -55.446  43.405  1.00  0.00      PROA N
ATOM   1033  CD  PRO A  84      22.446 -55.146  43.832  1.00  0.00      PROA C
ATOM   1034  HD1 PRO A  84      23.061 -56.027  44.115  1.00  0.00      PROA H
ATOM   1035  HD2 PRO A  84      22.315 -54.603  44.792  1.00  0.00      PROA H
ATOM   1036  CA  PRO A  84      20.915 -55.291  41.947  1.00  0.00      PROA C
ATOM   1037  HA  PRO A  84      20.173 -54.523  41.788  1.00  0.00      PROA H
ATOM   1038  CB  PRO A  84      22.428 -54.927  41.465  1.00  0.00      PROA C
ATOM   1039  HB1 PRO A  84      22.426 -54.293  40.552  1.00  0.00      PROA H
ATOM   1040  HB2 PRO A  84      22.908 -55.856  41.090  1.00  0.00      PROA H
ATOM   1041  CG  PRO A  84      23.084 -54.318  42.726  1.00  0.00      PROA C
ATOM   1042  HG1 PRO A  84      24.168 -54.562  42.715  1.00  0.00      PROA H
ATOM   1043  HG2 PRO A  84      22.877 -53.235  42.862  1.00  0.00      PROA H
ATOM   1044  C   PRO A  84      20.489 -56.538  41.253  1.00  0.00      PROA C
ATOM   1045  O   PRO A  84      20.765 -57.623  41.744  1.00  0.00      PROA O
ATOM   1046  N   GLY A  85      19.738 -56.431  40.133  1.00  0.00      PROA N
ATOM   1047  HN  GLY A  85      19.542 -55.499  39.840  1.00  0.00      PROA H
ATOM   1048  CA  GLY A  85      19.270 -57.519  39.296  1.00  0.00      PROA C
ATOM   1049  HA1 GLY A  85      18.530 -57.070  38.650  1.00  0.00      PROA H
ATOM   1050  HA2 GLY A  85      18.804 -58.289  39.894  1.00  0.00      PROA H
ATOM   1051  C   GLY A  85      20.269 -58.137  38.301  1.00  0.00      PROA C
ATOM   1052  O   GLY A  85      21.437 -57.823  38.228  1.00  0.00      PROA O
ATOM   1053  N   THR A  86      19.703 -59.135  37.522  1.00  0.00      PROA N
ATOM   1054  HN  THR A  86      18.732 -59.320  37.656  1.00  0.00      PROA H
ATOM   1055  CA  THR A  86      20.400 -59.881  36.480  1.00  0.00      PROA C
ATOM   1056  HA  THR A  86      21.243 -60.359  36.958  1.00  0.00      PROA H
ATOM   1057  CB  THR A  86      19.571 -61.008  35.880  1.00  0.00      PROA C
ATOM   1058  HB  THR A  86      19.297 -61.647  36.746  1.00  0.00      PROA H
ATOM   1059  OG1 THR A  86      20.407 -61.882  35.147  1.00  0.00      PROA O
ATOM   1060  HG1 THR A  86      20.855 -62.394  35.823  1.00  0.00      PROA H
ATOM   1061  CG2 THR A  86      18.364 -60.599  34.994  1.00  0.00      PROA C
ATOM   1062 HG21 THR A  86      17.616 -60.068  35.621  1.00  0.00      PROA H
ATOM   1063 HG22 THR A  86      17.789 -61.489  34.658  1.00  0.00      PROA H
ATOM   1064 HG23 THR A  86      18.606 -59.973  34.109  1.00  0.00      PROA H
ATOM   1065  C   THR A  86      21.050 -58.982  35.413  1.00  0.00      PROA C
ATOM   1066  O   THR A  86      20.752 -57.800  35.172  1.00  0.00      PROA O
ATOM   1067  N   PHE A  87      21.975 -59.496  34.662  1.00  0.00      PROA N
ATOM   1068  HN  PHE A  87      22.306 -60.419  34.842  1.00  0.00      PROA H
ATOM   1069  CA  PHE A  87      22.837 -58.785  33.684  1.00  0.00      PROA C
ATOM   1070  HA  PHE A  87      23.313 -58.018  34.277  1.00  0.00      PROA H
ATOM   1071  CB  PHE A  87      23.986 -59.718  33.189  1.00  0.00      PROA C
ATOM   1072  HB1 PHE A  87      23.485 -60.673  32.921  1.00  0.00      PROA H
ATOM   1073  HB2 PHE A  87      24.652 -59.793  34.075  1.00  0.00      PROA H
ATOM   1074  CG  PHE A  87      24.841 -59.268  32.023  1.00  0.00      PROA C
ATOM   1075  CD1 PHE A  87      26.105 -58.562  32.192  1.00  0.00      PROA C
ATOM   1076  HD1 PHE A  87      26.450 -58.269  33.172  1.00  0.00      PROA H
ATOM   1077  CE1 PHE A  87      26.840 -58.071  31.078  1.00  0.00      PROA C
ATOM   1078  HE1 PHE A  87      27.855 -57.710  31.161  1.00  0.00      PROA H
ATOM   1079  CZ  PHE A  87      26.383 -58.363  29.795  1.00  0.00      PROA C
ATOM   1080  HZ  PHE A  87      27.026 -58.197  28.943  1.00  0.00      PROA H
ATOM   1081  CD2 PHE A  87      24.379 -59.409  30.715  1.00  0.00      PROA C
ATOM   1082  HD2 PHE A  87      23.439 -59.908  30.528  1.00  0.00      PROA H
ATOM   1083  CE2 PHE A  87      25.131 -58.895  29.615  1.00  0.00      PROA C
ATOM   1084  HE2 PHE A  87      24.872 -59.159  28.600  1.00  0.00      PROA H
ATOM   1085  C   PHE A  87      22.087 -58.018  32.555  1.00  0.00      PROA C
ATOM   1086  O   PHE A  87      22.236 -56.838  32.405  1.00  0.00      PROA O
ATOM   1087  N   MET A  88      21.183 -58.534  31.702  1.00  0.00      PROA N
ATOM   1088  HN  MET A  88      21.109 -59.528  31.728  1.00  0.00      PROA H
ATOM   1089  CA  MET A  88      20.364 -57.825  30.703  1.00  0.00      PROA C
ATOM   1090  HA  MET A  88      21.002 -57.156  30.143  1.00  0.00      PROA H
ATOM   1091  CB  MET A  88      19.640 -58.868  29.790  1.00  0.00      PROA C
ATOM   1092  HB1 MET A  88      19.022 -58.265  29.091  1.00  0.00      PROA H
ATOM   1093  HB2 MET A  88      19.038 -59.538  30.440  1.00  0.00      PROA H
ATOM   1094  CG  MET A  88      20.610 -59.785  28.975  1.00  0.00      PROA C
ATOM   1095  HG1 MET A  88      20.088 -60.636  28.489  1.00  0.00      PROA H
ATOM   1096  HG2 MET A  88      21.329 -60.258  29.678  1.00  0.00      PROA H
ATOM   1097  SD  MET A  88      21.474 -58.824  27.710  1.00  0.00      PROA S
ATOM   1098  CE  MET A  88      22.653 -60.080  27.146  1.00  0.00      PROA C
ATOM   1099  HE1 MET A  88      23.678 -59.685  26.978  1.00  0.00      PROA H
ATOM   1100  HE2 MET A  88      22.296 -60.518  26.189  1.00  0.00      PROA H
ATOM   1101  HE3 MET A  88      22.777 -60.970  27.799  1.00  0.00      PROA H
ATOM   1102  C   MET A  88      19.396 -56.843  31.360  1.00  0.00      PROA C
ATOM   1103  O   MET A  88      19.326 -55.691  30.969  1.00  0.00      PROA O
ATOM   1104  N   THR A  89      18.661 -57.204  32.456  1.00  0.00      PROA N
ATOM   1105  HN  THR A  89      18.803 -58.112  32.844  1.00  0.00      PROA H
ATOM   1106  CA  THR A  89      17.751 -56.300  33.086  1.00  0.00      PROA C
ATOM   1107  HA  THR A  89      17.067 -55.942  32.330  1.00  0.00      PROA H
ATOM   1108  CB  THR A  89      16.792 -56.994  34.073  1.00  0.00      PROA C
ATOM   1109  HB  THR A  89      16.411 -57.924  33.599  1.00  0.00      PROA H
ATOM   1110  OG1 THR A  89      15.563 -56.208  34.342  1.00  0.00      PROA O
ATOM   1111  HG1 THR A  89      14.930 -56.459  33.665  1.00  0.00      PROA H
ATOM   1112  CG2 THR A  89      17.316 -57.391  35.459  1.00  0.00      PROA C
ATOM   1113 HG21 THR A  89      18.239 -58.009  35.455  1.00  0.00      PROA H
ATOM   1114 HG22 THR A  89      16.490 -57.961  35.936  1.00  0.00      PROA H
ATOM   1115 HG23 THR A  89      17.510 -56.477  36.060  1.00  0.00      PROA H
ATOM   1116  C   THR A  89      18.398 -55.066  33.796  1.00  0.00      PROA C
ATOM   1117  O   THR A  89      17.829 -53.971  33.882  1.00  0.00      PROA O
ATOM   1118  N   GLN A  90      19.536 -55.201  34.471  1.00  0.00      PROA N
ATOM   1119  HN  GLN A  90      20.011 -56.074  34.559  1.00  0.00      PROA H
ATOM   1120  CA  GLN A  90      20.021 -54.200  35.438  1.00  0.00      PROA C
ATOM   1121  HA  GLN A  90      19.176 -53.735  35.924  1.00  0.00      PROA H
ATOM   1122  CB  GLN A  90      20.884 -54.969  36.550  1.00  0.00      PROA C
ATOM   1123  HB1 GLN A  90      21.619 -55.576  35.979  1.00  0.00      PROA H
ATOM   1124  HB2 GLN A  90      20.267 -55.700  37.115  1.00  0.00      PROA H
ATOM   1125  CG  GLN A  90      21.575 -53.993  37.538  1.00  0.00      PROA C
ATOM   1126  HG1 GLN A  90      22.178 -53.238  36.989  1.00  0.00      PROA H
ATOM   1127  HG2 GLN A  90      22.175 -54.625  38.227  1.00  0.00      PROA H
ATOM   1128  CD  GLN A  90      20.487 -53.383  38.396  1.00  0.00      PROA C
ATOM   1129  OE1 GLN A  90      19.512 -54.085  38.804  1.00  0.00      PROA O
ATOM   1130  NE2 GLN A  90      20.674 -52.071  38.712  1.00  0.00      PROA N
ATOM   1131 HE21 GLN A  90      21.192 -51.485  38.089  1.00  0.00      PROA H
ATOM   1132 HE22 GLN A  90      19.980 -51.685  39.319  1.00  0.00      PROA H
ATOM   1133  C   GLN A  90      20.885 -53.236  34.732  1.00  0.00      PROA C
ATOM   1134  O   GLN A  90      21.866 -53.555  34.066  1.00  0.00      PROA O
ATOM   1135  N   ASP A  91      20.568 -51.905  34.746  1.00  0.00      PROA N
ATOM   1136  HN  ASP A  91      19.652 -51.724  35.095  1.00  0.00      PROA H
ATOM   1137  CA  ASP A  91      21.365 -50.741  34.396  1.00  0.00      PROA C
ATOM   1138  HA  ASP A  91      21.944 -50.983  33.517  1.00  0.00      PROA H
ATOM   1139  CB  ASP A  91      20.403 -49.543  34.191  1.00  0.00      PROA C
ATOM   1140  HB1 ASP A  91      19.833 -49.302  35.113  1.00  0.00      PROA H
ATOM   1141  HB2 ASP A  91      19.676 -49.735  33.373  1.00  0.00      PROA H
ATOM   1142  CG  ASP A  91      21.134 -48.289  33.776  1.00  0.00      PROA C
ATOM   1143  OD1 ASP A  91      20.552 -47.200  33.935  1.00  0.00      PROA O
ATOM   1144  OD2 ASP A  91      22.218 -48.357  33.160  1.00  0.00      PROA O
ATOM   1145  C   ASP A  91      22.447 -50.513  35.478  1.00  0.00      PROA C
ATOM   1146  O   ASP A  91      22.210 -50.620  36.723  1.00  0.00      PROA O
ATOM   1147  N   VAL A  92      23.686 -50.199  34.964  1.00  0.00      PROA N
ATOM   1148  HN  VAL A  92      23.971 -50.259  34.010  1.00  0.00      PROA H
ATOM   1149  CA  VAL A  92      24.801 -49.793  35.790  1.00  0.00      PROA C
ATOM   1150  HA  VAL A  92      24.561 -49.778  36.843  1.00  0.00      PROA H
ATOM   1151  CB  VAL A  92      25.992 -50.733  35.633  1.00  0.00      PROA C
ATOM   1152  HB  VAL A  92      26.901 -50.467  36.214  1.00  0.00      PROA H
ATOM   1153  CG1 VAL A  92      25.509 -52.127  36.049  1.00  0.00      PROA C
ATOM   1154 HG11 VAL A  92      26.405 -52.744  36.272  1.00  0.00      PROA H
ATOM   1155 HG12 VAL A  92      24.974 -52.670  35.242  1.00  0.00      PROA H
ATOM   1156 HG13 VAL A  92      24.841 -52.031  36.931  1.00  0.00      PROA H
ATOM   1157  CG2 VAL A  92      26.468 -50.913  34.145  1.00  0.00      PROA C
ATOM   1158 HG21 VAL A  92      27.262 -51.682  34.032  1.00  0.00      PROA H
ATOM   1159 HG22 VAL A  92      26.812 -49.946  33.721  1.00  0.00      PROA H
ATOM   1160 HG23 VAL A  92      25.568 -51.145  33.536  1.00  0.00      PROA H
ATOM   1161  C   VAL A  92      25.198 -48.315  35.546  1.00  0.00      PROA C
ATOM   1162  O   VAL A  92      26.013 -47.712  36.256  1.00  0.00      PROA O
ATOM   1163  N   ASN A  93      24.541 -47.552  34.634  1.00  0.00      PROA N
ATOM   1164  HN  ASN A  93      23.871 -48.071  34.110  1.00  0.00      PROA H
ATOM   1165  CA  ASN A  93      24.679 -46.083  34.587  1.00  0.00      PROA C
ATOM   1166  HA  ASN A  93      25.738 -45.893  34.503  1.00  0.00      PROA H
ATOM   1167  CB  ASN A  93      23.833 -45.464  33.456  1.00  0.00      PROA C
ATOM   1168  HB1 ASN A  93      23.829 -44.353  33.433  1.00  0.00      PROA H
ATOM   1169  HB2 ASN A  93      22.791 -45.825  33.596  1.00  0.00      PROA H
ATOM   1170  CG  ASN A  93      24.419 -45.920  32.097  1.00  0.00      PROA C
ATOM   1171  OD1 ASN A  93      25.495 -46.467  31.934  1.00  0.00      PROA O
ATOM   1172  ND2 ASN A  93      23.509 -45.764  31.068  1.00  0.00      PROA N
ATOM   1173 HD21 ASN A  93      23.745 -46.082  30.150  1.00  0.00      PROA H
ATOM   1174 HD22 ASN A  93      22.564 -45.541  31.307  1.00  0.00      PROA H
ATOM   1175  C   ASN A  93      24.399 -45.413  35.974  1.00  0.00      PROA C
ATOM   1176  O   ASN A  93      25.099 -44.544  36.524  1.00  0.00      PROA O
ATOM   1177  N   ILE A  94      23.332 -45.925  36.620  1.00  0.00      PROA N
ATOM   1178  HN  ILE A  94      22.791 -46.552  36.065  1.00  0.00      PROA H
ATOM   1179  CA  ILE A  94      22.780 -45.508  37.839  1.00  0.00      PROA C
ATOM   1180  HA  ILE A  94      22.598 -44.445  37.889  1.00  0.00      PROA H
ATOM   1181  CB  ILE A  94      21.437 -46.286  38.067  1.00  0.00      PROA C
ATOM   1182  HB  ILE A  94      20.702 -45.921  37.317  1.00  0.00      PROA H
ATOM   1183  CG2 ILE A  94      21.641 -47.807  37.856  1.00  0.00      PROA C
ATOM   1184 HG21 ILE A  94      21.919 -48.054  36.809  1.00  0.00      PROA H
ATOM   1185 HG22 ILE A  94      20.663 -48.266  38.117  1.00  0.00      PROA H
ATOM   1186 HG23 ILE A  94      22.372 -48.187  38.601  1.00  0.00      PROA H
ATOM   1187  CG1 ILE A  94      20.801 -46.104  39.470  1.00  0.00      PROA C
ATOM   1188 HG11 ILE A  94      21.551 -46.400  40.235  1.00  0.00      PROA H
ATOM   1189 HG12 ILE A  94      19.962 -46.774  39.755  1.00  0.00      PROA H
ATOM   1190  CD  ILE A  94      20.309 -44.624  39.555  1.00  0.00      PROA C
ATOM   1191  HD1 ILE A  94      21.094 -43.838  39.538  1.00  0.00      PROA H
ATOM   1192  HD2 ILE A  94      19.852 -44.421  40.547  1.00  0.00      PROA H
ATOM   1193  HD3 ILE A  94      19.482 -44.457  38.832  1.00  0.00      PROA H
ATOM   1194  C   ILE A  94      23.762 -45.681  38.966  1.00  0.00      PROA C
ATOM   1195  O   ILE A  94      23.869 -44.891  39.903  1.00  0.00      PROA O
ATOM   1196  N   ILE A  95      24.605 -46.751  38.937  1.00  0.00      PROA N
ATOM   1197  HN  ILE A  95      24.616 -47.394  38.175  1.00  0.00      PROA H
ATOM   1198  CA  ILE A  95      25.514 -47.031  40.049  1.00  0.00      PROA C
ATOM   1199  HA  ILE A  95      24.973 -46.875  40.971  1.00  0.00      PROA H
ATOM   1200  CB  ILE A  95      26.085 -48.432  40.077  1.00  0.00      PROA C
ATOM   1201  HB  ILE A  95      26.628 -48.507  39.111  1.00  0.00      PROA H
ATOM   1202  CG2 ILE A  95      27.078 -48.524  41.227  1.00  0.00      PROA C
ATOM   1203 HG21 ILE A  95      27.911 -47.815  41.029  1.00  0.00      PROA H
ATOM   1204 HG22 ILE A  95      27.498 -49.540  41.068  1.00  0.00      PROA H
ATOM   1205 HG23 ILE A  95      26.508 -48.402  42.173  1.00  0.00      PROA H
ATOM   1206  CG1 ILE A  95      24.966 -49.476  40.281  1.00  0.00      PROA C
ATOM   1207 HG11 ILE A  95      24.130 -49.248  39.585  1.00  0.00      PROA H
ATOM   1208 HG12 ILE A  95      24.434 -49.452  41.256  1.00  0.00      PROA H
ATOM   1209  CD  ILE A  95      25.525 -50.903  40.081  1.00  0.00      PROA C
ATOM   1210  HD1 ILE A  95      24.708 -51.656  40.100  1.00  0.00      PROA H
ATOM   1211  HD2 ILE A  95      26.313 -51.003  40.858  1.00  0.00      PROA H
ATOM   1212  HD3 ILE A  95      26.044 -51.069  39.113  1.00  0.00      PROA H
ATOM   1213  C   ILE A  95      26.643 -45.945  39.915  1.00  0.00      PROA C
ATOM   1214  O   ILE A  95      27.006 -45.375  40.958  1.00  0.00      PROA O
ATOM   1215  N   GLN A  96      27.060 -45.435  38.686  1.00  0.00      PROA N
ATOM   1216  HN  GLN A  96      26.610 -45.807  37.877  1.00  0.00      PROA H
ATOM   1217  CA  GLN A  96      27.977 -44.253  38.598  1.00  0.00      PROA C
ATOM   1218  HA  GLN A  96      28.911 -44.385  39.123  1.00  0.00      PROA H
ATOM   1219  CB  GLN A  96      28.196 -43.887  37.080  1.00  0.00      PROA C
ATOM   1220  HB1 GLN A  96      28.936 -43.064  36.981  1.00  0.00      PROA H
ATOM   1221  HB2 GLN A  96      27.178 -43.636  36.714  1.00  0.00      PROA H
ATOM   1222  CG  GLN A  96      28.703 -45.096  36.242  1.00  0.00      PROA C
ATOM   1223  HG1 GLN A  96      28.120 -46.035  36.356  1.00  0.00      PROA H
ATOM   1224  HG2 GLN A  96      29.705 -45.467  36.546  1.00  0.00      PROA H
ATOM   1225  CD  GLN A  96      28.841 -44.785  34.748  1.00  0.00      PROA C
ATOM   1226  OE1 GLN A  96      28.250 -45.398  33.869  1.00  0.00      PROA O
ATOM   1227  NE2 GLN A  96      29.647 -43.791  34.353  1.00  0.00      PROA N
ATOM   1228 HE21 GLN A  96      30.210 -43.365  35.061  1.00  0.00      PROA H
ATOM   1229 HE22 GLN A  96      29.662 -43.389  33.437  1.00  0.00      PROA H
ATOM   1230  C   GLN A  96      27.384 -42.964  39.236  1.00  0.00      PROA C
ATOM   1231  O   GLN A  96      27.980 -42.315  40.053  1.00  0.00      PROA O
ATOM   1232  N   THR A  97      26.139 -42.623  38.878  1.00  0.00      PROA N
ATOM   1233  HN  THR A  97      25.676 -43.065  38.114  1.00  0.00      PROA H
ATOM   1234  CA  THR A  97      25.443 -41.466  39.390  1.00  0.00      PROA C
ATOM   1235  HA  THR A  97      25.931 -40.558  39.068  1.00  0.00      PROA H
ATOM   1236  CB  THR A  97      24.046 -41.504  38.820  1.00  0.00      PROA C
ATOM   1237  HB  THR A  97      23.469 -42.333  39.281  1.00  0.00      PROA H
ATOM   1238  OG1 THR A  97      24.121 -41.503  37.412  1.00  0.00      PROA O
ATOM   1239  HG1 THR A  97      23.427 -42.083  37.090  1.00  0.00      PROA H
ATOM   1240  CG2 THR A  97      23.216 -40.262  39.087  1.00  0.00      PROA C
ATOM   1241 HG21 THR A  97      22.263 -40.251  38.517  1.00  0.00      PROA H
ATOM   1242 HG22 THR A  97      23.707 -39.357  38.671  1.00  0.00      PROA H
ATOM   1243 HG23 THR A  97      23.094 -40.126  40.183  1.00  0.00      PROA H
ATOM   1244  C   THR A  97      25.397 -41.422  40.997  1.00  0.00      PROA C
ATOM   1245  O   THR A  97      25.756 -40.396  41.600  1.00  0.00      PROA O
ATOM   1246  N   GLN A  98      25.101 -42.604  41.584  1.00  0.00      PROA N
ATOM   1247  HN  GLN A  98      24.847 -43.437  41.098  1.00  0.00      PROA H
ATOM   1248  CA  GLN A  98      25.046 -42.633  43.055  1.00  0.00      PROA C
ATOM   1249  HA  GLN A  98      24.400 -41.810  43.323  1.00  0.00      PROA H
ATOM   1250  CB  GLN A  98      24.492 -43.974  43.567  1.00  0.00      PROA C
ATOM   1251  HB1 GLN A  98      24.515 -43.940  44.677  1.00  0.00      PROA H
ATOM   1252  HB2 GLN A  98      25.093 -44.801  43.132  1.00  0.00      PROA H
ATOM   1253  CG  GLN A  98      23.017 -44.392  43.204  1.00  0.00      PROA C
ATOM   1254  HG1 GLN A  98      22.676 -45.162  43.928  1.00  0.00      PROA H
ATOM   1255  HG2 GLN A  98      22.870 -44.951  42.255  1.00  0.00      PROA H
ATOM   1256  CD  GLN A  98      22.137 -43.220  43.025  1.00  0.00      PROA C
ATOM   1257  OE1 GLN A  98      21.695 -42.828  41.914  1.00  0.00      PROA O
ATOM   1258  NE2 GLN A  98      21.758 -42.618  44.159  1.00  0.00      PROA N
ATOM   1259 HE21 GLN A  98      21.990 -42.968  45.066  1.00  0.00      PROA H
ATOM   1260 HE22 GLN A  98      21.191 -41.794  44.130  1.00  0.00      PROA H
ATOM   1261  C   GLN A  98      26.400 -42.536  43.752  1.00  0.00      PROA C
ATOM   1262  O   GLN A  98      26.577 -41.869  44.778  1.00  0.00      PROA O
ATOM   1263  N   ILE A  99      27.466 -43.181  43.129  1.00  0.00      PROA N
ATOM   1264  HN  ILE A  99      27.387 -43.724  42.297  1.00  0.00      PROA H
ATOM   1265  CA  ILE A  99      28.831 -42.962  43.537  1.00  0.00      PROA C
ATOM   1266  HA  ILE A  99      28.967 -43.126  44.596  1.00  0.00      PROA H
ATOM   1267  CB  ILE A  99      29.863 -43.867  42.797  1.00  0.00      PROA C
ATOM   1268  HB  ILE A  99      29.797 -43.763  41.692  1.00  0.00      PROA H
ATOM   1269  CG2 ILE A  99      31.254 -43.369  43.168  1.00  0.00      PROA C
ATOM   1270 HG21 ILE A  99      31.417 -43.420  44.266  1.00  0.00      PROA H
ATOM   1271 HG22 ILE A  99      31.330 -42.307  42.850  1.00  0.00      PROA H
ATOM   1272 HG23 ILE A  99      32.031 -44.076  42.808  1.00  0.00      PROA H
ATOM   1273  CG1 ILE A  99      29.619 -45.321  43.198  1.00  0.00      PROA C
ATOM   1274 HG11 ILE A  99      28.587 -45.507  42.828  1.00  0.00      PROA H
ATOM   1275 HG12 ILE A  99      29.642 -45.342  44.308  1.00  0.00      PROA H
ATOM   1276  CD  ILE A  99      30.623 -46.361  42.713  1.00  0.00      PROA C
ATOM   1277  HD1 ILE A  99      31.642 -45.995  42.965  1.00  0.00      PROA H
ATOM   1278  HD2 ILE A  99      30.485 -46.477  41.617  1.00  0.00      PROA H
ATOM   1279  HD3 ILE A  99      30.483 -47.345  43.209  1.00  0.00      PROA H
ATOM   1280  C   ILE A  99      29.160 -41.459  43.462  1.00  0.00      PROA C
ATOM   1281  O   ILE A  99      29.670 -40.890  44.426  1.00  0.00      PROA O
ATOM   1282  N   GLU A 100      28.943 -40.807  42.293  1.00  0.00      PROA N
ATOM   1283  HN  GLU A 100      28.606 -41.295  41.491  1.00  0.00      PROA H
ATOM   1284  CA  GLU A 100      29.315 -39.421  42.120  1.00  0.00      PROA C
ATOM   1285  HA  GLU A 100      30.356 -39.302  42.380  1.00  0.00      PROA H
ATOM   1286  CB  GLU A 100      28.956 -38.917  40.760  1.00  0.00      PROA C
ATOM   1287  HB1 GLU A 100      27.988 -39.327  40.399  1.00  0.00      PROA H
ATOM   1288  HB2 GLU A 100      29.811 -39.285  40.154  1.00  0.00      PROA H
ATOM   1289  CG  GLU A 100      28.812 -37.379  40.575  1.00  0.00      PROA C
ATOM   1290  HG1 GLU A 100      29.720 -36.922  41.024  1.00  0.00      PROA H
ATOM   1291  HG2 GLU A 100      27.947 -36.902  41.083  1.00  0.00      PROA H
ATOM   1292  CD  GLU A 100      28.742 -37.013  39.125  1.00  0.00      PROA C
ATOM   1293  OE1 GLU A 100      27.977 -37.631  38.337  1.00  0.00      PROA O
ATOM   1294  OE2 GLU A 100      29.461 -36.073  38.739  1.00  0.00      PROA O
ATOM   1295  C   GLU A 100      28.545 -38.581  43.203  1.00  0.00      PROA C
ATOM   1296  O   GLU A 100      29.097 -37.662  43.758  1.00  0.00      PROA O
ATOM   1297  N   GLN A 101      27.253 -38.806  43.494  1.00  0.00      PROA N
ATOM   1298  HN  GLN A 101      26.792 -39.568  43.045  1.00  0.00      PROA H
ATOM   1299  CA  GLN A 101      26.407 -38.129  44.535  1.00  0.00      PROA C
ATOM   1300  HA  GLN A 101      26.558 -37.073  44.365  1.00  0.00      PROA H
ATOM   1301  CB  GLN A 101      24.993 -38.513  44.455  1.00  0.00      PROA C
ATOM   1302  HB1 GLN A 101      24.785 -39.544  44.815  1.00  0.00      PROA H
ATOM   1303  HB2 GLN A 101      24.792 -38.584  43.364  1.00  0.00      PROA H
ATOM   1304  CG  GLN A 101      23.999 -37.455  45.017  1.00  0.00      PROA C
ATOM   1305  HG1 GLN A 101      24.183 -36.500  44.481  1.00  0.00      PROA H
ATOM   1306  HG2 GLN A 101      24.299 -37.385  46.085  1.00  0.00      PROA H
ATOM   1307  CD  GLN A 101      22.527 -37.946  44.865  1.00  0.00      PROA C
ATOM   1308  OE1 GLN A 101      21.921 -38.229  45.899  1.00  0.00      PROA O
ATOM   1309  NE2 GLN A 101      22.038 -38.084  43.621  1.00  0.00      PROA N
ATOM   1310 HE21 GLN A 101      21.102 -38.416  43.506  1.00  0.00      PROA H
ATOM   1311 HE22 GLN A 101      22.606 -37.880  42.824  1.00  0.00      PROA H
ATOM   1312  C   GLN A 101      26.974 -38.435  45.843  1.00  0.00      PROA C
ATOM   1313  O   GLN A 101      27.193 -37.539  46.704  1.00  0.00      PROA O
ATOM   1314  N   ARG A 102      27.362 -39.677  46.160  1.00  0.00      PROA N
ATOM   1315  HN  ARG A 102      27.288 -40.446  45.530  1.00  0.00      PROA H
ATOM   1316  CA  ARG A 102      27.700 -40.038  47.539  1.00  0.00      PROA C
ATOM   1317  HA  ARG A 102      27.058 -39.540  48.250  1.00  0.00      PROA H
ATOM   1318  CB  ARG A 102      27.400 -41.565  47.681  1.00  0.00      PROA C
ATOM   1319  HB1 ARG A 102      27.902 -42.022  48.561  1.00  0.00      PROA H
ATOM   1320  HB2 ARG A 102      27.843 -42.081  46.803  1.00  0.00      PROA H
ATOM   1321  CG  ARG A 102      25.828 -41.842  47.731  1.00  0.00      PROA C
ATOM   1322  HG1 ARG A 102      25.367 -41.278  46.892  1.00  0.00      PROA H
ATOM   1323  HG2 ARG A 102      25.354 -41.332  48.597  1.00  0.00      PROA H
ATOM   1324  CD  ARG A 102      25.368 -43.377  47.608  1.00  0.00      PROA C
ATOM   1325  HD1 ARG A 102      25.778 -43.865  46.698  1.00  0.00      PROA H
ATOM   1326  HD2 ARG A 102      24.269 -43.517  47.530  1.00  0.00      PROA H
ATOM   1327  NE  ARG A 102      25.896 -44.011  48.871  1.00  0.00      PROA N
ATOM   1328  HE  ARG A 102      26.833 -44.348  48.779  1.00  0.00      PROA H
ATOM   1329  CZ  ARG A 102      25.264 -44.301  50.017  1.00  0.00      PROA C
ATOM   1330  NH1 ARG A 102      24.082 -43.823  50.173  1.00  0.00      PROA N
ATOM   1331 HH11 ARG A 102      23.750 -43.136  49.527  1.00  0.00      PROA H
ATOM   1332 HH12 ARG A 102      23.649 -43.906  51.071  1.00  0.00      PROA H
ATOM   1333  NH2 ARG A 102      25.862 -44.953  51.021  1.00  0.00      PROA N
ATOM   1334 HH21 ARG A 102      26.857 -44.859  51.034  1.00  0.00      PROA H
ATOM   1335 HH22 ARG A 102      25.355 -44.929  51.883  1.00  0.00      PROA H
ATOM   1336  C   ARG A 102      29.128 -39.705  48.069  1.00  0.00      PROA C
ATOM   1337  O   ARG A 102      29.316 -39.469  49.217  1.00  0.00      PROA O
ATOM   1338  N   LEU A 103      30.164 -39.801  47.163  1.00  0.00      PROA N
ATOM   1339  HN  LEU A 103      30.022 -40.322  46.325  1.00  0.00      PROA H
ATOM   1340  CA  LEU A 103      31.503 -39.513  47.559  1.00  0.00      PROA C
ATOM   1341  HA  LEU A 103      31.697 -39.464  48.620  1.00  0.00      PROA H
ATOM   1342  CB  LEU A 103      32.354 -40.631  46.992  1.00  0.00      PROA C
ATOM   1343  HB1 LEU A 103      33.420 -40.674  47.301  1.00  0.00      PROA H
ATOM   1344  HB2 LEU A 103      32.380 -40.487  45.891  1.00  0.00      PROA H
ATOM   1345  CG  LEU A 103      31.901 -42.144  47.395  1.00  0.00      PROA C
ATOM   1346  HG  LEU A 103      30.891 -42.205  46.937  1.00  0.00      PROA H
ATOM   1347  CD1 LEU A 103      32.801 -43.270  46.844  1.00  0.00      PROA C
ATOM   1348 HD11 LEU A 103      32.999 -43.069  45.770  1.00  0.00      PROA H
ATOM   1349 HD12 LEU A 103      32.421 -44.314  46.842  1.00  0.00      PROA H
ATOM   1350 HD13 LEU A 103      33.759 -43.164  47.397  1.00  0.00      PROA H
ATOM   1351  CD2 LEU A 103      31.684 -42.328  48.918  1.00  0.00      PROA C
ATOM   1352 HD21 LEU A 103      32.671 -42.236  49.420  1.00  0.00      PROA H
ATOM   1353 HD22 LEU A 103      31.451 -43.408  49.032  1.00  0.00      PROA H
ATOM   1354 HD23 LEU A 103      31.045 -41.567  49.413  1.00  0.00      PROA H
ATOM   1355  C   LEU A 103      31.974 -38.155  47.055  1.00  0.00      PROA C
ATOM   1356  O   LEU A 103      32.331 -38.028  45.918  1.00  0.00      PROA O
ATOM   1357  N   PRO A 104      32.134 -36.989  47.782  1.00  0.00      PROA N
ATOM   1358  CD  PRO A 104      31.601 -36.952  49.111  1.00  0.00      PROA C
ATOM   1359  HD1 PRO A 104      32.210 -37.611  49.766  1.00  0.00      PROA H
ATOM   1360  HD2 PRO A 104      30.539 -37.276  49.122  1.00  0.00      PROA H
ATOM   1361  CA  PRO A 104      32.076 -35.615  47.160  1.00  0.00      PROA C
ATOM   1362  HA  PRO A 104      31.464 -35.714  46.276  1.00  0.00      PROA H
ATOM   1363  CB  PRO A 104      31.627 -34.727  48.261  1.00  0.00      PROA C
ATOM   1364  HB1 PRO A 104      30.518 -34.687  48.211  1.00  0.00      PROA H
ATOM   1365  HB2 PRO A 104      32.090 -33.736  48.451  1.00  0.00      PROA H
ATOM   1366  CG  PRO A 104      31.870 -35.565  49.519  1.00  0.00      PROA C
ATOM   1367  HG1 PRO A 104      32.956 -35.388  49.675  1.00  0.00      PROA H
ATOM   1368  HG2 PRO A 104      31.241 -35.193  50.355  1.00  0.00      PROA H
ATOM   1369  C   PRO A 104      33.488 -35.266  46.793  1.00  0.00      PROA C
ATOM   1370  O   PRO A 104      33.739 -34.128  46.352  1.00  0.00      PROA O
ATOM   1371  N   TRP A 105      34.387 -36.278  46.950  1.00  0.00      PROA N
ATOM   1372  HN  TRP A 105      33.979 -37.054  47.425  1.00  0.00      PROA H
ATOM   1373  CA  TRP A 105      35.749 -36.265  46.501  1.00  0.00      PROA C
ATOM   1374  HA  TRP A 105      35.959 -35.220  46.326  1.00  0.00      PROA H
ATOM   1375  CB  TRP A 105      36.744 -36.919  47.575  1.00  0.00      PROA C
ATOM   1376  HB1 TRP A 105      36.543 -36.492  48.581  1.00  0.00      PROA H
ATOM   1377  HB2 TRP A 105      37.780 -36.680  47.254  1.00  0.00      PROA H
ATOM   1378  CG  TRP A 105      36.675 -38.450  47.830  1.00  0.00      PROA C
ATOM   1379  CD1 TRP A 105      37.607 -39.385  47.485  1.00  0.00      PROA C
ATOM   1380  HD1 TRP A 105      38.387 -39.184  46.766  1.00  0.00      PROA H
ATOM   1381  NE1 TRP A 105      37.217 -40.645  48.000  1.00  0.00      PROA N
ATOM   1382  HE1 TRP A 105      37.451 -41.475  47.543  1.00  0.00      PROA H
ATOM   1383  CE2 TRP A 105      36.179 -40.481  48.797  1.00  0.00      PROA C
ATOM   1384  CD2 TRP A 105      35.770 -39.128  48.777  1.00  0.00      PROA C
ATOM   1385  CE3 TRP A 105      34.785 -38.665  49.569  1.00  0.00      PROA C
ATOM   1386  HE3 TRP A 105      34.681 -37.594  49.665  1.00  0.00      PROA H
ATOM   1387  CZ3 TRP A 105      34.122 -39.525  50.336  1.00  0.00      PROA C
ATOM   1388  HZ3 TRP A 105      33.475 -39.133  51.107  1.00  0.00      PROA H
ATOM   1389  CZ2 TRP A 105      35.508 -41.390  49.551  1.00  0.00      PROA C
ATOM   1390  HZ2 TRP A 105      35.803 -42.408  49.759  1.00  0.00      PROA H
ATOM   1391  CH2 TRP A 105      34.555 -40.875  50.418  1.00  0.00      PROA C
ATOM   1392  HH2 TRP A 105      34.179 -41.602  51.123  1.00  0.00      PROA H
ATOM   1393  C   TRP A 105      35.964 -36.820  45.105  1.00  0.00      PROA C
ATOM   1394  O   TRP A 105      37.054 -36.691  44.557  1.00  0.00      PROA O
ATOM   1395  N   ILE A 106      34.890 -37.395  44.450  1.00  0.00      PROA N
ATOM   1396  HN  ILE A 106      34.087 -37.295  45.033  1.00  0.00      PROA H
ATOM   1397  CA  ILE A 106      34.844 -38.147  43.183  1.00  0.00      PROA C
ATOM   1398  HA  ILE A 106      35.883 -38.170  42.890  1.00  0.00      PROA H
ATOM   1399  CB  ILE A 106      34.151 -39.533  43.255  1.00  0.00      PROA C
ATOM   1400  HB  ILE A 106      33.110 -39.496  43.641  1.00  0.00      PROA H
ATOM   1401  CG2 ILE A 106      34.042 -40.192  41.826  1.00  0.00      PROA C
ATOM   1402 HG21 ILE A 106      34.977 -40.142  41.226  1.00  0.00      PROA H
ATOM   1403 HG22 ILE A 106      33.292 -39.623  41.237  1.00  0.00      PROA H
ATOM   1404 HG23 ILE A 106      33.642 -41.225  41.908  1.00  0.00      PROA H
ATOM   1405  CG1 ILE A 106      34.857 -40.424  44.316  1.00  0.00      PROA C
ATOM   1406 HG11 ILE A 106      34.320 -41.397  44.318  1.00  0.00      PROA H
ATOM   1407 HG12 ILE A 106      34.627 -39.963  45.301  1.00  0.00      PROA H
ATOM   1408  CD  ILE A 106      36.442 -40.578  44.132  1.00  0.00      PROA C
ATOM   1409  HD1 ILE A 106      36.962 -39.610  44.298  1.00  0.00      PROA H
ATOM   1410  HD2 ILE A 106      36.754 -40.956  43.135  1.00  0.00      PROA H
ATOM   1411  HD3 ILE A 106      36.748 -41.301  44.918  1.00  0.00      PROA H
ATOM   1412  C   ILE A 106      34.270 -37.218  42.173  1.00  0.00      PROA C
ATOM   1413  O   ILE A 106      33.145 -36.637  42.320  1.00  0.00      PROA O
ATOM   1414  N   LYS A 107      34.987 -37.022  41.053  1.00  0.00      PROA N
ATOM   1415  HN  LYS A 107      35.765 -37.608  40.842  1.00  0.00      PROA H
ATOM   1416  CA  LYS A 107      34.587 -36.205  39.970  1.00  0.00      PROA C
ATOM   1417  HA  LYS A 107      33.868 -35.472  40.306  1.00  0.00      PROA H
ATOM   1418  CB  LYS A 107      35.933 -35.521  39.584  1.00  0.00      PROA C
ATOM   1419  HB1 LYS A 107      36.583 -36.342  39.214  1.00  0.00      PROA H
ATOM   1420  HB2 LYS A 107      36.507 -35.203  40.480  1.00  0.00      PROA H
ATOM   1421  CG  LYS A 107      35.760 -34.287  38.680  1.00  0.00      PROA C
ATOM   1422  HG1 LYS A 107      35.257 -33.463  39.229  1.00  0.00      PROA H
ATOM   1423  HG2 LYS A 107      35.222 -34.614  37.764  1.00  0.00      PROA H
ATOM   1424  CD  LYS A 107      37.065 -33.661  38.222  1.00  0.00      PROA C
ATOM   1425  HD1 LYS A 107      37.509 -34.239  37.384  1.00  0.00      PROA H
ATOM   1426  HD2 LYS A 107      37.836 -33.607  39.020  1.00  0.00      PROA H
ATOM   1427  CE  LYS A 107      36.842 -32.325  37.538  1.00  0.00      PROA C
ATOM   1428  HE1 LYS A 107      36.461 -31.568  38.257  1.00  0.00      PROA H
ATOM   1429  HE2 LYS A 107      36.101 -32.464  36.722  1.00  0.00      PROA H
ATOM   1430  NZ  LYS A 107      38.021 -31.765  36.998  1.00  0.00      PROA N
ATOM   1431  HZ1 LYS A 107      37.858 -30.895  36.452  1.00  0.00      PROA H
ATOM   1432  HZ2 LYS A 107      38.604 -32.352  36.369  1.00  0.00      PROA H
ATOM   1433  HZ3 LYS A 107      38.676 -31.462  37.746  1.00  0.00      PROA H
ATOM   1434  C   LYS A 107      34.079 -36.919  38.737  1.00  0.00      PROA C
ATOM   1435  O   LYS A 107      33.302 -36.429  37.918  1.00  0.00      PROA O
ATOM   1436  N   GLN A 108      34.611 -38.161  38.615  1.00  0.00      PROA N
ATOM   1437  HN  GLN A 108      35.166 -38.507  39.367  1.00  0.00      PROA H
ATOM   1438  CA  GLN A 108      34.262 -39.048  37.553  1.00  0.00      PROA C
ATOM   1439  HA  GLN A 108      33.258 -38.851  37.208  1.00  0.00      PROA H
ATOM   1440  CB  GLN A 108      35.281 -38.856  36.419  1.00  0.00      PROA C
ATOM   1441  HB1 GLN A 108      35.149 -39.664  35.668  1.00  0.00      PROA H
ATOM   1442  HB2 GLN A 108      36.320 -38.855  36.811  1.00  0.00      PROA H
ATOM   1443  CG  GLN A 108      35.199 -37.514  35.662  1.00  0.00      PROA C
ATOM   1444  HG1 GLN A 108      35.971 -37.534  34.864  1.00  0.00      PROA H
ATOM   1445  HG2 GLN A 108      35.533 -36.777  36.424  1.00  0.00      PROA H
ATOM   1446  CD  GLN A 108      33.823 -37.200  35.008  1.00  0.00      PROA C
ATOM   1447  OE1 GLN A 108      33.030 -38.163  34.809  1.00  0.00      PROA O
ATOM   1448  NE2 GLN A 108      33.456 -35.937  34.803  1.00  0.00      PROA N
ATOM   1449 HE21 GLN A 108      33.945 -35.139  35.156  1.00  0.00      PROA H
ATOM   1450 HE22 GLN A 108      32.525 -35.798  34.465  1.00  0.00      PROA H
ATOM   1451  C   GLN A 108      34.285 -40.485  37.897  1.00  0.00      PROA C
ATOM   1452  O   GLN A 108      35.155 -40.925  38.626  1.00  0.00      PROA O
ATOM   1453  N   VAL A 109      33.352 -41.261  37.385  1.00  0.00      PROA N
ATOM   1454  HN  VAL A 109      32.645 -40.889  36.789  1.00  0.00      PROA H
ATOM   1455  CA  VAL A 109      33.136 -42.557  37.882  1.00  0.00      PROA C
ATOM   1456  HA  VAL A 109      34.122 -42.981  38.000  1.00  0.00      PROA H
ATOM   1457  CB  VAL A 109      32.335 -42.583  39.197  1.00  0.00      PROA C
ATOM   1458  HB  VAL A 109      33.074 -42.192  39.928  1.00  0.00      PROA H
ATOM   1459  CG1 VAL A 109      31.160 -41.619  39.275  1.00  0.00      PROA C
ATOM   1460 HG11 VAL A 109      30.569 -41.695  38.338  1.00  0.00      PROA H
ATOM   1461 HG12 VAL A 109      31.507 -40.564  39.245  1.00  0.00      PROA H
ATOM   1462 HG13 VAL A 109      30.581 -41.795  40.206  1.00  0.00      PROA H
ATOM   1463  CG2 VAL A 109      31.998 -44.099  39.432  1.00  0.00      PROA C
ATOM   1464 HG21 VAL A 109      31.477 -44.135  40.412  1.00  0.00      PROA H
ATOM   1465 HG22 VAL A 109      32.820 -44.845  39.472  1.00  0.00      PROA H
ATOM   1466 HG23 VAL A 109      31.254 -44.331  38.640  1.00  0.00      PROA H
ATOM   1467  C   VAL A 109      32.458 -43.408  36.825  1.00  0.00      PROA C
ATOM   1468  O   VAL A 109      31.492 -42.987  36.207  1.00  0.00      PROA O
ATOM   1469  N   SER A 110      33.126 -44.582  36.561  1.00  0.00      PROA N
ATOM   1470  HN  SER A 110      33.915 -44.994  37.008  1.00  0.00      PROA H
ATOM   1471  CA  SER A 110      32.488 -45.596  35.614  1.00  0.00      PROA C
ATOM   1472  HA  SER A 110      31.511 -45.230  35.338  1.00  0.00      PROA H
ATOM   1473  CB  SER A 110      33.234 -45.872  34.334  1.00  0.00      PROA C
ATOM   1474  HB1 SER A 110      34.277 -46.216  34.506  1.00  0.00      PROA H
ATOM   1475  HB2 SER A 110      33.260 -44.930  33.745  1.00  0.00      PROA H
ATOM   1476  OG  SER A 110      32.547 -46.763  33.374  1.00  0.00      PROA O
ATOM   1477  HG1 SER A 110      33.281 -47.163  32.901  1.00  0.00      PROA H
ATOM   1478  C   SER A 110      32.266 -46.922  36.264  1.00  0.00      PROA C
ATOM   1479  O   SER A 110      33.142 -47.412  36.962  1.00  0.00      PROA O
ATOM   1480  N   VAL A 111      31.096 -47.601  35.977  1.00  0.00      PROA N
ATOM   1481  HN  VAL A 111      30.349 -47.167  35.480  1.00  0.00      PROA H
ATOM   1482  CA  VAL A 111      30.722 -48.899  36.382  1.00  0.00      PROA C
ATOM   1483  HA  VAL A 111      31.636 -49.327  36.764  1.00  0.00      PROA H
ATOM   1484  CB  VAL A 111      29.626 -48.767  37.407  1.00  0.00      PROA C
ATOM   1485  HB  VAL A 111      28.752 -48.268  36.936  1.00  0.00      PROA H
ATOM   1486  CG1 VAL A 111      29.089 -50.194  37.894  1.00  0.00      PROA C
ATOM   1487 HG11 VAL A 111      29.874 -50.888  38.262  1.00  0.00      PROA H
ATOM   1488 HG12 VAL A 111      28.623 -50.689  37.015  1.00  0.00      PROA H
ATOM   1489 HG13 VAL A 111      28.395 -50.127  38.759  1.00  0.00      PROA H
ATOM   1490  CG2 VAL A 111      30.178 -48.032  38.572  1.00  0.00      PROA C
ATOM   1491 HG21 VAL A 111      29.464 -47.861  39.406  1.00  0.00      PROA H
ATOM   1492 HG22 VAL A 111      30.502 -46.984  38.393  1.00  0.00      PROA H
ATOM   1493 HG23 VAL A 111      31.005 -48.524  39.127  1.00  0.00      PROA H
ATOM   1494  C   VAL A 111      30.305 -49.751  35.241  1.00  0.00      PROA C
ATOM   1495  O   VAL A 111      29.525 -49.388  34.318  1.00  0.00      PROA O
ATOM   1496  N   ARG A 112      30.796 -50.996  35.084  1.00  0.00      PROA N
ATOM   1497  HN  ARG A 112      31.606 -51.207  35.626  1.00  0.00      PROA H
ATOM   1498  CA  ARG A 112      30.473 -51.962  34.008  1.00  0.00      PROA C
ATOM   1499  HA  ARG A 112      29.799 -51.524  33.286  1.00  0.00      PROA H
ATOM   1500  CB  ARG A 112      31.731 -52.323  33.167  1.00  0.00      PROA C
ATOM   1501  HB1 ARG A 112      31.601 -53.124  32.409  1.00  0.00      PROA H
ATOM   1502  HB2 ARG A 112      32.403 -52.886  33.848  1.00  0.00      PROA H
ATOM   1503  CG  ARG A 112      32.446 -51.103  32.528  1.00  0.00      PROA C
ATOM   1504  HG1 ARG A 112      33.303 -51.465  31.921  1.00  0.00      PROA H
ATOM   1505  HG2 ARG A 112      32.837 -50.416  33.309  1.00  0.00      PROA H
ATOM   1506  CD  ARG A 112      31.579 -50.395  31.424  1.00  0.00      PROA C
ATOM   1507  HD1 ARG A 112      30.708 -49.888  31.891  1.00  0.00      PROA H
ATOM   1508  HD2 ARG A 112      31.142 -51.005  30.604  1.00  0.00      PROA H
ATOM   1509  NE  ARG A 112      32.434 -49.371  30.833  1.00  0.00      PROA N
ATOM   1510  HE  ARG A 112      33.355 -49.174  31.170  1.00  0.00      PROA H
ATOM   1511  CZ  ARG A 112      32.003 -48.501  29.926  1.00  0.00      PROA C
ATOM   1512  NH1 ARG A 112      30.784 -48.534  29.434  1.00  0.00      PROA N
ATOM   1513 HH11 ARG A 112      30.228 -49.327  29.685  1.00  0.00      PROA H
ATOM   1514 HH12 ARG A 112      30.347 -47.771  28.957  1.00  0.00      PROA H
ATOM   1515  NH2 ARG A 112      32.754 -47.539  29.464  1.00  0.00      PROA N
ATOM   1516 HH21 ARG A 112      33.661 -47.367  29.848  1.00  0.00      PROA H
ATOM   1517 HH22 ARG A 112      32.373 -46.763  28.962  1.00  0.00      PROA H
ATOM   1518  C   ARG A 112      29.875 -53.166  34.613  1.00  0.00      PROA C
ATOM   1519  O   ARG A 112      30.160 -53.548  35.736  1.00  0.00      PROA O
ATOM   1520  N   LYS A 113      28.879 -53.767  33.844  1.00  0.00      PROA N
ATOM   1521  HN  LYS A 113      28.677 -53.381  32.948  1.00  0.00      PROA H
ATOM   1522  CA  LYS A 113      28.259 -55.005  34.160  1.00  0.00      PROA C
ATOM   1523  HA  LYS A 113      28.511 -55.192  35.194  1.00  0.00      PROA H
ATOM   1524  CB  LYS A 113      26.749 -55.079  33.889  1.00  0.00      PROA C
ATOM   1525  HB1 LYS A 113      26.218 -54.603  34.741  1.00  0.00      PROA H
ATOM   1526  HB2 LYS A 113      26.462 -56.145  34.014  1.00  0.00      PROA H
ATOM   1527  CG  LYS A 113      26.211 -54.656  32.540  1.00  0.00      PROA C
ATOM   1528  HG1 LYS A 113      26.791 -55.157  31.736  1.00  0.00      PROA H
ATOM   1529  HG2 LYS A 113      26.288 -53.550  32.466  1.00  0.00      PROA H
ATOM   1530  CD  LYS A 113      24.697 -54.973  32.255  1.00  0.00      PROA C
ATOM   1531  HD1 LYS A 113      24.229 -55.149  33.247  1.00  0.00      PROA H
ATOM   1532  HD2 LYS A 113      24.634 -55.933  31.698  1.00  0.00      PROA H
ATOM   1533  CE  LYS A 113      24.013 -53.769  31.582  1.00  0.00      PROA C
ATOM   1534  HE1 LYS A 113      24.511 -53.641  30.597  1.00  0.00      PROA H
ATOM   1535  HE2 LYS A 113      24.166 -52.851  32.189  1.00  0.00      PROA H
ATOM   1536  NZ  LYS A 113      22.526 -53.963  31.443  1.00  0.00      PROA N
ATOM   1537  HZ1 LYS A 113      22.122 -54.279  32.348  1.00  0.00      PROA H
ATOM   1538  HZ2 LYS A 113      22.272 -54.664  30.718  1.00  0.00      PROA H
ATOM   1539  HZ3 LYS A 113      22.125 -53.034  31.201  1.00  0.00      PROA H
ATOM   1540  C   LYS A 113      29.006 -56.066  33.255  1.00  0.00      PROA C
ATOM   1541  O   LYS A 113      29.304 -55.802  32.104  1.00  0.00      PROA O
ATOM   1542  N   GLN A 114      29.400 -57.179  33.888  1.00  0.00      PROA N
ATOM   1543  HN  GLN A 114      29.097 -57.401  34.811  1.00  0.00      PROA H
ATOM   1544  CA  GLN A 114      30.226 -58.120  33.248  1.00  0.00      PROA C
ATOM   1545  HA  GLN A 114      30.154 -58.014  32.176  1.00  0.00      PROA H
ATOM   1546  CB  GLN A 114      31.654 -58.105  33.867  1.00  0.00      PROA C
ATOM   1547  HB1 GLN A 114      32.235 -58.875  33.315  1.00  0.00      PROA H
ATOM   1548  HB2 GLN A 114      31.466 -58.396  34.922  1.00  0.00      PROA H
ATOM   1549  CG  GLN A 114      32.329 -56.681  33.805  1.00  0.00      PROA C
ATOM   1550  HG1 GLN A 114      33.325 -56.772  34.289  1.00  0.00      PROA H
ATOM   1551  HG2 GLN A 114      31.823 -55.869  34.370  1.00  0.00      PROA H
ATOM   1552  CD  GLN A 114      32.752 -56.378  32.409  1.00  0.00      PROA C
ATOM   1553  OE1 GLN A 114      33.936 -56.347  32.129  1.00  0.00      PROA O
ATOM   1554  NE2 GLN A 114      31.877 -56.043  31.488  1.00  0.00      PROA N
ATOM   1555 HE21 GLN A 114      32.242 -55.575  30.683  1.00  0.00      PROA H
ATOM   1556 HE22 GLN A 114      30.910 -55.900  31.698  1.00  0.00      PROA H
ATOM   1557  C   GLN A 114      29.535 -59.438  33.555  1.00  0.00      PROA C
ATOM   1558  O   GLN A 114      28.926 -59.614  34.642  1.00  0.00      PROA O
ATOM   1559  N   TRP A 115      29.457 -60.330  32.626  1.00  0.00      PROA N
ATOM   1560  HN  TRP A 115      29.802 -60.159  31.707  1.00  0.00      PROA H
ATOM   1561  CA  TRP A 115      28.728 -61.577  32.638  1.00  0.00      PROA C
ATOM   1562  HA  TRP A 115      27.814 -61.188  33.061  1.00  0.00      PROA H
ATOM   1563  CB  TRP A 115      28.617 -62.160  31.172  1.00  0.00      PROA C
ATOM   1564  HB1 TRP A 115      29.616 -62.212  30.688  1.00  0.00      PROA H
ATOM   1565  HB2 TRP A 115      28.014 -61.511  30.502  1.00  0.00      PROA H
ATOM   1566  CG  TRP A 115      27.991 -63.523  30.979  1.00  0.00      PROA C
ATOM   1567  CD1 TRP A 115      28.621 -64.691  30.709  1.00  0.00      PROA C
ATOM   1568  HD1 TRP A 115      29.660 -64.962  30.597  1.00  0.00      PROA H
ATOM   1569  NE1 TRP A 115      27.715 -65.714  30.787  1.00  0.00      PROA N
ATOM   1570  HE1 TRP A 115      27.906 -66.662  30.660  1.00  0.00      PROA H
ATOM   1571  CE2 TRP A 115      26.493 -65.257  31.192  1.00  0.00      PROA C
ATOM   1572  CD2 TRP A 115      26.618 -63.827  31.238  1.00  0.00      PROA C
ATOM   1573  CE3 TRP A 115      25.515 -63.059  31.525  1.00  0.00      PROA C
ATOM   1574  HE3 TRP A 115      25.545 -61.991  31.682  1.00  0.00      PROA H
ATOM   1575  CZ3 TRP A 115      24.288 -63.738  31.837  1.00  0.00      PROA C
ATOM   1576  HZ3 TRP A 115      23.359 -63.207  31.982  1.00  0.00      PROA H
ATOM   1577  CZ2 TRP A 115      25.356 -65.863  31.553  1.00  0.00      PROA C
ATOM   1578  HZ2 TRP A 115      25.173 -66.927  31.534  1.00  0.00      PROA H
ATOM   1579  CH2 TRP A 115      24.232 -65.076  31.885  1.00  0.00      PROA C
ATOM   1580  HH2 TRP A 115      23.338 -65.678  31.951  1.00  0.00      PROA H
ATOM   1581  C   TRP A 115      29.289 -62.562  33.635  1.00  0.00      PROA C
ATOM   1582  O   TRP A 115      30.553 -62.819  33.653  1.00  0.00      PROA O
ATOM   1583  N   PRO A 116      28.435 -63.200  34.453  1.00  0.00      PROA N
ATOM   1584  CD  PRO A 116      28.825 -64.598  34.887  1.00  0.00      PROA C
ATOM   1585  HD1 PRO A 116      29.821 -64.609  35.378  1.00  0.00      PROA H
ATOM   1586  HD2 PRO A 116      29.010 -65.197  33.970  1.00  0.00      PROA H
ATOM   1587  CA  PRO A 116      27.063 -62.962  34.869  1.00  0.00      PROA C
ATOM   1588  HA  PRO A 116      26.481 -62.481  34.097  1.00  0.00      PROA H
ATOM   1589  CB  PRO A 116      26.510 -64.342  35.230  1.00  0.00      PROA C
ATOM   1590  HB1 PRO A 116      26.131 -64.689  34.245  1.00  0.00      PROA H
ATOM   1591  HB2 PRO A 116      25.645 -64.413  35.922  1.00  0.00      PROA H
ATOM   1592  CG  PRO A 116      27.689 -65.187  35.744  1.00  0.00      PROA C
ATOM   1593  HG1 PRO A 116      27.771 -64.992  36.834  1.00  0.00      PROA H
ATOM   1594  HG2 PRO A 116      27.618 -66.246  35.414  1.00  0.00      PROA H
ATOM   1595  C   PRO A 116      26.850 -61.995  35.961  1.00  0.00      PROA C
ATOM   1596  O   PRO A 116      25.793 -61.415  36.131  1.00  0.00      PROA O
ATOM   1597  N   ASP A 117      27.833 -61.872  36.890  1.00  0.00      PROA N
ATOM   1598  HN  ASP A 117      28.676 -62.401  36.819  1.00  0.00      PROA H
ATOM   1599  CA  ASP A 117      27.503 -61.489  38.277  1.00  0.00      PROA C
ATOM   1600  HA  ASP A 117      26.492 -61.124  38.381  1.00  0.00      PROA H
ATOM   1601  CB  ASP A 117      27.561 -62.809  39.063  1.00  0.00      PROA C
ATOM   1602  HB1 ASP A 117      26.799 -63.473  38.602  1.00  0.00      PROA H
ATOM   1603  HB2 ASP A 117      27.316 -62.500  40.102  1.00  0.00      PROA H
ATOM   1604  CG  ASP A 117      28.999 -63.436  39.246  1.00  0.00      PROA C
ATOM   1605  OD1 ASP A 117      29.105 -64.227  40.237  1.00  0.00      PROA O
ATOM   1606  OD2 ASP A 117      29.879 -63.216  38.418  1.00  0.00      PROA O
ATOM   1607  C   ASP A 117      28.355 -60.268  38.698  1.00  0.00      PROA C
ATOM   1608  O   ASP A 117      28.269 -59.757  39.814  1.00  0.00      PROA O
ATOM   1609  N   GLU A 118      29.169 -59.751  37.805  1.00  0.00      PROA N
ATOM   1610  HN  GLU A 118      29.230 -60.011  36.844  1.00  0.00      PROA H
ATOM   1611  CA  GLU A 118      30.318 -58.964  38.250  1.00  0.00      PROA C
ATOM   1612  HA  GLU A 118      30.209 -58.844  39.318  1.00  0.00      PROA H
ATOM   1613  CB  GLU A 118      31.626 -59.703  37.941  1.00  0.00      PROA C
ATOM   1614  HB1 GLU A 118      31.829 -60.015  36.894  1.00  0.00      PROA H
ATOM   1615  HB2 GLU A 118      31.479 -60.658  38.490  1.00  0.00      PROA H
ATOM   1616  CG  GLU A 118      32.897 -59.028  38.419  1.00  0.00      PROA C
ATOM   1617  HG1 GLU A 118      32.758 -58.508  39.391  1.00  0.00      PROA H
ATOM   1618  HG2 GLU A 118      33.099 -58.185  37.724  1.00  0.00      PROA H
ATOM   1619  CD  GLU A 118      34.091 -60.010  38.343  1.00  0.00      PROA C
ATOM   1620  OE1 GLU A 118      34.792 -60.015  37.317  1.00  0.00      PROA O
ATOM   1621  OE2 GLU A 118      34.384 -60.729  39.366  1.00  0.00      PROA O
ATOM   1622  C   GLU A 118      30.306 -57.536  37.817  1.00  0.00      PROA C
ATOM   1623  O   GLU A 118      29.929 -57.262  36.698  1.00  0.00      PROA O
ATOM   1624  N   LEU A 119      30.721 -56.615  38.759  1.00  0.00      PROA N
ATOM   1625  HN  LEU A 119      31.064 -57.044  39.591  1.00  0.00      PROA H
ATOM   1626  CA  LEU A 119      30.766 -55.224  38.565  1.00  0.00      PROA C
ATOM   1627  HA  LEU A 119      30.587 -55.021  37.520  1.00  0.00      PROA H
ATOM   1628  CB  LEU A 119      29.699 -54.575  39.540  1.00  0.00      PROA C
ATOM   1629  HB1 LEU A 119      29.800 -53.468  39.551  1.00  0.00      PROA H
ATOM   1630  HB2 LEU A 119      30.062 -55.035  40.484  1.00  0.00      PROA H
ATOM   1631  CG  LEU A 119      28.238 -54.918  39.284  1.00  0.00      PROA C
ATOM   1632  HG  LEU A 119      28.093 -56.005  39.107  1.00  0.00      PROA H
ATOM   1633  CD1 LEU A 119      27.438 -54.787  40.697  1.00  0.00      PROA C
ATOM   1634 HD11 LEU A 119      27.919 -55.495  41.406  1.00  0.00      PROA H
ATOM   1635 HD12 LEU A 119      26.423 -55.195  40.505  1.00  0.00      PROA H
ATOM   1636 HD13 LEU A 119      27.373 -53.715  40.982  1.00  0.00      PROA H
ATOM   1637  CD2 LEU A 119      27.613 -54.098  38.118  1.00  0.00      PROA C
ATOM   1638 HD21 LEU A 119      26.571 -54.440  37.942  1.00  0.00      PROA H
ATOM   1639 HD22 LEU A 119      28.184 -54.233  37.174  1.00  0.00      PROA H
ATOM   1640 HD23 LEU A 119      27.586 -53.032  38.429  1.00  0.00      PROA H
ATOM   1641  C   LEU A 119      32.244 -54.710  38.666  1.00  0.00      PROA C
ATOM   1642  O   LEU A 119      32.966 -55.043  39.573  1.00  0.00      PROA O
ATOM   1643  N   LYS A 120      32.603 -53.821  37.727  1.00  0.00      PROA N
ATOM   1644  HN  LYS A 120      31.931 -53.611  37.021  1.00  0.00      PROA H
ATOM   1645  CA  LYS A 120      33.869 -53.194  37.693  1.00  0.00      PROA C
ATOM   1646  HA  LYS A 120      34.477 -53.467  38.543  1.00  0.00      PROA H
ATOM   1647  CB  LYS A 120      34.655 -53.458  36.357  1.00  0.00      PROA C
ATOM   1648  HB1 LYS A 120      35.662 -53.000  36.255  1.00  0.00      PROA H
ATOM   1649  HB2 LYS A 120      33.961 -53.188  35.533  1.00  0.00      PROA H
ATOM   1650  CG  LYS A 120      34.992 -54.888  36.196  1.00  0.00      PROA C
ATOM   1651  HG1 LYS A 120      35.556 -55.086  35.259  1.00  0.00      PROA H
ATOM   1652  HG2 LYS A 120      34.097 -55.515  35.997  1.00  0.00      PROA H
ATOM   1653  CD  LYS A 120      35.832 -55.392  37.373  1.00  0.00      PROA C
ATOM   1654  HD1 LYS A 120      35.117 -55.393  38.223  1.00  0.00      PROA H
ATOM   1655  HD2 LYS A 120      36.733 -54.773  37.574  1.00  0.00      PROA H
ATOM   1656  CE  LYS A 120      36.323 -56.835  37.412  1.00  0.00      PROA C
ATOM   1657  HE1 LYS A 120      35.491 -57.559  37.283  1.00  0.00      PROA H
ATOM   1658  HE2 LYS A 120      36.769 -57.009  38.415  1.00  0.00      PROA H
ATOM   1659  NZ  LYS A 120      37.403 -57.070  36.435  1.00  0.00      PROA N
ATOM   1660  HZ1 LYS A 120      37.098 -56.946  35.448  1.00  0.00      PROA H
ATOM   1661  HZ2 LYS A 120      37.744 -58.049  36.354  1.00  0.00      PROA H
ATOM   1662  HZ3 LYS A 120      38.261 -56.494  36.548  1.00  0.00      PROA H
ATOM   1663  C   LYS A 120      33.662 -51.699  37.840  1.00  0.00      PROA C
ATOM   1664  O   LYS A 120      33.062 -51.043  37.058  1.00  0.00      PROA O
ATOM   1665  N   ILE A 121      34.246 -51.245  38.909  1.00  0.00      PROA N
ATOM   1666  HN  ILE A 121      34.694 -51.912  39.500  1.00  0.00      PROA H
ATOM   1667  CA  ILE A 121      34.035 -49.869  39.365  1.00  0.00      PROA C
ATOM   1668  HA  ILE A 121      33.307 -49.320  38.785  1.00  0.00      PROA H
ATOM   1669  CB  ILE A 121      33.452 -49.865  40.805  1.00  0.00      PROA C
ATOM   1670  HB  ILE A 121      34.142 -50.351  41.529  1.00  0.00      PROA H
ATOM   1671  CG2 ILE A 121      33.232 -48.406  41.195  1.00  0.00      PROA C
ATOM   1672 HG21 ILE A 121      34.223 -47.950  41.407  1.00  0.00      PROA H
ATOM   1673 HG22 ILE A 121      32.724 -48.258  42.172  1.00  0.00      PROA H
ATOM   1674 HG23 ILE A 121      32.689 -47.761  40.472  1.00  0.00      PROA H
ATOM   1675  CG1 ILE A 121      32.130 -50.586  40.738  1.00  0.00      PROA C
ATOM   1676 HG11 ILE A 121      31.582 -50.382  39.793  1.00  0.00      PROA H
ATOM   1677 HG12 ILE A 121      31.547 -49.993  41.476  1.00  0.00      PROA H
ATOM   1678  CD  ILE A 121      32.205 -52.034  41.228  1.00  0.00      PROA C
ATOM   1679  HD1 ILE A 121      33.077 -52.073  41.915  1.00  0.00      PROA H
ATOM   1680  HD2 ILE A 121      32.516 -52.725  40.415  1.00  0.00      PROA H
ATOM   1681  HD3 ILE A 121      31.261 -52.245  41.775  1.00  0.00      PROA H
ATOM   1682  C   ILE A 121      35.345 -49.174  39.257  1.00  0.00      PROA C
ATOM   1683  O   ILE A 121      36.354 -49.570  39.817  1.00  0.00      PROA O
ATOM   1684  N   HSD A 122      35.367 -48.029  38.528  1.00  0.00      PROA N
ATOM   1685  HN  HSD A 122      34.514 -47.742  38.100  1.00  0.00      PROA H
ATOM   1686  CA  HSD A 122      36.622 -47.252  38.235  1.00  0.00      PROA C
ATOM   1687  HA  HSD A 122      37.478 -47.469  38.857  1.00  0.00      PROA H
ATOM   1688  CB  HSD A 122      37.023 -47.492  36.767  1.00  0.00      PROA C
ATOM   1689  HB1 HSD A 122      36.214 -47.350  36.019  1.00  0.00      PROA H
ATOM   1690  HB2 HSD A 122      37.193 -48.587  36.692  1.00  0.00      PROA H
ATOM   1691  ND1 HSD A 122      38.635 -45.857  35.636  1.00  0.00      PROA N
ATOM   1692  HD1 HSD A 122      38.046 -45.089  35.385  1.00  0.00      PROA H
ATOM   1693  CG  HSD A 122      38.391 -46.990  36.352  1.00  0.00      PROA C
ATOM   1694  CE1 HSD A 122      39.912 -45.837  35.288  1.00  0.00      PROA C
ATOM   1695  HE1 HSD A 122      40.317 -45.105  34.590  1.00  0.00      PROA H
ATOM   1696  NE2 HSD A 122      40.564 -46.889  35.748  1.00  0.00      PROA N
ATOM   1697  CD2 HSD A 122      39.609 -47.627  36.420  1.00  0.00      PROA C
ATOM   1698  HD2 HSD A 122      39.826 -48.565  36.916  1.00  0.00      PROA H
ATOM   1699  C   HSD A 122      36.318 -45.783  38.348  1.00  0.00      PROA C
ATOM   1700  O   HSD A 122      35.186 -45.320  38.059  1.00  0.00      PROA O
ATOM   1701  N   LEU A 123      37.257 -45.005  38.816  1.00  0.00      PROA N
ATOM   1702  HN  LEU A 123      38.128 -45.386  39.117  1.00  0.00      PROA H
ATOM   1703  CA  LEU A 123      36.841 -43.623  39.127  1.00  0.00      PROA C
ATOM   1704  HA  LEU A 123      36.264 -43.247  38.295  1.00  0.00      PROA H
ATOM   1705  CB  LEU A 123      35.993 -43.544  40.485  1.00  0.00      PROA C
ATOM   1706  HB1 LEU A 123      35.021 -43.988  40.181  1.00  0.00      PROA H
ATOM   1707  HB2 LEU A 123      35.824 -42.496  40.810  1.00  0.00      PROA H
ATOM   1708  CG  LEU A 123      36.393 -44.459  41.705  1.00  0.00      PROA C
ATOM   1709  HG  LEU A 123      36.605 -45.435  41.216  1.00  0.00      PROA H
ATOM   1710  CD1 LEU A 123      37.624 -43.951  42.574  1.00  0.00      PROA C
ATOM   1711 HD11 LEU A 123      37.308 -43.169  43.297  1.00  0.00      PROA H
ATOM   1712 HD12 LEU A 123      38.272 -43.363  41.889  1.00  0.00      PROA H
ATOM   1713 HD13 LEU A 123      38.073 -44.773  43.172  1.00  0.00      PROA H
ATOM   1714  CD2 LEU A 123      35.205 -44.765  42.601  1.00  0.00      PROA C
ATOM   1715 HD21 LEU A 123      34.703 -43.785  42.750  1.00  0.00      PROA H
ATOM   1716 HD22 LEU A 123      35.474 -45.334  43.517  1.00  0.00      PROA H
ATOM   1717 HD23 LEU A 123      34.523 -45.423  42.022  1.00  0.00      PROA H
ATOM   1718  C   LEU A 123      38.089 -42.651  39.360  1.00  0.00      PROA C
ATOM   1719  O   LEU A 123      39.251 -43.046  39.387  1.00  0.00      PROA O
ATOM   1720  N   VAL A 124      37.772 -41.257  39.409  1.00  0.00      PROA N
ATOM   1721  HN  VAL A 124      36.817 -41.058  39.205  1.00  0.00      PROA H
ATOM   1722  CA  VAL A 124      38.689 -40.144  39.550  1.00  0.00      PROA C
ATOM   1723  HA  VAL A 124      39.700 -40.472  39.354  1.00  0.00      PROA H
ATOM   1724  CB  VAL A 124      38.567 -39.066  38.483  1.00  0.00      PROA C
ATOM   1725  HB  VAL A 124      37.563 -38.613  38.633  1.00  0.00      PROA H
ATOM   1726  CG1 VAL A 124      39.604 -37.933  38.795  1.00  0.00      PROA C
ATOM   1727 HG11 VAL A 124      40.587 -38.449  38.852  1.00  0.00      PROA H
ATOM   1728 HG12 VAL A 124      39.503 -37.266  39.678  1.00  0.00      PROA H
ATOM   1729 HG13 VAL A 124      39.563 -37.205  37.956  1.00  0.00      PROA H
ATOM   1730  CG2 VAL A 124      38.742 -39.627  37.039  1.00  0.00      PROA C
ATOM   1731 HG21 VAL A 124      38.383 -38.905  36.275  1.00  0.00      PROA H
ATOM   1732 HG22 VAL A 124      38.241 -40.606  36.878  1.00  0.00      PROA H
ATOM   1733 HG23 VAL A 124      39.844 -39.677  36.904  1.00  0.00      PROA H
ATOM   1734  C   VAL A 124      38.397 -39.466  40.875  1.00  0.00      PROA C
ATOM   1735  O   VAL A 124      37.424 -38.751  41.054  1.00  0.00      PROA O
ATOM   1736  N   GLU A 125      39.324 -39.610  41.823  1.00  0.00      PROA N
ATOM   1737  HN  GLU A 125      40.061 -40.270  41.693  1.00  0.00      PROA H
ATOM   1738  CA  GLU A 125      39.370 -38.685  42.980  1.00  0.00      PROA C
ATOM   1739  HA  GLU A 125      38.360 -38.436  43.268  1.00  0.00      PROA H
ATOM   1740  CB  GLU A 125      40.335 -39.242  44.028  1.00  0.00      PROA C
ATOM   1741  HB1 GLU A 125      40.346 -38.584  44.923  1.00  0.00      PROA H
ATOM   1742  HB2 GLU A 125      41.400 -39.144  43.727  1.00  0.00      PROA H
ATOM   1743  CG  GLU A 125      39.912 -40.615  44.536  1.00  0.00      PROA C
ATOM   1744  HG1 GLU A 125      39.896 -41.432  43.782  1.00  0.00      PROA H
ATOM   1745  HG2 GLU A 125      38.865 -40.536  44.898  1.00  0.00      PROA H
ATOM   1746  CD  GLU A 125      40.758 -41.214  45.632  1.00  0.00      PROA C
ATOM   1747  OE1 GLU A 125      40.473 -42.319  46.110  1.00  0.00      PROA O
ATOM   1748  OE2 GLU A 125      41.695 -40.557  46.096  1.00  0.00      PROA O
ATOM   1749  C   GLU A 125      39.909 -37.313  42.558  1.00  0.00      PROA C
ATOM   1750  O   GLU A 125      40.783 -37.264  41.663  1.00  0.00      PROA O
ATOM   1751  N   TYR A 126      39.354 -36.191  43.107  1.00  0.00      PROA N
ATOM   1752  HN  TYR A 126      38.473 -36.221  43.573  1.00  0.00      PROA H
ATOM   1753  CA  TYR A 126      39.980 -34.872  43.159  1.00  0.00      PROA C
ATOM   1754  HA  TYR A 126      40.094 -34.428  42.182  1.00  0.00      PROA H
ATOM   1755  CB  TYR A 126      39.080 -33.874  43.966  1.00  0.00      PROA C
ATOM   1756  HB1 TYR A 126      39.741 -33.033  44.268  1.00  0.00      PROA H
ATOM   1757  HB2 TYR A 126      38.665 -34.374  44.867  1.00  0.00      PROA H
ATOM   1758  CG  TYR A 126      37.995 -33.219  43.106  1.00  0.00      PROA C
ATOM   1759  CD1 TYR A 126      36.601 -33.406  43.349  1.00  0.00      PROA C
ATOM   1760  HD1 TYR A 126      36.384 -34.064  44.177  1.00  0.00      PROA H
ATOM   1761  CE1 TYR A 126      35.661 -32.877  42.562  1.00  0.00      PROA C
ATOM   1762  HE1 TYR A 126      34.629 -33.094  42.792  1.00  0.00      PROA H
ATOM   1763  CZ  TYR A 126      36.004 -31.966  41.581  1.00  0.00      PROA C
ATOM   1764  OH  TYR A 126      35.056 -31.272  40.841  1.00  0.00      PROA O
ATOM   1765  HH  TYR A 126      34.256 -31.801  40.882  1.00  0.00      PROA H
ATOM   1766  CD2 TYR A 126      38.370 -32.391  42.076  1.00  0.00      PROA C
ATOM   1767  HD2 TYR A 126      39.424 -32.157  42.055  1.00  0.00      PROA H
ATOM   1768  CE2 TYR A 126      37.371 -31.734  41.375  1.00  0.00      PROA C
ATOM   1769  HE2 TYR A 126      37.653 -31.031  40.605  1.00  0.00      PROA H
ATOM   1770  C   TYR A 126      41.283 -34.907  43.940  1.00  0.00      PROA C
ATOM   1771  O   TYR A 126      41.433 -35.578  44.969  1.00  0.00      PROA O
ATOM   1772  N   VAL A 127      42.278 -34.205  43.398  1.00  0.00      PROA N
ATOM   1773  HN  VAL A 127      42.184 -33.784  42.499  1.00  0.00      PROA H
ATOM   1774  CA  VAL A 127      43.672 -34.286  43.950  1.00  0.00      PROA C
ATOM   1775  HA  VAL A 127      43.856 -35.169  44.545  1.00  0.00      PROA H
ATOM   1776  CB  VAL A 127      44.756 -34.518  42.881  1.00  0.00      PROA C
ATOM   1777  HB  VAL A 127      44.870 -33.653  42.193  1.00  0.00      PROA H
ATOM   1778  CG1 VAL A 127      46.131 -34.863  43.460  1.00  0.00      PROA C
ATOM   1779 HG11 VAL A 127      46.113 -35.916  43.813  1.00  0.00      PROA H
ATOM   1780 HG12 VAL A 127      46.562 -34.190  44.232  1.00  0.00      PROA H
ATOM   1781 HG13 VAL A 127      46.856 -34.765  42.624  1.00  0.00      PROA H
ATOM   1782  CG2 VAL A 127      44.249 -35.653  41.994  1.00  0.00      PROA C
ATOM   1783 HG21 VAL A 127      43.293 -35.452  41.464  1.00  0.00      PROA H
ATOM   1784 HG22 VAL A 127      43.950 -36.544  42.586  1.00  0.00      PROA H
ATOM   1785 HG23 VAL A 127      45.038 -35.981  41.283  1.00  0.00      PROA H
ATOM   1786  C   VAL A 127      44.047 -33.120  44.836  1.00  0.00      PROA C
ATOM   1787  O   VAL A 127      44.287 -32.045  44.211  1.00  0.00      PROA O
ATOM   1788  N   PRO A 128      44.094 -33.161  46.154  1.00  0.00      PROA N
ATOM   1789  CD  PRO A 128      43.887 -34.326  47.062  1.00  0.00      PROA C
ATOM   1790  HD1 PRO A 128      44.453 -35.209  46.695  1.00  0.00      PROA H
ATOM   1791  HD2 PRO A 128      42.801 -34.522  46.930  1.00  0.00      PROA H
ATOM   1792  CA  PRO A 128      44.292 -31.953  46.901  1.00  0.00      PROA C
ATOM   1793  HA  PRO A 128      43.604 -31.256  46.448  1.00  0.00      PROA H
ATOM   1794  CB  PRO A 128      43.932 -32.362  48.297  1.00  0.00      PROA C
ATOM   1795  HB1 PRO A 128      42.826 -32.348  48.401  1.00  0.00      PROA H
ATOM   1796  HB2 PRO A 128      44.465 -31.818  49.105  1.00  0.00      PROA H
ATOM   1797  CG  PRO A 128      44.205 -33.858  48.498  1.00  0.00      PROA C
ATOM   1798  HG1 PRO A 128      45.259 -34.007  48.816  1.00  0.00      PROA H
ATOM   1799  HG2 PRO A 128      43.558 -34.429  49.198  1.00  0.00      PROA H
ATOM   1800  C   PRO A 128      45.645 -31.330  46.983  1.00  0.00      PROA C
ATOM   1801  O   PRO A 128      46.640 -32.095  47.174  1.00  0.00      PROA O
ATOM   1802  N   ILE A 129      45.787 -29.966  46.843  1.00  0.00      PROA N
ATOM   1803  HN  ILE A 129      44.944 -29.436  46.789  1.00  0.00      PROA H
ATOM   1804  CA  ILE A 129      46.987 -29.125  47.058  1.00  0.00      PROA C
ATOM   1805  HA  ILE A 129      47.855 -29.724  46.825  1.00  0.00      PROA H
ATOM   1806  CB  ILE A 129      46.937 -27.939  46.158  1.00  0.00      PROA C
ATOM   1807  HB  ILE A 129      46.872 -28.310  45.113  1.00  0.00      PROA H
ATOM   1808  CG2 ILE A 129      45.791 -26.961  46.416  1.00  0.00      PROA C
ATOM   1809 HG21 ILE A 129      45.837 -26.196  45.611  1.00  0.00      PROA H
ATOM   1810 HG22 ILE A 129      45.942 -26.400  47.363  1.00  0.00      PROA H
ATOM   1811 HG23 ILE A 129      44.827 -27.506  46.506  1.00  0.00      PROA H
ATOM   1812  CG1 ILE A 129      48.261 -27.113  46.141  1.00  0.00      PROA C
ATOM   1813 HG11 ILE A 129      49.085 -27.853  46.056  1.00  0.00      PROA H
ATOM   1814 HG12 ILE A 129      48.415 -26.738  47.175  1.00  0.00      PROA H
ATOM   1815  CD  ILE A 129      48.387 -26.141  44.921  1.00  0.00      PROA C
ATOM   1816  HD1 ILE A 129      48.760 -26.544  43.955  1.00  0.00      PROA H
ATOM   1817  HD2 ILE A 129      49.236 -25.464  45.158  1.00  0.00      PROA H
ATOM   1818  HD3 ILE A 129      47.493 -25.517  44.711  1.00  0.00      PROA H
ATOM   1819  C   ILE A 129      47.171 -28.820  48.514  1.00  0.00      PROA C
ATOM   1820  O   ILE A 129      48.301 -28.657  48.982  1.00  0.00      PROA O
ATOM   1821  N   ALA A 130      46.044 -28.743  49.217  1.00  0.00      PROA N
ATOM   1822  HN  ALA A 130      45.170 -28.921  48.770  1.00  0.00      PROA H
ATOM   1823  CA  ALA A 130      46.125 -28.350  50.602  1.00  0.00      PROA C
ATOM   1824  HA  ALA A 130      46.981 -28.896  50.970  1.00  0.00      PROA H
ATOM   1825  CB  ALA A 130      46.430 -26.843  50.799  1.00  0.00      PROA C
ATOM   1826  HB1 ALA A 130      47.334 -26.561  50.218  1.00  0.00      PROA H
ATOM   1827  HB2 ALA A 130      46.598 -26.571  51.863  1.00  0.00      PROA H
ATOM   1828  HB3 ALA A 130      45.637 -26.200  50.361  1.00  0.00      PROA H
ATOM   1829  C   ALA A 130      44.888 -28.773  51.302  1.00  0.00      PROA C
ATOM   1830  O   ALA A 130      43.998 -29.445  50.840  1.00  0.00      PROA O
ATOM   1831  N   ARG A 131      44.776 -28.346  52.629  1.00  0.00      PROA N
ATOM   1832  HN  ARG A 131      45.538 -27.896  53.087  1.00  0.00      PROA H
ATOM   1833  CA  ARG A 131      43.657 -28.452  53.434  1.00  0.00      PROA C
ATOM   1834  HA  ARG A 131      42.988 -29.185  53.008  1.00  0.00      PROA H
ATOM   1835  CB  ARG A 131      44.002 -28.812  54.910  1.00  0.00      PROA C
ATOM   1836  HB1 ARG A 131      43.064 -28.882  55.501  1.00  0.00      PROA H
ATOM   1837  HB2 ARG A 131      44.536 -27.930  55.324  1.00  0.00      PROA H
ATOM   1838  CG  ARG A 131      44.928 -30.072  55.059  1.00  0.00      PROA C
ATOM   1839  HG1 ARG A 131      45.265 -30.100  56.118  1.00  0.00      PROA H
ATOM   1840  HG2 ARG A 131      45.721 -30.041  54.281  1.00  0.00      PROA H
ATOM   1841  CD  ARG A 131      44.088 -31.287  54.914  1.00  0.00      PROA C
ATOM   1842  HD1 ARG A 131      43.735 -31.470  53.876  1.00  0.00      PROA H
ATOM   1843  HD2 ARG A 131      43.192 -31.393  55.562  1.00  0.00      PROA H
ATOM   1844  NE  ARG A 131      45.009 -32.431  55.310  1.00  0.00      PROA N
ATOM   1845  HE  ARG A 131      45.953 -32.326  55.622  1.00  0.00      PROA H
ATOM   1846  CZ  ARG A 131      44.558 -33.680  55.519  1.00  0.00      PROA C
ATOM   1847  NH1 ARG A 131      43.390 -34.073  55.361  1.00  0.00      PROA N
ATOM   1848 HH11 ARG A 131      42.723 -33.414  55.709  1.00  0.00      PROA H
ATOM   1849 HH12 ARG A 131      43.343 -34.980  55.781  1.00  0.00      PROA H
ATOM   1850  NH2 ARG A 131      45.507 -34.572  55.843  1.00  0.00      PROA N
ATOM   1851 HH21 ARG A 131      46.478 -34.372  55.972  1.00  0.00      PROA H
ATOM   1852 HH22 ARG A 131      45.081 -35.476  55.893  1.00  0.00      PROA H
ATOM   1853  C   ARG A 131      42.978 -27.098  53.590  1.00  0.00      PROA C
ATOM   1854  O   ARG A 131      43.555 -26.040  53.566  1.00  0.00      PROA O
ATOM   1855  N   TRP A 132      41.597 -27.188  53.683  1.00  0.00      PROA N
ATOM   1856  HN  TRP A 132      41.107 -28.053  53.602  1.00  0.00      PROA H
ATOM   1857  CA  TRP A 132      40.807 -25.998  53.731  1.00  0.00      PROA C
ATOM   1858  HA  TRP A 132      41.430 -25.125  53.856  1.00  0.00      PROA H
ATOM   1859  CB  TRP A 132      39.934 -25.863  52.433  1.00  0.00      PROA C
ATOM   1860  HB1 TRP A 132      39.359 -26.811  52.368  1.00  0.00      PROA H
ATOM   1861  HB2 TRP A 132      40.617 -25.852  51.557  1.00  0.00      PROA H
ATOM   1862  CG  TRP A 132      38.944 -24.654  52.235  1.00  0.00      PROA C
ATOM   1863  CD1 TRP A 132      37.596 -24.713  52.299  1.00  0.00      PROA C
ATOM   1864  HD1 TRP A 132      37.150 -25.695  52.354  1.00  0.00      PROA H
ATOM   1865  NE1 TRP A 132      37.033 -23.445  52.235  1.00  0.00      PROA N
ATOM   1866  HE1 TRP A 132      36.119 -23.103  52.244  1.00  0.00      PROA H
ATOM   1867  CE2 TRP A 132      37.996 -22.538  52.282  1.00  0.00      PROA C
ATOM   1868  CD2 TRP A 132      39.270 -23.260  52.321  1.00  0.00      PROA C
ATOM   1869  CE3 TRP A 132      40.448 -22.499  52.195  1.00  0.00      PROA C
ATOM   1870  HE3 TRP A 132      41.418 -22.975  52.191  1.00  0.00      PROA H
ATOM   1871  CZ3 TRP A 132      40.336 -21.121  52.428  1.00  0.00      PROA C
ATOM   1872  HZ3 TRP A 132      41.241 -20.533  52.487  1.00  0.00      PROA H
ATOM   1873  CZ2 TRP A 132      37.926 -21.112  52.236  1.00  0.00      PROA C
ATOM   1874  HZ2 TRP A 132      36.985 -20.584  52.284  1.00  0.00      PROA H
ATOM   1875  CH2 TRP A 132      39.117 -20.486  52.318  1.00  0.00      PROA C
ATOM   1876  HH2 TRP A 132      39.050 -19.414  52.431  1.00  0.00      PROA H
ATOM   1877  C   TRP A 132      39.871 -25.900  54.922  1.00  0.00      PROA C
ATOM   1878  O   TRP A 132      39.323 -26.962  55.286  1.00  0.00      PROA O
ATOM   1879  N   ASN A 133      39.530 -24.665  55.506  1.00  0.00      PROA N
ATOM   1880  HN  ASN A 133      40.075 -23.914  55.142  1.00  0.00      PROA H
ATOM   1881  CA  ASN A 133      38.639 -24.368  56.591  1.00  0.00      PROA C
ATOM   1882  HA  ASN A 133      39.130 -23.547  57.094  1.00  0.00      PROA H
ATOM   1883  CB  ASN A 133      37.335 -23.753  55.928  1.00  0.00      PROA C
ATOM   1884  HB1 ASN A 133      36.458 -23.705  56.609  1.00  0.00      PROA H
ATOM   1885  HB2 ASN A 133      37.021 -24.405  55.085  1.00  0.00      PROA H
ATOM   1886  CG  ASN A 133      37.627 -22.323  55.569  1.00  0.00      PROA C
ATOM   1887  OD1 ASN A 133      38.746 -21.844  55.769  1.00  0.00      PROA O
ATOM   1888  ND2 ASN A 133      36.585 -21.540  55.201  1.00  0.00      PROA N
ATOM   1889 HD21 ASN A 133      36.840 -20.582  55.073  1.00  0.00      PROA H
ATOM   1890 HD22 ASN A 133      35.690 -21.978  55.120  1.00  0.00      PROA H
ATOM   1891  C   ASN A 133      38.552 -25.453  57.626  1.00  0.00      PROA C
ATOM   1892  O   ASN A 133      39.557 -26.021  57.955  1.00  0.00      PROA O
ATOM   1893  N   ASP A 134      37.377 -25.793  58.143  1.00  0.00      PROA N
ATOM   1894  HN  ASP A 134      36.488 -25.436  57.864  1.00  0.00      PROA H
ATOM   1895  CA  ASP A 134      37.090 -26.784  59.120  1.00  0.00      PROA C
ATOM   1896  HA  ASP A 134      37.940 -26.853  59.784  1.00  0.00      PROA H
ATOM   1897  CB  ASP A 134      35.942 -26.484  60.069  1.00  0.00      PROA C
ATOM   1898  HB1 ASP A 134      36.460 -25.748  60.720  1.00  0.00      PROA H
ATOM   1899  HB2 ASP A 134      35.503 -27.264  60.728  1.00  0.00      PROA H
ATOM   1900  CG  ASP A 134      34.718 -25.796  59.423  1.00  0.00      PROA C
ATOM   1901  OD1 ASP A 134      33.572 -25.876  59.951  1.00  0.00      PROA O
ATOM   1902  OD2 ASP A 134      34.924 -24.998  58.428  1.00  0.00      PROA O
ATOM   1903  C   ASP A 134      36.888 -28.132  58.477  1.00  0.00      PROA C
ATOM   1904  O   ASP A 134      35.908 -28.349  57.746  1.00  0.00      PROA O
ATOM   1905  N   GLN A 135      37.819 -29.132  58.593  1.00  0.00      PROA N
ATOM   1906  HN  GLN A 135      38.648 -28.873  59.084  1.00  0.00      PROA H
ATOM   1907  CA  GLN A 135      37.751 -30.517  58.124  1.00  0.00      PROA C
ATOM   1908  HA  GLN A 135      38.631 -30.972  58.554  1.00  0.00      PROA H
ATOM   1909  CB  GLN A 135      36.603 -31.362  58.687  1.00  0.00      PROA C
ATOM   1910  HB1 GLN A 135      36.753 -32.419  58.381  1.00  0.00      PROA H
ATOM   1911  HB2 GLN A 135      35.595 -31.042  58.347  1.00  0.00      PROA H
ATOM   1912  CG  GLN A 135      36.654 -31.515  60.228  1.00  0.00      PROA C
ATOM   1913  HG1 GLN A 135      35.675 -31.939  60.539  1.00  0.00      PROA H
ATOM   1914  HG2 GLN A 135      36.778 -30.528  60.723  1.00  0.00      PROA H
ATOM   1915  CD  GLN A 135      37.760 -32.459  60.818  1.00  0.00      PROA C
ATOM   1916  OE1 GLN A 135      38.956 -32.192  60.859  1.00  0.00      PROA O
ATOM   1917  NE2 GLN A 135      37.250 -33.725  61.148  1.00  0.00      PROA N
ATOM   1918 HE21 GLN A 135      37.756 -34.320  61.774  1.00  0.00      PROA H
ATOM   1919 HE22 GLN A 135      36.253 -33.755  61.074  1.00  0.00      PROA H
ATOM   1920  C   GLN A 135      37.841 -30.824  56.650  1.00  0.00      PROA C
ATOM   1921  O   GLN A 135      37.374 -31.915  56.247  1.00  0.00      PROA O
ATOM   1922  N   HSD A 136      38.347 -29.986  55.701  1.00  0.00      PROA N
ATOM   1923  HN  HSD A 136      38.742 -29.088  55.879  1.00  0.00      PROA H
ATOM   1924  CA  HSD A 136      38.148 -30.198  54.210  1.00  0.00      PROA C
ATOM   1925  HA  HSD A 136      37.603 -31.102  53.983  1.00  0.00      PROA H
ATOM   1926  CB  HSD A 136      37.142 -29.064  53.684  1.00  0.00      PROA C
ATOM   1927  HB1 HSD A 136      37.370 -28.854  52.617  1.00  0.00      PROA H
ATOM   1928  HB2 HSD A 136      37.451 -28.074  54.084  1.00  0.00      PROA H
ATOM   1929  ND1 HSD A 136      35.130 -29.258  55.060  1.00  0.00      PROA N
ATOM   1930  HD1 HSD A 136      35.643 -28.873  55.828  1.00  0.00      PROA H
ATOM   1931  CG  HSD A 136      35.666 -29.365  53.845  1.00  0.00      PROA C
ATOM   1932  CE1 HSD A 136      33.821 -29.496  54.873  1.00  0.00      PROA C
ATOM   1933  HE1 HSD A 136      33.098 -29.377  55.680  1.00  0.00      PROA H
ATOM   1934  NE2 HSD A 136      33.494 -29.681  53.595  1.00  0.00      PROA N
ATOM   1935  CD2 HSD A 136      34.686 -29.683  52.947  1.00  0.00      PROA C
ATOM   1936  HD2 HSD A 136      34.831 -29.937  51.904  1.00  0.00      PROA H
ATOM   1937  C   HSD A 136      39.488 -30.204  53.502  1.00  0.00      PROA C
ATOM   1938  O   HSD A 136      40.620 -30.132  54.046  1.00  0.00      PROA O
ATOM   1939  N   MET A 137      39.396 -30.301  52.166  1.00  0.00      PROA N
ATOM   1940  HN  MET A 137      38.506 -30.535  51.783  1.00  0.00      PROA H
ATOM   1941  CA  MET A 137      40.407 -30.408  51.141  1.00  0.00      PROA C
ATOM   1942  HA  MET A 137      41.386 -30.258  51.571  1.00  0.00      PROA H
ATOM   1943  CB  MET A 137      40.392 -31.913  50.575  1.00  0.00      PROA C
ATOM   1944  HB1 MET A 137      40.999 -31.835  49.648  1.00  0.00      PROA H
ATOM   1945  HB2 MET A 137      39.335 -32.174  50.353  1.00  0.00      PROA H
ATOM   1946  CG  MET A 137      40.893 -32.952  51.543  1.00  0.00      PROA C
ATOM   1947  HG1 MET A 137      40.265 -33.012  52.457  1.00  0.00      PROA H
ATOM   1948  HG2 MET A 137      41.891 -32.581  51.863  1.00  0.00      PROA H
ATOM   1949  SD  MET A 137      40.899 -34.641  50.896  1.00  0.00      PROA S
ATOM   1950  CE  MET A 137      42.093 -35.130  52.252  1.00  0.00      PROA C
ATOM   1951  HE1 MET A 137      41.708 -35.314  53.278  1.00  0.00      PROA H
ATOM   1952  HE2 MET A 137      42.845 -34.313  52.302  1.00  0.00      PROA H
ATOM   1953  HE3 MET A 137      42.674 -36.012  51.909  1.00  0.00      PROA H
ATOM   1954  C   MET A 137      40.176 -29.323  50.176  1.00  0.00      PROA C
ATOM   1955  O   MET A 137      39.103 -28.776  50.109  1.00  0.00      PROA O
ATOM   1956  N   VAL A 138      41.183 -29.017  49.315  1.00  0.00      PROA N
ATOM   1957  HN  VAL A 138      42.050 -29.474  49.498  1.00  0.00      PROA H
ATOM   1958  CA  VAL A 138      41.083 -28.108  48.211  1.00  0.00      PROA C
ATOM   1959  HA  VAL A 138      40.132 -28.263  47.724  1.00  0.00      PROA H
ATOM   1960  CB  VAL A 138      41.275 -26.536  48.516  1.00  0.00      PROA C
ATOM   1961  HB  VAL A 138      40.627 -26.391  49.407  1.00  0.00      PROA H
ATOM   1962  CG1 VAL A 138      42.706 -26.153  48.965  1.00  0.00      PROA C
ATOM   1963 HG11 VAL A 138      42.644 -25.094  49.295  1.00  0.00      PROA H
ATOM   1964 HG12 VAL A 138      43.513 -26.332  48.222  1.00  0.00      PROA H
ATOM   1965 HG13 VAL A 138      42.925 -26.804  49.838  1.00  0.00      PROA H
ATOM   1966  CG2 VAL A 138      40.709 -25.587  47.500  1.00  0.00      PROA C
ATOM   1967 HG21 VAL A 138      40.841 -24.544  47.860  1.00  0.00      PROA H
ATOM   1968 HG22 VAL A 138      39.660 -25.747  47.172  1.00  0.00      PROA H
ATOM   1969 HG23 VAL A 138      41.278 -25.603  46.546  1.00  0.00      PROA H
ATOM   1970  C   VAL A 138      41.998 -28.580  47.018  1.00  0.00      PROA C
ATOM   1971  O   VAL A 138      43.162 -28.948  47.208  1.00  0.00      PROA O
ATOM   1972  N   ASP A 139      41.520 -28.641  45.675  1.00  0.00      PROA N
ATOM   1973  HN  ASP A 139      40.592 -28.356  45.446  1.00  0.00      PROA H
ATOM   1974  CA  ASP A 139      42.319 -29.186  44.555  1.00  0.00      PROA C
ATOM   1975  HA  ASP A 139      43.128 -29.822  44.881  1.00  0.00      PROA H
ATOM   1976  CB  ASP A 139      41.443 -30.096  43.592  1.00  0.00      PROA C
ATOM   1977  HB1 ASP A 139      40.604 -30.507  44.192  1.00  0.00      PROA H
ATOM   1978  HB2 ASP A 139      41.989 -31.032  43.347  1.00  0.00      PROA H
ATOM   1979  CG  ASP A 139      40.872 -29.506  42.357  1.00  0.00      PROA C
ATOM   1980  OD1 ASP A 139      40.228 -28.454  42.370  1.00  0.00      PROA O
ATOM   1981  OD2 ASP A 139      41.206 -30.135  41.302  1.00  0.00      PROA O
ATOM   1982  C   ASP A 139      43.026 -27.955  43.869  1.00  0.00      PROA C
ATOM   1983  O   ASP A 139      42.700 -26.792  44.121  1.00  0.00      PROA O
ATOM   1984  N   ALA A 140      44.044 -28.261  42.980  1.00  0.00      PROA N
ATOM   1985  HN  ALA A 140      44.293 -29.184  42.696  1.00  0.00      PROA H
ATOM   1986  CA  ALA A 140      44.644 -27.219  42.157  1.00  0.00      PROA C
ATOM   1987  HA  ALA A 140      45.208 -26.527  42.766  1.00  0.00      PROA H
ATOM   1988  CB  ALA A 140      45.849 -27.855  41.372  1.00  0.00      PROA C
ATOM   1989  HB1 ALA A 140      45.429 -28.490  40.562  1.00  0.00      PROA H
ATOM   1990  HB2 ALA A 140      46.366 -28.571  42.046  1.00  0.00      PROA H
ATOM   1991  HB3 ALA A 140      46.499 -27.068  40.936  1.00  0.00      PROA H
ATOM   1992  C   ALA A 140      43.837 -26.498  41.095  1.00  0.00      PROA C
ATOM   1993  O   ALA A 140      44.451 -25.637  40.416  1.00  0.00      PROA O
ATOM   1994  N   GLU A 141      42.507 -26.788  40.935  1.00  0.00      PROA N
ATOM   1995  HN  GLU A 141      42.059 -27.538  41.414  1.00  0.00      PROA H
ATOM   1996  CA  GLU A 141      41.587 -25.871  40.325  1.00  0.00      PROA C
ATOM   1997  HA  GLU A 141      42.177 -25.123  39.816  1.00  0.00      PROA H
ATOM   1998  CB  GLU A 141      40.722 -26.730  39.283  1.00  0.00      PROA C
ATOM   1999  HB1 GLU A 141      40.042 -26.054  38.722  1.00  0.00      PROA H
ATOM   2000  HB2 GLU A 141      40.040 -27.514  39.677  1.00  0.00      PROA H
ATOM   2001  CG  GLU A 141      41.630 -27.473  38.269  1.00  0.00      PROA C
ATOM   2002  HG1 GLU A 141      42.305 -28.165  38.817  1.00  0.00      PROA H
ATOM   2003  HG2 GLU A 141      42.225 -26.633  37.850  1.00  0.00      PROA H
ATOM   2004  CD  GLU A 141      40.912 -28.228  37.180  1.00  0.00      PROA C
ATOM   2005  OE1 GLU A 141      39.931 -27.714  36.560  1.00  0.00      PROA O
ATOM   2006  OE2 GLU A 141      41.306 -29.368  36.864  1.00  0.00      PROA O
ATOM   2007  C   GLU A 141      40.686 -25.164  41.296  1.00  0.00      PROA C
ATOM   2008  O   GLU A 141      39.710 -24.532  40.928  1.00  0.00      PROA O
ATOM   2009  N   GLY A 142      40.895 -25.235  42.594  1.00  0.00      PROA N
ATOM   2010  HN  GLY A 142      41.694 -25.679  42.993  1.00  0.00      PROA H
ATOM   2011  CA  GLY A 142      40.133 -24.510  43.543  1.00  0.00      PROA C
ATOM   2012  HA1 GLY A 142      39.642 -23.586  43.278  1.00  0.00      PROA H
ATOM   2013  HA2 GLY A 142      40.659 -24.345  44.472  1.00  0.00      PROA H
ATOM   2014  C   GLY A 142      38.863 -25.282  43.989  1.00  0.00      PROA C
ATOM   2015  O   GLY A 142      38.015 -24.636  44.585  1.00  0.00      PROA O
ATOM   2016  N   ASN A 143      38.655 -26.574  43.631  1.00  0.00      PROA N
ATOM   2017  HN  ASN A 143      39.362 -27.064  43.127  1.00  0.00      PROA H
ATOM   2018  CA  ASN A 143      37.467 -27.274  44.071  1.00  0.00      PROA C
ATOM   2019  HA  ASN A 143      36.601 -26.651  43.901  1.00  0.00      PROA H
ATOM   2020  CB  ASN A 143      37.219 -28.497  43.188  1.00  0.00      PROA C
ATOM   2021  HB1 ASN A 143      36.309 -29.028  43.540  1.00  0.00      PROA H
ATOM   2022  HB2 ASN A 143      38.114 -29.145  43.310  1.00  0.00      PROA H
ATOM   2023  CG  ASN A 143      36.911 -28.155  41.763  1.00  0.00      PROA C
ATOM   2024  OD1 ASN A 143      35.733 -28.129  41.380  1.00  0.00      PROA O
ATOM   2025  ND2 ASN A 143      37.953 -28.045  40.898  1.00  0.00      PROA N
ATOM   2026 HD21 ASN A 143      38.864 -28.150  41.297  1.00  0.00      PROA H
ATOM   2027 HD22 ASN A 143      37.706 -27.907  39.939  1.00  0.00      PROA H
ATOM   2028  C   ASN A 143      37.549 -27.630  45.615  1.00  0.00      PROA C
ATOM   2029  O   ASN A 143      38.660 -28.024  46.054  1.00  0.00      PROA O
ATOM   2030  N   THR A 144      36.487 -27.388  46.385  1.00  0.00      PROA N
ATOM   2031  HN  THR A 144      35.653 -26.924  46.096  1.00  0.00      PROA H
ATOM   2032  CA  THR A 144      36.445 -27.769  47.796  1.00  0.00      PROA C
ATOM   2033  HA  THR A 144      37.483 -27.834  48.089  1.00  0.00      PROA H
ATOM   2034  CB  THR A 144      35.805 -26.767  48.796  1.00  0.00      PROA C
ATOM   2035  HB  THR A 144      35.658 -27.166  49.822  1.00  0.00      PROA H
ATOM   2036  OG1 THR A 144      34.578 -26.279  48.355  1.00  0.00      PROA O
ATOM   2037  HG1 THR A 144      34.066 -27.070  48.169  1.00  0.00      PROA H
ATOM   2038  CG2 THR A 144      36.584 -25.426  48.959  1.00  0.00      PROA C
ATOM   2039 HG21 THR A 144      35.990 -24.729  49.588  1.00  0.00      PROA H
ATOM   2040 HG22 THR A 144      36.710 -25.000  47.941  1.00  0.00      PROA H
ATOM   2041 HG23 THR A 144      37.570 -25.540  49.458  1.00  0.00      PROA H
ATOM   2042  C   THR A 144      35.784 -29.024  48.034  1.00  0.00      PROA C
ATOM   2043  O   THR A 144      34.741 -29.288  47.425  1.00  0.00      PROA O
ATOM   2044  N   PHE A 145      36.325 -29.936  48.874  1.00  0.00      PROA N
ATOM   2045  HN  PHE A 145      37.131 -29.624  49.372  1.00  0.00      PROA H
ATOM   2046  CA  PHE A 145      35.710 -31.177  49.123  1.00  0.00      PROA C
ATOM   2047  HA  PHE A 145      34.656 -30.958  49.204  1.00  0.00      PROA H
ATOM   2048  CB  PHE A 145      35.938 -32.143  47.917  1.00  0.00      PROA C
ATOM   2049  HB1 PHE A 145      35.646 -31.632  46.974  1.00  0.00      PROA H
ATOM   2050  HB2 PHE A 145      35.319 -33.061  48.007  1.00  0.00      PROA H
ATOM   2051  CG  PHE A 145      37.392 -32.481  47.681  1.00  0.00      PROA C
ATOM   2052  CD1 PHE A 145      38.321 -31.620  47.086  1.00  0.00      PROA C
ATOM   2053  HD1 PHE A 145      38.041 -30.630  46.755  1.00  0.00      PROA H
ATOM   2054  CE1 PHE A 145      39.644 -32.042  46.969  1.00  0.00      PROA C
ATOM   2055  HE1 PHE A 145      40.406 -31.384  46.580  1.00  0.00      PROA H
ATOM   2056  CZ  PHE A 145      40.017 -33.244  47.496  1.00  0.00      PROA C
ATOM   2057  HZ  PHE A 145      41.071 -33.477  47.468  1.00  0.00      PROA H
ATOM   2058  CD2 PHE A 145      37.752 -33.781  48.051  1.00  0.00      PROA C
ATOM   2059  HD2 PHE A 145      37.020 -34.479  48.430  1.00  0.00      PROA H
ATOM   2060  CE2 PHE A 145      39.077 -34.131  47.942  1.00  0.00      PROA C
ATOM   2061  HE2 PHE A 145      39.366 -35.118  48.271  1.00  0.00      PROA H
ATOM   2062  C   PHE A 145      36.196 -31.794  50.533  1.00  0.00      PROA C
ATOM   2063  O   PHE A 145      36.875 -31.104  51.213  1.00  0.00      PROA O
ATOM   2064  N   SER A 146      35.754 -33.019  50.916  1.00  0.00      PROA N
ATOM   2065  HN  SER A 146      35.087 -33.621  50.484  1.00  0.00      PROA H
ATOM   2066  CA  SER A 146      36.181 -33.531  52.143  1.00  0.00      PROA C
ATOM   2067  HA  SER A 146      37.129 -33.117  52.453  1.00  0.00      PROA H
ATOM   2068  CB  SER A 146      35.220 -33.169  53.330  1.00  0.00      PROA C
ATOM   2069  HB1 SER A 146      35.188 -32.138  53.743  1.00  0.00      PROA H
ATOM   2070  HB2 SER A 146      35.634 -33.755  54.177  1.00  0.00      PROA H
ATOM   2071  OG  SER A 146      33.863 -33.538  53.061  1.00  0.00      PROA O
ATOM   2072  HG1 SER A 146      33.630 -33.012  52.292  1.00  0.00      PROA H
ATOM   2073  C   SER A 146      36.276 -35.061  52.030  1.00  0.00      PROA C
ATOM   2074  O   SER A 146      35.610 -35.682  51.247  1.00  0.00      PROA O
ATOM   2075  N   VAL A 147      37.144 -35.758  52.805  1.00  0.00      PROA N
ATOM   2076  HN  VAL A 147      37.795 -35.370  53.452  1.00  0.00      PROA H
ATOM   2077  CA  VAL A 147      37.154 -37.219  52.774  1.00  0.00      PROA C
ATOM   2078  HA  VAL A 147      36.378 -37.554  52.102  1.00  0.00      PROA H
ATOM   2079  CB  VAL A 147      38.383 -37.995  52.244  1.00  0.00      PROA C
ATOM   2080  HB  VAL A 147      38.181 -39.067  52.037  1.00  0.00      PROA H
ATOM   2081  CG1 VAL A 147      38.706 -37.477  50.856  1.00  0.00      PROA C
ATOM   2082 HG11 VAL A 147      39.716 -37.829  50.556  1.00  0.00      PROA H
ATOM   2083 HG12 VAL A 147      38.820 -36.381  50.998  1.00  0.00      PROA H
ATOM   2084 HG13 VAL A 147      37.879 -37.599  50.125  1.00  0.00      PROA H
ATOM   2085  CG2 VAL A 147      39.585 -37.887  53.155  1.00  0.00      PROA C
ATOM   2086 HG21 VAL A 147      40.506 -38.227  52.635  1.00  0.00      PROA H
ATOM   2087 HG22 VAL A 147      39.406 -38.522  54.049  1.00  0.00      PROA H
ATOM   2088 HG23 VAL A 147      39.614 -36.796  53.363  1.00  0.00      PROA H
ATOM   2089  C   VAL A 147      36.757 -37.647  54.226  1.00  0.00      PROA C
ATOM   2090  O   VAL A 147      36.975 -36.849  55.146  1.00  0.00      PROA O
ATOM   2091  N   PRO A 148      36.212 -38.847  54.425  1.00  0.00      PROA N
ATOM   2092  CD  PRO A 148      36.125 -39.892  53.452  1.00  0.00      PROA C
ATOM   2093  HD1 PRO A 148      37.103 -40.412  53.363  1.00  0.00      PROA H
ATOM   2094  HD2 PRO A 148      35.757 -39.566  52.456  1.00  0.00      PROA H
ATOM   2095  CA  PRO A 148      35.909 -39.232  55.802  1.00  0.00      PROA C
ATOM   2096  HA  PRO A 148      35.117 -38.590  56.160  1.00  0.00      PROA H
ATOM   2097  CB  PRO A 148      35.475 -40.669  55.576  1.00  0.00      PROA C
ATOM   2098  HB1 PRO A 148      34.694 -40.961  56.310  1.00  0.00      PROA H
ATOM   2099  HB2 PRO A 148      36.319 -41.379  55.448  1.00  0.00      PROA H
ATOM   2100  CG  PRO A 148      35.003 -40.672  54.091  1.00  0.00      PROA C
ATOM   2101  HG1 PRO A 148      34.939 -41.731  53.759  1.00  0.00      PROA H
ATOM   2102  HG2 PRO A 148      34.158 -39.971  53.919  1.00  0.00      PROA H
ATOM   2103  C   PRO A 148      37.049 -39.151  56.791  1.00  0.00      PROA C
ATOM   2104  O   PRO A 148      38.139 -39.266  56.242  1.00  0.00      PROA O
ATOM   2105  N   PRO A 149      36.978 -38.923  58.058  1.00  0.00      PROA N
ATOM   2106  CD  PRO A 149      35.738 -38.580  58.766  1.00  0.00      PROA C
ATOM   2107  HD1 PRO A 149      34.864 -39.062  58.278  1.00  0.00      PROA H
ATOM   2108  HD2 PRO A 149      35.650 -37.473  58.721  1.00  0.00      PROA H
ATOM   2109  CA  PRO A 149      38.087 -39.042  58.980  1.00  0.00      PROA C
ATOM   2110  HA  PRO A 149      38.853 -38.339  58.689  1.00  0.00      PROA H
ATOM   2111  CB  PRO A 149      37.453 -38.708  60.332  1.00  0.00      PROA C
ATOM   2112  HB1 PRO A 149      37.468 -37.598  60.380  1.00  0.00      PROA H
ATOM   2113  HB2 PRO A 149      37.973 -39.109  61.228  1.00  0.00      PROA H
ATOM   2114  CG  PRO A 149      35.981 -39.089  60.230  1.00  0.00      PROA C
ATOM   2115  HG1 PRO A 149      35.792 -40.182  60.302  1.00  0.00      PROA H
ATOM   2116  HG2 PRO A 149      35.307 -38.476  60.866  1.00  0.00      PROA H
ATOM   2117  C   PRO A 149      38.767 -40.414  59.057  1.00  0.00      PROA C
ATOM   2118  O   PRO A 149      38.074 -41.420  59.011  1.00  0.00      PROA O
ATOM   2119  N   GLU A 150      40.096 -40.486  59.168  1.00  0.00      PROA N
ATOM   2120  HN  GLU A 150      40.689 -39.685  59.132  1.00  0.00      PROA H
ATOM   2121  CA  GLU A 150      40.768 -41.731  59.466  1.00  0.00      PROA C
ATOM   2122  HA  GLU A 150      41.775 -41.406  59.681  1.00  0.00      PROA H
ATOM   2123  CB  GLU A 150      40.327 -42.523  60.737  1.00  0.00      PROA C
ATOM   2124  HB1 GLU A 150      40.879 -43.486  60.678  1.00  0.00      PROA H
ATOM   2125  HB2 GLU A 150      39.240 -42.708  60.601  1.00  0.00      PROA H
ATOM   2126  CG  GLU A 150      40.456 -41.817  62.057  1.00  0.00      PROA C
ATOM   2127  HG1 GLU A 150      39.856 -42.314  62.849  1.00  0.00      PROA H
ATOM   2128  HG2 GLU A 150      40.046 -40.789  61.956  1.00  0.00      PROA H
ATOM   2129  CD  GLU A 150      41.879 -41.728  62.539  1.00  0.00      PROA C
ATOM   2130  OE1 GLU A 150      42.912 -41.879  61.834  1.00  0.00      PROA O
ATOM   2131  OE2 GLU A 150      42.031 -41.444  63.776  1.00  0.00      PROA O
ATOM   2132  C   GLU A 150      41.024 -42.528  58.160  1.00  0.00      PROA C
ATOM   2133  O   GLU A 150      41.234 -43.689  58.162  1.00  0.00      PROA O
ATOM   2134  N   ARG A 151      41.127 -41.796  56.993  1.00  0.00      PROA N
ATOM   2135  HN  ARG A 151      41.110 -40.799  56.985  1.00  0.00      PROA H
ATOM   2136  CA  ARG A 151      41.688 -42.352  55.777  1.00  0.00      PROA C
ATOM   2137  HA  ARG A 151      41.558 -43.423  55.737  1.00  0.00      PROA H
ATOM   2138  CB  ARG A 151      40.984 -41.792  54.562  1.00  0.00      PROA C
ATOM   2139  HB1 ARG A 151      41.422 -42.182  53.618  1.00  0.00      PROA H
ATOM   2140  HB2 ARG A 151      41.179 -40.699  54.525  1.00  0.00      PROA H
ATOM   2141  CG  ARG A 151      39.471 -41.982  54.487  1.00  0.00      PROA C
ATOM   2142  HG1 ARG A 151      39.149 -41.487  53.546  1.00  0.00      PROA H
ATOM   2143  HG2 ARG A 151      38.873 -41.504  55.292  1.00  0.00      PROA H
ATOM   2144  CD  ARG A 151      39.053 -43.511  54.545  1.00  0.00      PROA C
ATOM   2145  HD1 ARG A 151      39.464 -43.899  55.501  1.00  0.00      PROA H
ATOM   2146  HD2 ARG A 151      39.517 -44.055  53.695  1.00  0.00      PROA H
ATOM   2147  NE  ARG A 151      37.537 -43.676  54.581  1.00  0.00      PROA N
ATOM   2148  HE  ARG A 151      37.017 -43.787  55.427  1.00  0.00      PROA H
ATOM   2149  CZ  ARG A 151      36.875 -44.101  53.536  1.00  0.00      PROA C
ATOM   2150  NH1 ARG A 151      37.350 -44.190  52.282  1.00  0.00      PROA N
ATOM   2151 HH11 ARG A 151      38.255 -43.864  52.009  1.00  0.00      PROA H
ATOM   2152 HH12 ARG A 151      36.688 -44.598  51.653  1.00  0.00      PROA H
ATOM   2153  NH2 ARG A 151      35.589 -44.388  53.651  1.00  0.00      PROA N
ATOM   2154 HH21 ARG A 151      35.143 -44.553  54.531  1.00  0.00      PROA H
ATOM   2155 HH22 ARG A 151      35.074 -44.674  52.842  1.00  0.00      PROA H
ATOM   2156  C   ARG A 151      43.188 -42.112  55.592  1.00  0.00      PROA C
ATOM   2157  O   ARG A 151      43.762 -41.106  56.015  1.00  0.00      PROA O
ATOM   2158  N   THR A 152      43.867 -43.109  54.990  1.00  0.00      PROA N
ATOM   2159  HN  THR A 152      43.471 -43.910  54.547  1.00  0.00      PROA H
ATOM   2160  CA  THR A 152      45.290 -43.088  54.918  1.00  0.00      PROA C
ATOM   2161  HA  THR A 152      45.728 -42.879  55.883  1.00  0.00      PROA H
ATOM   2162  CB  THR A 152      45.934 -44.507  54.559  1.00  0.00      PROA C
ATOM   2163  HB  THR A 152      46.966 -44.364  54.173  1.00  0.00      PROA H
ATOM   2164  OG1 THR A 152      45.085 -45.081  53.612  1.00  0.00      PROA O
ATOM   2165  HG1 THR A 152      45.556 -45.555  52.924  1.00  0.00      PROA H
ATOM   2166  CG2 THR A 152      46.097 -45.556  55.723  1.00  0.00      PROA C
ATOM   2167 HG21 THR A 152      45.145 -45.885  56.191  1.00  0.00      PROA H
ATOM   2168 HG22 THR A 152      46.617 -45.053  56.566  1.00  0.00      PROA H
ATOM   2169 HG23 THR A 152      46.739 -46.393  55.371  1.00  0.00      PROA H
ATOM   2170  C   THR A 152      45.906 -42.012  54.009  1.00  0.00      PROA C
ATOM   2171  O   THR A 152      45.381 -41.682  52.919  1.00  0.00      PROA O
ATOM   2172  N   SER A 153      47.095 -41.518  54.330  1.00  0.00      PROA N
ATOM   2173  HN  SER A 153      47.578 -41.830  55.145  1.00  0.00      PROA H
ATOM   2174  CA  SER A 153      47.694 -40.426  53.589  1.00  0.00      PROA C
ATOM   2175  HA  SER A 153      47.405 -40.409  52.548  1.00  0.00      PROA H
ATOM   2176  CB  SER A 153      47.219 -39.113  54.138  1.00  0.00      PROA C
ATOM   2177  HB1 SER A 153      47.445 -38.980  55.218  1.00  0.00      PROA H
ATOM   2178  HB2 SER A 153      46.114 -39.070  54.032  1.00  0.00      PROA H
ATOM   2179  OG  SER A 153      47.788 -37.985  53.419  1.00  0.00      PROA O
ATOM   2180  HG1 SER A 153      47.162 -37.853  52.703  1.00  0.00      PROA H
ATOM   2181  C   SER A 153      49.200 -40.566  53.583  1.00  0.00      PROA C
ATOM   2182  O   SER A 153      49.831 -41.206  54.425  1.00  0.00      PROA O
ATOM   2183  N   LYS A 154      49.822 -39.922  52.588  1.00  0.00      PROA N
ATOM   2184  HN  LYS A 154      49.187 -39.456  51.976  1.00  0.00      PROA H
ATOM   2185  CA  LYS A 154      51.264 -39.763  52.424  1.00  0.00      PROA C
ATOM   2186  HA  LYS A 154      51.758 -40.022  53.348  1.00  0.00      PROA H
ATOM   2187  CB  LYS A 154      51.712 -40.735  51.313  1.00  0.00      PROA C
ATOM   2188  HB1 LYS A 154      52.744 -40.459  51.007  1.00  0.00      PROA H
ATOM   2189  HB2 LYS A 154      51.130 -40.343  50.451  1.00  0.00      PROA H
ATOM   2190  CG  LYS A 154      51.533 -42.244  51.602  1.00  0.00      PROA C
ATOM   2191  HG1 LYS A 154      51.980 -42.808  50.757  1.00  0.00      PROA H
ATOM   2192  HG2 LYS A 154      50.488 -42.609  51.702  1.00  0.00      PROA H
ATOM   2193  CD  LYS A 154      52.420 -42.792  52.726  1.00  0.00      PROA C
ATOM   2194  HD1 LYS A 154      52.136 -42.492  53.757  1.00  0.00      PROA H
ATOM   2195  HD2 LYS A 154      53.463 -42.471  52.519  1.00  0.00      PROA H
ATOM   2196  CE  LYS A 154      52.469 -44.355  52.704  1.00  0.00      PROA C
ATOM   2197  HE1 LYS A 154      52.881 -44.826  51.785  1.00  0.00      PROA H
ATOM   2198  HE2 LYS A 154      51.475 -44.794  52.935  1.00  0.00      PROA H
ATOM   2199  NZ  LYS A 154      53.371 -44.880  53.742  1.00  0.00      PROA N
ATOM   2200  HZ1 LYS A 154      54.340 -44.590  53.500  1.00  0.00      PROA H
ATOM   2201  HZ2 LYS A 154      53.333 -45.917  53.681  1.00  0.00      PROA H
ATOM   2202  HZ3 LYS A 154      53.200 -44.544  54.712  1.00  0.00      PROA H
ATOM   2203  C   LYS A 154      51.709 -38.366  52.245  1.00  0.00      PROA C
ATOM   2204  O   LYS A 154      52.739 -38.050  52.869  1.00  0.00      PROA O
ATOM   2205  N   GLN A 155      50.957 -37.474  51.560  1.00  0.00      PROA N
ATOM   2206  HN  GLN A 155      50.047 -37.727  51.240  1.00  0.00      PROA H
ATOM   2207  CA  GLN A 155      51.290 -36.074  51.309  1.00  0.00      PROA C
ATOM   2208  HA  GLN A 155      52.297 -36.083  50.920  1.00  0.00      PROA H
ATOM   2209  CB  GLN A 155      50.317 -35.547  50.212  1.00  0.00      PROA C
ATOM   2210  HB1 GLN A 155      50.479 -34.465  50.017  1.00  0.00      PROA H
ATOM   2211  HB2 GLN A 155      49.278 -35.590  50.601  1.00  0.00      PROA H
ATOM   2212  CG  GLN A 155      50.447 -36.250  48.823  1.00  0.00      PROA C
ATOM   2213  HG1 GLN A 155      49.416 -36.275  48.410  1.00  0.00      PROA H
ATOM   2214  HG2 GLN A 155      50.821 -37.290  48.934  1.00  0.00      PROA H
ATOM   2215  CD  GLN A 155      51.428 -35.661  47.838  1.00  0.00      PROA C
ATOM   2216  OE1 GLN A 155      52.471 -36.260  47.534  1.00  0.00      PROA O
ATOM   2217  NE2 GLN A 155      51.018 -34.505  47.397  1.00  0.00      PROA N
ATOM   2218 HE21 GLN A 155      51.450 -34.079  46.602  1.00  0.00      PROA H
ATOM   2219 HE22 GLN A 155      50.123 -34.158  47.674  1.00  0.00      PROA H
ATOM   2220  C   GLN A 155      51.404 -35.189  52.519  1.00  0.00      PROA C
ATOM   2221  O   GLN A 155      50.712 -35.299  53.535  1.00  0.00      PROA O
ATOM   2222  N   VAL A 156      52.403 -34.240  52.397  1.00  0.00      PROA N
ATOM   2223  HN  VAL A 156      53.181 -34.310  51.778  1.00  0.00      PROA H
ATOM   2224  CA  VAL A 156      52.549 -32.965  53.095  1.00  0.00      PROA C
ATOM   2225  HA  VAL A 156      52.295 -33.041  54.142  1.00  0.00      PROA H
ATOM   2226  CB  VAL A 156      53.941 -32.379  53.091  1.00  0.00      PROA C
ATOM   2227  HB  VAL A 156      54.288 -32.657  52.072  1.00  0.00      PROA H
ATOM   2228  CG1 VAL A 156      53.974 -30.895  53.356  1.00  0.00      PROA C
ATOM   2229 HG11 VAL A 156      54.953 -30.369  53.377  1.00  0.00      PROA H
ATOM   2230 HG12 VAL A 156      53.459 -30.605  54.297  1.00  0.00      PROA H
ATOM   2231 HG13 VAL A 156      53.393 -30.403  52.548  1.00  0.00      PROA H
ATOM   2232  CG2 VAL A 156      54.904 -33.148  54.042  1.00  0.00      PROA C
ATOM   2233 HG21 VAL A 156      54.455 -33.114  55.057  1.00  0.00      PROA H
ATOM   2234 HG22 VAL A 156      55.910 -32.680  54.107  1.00  0.00      PROA H
ATOM   2235 HG23 VAL A 156      55.075 -34.164  53.627  1.00  0.00      PROA H
ATOM   2236  C   VAL A 156      51.511 -32.004  52.531  1.00  0.00      PROA C
ATOM   2237  O   VAL A 156      51.491 -31.708  51.331  1.00  0.00      PROA O
ATOM   2238  N   LEU A 157      50.496 -31.572  53.370  1.00  0.00      PROA N
ATOM   2239  HN  LEU A 157      50.450 -31.819  54.335  1.00  0.00      PROA H
ATOM   2240  CA  LEU A 157      49.389 -30.732  52.957  1.00  0.00      PROA C
ATOM   2241  HA  LEU A 157      49.574 -30.383  51.952  1.00  0.00      PROA H
ATOM   2242  CB  LEU A 157      48.088 -31.465  52.933  1.00  0.00      PROA C
ATOM   2243  HB1 LEU A 157      47.149 -30.900  52.754  1.00  0.00      PROA H
ATOM   2244  HB2 LEU A 157      47.918 -32.001  53.892  1.00  0.00      PROA H
ATOM   2245  CG  LEU A 157      48.118 -32.623  51.871  1.00  0.00      PROA C
ATOM   2246  HG  LEU A 157      49.008 -33.271  52.023  1.00  0.00      PROA H
ATOM   2247  CD1 LEU A 157      46.951 -33.658  51.965  1.00  0.00      PROA C
ATOM   2248 HD11 LEU A 157      45.953 -33.189  51.831  1.00  0.00      PROA H
ATOM   2249 HD12 LEU A 157      46.982 -34.164  52.953  1.00  0.00      PROA H
ATOM   2250 HD13 LEU A 157      47.079 -34.467  51.214  1.00  0.00      PROA H
ATOM   2251  CD2 LEU A 157      48.281 -32.243  50.395  1.00  0.00      PROA C
ATOM   2252 HD21 LEU A 157      49.210 -31.657  50.224  1.00  0.00      PROA H
ATOM   2253 HD22 LEU A 157      47.398 -31.624  50.128  1.00  0.00      PROA H
ATOM   2254 HD23 LEU A 157      48.303 -33.128  49.724  1.00  0.00      PROA H
ATOM   2255  C   LEU A 157      49.100 -29.486  53.949  1.00  0.00      PROA C
ATOM   2256  O   LEU A 157      48.371 -29.578  54.938  1.00  0.00      PROA O
ATOM   2257  N   PRO A 158      49.668 -28.295  53.682  1.00  0.00      PROA N
ATOM   2258  CD  PRO A 158      50.668 -28.135  52.689  1.00  0.00      PROA C
ATOM   2259  HD1 PRO A 158      50.130 -28.181  51.718  1.00  0.00      PROA H
ATOM   2260  HD2 PRO A 158      51.438 -28.934  52.637  1.00  0.00      PROA H
ATOM   2261  CA  PRO A 158      49.539 -27.039  54.391  1.00  0.00      PROA C
ATOM   2262  HA  PRO A 158      50.011 -27.253  55.339  1.00  0.00      PROA H
ATOM   2263  CB  PRO A 158      50.047 -25.946  53.388  1.00  0.00      PROA C
ATOM   2264  HB1 PRO A 158      50.390 -24.997  53.852  1.00  0.00      PROA H
ATOM   2265  HB2 PRO A 158      49.331 -25.764  52.558  1.00  0.00      PROA H
ATOM   2266  CG  PRO A 158      51.187 -26.720  52.808  1.00  0.00      PROA C
ATOM   2267  HG1 PRO A 158      51.485 -26.316  51.817  1.00  0.00      PROA H
ATOM   2268  HG2 PRO A 158      51.933 -26.659  53.630  1.00  0.00      PROA H
ATOM   2269  C   PRO A 158      48.095 -26.587  54.664  1.00  0.00      PROA C
ATOM   2270  O   PRO A 158      47.150 -26.879  53.920  1.00  0.00      PROA O
ATOM   2271  N   MET A 159      47.828 -25.800  55.756  1.00  0.00      PROA N
ATOM   2272  HN  MET A 159      48.562 -25.501  56.360  1.00  0.00      PROA H
ATOM   2273  CA  MET A 159      46.486 -25.473  56.273  1.00  0.00      PROA C
ATOM   2274  HA  MET A 159      45.829 -26.052  55.642  1.00  0.00      PROA H
ATOM   2275  CB  MET A 159      46.441 -25.932  57.765  1.00  0.00      PROA C
ATOM   2276  HB1 MET A 159      47.257 -25.343  58.234  1.00  0.00      PROA H
ATOM   2277  HB2 MET A 159      46.602 -27.028  57.849  1.00  0.00      PROA H
ATOM   2278  CG  MET A 159      45.180 -25.692  58.489  1.00  0.00      PROA C
ATOM   2279  HG1 MET A 159      44.681 -24.699  58.474  1.00  0.00      PROA H
ATOM   2280  HG2 MET A 159      45.339 -25.875  59.573  1.00  0.00      PROA H
ATOM   2281  SD  MET A 159      43.838 -26.857  57.964  1.00  0.00      PROA S
ATOM   2282  CE  MET A 159      42.865 -25.619  57.009  1.00  0.00      PROA C
ATOM   2283  HE1 MET A 159      42.313 -24.978  57.729  1.00  0.00      PROA H
ATOM   2284  HE2 MET A 159      42.094 -26.106  56.373  1.00  0.00      PROA H
ATOM   2285  HE3 MET A 159      43.499 -25.097  56.260  1.00  0.00      PROA H
ATOM   2286  C   MET A 159      46.121 -24.043  55.911  1.00  0.00      PROA C
ATOM   2287  O   MET A 159      46.728 -23.092  56.483  1.00  0.00      PROA O
ATOM   2288  N   LEU A 160      45.107 -23.884  54.995  1.00  0.00      PROA N
ATOM   2289  HN  LEU A 160      44.607 -24.655  54.607  1.00  0.00      PROA H
ATOM   2290  CA  LEU A 160      44.696 -22.621  54.452  1.00  0.00      PROA C
ATOM   2291  HA  LEU A 160      45.455 -21.880  54.659  1.00  0.00      PROA H
ATOM   2292  CB  LEU A 160      44.425 -22.579  52.980  1.00  0.00      PROA C
ATOM   2293  HB1 LEU A 160      43.820 -21.710  52.645  1.00  0.00      PROA H
ATOM   2294  HB2 LEU A 160      43.813 -23.492  52.823  1.00  0.00      PROA H
ATOM   2295  CG  LEU A 160      45.657 -22.855  52.057  1.00  0.00      PROA C
ATOM   2296  HG  LEU A 160      46.180 -23.777  52.389  1.00  0.00      PROA H
ATOM   2297  CD1 LEU A 160      45.069 -23.179  50.686  1.00  0.00      PROA C
ATOM   2298 HD11 LEU A 160      45.792 -23.101  49.846  1.00  0.00      PROA H
ATOM   2299 HD12 LEU A 160      44.474 -22.261  50.495  1.00  0.00      PROA H
ATOM   2300 HD13 LEU A 160      44.441 -24.089  50.573  1.00  0.00      PROA H
ATOM   2301  CD2 LEU A 160      46.590 -21.729  51.974  1.00  0.00      PROA C
ATOM   2302 HD21 LEU A 160      47.069 -21.482  52.945  1.00  0.00      PROA H
ATOM   2303 HD22 LEU A 160      46.174 -20.756  51.635  1.00  0.00      PROA H
ATOM   2304 HD23 LEU A 160      47.493 -21.797  51.330  1.00  0.00      PROA H
ATOM   2305  C   LEU A 160      43.376 -22.306  55.242  1.00  0.00      PROA C
ATOM   2306  O   LEU A 160      42.431 -23.099  55.199  1.00  0.00      PROA O
ATOM   2307  N   TYR A 161      43.324 -21.187  55.935  1.00  0.00      PROA N
ATOM   2308  HN  TYR A 161      44.146 -20.624  55.921  1.00  0.00      PROA H
ATOM   2309  CA  TYR A 161      42.218 -20.773  56.679  1.00  0.00      PROA C
ATOM   2310  HA  TYR A 161      41.409 -21.482  56.583  1.00  0.00      PROA H
ATOM   2311  CB  TYR A 161      42.480 -20.556  58.175  1.00  0.00      PROA C
ATOM   2312  HB1 TYR A 161      41.591 -20.155  58.708  1.00  0.00      PROA H
ATOM   2313  HB2 TYR A 161      43.344 -19.892  58.390  1.00  0.00      PROA H
ATOM   2314  CG  TYR A 161      42.759 -21.921  58.878  1.00  0.00      PROA C
ATOM   2315  CD1 TYR A 161      43.974 -22.242  59.552  1.00  0.00      PROA C
ATOM   2316  HD1 TYR A 161      44.848 -21.691  59.237  1.00  0.00      PROA H
ATOM   2317  CE1 TYR A 161      43.978 -23.204  60.532  1.00  0.00      PROA C
ATOM   2318  HE1 TYR A 161      44.801 -23.273  61.229  1.00  0.00      PROA H
ATOM   2319  CZ  TYR A 161      42.785 -23.935  60.796  1.00  0.00      PROA C
ATOM   2320  OH  TYR A 161      42.582 -24.964  61.759  1.00  0.00      PROA O
ATOM   2321  HH  TYR A 161      43.430 -25.321  62.031  1.00  0.00      PROA H
ATOM   2322  CD2 TYR A 161      41.580 -22.726  59.138  1.00  0.00      PROA C
ATOM   2323  HD2 TYR A 161      40.675 -22.373  58.665  1.00  0.00      PROA H
ATOM   2324  CE2 TYR A 161      41.639 -23.765  60.062  1.00  0.00      PROA C
ATOM   2325  HE2 TYR A 161      40.707 -24.242  60.326  1.00  0.00      PROA H
ATOM   2326  C   TYR A 161      41.763 -19.467  56.155  1.00  0.00      PROA C
ATOM   2327  O   TYR A 161      42.590 -18.517  55.961  1.00  0.00      PROA O
ATOM   2328  N   GLY A 162      40.373 -19.387  55.926  1.00  0.00      PROA N
ATOM   2329  HN  GLY A 162      39.756 -20.170  55.923  1.00  0.00      PROA H
ATOM   2330  CA  GLY A 162      39.866 -18.015  55.693  1.00  0.00      PROA C
ATOM   2331  HA1 GLY A 162      39.854 -17.892  54.620  1.00  0.00      PROA H
ATOM   2332  HA2 GLY A 162      40.512 -17.386  56.289  1.00  0.00      PROA H
ATOM   2333  C   GLY A 162      38.417 -17.926  56.186  1.00  0.00      PROA C
ATOM   2334  O   GLY A 162      38.006 -18.722  57.021  1.00  0.00      PROA O
ATOM   2335  N   PRO A 163      37.734 -16.935  55.762  1.00  0.00      PROA N
ATOM   2336  CD  PRO A 163      38.293 -15.658  55.327  1.00  0.00      PROA C
ATOM   2337  HD1 PRO A 163      38.926 -15.806  54.427  1.00  0.00      PROA H
ATOM   2338  HD2 PRO A 163      38.923 -15.243  56.143  1.00  0.00      PROA H
ATOM   2339  CA  PRO A 163      36.254 -16.866  55.909  1.00  0.00      PROA C
ATOM   2340  HA  PRO A 163      36.054 -16.911  56.970  1.00  0.00      PROA H
ATOM   2341  CB  PRO A 163      35.929 -15.508  55.172  1.00  0.00      PROA C
ATOM   2342  HB1 PRO A 163      35.028 -14.949  55.506  1.00  0.00      PROA H
ATOM   2343  HB2 PRO A 163      35.851 -15.884  54.129  1.00  0.00      PROA H
ATOM   2344  CG  PRO A 163      37.178 -14.648  55.282  1.00  0.00      PROA C
ATOM   2345  HG1 PRO A 163      37.258 -13.919  54.448  1.00  0.00      PROA H
ATOM   2346  HG2 PRO A 163      37.114 -14.209  56.300  1.00  0.00      PROA H
ATOM   2347  C   PRO A 163      35.438 -18.004  55.319  1.00  0.00      PROA C
ATOM   2348  O   PRO A 163      35.923 -18.666  54.412  1.00  0.00      PROA O
ATOM   2349  N   GLU A 164      34.207 -18.311  55.810  1.00  0.00      PROA N
ATOM   2350  HN  GLU A 164      33.906 -17.844  56.638  1.00  0.00      PROA H
ATOM   2351  CA  GLU A 164      33.351 -19.398  55.182  1.00  0.00      PROA C
ATOM   2352  HA  GLU A 164      33.955 -20.274  54.997  1.00  0.00      PROA H
ATOM   2353  CB  GLU A 164      32.140 -19.625  56.121  1.00  0.00      PROA C
ATOM   2354  HB1 GLU A 164      31.544 -20.306  55.478  1.00  0.00      PROA H
ATOM   2355  HB2 GLU A 164      31.541 -18.690  56.079  1.00  0.00      PROA H
ATOM   2356  CG  GLU A 164      32.386 -20.069  57.565  1.00  0.00      PROA C
ATOM   2357  HG1 GLU A 164      33.339 -19.651  57.954  1.00  0.00      PROA H
ATOM   2358  HG2 GLU A 164      32.380 -21.178  57.506  1.00  0.00      PROA H
ATOM   2359  CD  GLU A 164      31.210 -19.682  58.453  1.00  0.00      PROA C
ATOM   2360  OE1 GLU A 164      31.046 -18.449  58.740  1.00  0.00      PROA O
ATOM   2361  OE2 GLU A 164      30.517 -20.636  58.865  1.00  0.00      PROA O
ATOM   2362  C   GLU A 164      32.883 -18.949  53.848  1.00  0.00      PROA C
ATOM   2363  O   GLU A 164      32.551 -17.761  53.572  1.00  0.00      PROA O
ATOM   2364  N   GLY A 165      32.714 -19.874  52.898  1.00  0.00      PROA N
ATOM   2365  HN  GLY A 165      32.669 -20.851  53.090  1.00  0.00      PROA H
ATOM   2366  CA  GLY A 165      32.567 -19.647  51.469  1.00  0.00      PROA C
ATOM   2367  HA1 GLY A 165      32.596 -18.588  51.258  1.00  0.00      PROA H
ATOM   2368  HA2 GLY A 165      31.625 -20.114  51.225  1.00  0.00      PROA H
ATOM   2369  C   GLY A 165      33.638 -20.336  50.669  1.00  0.00      PROA C
ATOM   2370  O   GLY A 165      34.332 -21.157  51.211  1.00  0.00      PROA O
ATOM   2371  N   SER A 166      33.698 -20.036  49.383  1.00  0.00      PROA N
ATOM   2372  HN  SER A 166      33.133 -19.280  49.063  1.00  0.00      PROA H
ATOM   2373  CA  SER A 166      34.543 -20.735  48.424  1.00  0.00      PROA C
ATOM   2374  HA  SER A 166      34.406 -21.801  48.525  1.00  0.00      PROA H
ATOM   2375  CB  SER A 166      34.228 -20.432  46.925  1.00  0.00      PROA C
ATOM   2376  HB1 SER A 166      33.272 -20.794  46.489  1.00  0.00      PROA H
ATOM   2377  HB2 SER A 166      35.062 -20.643  46.221  1.00  0.00      PROA H
ATOM   2378  OG  SER A 166      33.998 -18.977  46.799  1.00  0.00      PROA O
ATOM   2379  HG1 SER A 166      34.865 -18.601  46.634  1.00  0.00      PROA H
ATOM   2380  C   SER A 166      36.036 -20.503  48.679  1.00  0.00      PROA C
ATOM   2381  O   SER A 166      36.455 -19.523  49.322  1.00  0.00      PROA O
ATOM   2382  N   ALA A 167      36.902 -21.356  48.159  1.00  0.00      PROA N
ATOM   2383  HN  ALA A 167      36.414 -22.076  47.671  1.00  0.00      PROA H
ATOM   2384  CA  ALA A 167      38.370 -21.311  48.351  1.00  0.00      PROA C
ATOM   2385  HA  ALA A 167      38.600 -20.998  49.358  1.00  0.00      PROA H
ATOM   2386  CB  ALA A 167      38.814 -22.800  48.344  1.00  0.00      PROA C
ATOM   2387  HB1 ALA A 167      38.068 -23.301  48.998  1.00  0.00      PROA H
ATOM   2388  HB2 ALA A 167      39.801 -22.921  48.840  1.00  0.00      PROA H
ATOM   2389  HB3 ALA A 167      38.666 -23.273  47.350  1.00  0.00      PROA H
ATOM   2390  C   ALA A 167      39.171 -20.655  47.225  1.00  0.00      PROA C
ATOM   2391  O   ALA A 167      40.395 -20.556  47.226  1.00  0.00      PROA O
ATOM   2392  N   ASN A 168      38.481 -20.034  46.209  1.00  0.00      PROA N
ATOM   2393  HN  ASN A 168      37.487 -19.963  46.248  1.00  0.00      PROA H
ATOM   2394  CA  ASN A 168      39.161 -19.324  45.163  1.00  0.00      PROA C
ATOM   2395  HA  ASN A 168      39.897 -19.959  44.693  1.00  0.00      PROA H
ATOM   2396  CB  ASN A 168      38.213 -18.924  44.015  1.00  0.00      PROA C
ATOM   2397  HB1 ASN A 168      37.957 -19.926  43.610  1.00  0.00      PROA H
ATOM   2398  HB2 ASN A 168      38.810 -18.358  43.268  1.00  0.00      PROA H
ATOM   2399  CG  ASN A 168      36.952 -18.095  44.387  1.00  0.00      PROA C
ATOM   2400  OD1 ASN A 168      36.417 -18.399  45.425  1.00  0.00      PROA O
ATOM   2401  ND2 ASN A 168      36.369 -17.265  43.591  1.00  0.00      PROA N
ATOM   2402 HD21 ASN A 168      35.449 -16.991  43.873  1.00  0.00      PROA H
ATOM   2403 HD22 ASN A 168      36.573 -17.183  42.615  1.00  0.00      PROA H
ATOM   2404  C   ASN A 168      40.008 -18.075  45.441  1.00  0.00      PROA C
ATOM   2405  O   ASN A 168      41.174 -17.908  45.077  1.00  0.00      PROA O
ATOM   2406  N   GLU A 169      39.463 -17.116  46.210  1.00  0.00      PROA N
ATOM   2407  HN  GLU A 169      38.513 -17.093  46.513  1.00  0.00      PROA H
ATOM   2408  CA  GLU A 169      40.218 -15.974  46.532  1.00  0.00      PROA C
ATOM   2409  HA  GLU A 169      40.573 -15.488  45.635  1.00  0.00      PROA H
ATOM   2410  CB  GLU A 169      39.364 -14.894  47.167  1.00  0.00      PROA C
ATOM   2411  HB1 GLU A 169      39.907 -14.089  47.706  1.00  0.00      PROA H
ATOM   2412  HB2 GLU A 169      38.827 -15.343  48.030  1.00  0.00      PROA H
ATOM   2413  CG  GLU A 169      38.363 -14.216  46.238  1.00  0.00      PROA C
ATOM   2414  HG1 GLU A 169      37.637 -14.959  45.846  1.00  0.00      PROA H
ATOM   2415  HG2 GLU A 169      38.765 -13.666  45.360  1.00  0.00      PROA H
ATOM   2416  CD  GLU A 169      37.601 -13.085  46.963  1.00  0.00      PROA C
ATOM   2417  OE1 GLU A 169      37.763 -11.919  46.388  1.00  0.00      PROA O
ATOM   2418  OE2 GLU A 169      36.797 -13.310  47.869  1.00  0.00      PROA O
ATOM   2419  C   GLU A 169      41.459 -16.292  47.429  1.00  0.00      PROA C
ATOM   2420  O   GLU A 169      42.535 -15.622  47.376  1.00  0.00      PROA O
ATOM   2421  N   VAL A 170      41.425 -17.344  48.295  1.00  0.00      PROA N
ATOM   2422  HN  VAL A 170      40.530 -17.718  48.528  1.00  0.00      PROA H
ATOM   2423  CA  VAL A 170      42.612 -17.712  49.073  1.00  0.00      PROA C
ATOM   2424  HA  VAL A 170      43.124 -16.853  49.482  1.00  0.00      PROA H
ATOM   2425  CB  VAL A 170      42.166 -18.566  50.209  1.00  0.00      PROA C
ATOM   2426  HB  VAL A 170      41.210 -19.084  49.981  1.00  0.00      PROA H
ATOM   2427  CG1 VAL A 170      43.220 -19.504  50.737  1.00  0.00      PROA C
ATOM   2428 HG11 VAL A 170      44.256 -19.103  50.746  1.00  0.00      PROA H
ATOM   2429 HG12 VAL A 170      43.149 -20.460  50.175  1.00  0.00      PROA H
ATOM   2430 HG13 VAL A 170      43.022 -19.831  51.780  1.00  0.00      PROA H
ATOM   2431  CG2 VAL A 170      41.906 -17.547  51.403  1.00  0.00      PROA C
ATOM   2432 HG21 VAL A 170      41.637 -18.184  52.272  1.00  0.00      PROA H
ATOM   2433 HG22 VAL A 170      41.061 -16.859  51.186  1.00  0.00      PROA H
ATOM   2434 HG23 VAL A 170      42.849 -16.991  51.593  1.00  0.00      PROA H
ATOM   2435  C   VAL A 170      43.669 -18.438  48.242  1.00  0.00      PROA C
ATOM   2436  O   VAL A 170      44.861 -18.169  48.441  1.00  0.00      PROA O
ATOM   2437  N   LEU A 171      43.213 -19.309  47.253  1.00  0.00      PROA N
ATOM   2438  HN  LEU A 171      42.247 -19.550  47.308  1.00  0.00      PROA H
ATOM   2439  CA  LEU A 171      44.138 -20.019  46.324  1.00  0.00      PROA C
ATOM   2440  HA  LEU A 171      44.931 -20.436  46.927  1.00  0.00      PROA H
ATOM   2441  CB  LEU A 171      43.306 -21.137  45.612  1.00  0.00      PROA C
ATOM   2442  HB1 LEU A 171      42.551 -20.713  44.917  1.00  0.00      PROA H
ATOM   2443  HB2 LEU A 171      42.766 -21.640  46.443  1.00  0.00      PROA H
ATOM   2444  CG  LEU A 171      44.150 -22.116  44.760  1.00  0.00      PROA C
ATOM   2445  HG  LEU A 171      44.489 -21.513  43.891  1.00  0.00      PROA H
ATOM   2446  CD1 LEU A 171      45.403 -22.737  45.386  1.00  0.00      PROA C
ATOM   2447 HD11 LEU A 171      45.182 -23.099  46.413  1.00  0.00      PROA H
ATOM   2448 HD12 LEU A 171      46.231 -21.999  45.451  1.00  0.00      PROA H
ATOM   2449 HD13 LEU A 171      45.772 -23.586  44.772  1.00  0.00      PROA H
ATOM   2450  CD2 LEU A 171      43.334 -23.150  44.053  1.00  0.00      PROA C
ATOM   2451 HD21 LEU A 171      43.148 -23.912  44.839  1.00  0.00      PROA H
ATOM   2452 HD22 LEU A 171      43.829 -23.549  43.142  1.00  0.00      PROA H
ATOM   2453 HD23 LEU A 171      42.324 -22.770  43.789  1.00  0.00      PROA H
ATOM   2454  C   LEU A 171      44.859 -19.103  45.412  1.00  0.00      PROA C
ATOM   2455  O   LEU A 171      45.990 -19.326  45.122  1.00  0.00      PROA O
ATOM   2456  N   GLN A 172      44.199 -17.968  44.983  1.00  0.00      PROA N
ATOM   2457  HN  GLN A 172      43.290 -17.790  45.352  1.00  0.00      PROA H
ATOM   2458  CA  GLN A 172      44.824 -16.939  44.228  1.00  0.00      PROA C
ATOM   2459  HA  GLN A 172      45.144 -17.346  43.280  1.00  0.00      PROA H
ATOM   2460  CB  GLN A 172      43.683 -15.968  43.788  1.00  0.00      PROA C
ATOM   2461  HB1 GLN A 172      44.197 -15.044  43.446  1.00  0.00      PROA H
ATOM   2462  HB2 GLN A 172      43.128 -15.664  44.701  1.00  0.00      PROA H
ATOM   2463  CG  GLN A 172      42.757 -16.461  42.693  1.00  0.00      PROA C
ATOM   2464  HG1 GLN A 172      42.778 -15.804  41.797  1.00  0.00      PROA H
ATOM   2465  HG2 GLN A 172      41.706 -16.359  43.041  1.00  0.00      PROA H
ATOM   2466  CD  GLN A 172      43.176 -17.770  42.039  1.00  0.00      PROA C
ATOM   2467  OE1 GLN A 172      44.052 -17.911  41.152  1.00  0.00      PROA O
ATOM   2468  NE2 GLN A 172      42.582 -18.874  42.487  1.00  0.00      PROA N
ATOM   2469 HE21 GLN A 172      42.827 -19.725  42.023  1.00  0.00      PROA H
ATOM   2470 HE22 GLN A 172      41.750 -18.746  43.026  1.00  0.00      PROA H
ATOM   2471  C   GLN A 172      45.989 -16.219  44.854  1.00  0.00      PROA C
ATOM   2472  O   GLN A 172      47.054 -15.907  44.200  1.00  0.00      PROA O
ATOM   2473  N   GLY A 173      45.861 -15.783  46.170  1.00  0.00      PROA N
ATOM   2474  HN  GLY A 173      45.033 -15.823  46.724  1.00  0.00      PROA H
ATOM   2475  CA  GLY A 173      46.961 -15.289  46.988  1.00  0.00      PROA C
ATOM   2476  HA1 GLY A 173      46.607 -14.866  47.917  1.00  0.00      PROA H
ATOM   2477  HA2 GLY A 173      47.546 -14.548  46.463  1.00  0.00      PROA H
ATOM   2478  C   GLY A 173      48.069 -16.366  47.275  1.00  0.00      PROA C
ATOM   2479  O   GLY A 173      49.250 -16.029  47.173  1.00  0.00      PROA O
ATOM   2480  N   TYR A 174      47.660 -17.598  47.558  1.00  0.00      PROA N
ATOM   2481  HN  TYR A 174      46.684 -17.754  47.685  1.00  0.00      PROA H
ATOM   2482  CA  TYR A 174      48.503 -18.774  47.702  1.00  0.00      PROA C
ATOM   2483  HA  TYR A 174      49.311 -18.522  48.372  1.00  0.00      PROA H
ATOM   2484  CB  TYR A 174      47.680 -20.050  48.235  1.00  0.00      PROA C
ATOM   2485  HB1 TYR A 174      46.956 -20.328  47.439  1.00  0.00      PROA H
ATOM   2486  HB2 TYR A 174      47.076 -19.876  49.151  1.00  0.00      PROA H
ATOM   2487  CG  TYR A 174      48.575 -21.238  48.532  1.00  0.00      PROA C
ATOM   2488  CD1 TYR A 174      49.732 -21.010  49.362  1.00  0.00      PROA C
ATOM   2489  HD1 TYR A 174      49.864 -19.990  49.689  1.00  0.00      PROA H
ATOM   2490  CE1 TYR A 174      50.667 -21.990  49.617  1.00  0.00      PROA C
ATOM   2491  HE1 TYR A 174      51.546 -21.762  50.203  1.00  0.00      PROA H
ATOM   2492  CZ  TYR A 174      50.389 -23.347  49.191  1.00  0.00      PROA C
ATOM   2493  OH  TYR A 174      51.394 -24.321  49.452  1.00  0.00      PROA O
ATOM   2494  HH  TYR A 174      51.002 -25.183  49.295  1.00  0.00      PROA H
ATOM   2495  CD2 TYR A 174      48.352 -22.554  48.079  1.00  0.00      PROA C
ATOM   2496  HD2 TYR A 174      47.462 -22.741  47.496  1.00  0.00      PROA H
ATOM   2497  CE2 TYR A 174      49.224 -23.557  48.427  1.00  0.00      PROA C
ATOM   2498  HE2 TYR A 174      49.063 -24.580  48.120  1.00  0.00      PROA H
ATOM   2499  C   TYR A 174      49.355 -19.087  46.464  1.00  0.00      PROA C
ATOM   2500  O   TYR A 174      50.556 -19.247  46.605  1.00  0.00      PROA O
ATOM   2501  N   ARG A 175      48.823 -19.113  45.204  1.00  0.00      PROA N
ATOM   2502  HN  ARG A 175      47.828 -19.091  45.137  1.00  0.00      PROA H
ATOM   2503  CA  ARG A 175      49.516 -19.339  43.984  1.00  0.00      PROA C
ATOM   2504  HA  ARG A 175      50.068 -20.266  44.033  1.00  0.00      PROA H
ATOM   2505  CB  ARG A 175      48.687 -19.327  42.653  1.00  0.00      PROA C
ATOM   2506  HB1 ARG A 175      49.330 -19.230  41.752  1.00  0.00      PROA H
ATOM   2507  HB2 ARG A 175      48.116 -18.377  42.728  1.00  0.00      PROA H
ATOM   2508  CG  ARG A 175      47.756 -20.608  42.537  1.00  0.00      PROA C
ATOM   2509  HG1 ARG A 175      47.438 -20.972  43.537  1.00  0.00      PROA H
ATOM   2510  HG2 ARG A 175      48.306 -21.434  42.037  1.00  0.00      PROA H
ATOM   2511  CD  ARG A 175      46.633 -20.311  41.547  1.00  0.00      PROA C
ATOM   2512  HD1 ARG A 175      47.084 -20.042  40.568  1.00  0.00      PROA H
ATOM   2513  HD2 ARG A 175      46.006 -19.454  41.875  1.00  0.00      PROA H
ATOM   2514  NE  ARG A 175      45.829 -21.581  41.363  1.00  0.00      PROA N
ATOM   2515  HE  ARG A 175      46.148 -22.430  41.786  1.00  0.00      PROA H
ATOM   2516  CZ  ARG A 175      44.667 -21.739  40.749  1.00  0.00      PROA C
ATOM   2517  NH1 ARG A 175      44.098 -20.754  40.139  1.00  0.00      PROA N
ATOM   2518 HH11 ARG A 175      44.440 -19.873  40.468  1.00  0.00      PROA H
ATOM   2519 HH12 ARG A 175      43.154 -21.006  39.925  1.00  0.00      PROA H
ATOM   2520  NH2 ARG A 175      44.028 -22.914  40.842  1.00  0.00      PROA N
ATOM   2521 HH21 ARG A 175      43.295 -23.078  40.182  1.00  0.00      PROA H
ATOM   2522 HH22 ARG A 175      44.570 -23.753  40.899  1.00  0.00      PROA H
ATOM   2523  C   ARG A 175      50.712 -18.386  43.683  1.00  0.00      PROA C
ATOM   2524  O   ARG A 175      51.851 -18.789  43.321  1.00  0.00      PROA O
ATOM   2525  N   GLU A 176      50.514 -17.125  43.928  1.00  0.00      PROA N
ATOM   2526  HN  GLU A 176      49.616 -16.704  44.031  1.00  0.00      PROA H
ATOM   2527  CA  GLU A 176      51.603 -16.184  44.084  1.00  0.00      PROA C
ATOM   2528  HA  GLU A 176      52.218 -16.270  43.200  1.00  0.00      PROA H
ATOM   2529  CB  GLU A 176      51.098 -14.755  44.221  1.00  0.00      PROA C
ATOM   2530  HB1 GLU A 176      51.980 -14.082  44.150  1.00  0.00      PROA H
ATOM   2531  HB2 GLU A 176      50.547 -14.471  45.143  1.00  0.00      PROA H
ATOM   2532  CG  GLU A 176      50.350 -14.360  42.890  1.00  0.00      PROA C
ATOM   2533  HG1 GLU A 176      49.336 -14.808  42.820  1.00  0.00      PROA H
ATOM   2534  HG2 GLU A 176      50.957 -14.792  42.066  1.00  0.00      PROA H
ATOM   2535  CD  GLU A 176      50.353 -12.872  42.523  1.00  0.00      PROA C
ATOM   2536  OE1 GLU A 176      49.508 -12.195  43.137  1.00  0.00      PROA O
ATOM   2537  OE2 GLU A 176      51.126 -12.391  41.697  1.00  0.00      PROA O
ATOM   2538  C   GLU A 176      52.552 -16.490  45.206  1.00  0.00      PROA C
ATOM   2539  O   GLU A 176      53.771 -16.473  44.978  1.00  0.00      PROA O
ATOM   2540  N   MET A 177      52.096 -16.724  46.490  1.00  0.00      PROA N
ATOM   2541  HN  MET A 177      51.108 -16.756  46.623  1.00  0.00      PROA H
ATOM   2542  CA  MET A 177      53.014 -16.864  47.720  1.00  0.00      PROA C
ATOM   2543  HA  MET A 177      53.754 -16.081  47.645  1.00  0.00      PROA H
ATOM   2544  CB  MET A 177      52.132 -16.721  48.967  1.00  0.00      PROA C
ATOM   2545  HB1 MET A 177      52.771 -16.926  49.853  1.00  0.00      PROA H
ATOM   2546  HB2 MET A 177      51.299 -17.454  48.939  1.00  0.00      PROA H
ATOM   2547  CG  MET A 177      51.567 -15.235  49.262  1.00  0.00      PROA C
ATOM   2548  HG1 MET A 177      50.854 -14.839  48.508  1.00  0.00      PROA H
ATOM   2549  HG2 MET A 177      52.367 -14.467  49.208  1.00  0.00      PROA H
ATOM   2550  SD  MET A 177      50.793 -15.182  50.935  1.00  0.00      PROA S
ATOM   2551  CE  MET A 177      49.099 -15.704  50.505  1.00  0.00      PROA C
ATOM   2552  HE1 MET A 177      48.978 -16.741  50.126  1.00  0.00      PROA H
ATOM   2553  HE2 MET A 177      48.748 -14.968  49.751  1.00  0.00      PROA H
ATOM   2554  HE3 MET A 177      48.381 -15.689  51.353  1.00  0.00      PROA H
ATOM   2555  C   MET A 177      53.834 -18.078  47.835  1.00  0.00      PROA C
ATOM   2556  O   MET A 177      54.881 -18.120  48.489  1.00  0.00      PROA O
ATOM   2557  N   GLY A 178      53.352 -19.214  47.303  1.00  0.00      PROA N
ATOM   2558  HN  GLY A 178      52.454 -19.211  46.871  1.00  0.00      PROA H
ATOM   2559  CA  GLY A 178      53.965 -20.486  47.574  1.00  0.00      PROA C
ATOM   2560  HA1 GLY A 178      53.382 -21.274  47.120  1.00  0.00      PROA H
ATOM   2561  HA2 GLY A 178      54.137 -20.704  48.617  1.00  0.00      PROA H
ATOM   2562  C   GLY A 178      55.312 -20.679  46.772  1.00  0.00      PROA C
ATOM   2563  O   GLY A 178      56.259 -21.368  47.063  1.00  0.00      PROA O
ATOM   2564  N   GLN A 179      55.306 -19.974  45.601  1.00  0.00      PROA N
ATOM   2565  HN  GLN A 179      54.553 -19.366  45.361  1.00  0.00      PROA H
ATOM   2566  CA  GLN A 179      56.487 -19.867  44.770  1.00  0.00      PROA C
ATOM   2567  HA  GLN A 179      56.708 -20.889  44.498  1.00  0.00      PROA H
ATOM   2568  CB  GLN A 179      56.021 -19.024  43.494  1.00  0.00      PROA C
ATOM   2569  HB1 GLN A 179      56.870 -18.441  43.079  1.00  0.00      PROA H
ATOM   2570  HB2 GLN A 179      55.503 -18.136  43.916  1.00  0.00      PROA H
ATOM   2571  CG  GLN A 179      55.002 -19.707  42.514  1.00  0.00      PROA C
ATOM   2572  HG1 GLN A 179      54.801 -18.999  41.682  1.00  0.00      PROA H
ATOM   2573  HG2 GLN A 179      54.147 -20.230  42.993  1.00  0.00      PROA H
ATOM   2574  CD  GLN A 179      55.812 -20.857  41.874  1.00  0.00      PROA C
ATOM   2575  OE1 GLN A 179      55.746 -22.008  42.365  1.00  0.00      PROA O
ATOM   2576  NE2 GLN A 179      56.584 -20.685  40.795  1.00  0.00      PROA N
ATOM   2577 HE21 GLN A 179      57.108 -21.479  40.487  1.00  0.00      PROA H
ATOM   2578 HE22 GLN A 179      56.652 -19.778  40.379  1.00  0.00      PROA H
ATOM   2579  C   GLN A 179      57.721 -19.352  45.420  1.00  0.00      PROA C
ATOM   2580  O   GLN A 179      58.860 -19.835  45.252  1.00  0.00      PROA O
ATOM   2581  N   MET A 180      57.461 -18.206  46.169  1.00  0.00      PROA N
ATOM   2582  HN  MET A 180      56.536 -17.835  46.137  1.00  0.00      PROA H
ATOM   2583  CA  MET A 180      58.486 -17.421  46.898  1.00  0.00      PROA C
ATOM   2584  HA  MET A 180      59.255 -17.106  46.209  1.00  0.00      PROA H
ATOM   2585  CB  MET A 180      57.796 -16.170  47.494  1.00  0.00      PROA C
ATOM   2586  HB1 MET A 180      58.637 -15.521  47.823  1.00  0.00      PROA H
ATOM   2587  HB2 MET A 180      57.296 -16.543  48.413  1.00  0.00      PROA H
ATOM   2588  CG  MET A 180      56.947 -15.472  46.407  1.00  0.00      PROA C
ATOM   2589  HG1 MET A 180      56.084 -16.131  46.169  1.00  0.00      PROA H
ATOM   2590  HG2 MET A 180      57.556 -15.469  45.477  1.00  0.00      PROA H
ATOM   2591  SD  MET A 180      56.494 -13.760  46.856  1.00  0.00      PROA S
ATOM   2592  CE  MET A 180      55.715 -13.185  45.342  1.00  0.00      PROA C
ATOM   2593  HE1 MET A 180      56.340 -13.533  44.492  1.00  0.00      PROA H
ATOM   2594  HE2 MET A 180      55.910 -12.091  45.366  1.00  0.00      PROA H
ATOM   2595  HE3 MET A 180      54.635 -13.435  45.256  1.00  0.00      PROA H
ATOM   2596  C   MET A 180      59.174 -18.286  47.972  1.00  0.00      PROA C
ATOM   2597  O   MET A 180      60.411 -18.373  48.074  1.00  0.00      PROA O
ATOM   2598  N   LEU A 181      58.336 -19.035  48.723  1.00  0.00      PROA N
ATOM   2599  HN  LEU A 181      57.378 -18.816  48.555  1.00  0.00      PROA H
ATOM   2600  CA  LEU A 181      58.676 -19.940  49.782  1.00  0.00      PROA C
ATOM   2601  HA  LEU A 181      59.338 -19.465  50.491  1.00  0.00      PROA H
ATOM   2602  CB  LEU A 181      57.336 -20.379  50.418  1.00  0.00      PROA C
ATOM   2603  HB1 LEU A 181      57.534 -21.236  51.096  1.00  0.00      PROA H
ATOM   2604  HB2 LEU A 181      56.625 -20.767  49.658  1.00  0.00      PROA H
ATOM   2605  CG  LEU A 181      56.615 -19.216  51.191  1.00  0.00      PROA C
ATOM   2606  HG  LEU A 181      56.754 -18.281  50.609  1.00  0.00      PROA H
ATOM   2607  CD1 LEU A 181      55.135 -19.491  51.428  1.00  0.00      PROA C
ATOM   2608 HD11 LEU A 181      54.740 -18.489  51.701  1.00  0.00      PROA H
ATOM   2609 HD12 LEU A 181      55.065 -20.095  52.357  1.00  0.00      PROA H
ATOM   2610 HD13 LEU A 181      54.552 -19.854  50.554  1.00  0.00      PROA H
ATOM   2611  CD2 LEU A 181      57.292 -18.957  52.578  1.00  0.00      PROA C
ATOM   2612 HD21 LEU A 181      58.361 -18.666  52.507  1.00  0.00      PROA H
ATOM   2613 HD22 LEU A 181      57.280 -19.841  53.252  1.00  0.00      PROA H
ATOM   2614 HD23 LEU A 181      56.793 -18.121  53.112  1.00  0.00      PROA H
ATOM   2615  C   LEU A 181      59.506 -21.092  49.244  1.00  0.00      PROA C
ATOM   2616  O   LEU A 181      60.471 -21.518  49.901  1.00  0.00      PROA O
ATOM   2617  N   ALA A 182      59.154 -21.708  48.149  1.00  0.00      PROA N
ATOM   2618  HN  ALA A 182      58.374 -21.321  47.665  1.00  0.00      PROA H
ATOM   2619  CA  ALA A 182      59.767 -22.926  47.614  1.00  0.00      PROA C
ATOM   2620  HA  ALA A 182      59.848 -23.672  48.390  1.00  0.00      PROA H
ATOM   2621  CB  ALA A 182      58.796 -23.268  46.450  1.00  0.00      PROA C
ATOM   2622  HB1 ALA A 182      58.533 -22.447  45.750  1.00  0.00      PROA H
ATOM   2623  HB2 ALA A 182      57.855 -23.640  46.910  1.00  0.00      PROA H
ATOM   2624  HB3 ALA A 182      59.225 -23.988  45.721  1.00  0.00      PROA H
ATOM   2625  C   ALA A 182      61.268 -22.704  47.124  1.00  0.00      PROA C
ATOM   2626  O   ALA A 182      62.133 -23.555  47.295  1.00  0.00      PROA O
ATOM   2627  N   LYS A 183      61.402 -21.445  46.538  1.00  0.00      PROA N
ATOM   2628  HN  LYS A 183      60.671 -20.860  46.195  1.00  0.00      PROA H
ATOM   2629  CA  LYS A 183      62.641 -21.024  46.001  1.00  0.00      PROA C
ATOM   2630  HA  LYS A 183      62.962 -21.698  45.221  1.00  0.00      PROA H
ATOM   2631  CB  LYS A 183      62.374 -19.731  45.299  1.00  0.00      PROA C
ATOM   2632  HB1 LYS A 183      62.083 -18.911  45.989  1.00  0.00      PROA H
ATOM   2633  HB2 LYS A 183      61.440 -19.872  44.713  1.00  0.00      PROA H
ATOM   2634  CG  LYS A 183      63.540 -19.090  44.491  1.00  0.00      PROA C
ATOM   2635  HG1 LYS A 183      64.325 -18.729  45.189  1.00  0.00      PROA H
ATOM   2636  HG2 LYS A 183      63.155 -18.183  43.978  1.00  0.00      PROA H
ATOM   2637  CD  LYS A 183      64.147 -20.000  43.365  1.00  0.00      PROA C
ATOM   2638  HD1 LYS A 183      63.202 -20.333  42.886  1.00  0.00      PROA H
ATOM   2639  HD2 LYS A 183      64.756 -20.823  43.797  1.00  0.00      PROA H
ATOM   2640  CE  LYS A 183      64.935 -19.325  42.260  1.00  0.00      PROA C
ATOM   2641  HE1 LYS A 183      64.474 -18.422  41.807  1.00  0.00      PROA H
ATOM   2642  HE2 LYS A 183      65.116 -20.143  41.530  1.00  0.00      PROA H
ATOM   2643  NZ  LYS A 183      66.293 -18.994  42.809  1.00  0.00      PROA N
ATOM   2644  HZ1 LYS A 183      66.201 -18.085  43.307  1.00  0.00      PROA H
ATOM   2645  HZ2 LYS A 183      66.886 -18.794  41.978  1.00  0.00      PROA H
ATOM   2646  HZ3 LYS A 183      66.790 -19.706  43.381  1.00  0.00      PROA H
ATOM   2647  C   LYS A 183      63.774 -20.835  47.009  1.00  0.00      PROA C
ATOM   2648  O   LYS A 183      64.925 -21.165  46.675  1.00  0.00      PROA O
ATOM   2649  N   ASP A 184      63.344 -20.509  48.239  1.00  0.00      PROA N
ATOM   2650  HN  ASP A 184      62.367 -20.333  48.328  1.00  0.00      PROA H
ATOM   2651  CA  ASP A 184      64.273 -20.396  49.388  1.00  0.00      PROA C
ATOM   2652  HA  ASP A 184      65.326 -20.512  49.176  1.00  0.00      PROA H
ATOM   2653  CB  ASP A 184      64.098 -19.025  50.022  1.00  0.00      PROA C
ATOM   2654  HB1 ASP A 184      64.335 -18.964  51.106  1.00  0.00      PROA H
ATOM   2655  HB2 ASP A 184      63.019 -18.821  49.851  1.00  0.00      PROA H
ATOM   2656  CG  ASP A 184      64.949 -17.938  49.316  1.00  0.00      PROA C
ATOM   2657  OD1 ASP A 184      64.759 -16.710  49.566  1.00  0.00      PROA O
ATOM   2658  OD2 ASP A 184      65.812 -18.276  48.545  1.00  0.00      PROA O
ATOM   2659  C   ASP A 184      63.986 -21.484  50.401  1.00  0.00      PROA C
ATOM   2660  O   ASP A 184      64.337 -21.392  51.572  1.00  0.00      PROA O
ATOM   2661  N   ARG A 185      63.264 -22.514  50.031  1.00  0.00      PROA N
ATOM   2662  HN  ARG A 185      62.859 -22.491  49.121  1.00  0.00      PROA H
ATOM   2663  CA  ARG A 185      63.089 -23.744  50.788  1.00  0.00      PROA C
ATOM   2664  HA  ARG A 185      62.339 -24.188  50.151  1.00  0.00      PROA H
ATOM   2665  CB  ARG A 185      64.296 -24.700  50.654  1.00  0.00      PROA C
ATOM   2666  HB1 ARG A 185      64.144 -25.559  51.342  1.00  0.00      PROA H
ATOM   2667  HB2 ARG A 185      65.182 -24.205  51.106  1.00  0.00      PROA H
ATOM   2668  CG  ARG A 185      64.660 -25.388  49.323  1.00  0.00      PROA C
ATOM   2669  HG1 ARG A 185      65.626 -25.928  49.418  1.00  0.00      PROA H
ATOM   2670  HG2 ARG A 185      64.795 -24.589  48.563  1.00  0.00      PROA H
ATOM   2671  CD  ARG A 185      63.540 -26.364  48.761  1.00  0.00      PROA C
ATOM   2672  HD1 ARG A 185      62.549 -25.878  48.626  1.00  0.00      PROA H
ATOM   2673  HD2 ARG A 185      63.496 -27.249  49.430  1.00  0.00      PROA H
ATOM   2674  NE  ARG A 185      63.903 -27.080  47.526  1.00  0.00      PROA N
ATOM   2675  HE  ARG A 185      64.068 -28.065  47.572  1.00  0.00      PROA H
ATOM   2676  CZ  ARG A 185      64.372 -26.483  46.395  1.00  0.00      PROA C
ATOM   2677  NH1 ARG A 185      64.131 -25.226  46.083  1.00  0.00      PROA N
ATOM   2678 HH11 ARG A 185      64.336 -24.766  45.219  1.00  0.00      PROA H
ATOM   2679 HH12 ARG A 185      63.350 -24.792  46.530  1.00  0.00      PROA H
ATOM   2680  NH2 ARG A 185      65.016 -27.189  45.536  1.00  0.00      PROA N
ATOM   2681 HH21 ARG A 185      65.313 -28.011  46.021  1.00  0.00      PROA H
ATOM   2682 HH22 ARG A 185      65.556 -26.764  44.809  1.00  0.00      PROA H
ATOM   2683  C   ARG A 185      62.380 -23.684  52.120  1.00  0.00      PROA C
ATOM   2684  O   ARG A 185      62.515 -24.645  52.844  1.00  0.00      PROA O
ATOM   2685  N   PHE A 186      61.613 -22.611  52.378  1.00  0.00      PROA N
ATOM   2686  HN  PHE A 186      61.549 -21.872  51.712  1.00  0.00      PROA H
ATOM   2687  CA  PHE A 186      60.864 -22.502  53.550  1.00  0.00      PROA C
ATOM   2688  HA  PHE A 186      61.518 -22.639  54.399  1.00  0.00      PROA H
ATOM   2689  CB  PHE A 186      60.177 -21.134  53.656  1.00  0.00      PROA C
ATOM   2690  HB1 PHE A 186      59.466 -21.053  54.506  1.00  0.00      PROA H
ATOM   2691  HB2 PHE A 186      59.656 -20.884  52.707  1.00  0.00      PROA H
ATOM   2692  CG  PHE A 186      61.202 -19.972  53.928  1.00  0.00      PROA C
ATOM   2693  CD1 PHE A 186      61.583 -19.227  52.847  1.00  0.00      PROA C
ATOM   2694  HD1 PHE A 186      61.179 -19.582  51.910  1.00  0.00      PROA H
ATOM   2695  CE1 PHE A 186      62.345 -18.092  52.981  1.00  0.00      PROA C
ATOM   2696  HE1 PHE A 186      62.577 -17.526  52.091  1.00  0.00      PROA H
ATOM   2697  CZ  PHE A 186      62.827 -17.675  54.221  1.00  0.00      PROA C
ATOM   2698  HZ  PHE A 186      63.423 -16.780  54.324  1.00  0.00      PROA H
ATOM   2699  CD2 PHE A 186      61.707 -19.660  55.228  1.00  0.00      PROA C
ATOM   2700  HD2 PHE A 186      61.400 -20.393  55.959  1.00  0.00      PROA H
ATOM   2701  CE2 PHE A 186      62.567 -18.538  55.361  1.00  0.00      PROA C
ATOM   2702  HE2 PHE A 186      63.017 -18.443  56.338  1.00  0.00      PROA H
ATOM   2703  C   PHE A 186      59.821 -23.597  53.777  1.00  0.00      PROA C
ATOM   2704  O   PHE A 186      59.377 -24.097  52.740  1.00  0.00      PROA O
ATOM   2705  N   THR A 187      59.384 -23.968  54.978  1.00  0.00      PROA N
ATOM   2706  HN  THR A 187      59.699 -23.527  55.815  1.00  0.00      PROA H
ATOM   2707  CA  THR A 187      58.287 -24.905  55.186  1.00  0.00      PROA C
ATOM   2708  HA  THR A 187      57.910 -25.299  54.254  1.00  0.00      PROA H
ATOM   2709  CB  THR A 187      58.687 -26.162  55.959  1.00  0.00      PROA C
ATOM   2710  HB  THR A 187      59.212 -25.893  56.900  1.00  0.00      PROA H
ATOM   2711  OG1 THR A 187      59.481 -26.963  55.090  1.00  0.00      PROA O
ATOM   2712  HG1 THR A 187      60.383 -26.664  55.225  1.00  0.00      PROA H
ATOM   2713  CG2 THR A 187      57.538 -27.084  56.332  1.00  0.00      PROA C
ATOM   2714 HG21 THR A 187      57.991 -28.057  56.621  1.00  0.00      PROA H
ATOM   2715 HG22 THR A 187      56.831 -27.252  55.491  1.00  0.00      PROA H
ATOM   2716 HG23 THR A 187      56.969 -26.598  57.153  1.00  0.00      PROA H
ATOM   2717  C   THR A 187      57.183 -24.175  55.878  1.00  0.00      PROA C
ATOM   2718  O   THR A 187      57.325 -23.641  56.970  1.00  0.00      PROA O
ATOM   2719  N   LEU A 188      56.043 -24.228  55.182  1.00  0.00      PROA N
ATOM   2720  HN  LEU A 188      56.032 -24.717  54.314  1.00  0.00      PROA H
ATOM   2721  CA  LEU A 188      54.814 -23.472  55.626  1.00  0.00      PROA C
ATOM   2722  HA  LEU A 188      55.082 -22.655  56.280  1.00  0.00      PROA H
ATOM   2723  CB  LEU A 188      54.094 -22.871  54.389  1.00  0.00      PROA C
ATOM   2724  HB1 LEU A 188      53.866 -23.675  53.657  1.00  0.00      PROA H
ATOM   2725  HB2 LEU A 188      54.897 -22.333  53.841  1.00  0.00      PROA H
ATOM   2726  CG  LEU A 188      52.792 -21.985  54.621  1.00  0.00      PROA C
ATOM   2727  HG  LEU A 188      52.217 -22.571  55.370  1.00  0.00      PROA H
ATOM   2728  CD1 LEU A 188      53.099 -20.582  55.110  1.00  0.00      PROA C
ATOM   2729 HD11 LEU A 188      52.177 -19.997  55.313  1.00  0.00      PROA H
ATOM   2730 HD12 LEU A 188      53.671 -20.031  54.333  1.00  0.00      PROA H
ATOM   2731 HD13 LEU A 188      53.704 -20.657  56.039  1.00  0.00      PROA H
ATOM   2732  CD2 LEU A 188      51.891 -21.990  53.368  1.00  0.00      PROA C
ATOM   2733 HD21 LEU A 188      51.808 -23.025  52.972  1.00  0.00      PROA H
ATOM   2734 HD22 LEU A 188      52.326 -21.206  52.712  1.00  0.00      PROA H
ATOM   2735 HD23 LEU A 188      50.866 -21.674  53.655  1.00  0.00      PROA H
ATOM   2736  C   LEU A 188      53.826 -24.333  56.479  1.00  0.00      PROA C
ATOM   2737  O   LEU A 188      53.539 -25.452  56.170  1.00  0.00      PROA O
ATOM   2738  N   LYS A 189      53.338 -23.874  57.619  1.00  0.00      PROA N
ATOM   2739  HN  LYS A 189      53.422 -22.912  57.866  1.00  0.00      PROA H
ATOM   2740  CA  LYS A 189      52.548 -24.694  58.577  1.00  0.00      PROA C
ATOM   2741  HA  LYS A 189      52.628 -25.735  58.302  1.00  0.00      PROA H
ATOM   2742  CB  LYS A 189      52.970 -24.511  60.057  1.00  0.00      PROA C
ATOM   2743  HB1 LYS A 189      52.457 -25.238  60.722  1.00  0.00      PROA H
ATOM   2744  HB2 LYS A 189      52.663 -23.506  60.418  1.00  0.00      PROA H
ATOM   2745  CG  LYS A 189      54.495 -24.673  60.478  1.00  0.00      PROA C
ATOM   2746  HG1 LYS A 189      55.023 -23.959  59.811  1.00  0.00      PROA H
ATOM   2747  HG2 LYS A 189      54.780 -25.668  60.072  1.00  0.00      PROA H
ATOM   2748  CD  LYS A 189      54.789 -24.506  61.996  1.00  0.00      PROA C
ATOM   2749  HD1 LYS A 189      54.187 -23.641  62.346  1.00  0.00      PROA H
ATOM   2750  HD2 LYS A 189      55.796 -24.176  62.327  1.00  0.00      PROA H
ATOM   2751  CE  LYS A 189      54.437 -25.843  62.696  1.00  0.00      PROA C
ATOM   2752  HE1 LYS A 189      55.331 -26.500  62.631  1.00  0.00      PROA H
ATOM   2753  HE2 LYS A 189      53.522 -26.316  62.281  1.00  0.00      PROA H
ATOM   2754  NZ  LYS A 189      54.230 -25.645  64.176  1.00  0.00      PROA N
ATOM   2755  HZ1 LYS A 189      53.387 -25.053  64.319  1.00  0.00      PROA H
ATOM   2756  HZ2 LYS A 189      55.020 -25.059  64.514  1.00  0.00      PROA H
ATOM   2757  HZ3 LYS A 189      54.194 -26.634  64.494  1.00  0.00      PROA H
ATOM   2758  C   LYS A 189      51.073 -24.399  58.500  1.00  0.00      PROA C
ATOM   2759  O   LYS A 189      50.255 -25.235  58.228  1.00  0.00      PROA O
ATOM   2760  N   GLU A 190      50.744 -23.097  58.665  1.00  0.00      PROA N
ATOM   2761  HN  GLU A 190      51.429 -22.421  58.924  1.00  0.00      PROA H
ATOM   2762  CA  GLU A 190      49.391 -22.543  58.650  1.00  0.00      PROA C
ATOM   2763  HA  GLU A 190      48.699 -23.073  58.013  1.00  0.00      PROA H
ATOM   2764  CB  GLU A 190      48.645 -22.315  60.018  1.00  0.00      PROA C
ATOM   2765  HB1 GLU A 190      47.849 -21.552  59.874  1.00  0.00      PROA H
ATOM   2766  HB2 GLU A 190      49.426 -21.791  60.609  1.00  0.00      PROA H
ATOM   2767  CG  GLU A 190      48.174 -23.627  60.685  1.00  0.00      PROA C
ATOM   2768  HG1 GLU A 190      48.962 -24.401  60.568  1.00  0.00      PROA H
ATOM   2769  HG2 GLU A 190      47.300 -24.071  60.162  1.00  0.00      PROA H
ATOM   2770  CD  GLU A 190      48.011 -23.421  62.270  1.00  0.00      PROA C
ATOM   2771  OE1 GLU A 190      49.024 -23.235  62.991  1.00  0.00      PROA O
ATOM   2772  OE2 GLU A 190      46.849 -23.655  62.741  1.00  0.00      PROA O
ATOM   2773  C   GLU A 190      49.468 -21.185  58.030  1.00  0.00      PROA C
ATOM   2774  O   GLU A 190      50.421 -20.435  58.184  1.00  0.00      PROA O
ATOM   2775  N   ALA A 191      48.429 -20.845  57.247  1.00  0.00      PROA N
ATOM   2776  HN  ALA A 191      47.678 -21.496  57.163  1.00  0.00      PROA H
ATOM   2777  CA  ALA A 191      48.226 -19.549  56.592  1.00  0.00      PROA C
ATOM   2778  HA  ALA A 191      48.892 -18.848  57.072  1.00  0.00      PROA H
ATOM   2779  CB  ALA A 191      48.448 -19.515  55.056  1.00  0.00      PROA C
ATOM   2780  HB1 ALA A 191      49.520 -19.677  54.817  1.00  0.00      PROA H
ATOM   2781  HB2 ALA A 191      48.087 -18.524  54.705  1.00  0.00      PROA H
ATOM   2782  HB3 ALA A 191      47.761 -20.181  54.492  1.00  0.00      PROA H
ATOM   2783  C   ALA A 191      46.795 -19.177  56.777  1.00  0.00      PROA C
ATOM   2784  O   ALA A 191      45.853 -19.832  56.396  1.00  0.00      PROA O
ATOM   2785  N   ALA A 192      46.563 -18.011  57.432  1.00  0.00      PROA N
ATOM   2786  HN  ALA A 192      47.286 -17.473  57.859  1.00  0.00      PROA H
ATOM   2787  CA  ALA A 192      45.238 -17.538  57.728  1.00  0.00      PROA C
ATOM   2788  HA  ALA A 192      44.460 -18.135  57.275  1.00  0.00      PROA H
ATOM   2789  CB  ALA A 192      45.027 -17.504  59.249  1.00  0.00      PROA C
ATOM   2790  HB1 ALA A 192      45.818 -16.831  59.644  1.00  0.00      PROA H
ATOM   2791  HB2 ALA A 192      45.303 -18.544  59.527  1.00  0.00      PROA H
ATOM   2792  HB3 ALA A 192      43.971 -17.181  59.370  1.00  0.00      PROA H
ATOM   2793  C   ALA A 192      44.942 -16.167  57.087  1.00  0.00      PROA C
ATOM   2794  O   ALA A 192      45.788 -15.294  57.149  1.00  0.00      PROA O
ATOM   2795  N   MET A 193      43.744 -15.982  56.389  1.00  0.00      PROA N
ATOM   2796  HN  MET A 193      43.293 -16.822  56.097  1.00  0.00      PROA H
ATOM   2797  CA  MET A 193      43.303 -14.705  55.856  1.00  0.00      PROA C
ATOM   2798  HA  MET A 193      44.193 -14.094  55.870  1.00  0.00      PROA H
ATOM   2799  CB  MET A 193      42.818 -14.859  54.428  1.00  0.00      PROA C
ATOM   2800  HB1 MET A 193      41.814 -15.335  54.438  1.00  0.00      PROA H
ATOM   2801  HB2 MET A 193      43.497 -15.490  53.816  1.00  0.00      PROA H
ATOM   2802  CG  MET A 193      42.675 -13.453  53.799  1.00  0.00      PROA C
ATOM   2803  HG1 MET A 193      43.677 -12.992  53.934  1.00  0.00      PROA H
ATOM   2804  HG2 MET A 193      42.035 -12.859  54.485  1.00  0.00      PROA H
ATOM   2805  SD  MET A 193      42.272 -13.446  52.081  1.00  0.00      PROA S
ATOM   2806  CE  MET A 193      40.640 -14.166  52.288  1.00  0.00      PROA C
ATOM   2807  HE1 MET A 193      40.087 -13.622  53.083  1.00  0.00      PROA H
ATOM   2808  HE2 MET A 193      40.657 -15.231  52.603  1.00  0.00      PROA H
ATOM   2809  HE3 MET A 193      40.074 -14.119  51.333  1.00  0.00      PROA H
ATOM   2810  C   MET A 193      42.098 -14.144  56.700  1.00  0.00      PROA C
ATOM   2811  O   MET A 193      41.153 -14.833  56.930  1.00  0.00      PROA O
ATOM   2812  N   THR A 194      42.119 -12.835  57.067  1.00  0.00      PROA N
ATOM   2813  HN  THR A 194      42.878 -12.205  56.925  1.00  0.00      PROA H
ATOM   2814  CA  THR A 194      40.896 -12.267  57.816  1.00  0.00      PROA C
ATOM   2815  HA  THR A 194      40.275 -13.087  58.144  1.00  0.00      PROA H
ATOM   2816  CB  THR A 194      41.214 -11.378  59.056  1.00  0.00      PROA C
ATOM   2817  HB  THR A 194      40.286 -11.269  59.657  1.00  0.00      PROA H
ATOM   2818  OG1 THR A 194      41.582 -10.129  58.542  1.00  0.00      PROA O
ATOM   2819  HG1 THR A 194      41.316  -9.594  59.293  1.00  0.00      PROA H
ATOM   2820  CG2 THR A 194      42.321 -12.013  59.948  1.00  0.00      PROA C
ATOM   2821 HG21 THR A 194      43.261 -11.839  59.384  1.00  0.00      PROA H
ATOM   2822 HG22 THR A 194      42.206 -13.103  60.128  1.00  0.00      PROA H
ATOM   2823 HG23 THR A 194      42.369 -11.514  60.940  1.00  0.00      PROA H
ATOM   2824  C   THR A 194      39.842 -11.707  56.889  1.00  0.00      PROA C
ATOM   2825  O   THR A 194      40.059 -11.498  55.676  1.00  0.00      PROA O
ATOM   2826  N   ALA A 195      38.647 -11.439  57.396  1.00  0.00      PROA N
ATOM   2827  HN  ALA A 195      38.554 -11.757  58.336  1.00  0.00      PROA H
ATOM   2828  CA  ALA A 195      37.570 -10.739  56.766  1.00  0.00      PROA C
ATOM   2829  HA  ALA A 195      37.116 -11.439  56.081  1.00  0.00      PROA H
ATOM   2830  CB  ALA A 195      36.408 -10.589  57.833  1.00  0.00      PROA C
ATOM   2831  HB1 ALA A 195      36.160 -11.580  58.269  1.00  0.00      PROA H
ATOM   2832  HB2 ALA A 195      35.440 -10.277  57.386  1.00  0.00      PROA H
ATOM   2833  HB3 ALA A 195      36.693  -9.897  58.654  1.00  0.00      PROA H
ATOM   2834  C   ALA A 195      37.909  -9.413  56.083  1.00  0.00      PROA C
ATOM   2835  O   ALA A 195      37.327  -9.035  55.081  1.00  0.00      PROA O
ATOM   2836  N   ARG A 196      38.840  -8.650  56.676  1.00  0.00      PROA N
ATOM   2837  HN  ARG A 196      39.201  -8.812  57.591  1.00  0.00      PROA H
ATOM   2838  CA  ARG A 196      39.204  -7.314  56.141  1.00  0.00      PROA C
ATOM   2839  HA  ARG A 196      38.465  -6.865  55.494  1.00  0.00      PROA H
ATOM   2840  CB  ARG A 196      39.568  -6.282  57.302  1.00  0.00      PROA C
ATOM   2841  HB1 ARG A 196      38.791  -6.354  58.094  1.00  0.00      PROA H
ATOM   2842  HB2 ARG A 196      39.652  -5.237  56.934  1.00  0.00      PROA H
ATOM   2843  CG  ARG A 196      40.944  -6.542  58.002  1.00  0.00      PROA C
ATOM   2844  HG1 ARG A 196      41.706  -6.363  57.213  1.00  0.00      PROA H
ATOM   2845  HG2 ARG A 196      41.121  -7.631  58.133  1.00  0.00      PROA H
ATOM   2846  CD  ARG A 196      41.087  -5.832  59.313  1.00  0.00      PROA C
ATOM   2847  HD1 ARG A 196      40.381  -6.175  60.099  1.00  0.00      PROA H
ATOM   2848  HD2 ARG A 196      40.927  -4.742  59.172  1.00  0.00      PROA H
ATOM   2849  NE  ARG A 196      42.472  -6.080  59.837  1.00  0.00      PROA N
ATOM   2850  HE  ARG A 196      42.642  -6.955  60.290  1.00  0.00      PROA H
ATOM   2851  CZ  ARG A 196      43.574  -5.328  59.615  1.00  0.00      PROA C
ATOM   2852  NH1 ARG A 196      43.577  -4.117  59.111  1.00  0.00      PROA N
ATOM   2853 HH11 ARG A 196      42.739  -3.600  58.935  1.00  0.00      PROA H
ATOM   2854 HH12 ARG A 196      44.443  -3.619  59.147  1.00  0.00      PROA H
ATOM   2855  NH2 ARG A 196      44.731  -5.782  59.993  1.00  0.00      PROA N
ATOM   2856 HH21 ARG A 196      44.677  -6.486  60.701  1.00  0.00      PROA H
ATOM   2857 HH22 ARG A 196      45.526  -5.367  59.550  1.00  0.00      PROA H
ATOM   2858  C   ARG A 196      40.446  -7.540  55.311  1.00  0.00      PROA C
ATOM   2859  O   ARG A 196      41.026  -6.580  54.760  1.00  0.00      PROA O
ATOM   2860  N   ARG A 197      40.904  -8.777  55.137  1.00  0.00      PROA N
ATOM   2861  HN  ARG A 197      40.360  -9.483  55.584  1.00  0.00      PROA H
ATOM   2862  CA  ARG A 197      42.014  -9.249  54.384  1.00  0.00      PROA C
ATOM   2863  HA  ARG A 197      41.837 -10.311  54.297  1.00  0.00      PROA H
ATOM   2864  CB  ARG A 197      42.087  -8.592  52.979  1.00  0.00      PROA C
ATOM   2865  HB1 ARG A 197      42.959  -9.054  52.470  1.00  0.00      PROA H
ATOM   2866  HB2 ARG A 197      42.390  -7.529  53.096  1.00  0.00      PROA H
ATOM   2867  CG  ARG A 197      40.752  -8.788  52.210  1.00  0.00      PROA C
ATOM   2868  HG1 ARG A 197      40.824  -8.209  51.264  1.00  0.00      PROA H
ATOM   2869  HG2 ARG A 197      39.819  -8.414  52.683  1.00  0.00      PROA H
ATOM   2870  CD  ARG A 197      40.451 -10.267  51.747  1.00  0.00      PROA C
ATOM   2871  HD1 ARG A 197      40.569 -11.076  52.499  1.00  0.00      PROA H
ATOM   2872  HD2 ARG A 197      41.225 -10.562  51.007  1.00  0.00      PROA H
ATOM   2873  NE  ARG A 197      39.084 -10.415  51.177  1.00  0.00      PROA N
ATOM   2874  HE  ARG A 197      38.414  -9.802  51.597  1.00  0.00      PROA H
ATOM   2875  CZ  ARG A 197      38.652 -11.204  50.233  1.00  0.00      PROA C
ATOM   2876  NH1 ARG A 197      39.393 -12.134  49.555  1.00  0.00      PROA N
ATOM   2877 HH11 ARG A 197      38.926 -12.841  49.023  1.00  0.00      PROA H
ATOM   2878 HH12 ARG A 197      40.381 -12.263  49.640  1.00  0.00      PROA H
ATOM   2879  NH2 ARG A 197      37.419 -11.057  49.847  1.00  0.00      PROA N
ATOM   2880 HH21 ARG A 197      37.076 -11.614  49.091  1.00  0.00      PROA H
ATOM   2881 HH22 ARG A 197      36.822 -10.450  50.372  1.00  0.00      PROA H
ATOM   2882  C   ARG A 197      43.334  -9.190  55.136  1.00  0.00      PROA C
ATOM   2883  O   ARG A 197      44.382  -9.077  54.463  1.00  0.00      PROA O
ATOM   2884  N   SER A 198      43.454  -9.471  56.401  1.00  0.00      PROA N
ATOM   2885  HN  SER A 198      42.646  -9.740  56.920  1.00  0.00      PROA H
ATOM   2886  CA  SER A 198      44.769  -9.545  57.045  1.00  0.00      PROA C
ATOM   2887  HA  SER A 198      45.551  -8.982  56.559  1.00  0.00      PROA H
ATOM   2888  CB  SER A 198      44.853  -9.101  58.543  1.00  0.00      PROA C
ATOM   2889  HB1 SER A 198      44.283  -9.674  59.305  1.00  0.00      PROA H
ATOM   2890  HB2 SER A 198      44.417  -8.087  58.668  1.00  0.00      PROA H
ATOM   2891  OG  SER A 198      46.187  -9.146  59.081  1.00  0.00      PROA O
ATOM   2892  HG1 SER A 198      46.333 -10.070  59.297  1.00  0.00      PROA H
ATOM   2893  C   SER A 198      45.359 -10.943  56.907  1.00  0.00      PROA C
ATOM   2894  O   SER A 198      44.783 -11.959  57.287  1.00  0.00      PROA O
ATOM   2895  N   TRP A 199      46.625 -11.022  56.389  1.00  0.00      PROA N
ATOM   2896  HN  TRP A 199      47.235 -10.233  56.400  1.00  0.00      PROA H
ATOM   2897  CA  TRP A 199      47.299 -12.326  56.220  1.00  0.00      PROA C
ATOM   2898  HA  TRP A 199      46.499 -13.042  56.331  1.00  0.00      PROA H
ATOM   2899  CB  TRP A 199      47.795 -12.573  54.803  1.00  0.00      PROA C
ATOM   2900  HB1 TRP A 199      48.455 -13.467  54.807  1.00  0.00      PROA H
ATOM   2901  HB2 TRP A 199      48.402 -11.677  54.552  1.00  0.00      PROA H
ATOM   2902  CG  TRP A 199      46.859 -12.737  53.643  1.00  0.00      PROA C
ATOM   2903  CD1 TRP A 199      46.552 -11.764  52.735  1.00  0.00      PROA C
ATOM   2904  HD1 TRP A 199      46.739 -10.702  52.796  1.00  0.00      PROA H
ATOM   2905  NE1 TRP A 199      45.935 -12.366  51.601  1.00  0.00      PROA N
ATOM   2906  HE1 TRP A 199      45.953 -11.917  50.734  1.00  0.00      PROA H
ATOM   2907  CE2 TRP A 199      45.882 -13.766  51.762  1.00  0.00      PROA C
ATOM   2908  CD2 TRP A 199      46.470 -13.996  53.062  1.00  0.00      PROA C
ATOM   2909  CE3 TRP A 199      46.470 -15.331  53.528  1.00  0.00      PROA C
ATOM   2910  HE3 TRP A 199      46.838 -15.513  54.527  1.00  0.00      PROA H
ATOM   2911  CZ3 TRP A 199      46.117 -16.339  52.569  1.00  0.00      PROA C
ATOM   2912  HZ3 TRP A 199      46.089 -17.377  52.865  1.00  0.00      PROA H
ATOM   2913  CZ2 TRP A 199      45.581 -14.691  50.837  1.00  0.00      PROA C
ATOM   2914  HZ2 TRP A 199      45.193 -14.412  49.868  1.00  0.00      PROA H
ATOM   2915  CH2 TRP A 199      45.611 -16.034  51.309  1.00  0.00      PROA C
ATOM   2916  HH2 TRP A 199      45.540 -16.808  50.558  1.00  0.00      PROA H
ATOM   2917  C   TRP A 199      48.331 -12.649  57.328  1.00  0.00      PROA C
ATOM   2918  O   TRP A 199      49.267 -11.916  57.693  1.00  0.00      PROA O
ATOM   2919  N   GLN A 200      48.152 -13.897  57.786  1.00  0.00      PROA N
ATOM   2920  HN  GLN A 200      47.482 -14.536  57.417  1.00  0.00      PROA H
ATOM   2921  CA  GLN A 200      49.030 -14.373  58.877  1.00  0.00      PROA C
ATOM   2922  HA  GLN A 200      49.874 -13.700  58.914  1.00  0.00      PROA H
ATOM   2923  CB  GLN A 200      48.345 -14.622  60.288  1.00  0.00      PROA C
ATOM   2924  HB1 GLN A 200      49.174 -15.051  60.890  1.00  0.00      PROA H
ATOM   2925  HB2 GLN A 200      47.599 -15.440  60.195  1.00  0.00      PROA H
ATOM   2926  CG  GLN A 200      47.709 -13.420  61.018  1.00  0.00      PROA C
ATOM   2927  HG1 GLN A 200      48.381 -12.556  61.208  1.00  0.00      PROA H
ATOM   2928  HG2 GLN A 200      47.289 -13.588  62.033  1.00  0.00      PROA H
ATOM   2929  CD  GLN A 200      46.501 -12.765  60.295  1.00  0.00      PROA C
ATOM   2930  OE1 GLN A 200      46.513 -11.532  60.115  1.00  0.00      PROA O
ATOM   2931  NE2 GLN A 200      45.553 -13.627  59.993  1.00  0.00      PROA N
ATOM   2932 HE21 GLN A 200      44.679 -13.216  59.731  1.00  0.00      PROA H
ATOM   2933 HE22 GLN A 200      45.731 -14.604  60.104  1.00  0.00      PROA H
ATOM   2934  C   GLN A 200      49.672 -15.728  58.557  1.00  0.00      PROA C
ATOM   2935  O   GLN A 200      48.997 -16.717  58.378  1.00  0.00      PROA O
ATOM   2936  N   LEU A 201      51.003 -15.818  58.448  1.00  0.00      PROA N
ATOM   2937  HN  LEU A 201      51.521 -14.967  58.485  1.00  0.00      PROA H
ATOM   2938  CA  LEU A 201      51.721 -17.025  58.034  1.00  0.00      PROA C
ATOM   2939  HA  LEU A 201      50.962 -17.769  57.845  1.00  0.00      PROA H
ATOM   2940  CB  LEU A 201      52.536 -16.663  56.672  1.00  0.00      PROA C
ATOM   2941  HB1 LEU A 201      53.214 -17.538  56.574  1.00  0.00      PROA H
ATOM   2942  HB2 LEU A 201      53.145 -15.750  56.849  1.00  0.00      PROA H
ATOM   2943  CG  LEU A 201      51.689 -16.572  55.359  1.00  0.00      PROA C
ATOM   2944  HG  LEU A 201      51.056 -17.485  55.334  1.00  0.00      PROA H
ATOM   2945  CD1 LEU A 201      50.886 -15.234  55.267  1.00  0.00      PROA C
ATOM   2946 HD11 LEU A 201      50.132 -15.029  56.056  1.00  0.00      PROA H
ATOM   2947 HD12 LEU A 201      50.366 -15.273  54.286  1.00  0.00      PROA H
ATOM   2948 HD13 LEU A 201      51.657 -14.438  55.352  1.00  0.00      PROA H
ATOM   2949  CD2 LEU A 201      52.751 -16.710  54.208  1.00  0.00      PROA C
ATOM   2950 HD21 LEU A 201      53.506 -15.910  54.364  1.00  0.00      PROA H
ATOM   2951 HD22 LEU A 201      52.285 -16.471  53.228  1.00  0.00      PROA H
ATOM   2952 HD23 LEU A 201      53.248 -17.699  54.304  1.00  0.00      PROA H
ATOM   2953  C   LEU A 201      52.522 -17.483  59.156  1.00  0.00      PROA C
ATOM   2954  O   LEU A 201      53.079 -16.719  59.937  1.00  0.00      PROA O
ATOM   2955  N   THR A 202      52.635 -18.849  59.308  1.00  0.00      PROA N
ATOM   2956  HN  THR A 202      52.036 -19.394  58.726  1.00  0.00      PROA H
ATOM   2957  CA  THR A 202      53.513 -19.494  60.281  1.00  0.00      PROA C
ATOM   2958  HA  THR A 202      54.249 -18.811  60.679  1.00  0.00      PROA H
ATOM   2959  CB  THR A 202      52.710 -20.265  61.346  1.00  0.00      PROA C
ATOM   2960  HB  THR A 202      52.235 -21.185  60.945  1.00  0.00      PROA H
ATOM   2961  OG1 THR A 202      51.733 -19.478  62.000  1.00  0.00      PROA O
ATOM   2962  HG1 THR A 202      51.336 -20.063  62.649  1.00  0.00      PROA H
ATOM   2963  CG2 THR A 202      53.571 -20.743  62.488  1.00  0.00      PROA C
ATOM   2964 HG21 THR A 202      54.372 -21.360  62.029  1.00  0.00      PROA H
ATOM   2965 HG22 THR A 202      52.984 -21.338  63.220  1.00  0.00      PROA H
ATOM   2966 HG23 THR A 202      54.082 -19.889  62.982  1.00  0.00      PROA H
ATOM   2967  C   THR A 202      54.423 -20.497  59.535  1.00  0.00      PROA C
ATOM   2968  O   THR A 202      53.962 -21.229  58.681  1.00  0.00      PROA O
ATOM   2969  N   LEU A 203      55.747 -20.508  59.805  1.00  0.00      PROA N
ATOM   2970  HN  LEU A 203      56.068 -20.092  60.652  1.00  0.00      PROA H
ATOM   2971  CA  LEU A 203      56.707 -21.365  59.192  1.00  0.00      PROA C
ATOM   2972  HA  LEU A 203      56.241 -22.112  58.567  1.00  0.00      PROA H
ATOM   2973  CB  LEU A 203      57.801 -20.659  58.433  1.00  0.00      PROA C
ATOM   2974  HB1 LEU A 203      58.415 -21.374  57.845  1.00  0.00      PROA H
ATOM   2975  HB2 LEU A 203      58.475 -20.230  59.205  1.00  0.00      PROA H
ATOM   2976  CG  LEU A 203      57.405 -19.542  57.464  1.00  0.00      PROA C
ATOM   2977  HG  LEU A 203      56.734 -18.840  58.005  1.00  0.00      PROA H
ATOM   2978  CD1 LEU A 203      58.668 -18.701  57.047  1.00  0.00      PROA C
ATOM   2979 HD11 LEU A 203      59.227 -18.406  57.961  1.00  0.00      PROA H
ATOM   2980 HD12 LEU A 203      58.373 -17.834  56.417  1.00  0.00      PROA H
ATOM   2981 HD13 LEU A 203      59.212 -19.445  56.428  1.00  0.00      PROA H
ATOM   2982  CD2 LEU A 203      56.744 -20.091  56.228  1.00  0.00      PROA C
ATOM   2983 HD21 LEU A 203      57.510 -20.445  55.505  1.00  0.00      PROA H
ATOM   2984 HD22 LEU A 203      56.106 -19.331  55.727  1.00  0.00      PROA H
ATOM   2985 HD23 LEU A 203      56.053 -20.878  56.601  1.00  0.00      PROA H
ATOM   2986  C   LEU A 203      57.364 -22.212  60.265  1.00  0.00      PROA C
ATOM   2987  O   LEU A 203      57.366 -21.890  61.464  1.00  0.00      PROA O
ATOM   2988  N   ASN A 204      58.002 -23.344  59.791  1.00  0.00      PROA N
ATOM   2989  HN  ASN A 204      58.035 -23.529  58.812  1.00  0.00      PROA H
ATOM   2990  CA  ASN A 204      58.802 -24.282  60.530  1.00  0.00      PROA C
ATOM   2991  HA  ASN A 204      58.202 -24.744  61.300  1.00  0.00      PROA H
ATOM   2992  CB  ASN A 204      59.401 -25.297  59.517  1.00  0.00      PROA C
ATOM   2993  HB1 ASN A 204      60.061 -24.733  58.824  1.00  0.00      PROA H
ATOM   2994  HB2 ASN A 204      58.573 -25.931  59.134  1.00  0.00      PROA H
ATOM   2995  CG  ASN A 204      60.368 -26.304  60.159  1.00  0.00      PROA C
ATOM   2996  OD1 ASN A 204      61.605 -26.336  60.022  1.00  0.00      PROA O
ATOM   2997  ND2 ASN A 204      59.902 -27.243  60.919  1.00  0.00      PROA N
ATOM   2998 HD21 ASN A 204      60.587 -27.877  61.277  1.00  0.00      PROA H
ATOM   2999 HD22 ASN A 204      58.911 -27.350  60.842  1.00  0.00      PROA H
ATOM   3000  C   ASN A 204      59.874 -23.564  61.393  1.00  0.00      PROA C
ATOM   3001  O   ASN A 204      60.409 -22.483  61.080  1.00  0.00      PROA O
ATOM   3002  N   ASN A 205      59.938 -24.104  62.637  1.00  0.00      PROA N
ATOM   3003  HN  ASN A 205      59.340 -24.889  62.778  1.00  0.00      PROA H
ATOM   3004  CA  ASN A 205      60.768 -23.700  63.728  1.00  0.00      PROA C
ATOM   3005  HA  ASN A 205      60.932 -24.522  64.409  1.00  0.00      PROA H
ATOM   3006  CB  ASN A 205      62.074 -23.020  63.440  1.00  0.00      PROA C
ATOM   3007  HB1 ASN A 205      62.578 -22.752  64.393  1.00  0.00      PROA H
ATOM   3008  HB2 ASN A 205      61.958 -22.068  62.880  1.00  0.00      PROA H
ATOM   3009  CG  ASN A 205      62.979 -23.914  62.655  1.00  0.00      PROA C
ATOM   3010  OD1 ASN A 205      63.063 -25.125  62.711  1.00  0.00      PROA O
ATOM   3011  ND2 ASN A 205      63.829 -23.218  61.820  1.00  0.00      PROA N
ATOM   3012 HD21 ASN A 205      64.446 -23.846  61.345  1.00  0.00      PROA H
ATOM   3013 HD22 ASN A 205      63.656 -22.251  61.636  1.00  0.00      PROA H
ATOM   3014  C   ASN A 205      59.845 -22.730  64.553  1.00  0.00      PROA C
ATOM   3015  O   ASN A 205      60.353 -22.136  65.518  1.00  0.00      PROA O
ATOM   3016  N   ASP A 206      58.519 -22.681  64.179  1.00  0.00      PROA N
ATOM   3017  HN  ASP A 206      58.342 -23.138  63.311  1.00  0.00      PROA H
ATOM   3018  CA  ASP A 206      57.453 -21.958  64.929  1.00  0.00      PROA C
ATOM   3019  HA  ASP A 206      56.534 -22.275  64.457  1.00  0.00      PROA H
ATOM   3020  CB  ASP A 206      57.150 -22.554  66.357  1.00  0.00      PROA C
ATOM   3021  HB1 ASP A 206      56.362 -21.898  66.784  1.00  0.00      PROA H
ATOM   3022  HB2 ASP A 206      58.119 -22.485  66.897  1.00  0.00      PROA H
ATOM   3023  CG  ASP A 206      56.643 -24.035  66.303  1.00  0.00      PROA C
ATOM   3024  OD1 ASP A 206      56.413 -24.618  67.426  1.00  0.00      PROA O
ATOM   3025  OD2 ASP A 206      56.414 -24.586  65.164  1.00  0.00      PROA O
ATOM   3026  C   ASP A 206      57.428 -20.462  64.769  1.00  0.00      PROA C
ATOM   3027  O   ASP A 206      57.356 -19.774  65.756  1.00  0.00      PROA O
ATOM   3028  N   ILE A 207      57.681 -20.009  63.518  1.00  0.00      PROA N
ATOM   3029  HN  ILE A 207      57.599 -20.571  62.699  1.00  0.00      PROA H
ATOM   3030  CA  ILE A 207      57.988 -18.584  63.311  1.00  0.00      PROA C
ATOM   3031  HA  ILE A 207      58.095 -18.064  64.252  1.00  0.00      PROA H
ATOM   3032  CB  ILE A 207      59.203 -18.346  62.517  1.00  0.00      PROA C
ATOM   3033  HB  ILE A 207      59.177 -18.843  61.524  1.00  0.00      PROA H
ATOM   3034  CG2 ILE A 207      59.466 -16.833  62.223  1.00  0.00      PROA C
ATOM   3035 HG21 ILE A 207      59.536 -16.327  63.210  1.00  0.00      PROA H
ATOM   3036 HG22 ILE A 207      58.745 -16.321  61.550  1.00  0.00      PROA H
ATOM   3037 HG23 ILE A 207      60.441 -16.526  61.788  1.00  0.00      PROA H
ATOM   3038  CG1 ILE A 207      60.352 -18.889  63.334  1.00  0.00      PROA C
ATOM   3039 HG11 ILE A 207      60.173 -19.766  63.992  1.00  0.00      PROA H
ATOM   3040 HG12 ILE A 207      60.642 -18.031  63.977  1.00  0.00      PROA H
ATOM   3041  CD  ILE A 207      61.448 -19.213  62.355  1.00  0.00      PROA C
ATOM   3042  HD1 ILE A 207      61.161 -20.021  61.648  1.00  0.00      PROA H
ATOM   3043  HD2 ILE A 207      62.376 -19.538  62.871  1.00  0.00      PROA H
ATOM   3044  HD3 ILE A 207      61.733 -18.371  61.689  1.00  0.00      PROA H
ATOM   3045  C   ILE A 207      56.776 -17.927  62.760  1.00  0.00      PROA C
ATOM   3046  O   ILE A 207      56.327 -18.207  61.709  1.00  0.00      PROA O
ATOM   3047  N   LYS A 208      56.161 -17.008  63.466  1.00  0.00      PROA N
ATOM   3048  HN  LYS A 208      56.564 -16.785  64.350  1.00  0.00      PROA H
ATOM   3049  CA  LYS A 208      54.995 -16.256  63.066  1.00  0.00      PROA C
ATOM   3050  HA  LYS A 208      54.347 -16.894  62.482  1.00  0.00      PROA H
ATOM   3051  CB  LYS A 208      54.346 -15.694  64.442  1.00  0.00      PROA C
ATOM   3052  HB1 LYS A 208      53.744 -14.769  64.315  1.00  0.00      PROA H
ATOM   3053  HB2 LYS A 208      55.249 -15.466  65.047  1.00  0.00      PROA H
ATOM   3054  CG  LYS A 208      53.652 -16.739  65.270  1.00  0.00      PROA C
ATOM   3055  HG1 LYS A 208      53.537 -16.449  66.337  1.00  0.00      PROA H
ATOM   3056  HG2 LYS A 208      54.376 -17.580  65.335  1.00  0.00      PROA H
ATOM   3057  CD  LYS A 208      52.448 -17.395  64.496  1.00  0.00      PROA C
ATOM   3058  HD1 LYS A 208      52.286 -18.443  64.825  1.00  0.00      PROA H
ATOM   3059  HD2 LYS A 208      52.641 -17.348  63.403  1.00  0.00      PROA H
ATOM   3060  CE  LYS A 208      51.157 -16.624  64.858  1.00  0.00      PROA C
ATOM   3061  HE1 LYS A 208      51.197 -16.549  65.966  1.00  0.00      PROA H
ATOM   3062  HE2 LYS A 208      50.170 -17.115  64.722  1.00  0.00      PROA H
ATOM   3063  NZ  LYS A 208      51.003 -15.403  64.142  1.00  0.00      PROA N
ATOM   3064  HZ1 LYS A 208      50.014 -15.373  63.821  1.00  0.00      PROA H
ATOM   3065  HZ2 LYS A 208      51.554 -15.468  63.263  1.00  0.00      PROA H
ATOM   3066  HZ3 LYS A 208      51.357 -14.615  64.721  1.00  0.00      PROA H
ATOM   3067  C   LYS A 208      55.383 -15.015  62.169  1.00  0.00      PROA C
ATOM   3068  O   LYS A 208      56.040 -14.072  62.592  1.00  0.00      PROA O
ATOM   3069  N   LEU A 209      54.959 -14.996  60.922  1.00  0.00      PROA N
ATOM   3070  HN  LEU A 209      54.487 -15.827  60.637  1.00  0.00      PROA H
ATOM   3071  CA  LEU A 209      55.291 -14.081  59.826  1.00  0.00      PROA C
ATOM   3072  HA  LEU A 209      56.059 -13.455  60.257  1.00  0.00      PROA H
ATOM   3073  CB  LEU A 209      55.776 -14.940  58.558  1.00  0.00      PROA C
ATOM   3074  HB1 LEU A 209      55.148 -15.802  58.247  1.00  0.00      PROA H
ATOM   3075  HB2 LEU A 209      56.815 -15.288  58.744  1.00  0.00      PROA H
ATOM   3076  CG  LEU A 209      55.852 -14.189  57.177  1.00  0.00      PROA C
ATOM   3077  HG  LEU A 209      54.883 -13.689  56.961  1.00  0.00      PROA H
ATOM   3078  CD1 LEU A 209      56.889 -12.993  57.275  1.00  0.00      PROA C
ATOM   3079 HD11 LEU A 209      56.461 -12.358  58.080  1.00  0.00      PROA H
ATOM   3080 HD12 LEU A 209      56.844 -12.364  56.360  1.00  0.00      PROA H
ATOM   3081 HD13 LEU A 209      57.938 -13.204  57.577  1.00  0.00      PROA H
ATOM   3082  CD2 LEU A 209      55.995 -15.214  56.026  1.00  0.00      PROA C
ATOM   3083 HD21 LEU A 209      55.795 -14.692  55.066  1.00  0.00      PROA H
ATOM   3084 HD22 LEU A 209      55.382 -16.122  56.209  1.00  0.00      PROA H
ATOM   3085 HD23 LEU A 209      57.037 -15.598  56.054  1.00  0.00      PROA H
ATOM   3086  C   LEU A 209      54.150 -13.091  59.606  1.00  0.00      PROA C
ATOM   3087  O   LEU A 209      53.116 -13.524  59.060  1.00  0.00      PROA O
ATOM   3088  N   ASN A 210      54.245 -11.805  59.914  1.00  0.00      PROA N
ATOM   3089  HN  ASN A 210      55.113 -11.526  60.317  1.00  0.00      PROA H
ATOM   3090  CA  ASN A 210      53.129 -10.938  59.768  1.00  0.00      PROA C
ATOM   3091  HA  ASN A 210      52.198 -11.484  59.724  1.00  0.00      PROA H
ATOM   3092  CB  ASN A 210      53.084  -9.991  60.943  1.00  0.00      PROA C
ATOM   3093  HB1 ASN A 210      52.079  -9.525  60.863  1.00  0.00      PROA H
ATOM   3094  HB2 ASN A 210      53.841  -9.188  61.067  1.00  0.00      PROA H
ATOM   3095  CG  ASN A 210      52.924 -10.893  62.223  1.00  0.00      PROA C
ATOM   3096  OD1 ASN A 210      52.232 -11.936  62.179  1.00  0.00      PROA O
ATOM   3097  ND2 ASN A 210      53.348 -10.308  63.423  1.00  0.00      PROA N
ATOM   3098 HD21 ASN A 210      53.716  -9.378  63.414  1.00  0.00      PROA H
ATOM   3099 HD22 ASN A 210      53.134 -10.696  64.319  1.00  0.00      PROA H
ATOM   3100  C   ASN A 210      53.142 -10.012  58.508  1.00  0.00      PROA C
ATOM   3101  O   ASN A 210      53.765  -8.958  58.408  1.00  0.00      PROA O
ATOM   3102  N   LEU A 211      52.389 -10.376  57.527  1.00  0.00      PROA N
ATOM   3103  HN  LEU A 211      51.850 -11.207  57.642  1.00  0.00      PROA H
ATOM   3104  CA  LEU A 211      52.243  -9.605  56.319  1.00  0.00      PROA C
ATOM   3105  HA  LEU A 211      53.153  -9.033  56.217  1.00  0.00      PROA H
ATOM   3106  CB  LEU A 211      52.043 -10.504  55.070  1.00  0.00      PROA C
ATOM   3107  HB1 LEU A 211      52.082  -9.838  54.182  1.00  0.00      PROA H
ATOM   3108  HB2 LEU A 211      50.993 -10.869  55.083  1.00  0.00      PROA H
ATOM   3109  CG  LEU A 211      52.940 -11.694  54.791  1.00  0.00      PROA C
ATOM   3110  HG  LEU A 211      52.747 -12.309  55.696  1.00  0.00      PROA H
ATOM   3111  CD1 LEU A 211      52.529 -12.274  53.492  1.00  0.00      PROA C
ATOM   3112 HD11 LEU A 211      52.536 -11.485  52.710  1.00  0.00      PROA H
ATOM   3113 HD12 LEU A 211      51.517 -12.728  53.541  1.00  0.00      PROA H
ATOM   3114 HD13 LEU A 211      53.381 -12.962  53.306  1.00  0.00      PROA H
ATOM   3115  CD2 LEU A 211      54.435 -11.280  54.913  1.00  0.00      PROA C
ATOM   3116 HD21 LEU A 211      54.706 -11.176  55.986  1.00  0.00      PROA H
ATOM   3117 HD22 LEU A 211      54.427 -10.349  54.307  1.00  0.00      PROA H
ATOM   3118 HD23 LEU A 211      55.169 -11.936  54.399  1.00  0.00      PROA H
ATOM   3119  C   LEU A 211      51.085  -8.590  56.443  1.00  0.00      PROA C
ATOM   3120  O   LEU A 211      50.886  -7.686  55.621  1.00  0.00      PROA O
ATOM   3121  N   GLY A 212      50.183  -8.770  57.451  1.00  0.00      PROA N
ATOM   3122  HN  GLY A 212      50.315  -9.559  58.046  1.00  0.00      PROA H
ATOM   3123  CA  GLY A 212      49.062  -7.852  57.690  1.00  0.00      PROA C
ATOM   3124  HA1 GLY A 212      49.462  -6.885  57.958  1.00  0.00      PROA H
ATOM   3125  HA2 GLY A 212      48.562  -8.290  58.541  1.00  0.00      PROA H
ATOM   3126  C   GLY A 212      48.077  -7.557  56.450  1.00  0.00      PROA C
ATOM   3127  O   GLY A 212      47.958  -8.355  55.421  1.00  0.00      PROA O
ATOM   3128  N   ARG A 213      47.264  -6.459  56.646  1.00  0.00      PROA N
ATOM   3129  HN  ARG A 213      47.356  -5.864  57.441  1.00  0.00      PROA H
ATOM   3130  CA  ARG A 213      46.470  -5.932  55.574  1.00  0.00      PROA C
ATOM   3131  HA  ARG A 213      46.041  -6.822  55.137  1.00  0.00      PROA H
ATOM   3132  CB  ARG A 213      45.279  -5.077  56.119  1.00  0.00      PROA C
ATOM   3133  HB1 ARG A 213      45.693  -4.146  56.561  1.00  0.00      PROA H
ATOM   3134  HB2 ARG A 213      44.783  -5.723  56.875  1.00  0.00      PROA H
ATOM   3135  CG  ARG A 213      44.116  -4.768  55.107  1.00  0.00      PROA C
ATOM   3136  HG1 ARG A 213      43.658  -5.705  54.726  1.00  0.00      PROA H
ATOM   3137  HG2 ARG A 213      44.485  -4.187  54.235  1.00  0.00      PROA H
ATOM   3138  CD  ARG A 213      42.992  -3.981  55.734  1.00  0.00      PROA C
ATOM   3139  HD1 ARG A 213      43.423  -3.088  56.235  1.00  0.00      PROA H
ATOM   3140  HD2 ARG A 213      42.412  -4.690  56.364  1.00  0.00      PROA H
ATOM   3141  NE  ARG A 213      42.137  -3.502  54.645  1.00  0.00      PROA N
ATOM   3142  HE  ARG A 213      42.335  -3.686  53.682  1.00  0.00      PROA H
ATOM   3143  CZ  ARG A 213      41.178  -2.622  54.688  1.00  0.00      PROA C
ATOM   3144  NH1 ARG A 213      40.679  -2.072  55.755  1.00  0.00      PROA N
ATOM   3145 HH11 ARG A 213      41.058  -2.300  56.652  1.00  0.00      PROA H
ATOM   3146 HH12 ARG A 213      40.010  -1.332  55.694  1.00  0.00      PROA H
ATOM   3147  NH2 ARG A 213      40.725  -2.155  53.493  1.00  0.00      PROA N
ATOM   3148 HH21 ARG A 213      41.191  -2.545  52.698  1.00  0.00      PROA H
ATOM   3149 HH22 ARG A 213      40.058  -1.411  53.469  1.00  0.00      PROA H
ATOM   3150  C   ARG A 213      47.237  -5.318  54.429  1.00  0.00      PROA C
ATOM   3151  O   ARG A 213      47.970  -4.334  54.678  1.00  0.00      PROA O
ATOM   3152  N   GLY A 214      47.009  -5.802  53.158  1.00  0.00      PROA N
ATOM   3153  HN  GLY A 214      46.354  -6.549  53.078  1.00  0.00      PROA H
ATOM   3154  CA  GLY A 214      47.673  -5.224  51.938  1.00  0.00      PROA C
ATOM   3155  HA1 GLY A 214      47.468  -4.164  51.893  1.00  0.00      PROA H
ATOM   3156  HA2 GLY A 214      47.260  -5.844  51.156  1.00  0.00      PROA H
ATOM   3157  C   GLY A 214      49.135  -5.435  51.773  1.00  0.00      PROA C
ATOM   3158  O   GLY A 214      49.811  -5.955  52.703  1.00  0.00      PROA O
ATOM   3159  N   ASP A 215      49.639  -5.028  50.593  1.00  0.00      PROA N
ATOM   3160  HN  ASP A 215      48.967  -4.566  50.019  1.00  0.00      PROA H
ATOM   3161  CA  ASP A 215      51.063  -5.149  50.145  1.00  0.00      PROA C
ATOM   3162  HA  ASP A 215      51.035  -5.177  49.065  1.00  0.00      PROA H
ATOM   3163  CB  ASP A 215      51.865  -3.890  50.665  1.00  0.00      PROA C
ATOM   3164  HB1 ASP A 215      52.944  -3.819  50.408  1.00  0.00      PROA H
ATOM   3165  HB2 ASP A 215      51.878  -3.827  51.774  1.00  0.00      PROA H
ATOM   3166  CG  ASP A 215      51.241  -2.605  50.244  1.00  0.00      PROA C
ATOM   3167  OD1 ASP A 215      51.319  -1.579  50.974  1.00  0.00      PROA O
ATOM   3168  OD2 ASP A 215      50.864  -2.492  49.065  1.00  0.00      PROA O
ATOM   3169  C   ASP A 215      51.715  -6.498  50.412  1.00  0.00      PROA C
ATOM   3170  O   ASP A 215      52.887  -6.487  50.832  1.00  0.00      PROA O
ATOM   3171  N   THR A 216      51.003  -7.609  50.147  1.00  0.00      PROA N
ATOM   3172  HN  THR A 216      50.110  -7.512  49.715  1.00  0.00      PROA H
ATOM   3173  CA  THR A 216      51.302  -8.990  50.539  1.00  0.00      PROA C
ATOM   3174  HA  THR A 216      51.484  -9.123  51.595  1.00  0.00      PROA H
ATOM   3175  CB  THR A 216      50.168 -10.007  50.116  1.00  0.00      PROA C
ATOM   3176  HB  THR A 216      49.849  -9.902  49.057  1.00  0.00      PROA H
ATOM   3177  OG1 THR A 216      49.045  -9.679  50.841  1.00  0.00      PROA O
ATOM   3178  HG1 THR A 216      49.235  -9.422  51.747  1.00  0.00      PROA H
ATOM   3179  CG2 THR A 216      50.417 -11.451  50.606  1.00  0.00      PROA C
ATOM   3180 HG21 THR A 216      51.358 -11.928  50.257  1.00  0.00      PROA H
ATOM   3181 HG22 THR A 216      49.561 -12.069  50.261  1.00  0.00      PROA H
ATOM   3182 HG23 THR A 216      50.491 -11.481  51.715  1.00  0.00      PROA H
ATOM   3183  C   THR A 216      52.597  -9.560  49.941  1.00  0.00      PROA C
ATOM   3184  O   THR A 216      53.425 -10.068  50.641  1.00  0.00      PROA O
ATOM   3185  N   MET A 217      52.654  -9.405  48.608  1.00  0.00      PROA N
ATOM   3186  HN  MET A 217      51.914  -8.977  48.094  1.00  0.00      PROA H
ATOM   3187  CA  MET A 217      53.745  -9.941  47.860  1.00  0.00      PROA C
ATOM   3188  HA  MET A 217      53.895 -10.946  48.228  1.00  0.00      PROA H
ATOM   3189  CB  MET A 217      53.297 -10.041  46.348  1.00  0.00      PROA C
ATOM   3190  HB1 MET A 217      54.133 -10.519  45.796  1.00  0.00      PROA H
ATOM   3191  HB2 MET A 217      53.142  -9.009  45.965  1.00  0.00      PROA H
ATOM   3192  CG  MET A 217      52.018 -10.775  45.998  1.00  0.00      PROA C
ATOM   3193  HG1 MET A 217      52.000 -11.052  44.923  1.00  0.00      PROA H
ATOM   3194  HG2 MET A 217      51.233 -10.028  46.244  1.00  0.00      PROA H
ATOM   3195  SD  MET A 217      51.750 -12.336  46.893  1.00  0.00      PROA S
ATOM   3196  CE  MET A 217      49.903 -12.219  46.591  1.00  0.00      PROA C
ATOM   3197  HE1 MET A 217      49.469 -11.298  47.037  1.00  0.00      PROA H
ATOM   3198  HE2 MET A 217      49.294 -12.990  47.109  1.00  0.00      PROA H
ATOM   3199  HE3 MET A 217      49.624 -12.291  45.518  1.00  0.00      PROA H
ATOM   3200  C   MET A 217      54.947  -9.061  48.041  1.00  0.00      PROA C
ATOM   3201  O   MET A 217      56.075  -9.482  48.052  1.00  0.00      PROA O
ATOM   3202  N   LYS A 218      54.801  -7.752  48.230  1.00  0.00      PROA N
ATOM   3203  HN  LYS A 218      53.880  -7.403  48.077  1.00  0.00      PROA H
ATOM   3204  CA  LYS A 218      55.805  -6.839  48.724  1.00  0.00      PROA C
ATOM   3205  HA  LYS A 218      56.739  -7.062  48.229  1.00  0.00      PROA H
ATOM   3206  CB  LYS A 218      55.504  -5.356  48.377  1.00  0.00      PROA C
ATOM   3207  HB1 LYS A 218      56.096  -4.646  48.993  1.00  0.00      PROA H
ATOM   3208  HB2 LYS A 218      54.455  -5.062  48.591  1.00  0.00      PROA H
ATOM   3209  CG  LYS A 218      55.605  -5.188  46.863  1.00  0.00      PROA C
ATOM   3210  HG1 LYS A 218      55.076  -5.972  46.280  1.00  0.00      PROA H
ATOM   3211  HG2 LYS A 218      56.672  -5.413  46.651  1.00  0.00      PROA H
ATOM   3212  CD  LYS A 218      55.285  -3.819  46.257  1.00  0.00      PROA C
ATOM   3213  HD1 LYS A 218      54.282  -3.562  46.661  1.00  0.00      PROA H
ATOM   3214  HD2 LYS A 218      55.360  -3.910  45.153  1.00  0.00      PROA H
ATOM   3215  CE  LYS A 218      56.135  -2.739  46.778  1.00  0.00      PROA C
ATOM   3216  HE1 LYS A 218      57.115  -2.771  46.255  1.00  0.00      PROA H
ATOM   3217  HE2 LYS A 218      56.316  -2.649  47.870  1.00  0.00      PROA H
ATOM   3218  NZ  LYS A 218      55.463  -1.548  46.321  1.00  0.00      PROA N
ATOM   3219  HZ1 LYS A 218      55.945  -0.631  46.417  1.00  0.00      PROA H
ATOM   3220  HZ2 LYS A 218      54.667  -1.427  46.979  1.00  0.00      PROA H
ATOM   3221  HZ3 LYS A 218      55.142  -1.700  45.343  1.00  0.00      PROA H
ATOM   3222  C   LYS A 218      56.323  -7.052  50.184  1.00  0.00      PROA C
ATOM   3223  O   LYS A 218      57.538  -7.024  50.361  1.00  0.00      PROA O
ATOM   3224  N   ARG A 219      55.515  -7.316  51.172  1.00  0.00      PROA N
ATOM   3225  HN  ARG A 219      54.535  -7.139  51.222  1.00  0.00      PROA H
ATOM   3226  CA  ARG A 219      56.046  -7.709  52.533  1.00  0.00      PROA C
ATOM   3227  HA  ARG A 219      56.831  -7.005  52.770  1.00  0.00      PROA H
ATOM   3228  CB  ARG A 219      54.986  -7.742  53.675  1.00  0.00      PROA C
ATOM   3229  HB1 ARG A 219      55.502  -8.117  54.585  1.00  0.00      PROA H
ATOM   3230  HB2 ARG A 219      54.166  -8.413  53.341  1.00  0.00      PROA H
ATOM   3231  CG  ARG A 219      54.617  -6.262  53.839  1.00  0.00      PROA C
ATOM   3232  HG1 ARG A 219      54.891  -5.590  52.998  1.00  0.00      PROA H
ATOM   3233  HG2 ARG A 219      55.362  -5.811  54.529  1.00  0.00      PROA H
ATOM   3234  CD  ARG A 219      53.198  -6.115  54.255  1.00  0.00      PROA C
ATOM   3235  HD1 ARG A 219      53.126  -6.665  55.217  1.00  0.00      PROA H
ATOM   3236  HD2 ARG A 219      52.511  -6.459  53.453  1.00  0.00      PROA H
ATOM   3237  NE  ARG A 219      52.928  -4.641  54.571  1.00  0.00      PROA N
ATOM   3238  HE  ARG A 219      53.602  -3.930  54.369  1.00  0.00      PROA H
ATOM   3239  CZ  ARG A 219      51.776  -4.132  55.045  1.00  0.00      PROA C
ATOM   3240  NH1 ARG A 219      50.820  -4.859  55.433  1.00  0.00      PROA N
ATOM   3241 HH11 ARG A 219      50.849  -5.823  55.169  1.00  0.00      PROA H
ATOM   3242 HH12 ARG A 219      49.945  -4.408  55.611  1.00  0.00      PROA H
ATOM   3243  NH2 ARG A 219      51.769  -2.830  55.018  1.00  0.00      PROA N
ATOM   3244 HH21 ARG A 219      50.954  -2.325  55.303  1.00  0.00      PROA H
ATOM   3245 HH22 ARG A 219      52.429  -2.464  54.362  1.00  0.00      PROA H
ATOM   3246  C   ARG A 219      56.710  -9.090  52.527  1.00  0.00      PROA C
ATOM   3247  O   ARG A 219      57.693  -9.323  53.222  1.00  0.00      PROA O
ATOM   3248  N   LEU A 220      56.187 -10.029  51.740  1.00  0.00      PROA N
ATOM   3249  HN  LEU A 220      55.315  -9.830  51.299  1.00  0.00      PROA H
ATOM   3250  CA  LEU A 220      56.749 -11.381  51.483  1.00  0.00      PROA C
ATOM   3251  HA  LEU A 220      56.920 -11.687  52.504  1.00  0.00      PROA H
ATOM   3252  CB  LEU A 220      55.772 -12.284  50.722  1.00  0.00      PROA C
ATOM   3253  HB1 LEU A 220      55.593 -11.857  49.712  1.00  0.00      PROA H
ATOM   3254  HB2 LEU A 220      54.876 -12.026  51.325  1.00  0.00      PROA H
ATOM   3255  CG  LEU A 220      55.993 -13.787  50.737  1.00  0.00      PROA C
ATOM   3256  HG  LEU A 220      56.819 -14.006  50.027  1.00  0.00      PROA H
ATOM   3257  CD1 LEU A 220      56.425 -14.493  52.103  1.00  0.00      PROA C
ATOM   3258 HD11 LEU A 220      55.668 -14.414  52.912  1.00  0.00      PROA H
ATOM   3259 HD12 LEU A 220      57.353 -13.992  52.451  1.00  0.00      PROA H
ATOM   3260 HD13 LEU A 220      56.643 -15.555  51.858  1.00  0.00      PROA H
ATOM   3261  CD2 LEU A 220      54.722 -14.508  50.418  1.00  0.00      PROA C
ATOM   3262 HD21 LEU A 220      54.442 -14.264  49.371  1.00  0.00      PROA H
ATOM   3263 HD22 LEU A 220      53.980 -14.142  51.159  1.00  0.00      PROA H
ATOM   3264 HD23 LEU A 220      54.852 -15.602  50.557  1.00  0.00      PROA H
ATOM   3265  C   LEU A 220      58.140 -11.351  50.937  1.00  0.00      PROA C
ATOM   3266  O   LEU A 220      59.029 -12.067  51.450  1.00  0.00      PROA O
ATOM   3267  N   ALA A 221      58.385 -10.488  49.952  1.00  0.00      PROA N
ATOM   3268  HN  ALA A 221      57.632  -9.934  49.607  1.00  0.00      PROA H
ATOM   3269  CA  ALA A 221      59.692 -10.286  49.372  1.00  0.00      PROA C
ATOM   3270  HA  ALA A 221      60.023 -11.200  48.902  1.00  0.00      PROA H
ATOM   3271  CB  ALA A 221      59.543  -9.188  48.280  1.00  0.00      PROA C
ATOM   3272  HB1 ALA A 221      59.146  -8.207  48.620  1.00  0.00      PROA H
ATOM   3273  HB2 ALA A 221      58.703  -9.650  47.719  1.00  0.00      PROA H
ATOM   3274  HB3 ALA A 221      60.420  -9.056  47.611  1.00  0.00      PROA H
ATOM   3275  C   ALA A 221      60.602  -9.618  50.415  1.00  0.00      PROA C
ATOM   3276  O   ALA A 221      61.749 -10.064  50.515  1.00  0.00      PROA O
ATOM   3277  N   ARG A 222      60.160  -8.643  51.232  1.00  0.00      PROA N
ATOM   3278  HN  ARG A 222      59.213  -8.372  51.074  1.00  0.00      PROA H
ATOM   3279  CA  ARG A 222      60.947  -7.915  52.194  1.00  0.00      PROA C
ATOM   3280  HA  ARG A 222      61.879  -7.550  51.789  1.00  0.00      PROA H
ATOM   3281  CB  ARG A 222      60.110  -6.785  52.823  1.00  0.00      PROA C
ATOM   3282  HB1 ARG A 222      60.491  -6.497  53.826  1.00  0.00      PROA H
ATOM   3283  HB2 ARG A 222      59.090  -7.183  53.016  1.00  0.00      PROA H
ATOM   3284  CG  ARG A 222      60.069  -5.542  51.971  1.00  0.00      PROA C
ATOM   3285  HG1 ARG A 222      59.503  -5.829  51.058  1.00  0.00      PROA H
ATOM   3286  HG2 ARG A 222      61.082  -5.156  51.729  1.00  0.00      PROA H
ATOM   3287  CD  ARG A 222      59.122  -4.452  52.636  1.00  0.00      PROA C
ATOM   3288  HD1 ARG A 222      59.554  -4.151  53.614  1.00  0.00      PROA H
ATOM   3289  HD2 ARG A 222      58.122  -4.883  52.853  1.00  0.00      PROA H
ATOM   3290  NE  ARG A 222      59.120  -3.295  51.721  1.00  0.00      PROA N
ATOM   3291  HE  ARG A 222      59.902  -3.098  51.131  1.00  0.00      PROA H
ATOM   3292  CZ  ARG A 222      58.075  -2.475  51.542  1.00  0.00      PROA C
ATOM   3293  NH1 ARG A 222      57.042  -2.671  52.266  1.00  0.00      PROA N
ATOM   3294 HH11 ARG A 222      57.231  -3.146  53.126  1.00  0.00      PROA H
ATOM   3295 HH12 ARG A 222      56.371  -1.930  52.266  1.00  0.00      PROA H
ATOM   3296  NH2 ARG A 222      58.105  -1.553  50.652  1.00  0.00      PROA N
ATOM   3297 HH21 ARG A 222      58.896  -1.482  50.044  1.00  0.00      PROA H
ATOM   3298 HH22 ARG A 222      57.224  -1.159  50.388  1.00  0.00      PROA H
ATOM   3299  C   ARG A 222      61.488  -8.805  53.311  1.00  0.00      PROA C
ATOM   3300  O   ARG A 222      62.643  -8.760  53.708  1.00  0.00      PROA O
ATOM   3301  N   PHE A 223      60.572  -9.749  53.716  1.00  0.00      PROA N
ATOM   3302  HN  PHE A 223      59.615  -9.769  53.436  1.00  0.00      PROA H
ATOM   3303  CA  PHE A 223      60.965 -10.780  54.664  1.00  0.00      PROA C
ATOM   3304  HA  PHE A 223      61.377 -10.297  55.538  1.00  0.00      PROA H
ATOM   3305  CB  PHE A 223      59.754 -11.621  55.116  1.00  0.00      PROA C
ATOM   3306  HB1 PHE A 223      59.099 -11.843  54.246  1.00  0.00      PROA H
ATOM   3307  HB2 PHE A 223      59.274 -11.018  55.916  1.00  0.00      PROA H
ATOM   3308  CG  PHE A 223      60.017 -12.951  55.614  1.00  0.00      PROA C
ATOM   3309  CD1 PHE A 223      59.532 -14.156  55.074  1.00  0.00      PROA C
ATOM   3310  HD1 PHE A 223      59.057 -14.269  54.110  1.00  0.00      PROA H
ATOM   3311  CE1 PHE A 223      59.817 -15.353  55.590  1.00  0.00      PROA C
ATOM   3312  HE1 PHE A 223      59.526 -16.318  55.200  1.00  0.00      PROA H
ATOM   3313  CZ  PHE A 223      60.750 -15.480  56.694  1.00  0.00      PROA C
ATOM   3314  HZ  PHE A 223      61.014 -16.453  57.082  1.00  0.00      PROA H
ATOM   3315  CD2 PHE A 223      60.839 -13.081  56.783  1.00  0.00      PROA C
ATOM   3316  HD2 PHE A 223      61.231 -12.206  57.280  1.00  0.00      PROA H
ATOM   3317  CE2 PHE A 223      61.258 -14.318  57.195  1.00  0.00      PROA C
ATOM   3318  HE2 PHE A 223      61.944 -14.366  58.027  1.00  0.00      PROA H
ATOM   3319  C   PHE A 223      62.122 -11.696  54.226  1.00  0.00      PROA C
ATOM   3320  O   PHE A 223      63.089 -11.802  54.945  1.00  0.00      PROA O
ATOM   3321  N   VAL A 224      62.025 -12.279  52.967  1.00  0.00      PROA N
ATOM   3322  HN  VAL A 224      61.232 -12.111  52.385  1.00  0.00      PROA H
ATOM   3323  CA  VAL A 224      63.006 -13.242  52.468  1.00  0.00      PROA C
ATOM   3324  HA  VAL A 224      63.078 -13.941  53.288  1.00  0.00      PROA H
ATOM   3325  CB  VAL A 224      62.658 -14.084  51.167  1.00  0.00      PROA C
ATOM   3326  HB  VAL A 224      63.539 -14.678  50.844  1.00  0.00      PROA H
ATOM   3327  CG1 VAL A 224      61.500 -15.069  51.415  1.00  0.00      PROA C
ATOM   3328 HG11 VAL A 224      61.804 -15.738  52.247  1.00  0.00      PROA H
ATOM   3329 HG12 VAL A 224      61.291 -15.647  50.490  1.00  0.00      PROA H
ATOM   3330 HG13 VAL A 224      60.578 -14.486  51.629  1.00  0.00      PROA H
ATOM   3331  CG2 VAL A 224      62.243 -13.234  49.916  1.00  0.00      PROA C
ATOM   3332 HG21 VAL A 224      63.069 -12.531  49.676  1.00  0.00      PROA H
ATOM   3333 HG22 VAL A 224      61.312 -12.644  50.058  1.00  0.00      PROA H
ATOM   3334 HG23 VAL A 224      62.058 -13.885  49.035  1.00  0.00      PROA H
ATOM   3335  C   VAL A 224      64.396 -12.640  52.282  1.00  0.00      PROA C
ATOM   3336  O   VAL A 224      65.425 -13.250  52.533  1.00  0.00      PROA O
ATOM   3337  N   GLU A 225      64.473 -11.391  51.702  1.00  0.00      PROA N
ATOM   3338  HN  GLU A 225      63.635 -10.954  51.384  1.00  0.00      PROA H
ATOM   3339  CA  GLU A 225      65.704 -10.722  51.533  1.00  0.00      PROA C
ATOM   3340  HA  GLU A 225      66.465 -11.214  50.947  1.00  0.00      PROA H
ATOM   3341  CB  GLU A 225      65.328  -9.465  50.676  1.00  0.00      PROA C
ATOM   3342  HB1 GLU A 225      66.090  -8.657  50.673  1.00  0.00      PROA H
ATOM   3343  HB2 GLU A 225      64.372  -9.029  51.037  1.00  0.00      PROA H
ATOM   3344  CG  GLU A 225      65.029  -9.842  49.230  1.00  0.00      PROA C
ATOM   3345  HG1 GLU A 225      64.154 -10.508  49.074  1.00  0.00      PROA H
ATOM   3346  HG2 GLU A 225      65.993 -10.256  48.862  1.00  0.00      PROA H
ATOM   3347  CD  GLU A 225      64.682  -8.660  48.338  1.00  0.00      PROA C
ATOM   3348  OE1 GLU A 225      64.532  -7.516  48.797  1.00  0.00      PROA O
ATOM   3349  OE2 GLU A 225      64.293  -8.940  47.160  1.00  0.00      PROA O
ATOM   3350  C   GLU A 225      66.424 -10.364  52.847  1.00  0.00      PROA C
ATOM   3351  O   GLU A 225      67.671 -10.205  53.025  1.00  0.00      PROA O
ATOM   3352  N   LEU A 226      65.631 -10.061  53.905  1.00  0.00      PROA N
ATOM   3353  HN  LEU A 226      64.646 -10.006  53.760  1.00  0.00      PROA H
ATOM   3354  CA  LEU A 226      66.031  -9.767  55.329  1.00  0.00      PROA C
ATOM   3355  HA  LEU A 226      66.879  -9.099  55.313  1.00  0.00      PROA H
ATOM   3356  CB  LEU A 226      64.861  -9.065  56.061  1.00  0.00      PROA C
ATOM   3357  HB1 LEU A 226      63.934  -9.676  56.027  1.00  0.00      PROA H
ATOM   3358  HB2 LEU A 226      64.616  -8.059  55.659  1.00  0.00      PROA H
ATOM   3359  CG  LEU A 226      65.175  -8.801  57.571  1.00  0.00      PROA C
ATOM   3360  HG  LEU A 226      65.341  -9.788  58.052  1.00  0.00      PROA H
ATOM   3361  CD1 LEU A 226      66.411  -7.915  57.636  1.00  0.00      PROA C
ATOM   3362 HD11 LEU A 226      66.573  -7.392  58.603  1.00  0.00      PROA H
ATOM   3363 HD12 LEU A 226      66.229  -7.008  57.020  1.00  0.00      PROA H
ATOM   3364 HD13 LEU A 226      67.342  -8.449  57.347  1.00  0.00      PROA H
ATOM   3365  CD2 LEU A 226      64.017  -8.114  58.298  1.00  0.00      PROA C
ATOM   3366 HD21 LEU A 226      63.142  -8.796  58.259  1.00  0.00      PROA H
ATOM   3367 HD22 LEU A 226      63.776  -7.275  57.611  1.00  0.00      PROA H
ATOM   3368 HD23 LEU A 226      64.301  -7.875  59.346  1.00  0.00      PROA H
ATOM   3369  C   LEU A 226      66.502 -11.037  56.096  1.00  0.00      PROA C
ATOM   3370  O   LEU A 226      67.461 -11.050  56.923  1.00  0.00      PROA O
ATOM   3371  N   TYR A 227      65.950 -12.194  55.762  1.00  0.00      PROA N
ATOM   3372  HN  TYR A 227      65.414 -12.182  54.921  1.00  0.00      PROA H
ATOM   3373  CA  TYR A 227      66.203 -13.426  56.553  1.00  0.00      PROA C
ATOM   3374  HA  TYR A 227      65.928 -13.346  57.595  1.00  0.00      PROA H
ATOM   3375  CB  TYR A 227      65.175 -14.479  56.041  1.00  0.00      PROA C
ATOM   3376  HB1 TYR A 227      65.113 -14.581  54.936  1.00  0.00      PROA H
ATOM   3377  HB2 TYR A 227      64.183 -14.119  56.391  1.00  0.00      PROA H
ATOM   3378  CG  TYR A 227      65.367 -15.912  56.466  1.00  0.00      PROA C
ATOM   3379  CD1 TYR A 227      66.136 -16.791  55.697  1.00  0.00      PROA C
ATOM   3380  HD1 TYR A 227      66.678 -16.473  54.819  1.00  0.00      PROA H
ATOM   3381  CE1 TYR A 227      66.223 -18.206  56.036  1.00  0.00      PROA C
ATOM   3382  HE1 TYR A 227      66.821 -18.849  55.407  1.00  0.00      PROA H
ATOM   3383  CZ  TYR A 227      65.685 -18.626  57.158  1.00  0.00      PROA C
ATOM   3384  OH  TYR A 227      65.971 -20.011  57.545  1.00  0.00      PROA O
ATOM   3385  HH  TYR A 227      65.462 -20.111  58.353  1.00  0.00      PROA H
ATOM   3386  CD2 TYR A 227      64.852 -16.385  57.750  1.00  0.00      PROA C
ATOM   3387  HD2 TYR A 227      64.121 -15.792  58.279  1.00  0.00      PROA H
ATOM   3388  CE2 TYR A 227      64.993 -17.732  58.067  1.00  0.00      PROA C
ATOM   3389  HE2 TYR A 227      64.577 -17.976  59.034  1.00  0.00      PROA H
ATOM   3390  C   TYR A 227      67.614 -13.945  56.664  1.00  0.00      PROA C
ATOM   3391  O   TYR A 227      68.016 -14.507  57.676  1.00  0.00      PROA O
ATOM   3392  N   PRO A 228      68.442 -13.913  55.599  1.00  0.00      PROA N
ATOM   3393  CD  PRO A 228      68.054 -13.886  54.186  1.00  0.00      PROA C
ATOM   3394  HD1 PRO A 228      68.032 -12.800  53.956  1.00  0.00      PROA H
ATOM   3395  HD2 PRO A 228      67.095 -14.434  54.062  1.00  0.00      PROA H
ATOM   3396  CA  PRO A 228      69.851 -14.313  55.738  1.00  0.00      PROA C
ATOM   3397  HA  PRO A 228      69.908 -15.289  56.197  1.00  0.00      PROA H
ATOM   3398  CB  PRO A 228      70.469 -14.193  54.355  1.00  0.00      PROA C
ATOM   3399  HB1 PRO A 228      71.359 -14.851  54.260  1.00  0.00      PROA H
ATOM   3400  HB2 PRO A 228      70.708 -13.123  54.177  1.00  0.00      PROA H
ATOM   3401  CG  PRO A 228      69.263 -14.564  53.421  1.00  0.00      PROA C
ATOM   3402  HG1 PRO A 228      69.276 -14.056  52.433  1.00  0.00      PROA H
ATOM   3403  HG2 PRO A 228      69.036 -15.644  53.295  1.00  0.00      PROA H
ATOM   3404  C   PRO A 228      70.606 -13.425  56.642  1.00  0.00      PROA C
ATOM   3405  O   PRO A 228      71.446 -13.882  57.420  1.00  0.00      PROA O
ATOM   3406  N   VAL A 229      70.379 -12.104  56.639  1.00  0.00      PROA N
ATOM   3407  HN  VAL A 229      69.647 -11.764  56.053  1.00  0.00      PROA H
ATOM   3408  CA  VAL A 229      70.915 -11.133  57.630  1.00  0.00      PROA C
ATOM   3409  HA  VAL A 229      71.988 -11.089  57.518  1.00  0.00      PROA H
ATOM   3410  CB  VAL A 229      70.356  -9.681  57.211  1.00  0.00      PROA C
ATOM   3411  HB  VAL A 229      69.332  -9.862  56.819  1.00  0.00      PROA H
ATOM   3412  CG1 VAL A 229      70.323  -8.527  58.253  1.00  0.00      PROA C
ATOM   3413 HG11 VAL A 229      69.667  -8.771  59.115  1.00  0.00      PROA H
ATOM   3414 HG12 VAL A 229      69.838  -7.653  57.768  1.00  0.00      PROA H
ATOM   3415 HG13 VAL A 229      71.366  -8.338  58.586  1.00  0.00      PROA H
ATOM   3416  CG2 VAL A 229      71.240  -9.111  56.062  1.00  0.00      PROA C
ATOM   3417 HG21 VAL A 229      71.317  -9.887  55.272  1.00  0.00      PROA H
ATOM   3418 HG22 VAL A 229      72.190  -8.816  56.558  1.00  0.00      PROA H
ATOM   3419 HG23 VAL A 229      70.706  -8.242  55.621  1.00  0.00      PROA H
ATOM   3420  C   VAL A 229      70.539 -11.430  59.080  1.00  0.00      PROA C
ATOM   3421  O   VAL A 229      71.349 -11.477  60.022  1.00  0.00      PROA O
ATOM   3422  N   LEU A 230      69.254 -11.812  59.279  1.00  0.00      PROA N
ATOM   3423  HN  LEU A 230      68.646 -11.839  58.490  1.00  0.00      PROA H
ATOM   3424  CA  LEU A 230      68.752 -12.299  60.523  1.00  0.00      PROA C
ATOM   3425  HA  LEU A 230      68.976 -11.532  61.250  1.00  0.00      PROA H
ATOM   3426  CB  LEU A 230      67.266 -12.580  60.442  1.00  0.00      PROA C
ATOM   3427  HB1 LEU A 230      66.880 -12.938  61.421  1.00  0.00      PROA H
ATOM   3428  HB2 LEU A 230      66.945 -13.366  59.725  1.00  0.00      PROA H
ATOM   3429  CG  LEU A 230      66.392 -11.345  60.187  1.00  0.00      PROA C
ATOM   3430  HG  LEU A 230      66.669 -11.096  59.141  1.00  0.00      PROA H
ATOM   3431  CD1 LEU A 230      64.938 -11.657  60.155  1.00  0.00      PROA C
ATOM   3432 HD11 LEU A 230      64.640 -12.128  61.116  1.00  0.00      PROA H
ATOM   3433 HD12 LEU A 230      64.641 -12.329  59.321  1.00  0.00      PROA H
ATOM   3434 HD13 LEU A 230      64.371 -10.706  60.064  1.00  0.00      PROA H
ATOM   3435  CD2 LEU A 230      66.626 -10.124  61.088  1.00  0.00      PROA C
ATOM   3436 HD21 LEU A 230      66.250 -10.369  62.105  1.00  0.00      PROA H
ATOM   3437 HD22 LEU A 230      65.974  -9.291  60.747  1.00  0.00      PROA H
ATOM   3438 HD23 LEU A 230      67.679  -9.785  61.189  1.00  0.00      PROA H
ATOM   3439  C   LEU A 230      69.519 -13.496  61.063  1.00  0.00      PROA C
ATOM   3440  O   LEU A 230      69.903 -13.583  62.214  1.00  0.00      PROA O
ATOM   3441  N   GLN A 231      69.891 -14.421  60.139  1.00  0.00      PROA N
ATOM   3442  HN  GLN A 231      69.533 -14.327  59.214  1.00  0.00      PROA H
ATOM   3443  CA  GLN A 231      70.753 -15.580  60.478  1.00  0.00      PROA C
ATOM   3444  HA  GLN A 231      70.171 -16.087  61.233  1.00  0.00      PROA H
ATOM   3445  CB  GLN A 231      70.985 -16.635  59.342  1.00  0.00      PROA C
ATOM   3446  HB1 GLN A 231      71.682 -17.411  59.725  1.00  0.00      PROA H
ATOM   3447  HB2 GLN A 231      71.466 -16.199  58.440  1.00  0.00      PROA H
ATOM   3448  CG  GLN A 231      69.678 -17.334  58.875  1.00  0.00      PROA C
ATOM   3449  HG1 GLN A 231      69.987 -17.952  58.006  1.00  0.00      PROA H
ATOM   3450  HG2 GLN A 231      68.908 -16.636  58.482  1.00  0.00      PROA H
ATOM   3451  CD  GLN A 231      69.112 -18.105  59.945  1.00  0.00      PROA C
ATOM   3452  OE1 GLN A 231      69.792 -18.822  60.578  1.00  0.00      PROA O
ATOM   3453  NE2 GLN A 231      67.761 -18.112  60.001  1.00  0.00      PROA N
ATOM   3454 HE21 GLN A 231      67.326 -18.761  60.625  1.00  0.00      PROA H
ATOM   3455 HE22 GLN A 231      67.300 -17.526  59.335  1.00  0.00      PROA H
ATOM   3456  C   GLN A 231      72.109 -15.111  61.035  1.00  0.00      PROA C
ATOM   3457  O   GLN A 231      72.677 -15.675  61.965  1.00  0.00      PROA O
ATOM   3458  N   GLN A 232      72.661 -14.023  60.415  1.00  0.00      PROA N
ATOM   3459  HN  GLN A 232      72.176 -13.604  59.652  1.00  0.00      PROA H
ATOM   3460  CA  GLN A 232      73.869 -13.484  61.035  1.00  0.00      PROA C
ATOM   3461  HA  GLN A 232      74.605 -14.272  61.101  1.00  0.00      PROA H
ATOM   3462  CB  GLN A 232      74.562 -12.291  60.220  1.00  0.00      PROA C
ATOM   3463  HB1 GLN A 232      75.356 -11.919  60.904  1.00  0.00      PROA H
ATOM   3464  HB2 GLN A 232      73.763 -11.519  60.220  1.00  0.00      PROA H
ATOM   3465  CG  GLN A 232      75.188 -12.661  58.879  1.00  0.00      PROA C
ATOM   3466  HG1 GLN A 232      75.509 -11.794  58.264  1.00  0.00      PROA H
ATOM   3467  HG2 GLN A 232      74.416 -13.235  58.324  1.00  0.00      PROA H
ATOM   3468  CD  GLN A 232      76.410 -13.554  58.940  1.00  0.00      PROA C
ATOM   3469  OE1 GLN A 232      76.843 -14.010  59.987  1.00  0.00      PROA O
ATOM   3470  NE2 GLN A 232      76.955 -13.900  57.747  1.00  0.00      PROA N
ATOM   3471 HE21 GLN A 232      77.868 -14.302  57.683  1.00  0.00      PROA H
ATOM   3472 HE22 GLN A 232      76.539 -13.615  56.883  1.00  0.00      PROA H
ATOM   3473  C   GLN A 232      73.667 -13.006  62.518  1.00  0.00      PROA C
ATOM   3474  O   GLN A 232      74.443 -13.361  63.374  1.00  0.00      PROA O
ATOM   3475  N   GLN A 233      72.683 -12.173  62.759  1.00  0.00      PROA N
ATOM   3476  HN  GLN A 233      72.091 -11.879  62.014  1.00  0.00      PROA H
ATOM   3477  CA  GLN A 233      72.362 -11.663  64.094  1.00  0.00      PROA C
ATOM   3478  HA  GLN A 233      73.231 -11.215  64.552  1.00  0.00      PROA H
ATOM   3479  CB  GLN A 233      71.332 -10.548  64.035  1.00  0.00      PROA C
ATOM   3480  HB1 GLN A 233      70.817 -10.269  64.979  1.00  0.00      PROA H
ATOM   3481  HB2 GLN A 233      70.469 -10.822  63.392  1.00  0.00      PROA H
ATOM   3482  CG  GLN A 233      71.882  -9.170  63.610  1.00  0.00      PROA C
ATOM   3483  HG1 GLN A 233      72.375  -9.242  62.617  1.00  0.00      PROA H
ATOM   3484  HG2 GLN A 233      72.647  -8.947  64.383  1.00  0.00      PROA H
ATOM   3485  CD  GLN A 233      70.814  -8.054  63.491  1.00  0.00      PROA C
ATOM   3486  OE1 GLN A 233      70.034  -8.111  62.542  1.00  0.00      PROA O
ATOM   3487  NE2 GLN A 233      70.846  -7.025  64.424  1.00  0.00      PROA N
ATOM   3488 HE21 GLN A 233      70.307  -6.183  64.412  1.00  0.00      PROA H
ATOM   3489 HE22 GLN A 233      71.316  -7.079  65.305  1.00  0.00      PROA H
ATOM   3490  C   GLN A 233      71.922 -12.762  65.063  1.00  0.00      PROA C
ATOM   3491  O   GLN A 233      72.397 -12.752  66.187  1.00  0.00      PROA O
ATOM   3492  N   ALA A 234      71.122 -13.727  64.600  1.00  0.00      PROA N
ATOM   3493  HN  ALA A 234      70.838 -13.603  63.652  1.00  0.00      PROA H
ATOM   3494  CA  ALA A 234      70.767 -14.958  65.210  1.00  0.00      PROA C
ATOM   3495  HA  ALA A 234      70.193 -14.709  66.091  1.00  0.00      PROA H
ATOM   3496  CB  ALA A 234      69.918 -15.939  64.344  1.00  0.00      PROA C
ATOM   3497  HB1 ALA A 234      69.558 -16.708  65.060  1.00  0.00      PROA H
ATOM   3498  HB2 ALA A 234      70.448 -16.435  63.503  1.00  0.00      PROA H
ATOM   3499  HB3 ALA A 234      69.003 -15.469  63.923  1.00  0.00      PROA H
ATOM   3500  C   ALA A 234      71.984 -15.764  65.696  1.00  0.00      PROA C
ATOM   3501  O   ALA A 234      72.059 -16.189  66.859  1.00  0.00      PROA O
ATOM   3502  N   GLN A 235      72.965 -15.981  64.893  1.00  0.00      PROA N
ATOM   3503  HN  GLN A 235      72.934 -15.478  64.033  1.00  0.00      PROA H
ATOM   3504  CA  GLN A 235      74.270 -16.466  65.234  1.00  0.00      PROA C
ATOM   3505  HA  GLN A 235      74.068 -17.380  65.772  1.00  0.00      PROA H
ATOM   3506  CB  GLN A 235      75.076 -16.923  63.933  1.00  0.00      PROA C
ATOM   3507  HB1 GLN A 235      76.164 -17.025  64.133  1.00  0.00      PROA H
ATOM   3508  HB2 GLN A 235      75.102 -16.092  63.197  1.00  0.00      PROA H
ATOM   3509  CG  GLN A 235      74.518 -18.300  63.392  1.00  0.00      PROA C
ATOM   3510  HG1 GLN A 235      73.411 -18.228  63.444  1.00  0.00      PROA H
ATOM   3511  HG2 GLN A 235      74.774 -19.092  64.128  1.00  0.00      PROA H
ATOM   3512  CD  GLN A 235      75.201 -18.671  62.139  1.00  0.00      PROA C
ATOM   3513  OE1 GLN A 235      75.947 -19.674  62.197  1.00  0.00      PROA O
ATOM   3514  NE2 GLN A 235      74.944 -17.910  60.999  1.00  0.00      PROA N
ATOM   3515 HE21 GLN A 235      75.224 -18.382  60.164  1.00  0.00      PROA H
ATOM   3516 HE22 GLN A 235      74.255 -17.186  60.983  1.00  0.00      PROA H
ATOM   3517  C   GLN A 235      75.127 -15.637  66.199  1.00  0.00      PROA C
ATOM   3518  O   GLN A 235      75.440 -16.156  67.322  1.00  0.00      PROA O
ATOM   3519  N   THR A 236      75.370 -14.385  65.872  1.00  0.00      PROA N
ATOM   3520  HN  THR A 236      74.948 -14.071  65.025  1.00  0.00      PROA H
ATOM   3521  CA  THR A 236      76.387 -13.660  66.570  1.00  0.00      PROA C
ATOM   3522  HA  THR A 236      77.238 -14.275  66.819  1.00  0.00      PROA H
ATOM   3523  CB  THR A 236      76.869 -12.413  65.751  1.00  0.00      PROA C
ATOM   3524  HB  THR A 236      77.535 -11.750  66.345  1.00  0.00      PROA H
ATOM   3525  OG1 THR A 236      75.779 -11.697  65.202  1.00  0.00      PROA O
ATOM   3526  HG1 THR A 236      75.382 -12.247  64.522  1.00  0.00      PROA H
ATOM   3527  CG2 THR A 236      77.636 -12.892  64.549  1.00  0.00      PROA C
ATOM   3528 HG21 THR A 236      77.098 -13.532  63.817  1.00  0.00      PROA H
ATOM   3529 HG22 THR A 236      78.525 -13.425  64.949  1.00  0.00      PROA H
ATOM   3530 HG23 THR A 236      77.929 -12.062  63.870  1.00  0.00      PROA H
ATOM   3531  C   THR A 236      76.000 -13.140  67.937  1.00  0.00      PROA C
ATOM   3532  O   THR A 236      76.889 -13.042  68.818  1.00  0.00      PROA O
ATOM   3533  N   ASP A 237      74.722 -12.919  68.069  1.00  0.00      PROA N
ATOM   3534  HN  ASP A 237      74.040 -12.879  67.343  1.00  0.00      PROA H
ATOM   3535  CA  ASP A 237      74.098 -12.706  69.396  1.00  0.00      PROA C
ATOM   3536  HA  ASP A 237      74.884 -12.320  70.029  1.00  0.00      PROA H
ATOM   3537  CB  ASP A 237      72.865 -11.718  69.194  1.00  0.00      PROA C
ATOM   3538  HB1 ASP A 237      72.184 -11.696  70.072  1.00  0.00      PROA H
ATOM   3539  HB2 ASP A 237      72.199 -12.156  68.420  1.00  0.00      PROA H
ATOM   3540  CG  ASP A 237      73.204 -10.253  68.942  1.00  0.00      PROA C
ATOM   3541  OD1 ASP A 237      74.384  -9.847  68.639  1.00  0.00      PROA O
ATOM   3542  OD2 ASP A 237      72.253  -9.563  69.147  1.00  0.00      PROA O
ATOM   3543  C   ASP A 237      73.692 -14.006  70.127  1.00  0.00      PROA C
ATOM   3544  O   ASP A 237      73.175 -13.972  71.263  1.00  0.00      PROA O
ATOM   3545  N   GLY A 238      73.797 -15.201  69.471  1.00  0.00      PROA N
ATOM   3546  HN  GLY A 238      74.270 -15.276  68.596  1.00  0.00      PROA H
ATOM   3547  CA  GLY A 238      73.291 -16.430  70.104  1.00  0.00      PROA C
ATOM   3548  HA1 GLY A 238      73.875 -16.724  70.963  1.00  0.00      PROA H
ATOM   3549  HA2 GLY A 238      73.403 -17.162  69.317  1.00  0.00      PROA H
ATOM   3550  C   GLY A 238      71.876 -16.492  70.450  1.00  0.00      PROA C
ATOM   3551  O   GLY A 238      71.424 -16.614  71.591  1.00  0.00      PROA O
ATOM   3552  N   LYS A 239      70.971 -16.325  69.476  1.00  0.00      PROA N
ATOM   3553  HN  LYS A 239      71.201 -16.417  68.510  1.00  0.00      PROA H
ATOM   3554  CA  LYS A 239      69.522 -16.034  69.664  1.00  0.00      PROA C
ATOM   3555  HA  LYS A 239      69.239 -16.668  70.491  1.00  0.00      PROA H
ATOM   3556  CB  LYS A 239      69.128 -14.484  69.824  1.00  0.00      PROA C
ATOM   3557  HB1 LYS A 239      69.722 -14.088  70.675  1.00  0.00      PROA H
ATOM   3558  HB2 LYS A 239      68.046 -14.414  70.065  1.00  0.00      PROA H
ATOM   3559  CG  LYS A 239      69.476 -13.649  68.624  1.00  0.00      PROA C
ATOM   3560  HG1 LYS A 239      69.015 -14.024  67.685  1.00  0.00      PROA H
ATOM   3561  HG2 LYS A 239      70.569 -13.824  68.522  1.00  0.00      PROA H
ATOM   3562  CD  LYS A 239      69.103 -12.210  68.845  1.00  0.00      PROA C
ATOM   3563  HD1 LYS A 239      69.586 -11.941  69.809  1.00  0.00      PROA H
ATOM   3564  HD2 LYS A 239      68.015 -12.058  69.006  1.00  0.00      PROA H
ATOM   3565  CE  LYS A 239      69.615 -11.221  67.842  1.00  0.00      PROA C
ATOM   3566  HE1 LYS A 239      68.924 -11.250  66.972  1.00  0.00      PROA H
ATOM   3567  HE2 LYS A 239      70.563 -11.613  67.417  1.00  0.00      PROA H
ATOM   3568  NZ  LYS A 239      69.687  -9.858  68.321  1.00  0.00      PROA N
ATOM   3569  HZ1 LYS A 239      69.592  -9.167  67.549  1.00  0.00      PROA H
ATOM   3570  HZ2 LYS A 239      70.573  -9.739  68.852  1.00  0.00      PROA H
ATOM   3571  HZ3 LYS A 239      68.889  -9.743  68.978  1.00  0.00      PROA H
ATOM   3572  C   LYS A 239      68.815 -16.644  68.530  1.00  0.00      PROA C
ATOM   3573  O   LYS A 239      69.499 -17.162  67.599  1.00  0.00      PROA O
ATOM   3574  N   ARG A 240      67.457 -16.733  68.466  1.00  0.00      PROA N
ATOM   3575  HN  ARG A 240      66.960 -16.385  69.257  1.00  0.00      PROA H
ATOM   3576  CA  ARG A 240      66.769 -17.334  67.366  1.00  0.00      PROA C
ATOM   3577  HA  ARG A 240      67.381 -17.229  66.483  1.00  0.00      PROA H
ATOM   3578  CB  ARG A 240      66.394 -18.772  67.608  1.00  0.00      PROA C
ATOM   3579  HB1 ARG A 240      65.600 -19.107  66.908  1.00  0.00      PROA H
ATOM   3580  HB2 ARG A 240      65.875 -18.742  68.590  1.00  0.00      PROA H
ATOM   3581  CG  ARG A 240      67.490 -19.824  67.533  1.00  0.00      PROA C
ATOM   3582  HG1 ARG A 240      67.137 -20.843  67.800  1.00  0.00      PROA H
ATOM   3583  HG2 ARG A 240      68.118 -19.571  68.414  1.00  0.00      PROA H
ATOM   3584  CD  ARG A 240      68.249 -19.942  66.174  1.00  0.00      PROA C
ATOM   3585  HD1 ARG A 240      68.563 -18.976  65.724  1.00  0.00      PROA H
ATOM   3586  HD2 ARG A 240      67.603 -20.502  65.465  1.00  0.00      PROA H
ATOM   3587  NE  ARG A 240      69.414 -20.823  66.358  1.00  0.00      PROA N
ATOM   3588  HE  ARG A 240      69.233 -21.806  66.321  1.00  0.00      PROA H
ATOM   3589  CZ  ARG A 240      70.633 -20.451  66.412  1.00  0.00      PROA C
ATOM   3590  NH1 ARG A 240      71.059 -19.208  66.290  1.00  0.00      PROA N
ATOM   3591 HH11 ARG A 240      70.390 -18.582  66.689  1.00  0.00      PROA H
ATOM   3592 HH12 ARG A 240      71.985 -19.055  66.636  1.00  0.00      PROA H
ATOM   3593  NH2 ARG A 240      71.541 -21.393  66.453  1.00  0.00      PROA N
ATOM   3594 HH21 ARG A 240      71.306 -22.338  66.682  1.00  0.00      PROA H
ATOM   3595 HH22 ARG A 240      72.410 -21.078  66.071  1.00  0.00      PROA H
ATOM   3596  C   ARG A 240      65.596 -16.482  67.053  1.00  0.00      PROA C
ATOM   3597  O   ARG A 240      65.126 -15.770  67.940  1.00  0.00      PROA O
ATOM   3598  N   ILE A 241      65.212 -16.461  65.798  1.00  0.00      PROA N
ATOM   3599  HN  ILE A 241      65.739 -17.022  65.164  1.00  0.00      PROA H
ATOM   3600  CA  ILE A 241      64.147 -15.625  65.377  1.00  0.00      PROA C
ATOM   3601  HA  ILE A 241      64.414 -14.641  65.732  1.00  0.00      PROA H
ATOM   3602  CB  ILE A 241      63.991 -15.544  63.942  1.00  0.00      PROA C
ATOM   3603  HB  ILE A 241      63.631 -16.550  63.640  1.00  0.00      PROA H
ATOM   3604  CG2 ILE A 241      62.964 -14.409  63.623  1.00  0.00      PROA C
ATOM   3605 HG21 ILE A 241      61.919 -14.784  63.641  1.00  0.00      PROA H
ATOM   3606 HG22 ILE A 241      63.101 -14.155  62.550  1.00  0.00      PROA H
ATOM   3607 HG23 ILE A 241      63.165 -13.524  64.264  1.00  0.00      PROA H
ATOM   3608  CG1 ILE A 241      65.342 -15.221  63.248  1.00  0.00      PROA C
ATOM   3609 HG11 ILE A 241      66.285 -15.641  63.657  1.00  0.00      PROA H
ATOM   3610 HG12 ILE A 241      65.463 -14.127  63.398  1.00  0.00      PROA H
ATOM   3611  CD  ILE A 241      65.276 -15.509  61.735  1.00  0.00      PROA C
ATOM   3612  HD1 ILE A 241      64.740 -16.474  61.607  1.00  0.00      PROA H
ATOM   3613  HD2 ILE A 241      66.272 -15.459  61.247  1.00  0.00      PROA H
ATOM   3614  HD3 ILE A 241      64.615 -14.702  61.353  1.00  0.00      PROA H
ATOM   3615  C   ILE A 241      62.732 -16.024  65.925  1.00  0.00      PROA C
ATOM   3616  O   ILE A 241      62.417 -17.197  65.788  1.00  0.00      PROA O
ATOM   3617  N   SER A 242      61.921 -15.083  66.507  1.00  0.00      PROA N
ATOM   3618  HN  SER A 242      62.122 -14.112  66.399  1.00  0.00      PROA H
ATOM   3619  CA  SER A 242      60.625 -15.492  67.053  1.00  0.00      PROA C
ATOM   3620  HA  SER A 242      60.643 -16.552  67.257  1.00  0.00      PROA H
ATOM   3621  CB  SER A 242      60.242 -14.782  68.331  1.00  0.00      PROA C
ATOM   3622  HB1 SER A 242      60.315 -13.674  68.319  1.00  0.00      PROA H
ATOM   3623  HB2 SER A 242      61.143 -15.014  68.937  1.00  0.00      PROA H
ATOM   3624  OG  SER A 242      59.059 -15.250  68.988  1.00  0.00      PROA O
ATOM   3625  HG1 SER A 242      59.157 -14.989  69.906  1.00  0.00      PROA H
ATOM   3626  C   SER A 242      59.455 -15.246  66.055  1.00  0.00      PROA C
ATOM   3627  O   SER A 242      58.728 -16.159  65.721  1.00  0.00      PROA O
ATOM   3628  N   TYR A 243      59.420 -13.961  65.518  1.00  0.00      PROA N
ATOM   3629  HN  TYR A 243      60.054 -13.368  66.007  1.00  0.00      PROA H
ATOM   3630  CA  TYR A 243      58.366 -13.481  64.581  1.00  0.00      PROA C
ATOM   3631  HA  TYR A 243      58.246 -14.257  63.839  1.00  0.00      PROA H
ATOM   3632  CB  TYR A 243      57.005 -13.010  65.241  1.00  0.00      PROA C
ATOM   3633  HB1 TYR A 243      56.704 -13.890  65.849  1.00  0.00      PROA H
ATOM   3634  HB2 TYR A 243      56.154 -12.812  64.555  1.00  0.00      PROA H
ATOM   3635  CG  TYR A 243      57.081 -11.964  66.287  1.00  0.00      PROA C
ATOM   3636  CD1 TYR A 243      57.253 -12.189  67.602  1.00  0.00      PROA C
ATOM   3637  HD1 TYR A 243      57.329 -13.186  68.008  1.00  0.00      PROA H
ATOM   3638  CE1 TYR A 243      57.466 -11.195  68.556  1.00  0.00      PROA C
ATOM   3639  HE1 TYR A 243      57.500 -11.455  69.604  1.00  0.00      PROA H
ATOM   3640  CZ  TYR A 243      57.402  -9.782  68.162  1.00  0.00      PROA C
ATOM   3641  OH  TYR A 243      57.663  -8.754  69.106  1.00  0.00      PROA O
ATOM   3642  HH  TYR A 243      57.479  -7.861  68.805  1.00  0.00      PROA H
ATOM   3643  CD2 TYR A 243      56.971 -10.594  65.918  1.00  0.00      PROA C
ATOM   3644  HD2 TYR A 243      56.833 -10.287  64.892  1.00  0.00      PROA H
ATOM   3645  CE2 TYR A 243      57.226  -9.580  66.812  1.00  0.00      PROA C
ATOM   3646  HE2 TYR A 243      57.087  -8.547  66.527  1.00  0.00      PROA H
ATOM   3647  C   TYR A 243      59.065 -12.356  63.839  1.00  0.00      PROA C
ATOM   3648  O   TYR A 243      60.084 -11.856  64.259  1.00  0.00      PROA O
ATOM   3649  N   VAL A 244      58.466 -11.933  62.704  1.00  0.00      PROA N
ATOM   3650  HN  VAL A 244      57.580 -12.311  62.448  1.00  0.00      PROA H
ATOM   3651  CA  VAL A 244      58.938 -10.860  61.811  1.00  0.00      PROA C
ATOM   3652  HA  VAL A 244      59.534 -10.213  62.437  1.00  0.00      PROA H
ATOM   3653  CB  VAL A 244      59.759 -11.302  60.616  1.00  0.00      PROA C
ATOM   3654  HB  VAL A 244      59.056 -11.934  60.032  1.00  0.00      PROA H
ATOM   3655  CG1 VAL A 244      60.121 -10.100  59.780  1.00  0.00      PROA C
ATOM   3656 HG11 VAL A 244      60.912  -9.437  60.192  1.00  0.00      PROA H
ATOM   3657 HG12 VAL A 244      59.305  -9.399  59.505  1.00  0.00      PROA H
ATOM   3658 HG13 VAL A 244      60.604 -10.528  58.874  1.00  0.00      PROA H
ATOM   3659  CG2 VAL A 244      60.937 -12.174  61.092  1.00  0.00      PROA C
ATOM   3660 HG21 VAL A 244      61.584 -12.629  60.311  1.00  0.00      PROA H
ATOM   3661 HG22 VAL A 244      60.420 -13.027  61.581  1.00  0.00      PROA H
ATOM   3662 HG23 VAL A 244      61.646 -11.642  61.762  1.00  0.00      PROA H
ATOM   3663  C   VAL A 244      57.704 -10.128  61.420  1.00  0.00      PROA C
ATOM   3664  O   VAL A 244      56.766 -10.702  60.828  1.00  0.00      PROA O
ATOM   3665  N   ASP A 245      57.637  -8.831  61.754  1.00  0.00      PROA N
ATOM   3666  HN  ASP A 245      58.469  -8.490  62.186  1.00  0.00      PROA H
ATOM   3667  CA  ASP A 245      56.473  -7.930  61.564  1.00  0.00      PROA C
ATOM   3668  HA  ASP A 245      55.710  -8.547  61.112  1.00  0.00      PROA H
ATOM   3669  CB  ASP A 245      56.014  -7.456  62.911  1.00  0.00      PROA C
ATOM   3670  HB1 ASP A 245      56.657  -6.705  63.417  1.00  0.00      PROA H
ATOM   3671  HB2 ASP A 245      55.837  -8.398  63.473  1.00  0.00      PROA H
ATOM   3672  CG  ASP A 245      54.641  -6.835  62.809  1.00  0.00      PROA C
ATOM   3673  OD1 ASP A 245      54.096  -6.572  61.646  1.00  0.00      PROA O
ATOM   3674  OD2 ASP A 245      54.068  -6.595  63.913  1.00  0.00      PROA O
ATOM   3675  C   ASP A 245      56.834  -6.851  60.581  1.00  0.00      PROA C
ATOM   3676  O   ASP A 245      57.802  -6.097  60.646  1.00  0.00      PROA O
ATOM   3677  N   LEU A 246      56.102  -6.746  59.457  1.00  0.00      PROA N
ATOM   3678  HN  LEU A 246      55.300  -7.319  59.309  1.00  0.00      PROA H
ATOM   3679  CA  LEU A 246      56.483  -5.928  58.306  1.00  0.00      PROA C
ATOM   3680  HA  LEU A 246      57.431  -5.439  58.476  1.00  0.00      PROA H
ATOM   3681  CB  LEU A 246      56.701  -6.860  57.171  1.00  0.00      PROA C
ATOM   3682  HB1 LEU A 246      57.014  -6.251  56.295  1.00  0.00      PROA H
ATOM   3683  HB2 LEU A 246      55.798  -7.439  56.882  1.00  0.00      PROA H
ATOM   3684  CG  LEU A 246      57.797  -7.912  57.332  1.00  0.00      PROA C
ATOM   3685  HG  LEU A 246      58.400  -7.693  58.239  1.00  0.00      PROA H
ATOM   3686  CD1 LEU A 246      57.211  -9.331  57.382  1.00  0.00      PROA C
ATOM   3687 HD11 LEU A 246      56.620  -9.488  56.455  1.00  0.00      PROA H
ATOM   3688 HD12 LEU A 246      56.606  -9.582  58.279  1.00  0.00      PROA H
ATOM   3689 HD13 LEU A 246      58.011 -10.095  57.493  1.00  0.00      PROA H
ATOM   3690  CD2 LEU A 246      58.734  -7.806  56.076  1.00  0.00      PROA C
ATOM   3691 HD21 LEU A 246      59.718  -8.281  56.278  1.00  0.00      PROA H
ATOM   3692 HD22 LEU A 246      58.911  -6.710  56.028  1.00  0.00      PROA H
ATOM   3693 HD23 LEU A 246      58.340  -8.181  55.107  1.00  0.00      PROA H
ATOM   3694  C   LEU A 246      55.359  -4.920  58.038  1.00  0.00      PROA C
ATOM   3695  O   LEU A 246      55.260  -4.275  57.033  1.00  0.00      PROA O
ATOM   3696  N   ARG A 247      54.397  -4.750  58.985  1.00  0.00      PROA N
ATOM   3697  HN  ARG A 247      54.346  -5.212  59.867  1.00  0.00      PROA H
ATOM   3698  CA  ARG A 247      53.222  -3.986  58.653  1.00  0.00      PROA C
ATOM   3699  HA  ARG A 247      53.012  -4.148  57.606  1.00  0.00      PROA H
ATOM   3700  CB  ARG A 247      52.165  -4.395  59.630  1.00  0.00      PROA C
ATOM   3701  HB1 ARG A 247      51.206  -3.864  59.448  1.00  0.00      PROA H
ATOM   3702  HB2 ARG A 247      52.541  -4.196  60.657  1.00  0.00      PROA H
ATOM   3703  CG  ARG A 247      51.814  -5.897  59.400  1.00  0.00      PROA C
ATOM   3704  HG1 ARG A 247      52.769  -6.449  59.271  1.00  0.00      PROA H
ATOM   3705  HG2 ARG A 247      51.527  -5.998  58.332  1.00  0.00      PROA H
ATOM   3706  CD  ARG A 247      50.787  -6.533  60.400  1.00  0.00      PROA C
ATOM   3707  HD1 ARG A 247      50.809  -7.601  60.093  1.00  0.00      PROA H
ATOM   3708  HD2 ARG A 247      49.767  -6.112  60.271  1.00  0.00      PROA H
ATOM   3709  NE  ARG A 247      51.347  -6.437  61.754  1.00  0.00      PROA N
ATOM   3710  HE  ARG A 247      52.335  -6.287  61.741  1.00  0.00      PROA H
ATOM   3711  CZ  ARG A 247      50.830  -7.074  62.791  1.00  0.00      PROA C
ATOM   3712  NH1 ARG A 247      49.548  -7.485  62.732  1.00  0.00      PROA N
ATOM   3713 HH11 ARG A 247      48.937  -7.157  62.012  1.00  0.00      PROA H
ATOM   3714 HH12 ARG A 247      49.086  -7.968  63.477  1.00  0.00      PROA H
ATOM   3715  NH2 ARG A 247      51.582  -7.322  63.882  1.00  0.00      PROA N
ATOM   3716 HH21 ARG A 247      51.260  -7.876  64.651  1.00  0.00      PROA H
ATOM   3717 HH22 ARG A 247      52.499  -6.924  63.881  1.00  0.00      PROA H
ATOM   3718  C   ARG A 247      53.344  -2.452  58.750  1.00  0.00      PROA C
ATOM   3719  O   ARG A 247      52.324  -1.767  58.799  1.00  0.00      PROA O
ATOM   3720  N   TYR A 248      54.595  -1.895  58.944  1.00  0.00      PROA N
ATOM   3721  HN  TYR A 248      55.310  -2.422  59.397  1.00  0.00      PROA H
ATOM   3722  CA  TYR A 248      55.064  -0.571  58.707  1.00  0.00      PROA C
ATOM   3723  HA  TYR A 248      54.641   0.095  59.445  1.00  0.00      PROA H
ATOM   3724  CB  TYR A 248      56.605  -0.395  58.952  1.00  0.00      PROA C
ATOM   3725  HB1 TYR A 248      56.921   0.664  58.839  1.00  0.00      PROA H
ATOM   3726  HB2 TYR A 248      57.304  -0.994  58.330  1.00  0.00      PROA H
ATOM   3727  CG  TYR A 248      56.920  -0.756  60.389  1.00  0.00      PROA C
ATOM   3728  CD1 TYR A 248      56.946   0.256  61.376  1.00  0.00      PROA C
ATOM   3729  HD1 TYR A 248      56.735   1.299  61.188  1.00  0.00      PROA H
ATOM   3730  CE1 TYR A 248      57.109  -0.132  62.680  1.00  0.00      PROA C
ATOM   3731  HE1 TYR A 248      57.007   0.512  63.541  1.00  0.00      PROA H
ATOM   3732  CZ  TYR A 248      57.369  -1.538  63.018  1.00  0.00      PROA C
ATOM   3733  OH  TYR A 248      57.572  -1.952  64.326  1.00  0.00      PROA O
ATOM   3734  HH  TYR A 248      57.207  -1.303  64.932  1.00  0.00      PROA H
ATOM   3735  CD2 TYR A 248      57.268  -2.044  60.699  1.00  0.00      PROA C
ATOM   3736  HD2 TYR A 248      57.301  -2.838  59.968  1.00  0.00      PROA H
ATOM   3737  CE2 TYR A 248      57.597  -2.457  61.984  1.00  0.00      PROA C
ATOM   3738  HE2 TYR A 248      57.829  -3.496  62.165  1.00  0.00      PROA H
ATOM   3739  C   TYR A 248      54.781   0.054  57.374  1.00  0.00      PROA C
ATOM   3740  O   TYR A 248      54.649  -0.596  56.317  1.00  0.00      PROA O
ATOM   3741  N   ASP A 249      54.760   1.359  57.315  1.00  0.00      PROA N
ATOM   3742  HN  ASP A 249      54.805   1.879  58.164  1.00  0.00      PROA H
ATOM   3743  CA  ASP A 249      54.748   2.025  56.058  1.00  0.00      PROA C
ATOM   3744  HA  ASP A 249      53.997   1.592  55.415  1.00  0.00      PROA H
ATOM   3745  CB  ASP A 249      54.288   3.500  56.313  1.00  0.00      PROA C
ATOM   3746  HB1 ASP A 249      55.159   3.927  56.854  1.00  0.00      PROA H
ATOM   3747  HB2 ASP A 249      53.411   3.409  56.988  1.00  0.00      PROA H
ATOM   3748  CG  ASP A 249      53.807   4.162  55.068  1.00  0.00      PROA C
ATOM   3749  OD1 ASP A 249      53.725   5.426  55.086  1.00  0.00      PROA O
ATOM   3750  OD2 ASP A 249      53.441   3.442  54.081  1.00  0.00      PROA O
ATOM   3751  C   ASP A 249      56.248   2.065  55.372  1.00  0.00      PROA C
ATOM   3752  O   ASP A 249      56.476   2.107  54.130  1.00  0.00      PROA O
ATOM   3753  N   SER A 250      57.272   1.923  56.190  1.00  0.00      PROA N
ATOM   3754  HN  SER A 250      57.163   1.844  57.178  1.00  0.00      PROA H
ATOM   3755  CA  SER A 250      58.601   1.780  55.811  1.00  0.00      PROA C
ATOM   3756  HA  SER A 250      58.559   1.094  54.977  1.00  0.00      PROA H
ATOM   3757  CB  SER A 250      59.335   3.141  55.377  1.00  0.00      PROA C
ATOM   3758  HB1 SER A 250      59.534   3.684  56.326  1.00  0.00      PROA H
ATOM   3759  HB2 SER A 250      58.711   3.759  54.696  1.00  0.00      PROA H
ATOM   3760  OG  SER A 250      60.593   2.873  54.776  1.00  0.00      PROA O
ATOM   3761  HG1 SER A 250      60.388   2.486  53.921  1.00  0.00      PROA H
ATOM   3762  C   SER A 250      59.369   1.032  56.873  1.00  0.00      PROA C
ATOM   3763  O   SER A 250      59.275   1.299  58.085  1.00  0.00      PROA O
ATOM   3764  N   GLY A 251      60.201  -0.005  56.460  1.00  0.00      PROA N
ATOM   3765  HN  GLY A 251      60.197  -0.363  55.529  1.00  0.00      PROA H
ATOM   3766  CA  GLY A 251      60.944  -0.849  57.418  1.00  0.00      PROA C
ATOM   3767  HA1 GLY A 251      61.187  -0.263  58.291  1.00  0.00      PROA H
ATOM   3768  HA2 GLY A 251      61.791  -1.188  56.840  1.00  0.00      PROA H
ATOM   3769  C   GLY A 251      60.297  -2.079  58.044  1.00  0.00      PROA C
ATOM   3770  O   GLY A 251      59.232  -2.498  57.579  1.00  0.00      PROA O
ATOM   3771  N   ALA A 252      60.965  -2.786  58.950  1.00  0.00      PROA N
ATOM   3772  HN  ALA A 252      61.903  -2.492  59.110  1.00  0.00      PROA H
ATOM   3773  CA  ALA A 252      60.320  -3.896  59.610  1.00  0.00      PROA C
ATOM   3774  HA  ALA A 252      59.252  -3.736  59.636  1.00  0.00      PROA H
ATOM   3775  CB  ALA A 252      60.598  -5.233  58.817  1.00  0.00      PROA C
ATOM   3776  HB1 ALA A 252      59.982  -6.063  59.226  1.00  0.00      PROA H
ATOM   3777  HB2 ALA A 252      61.705  -5.326  58.856  1.00  0.00      PROA H
ATOM   3778  HB3 ALA A 252      60.318  -5.126  57.748  1.00  0.00      PROA H
ATOM   3779  C   ALA A 252      60.818  -4.243  61.057  1.00  0.00      PROA C
ATOM   3780  O   ALA A 252      61.862  -3.683  61.516  1.00  0.00      PROA O
ATOM   3781  N   ALA A 253      60.192  -5.072  61.840  1.00  0.00      PROA N
ATOM   3782  HN  ALA A 253      59.241  -5.322  61.680  1.00  0.00      PROA H
ATOM   3783  CA  ALA A 253      60.583  -5.356  63.172  1.00  0.00      PROA C
ATOM   3784  HA  ALA A 253      61.581  -4.994  63.371  1.00  0.00      PROA H
ATOM   3785  CB  ALA A 253      59.566  -4.713  64.162  1.00  0.00      PROA C
ATOM   3786  HB1 ALA A 253      59.716  -4.970  65.233  1.00  0.00      PROA H
ATOM   3787  HB2 ALA A 253      58.635  -5.235  63.856  1.00  0.00      PROA H
ATOM   3788  HB3 ALA A 253      59.467  -3.632  63.926  1.00  0.00      PROA H
ATOM   3789  C   ALA A 253      60.620  -6.842  63.503  1.00  0.00      PROA C
ATOM   3790  O   ALA A 253      59.691  -7.665  63.210  1.00  0.00      PROA O
ATOM   3791  N   VAL A 254      61.665  -7.326  64.240  1.00  0.00      PROA N
ATOM   3792  HN  VAL A 254      62.353  -6.674  64.549  1.00  0.00      PROA H
ATOM   3793  CA  VAL A 254      61.899  -8.710  64.542  1.00  0.00      PROA C
ATOM   3794  HA  VAL A 254      61.239  -9.387  64.020  1.00  0.00      PROA H
ATOM   3795  CB  VAL A 254      63.229  -9.144  64.015  1.00  0.00      PROA C
ATOM   3796  HB  VAL A 254      64.058  -8.602  64.519  1.00  0.00      PROA H
ATOM   3797  CG1 VAL A 254      63.410 -10.638  64.181  1.00  0.00      PROA C
ATOM   3798 HG11 VAL A 254      64.364 -11.021  63.758  1.00  0.00      PROA H
ATOM   3799 HG12 VAL A 254      62.603 -11.209  63.674  1.00  0.00      PROA H
ATOM   3800 HG13 VAL A 254      63.512 -10.962  65.239  1.00  0.00      PROA H
ATOM   3801  CG2 VAL A 254      63.140  -8.857  62.464  1.00  0.00      PROA C
ATOM   3802 HG21 VAL A 254      62.167  -9.211  62.061  1.00  0.00      PROA H
ATOM   3803 HG22 VAL A 254      64.043  -9.301  61.993  1.00  0.00      PROA H
ATOM   3804 HG23 VAL A 254      63.265  -7.766  62.297  1.00  0.00      PROA H
ATOM   3805  C   VAL A 254      61.838  -9.060  66.051  1.00  0.00      PROA C
ATOM   3806  O   VAL A 254      62.513  -8.469  66.901  1.00  0.00      PROA O
ATOM   3807  N   GLY A 255      61.078 -10.150  66.347  1.00  0.00      PROA N
ATOM   3808  HN  GLY A 255      60.431 -10.587  65.727  1.00  0.00      PROA H
ATOM   3809  CA  GLY A 255      61.032 -10.579  67.735  1.00  0.00      PROA C
ATOM   3810  HA1 GLY A 255      60.087 -11.069  67.917  1.00  0.00      PROA H
ATOM   3811  HA2 GLY A 255      61.201  -9.744  68.398  1.00  0.00      PROA H
ATOM   3812  C   GLY A 255      62.119 -11.603  67.919  1.00  0.00      PROA C
ATOM   3813  O   GLY A 255      62.406 -12.344  66.971  1.00  0.00      PROA O
ATOM   3814  N   TRP A 256      62.921 -11.567  69.052  1.00  0.00      PROA N
ATOM   3815  HN  TRP A 256      62.657 -11.131  69.909  1.00  0.00      PROA H
ATOM   3816  CA  TRP A 256      64.129 -12.291  69.224  1.00  0.00      PROA C
ATOM   3817  HA  TRP A 256      64.277 -12.901  68.344  1.00  0.00      PROA H
ATOM   3818  CB  TRP A 256      65.282 -11.278  69.297  1.00  0.00      PROA C
ATOM   3819  HB1 TRP A 256      66.147 -11.669  69.874  1.00  0.00      PROA H
ATOM   3820  HB2 TRP A 256      64.970 -10.357  69.834  1.00  0.00      PROA H
ATOM   3821  CG  TRP A 256      65.717 -10.810  67.997  1.00  0.00      PROA C
ATOM   3822  CD1 TRP A 256      65.559  -9.486  67.550  1.00  0.00      PROA C
ATOM   3823  HD1 TRP A 256      64.964  -8.727  68.038  1.00  0.00      PROA H
ATOM   3824  NE1 TRP A 256      66.054  -9.471  66.295  1.00  0.00      PROA N
ATOM   3825  HE1 TRP A 256      66.090  -8.702  65.695  1.00  0.00      PROA H
ATOM   3826  CE2 TRP A 256      66.547 -10.597  65.841  1.00  0.00      PROA C
ATOM   3827  CD2 TRP A 256      66.290 -11.532  66.917  1.00  0.00      PROA C
ATOM   3828  CE3 TRP A 256      66.556 -12.871  66.676  1.00  0.00      PROA C
ATOM   3829  HE3 TRP A 256      66.392 -13.694  67.356  1.00  0.00      PROA H
ATOM   3830  CZ3 TRP A 256      67.087 -13.202  65.403  1.00  0.00      PROA C
ATOM   3831  HZ3 TRP A 256      67.325 -14.243  65.242  1.00  0.00      PROA H
ATOM   3832  CZ2 TRP A 256      67.151 -10.904  64.624  1.00  0.00      PROA C
ATOM   3833  HZ2 TRP A 256      67.351 -10.227  63.807  1.00  0.00      PROA H
ATOM   3834  CH2 TRP A 256      67.455 -12.254  64.424  1.00  0.00      PROA C
ATOM   3835  HH2 TRP A 256      68.007 -12.490  63.526  1.00  0.00      PROA H
ATOM   3836  C   TRP A 256      64.168 -13.202  70.419  1.00  0.00      PROA C
ATOM   3837  O   TRP A 256      64.065 -12.697  71.512  1.00  0.00      PROA O
ATOM   3838  N   ALA A 257      64.283 -14.540  70.279  1.00  0.00      PROA N
ATOM   3839  HN  ALA A 257      64.521 -14.956  69.405  1.00  0.00      PROA H
ATOM   3840  CA  ALA A 257      64.200 -15.435  71.419  1.00  0.00      PROA C
ATOM   3841  HA  ALA A 257      63.788 -14.927  72.278  1.00  0.00      PROA H
ATOM   3842  CB  ALA A 257      63.430 -16.710  70.998  1.00  0.00      PROA C
ATOM   3843  HB1 ALA A 257      63.956 -17.236  70.173  1.00  0.00      PROA H
ATOM   3844  HB2 ALA A 257      62.479 -16.254  70.651  1.00  0.00      PROA H
ATOM   3845  HB3 ALA A 257      63.285 -17.406  71.852  1.00  0.00      PROA H
ATOM   3846  C   ALA A 257      65.592 -15.852  71.912  1.00  0.00      PROA C
ATOM   3847  O   ALA A 257      66.336 -16.481  71.147  1.00  0.00      PROA O
ATOM   3848  N   PRO A 258      65.974 -15.639  73.169  1.00  0.00      PROA N
ATOM   3849  CD  PRO A 258      65.139 -14.990  74.233  1.00  0.00      PROA C
ATOM   3850  HD1 PRO A 258      64.287 -15.669  74.450  1.00  0.00      PROA H
ATOM   3851  HD2 PRO A 258      64.636 -14.106  73.786  1.00  0.00      PROA H
ATOM   3852  CA  PRO A 258      67.151 -16.168  73.778  1.00  0.00      PROA C
ATOM   3853  HA  PRO A 258      67.944 -15.738  73.183  1.00  0.00      PROA H
ATOM   3854  CB  PRO A 258      67.048 -15.672  75.275  1.00  0.00      PROA C
ATOM   3855  HB1 PRO A 258      68.092 -15.486  75.605  1.00  0.00      PROA H
ATOM   3856  HB2 PRO A 258      66.670 -16.529  75.873  1.00  0.00      PROA H
ATOM   3857  CG  PRO A 258      66.075 -14.593  75.332  1.00  0.00      PROA C
ATOM   3858  HG1 PRO A 258      65.502 -14.572  76.284  1.00  0.00      PROA H
ATOM   3859  HG2 PRO A 258      66.599 -13.642  75.096  1.00  0.00      PROA H
ATOM   3860  C   PRO A 258      67.379 -17.636  73.659  1.00  0.00      PROA C
ATOM   3861  O   PRO A 258      66.382 -18.326  73.796  1.00  0.00      PROA O
ATOM   3862  N   LEU A 259      68.599 -18.176  73.374  1.00  0.00      PROA N
ATOM   3863  HN  LEU A 259      69.354 -17.547  73.205  1.00  0.00      PROA H
ATOM   3864  CA  LEU A 259      68.814 -19.520  72.978  1.00  0.00      PROA C
ATOM   3865  HA  LEU A 259      67.862 -19.993  72.786  1.00  0.00      PROA H
ATOM   3866  CB  LEU A 259      69.722 -19.486  71.732  1.00  0.00      PROA C
ATOM   3867  HB1 LEU A 259      70.692 -18.973  71.909  1.00  0.00      PROA H
ATOM   3868  HB2 LEU A 259      69.224 -18.759  71.056  1.00  0.00      PROA H
ATOM   3869  CG  LEU A 259      70.059 -20.805  71.010  1.00  0.00      PROA C
ATOM   3870  HG  LEU A 259      70.519 -21.569  71.673  1.00  0.00      PROA H
ATOM   3871  CD1 LEU A 259      68.716 -21.336  70.426  1.00  0.00      PROA C
ATOM   3872 HD11 LEU A 259      68.188 -22.005  71.139  1.00  0.00      PROA H
ATOM   3873 HD12 LEU A 259      68.932 -21.986  69.552  1.00  0.00      PROA H
ATOM   3874 HD13 LEU A 259      68.041 -20.518  70.095  1.00  0.00      PROA H
ATOM   3875  CD2 LEU A 259      71.039 -20.492  69.878  1.00  0.00      PROA C
ATOM   3876 HD21 LEU A 259      70.593 -19.749  69.183  1.00  0.00      PROA H
ATOM   3877 HD22 LEU A 259      71.182 -21.454  69.341  1.00  0.00      PROA H
ATOM   3878 HD23 LEU A 259      71.946 -20.040  70.333  1.00  0.00      PROA H
ATOM   3879  C   LEU A 259      69.615 -20.252  74.118  1.00  0.00      PROA C
ATOM   3880  O   LEU A 259      70.697 -19.761  74.502  1.00  0.00      PROA O
ATOM   3881  N   PRO A 260      69.086 -21.189  74.768  1.00  0.00      PROA N
ATOM   3882  CD  PRO A 260      67.672 -21.359  74.955  1.00  0.00      PROA C
ATOM   3883  HD1 PRO A 260      67.333 -21.815  73.999  1.00  0.00      PROA H
ATOM   3884  HD2 PRO A 260      67.105 -20.406  75.018  1.00  0.00      PROA H
ATOM   3885  CA  PRO A 260      69.799 -21.890  75.905  1.00  0.00      PROA C
ATOM   3886  HA  PRO A 260      69.971 -21.172  76.693  1.00  0.00      PROA H
ATOM   3887  CB  PRO A 260      68.795 -22.965  76.312  1.00  0.00      PROA C
ATOM   3888  HB1 PRO A 260      68.966 -23.297  77.358  1.00  0.00      PROA H
ATOM   3889  HB2 PRO A 260      68.851 -23.840  75.629  1.00  0.00      PROA H
ATOM   3890  CG  PRO A 260      67.448 -22.175  76.237  1.00  0.00      PROA C
ATOM   3891  HG1 PRO A 260      66.499 -22.753  76.225  1.00  0.00      PROA H
ATOM   3892  HG2 PRO A 260      67.431 -21.628  77.204  1.00  0.00      PROA H
ATOM   3893  C   PRO A 260      71.193 -22.455  75.546  1.00  0.00      PROA C
ATOM   3894  O   PRO A 260      71.488 -22.519  74.352  1.00  0.00      PROA O
ATOM   3895  N   PRO A 261      72.097 -22.709  76.530  1.00  0.00      PROA N
ATOM   3896  CD  PRO A 261      71.703 -22.738  77.960  1.00  0.00      PROA C
ATOM   3897  HD1 PRO A 261      70.974 -23.444  78.411  1.00  0.00      PROA H
ATOM   3898  HD2 PRO A 261      71.530 -21.682  78.260  1.00  0.00      PROA H
ATOM   3899  CA  PRO A 261      73.487 -22.897  76.290  1.00  0.00      PROA C
ATOM   3900  HA  PRO A 261      73.938 -22.196  75.603  1.00  0.00      PROA H
ATOM   3901  CB  PRO A 261      74.045 -22.699  77.698  1.00  0.00      PROA C
ATOM   3902  HB1 PRO A 261      74.255 -21.636  77.945  1.00  0.00      PROA H
ATOM   3903  HB2 PRO A 261      74.943 -23.347  77.788  1.00  0.00      PROA H
ATOM   3904  CG  PRO A 261      72.993 -23.175  78.613  1.00  0.00      PROA C
ATOM   3905  HG1 PRO A 261      73.067 -24.278  78.724  1.00  0.00      PROA H
ATOM   3906  HG2 PRO A 261      73.132 -22.816  79.655  1.00  0.00      PROA H
ATOM   3907  C   PRO A 261      73.777 -24.363  75.794  1.00  0.00      PROA C
ATOM   3908  O   PRO A 261      74.910 -24.741  75.653  1.00  0.00      PROA O
ATOM   3909  N   GLU A 262      72.800 -25.183  75.526  1.00  0.00      PROA N
ATOM   3910  HN  GLU A 262      71.884 -24.805  75.412  1.00  0.00      PROA H
ATOM   3911  CA  GLU A 262      73.015 -26.625  75.217  1.00  0.00      PROA C
ATOM   3912  HA  GLU A 262      73.740 -27.109  75.855  1.00  0.00      PROA H
ATOM   3913  CB  GLU A 262      71.619 -27.464  75.210  1.00  0.00      PROA C
ATOM   3914  HB1 GLU A 262      71.885 -28.468  74.814  1.00  0.00      PROA H
ATOM   3915  HB2 GLU A 262      70.969 -26.967  74.459  1.00  0.00      PROA H
ATOM   3916  CG  GLU A 262      70.890 -27.548  76.507  1.00  0.00      PROA C
ATOM   3917  HG1 GLU A 262      70.357 -26.579  76.615  1.00  0.00      PROA H
ATOM   3918  HG2 GLU A 262      71.585 -27.677  77.364  1.00  0.00      PROA H
ATOM   3919  CD  GLU A 262      69.900 -28.647  76.622  1.00  0.00      PROA C
ATOM   3920  OE1 GLU A 262      70.104 -29.531  77.490  1.00  0.00      PROA O
ATOM   3921  OE2 GLU A 262      68.820 -28.529  76.014  1.00  0.00      PROA O
ATOM   3922  C   GLU A 262      73.631 -26.805  73.827  1.00  0.00      PROA C
ATOM   3923  O   GLU A 262      73.133 -26.231  72.823  1.00  0.00      PROA O
ATOM   3924  N   GLU A 263      74.639 -27.669  73.729  1.00  0.00      PROA N
ATOM   3925  HN  GLU A 263      74.939 -28.318  74.423  1.00  0.00      PROA H
ATOM   3926  CA  GLU A 263      75.405 -27.849  72.486  1.00  0.00      PROA C
ATOM   3927  HA  GLU A 263      75.958 -26.948  72.265  1.00  0.00      PROA H
ATOM   3928  CB  GLU A 263      76.545 -28.816  72.818  1.00  0.00      PROA C
ATOM   3929  HB1 GLU A 263      76.954 -29.302  71.906  1.00  0.00      PROA H
ATOM   3930  HB2 GLU A 263      76.035 -29.618  73.393  1.00  0.00      PROA H
ATOM   3931  CG  GLU A 263      77.743 -28.112  73.489  1.00  0.00      PROA C
ATOM   3932  HG1 GLU A 263      77.446 -27.447  74.329  1.00  0.00      PROA H
ATOM   3933  HG2 GLU A 263      78.316 -27.486  72.772  1.00  0.00      PROA H
ATOM   3934  CD  GLU A 263      78.713 -29.080  74.094  1.00  0.00      PROA C
ATOM   3935  OE1 GLU A 263      78.368 -29.832  75.067  1.00  0.00      PROA O
ATOM   3936  OE2 GLU A 263      79.909 -29.126  73.699  1.00  0.00      PROA O
ATOM   3937  C   GLU A 263      74.582 -28.290  71.259  1.00  0.00      PROA C
ATOM   3938  O   GLU A 263      73.913 -29.383  71.342  1.00  0.00      PROA O
ATOM   3939  N   SER A 264      74.457 -27.507  70.261  1.00  0.00      PROA N
ATOM   3940  HN  SER A 264      74.808 -26.578  70.348  1.00  0.00      PROA H
ATOM   3941  CA  SER A 264      73.660 -27.798  69.051  1.00  0.00      PROA C
ATOM   3942  HA  SER A 264      73.864 -26.953  68.410  1.00  0.00      PROA H
ATOM   3943  CB  SER A 264      74.039 -29.153  68.332  1.00  0.00      PROA C
ATOM   3944  HB1 SER A 264      73.435 -29.243  67.404  1.00  0.00      PROA H
ATOM   3945  HB2 SER A 264      73.642 -29.987  68.950  1.00  0.00      PROA H
ATOM   3946  OG  SER A 264      75.451 -29.232  68.131  1.00  0.00      PROA O
ATOM   3947  HG1 SER A 264      75.670 -30.107  68.460  1.00  0.00      PROA H
ATOM   3948  C   SER A 264      72.142 -27.860  69.253  1.00  0.00      PROA C
ATOM   3949  O   SER A 264      71.479 -28.785  68.836  1.00  0.00      PROA O
ATOM   3950  N   THR A 265      71.516 -26.929  69.952  1.00  0.00      PROA N
ATOM   3951  HN  THR A 265      72.071 -26.193  70.332  1.00  0.00      PROA H
ATOM   3952  CA  THR A 265      70.116 -26.869  70.196  1.00  0.00      PROA C
ATOM   3953  HA  THR A 265      69.808 -27.840  70.554  1.00  0.00      PROA H
ATOM   3954  CB  THR A 265      69.727 -26.033  71.481  1.00  0.00      PROA C
ATOM   3955  HB  THR A 265      70.273 -26.471  72.343  1.00  0.00      PROA H
ATOM   3956  OG1 THR A 265      68.361 -26.202  71.840  1.00  0.00      PROA O
ATOM   3957  HG1 THR A 265      68.339 -27.090  72.203  1.00  0.00      PROA H
ATOM   3958  CG2 THR A 265      70.074 -24.522  71.316  1.00  0.00      PROA C
ATOM   3959 HG21 THR A 265      69.742 -24.009  72.244  1.00  0.00      PROA H
ATOM   3960 HG22 THR A 265      69.709 -24.104  70.354  1.00  0.00      PROA H
ATOM   3961 HG23 THR A 265      71.169 -24.458  71.142  1.00  0.00      PROA H
ATOM   3962  C   THR A 265      69.090 -26.669  69.031  1.00  0.00      PROA C
ATOM   3963  O   THR A 265      69.124 -25.643  68.397  1.00  0.00      PROA O
ATOM   3964  N   GLN A 266      68.173 -27.682  68.731  1.00  0.00      PROA N
ATOM   3965  HN  GLN A 266      68.072 -28.548  69.215  1.00  0.00      PROA H
ATOM   3966  CA  GLN A 266      67.374 -27.604  67.604  1.00  0.00      PROA C
ATOM   3967  HA  GLN A 266      67.632 -26.798  66.933  1.00  0.00      PROA H
ATOM   3968  CB  GLN A 266      67.428 -28.936  66.763  1.00  0.00      PROA C
ATOM   3969  HB1 GLN A 266      66.760 -28.812  65.884  1.00  0.00      PROA H
ATOM   3970  HB2 GLN A 266      67.031 -29.891  67.169  1.00  0.00      PROA H
ATOM   3971  CG  GLN A 266      68.815 -29.147  66.138  1.00  0.00      PROA C
ATOM   3972  HG1 GLN A 266      68.793 -29.783  65.227  1.00  0.00      PROA H
ATOM   3973  HG2 GLN A 266      69.447 -29.665  66.890  1.00  0.00      PROA H
ATOM   3974  CD  GLN A 266      69.600 -27.925  65.582  1.00  0.00      PROA C
ATOM   3975  OE1 GLN A 266      69.130 -27.258  64.689  1.00  0.00      PROA O
ATOM   3976  NE2 GLN A 266      70.791 -27.611  66.112  1.00  0.00      PROA N
ATOM   3977 HE21 GLN A 266      71.207 -28.391  66.580  1.00  0.00      PROA H
ATOM   3978 HE22 GLN A 266      71.360 -26.993  65.569  1.00  0.00      PROA H
ATOM   3979  C   GLN A 266      65.989 -27.390  68.095  1.00  0.00      PROA C
ATOM   3980  O   GLN A 266      65.715 -27.922  69.182  1.00  0.00      PROA O
ATOM   3981  N   GLN A 267      65.116 -26.686  67.340  1.00  0.00      PROA N
ATOM   3982  HN  GLN A 267      65.247 -26.414  66.390  1.00  0.00      PROA H
ATOM   3983  CA  GLN A 267      63.815 -26.377  67.815  1.00  0.00      PROA C
ATOM   3984  HA  GLN A 267      63.899 -25.852  68.755  1.00  0.00      PROA H
ATOM   3985  CB  GLN A 267      63.221 -25.426  66.832  1.00  0.00      PROA C
ATOM   3986  HB1 GLN A 267      62.152 -25.342  67.124  1.00  0.00      PROA H
ATOM   3987  HB2 GLN A 267      63.271 -25.923  65.840  1.00  0.00      PROA H
ATOM   3988  CG  GLN A 267      63.947 -24.034  66.725  1.00  0.00      PROA C
ATOM   3989  HG1 GLN A 267      63.256 -23.319  66.229  1.00  0.00      PROA H
ATOM   3990  HG2 GLN A 267      64.863 -24.066  66.098  1.00  0.00      PROA H
ATOM   3991  CD  GLN A 267      64.544 -23.336  67.997  1.00  0.00      PROA C
ATOM   3992  OE1 GLN A 267      65.815 -23.264  68.142  1.00  0.00      PROA O
ATOM   3993  NE2 GLN A 267      63.627 -22.700  68.749  1.00  0.00      PROA N
ATOM   3994 HE21 GLN A 267      64.014 -22.199  69.524  1.00  0.00      PROA H
ATOM   3995 HE22 GLN A 267      62.696 -22.514  68.435  1.00  0.00      PROA H
ATOM   3996  C   GLN A 267      62.884 -27.576  68.041  1.00  0.00      PROA C
ATOM   3997  O   GLN A 267      62.872 -28.562  67.318  1.00  0.00      PROA O
ATOM   3998  N   GLN A 268      61.992 -27.387  69.040  1.00  0.00      PROA N
ATOM   3999  HN  GLN A 268      62.127 -26.613  69.654  1.00  0.00      PROA H
ATOM   4000  CA  GLN A 268      60.870 -28.220  69.268  1.00  0.00      PROA C
ATOM   4001  HA  GLN A 268      61.191 -29.251  69.239  1.00  0.00      PROA H
ATOM   4002  CB  GLN A 268      60.339 -27.974  70.686  1.00  0.00      PROA C
ATOM   4003  HB1 GLN A 268      59.440 -28.627  70.682  1.00  0.00      PROA H
ATOM   4004  HB2 GLN A 268      60.196 -26.876  70.777  1.00  0.00      PROA H
ATOM   4005  CG  GLN A 268      61.281 -28.490  71.789  1.00  0.00      PROA C
ATOM   4006  HG1 GLN A 268      62.311 -28.086  71.687  1.00  0.00      PROA H
ATOM   4007  HG2 GLN A 268      61.525 -29.568  71.678  1.00  0.00      PROA H
ATOM   4008  CD  GLN A 268      60.746 -28.062  73.197  1.00  0.00      PROA C
ATOM   4009  OE1 GLN A 268      60.339 -28.924  74.020  1.00  0.00      PROA O
ATOM   4010  NE2 GLN A 268      60.835 -26.714  73.531  1.00  0.00      PROA N
ATOM   4011 HE21 GLN A 268      60.838 -26.508  74.509  1.00  0.00      PROA H
ATOM   4012 HE22 GLN A 268      60.860 -26.059  72.776  1.00  0.00      PROA H
ATOM   4013  C   GLN A 268      59.834 -28.142  68.182  1.00  0.00      PROA C
ATOM   4014  O   GLN A 268      59.758 -27.134  67.474  1.00  0.00      PROA O
ATOM   4015  N   ASN A 269      59.021 -29.176  67.961  1.00  0.00      PROA N
ATOM   4016  HN  ASN A 269      59.304 -30.032  68.385  1.00  0.00      PROA H
ATOM   4017  CA  ASN A 269      57.807 -29.145  67.176  1.00  0.00      PROA C
ATOM   4018  HA  ASN A 269      57.175 -30.014  67.285  1.00  0.00      PROA H
ATOM   4019  CB  ASN A 269      56.857 -27.939  67.406  1.00  0.00      PROA C
ATOM   4020  HB1 ASN A 269      55.931 -28.295  66.905  1.00  0.00      PROA H
ATOM   4021  HB2 ASN A 269      57.056 -26.979  66.883  1.00  0.00      PROA H
ATOM   4022  CG  ASN A 269      56.669 -27.726  68.924  1.00  0.00      PROA C
ATOM   4023  OD1 ASN A 269      56.554 -28.677  69.679  1.00  0.00      PROA O
ATOM   4024  ND2 ASN A 269      56.670 -26.505  69.407  1.00  0.00      PROA N
ATOM   4025 HD21 ASN A 269      56.735 -26.438  70.403  1.00  0.00      PROA H
ATOM   4026 HD22 ASN A 269      56.626 -25.739  68.766  1.00  0.00      PROA H
ATOM   4027  C   ASN A 269      58.134 -29.392  65.700  1.00  0.00      PROA C
ATOM   4028  O   ASN A 269      57.356 -29.014  64.820  1.00  0.00      PROA O
ATOM   4029  N   GLN A 270      59.282 -30.054  65.474  1.00  0.00      PROA N
ATOM   4030  HN  GLN A 270      59.725 -30.454  66.272  1.00  0.00      PROA H
ATOM   4031  CA  GLN A 270      59.781 -30.537  64.229  1.00  0.00      PROA C
ATOM   4032  HA  GLN A 270      59.723 -29.809  63.433  1.00  0.00      PROA H
ATOM   4033  CB  GLN A 270      61.308 -30.768  64.413  1.00  0.00      PROA C
ATOM   4034  HB1 GLN A 270      61.661 -29.764  64.731  1.00  0.00      PROA H
ATOM   4035  HB2 GLN A 270      61.785 -30.897  63.417  1.00  0.00      PROA H
ATOM   4036  CG  GLN A 270      61.811 -31.930  65.225  1.00  0.00      PROA C
ATOM   4037  HG1 GLN A 270      62.919 -31.950  65.306  1.00  0.00      PROA H
ATOM   4038  HG2 GLN A 270      61.457 -32.857  64.726  1.00  0.00      PROA H
ATOM   4039  CD  GLN A 270      61.206 -32.103  66.597  1.00  0.00      PROA C
ATOM   4040  OE1 GLN A 270      60.163 -32.815  66.749  1.00  0.00      PROA O
ATOM   4041  NE2 GLN A 270      61.776 -31.561  67.708  1.00  0.00      PROA N
ATOM   4042 HE21 GLN A 270      61.335 -31.714  68.592  1.00  0.00      PROA H
ATOM   4043 HE22 GLN A 270      62.556 -30.947  67.586  1.00  0.00      PROA H
ATOM   4044  C   GLN A 270      59.015 -31.729  63.679  1.00  0.00      PROA C
ATOM   4045  O   GLN A 270      58.262 -32.424  64.471  1.00  0.00      PROA O
ATOM   4046  N   ALA A 271      59.057 -31.841  62.330  1.00  0.00      PROA N
ATOM   4047  HN  ALA A 271      59.556 -31.228  61.723  1.00  0.00      PROA H
ATOM   4048  CA  ALA A 271      58.284 -32.930  61.726  1.00  0.00      PROA C
ATOM   4049  HA  ALA A 271      57.314 -32.793  62.181  1.00  0.00      PROA H
ATOM   4050  CB  ALA A 271      58.217 -32.707  60.204  1.00  0.00      PROA C
ATOM   4051  HB1 ALA A 271      59.260 -32.541  59.859  1.00  0.00      PROA H
ATOM   4052  HB2 ALA A 271      57.613 -31.816  59.927  1.00  0.00      PROA H
ATOM   4053  HB3 ALA A 271      57.875 -33.605  59.648  1.00  0.00      PROA H
ATOM   4054  C   ALA A 271      58.592 -34.262  62.209  1.00  0.00      PROA C
ATOM   4055  O   ALA A 271      59.769 -34.580  62.596  1.00  0.00      PROA O
ATOM   4056  N   GLN A 272      57.566 -35.107  62.303  1.00  0.00      PROA N
ATOM   4057  HN  GLN A 272      56.678 -34.807  61.963  1.00  0.00      PROA H
ATOM   4058  CA  GLN A 272      57.742 -36.467  62.714  1.00  0.00      PROA C
ATOM   4059  HA  GLN A 272      58.803 -36.661  62.781  1.00  0.00      PROA H
ATOM   4060  CB  GLN A 272      56.900 -36.975  63.995  1.00  0.00      PROA C
ATOM   4061  HB1 GLN A 272      55.799 -36.899  63.867  1.00  0.00      PROA H
ATOM   4062  HB2 GLN A 272      57.093 -36.233  64.799  1.00  0.00      PROA H
ATOM   4063  CG  GLN A 272      57.274 -38.285  64.625  1.00  0.00      PROA C
ATOM   4064  HG1 GLN A 272      57.253 -39.213  64.014  1.00  0.00      PROA H
ATOM   4065  HG2 GLN A 272      56.761 -38.496  65.588  1.00  0.00      PROA H
ATOM   4066  CD  GLN A 272      58.833 -38.299  65.002  1.00  0.00      PROA C
ATOM   4067  OE1 GLN A 272      59.589 -38.717  64.166  1.00  0.00      PROA O
ATOM   4068  NE2 GLN A 272      59.270 -37.663  66.109  1.00  0.00      PROA N
ATOM   4069 HE21 GLN A 272      60.250 -37.621  66.301  1.00  0.00      PROA H
ATOM   4070 HE22 GLN A 272      58.701 -37.148  66.751  1.00  0.00      PROA H
ATOM   4071  C   GLN A 272      57.313 -37.388  61.603  1.00  0.00      PROA C
ATOM   4072  O   GLN A 272      56.152 -37.404  61.212  1.00  0.00      PROA O
ATOM   4073  N   ALA A 273      58.219 -38.247  61.092  1.00  0.00      PROA N
ATOM   4074  HN  ALA A 273      59.116 -38.297  61.523  1.00  0.00      PROA H
ATOM   4075  CA  ALA A 273      57.913 -39.297  60.095  1.00  0.00      PROA C
ATOM   4076  HA  ALA A 273      57.368 -38.808  59.302  1.00  0.00      PROA H
ATOM   4077  CB  ALA A 273      59.206 -39.841  59.444  1.00  0.00      PROA C
ATOM   4078  HB1 ALA A 273      59.786 -39.029  58.954  1.00  0.00      PROA H
ATOM   4079  HB2 ALA A 273      58.899 -40.285  58.473  1.00  0.00      PROA H
ATOM   4080  HB3 ALA A 273      59.757 -40.633  59.995  1.00  0.00      PROA H
ATOM   4081  C   ALA A 273      57.178 -40.560  60.562  1.00  0.00      PROA C
ATOM   4082  O   ALA A 273      57.406 -41.072  61.647  1.00  0.00      PROA O
ATOM   4083  N   GLU A 274      56.351 -41.072  59.631  1.00  0.00      PROA N
ATOM   4084  HN  GLU A 274      56.366 -40.862  58.656  1.00  0.00      PROA H
ATOM   4085  CA  GLU A 274      55.549 -42.209  59.966  1.00  0.00      PROA C
ATOM   4086  HA  GLU A 274      55.270 -42.363  60.997  1.00  0.00      PROA H
ATOM   4087  CB  GLU A 274      54.179 -41.963  59.416  1.00  0.00      PROA C
ATOM   4088  HB1 GLU A 274      53.596 -42.872  59.677  1.00  0.00      PROA H
ATOM   4089  HB2 GLU A 274      54.122 -41.574  58.377  1.00  0.00      PROA H
ATOM   4090  CG  GLU A 274      53.365 -40.854  60.256  1.00  0.00      PROA C
ATOM   4091  HG1 GLU A 274      53.920 -39.900  60.127  1.00  0.00      PROA H
ATOM   4092  HG2 GLU A 274      53.302 -41.173  61.318  1.00  0.00      PROA H
ATOM   4093  CD  GLU A 274      51.965 -40.658  59.728  1.00  0.00      PROA C
ATOM   4094  OE1 GLU A 274      51.903 -40.265  58.524  1.00  0.00      PROA O
ATOM   4095  OE2 GLU A 274      50.947 -40.792  60.446  1.00  0.00      PROA O
ATOM   4096  C   GLU A 274      56.030 -43.578  59.436  1.00  0.00      PROA C
ATOM   4097  O   GLU A 274      55.983 -43.884  58.253  1.00  0.00      PROA O
ATOM   4098  N   GLN A 275      56.611 -44.356  60.358  1.00  0.00      PROA N
ATOM   4099  HN  GLN A 275      56.530 -44.217  61.342  1.00  0.00      PROA H
ATOM   4100  CA  GLN A 275      57.460 -45.480  60.082  1.00  0.00      PROA C
ATOM   4101  HA  GLN A 275      57.820 -45.496  59.065  1.00  0.00      PROA H
ATOM   4102  CB  GLN A 275      58.718 -45.379  61.065  1.00  0.00      PROA C
ATOM   4103  HB1 GLN A 275      59.329 -46.295  60.916  1.00  0.00      PROA H
ATOM   4104  HB2 GLN A 275      58.403 -45.378  62.130  1.00  0.00      PROA H
ATOM   4105  CG  GLN A 275      59.675 -44.175  60.641  1.00  0.00      PROA C
ATOM   4106  HG1 GLN A 275      60.631 -44.130  61.205  1.00  0.00      PROA H
ATOM   4107  HG2 GLN A 275      59.159 -43.203  60.791  1.00  0.00      PROA H
ATOM   4108  CD  GLN A 275      60.199 -44.370  59.269  1.00  0.00      PROA C
ATOM   4109  OE1 GLN A 275      60.842 -45.354  58.880  1.00  0.00      PROA O
ATOM   4110  NE2 GLN A 275      59.966 -43.338  58.356  1.00  0.00      PROA N
ATOM   4111 HE21 GLN A 275      59.407 -42.589  58.711  1.00  0.00      PROA H
ATOM   4112 HE22 GLN A 275      60.368 -43.484  57.452  1.00  0.00      PROA H
ATOM   4113  C   GLN A 275      56.736 -46.797  60.434  1.00  0.00      PROA C
ATOM   4114  O   GLN A 275      57.378 -47.798  60.712  1.00  0.00      PROA O
ATOM   4115  N   GLN A 276      55.359 -46.755  60.454  1.00  0.00      PROA N
ATOM   4116  HN  GLN A 276      54.962 -45.884  60.178  1.00  0.00      PROA H
ATOM   4117  CA  GLN A 276      54.449 -47.822  60.655  1.00  0.00      PROA C
ATOM   4118  HA  GLN A 276      54.816 -48.656  61.234  1.00  0.00      PROA H
ATOM   4119  CB  GLN A 276      53.153 -47.326  61.412  1.00  0.00      PROA C
ATOM   4120  HB1 GLN A 276      52.611 -48.268  61.644  1.00  0.00      PROA H
ATOM   4121  HB2 GLN A 276      52.530 -46.615  60.828  1.00  0.00      PROA H
ATOM   4122  CG  GLN A 276      53.545 -46.683  62.701  1.00  0.00      PROA C
ATOM   4123  HG1 GLN A 276      52.611 -46.287  63.155  1.00  0.00      PROA H
ATOM   4124  HG2 GLN A 276      54.141 -45.771  62.485  1.00  0.00      PROA H
ATOM   4125  CD  GLN A 276      54.264 -47.607  63.730  1.00  0.00      PROA C
ATOM   4126  OE1 GLN A 276      53.618 -48.514  64.241  1.00  0.00      PROA O
ATOM   4127  NE2 GLN A 276      55.536 -47.271  64.041  1.00  0.00      PROA N
ATOM   4128 HE21 GLN A 276      56.049 -47.951  64.565  1.00  0.00      PROA H
ATOM   4129 HE22 GLN A 276      55.817 -46.373  63.701  1.00  0.00      PROA H
ATOM   4130  C   GLN A 276      53.921 -48.439  59.304  1.00  0.00      PROA C
ATOM   4131  OT1 GLN A 276      53.303 -47.751  58.437  1.00  0.00      PROA O
ATOM   4132  OT2 GLN A 276      54.185 -49.618  59.108  1.00  0.00      PROA O
ATOM   4133  N   MET B   1      -5.513   2.472 -44.030  1.00  0.00      PROB N
ATOM   4134  HT1 MET B   1      -6.416   2.056 -43.723  1.00  0.00      PROB H
ATOM   4135  HT2 MET B   1      -5.493   2.237 -45.043  1.00  0.00      PROB H
ATOM   4136  HT3 MET B   1      -5.725   3.479 -43.883  1.00  0.00      PROB H
ATOM   4137  CA  MET B   1      -4.280   1.938 -43.357  1.00  0.00      PROB C
ATOM   4138  HA  MET B   1      -3.443   1.999 -44.036  1.00  0.00      PROB H
ATOM   4139  CB  MET B   1      -3.979   2.916 -42.181  1.00  0.00      PROB C
ATOM   4140  HB1 MET B   1      -4.952   3.157 -41.702  1.00  0.00      PROB H
ATOM   4141  HB2 MET B   1      -3.569   3.869 -42.580  1.00  0.00      PROB H
ATOM   4142  CG  MET B   1      -3.094   2.332 -40.997  1.00  0.00      PROB C
ATOM   4143  HG1 MET B   1      -3.752   1.647 -40.419  1.00  0.00      PROB H
ATOM   4144  HG2 MET B   1      -2.867   3.030 -40.163  1.00  0.00      PROB H
ATOM   4145  SD  MET B   1      -1.507   1.566 -41.503  1.00  0.00      PROB S
ATOM   4146  CE  MET B   1      -0.799   3.078 -42.210  1.00  0.00      PROB C
ATOM   4147  HE1 MET B   1      -0.811   3.848 -41.409  1.00  0.00      PROB H
ATOM   4148  HE2 MET B   1      -1.452   3.533 -42.984  1.00  0.00      PROB H
ATOM   4149  HE3 MET B   1       0.218   2.956 -42.642  1.00  0.00      PROB H
ATOM   4150  C   MET B   1      -4.269   0.453 -43.083  1.00  0.00      PROB C
ATOM   4151  O   MET B   1      -3.518  -0.323 -43.652  1.00  0.00      PROB O
ATOM   4152  N   ILE B   2      -5.172   0.011 -42.159  1.00  0.00      PROB N
ATOM   4153  HN  ILE B   2      -5.895   0.529 -41.709  1.00  0.00      PROB H
ATOM   4154  CA  ILE B   2      -5.175  -1.421 -41.751  1.00  0.00      PROB C
ATOM   4155  HA  ILE B   2      -4.198  -1.878 -41.703  1.00  0.00      PROB H
ATOM   4156  CB  ILE B   2      -5.502  -1.525 -40.300  1.00  0.00      PROB C
ATOM   4157  HB  ILE B   2      -6.406  -0.936 -40.034  1.00  0.00      PROB H
ATOM   4158  CG2 ILE B   2      -5.954  -2.910 -39.859  1.00  0.00      PROB C
ATOM   4159 HG21 ILE B   2      -6.065  -2.999 -38.757  1.00  0.00      PROB H
ATOM   4160 HG22 ILE B   2      -5.261  -3.742 -40.108  1.00  0.00      PROB H
ATOM   4161 HG23 ILE B   2      -6.992  -2.985 -40.247  1.00  0.00      PROB H
ATOM   4162  CG1 ILE B   2      -4.423  -0.849 -39.356  1.00  0.00      PROB C
ATOM   4163 HG11 ILE B   2      -4.581  -1.134 -38.294  1.00  0.00      PROB H
ATOM   4164 HG12 ILE B   2      -4.678   0.232 -39.343  1.00  0.00      PROB H
ATOM   4165  CD  ILE B   2      -2.996  -1.069 -39.729  1.00  0.00      PROB C
ATOM   4166  HD1 ILE B   2      -2.399  -0.343 -39.137  1.00  0.00      PROB H
ATOM   4167  HD2 ILE B   2      -2.646  -0.776 -40.742  1.00  0.00      PROB H
ATOM   4168  HD3 ILE B   2      -2.529  -2.061 -39.555  1.00  0.00      PROB H
ATOM   4169  C   ILE B   2      -5.971  -2.254 -42.673  1.00  0.00      PROB C
ATOM   4170  O   ILE B   2      -7.131  -2.071 -42.892  1.00  0.00      PROB O
ATOM   4171  N   SER B   3      -5.301  -3.294 -43.237  1.00  0.00      PROB N
ATOM   4172  HN  SER B   3      -4.319  -3.432 -43.128  1.00  0.00      PROB H
ATOM   4173  CA  SER B   3      -5.919  -4.227 -44.176  1.00  0.00      PROB C
ATOM   4174  HA  SER B   3      -6.935  -3.980 -44.446  1.00  0.00      PROB H
ATOM   4175  CB  SER B   3      -5.180  -4.307 -45.547  1.00  0.00      PROB C
ATOM   4176  HB1 SER B   3      -4.137  -4.675 -45.443  1.00  0.00      PROB H
ATOM   4177  HB2 SER B   3      -4.959  -3.323 -46.014  1.00  0.00      PROB H
ATOM   4178  OG  SER B   3      -5.924  -4.973 -46.552  1.00  0.00      PROB O
ATOM   4179  HG1 SER B   3      -5.315  -5.393 -47.164  1.00  0.00      PROB H
ATOM   4180  C   SER B   3      -5.877  -5.639 -43.562  1.00  0.00      PROB C
ATOM   4181  O   SER B   3      -5.497  -5.865 -42.448  1.00  0.00      PROB O
ATOM   4182  N   ARG B   4      -6.382  -6.585 -44.393  1.00  0.00      PROB N
ATOM   4183  HN  ARG B   4      -6.593  -6.342 -45.336  1.00  0.00      PROB H
ATOM   4184  CA  ARG B   4      -6.464  -7.994 -44.045  1.00  0.00      PROB C
ATOM   4185  HA  ARG B   4      -7.017  -7.977 -43.117  1.00  0.00      PROB H
ATOM   4186  CB  ARG B   4      -7.334  -8.705 -45.137  1.00  0.00      PROB C
ATOM   4187  HB1 ARG B   4      -7.041  -8.437 -46.175  1.00  0.00      PROB H
ATOM   4188  HB2 ARG B   4      -8.311  -8.265 -44.844  1.00  0.00      PROB H
ATOM   4189  CG  ARG B   4      -7.405 -10.247 -45.023  1.00  0.00      PROB C
ATOM   4190  HG1 ARG B   4      -7.862 -10.607 -44.077  1.00  0.00      PROB H
ATOM   4191  HG2 ARG B   4      -6.392 -10.674 -45.186  1.00  0.00      PROB H
ATOM   4192  CD  ARG B   4      -8.206 -10.813 -46.124  1.00  0.00      PROB C
ATOM   4193  HD1 ARG B   4      -7.753 -10.508 -47.092  1.00  0.00      PROB H
ATOM   4194  HD2 ARG B   4      -9.254 -10.447 -46.081  1.00  0.00      PROB H
ATOM   4195  NE  ARG B   4      -8.075 -12.304 -45.971  1.00  0.00      PROB N
ATOM   4196  HE  ARG B   4      -7.371 -12.772 -46.505  1.00  0.00      PROB H
ATOM   4197  CZ  ARG B   4      -8.648 -13.072 -45.004  1.00  0.00      PROB C
ATOM   4198  NH1 ARG B   4      -9.644 -12.616 -44.256  1.00  0.00      PROB N
ATOM   4199 HH11 ARG B   4      -9.977 -11.713 -44.527  1.00  0.00      PROB H
ATOM   4200 HH12 ARG B   4      -9.934 -13.151 -43.463  1.00  0.00      PROB H
ATOM   4201  NH2 ARG B   4      -8.332 -14.330 -44.957  1.00  0.00      PROB N
ATOM   4202 HH21 ARG B   4      -7.676 -14.732 -45.596  1.00  0.00      PROB H
ATOM   4203 HH22 ARG B   4      -8.607 -14.856 -44.152  1.00  0.00      PROB H
ATOM   4204  C   ARG B   4      -5.052  -8.544 -44.023  1.00  0.00      PROB C
ATOM   4205  O   ARG B   4      -4.324  -8.450 -44.982  1.00  0.00      PROB O
ATOM   4206  N   VAL B   5      -4.624  -9.132 -42.921  1.00  0.00      PROB N
ATOM   4207  HN  VAL B   5      -5.215  -9.092 -42.119  1.00  0.00      PROB H
ATOM   4208  CA  VAL B   5      -3.257  -9.647 -42.718  1.00  0.00      PROB C
ATOM   4209  HA  VAL B   5      -2.592  -8.798 -42.766  1.00  0.00      PROB H
ATOM   4210  CB  VAL B   5      -3.026 -10.216 -41.344  1.00  0.00      PROB C
ATOM   4211  HB  VAL B   5      -3.929 -10.758 -40.991  1.00  0.00      PROB H
ATOM   4212  CG1 VAL B   5      -1.769 -11.224 -41.185  1.00  0.00      PROB C
ATOM   4213 HG11 VAL B   5      -1.569 -11.376 -40.103  1.00  0.00      PROB H
ATOM   4214 HG12 VAL B   5      -0.923 -10.744 -41.723  1.00  0.00      PROB H
ATOM   4215 HG13 VAL B   5      -1.901 -12.190 -41.717  1.00  0.00      PROB H
ATOM   4216  CG2 VAL B   5      -2.907  -9.002 -40.350  1.00  0.00      PROB C
ATOM   4217 HG21 VAL B   5      -3.894  -8.510 -40.218  1.00  0.00      PROB H
ATOM   4218 HG22 VAL B   5      -2.101  -8.291 -40.633  1.00  0.00      PROB H
ATOM   4219 HG23 VAL B   5      -2.769  -9.392 -39.319  1.00  0.00      PROB H
ATOM   4220  C   VAL B   5      -2.904 -10.676 -43.794  1.00  0.00      PROB C
ATOM   4221  O   VAL B   5      -3.672 -11.582 -44.100  1.00  0.00      PROB O
ATOM   4222  N   THR B   6      -1.704 -10.520 -44.375  1.00  0.00      PROB N
ATOM   4223  HN  THR B   6      -1.092  -9.774 -44.122  1.00  0.00      PROB H
ATOM   4224  CA  THR B   6      -1.214 -11.210 -45.567  1.00  0.00      PROB C
ATOM   4225  HA  THR B   6      -1.913 -10.924 -46.339  1.00  0.00      PROB H
ATOM   4226  CB  THR B   6       0.099 -10.739 -46.281  1.00  0.00      PROB C
ATOM   4227  HB  THR B   6      -0.209  -9.944 -46.994  1.00  0.00      PROB H
ATOM   4228  OG1 THR B   6       0.787 -11.672 -47.143  1.00  0.00      PROB O
ATOM   4229  HG1 THR B   6       1.222 -11.113 -47.790  1.00  0.00      PROB H
ATOM   4230  CG2 THR B   6       1.115 -10.236 -45.407  1.00  0.00      PROB C
ATOM   4231 HG21 THR B   6       1.596 -10.926 -44.682  1.00  0.00      PROB H
ATOM   4232 HG22 THR B   6       0.776  -9.346 -44.835  1.00  0.00      PROB H
ATOM   4233 HG23 THR B   6       1.985  -9.955 -46.038  1.00  0.00      PROB H
ATOM   4234  C   THR B   6      -1.248 -12.784 -45.567  1.00  0.00      PROB C
ATOM   4235  O   THR B   6      -0.954 -13.443 -44.526  1.00  0.00      PROB O
ATOM   4236  N   GLU B   7      -1.670 -13.353 -46.720  1.00  0.00      PROB N
ATOM   4237  HN  GLU B   7      -1.890 -12.748 -47.481  1.00  0.00      PROB H
ATOM   4238  CA  GLU B   7      -1.773 -14.822 -46.826  1.00  0.00      PROB C
ATOM   4239  HA  GLU B   7      -1.603 -15.280 -45.863  1.00  0.00      PROB H
ATOM   4240  CB  GLU B   7      -3.192 -15.041 -47.236  1.00  0.00      PROB C
ATOM   4241  HB1 GLU B   7      -3.446 -16.107 -47.420  1.00  0.00      PROB H
ATOM   4242  HB2 GLU B   7      -3.341 -14.457 -48.169  1.00  0.00      PROB H
ATOM   4243  CG  GLU B   7      -4.233 -14.553 -46.140  1.00  0.00      PROB C
ATOM   4244  HG1 GLU B   7      -4.081 -13.498 -45.828  1.00  0.00      PROB H
ATOM   4245  HG2 GLU B   7      -4.175 -15.153 -45.208  1.00  0.00      PROB H
ATOM   4246  CD  GLU B   7      -5.602 -14.527 -46.731  1.00  0.00      PROB C
ATOM   4247  OE1 GLU B   7      -6.277 -15.627 -46.668  1.00  0.00      PROB O
ATOM   4248  OE2 GLU B   7      -6.068 -13.494 -47.230  1.00  0.00      PROB O
ATOM   4249  C   GLU B   7      -0.672 -15.426 -47.844  1.00  0.00      PROB C
ATOM   4250  O   GLU B   7      -0.568 -16.674 -47.883  1.00  0.00      PROB O
ATOM   4251  N   ALA B   8       0.108 -14.555 -48.567  1.00  0.00      PROB N
ATOM   4252  HN  ALA B   8      -0.119 -13.588 -48.484  1.00  0.00      PROB H
ATOM   4253  CA  ALA B   8       1.303 -14.838 -49.348  1.00  0.00      PROB C
ATOM   4254  HA  ALA B   8       0.885 -15.355 -50.199  1.00  0.00      PROB H
ATOM   4255  CB  ALA B   8       1.886 -13.610 -50.026  1.00  0.00      PROB C
ATOM   4256  HB1 ALA B   8       2.623 -13.908 -50.802  1.00  0.00      PROB H
ATOM   4257  HB2 ALA B   8       2.343 -12.959 -49.250  1.00  0.00      PROB H
ATOM   4258  HB3 ALA B   8       1.017 -13.089 -50.483  1.00  0.00      PROB H
ATOM   4259  C   ALA B   8       2.496 -15.578 -48.822  1.00  0.00      PROB C
ATOM   4260  O   ALA B   8       2.635 -15.761 -47.632  1.00  0.00      PROB O
ATOM   4261  N   LEU B   9       3.381 -16.087 -49.712  1.00  0.00      PROB N
ATOM   4262  HN  LEU B   9       3.348 -15.983 -50.703  1.00  0.00      PROB H
ATOM   4263  CA  LEU B   9       4.612 -16.778 -49.397  1.00  0.00      PROB C
ATOM   4264  HA  LEU B   9       5.145 -16.876 -50.331  1.00  0.00      PROB H
ATOM   4265  CB  LEU B   9       5.564 -15.969 -48.562  1.00  0.00      PROB C
ATOM   4266  HB1 LEU B   9       6.461 -16.567 -48.294  1.00  0.00      PROB H
ATOM   4267  HB2 LEU B   9       5.044 -15.841 -47.588  1.00  0.00      PROB H
ATOM   4268  CG  LEU B   9       5.857 -14.562 -49.048  1.00  0.00      PROB C
ATOM   4269  HG  LEU B   9       4.877 -14.038 -49.045  1.00  0.00      PROB H
ATOM   4270  CD1 LEU B   9       6.863 -13.738 -48.223  1.00  0.00      PROB C
ATOM   4271 HD11 LEU B   9       6.981 -12.670 -48.505  1.00  0.00      PROB H
ATOM   4272 HD12 LEU B   9       7.907 -14.106 -48.315  1.00  0.00      PROB H
ATOM   4273 HD13 LEU B   9       6.539 -13.625 -47.166  1.00  0.00      PROB H
ATOM   4274  CD2 LEU B   9       6.273 -14.395 -50.452  1.00  0.00      PROB C
ATOM   4275 HD21 LEU B   9       6.215 -13.327 -50.752  1.00  0.00      PROB H
ATOM   4276 HD22 LEU B   9       5.518 -14.926 -51.070  1.00  0.00      PROB H
ATOM   4277 HD23 LEU B   9       7.318 -14.757 -50.556  1.00  0.00      PROB H
ATOM   4278  C   LEU B   9       4.472 -18.225 -49.053  1.00  0.00      PROB C
ATOM   4279  O   LEU B   9       3.456 -18.626 -48.516  1.00  0.00      PROB O
ATOM   4280  N   SER B  10       5.526 -18.925 -49.277  1.00  0.00      PROB N
ATOM   4281  HN  SER B  10       6.313 -18.453 -49.667  1.00  0.00      PROB H
ATOM   4282  CA  SER B  10       5.743 -20.321 -48.947  1.00  0.00      PROB C
ATOM   4283  HA  SER B  10       5.236 -20.900 -49.704  1.00  0.00      PROB H
ATOM   4284  CB  SER B  10       7.255 -20.675 -49.275  1.00  0.00      PROB C
ATOM   4285  HB1 SER B  10       7.904 -19.947 -48.744  1.00  0.00      PROB H
ATOM   4286  HB2 SER B  10       7.474 -20.387 -50.326  1.00  0.00      PROB H
ATOM   4287  OG  SER B  10       7.581 -22.004 -48.888  1.00  0.00      PROB O
ATOM   4288  HG1 SER B  10       7.567 -22.005 -47.929  1.00  0.00      PROB H
ATOM   4289  C   SER B  10       5.252 -20.856 -47.630  1.00  0.00      PROB C
ATOM   4290  O   SER B  10       5.458 -20.242 -46.570  1.00  0.00      PROB O
ATOM   4291  N   LYS B  11       4.532 -22.012 -47.586  1.00  0.00      PROB N
ATOM   4292  HN  LYS B  11       3.962 -22.093 -48.399  1.00  0.00      PROB H
ATOM   4293  CA  LYS B  11       4.377 -22.717 -46.353  1.00  0.00      PROB C
ATOM   4294  HA  LYS B  11       4.973 -22.310 -45.550  1.00  0.00      PROB H
ATOM   4295  CB  LYS B  11       2.874 -22.694 -45.898  1.00  0.00      PROB C
ATOM   4296  HB1 LYS B  11       2.778 -23.284 -44.961  1.00  0.00      PROB H
ATOM   4297  HB2 LYS B  11       2.294 -23.150 -46.728  1.00  0.00      PROB H
ATOM   4298  CG  LYS B  11       2.233 -21.292 -45.695  1.00  0.00      PROB C
ATOM   4299  HG1 LYS B  11       3.005 -20.547 -45.407  1.00  0.00      PROB H
ATOM   4300  HG2 LYS B  11       1.526 -21.496 -44.862  1.00  0.00      PROB H
ATOM   4301  CD  LYS B  11       1.317 -20.903 -46.826  1.00  0.00      PROB C
ATOM   4302  HD1 LYS B  11       0.570 -21.688 -47.074  1.00  0.00      PROB H
ATOM   4303  HD2 LYS B  11       1.810 -20.550 -47.757  1.00  0.00      PROB H
ATOM   4304  CE  LYS B  11       0.522 -19.582 -46.463  1.00  0.00      PROB C
ATOM   4305  HE1 LYS B  11       0.164 -19.503 -45.415  1.00  0.00      PROB H
ATOM   4306  HE2 LYS B  11      -0.358 -19.533 -47.139  1.00  0.00      PROB H
ATOM   4307  NZ  LYS B  11       1.260 -18.308 -46.740  1.00  0.00      PROB N
ATOM   4308  HZ1 LYS B  11       0.789 -17.631 -47.374  1.00  0.00      PROB H
ATOM   4309  HZ2 LYS B  11       2.189 -18.426 -47.193  1.00  0.00      PROB H
ATOM   4310  HZ3 LYS B  11       1.339 -17.997 -45.751  1.00  0.00      PROB H
ATOM   4311  C   LYS B  11       4.935 -24.107 -46.578  1.00  0.00      PROB C
ATOM   4312  O   LYS B  11       4.595 -25.081 -45.862  1.00  0.00      PROB O
ATOM   4313  N   VAL B  12       5.765 -24.266 -47.643  1.00  0.00      PROB N
ATOM   4314  HN  VAL B  12       5.965 -23.469 -48.208  1.00  0.00      PROB H
ATOM   4315  CA  VAL B  12       6.230 -25.553 -48.131  1.00  0.00      PROB C
ATOM   4316  HA  VAL B  12       5.314 -26.061 -48.396  1.00  0.00      PROB H
ATOM   4317  CB  VAL B  12       6.968 -25.370 -49.442  1.00  0.00      PROB C
ATOM   4318  HB  VAL B  12       7.951 -24.884 -49.266  1.00  0.00      PROB H
ATOM   4319  CG1 VAL B  12       7.246 -26.756 -49.928  1.00  0.00      PROB C
ATOM   4320 HG11 VAL B  12       7.863 -27.418 -49.284  1.00  0.00      PROB H
ATOM   4321 HG12 VAL B  12       7.716 -26.736 -50.935  1.00  0.00      PROB H
ATOM   4322 HG13 VAL B  12       6.315 -27.353 -50.034  1.00  0.00      PROB H
ATOM   4323  CG2 VAL B  12       6.148 -24.673 -50.482  1.00  0.00      PROB C
ATOM   4324 HG21 VAL B  12       6.749 -24.614 -51.415  1.00  0.00      PROB H
ATOM   4325 HG22 VAL B  12       5.963 -23.622 -50.175  1.00  0.00      PROB H
ATOM   4326 HG23 VAL B  12       5.184 -25.176 -50.709  1.00  0.00      PROB H
ATOM   4327  C   VAL B  12       7.043 -26.268 -47.036  1.00  0.00      PROB C
ATOM   4328  O   VAL B  12       6.883 -27.449 -46.752  1.00  0.00      PROB O
ATOM   4329  N   LYS B  13       8.036 -25.589 -46.320  1.00  0.00      PROB N
ATOM   4330  HN  LYS B  13       8.082 -24.606 -46.476  1.00  0.00      PROB H
ATOM   4331  CA  LYS B  13       8.983 -26.181 -45.354  1.00  0.00      PROB C
ATOM   4332  HA  LYS B  13       9.129 -27.200 -45.680  1.00  0.00      PROB H
ATOM   4333  CB  LYS B  13      10.313 -25.420 -45.513  1.00  0.00      PROB C
ATOM   4334  HB1 LYS B  13      11.173 -25.957 -45.059  1.00  0.00      PROB H
ATOM   4335  HB2 LYS B  13      10.253 -24.480 -44.925  1.00  0.00      PROB H
ATOM   4336  CG  LYS B  13      10.768 -25.134 -46.978  1.00  0.00      PROB C
ATOM   4337  HG1 LYS B  13      11.742 -24.599 -46.966  1.00  0.00      PROB H
ATOM   4338  HG2 LYS B  13       9.990 -24.480 -47.426  1.00  0.00      PROB H
ATOM   4339  CD  LYS B  13      10.752 -26.343 -47.953  1.00  0.00      PROB C
ATOM   4340  HD1 LYS B  13       9.719 -26.752 -47.977  1.00  0.00      PROB H
ATOM   4341  HD2 LYS B  13      11.415 -27.144 -47.562  1.00  0.00      PROB H
ATOM   4342  CE  LYS B  13      11.194 -26.027 -49.370  1.00  0.00      PROB C
ATOM   4343  HE1 LYS B  13      10.526 -25.172 -49.612  1.00  0.00      PROB H
ATOM   4344  HE2 LYS B  13      11.052 -26.890 -50.054  1.00  0.00      PROB H
ATOM   4345  NZ  LYS B  13      12.564 -25.552 -49.494  1.00  0.00      PROB N
ATOM   4346  HZ1 LYS B  13      12.800 -25.489 -50.505  1.00  0.00      PROB H
ATOM   4347  HZ2 LYS B  13      13.199 -26.110 -48.888  1.00  0.00      PROB H
ATOM   4348  HZ3 LYS B  13      12.598 -24.612 -49.050  1.00  0.00      PROB H
ATOM   4349  C   LYS B  13       8.518 -26.234 -43.949  1.00  0.00      PROB C
ATOM   4350  O   LYS B  13       9.268 -26.651 -43.058  1.00  0.00      PROB O
ATOM   4351  N   GLY B  14       7.280 -25.683 -43.669  1.00  0.00      PROB N
ATOM   4352  HN  GLY B  14       6.789 -25.236 -44.414  1.00  0.00      PROB H
ATOM   4353  CA  GLY B  14       6.814 -25.248 -42.437  1.00  0.00      PROB C
ATOM   4354  HA1 GLY B  14       6.806 -26.090 -41.760  1.00  0.00      PROB H
ATOM   4355  HA2 GLY B  14       5.842 -24.793 -42.558  1.00  0.00      PROB H
ATOM   4356  C   GLY B  14       7.686 -24.181 -41.665  1.00  0.00      PROB C
ATOM   4357  O   GLY B  14       8.527 -23.512 -42.267  1.00  0.00      PROB O
ATOM   4358  N   SER B  15       7.471 -24.047 -40.379  1.00  0.00      PROB N
ATOM   4359  HN  SER B  15       6.872 -24.622 -39.827  1.00  0.00      PROB H
ATOM   4360  CA  SER B  15       8.196 -23.076 -39.594  1.00  0.00      PROB C
ATOM   4361  HA  SER B  15       9.095 -22.722 -40.076  1.00  0.00      PROB H
ATOM   4362  CB  SER B  15       7.383 -21.765 -39.223  1.00  0.00      PROB C
ATOM   4363  HB1 SER B  15       6.498 -22.229 -38.736  1.00  0.00      PROB H
ATOM   4364  HB2 SER B  15       7.095 -21.248 -40.163  1.00  0.00      PROB H
ATOM   4365  OG  SER B  15       8.019 -20.961 -38.286  1.00  0.00      PROB O
ATOM   4366  HG1 SER B  15       7.673 -20.082 -38.456  1.00  0.00      PROB H
ATOM   4367  C   SER B  15       8.526 -23.775 -38.327  1.00  0.00      PROB C
ATOM   4368  O   SER B  15       7.693 -24.357 -37.620  1.00  0.00      PROB O
ATOM   4369  N   MET B  16       9.777 -23.795 -37.893  1.00  0.00      PROB N
ATOM   4370  HN  MET B  16      10.499 -23.291 -38.359  1.00  0.00      PROB H
ATOM   4371  CA  MET B  16      10.291 -24.488 -36.751  1.00  0.00      PROB C
ATOM   4372  HA  MET B  16       9.947 -25.494 -36.942  1.00  0.00      PROB H
ATOM   4373  CB  MET B  16      11.888 -24.447 -36.733  1.00  0.00      PROB C
ATOM   4374  HB1 MET B  16      12.228 -23.423 -36.471  1.00  0.00      PROB H
ATOM   4375  HB2 MET B  16      12.161 -24.670 -37.786  1.00  0.00      PROB H
ATOM   4376  CG  MET B  16      12.614 -25.485 -35.791  1.00  0.00      PROB C
ATOM   4377  HG1 MET B  16      12.256 -25.250 -34.766  1.00  0.00      PROB H
ATOM   4378  HG2 MET B  16      13.710 -25.306 -35.756  1.00  0.00      PROB H
ATOM   4379  SD  MET B  16      12.329 -27.249 -36.162  1.00  0.00      PROB S
ATOM   4380  CE  MET B  16      13.258 -27.841 -34.771  1.00  0.00      PROB C
ATOM   4381  HE1 MET B  16      13.454 -28.935 -34.756  1.00  0.00      PROB H
ATOM   4382  HE2 MET B  16      12.829 -27.571 -33.783  1.00  0.00      PROB H
ATOM   4383  HE3 MET B  16      14.289 -27.435 -34.686  1.00  0.00      PROB H
ATOM   4384  C   MET B  16       9.680 -23.989 -35.417  1.00  0.00      PROB C
ATOM   4385  O   MET B  16       9.158 -24.794 -34.673  1.00  0.00      PROB O
ATOM   4386  N   GLY B  17       9.653 -22.665 -35.083  1.00  0.00      PROB N
ATOM   4387  HN  GLY B  17       9.985 -22.019 -35.766  1.00  0.00      PROB H
ATOM   4388  CA  GLY B  17       9.202 -22.142 -33.792  1.00  0.00      PROB C
ATOM   4389  HA1 GLY B  17       8.141 -22.339 -33.770  1.00  0.00      PROB H
ATOM   4390  HA2 GLY B  17       9.417 -21.086 -33.864  1.00  0.00      PROB H
ATOM   4391  C   GLY B  17       9.886 -22.639 -32.577  1.00  0.00      PROB C
ATOM   4392  O   GLY B  17      10.886 -23.348 -32.551  1.00  0.00      PROB O
ATOM   4393  N   SER B  18       9.380 -22.346 -31.358  1.00  0.00      PROB N
ATOM   4394  HN  SER B  18       8.603 -21.741 -31.203  1.00  0.00      PROB H
ATOM   4395  CA  SER B  18      10.025 -22.964 -30.236  1.00  0.00      PROB C
ATOM   4396  HA  SER B  18      10.461 -23.917 -30.497  1.00  0.00      PROB H
ATOM   4397  CB  SER B  18      11.268 -22.171 -29.704  1.00  0.00      PROB C
ATOM   4398  HB1 SER B  18      10.825 -21.165 -29.539  1.00  0.00      PROB H
ATOM   4399  HB2 SER B  18      12.077 -22.103 -30.462  1.00  0.00      PROB H
ATOM   4400  OG  SER B  18      11.885 -22.628 -28.487  1.00  0.00      PROB O
ATOM   4401  HG1 SER B  18      12.771 -22.259 -28.463  1.00  0.00      PROB H
ATOM   4402  C   SER B  18       9.008 -23.230 -29.153  1.00  0.00      PROB C
ATOM   4403  O   SER B  18       7.991 -22.518 -29.148  1.00  0.00      PROB O
ATOM   4404  N   HSD B  19       9.146 -24.217 -28.280  1.00  0.00      PROB N
ATOM   4405  HN  HSD B  19       9.867 -24.888 -28.435  1.00  0.00      PROB H
ATOM   4406  CA  HSD B  19       8.220 -24.461 -27.174  1.00  0.00      PROB C
ATOM   4407  HA  HSD B  19       7.245 -24.273 -27.600  1.00  0.00      PROB H
ATOM   4408  CB  HSD B  19       8.242 -25.941 -26.710  1.00  0.00      PROB C
ATOM   4409  HB1 HSD B  19       9.232 -26.264 -26.323  1.00  0.00      PROB H
ATOM   4410  HB2 HSD B  19       8.029 -26.549 -27.615  1.00  0.00      PROB H
ATOM   4411  ND1 HSD B  19       6.072 -27.041 -25.930  1.00  0.00      PROB N
ATOM   4412  HD1 HSD B  19       5.497 -26.900 -26.736  1.00  0.00      PROB H
ATOM   4413  CG  HSD B  19       7.303 -26.475 -25.650  1.00  0.00      PROB C
ATOM   4414  CE1 HSD B  19       5.708 -27.828 -24.892  1.00  0.00      PROB C
ATOM   4415  HE1 HSD B  19       4.735 -28.265 -24.668  1.00  0.00      PROB H
ATOM   4416  NE2 HSD B  19       6.661 -27.867 -23.930  1.00  0.00      PROB N
ATOM   4417  CD2 HSD B  19       7.600 -26.962 -24.412  1.00  0.00      PROB C
ATOM   4418  HD2 HSD B  19       8.517 -26.727 -23.886  1.00  0.00      PROB H
ATOM   4419  C   HSD B  19       8.564 -23.540 -26.024  1.00  0.00      PROB C
ATOM   4420  O   HSD B  19       9.705 -23.310 -25.718  1.00  0.00      PROB O
ATOM   4421  N   GLU B  20       7.502 -23.019 -25.346  1.00  0.00      PROB N
ATOM   4422  HN  GLU B  20       6.634 -23.372 -25.689  1.00  0.00      PROB H
ATOM   4423  CA  GLU B  20       7.516 -22.128 -24.260  1.00  0.00      PROB C
ATOM   4424  HA  GLU B  20       6.501 -21.976 -23.922  1.00  0.00      PROB H
ATOM   4425  CB  GLU B  20       8.198 -22.714 -22.964  1.00  0.00      PROB C
ATOM   4426  HB1 GLU B  20       8.107 -21.929 -22.183  1.00  0.00      PROB H
ATOM   4427  HB2 GLU B  20       9.225 -23.084 -23.169  1.00  0.00      PROB H
ATOM   4428  CG  GLU B  20       7.353 -23.895 -22.419  1.00  0.00      PROB C
ATOM   4429  HG1 GLU B  20       7.385 -24.748 -23.130  1.00  0.00      PROB H
ATOM   4430  HG2 GLU B  20       6.363 -23.404 -22.301  1.00  0.00      PROB H
ATOM   4431  CD  GLU B  20       7.869 -24.410 -21.078  1.00  0.00      PROB C
ATOM   4432  OE1 GLU B  20       7.851 -23.616 -20.079  1.00  0.00      PROB O
ATOM   4433  OE2 GLU B  20       8.145 -25.625 -20.869  1.00  0.00      PROB O
ATOM   4434  C   GLU B  20       8.034 -20.659 -24.607  1.00  0.00      PROB C
ATOM   4435  O   GLU B  20       9.248 -20.429 -24.831  1.00  0.00      PROB O
ATOM   4436  N   ARG B  21       7.124 -19.691 -24.607  1.00  0.00      PROB N
ATOM   4437  HN  ARG B  21       6.151 -19.906 -24.578  1.00  0.00      PROB H
ATOM   4438  CA  ARG B  21       7.363 -18.320 -24.884  1.00  0.00      PROB C
ATOM   4439  HA  ARG B  21       8.161 -18.241 -25.606  1.00  0.00      PROB H
ATOM   4440  CB  ARG B  21       6.085 -17.626 -25.412  1.00  0.00      PROB C
ATOM   4441  HB1 ARG B  21       6.285 -16.549 -25.595  1.00  0.00      PROB H
ATOM   4442  HB2 ARG B  21       5.253 -17.791 -24.694  1.00  0.00      PROB H
ATOM   4443  CG  ARG B  21       5.498 -18.243 -26.708  1.00  0.00      PROB C
ATOM   4444  HG1 ARG B  21       4.714 -17.561 -27.101  1.00  0.00      PROB H
ATOM   4445  HG2 ARG B  21       5.025 -19.211 -26.439  1.00  0.00      PROB H
ATOM   4446  CD  ARG B  21       6.565 -18.807 -27.754  1.00  0.00      PROB C
ATOM   4447  HD1 ARG B  21       5.888 -19.165 -28.559  1.00  0.00      PROB H
ATOM   4448  HD2 ARG B  21       7.281 -19.592 -27.429  1.00  0.00      PROB H
ATOM   4449  NE  ARG B  21       7.223 -17.637 -28.347  1.00  0.00      PROB N
ATOM   4450  HE  ARG B  21       6.693 -16.789 -28.371  1.00  0.00      PROB H
ATOM   4451  CZ  ARG B  21       8.033 -17.638 -29.405  1.00  0.00      PROB C
ATOM   4452  NH1 ARG B  21       8.710 -18.740 -29.719  1.00  0.00      PROB N
ATOM   4453 HH11 ARG B  21       8.754 -19.558 -29.146  1.00  0.00      PROB H
ATOM   4454 HH12 ARG B  21       9.214 -18.801 -30.581  1.00  0.00      PROB H
ATOM   4455  NH2 ARG B  21       8.224 -16.508 -30.063  1.00  0.00      PROB N
ATOM   4456 HH21 ARG B  21       7.752 -15.802 -29.536  1.00  0.00      PROB H
ATOM   4457 HH22 ARG B  21       9.116 -16.426 -30.509  1.00  0.00      PROB H
ATOM   4458  C   ARG B  21       7.743 -17.649 -23.558  1.00  0.00      PROB C
ATOM   4459  O   ARG B  21       7.659 -18.180 -22.427  1.00  0.00      PROB O
ATOM   4460  N   HSD B  22       8.333 -16.419 -23.685  1.00  0.00      PROB N
ATOM   4461  HN  HSD B  22       8.565 -16.151 -24.617  1.00  0.00      PROB H
ATOM   4462  CA  HSD B  22       8.829 -15.629 -22.662  1.00  0.00      PROB C
ATOM   4463  HA  HSD B  22       9.332 -16.274 -21.957  1.00  0.00      PROB H
ATOM   4464  CB  HSD B  22       9.780 -14.527 -23.136  1.00  0.00      PROB C
ATOM   4465  HB1 HSD B  22       9.631 -13.464 -22.850  1.00  0.00      PROB H
ATOM   4466  HB2 HSD B  22       9.438 -14.435 -24.189  1.00  0.00      PROB H
ATOM   4467  ND1 HSD B  22      12.123 -14.677 -22.092  1.00  0.00      PROB N
ATOM   4468  HD1 HSD B  22      12.230 -13.885 -21.491  1.00  0.00      PROB H
ATOM   4469  CG  HSD B  22      11.149 -15.010 -23.053  1.00  0.00      PROB C
ATOM   4470  CE1 HSD B  22      13.190 -15.452 -22.318  1.00  0.00      PROB C
ATOM   4471  HE1 HSD B  22      13.953 -15.498 -21.541  1.00  0.00      PROB H
ATOM   4472  NE2 HSD B  22      12.967 -16.322 -23.316  1.00  0.00      PROB N
ATOM   4473  CD2 HSD B  22      11.696 -16.022 -23.810  1.00  0.00      PROB C
ATOM   4474  HD2 HSD B  22      11.398 -16.781 -24.522  1.00  0.00      PROB H
ATOM   4475  C   HSD B  22       7.721 -14.839 -21.813  1.00  0.00      PROB C
ATOM   4476  O   HSD B  22       7.041 -13.973 -22.349  1.00  0.00      PROB O
ATOM   4477  N   ALA B  23       7.516 -15.350 -20.557  1.00  0.00      PROB N
ATOM   4478  HN  ALA B  23       7.996 -16.168 -20.249  1.00  0.00      PROB H
ATOM   4479  CA  ALA B  23       6.653 -14.806 -19.462  1.00  0.00      PROB C
ATOM   4480  HA  ALA B  23       5.722 -14.483 -19.904  1.00  0.00      PROB H
ATOM   4481  CB  ALA B  23       6.246 -15.874 -18.469  1.00  0.00      PROB C
ATOM   4482  HB1 ALA B  23       7.129 -16.450 -18.119  1.00  0.00      PROB H
ATOM   4483  HB2 ALA B  23       5.637 -16.574 -19.081  1.00  0.00      PROB H
ATOM   4484  HB3 ALA B  23       5.594 -15.447 -17.677  1.00  0.00      PROB H
ATOM   4485  C   ALA B  23       7.150 -13.573 -18.805  1.00  0.00      PROB C
ATOM   4486  O   ALA B  23       8.340 -13.458 -18.516  1.00  0.00      PROB O
ATOM   4487  N   LEU B  24       6.135 -12.641 -18.461  1.00  0.00      PROB N
ATOM   4488  HN  LEU B  24       5.232 -12.770 -18.863  1.00  0.00      PROB H
ATOM   4489  CA  LEU B  24       6.268 -11.376 -17.833  1.00  0.00      PROB C
ATOM   4490  HA  LEU B  24       6.795 -10.735 -18.524  1.00  0.00      PROB H
ATOM   4491  CB  LEU B  24       4.895 -10.771 -17.648  1.00  0.00      PROB C
ATOM   4492  HB1 LEU B  24       4.242 -11.576 -17.249  1.00  0.00      PROB H
ATOM   4493  HB2 LEU B  24       4.494 -10.346 -18.593  1.00  0.00      PROB H
ATOM   4494  CG  LEU B  24       4.884  -9.547 -16.683  1.00  0.00      PROB C
ATOM   4495  HG  LEU B  24       5.171  -9.821 -15.645  1.00  0.00      PROB H
ATOM   4496  CD1 LEU B  24       5.631  -8.334 -17.276  1.00  0.00      PROB C
ATOM   4497 HD11 LEU B  24       6.703  -8.625 -17.248  1.00  0.00      PROB H
ATOM   4498 HD12 LEU B  24       5.475  -7.332 -16.824  1.00  0.00      PROB H
ATOM   4499 HD13 LEU B  24       5.285  -8.144 -18.315  1.00  0.00      PROB H
ATOM   4500  CD2 LEU B  24       3.481  -9.089 -16.525  1.00  0.00      PROB C
ATOM   4501 HD21 LEU B  24       3.448  -8.103 -16.015  1.00  0.00      PROB H
ATOM   4502 HD22 LEU B  24       2.860  -9.824 -15.968  1.00  0.00      PROB H
ATOM   4503 HD23 LEU B  24       3.059  -8.843 -17.523  1.00  0.00      PROB H
ATOM   4504  C   LEU B  24       7.138 -11.477 -16.524  1.00  0.00      PROB C
ATOM   4505  O   LEU B  24       8.060 -10.643 -16.519  1.00  0.00      PROB O
ATOM   4506  N   PRO B  25       7.070 -12.374 -15.536  1.00  0.00      PROB N
ATOM   4507  CD  PRO B  25       6.085 -13.446 -15.478  1.00  0.00      PROB C
ATOM   4508  HD1 PRO B  25       6.558 -14.313 -15.988  1.00  0.00      PROB H
ATOM   4509  HD2 PRO B  25       5.120 -13.170 -15.954  1.00  0.00      PROB H
ATOM   4510  CA  PRO B  25       8.063 -12.521 -14.552  1.00  0.00      PROB C
ATOM   4511  HA  PRO B  25       8.093 -11.554 -14.070  1.00  0.00      PROB H
ATOM   4512  CB  PRO B  25       7.476 -13.650 -13.616  1.00  0.00      PROB C
ATOM   4513  HB1 PRO B  25       7.700 -13.424 -12.551  1.00  0.00      PROB H
ATOM   4514  HB2 PRO B  25       8.037 -14.600 -13.740  1.00  0.00      PROB H
ATOM   4515  CG  PRO B  25       6.037 -13.755 -13.975  1.00  0.00      PROB C
ATOM   4516  HG1 PRO B  25       5.652 -14.770 -13.739  1.00  0.00      PROB H
ATOM   4517  HG2 PRO B  25       5.417 -13.012 -13.429  1.00  0.00      PROB H
ATOM   4518  C   PRO B  25       9.516 -12.612 -14.957  1.00  0.00      PROB C
ATOM   4519  O   PRO B  25      10.298 -12.026 -14.207  1.00  0.00      PROB O
ATOM   4520  N   GLY B  26       9.902 -13.322 -15.989  1.00  0.00      PROB N
ATOM   4521  HN  GLY B  26       9.295 -13.834 -16.592  1.00  0.00      PROB H
ATOM   4522  CA  GLY B  26      11.282 -13.161 -16.501  1.00  0.00      PROB C
ATOM   4523  HA1 GLY B  26      11.369 -14.100 -17.027  1.00  0.00      PROB H
ATOM   4524  HA2 GLY B  26      12.015 -13.141 -15.708  1.00  0.00      PROB H
ATOM   4525  C   GLY B  26      11.624 -11.984 -17.316  1.00  0.00      PROB C
ATOM   4526  O   GLY B  26      12.766 -11.557 -17.319  1.00  0.00      PROB O
ATOM   4527  N   VAL B  27      10.648 -11.272 -17.986  1.00  0.00      PROB N
ATOM   4528  HN  VAL B  27       9.764 -11.726 -18.068  1.00  0.00      PROB H
ATOM   4529  CA  VAL B  27      10.802 -10.009 -18.592  1.00  0.00      PROB C
ATOM   4530  HA  VAL B  27      11.652 -10.111 -19.250  1.00  0.00      PROB H
ATOM   4531  CB  VAL B  27       9.590  -9.514 -19.330  1.00  0.00      PROB C
ATOM   4532  HB  VAL B  27       8.639  -9.661 -18.775  1.00  0.00      PROB H
ATOM   4533  CG1 VAL B  27       9.762  -8.097 -19.775  1.00  0.00      PROB C
ATOM   4534 HG11 VAL B  27      10.799  -7.901 -20.123  1.00  0.00      PROB H
ATOM   4535 HG12 VAL B  27       9.328  -7.433 -18.997  1.00  0.00      PROB H
ATOM   4536 HG13 VAL B  27       9.151  -7.916 -20.684  1.00  0.00      PROB H
ATOM   4537  CG2 VAL B  27       9.496 -10.361 -20.577  1.00  0.00      PROB C
ATOM   4538 HG21 VAL B  27       9.234 -11.417 -20.354  1.00  0.00      PROB H
ATOM   4539 HG22 VAL B  27      10.410 -10.405 -21.207  1.00  0.00      PROB H
ATOM   4540 HG23 VAL B  27       8.696  -9.971 -21.242  1.00  0.00      PROB H
ATOM   4541  C   VAL B  27      11.180  -8.975 -17.543  1.00  0.00      PROB C
ATOM   4542  O   VAL B  27      12.243  -8.389 -17.699  1.00  0.00      PROB O
ATOM   4543  N   ILE B  28      10.516  -8.928 -16.395  1.00  0.00      PROB N
ATOM   4544  HN  ILE B  28       9.645  -9.411 -16.436  1.00  0.00      PROB H
ATOM   4545  CA  ILE B  28      10.757  -8.094 -15.250  1.00  0.00      PROB C
ATOM   4546  HA  ILE B  28      10.963  -7.078 -15.554  1.00  0.00      PROB H
ATOM   4547  CB  ILE B  28       9.626  -8.293 -14.167  1.00  0.00      PROB C
ATOM   4548  HB  ILE B  28       9.510  -9.368 -13.913  1.00  0.00      PROB H
ATOM   4549  CG2 ILE B  28       9.950  -7.615 -12.811  1.00  0.00      PROB C
ATOM   4550 HG21 ILE B  28       9.058  -7.583 -12.149  1.00  0.00      PROB H
ATOM   4551 HG22 ILE B  28      10.348  -6.581 -12.890  1.00  0.00      PROB H
ATOM   4552 HG23 ILE B  28      10.659  -8.168 -12.158  1.00  0.00      PROB H
ATOM   4553  CG1 ILE B  28       8.405  -7.672 -14.747  1.00  0.00      PROB C
ATOM   4554 HG11 ILE B  28       7.487  -7.699 -14.121  1.00  0.00      PROB H
ATOM   4555 HG12 ILE B  28       8.140  -8.268 -15.647  1.00  0.00      PROB H
ATOM   4556  CD  ILE B  28       8.644  -6.276 -15.388  1.00  0.00      PROB C
ATOM   4557  HD1 ILE B  28       9.389  -5.662 -14.837  1.00  0.00      PROB H
ATOM   4558  HD2 ILE B  28       7.688  -5.722 -15.271  1.00  0.00      PROB H
ATOM   4559  HD3 ILE B  28       8.957  -6.379 -16.449  1.00  0.00      PROB H
ATOM   4560  C   ILE B  28      12.002  -8.532 -14.556  1.00  0.00      PROB C
ATOM   4561  O   ILE B  28      12.869  -7.726 -14.171  1.00  0.00      PROB O
ATOM   4562  N   GLY B  29      12.227  -9.856 -14.368  1.00  0.00      PROB N
ATOM   4563  HN  GLY B  29      11.511 -10.535 -14.511  1.00  0.00      PROB H
ATOM   4564  CA  GLY B  29      13.438 -10.207 -13.655  1.00  0.00      PROB C
ATOM   4565  HA1 GLY B  29      13.353 -11.276 -13.530  1.00  0.00      PROB H
ATOM   4566  HA2 GLY B  29      13.565  -9.677 -12.723  1.00  0.00      PROB H
ATOM   4567  C   GLY B  29      14.729  -9.993 -14.409  1.00  0.00      PROB C
ATOM   4568  O   GLY B  29      15.824  -9.726 -13.815  1.00  0.00      PROB O
ATOM   4569  N   ASP B  30      14.675 -10.274 -15.687  1.00  0.00      PROB N
ATOM   4570  HN  ASP B  30      13.801 -10.376 -16.154  1.00  0.00      PROB H
ATOM   4571  CA  ASP B  30      15.830 -10.136 -16.594  1.00  0.00      PROB C
ATOM   4572  HA  ASP B  30      16.625 -10.595 -16.026  1.00  0.00      PROB H
ATOM   4573  CB  ASP B  30      15.632 -10.843 -17.981  1.00  0.00      PROB C
ATOM   4574  HB1 ASP B  30      15.014 -10.217 -18.660  1.00  0.00      PROB H
ATOM   4575  HB2 ASP B  30      15.049 -11.780 -17.847  1.00  0.00      PROB H
ATOM   4576  CG  ASP B  30      16.897 -11.326 -18.700  1.00  0.00      PROB C
ATOM   4577  OD1 ASP B  30      18.060 -10.882 -18.391  1.00  0.00      PROB O
ATOM   4578  OD2 ASP B  30      16.675 -12.013 -19.723  1.00  0.00      PROB O
ATOM   4579  C   ASP B  30      16.163  -8.717 -16.781  1.00  0.00      PROB C
ATOM   4580  O   ASP B  30      17.343  -8.350 -16.851  1.00  0.00      PROB O
ATOM   4581  N   ASP B  31      15.148  -7.874 -16.892  1.00  0.00      PROB N
ATOM   4582  HN  ASP B  31      14.205  -8.174 -16.773  1.00  0.00      PROB H
ATOM   4583  CA  ASP B  31      15.199  -6.402 -17.016  1.00  0.00      PROB C
ATOM   4584  HA  ASP B  31      15.747  -6.182 -17.921  1.00  0.00      PROB H
ATOM   4585  CB  ASP B  31      13.719  -5.969 -17.286  1.00  0.00      PROB C
ATOM   4586  HB1 ASP B  31      13.034  -6.385 -16.516  1.00  0.00      PROB H
ATOM   4587  HB2 ASP B  31      13.313  -6.367 -18.240  1.00  0.00      PROB H
ATOM   4588  CG  ASP B  31      13.460  -4.516 -17.381  1.00  0.00      PROB C
ATOM   4589  OD1 ASP B  31      12.611  -4.007 -16.656  1.00  0.00      PROB O
ATOM   4590  OD2 ASP B  31      14.033  -3.841 -18.276  1.00  0.00      PROB O
ATOM   4591  C   ASP B  31      15.738  -5.788 -15.725  1.00  0.00      PROB C
ATOM   4592  O   ASP B  31      16.575  -4.887 -15.717  1.00  0.00      PROB O
ATOM   4593  N   LEU B  32      15.405  -6.411 -14.576  1.00  0.00      PROB N
ATOM   4594  HN  LEU B  32      14.627  -7.034 -14.586  1.00  0.00      PROB H
ATOM   4595  CA  LEU B  32      15.825  -6.100 -13.213  1.00  0.00      PROB C
ATOM   4596  HA  LEU B  32      15.712  -5.042 -13.024  1.00  0.00      PROB H
ATOM   4597  CB  LEU B  32      14.982  -6.651 -12.110  1.00  0.00      PROB C
ATOM   4598  HB1 LEU B  32      14.941  -7.758 -12.195  1.00  0.00      PROB H
ATOM   4599  HB2 LEU B  32      13.974  -6.186 -12.173  1.00  0.00      PROB H
ATOM   4600  CG  LEU B  32      15.501  -6.382 -10.700  1.00  0.00      PROB C
ATOM   4601  HG  LEU B  32      16.526  -6.808 -10.655  1.00  0.00      PROB H
ATOM   4602  CD1 LEU B  32      15.526  -4.908 -10.285  1.00  0.00      PROB C
ATOM   4603 HD11 LEU B  32      14.454  -4.621 -10.252  1.00  0.00      PROB H
ATOM   4604 HD12 LEU B  32      16.199  -4.380 -10.994  1.00  0.00      PROB H
ATOM   4605 HD13 LEU B  32      16.002  -4.804  -9.287  1.00  0.00      PROB H
ATOM   4606  CD2 LEU B  32      14.776  -7.172  -9.680  1.00  0.00      PROB C
ATOM   4607 HD21 LEU B  32      15.412  -7.540  -8.847  1.00  0.00      PROB H
ATOM   4608 HD22 LEU B  32      14.127  -8.027  -9.968  1.00  0.00      PROB H
ATOM   4609 HD23 LEU B  32      14.038  -6.411  -9.347  1.00  0.00      PROB H
ATOM   4610  C   LEU B  32      17.301  -6.299 -12.992  1.00  0.00      PROB C
ATOM   4611  O   LEU B  32      17.884  -5.420 -12.265  1.00  0.00      PROB O
ATOM   4612  N   LEU B  33      17.957  -7.363 -13.540  1.00  0.00      PROB N
ATOM   4613  HN  LEU B  33      17.421  -8.093 -13.958  1.00  0.00      PROB H
ATOM   4614  CA  LEU B  33      19.251  -7.829 -13.068  1.00  0.00      PROB C
ATOM   4615  HA  LEU B  33      19.557  -7.263 -12.201  1.00  0.00      PROB H
ATOM   4616  CB  LEU B  33      19.216  -9.242 -12.810  1.00  0.00      PROB C
ATOM   4617  HB1 LEU B  33      20.220  -9.623 -12.527  1.00  0.00      PROB H
ATOM   4618  HB2 LEU B  33      18.872  -9.722 -13.751  1.00  0.00      PROB H
ATOM   4619  CG  LEU B  33      18.396  -9.716 -11.588  1.00  0.00      PROB C
ATOM   4620  HG  LEU B  33      17.336  -9.473 -11.813  1.00  0.00      PROB H
ATOM   4621  CD1 LEU B  33      18.410 -11.260 -11.327  1.00  0.00      PROB C
ATOM   4622 HD11 LEU B  33      19.470 -11.562 -11.187  1.00  0.00      PROB H
ATOM   4623 HD12 LEU B  33      17.911 -11.623 -12.251  1.00  0.00      PROB H
ATOM   4624 HD13 LEU B  33      17.756 -11.531 -10.471  1.00  0.00      PROB H
ATOM   4625  CD2 LEU B  33      18.729  -8.983 -10.335  1.00  0.00      PROB C
ATOM   4626 HD21 LEU B  33      19.822  -8.853 -10.183  1.00  0.00      PROB H
ATOM   4627 HD22 LEU B  33      18.389  -9.615  -9.487  1.00  0.00      PROB H
ATOM   4628 HD23 LEU B  33      18.345  -7.942 -10.272  1.00  0.00      PROB H
ATOM   4629  C   LEU B  33      20.330  -7.597 -14.108  1.00  0.00      PROB C
ATOM   4630  O   LEU B  33      21.451  -7.712 -13.763  1.00  0.00      PROB O
ATOM   4631  N   ARG B  34      19.928  -7.230 -15.313  1.00  0.00      PROB N
ATOM   4632  HN  ARG B  34      18.936  -7.126 -15.324  1.00  0.00      PROB H
ATOM   4633  CA  ARG B  34      20.733  -6.713 -16.403  1.00  0.00      PROB C
ATOM   4634  HA  ARG B  34      21.210  -7.571 -16.855  1.00  0.00      PROB H
ATOM   4635  CB  ARG B  34      19.803  -5.994 -17.385  1.00  0.00      PROB C
ATOM   4636  HB1 ARG B  34      19.171  -5.218 -16.903  1.00  0.00      PROB H
ATOM   4637  HB2 ARG B  34      19.045  -6.678 -17.824  1.00  0.00      PROB H
ATOM   4638  CG  ARG B  34      20.569  -5.342 -18.566  1.00  0.00      PROB C
ATOM   4639  HG1 ARG B  34      21.250  -4.620 -18.068  1.00  0.00      PROB H
ATOM   4640  HG2 ARG B  34      19.910  -4.666 -19.152  1.00  0.00      PROB H
ATOM   4641  CD  ARG B  34      21.439  -6.283 -19.411  1.00  0.00      PROB C
ATOM   4642  HD1 ARG B  34      20.751  -6.832 -20.089  1.00  0.00      PROB H
ATOM   4643  HD2 ARG B  34      22.086  -6.885 -18.738  1.00  0.00      PROB H
ATOM   4644  NE  ARG B  34      22.330  -5.347 -20.224  1.00  0.00      PROB N
ATOM   4645  HE  ARG B  34      22.019  -4.519 -20.690  1.00  0.00      PROB H
ATOM   4646  CZ  ARG B  34      23.607  -5.689 -20.574  1.00  0.00      PROB C
ATOM   4647  NH1 ARG B  34      24.200  -6.755 -20.074  1.00  0.00      PROB N
ATOM   4648 HH11 ARG B  34      23.759  -7.353 -19.405  1.00  0.00      PROB H
ATOM   4649 HH12 ARG B  34      25.180  -6.872 -20.239  1.00  0.00      PROB H
ATOM   4650  NH2 ARG B  34      24.332  -4.846 -21.352  1.00  0.00      PROB N
ATOM   4651 HH21 ARG B  34      23.831  -4.080 -21.755  1.00  0.00      PROB H
ATOM   4652 HH22 ARG B  34      25.266  -5.054 -21.643  1.00  0.00      PROB H
ATOM   4653  C   ARG B  34      21.909  -5.934 -15.945  1.00  0.00      PROB C
ATOM   4654  O   ARG B  34      23.018  -6.511 -15.927  1.00  0.00      PROB O
ATOM   4655  N   PHE B  35      21.643  -4.736 -15.384  1.00  0.00      PROB N
ATOM   4656  HN  PHE B  35      20.730  -4.339 -15.438  1.00  0.00      PROB H
ATOM   4657  CA  PHE B  35      22.678  -3.912 -14.694  1.00  0.00      PROB C
ATOM   4658  HA  PHE B  35      23.657  -4.361 -14.762  1.00  0.00      PROB H
ATOM   4659  CB  PHE B  35      22.608  -2.546 -15.338  1.00  0.00      PROB C
ATOM   4660  HB1 PHE B  35      23.388  -1.884 -14.905  1.00  0.00      PROB H
ATOM   4661  HB2 PHE B  35      21.664  -1.966 -15.263  1.00  0.00      PROB H
ATOM   4662  CG  PHE B  35      22.915  -2.526 -16.837  1.00  0.00      PROB C
ATOM   4663  CD1 PHE B  35      21.974  -1.947 -17.707  1.00  0.00      PROB C
ATOM   4664  HD1 PHE B  35      20.957  -1.799 -17.377  1.00  0.00      PROB H
ATOM   4665  CE1 PHE B  35      22.273  -1.806 -19.074  1.00  0.00      PROB C
ATOM   4666  HE1 PHE B  35      21.516  -1.478 -19.771  1.00  0.00      PROB H
ATOM   4667  CZ  PHE B  35      23.571  -2.156 -19.593  1.00  0.00      PROB C
ATOM   4668  HZ  PHE B  35      23.829  -1.933 -20.618  1.00  0.00      PROB H
ATOM   4669  CD2 PHE B  35      24.121  -3.007 -17.337  1.00  0.00      PROB C
ATOM   4670  HD2 PHE B  35      24.789  -3.537 -16.674  1.00  0.00      PROB H
ATOM   4671  CE2 PHE B  35      24.493  -2.795 -18.697  1.00  0.00      PROB C
ATOM   4672  HE2 PHE B  35      25.356  -3.184 -19.217  1.00  0.00      PROB H
ATOM   4673  C   PHE B  35      22.380  -3.744 -13.205  1.00  0.00      PROB C
ATOM   4674  O   PHE B  35      22.975  -2.854 -12.530  1.00  0.00      PROB O
ATOM   4675  N   GLY B  36      21.414  -4.599 -12.628  1.00  0.00      PROB N
ATOM   4676  HN  GLY B  36      21.056  -5.367 -13.153  1.00  0.00      PROB H
ATOM   4677  CA  GLY B  36      20.886  -4.301 -11.313  1.00  0.00      PROB C
ATOM   4678  HA1 GLY B  36      19.992  -4.897 -11.199  1.00  0.00      PROB H
ATOM   4679  HA2 GLY B  36      20.894  -3.231 -11.169  1.00  0.00      PROB H
ATOM   4680  C   GLY B  36      21.666  -4.837 -10.154  1.00  0.00      PROB C
ATOM   4681  O   GLY B  36      21.324  -4.636  -9.000  1.00  0.00      PROB O
ATOM   4682  N   LYS B  37      22.636  -5.761 -10.414  1.00  0.00      PROB N
ATOM   4683  HN  LYS B  37      22.833  -5.873 -11.385  1.00  0.00      PROB H
ATOM   4684  CA  LYS B  37      23.351  -6.669  -9.507  1.00  0.00      PROB C
ATOM   4685  HA  LYS B  37      22.530  -7.069  -8.930  1.00  0.00      PROB H
ATOM   4686  CB  LYS B  37      24.142  -7.780 -10.285  1.00  0.00      PROB C
ATOM   4687  HB1 LYS B  37      24.921  -8.254  -9.650  1.00  0.00      PROB H
ATOM   4688  HB2 LYS B  37      24.648  -7.255 -11.124  1.00  0.00      PROB H
ATOM   4689  CG  LYS B  37      23.242  -8.958 -10.756  1.00  0.00      PROB C
ATOM   4690  HG1 LYS B  37      22.431  -8.545 -11.393  1.00  0.00      PROB H
ATOM   4691  HG2 LYS B  37      22.658  -9.262  -9.861  1.00  0.00      PROB H
ATOM   4692  CD  LYS B  37      23.984 -10.165 -11.374  1.00  0.00      PROB C
ATOM   4693  HD1 LYS B  37      23.328 -11.058 -11.452  1.00  0.00      PROB H
ATOM   4694  HD2 LYS B  37      24.700 -10.419 -10.562  1.00  0.00      PROB H
ATOM   4695  CE  LYS B  37      24.638  -9.789 -12.704  1.00  0.00      PROB C
ATOM   4696  HE1 LYS B  37      25.404 -10.580 -12.851  1.00  0.00      PROB H
ATOM   4697  HE2 LYS B  37      25.272  -8.878 -12.645  1.00  0.00      PROB H
ATOM   4698  NZ  LYS B  37      23.758  -9.665 -13.879  1.00  0.00      PROB N
ATOM   4699  HZ1 LYS B  37      24.452  -9.640 -14.652  1.00  0.00      PROB H
ATOM   4700  HZ2 LYS B  37      23.257  -8.754 -13.833  1.00  0.00      PROB H
ATOM   4701  HZ3 LYS B  37      23.008 -10.370 -14.025  1.00  0.00      PROB H
ATOM   4702  C   LYS B  37      24.170  -5.876  -8.463  1.00  0.00      PROB C
ATOM   4703  O   LYS B  37      23.914  -6.070  -7.304  1.00  0.00      PROB O
ATOM   4704  N   LEU B  38      25.033  -4.917  -8.777  1.00  0.00      PROB N
ATOM   4705  HN  LEU B  38      25.395  -4.988  -9.703  1.00  0.00      PROB H
ATOM   4706  CA  LEU B  38      25.610  -4.038  -7.748  1.00  0.00      PROB C
ATOM   4707  HA  LEU B  38      26.146  -4.674  -7.060  1.00  0.00      PROB H
ATOM   4708  CB  LEU B  38      26.912  -3.300  -8.210  1.00  0.00      PROB C
ATOM   4709  HB1 LEU B  38      26.685  -2.657  -9.086  1.00  0.00      PROB H
ATOM   4710  HB2 LEU B  38      27.787  -3.915  -8.510  1.00  0.00      PROB H
ATOM   4711  CG  LEU B  38      27.550  -2.317  -7.246  1.00  0.00      PROB C
ATOM   4712  HG  LEU B  38      26.906  -1.427  -7.084  1.00  0.00      PROB H
ATOM   4713  CD1 LEU B  38      27.937  -2.861  -5.857  1.00  0.00      PROB C
ATOM   4714 HD11 LEU B  38      27.002  -3.121  -5.317  1.00  0.00      PROB H
ATOM   4715 HD12 LEU B  38      28.311  -2.072  -5.169  1.00  0.00      PROB H
ATOM   4716 HD13 LEU B  38      28.695  -3.669  -5.943  1.00  0.00      PROB H
ATOM   4717  CD2 LEU B  38      28.763  -1.603  -7.782  1.00  0.00      PROB C
ATOM   4718 HD21 LEU B  38      29.149  -0.969  -6.954  1.00  0.00      PROB H
ATOM   4719 HD22 LEU B  38      28.499  -0.865  -8.569  1.00  0.00      PROB H
ATOM   4720 HD23 LEU B  38      29.542  -2.284  -8.186  1.00  0.00      PROB H
ATOM   4721  C   LEU B  38      24.583  -3.212  -6.867  1.00  0.00      PROB C
ATOM   4722  O   LEU B  38      24.562  -3.417  -5.632  1.00  0.00      PROB O
ATOM   4723  N   PRO B  39      23.703  -2.382  -7.453  1.00  0.00      PROB N
ATOM   4724  CD  PRO B  39      23.751  -1.900  -8.817  1.00  0.00      PROB C
ATOM   4725  HD1 PRO B  39      23.736  -2.804  -9.461  1.00  0.00      PROB H
ATOM   4726  HD2 PRO B  39      24.638  -1.262  -9.021  1.00  0.00      PROB H
ATOM   4727  CA  PRO B  39      22.538  -1.935  -6.707  1.00  0.00      PROB C
ATOM   4728  HA  PRO B  39      22.913  -1.132  -6.089  1.00  0.00      PROB H
ATOM   4729  CB  PRO B  39      21.600  -1.434  -7.840  1.00  0.00      PROB C
ATOM   4730  HB1 PRO B  39      20.975  -0.551  -7.588  1.00  0.00      PROB H
ATOM   4731  HB2 PRO B  39      21.024  -2.300  -8.231  1.00  0.00      PROB H
ATOM   4732  CG  PRO B  39      22.550  -1.042  -8.960  1.00  0.00      PROB C
ATOM   4733  HG1 PRO B  39      22.075  -1.000  -9.964  1.00  0.00      PROB H
ATOM   4734  HG2 PRO B  39      22.937  -0.005  -8.871  1.00  0.00      PROB H
ATOM   4735  C   PRO B  39      21.741  -2.787  -5.805  1.00  0.00      PROB C
ATOM   4736  O   PRO B  39      21.434  -2.417  -4.687  1.00  0.00      PROB O
ATOM   4737  N   LEU B  40      21.435  -4.070  -6.282  1.00  0.00      PROB N
ATOM   4738  HN  LEU B  40      21.669  -4.339  -7.213  1.00  0.00      PROB H
ATOM   4739  CA  LEU B  40      20.703  -4.988  -5.471  1.00  0.00      PROB C
ATOM   4740  HA  LEU B  40      19.820  -4.440  -5.176  1.00  0.00      PROB H
ATOM   4741  CB  LEU B  40      20.462  -6.316  -6.264  1.00  0.00      PROB C
ATOM   4742  HB1 LEU B  40      21.421  -6.639  -6.725  1.00  0.00      PROB H
ATOM   4743  HB2 LEU B  40      19.864  -5.972  -7.135  1.00  0.00      PROB H
ATOM   4744  CG  LEU B  40      19.665  -7.465  -5.613  1.00  0.00      PROB C
ATOM   4745  HG  LEU B  40      20.239  -7.774  -4.714  1.00  0.00      PROB H
ATOM   4746  CD1 LEU B  40      18.196  -6.985  -5.103  1.00  0.00      PROB C
ATOM   4747 HD11 LEU B  40      18.095  -6.161  -4.363  1.00  0.00      PROB H
ATOM   4748 HD12 LEU B  40      17.852  -7.975  -4.736  1.00  0.00      PROB H
ATOM   4749 HD13 LEU B  40      17.627  -6.807  -6.040  1.00  0.00      PROB H
ATOM   4750  CD2 LEU B  40      19.549  -8.668  -6.565  1.00  0.00      PROB C
ATOM   4751 HD21 LEU B  40      20.524  -9.201  -6.573  1.00  0.00      PROB H
ATOM   4752 HD22 LEU B  40      19.204  -8.330  -7.566  1.00  0.00      PROB H
ATOM   4753 HD23 LEU B  40      18.793  -9.433  -6.289  1.00  0.00      PROB H
ATOM   4754  C   LEU B  40      21.420  -5.443  -4.204  1.00  0.00      PROB C
ATOM   4755  O   LEU B  40      20.784  -5.590  -3.115  1.00  0.00      PROB O
ATOM   4756  N   CYS B  41      22.718  -5.630  -4.327  1.00  0.00      PROB N
ATOM   4757  HN  CYS B  41      23.148  -5.393  -5.195  1.00  0.00      PROB H
ATOM   4758  CA  CYS B  41      23.678  -5.928  -3.289  1.00  0.00      PROB C
ATOM   4759  HA  CYS B  41      23.341  -6.789  -2.732  1.00  0.00      PROB H
ATOM   4760  CB  CYS B  41      24.978  -6.341  -3.933  1.00  0.00      PROB C
ATOM   4761  HB1 CYS B  41      25.693  -6.416  -3.086  1.00  0.00      PROB H
ATOM   4762  HB2 CYS B  41      25.284  -5.542  -4.641  1.00  0.00      PROB H
ATOM   4763  SG  CYS B  41      24.993  -8.039  -4.614  1.00  0.00      PROB S
ATOM   4764  HG1 CYS B  41      24.193  -7.910  -5.662  1.00  0.00      PROB H
ATOM   4765  C   CYS B  41      23.864  -4.824  -2.231  1.00  0.00      PROB C
ATOM   4766  O   CYS B  41      23.840  -5.071  -0.997  1.00  0.00      PROB O
ATOM   4767  N   LEU B  42      24.023  -3.578  -2.804  1.00  0.00      PROB N
ATOM   4768  HN  LEU B  42      24.311  -3.365  -3.734  1.00  0.00      PROB H
ATOM   4769  CA  LEU B  42      23.853  -2.350  -1.986  1.00  0.00      PROB C
ATOM   4770  HA  LEU B  42      24.530  -2.616  -1.188  1.00  0.00      PROB H
ATOM   4771  CB  LEU B  42      24.346  -1.134  -2.788  1.00  0.00      PROB C
ATOM   4772  HB1 LEU B  42      24.157  -0.150  -2.307  1.00  0.00      PROB H
ATOM   4773  HB2 LEU B  42      23.761  -1.165  -3.732  1.00  0.00      PROB H
ATOM   4774  CG  LEU B  42      25.829  -1.020  -3.260  1.00  0.00      PROB C
ATOM   4775  HG  LEU B  42      26.115  -2.032  -3.616  1.00  0.00      PROB H
ATOM   4776  CD1 LEU B  42      25.754  -0.034  -4.509  1.00  0.00      PROB C
ATOM   4777 HD11 LEU B  42      25.049  -0.598  -5.157  1.00  0.00      PROB H
ATOM   4778 HD12 LEU B  42      26.794   0.110  -4.872  1.00  0.00      PROB H
ATOM   4779 HD13 LEU B  42      25.205   0.898  -4.256  1.00  0.00      PROB H
ATOM   4780  CD2 LEU B  42      26.657  -0.572  -2.195  1.00  0.00      PROB C
ATOM   4781 HD21 LEU B  42      26.689  -1.380  -1.432  1.00  0.00      PROB H
ATOM   4782 HD22 LEU B  42      26.358   0.371  -1.690  1.00  0.00      PROB H
ATOM   4783 HD23 LEU B  42      27.745  -0.438  -2.377  1.00  0.00      PROB H
ATOM   4784  C   LEU B  42      22.538  -2.232  -1.248  1.00  0.00      PROB C
ATOM   4785  O   LEU B  42      22.519  -1.975  -0.068  1.00  0.00      PROB O
ATOM   4786  N   PHE B  43      21.364  -2.476  -1.896  1.00  0.00      PROB N
ATOM   4787  HN  PHE B  43      21.581  -2.688  -2.846  1.00  0.00      PROB H
ATOM   4788  CA  PHE B  43      19.947  -2.489  -1.353  1.00  0.00      PROB C
ATOM   4789  HA  PHE B  43      19.772  -1.452  -1.104  1.00  0.00      PROB H
ATOM   4790  CB  PHE B  43      18.954  -2.828  -2.464  1.00  0.00      PROB C
ATOM   4791  HB1 PHE B  43      19.221  -3.874  -2.727  1.00  0.00      PROB H
ATOM   4792  HB2 PHE B  43      19.115  -2.200  -3.366  1.00  0.00      PROB H
ATOM   4793  CG  PHE B  43      17.511  -3.006  -1.972  1.00  0.00      PROB C
ATOM   4794  CD1 PHE B  43      16.832  -4.165  -2.227  1.00  0.00      PROB C
ATOM   4795  HD1 PHE B  43      17.430  -4.986  -2.594  1.00  0.00      PROB H
ATOM   4796  CE1 PHE B  43      15.502  -4.249  -1.819  1.00  0.00      PROB C
ATOM   4797  HE1 PHE B  43      15.004  -5.203  -1.915  1.00  0.00      PROB H
ATOM   4798  CZ  PHE B  43      14.841  -3.147  -1.283  1.00  0.00      PROB C
ATOM   4799  HZ  PHE B  43      13.850  -3.166  -0.853  1.00  0.00      PROB H
ATOM   4800  CD2 PHE B  43      16.808  -1.846  -1.532  1.00  0.00      PROB C
ATOM   4801  HD2 PHE B  43      17.379  -0.936  -1.420  1.00  0.00      PROB H
ATOM   4802  CE2 PHE B  43      15.521  -1.923  -1.129  1.00  0.00      PROB C
ATOM   4803  HE2 PHE B  43      15.051  -0.991  -0.850  1.00  0.00      PROB H
ATOM   4804  C   PHE B  43      19.794  -3.477  -0.192  1.00  0.00      PROB C
ATOM   4805  O   PHE B  43      19.247  -3.151   0.864  1.00  0.00      PROB O
ATOM   4806  N   ILE B  44      20.309  -4.718  -0.350  1.00  0.00      PROB N
ATOM   4807  HN  ILE B  44      20.569  -5.023  -1.263  1.00  0.00      PROB H
ATOM   4808  CA  ILE B  44      20.253  -5.796   0.645  1.00  0.00      PROB C
ATOM   4809  HA  ILE B  44      19.224  -5.809   0.973  1.00  0.00      PROB H
ATOM   4810  CB  ILE B  44      20.562  -7.151   0.003  1.00  0.00      PROB C
ATOM   4811  HB  ILE B  44      21.373  -6.992  -0.741  1.00  0.00      PROB H
ATOM   4812  CG2 ILE B  44      21.060  -8.246   0.968  1.00  0.00      PROB C
ATOM   4813 HG21 ILE B  44      22.151  -8.146   1.150  1.00  0.00      PROB H
ATOM   4814 HG22 ILE B  44      20.965  -9.167   0.353  1.00  0.00      PROB H
ATOM   4815 HG23 ILE B  44      20.554  -8.434   1.939  1.00  0.00      PROB H
ATOM   4816  CG1 ILE B  44      19.245  -7.524  -0.866  1.00  0.00      PROB C
ATOM   4817 HG11 ILE B  44      19.048  -6.721  -1.608  1.00  0.00      PROB H
ATOM   4818 HG12 ILE B  44      18.400  -7.459  -0.147  1.00  0.00      PROB H
ATOM   4819  CD  ILE B  44      19.259  -8.842  -1.733  1.00  0.00      PROB C
ATOM   4820  HD1 ILE B  44      20.020  -8.724  -2.534  1.00  0.00      PROB H
ATOM   4821  HD2 ILE B  44      18.247  -8.914  -2.185  1.00  0.00      PROB H
ATOM   4822  HD3 ILE B  44      19.498  -9.718  -1.093  1.00  0.00      PROB H
ATOM   4823  C   ILE B  44      21.124  -5.398   1.744  1.00  0.00      PROB C
ATOM   4824  O   ILE B  44      20.760  -5.466   2.931  1.00  0.00      PROB O
ATOM   4825  N   CYS B  45      22.364  -4.864   1.518  1.00  0.00      PROB N
ATOM   4826  HN  CYS B  45      22.795  -4.936   0.622  1.00  0.00      PROB H
ATOM   4827  CA  CYS B  45      23.190  -4.288   2.620  1.00  0.00      PROB C
ATOM   4828  HA  CYS B  45      23.320  -5.112   3.305  1.00  0.00      PROB H
ATOM   4829  CB  CYS B  45      24.651  -4.067   2.108  1.00  0.00      PROB C
ATOM   4830  HB1 CYS B  45      24.593  -3.443   1.191  1.00  0.00      PROB H
ATOM   4831  HB2 CYS B  45      25.018  -5.074   1.814  1.00  0.00      PROB H
ATOM   4832  SG  CYS B  45      25.753  -3.226   3.261  1.00  0.00      PROB S
ATOM   4833  HG1 CYS B  45      25.339  -3.711   4.422  1.00  0.00      PROB H
ATOM   4834  C   CYS B  45      22.609  -3.081   3.355  1.00  0.00      PROB C
ATOM   4835  O   CYS B  45      22.660  -2.983   4.581  1.00  0.00      PROB O
ATOM   4836  N   ILE B  46      22.011  -2.109   2.570  1.00  0.00      PROB N
ATOM   4837  HN  ILE B  46      21.983  -2.147   1.574  1.00  0.00      PROB H
ATOM   4838  CA  ILE B  46      21.080  -1.032   3.012  1.00  0.00      PROB C
ATOM   4839  HA  ILE B  46      21.671  -0.296   3.537  1.00  0.00      PROB H
ATOM   4840  CB  ILE B  46      20.538  -0.197   1.777  1.00  0.00      PROB C
ATOM   4841  HB  ILE B  46      20.165  -0.858   0.966  1.00  0.00      PROB H
ATOM   4842  CG2 ILE B  46      19.347   0.611   2.273  1.00  0.00      PROB C
ATOM   4843 HG21 ILE B  46      19.185   1.457   1.572  1.00  0.00      PROB H
ATOM   4844 HG22 ILE B  46      19.738   1.021   3.229  1.00  0.00      PROB H
ATOM   4845 HG23 ILE B  46      18.457  -0.036   2.423  1.00  0.00      PROB H
ATOM   4846  CG1 ILE B  46      21.654   0.681   1.214  1.00  0.00      PROB C
ATOM   4847 HG11 ILE B  46      22.430  -0.044   0.890  1.00  0.00      PROB H
ATOM   4848 HG12 ILE B  46      21.985   1.458   1.936  1.00  0.00      PROB H
ATOM   4849  CD  ILE B  46      21.382   1.516   0.023  1.00  0.00      PROB C
ATOM   4850  HD1 ILE B  46      20.876   0.965  -0.798  1.00  0.00      PROB H
ATOM   4851  HD2 ILE B  46      22.309   1.983  -0.374  1.00  0.00      PROB H
ATOM   4852  HD3 ILE B  46      20.706   2.335   0.350  1.00  0.00      PROB H
ATOM   4853  C   ILE B  46      20.026  -1.374   3.974  1.00  0.00      PROB C
ATOM   4854  O   ILE B  46      20.007  -0.788   5.004  1.00  0.00      PROB O
ATOM   4855  N   ILE B  47      19.193  -2.431   3.868  1.00  0.00      PROB N
ATOM   4856  HN  ILE B  47      19.110  -2.906   2.995  1.00  0.00      PROB H
ATOM   4857  CA  ILE B  47      18.139  -2.723   4.886  1.00  0.00      PROB C
ATOM   4858  HA  ILE B  47      17.744  -1.780   5.234  1.00  0.00      PROB H
ATOM   4859  CB  ILE B  47      17.201  -3.741   4.235  1.00  0.00      PROB C
ATOM   4860  HB  ILE B  47      17.753  -4.557   3.722  1.00  0.00      PROB H
ATOM   4861  CG2 ILE B  47      16.201  -4.255   5.303  1.00  0.00      PROB C
ATOM   4862 HG21 ILE B  47      15.484  -4.929   4.789  1.00  0.00      PROB H
ATOM   4863 HG22 ILE B  47      15.677  -3.351   5.681  1.00  0.00      PROB H
ATOM   4864 HG23 ILE B  47      16.735  -4.872   6.057  1.00  0.00      PROB H
ATOM   4865  CG1 ILE B  47      16.425  -3.070   3.057  1.00  0.00      PROB C
ATOM   4866 HG11 ILE B  47      17.046  -2.437   2.388  1.00  0.00      PROB H
ATOM   4867 HG12 ILE B  47      15.684  -2.354   3.473  1.00  0.00      PROB H
ATOM   4868  CD  ILE B  47      15.728  -4.012   2.072  1.00  0.00      PROB C
ATOM   4869  HD1 ILE B  47      16.449  -4.711   1.597  1.00  0.00      PROB H
ATOM   4870  HD2 ILE B  47      15.159  -3.445   1.305  1.00  0.00      PROB H
ATOM   4871  HD3 ILE B  47      14.840  -4.488   2.540  1.00  0.00      PROB H
ATOM   4872  C   ILE B  47      18.763  -3.242   6.126  1.00  0.00      PROB C
ATOM   4873  O   ILE B  47      18.264  -3.006   7.183  1.00  0.00      PROB O
ATOM   4874  N   LEU B  48      19.847  -4.070   6.068  1.00  0.00      PROB N
ATOM   4875  HN  LEU B  48      20.303  -4.128   5.183  1.00  0.00      PROB H
ATOM   4876  CA  LEU B  48      20.448  -4.775   7.226  1.00  0.00      PROB C
ATOM   4877  HA  LEU B  48      19.687  -5.304   7.779  1.00  0.00      PROB H
ATOM   4878  CB  LEU B  48      21.562  -5.794   6.765  1.00  0.00      PROB C
ATOM   4879  HB1 LEU B  48      22.178  -6.091   7.641  1.00  0.00      PROB H
ATOM   4880  HB2 LEU B  48      22.206  -5.224   6.062  1.00  0.00      PROB H
ATOM   4881  CG  LEU B  48      21.008  -6.963   5.952  1.00  0.00      PROB C
ATOM   4882  HG  LEU B  48      20.489  -6.465   5.106  1.00  0.00      PROB H
ATOM   4883  CD1 LEU B  48      22.082  -7.995   5.461  1.00  0.00      PROB C
ATOM   4884 HD11 LEU B  48      22.983  -7.477   5.071  1.00  0.00      PROB H
ATOM   4885 HD12 LEU B  48      21.620  -8.508   4.590  1.00  0.00      PROB H
ATOM   4886 HD13 LEU B  48      22.338  -8.754   6.230  1.00  0.00      PROB H
ATOM   4887  CD2 LEU B  48      19.846  -7.668   6.759  1.00  0.00      PROB C
ATOM   4888 HD21 LEU B  48      18.977  -6.989   6.893  1.00  0.00      PROB H
ATOM   4889 HD22 LEU B  48      20.246  -7.871   7.775  1.00  0.00      PROB H
ATOM   4890 HD23 LEU B  48      19.510  -8.669   6.415  1.00  0.00      PROB H
ATOM   4891  C   LEU B  48      21.135  -3.752   8.055  1.00  0.00      PROB C
ATOM   4892  O   LEU B  48      21.132  -3.771   9.285  1.00  0.00      PROB O
ATOM   4893  N   THR B  49      21.741  -2.762   7.427  1.00  0.00      PROB N
ATOM   4894  HN  THR B  49      21.751  -2.640   6.438  1.00  0.00      PROB H
ATOM   4895  CA  THR B  49      22.526  -1.791   8.150  1.00  0.00      PROB C
ATOM   4896  HA  THR B  49      23.213  -2.254   8.843  1.00  0.00      PROB H
ATOM   4897  CB  THR B  49      23.448  -0.925   7.222  1.00  0.00      PROB C
ATOM   4898  HB  THR B  49      22.912  -0.393   6.407  1.00  0.00      PROB H
ATOM   4899  OG1 THR B  49      24.430  -1.761   6.592  1.00  0.00      PROB O
ATOM   4900  HG1 THR B  49      24.013  -2.389   5.998  1.00  0.00      PROB H
ATOM   4901  CG2 THR B  49      24.265   0.082   8.104  1.00  0.00      PROB C
ATOM   4902 HG21 THR B  49      23.655   0.790   8.705  1.00  0.00      PROB H
ATOM   4903 HG22 THR B  49      24.953   0.580   7.388  1.00  0.00      PROB H
ATOM   4904 HG23 THR B  49      24.801  -0.558   8.836  1.00  0.00      PROB H
ATOM   4905  C   THR B  49      21.680  -0.807   8.953  1.00  0.00      PROB C
ATOM   4906  O   THR B  49      22.018  -0.513  10.057  1.00  0.00      PROB O
ATOM   4907  N   ALA B  50      20.432  -0.522   8.456  1.00  0.00      PROB N
ATOM   4908  HN  ALA B  50      20.309  -0.849   7.522  1.00  0.00      PROB H
ATOM   4909  CA  ALA B  50      19.368   0.218   9.022  1.00  0.00      PROB C
ATOM   4910  HA  ALA B  50      19.818   1.176   9.237  1.00  0.00      PROB H
ATOM   4911  CB  ALA B  50      18.271   0.495   7.956  1.00  0.00      PROB C
ATOM   4912  HB1 ALA B  50      17.386   1.019   8.378  1.00  0.00      PROB H
ATOM   4913  HB2 ALA B  50      17.982  -0.389   7.348  1.00  0.00      PROB H
ATOM   4914  HB3 ALA B  50      18.773   1.169   7.230  1.00  0.00      PROB H
ATOM   4915  C   ALA B  50      18.790  -0.431  10.235  1.00  0.00      PROB C
ATOM   4916  O   ALA B  50      18.751   0.296  11.251  1.00  0.00      PROB O
ATOM   4917  N   VAL B  51      18.318  -1.729  10.210  1.00  0.00      PROB N
ATOM   4918  HN  VAL B  51      18.242  -2.287   9.387  1.00  0.00      PROB H
ATOM   4919  CA  VAL B  51      18.032  -2.521  11.428  1.00  0.00      PROB C
ATOM   4920  HA  VAL B  51      17.202  -2.054  11.937  1.00  0.00      PROB H
ATOM   4921  CB  VAL B  51      17.748  -3.977  10.945  1.00  0.00      PROB C
ATOM   4922  HB  VAL B  51      18.565  -4.251  10.245  1.00  0.00      PROB H
ATOM   4923  CG1 VAL B  51      17.548  -4.892  12.180  1.00  0.00      PROB C
ATOM   4924 HG11 VAL B  51      18.484  -5.409  12.482  1.00  0.00      PROB H
ATOM   4925 HG12 VAL B  51      16.878  -5.678  11.769  1.00  0.00      PROB H
ATOM   4926 HG13 VAL B  51      17.127  -4.474  13.119  1.00  0.00      PROB H
ATOM   4927  CG2 VAL B  51      16.417  -3.911  10.133  1.00  0.00      PROB C
ATOM   4928 HG21 VAL B  51      15.677  -3.391  10.779  1.00  0.00      PROB H
ATOM   4929 HG22 VAL B  51      16.046  -4.932   9.899  1.00  0.00      PROB H
ATOM   4930 HG23 VAL B  51      16.594  -3.304   9.220  1.00  0.00      PROB H
ATOM   4931  C   VAL B  51      19.294  -2.485  12.318  1.00  0.00      PROB C
ATOM   4932  O   VAL B  51      19.175  -2.379  13.493  1.00  0.00      PROB O
ATOM   4933  N   THR B  52      20.506  -2.570  11.824  1.00  0.00      PROB N
ATOM   4934  HN  THR B  52      20.732  -2.640  10.856  1.00  0.00      PROB H
ATOM   4935  CA  THR B  52      21.704  -2.540  12.731  1.00  0.00      PROB C
ATOM   4936  HA  THR B  52      21.552  -3.293  13.489  1.00  0.00      PROB H
ATOM   4937  CB  THR B  52      23.029  -2.942  12.030  1.00  0.00      PROB C
ATOM   4938  HB  THR B  52      23.366  -2.104  11.384  1.00  0.00      PROB H
ATOM   4939  OG1 THR B  52      23.020  -4.165  11.358  1.00  0.00      PROB O
ATOM   4940  HG1 THR B  52      22.466  -4.008  10.591  1.00  0.00      PROB H
ATOM   4941  CG2 THR B  52      24.113  -3.237  13.071  1.00  0.00      PROB C
ATOM   4942 HG21 THR B  52      25.033  -3.582  12.553  1.00  0.00      PROB H
ATOM   4943 HG22 THR B  52      23.769  -3.991  13.811  1.00  0.00      PROB H
ATOM   4944 HG23 THR B  52      24.338  -2.384  13.747  1.00  0.00      PROB H
ATOM   4945  C   THR B  52      21.887  -1.278  13.498  1.00  0.00      PROB C
ATOM   4946  O   THR B  52      22.027  -1.286  14.718  1.00  0.00      PROB O
ATOM   4947  N   VAL B  53      21.842  -0.156  12.802  1.00  0.00      PROB N
ATOM   4948  HN  VAL B  53      21.970  -0.056  11.818  1.00  0.00      PROB H
ATOM   4949  CA  VAL B  53      21.828   1.142  13.487  1.00  0.00      PROB C
ATOM   4950  HA  VAL B  53      22.688   1.296  14.121  1.00  0.00      PROB H
ATOM   4951  CB  VAL B  53      21.868   2.288  12.459  1.00  0.00      PROB C
ATOM   4952  HB  VAL B  53      21.228   1.999  11.598  1.00  0.00      PROB H
ATOM   4953  CG1 VAL B  53      21.579   3.699  12.952  1.00  0.00      PROB C
ATOM   4954 HG11 VAL B  53      21.674   4.527  12.217  1.00  0.00      PROB H
ATOM   4955 HG12 VAL B  53      22.272   3.915  13.793  1.00  0.00      PROB H
ATOM   4956 HG13 VAL B  53      20.538   3.845  13.313  1.00  0.00      PROB H
ATOM   4957  CG2 VAL B  53      23.277   2.301  11.823  1.00  0.00      PROB C
ATOM   4958 HG21 VAL B  53      23.313   3.205  11.178  1.00  0.00      PROB H
ATOM   4959 HG22 VAL B  53      23.434   1.320  11.327  1.00  0.00      PROB H
ATOM   4960 HG23 VAL B  53      23.995   2.443  12.659  1.00  0.00      PROB H
ATOM   4961  C   VAL B  53      20.625   1.329  14.478  1.00  0.00      PROB C
ATOM   4962  O   VAL B  53      20.680   1.844  15.614  1.00  0.00      PROB O
ATOM   4963  N   VAL B  54      19.388   0.922  14.075  1.00  0.00      PROB N
ATOM   4964  HN  VAL B  54      19.232   0.595  13.146  1.00  0.00      PROB H
ATOM   4965  CA  VAL B  54      18.266   1.044  14.968  1.00  0.00      PROB C
ATOM   4966  HA  VAL B  54      18.115   2.076  15.246  1.00  0.00      PROB H
ATOM   4967  CB  VAL B  54      16.985   0.662  14.162  1.00  0.00      PROB C
ATOM   4968  HB  VAL B  54      17.222  -0.278  13.619  1.00  0.00      PROB H
ATOM   4969  CG1 VAL B  54      15.775   0.340  14.998  1.00  0.00      PROB C
ATOM   4970 HG11 VAL B  54      15.695   1.192  15.706  1.00  0.00      PROB H
ATOM   4971 HG12 VAL B  54      15.907  -0.588  15.595  1.00  0.00      PROB H
ATOM   4972 HG13 VAL B  54      14.885   0.161  14.356  1.00  0.00      PROB H
ATOM   4973  CG2 VAL B  54      16.728   1.892  13.104  1.00  0.00      PROB C
ATOM   4974 HG21 VAL B  54      17.675   2.024  12.538  1.00  0.00      PROB H
ATOM   4975 HG22 VAL B  54      16.489   2.810  13.682  1.00  0.00      PROB H
ATOM   4976 HG23 VAL B  54      15.954   1.725  12.325  1.00  0.00      PROB H
ATOM   4977  C   VAL B  54      18.447   0.184  16.236  1.00  0.00      PROB C
ATOM   4978  O   VAL B  54      18.195   0.598  17.353  1.00  0.00      PROB O
ATOM   4979  N   THR B  55      18.813  -1.090  16.107  1.00  0.00      PROB N
ATOM   4980  HN  THR B  55      19.043  -1.393  15.186  1.00  0.00      PROB H
ATOM   4981  CA  THR B  55      19.105  -1.967  17.255  1.00  0.00      PROB C
ATOM   4982  HA  THR B  55      18.215  -1.849  17.856  1.00  0.00      PROB H
ATOM   4983  CB  THR B  55      19.429  -3.423  16.794  1.00  0.00      PROB C
ATOM   4984  HB  THR B  55      19.864  -3.938  17.677  1.00  0.00      PROB H
ATOM   4985  OG1 THR B  55      20.348  -3.435  15.704  1.00  0.00      PROB O
ATOM   4986  HG1 THR B  55      19.798  -3.249  14.940  1.00  0.00      PROB H
ATOM   4987  CG2 THR B  55      18.110  -4.089  16.261  1.00  0.00      PROB C
ATOM   4988 HG21 THR B  55      18.374  -5.163  16.365  1.00  0.00      PROB H
ATOM   4989 HG22 THR B  55      17.987  -3.892  15.175  1.00  0.00      PROB H
ATOM   4990 HG23 THR B  55      17.201  -3.912  16.875  1.00  0.00      PROB H
ATOM   4991  C   THR B  55      20.235  -1.409  18.096  1.00  0.00      PROB C
ATOM   4992  O   THR B  55      20.175  -1.436  19.319  1.00  0.00      PROB O
ATOM   4993  N   THR B  56      21.343  -0.897  17.416  1.00  0.00      PROB N
ATOM   4994  HN  THR B  56      21.252  -0.994  16.428  1.00  0.00      PROB H
ATOM   4995  CA  THR B  56      22.445  -0.299  18.056  1.00  0.00      PROB C
ATOM   4996  HA  THR B  56      22.795  -1.026  18.774  1.00  0.00      PROB H
ATOM   4997  CB  THR B  56      23.686   0.158  17.188  1.00  0.00      PROB C
ATOM   4998  HB  THR B  56      23.350   1.028  16.585  1.00  0.00      PROB H
ATOM   4999  OG1 THR B  56      24.162  -0.936  16.383  1.00  0.00      PROB O
ATOM   5000  HG1 THR B  56      23.445  -1.361  15.906  1.00  0.00      PROB H
ATOM   5001  CG2 THR B  56      25.000   0.560  17.985  1.00  0.00      PROB C
ATOM   5002 HG21 THR B  56      25.255  -0.337  18.589  1.00  0.00      PROB H
ATOM   5003 HG22 THR B  56      24.767   1.430  18.636  1.00  0.00      PROB H
ATOM   5004 HG23 THR B  56      25.808   0.853  17.281  1.00  0.00      PROB H
ATOM   5005  C   THR B  56      22.147   0.919  18.924  1.00  0.00      PROB C
ATOM   5006  O   THR B  56      22.398   1.064  20.095  1.00  0.00      PROB O
ATOM   5007  N   ALA B  57      21.372   1.825  18.309  1.00  0.00      PROB N
ATOM   5008  HN  ALA B  57      21.031   1.758  17.374  1.00  0.00      PROB H
ATOM   5009  CA  ALA B  57      20.952   3.091  18.982  1.00  0.00      PROB C
ATOM   5010  HA  ALA B  57      21.762   3.748  19.263  1.00  0.00      PROB H
ATOM   5011  CB  ALA B  57      20.055   3.837  17.913  1.00  0.00      PROB C
ATOM   5012  HB1 ALA B  57      20.665   3.781  16.986  1.00  0.00      PROB H
ATOM   5013  HB2 ALA B  57      19.791   4.888  18.160  1.00  0.00      PROB H
ATOM   5014  HB3 ALA B  57      19.167   3.244  17.608  1.00  0.00      PROB H
ATOM   5015  C   ALA B  57      20.136   2.822  20.199  1.00  0.00      PROB C
ATOM   5016  O   ALA B  57      20.481   3.384  21.285  1.00  0.00      PROB O
ATOM   5017  N   HSD B  58      19.088   1.964  20.127  1.00  0.00      PROB N
ATOM   5018  HN  HSD B  58      18.810   1.616  19.235  1.00  0.00      PROB H
ATOM   5019  CA  HSD B  58      18.303   1.591  21.239  1.00  0.00      PROB C
ATOM   5020  HA  HSD B  58      17.969   2.545  21.619  1.00  0.00      PROB H
ATOM   5021  CB  HSD B  58      17.096   0.795  20.768  1.00  0.00      PROB C
ATOM   5022  HB1 HSD B  58      16.583   0.613  21.737  1.00  0.00      PROB H
ATOM   5023  HB2 HSD B  58      17.431  -0.202  20.410  1.00  0.00      PROB H
ATOM   5024  ND1 HSD B  58      15.093   0.869  19.374  1.00  0.00      PROB N
ATOM   5025  HD1 HSD B  58      14.726  -0.008  19.685  1.00  0.00      PROB H
ATOM   5026  CG  HSD B  58      16.244   1.489  19.781  1.00  0.00      PROB C
ATOM   5027  CE1 HSD B  58      14.453   1.718  18.481  1.00  0.00      PROB C
ATOM   5028  HE1 HSD B  58      13.508   1.445  18.010  1.00  0.00      PROB H
ATOM   5029  NE2 HSD B  58      15.076   2.895  18.403  1.00  0.00      PROB N
ATOM   5030  CD2 HSD B  58      16.203   2.738  19.247  1.00  0.00      PROB C
ATOM   5031  HD2 HSD B  58      16.774   3.655  19.328  1.00  0.00      PROB H
ATOM   5032  C   HSD B  58      19.108   0.931  22.418  1.00  0.00      PROB C
ATOM   5033  O   HSD B  58      18.821   1.242  23.566  1.00  0.00      PROB O
ATOM   5034  N   HSD B  59      20.111   0.048  22.136  1.00  0.00      PROB N
ATOM   5035  HN  HSD B  59      20.238  -0.107  21.159  1.00  0.00      PROB H
ATOM   5036  CA  HSD B  59      21.000  -0.575  23.105  1.00  0.00      PROB C
ATOM   5037  HA  HSD B  59      20.385  -0.974  23.898  1.00  0.00      PROB H
ATOM   5038  CB  HSD B  59      21.796  -1.726  22.369  1.00  0.00      PROB C
ATOM   5039  HB1 HSD B  59      22.642  -2.042  23.014  1.00  0.00      PROB H
ATOM   5040  HB2 HSD B  59      22.210  -1.575  21.349  1.00  0.00      PROB H
ATOM   5041  ND1 HSD B  59      20.462  -3.377  21.046  1.00  0.00      PROB N
ATOM   5042  HD1 HSD B  59      20.710  -3.032  20.141  1.00  0.00      PROB H
ATOM   5043  CG  HSD B  59      20.840  -2.831  22.228  1.00  0.00      PROB C
ATOM   5044  CE1 HSD B  59      19.773  -4.543  21.284  1.00  0.00      PROB C
ATOM   5045  HE1 HSD B  59      19.152  -5.080  20.566  1.00  0.00      PROB H
ATOM   5046  NE2 HSD B  59      19.829  -4.815  22.613  1.00  0.00      PROB N
ATOM   5047  CD2 HSD B  59      20.536  -3.778  23.171  1.00  0.00      PROB C
ATOM   5048  HD2 HSD B  59      20.639  -3.853  24.246  1.00  0.00      PROB H
ATOM   5049  C   HSD B  59      21.867   0.362  23.733  1.00  0.00      PROB C
ATOM   5050  O   HSD B  59      22.080   0.242  24.933  1.00  0.00      PROB O
ATOM   5051  N   THR B  60      22.333   1.431  23.023  1.00  0.00      PROB N
ATOM   5052  HN  THR B  60      22.069   1.440  22.062  1.00  0.00      PROB H
ATOM   5053  CA  THR B  60      23.036   2.531  23.551  1.00  0.00      PROB C
ATOM   5054  HA  THR B  60      23.839   2.170  24.177  1.00  0.00      PROB H
ATOM   5055  CB  THR B  60      23.506   3.552  22.430  1.00  0.00      PROB C
ATOM   5056  HB  THR B  60      22.703   4.243  22.095  1.00  0.00      PROB H
ATOM   5057  OG1 THR B  60      24.056   2.847  21.297  1.00  0.00      PROB O
ATOM   5058  HG1 THR B  60      23.365   2.301  20.915  1.00  0.00      PROB H
ATOM   5059  CG2 THR B  60      24.679   4.335  23.027  1.00  0.00      PROB C
ATOM   5060 HG21 THR B  60      24.351   4.993  23.860  1.00  0.00      PROB H
ATOM   5061 HG22 THR B  60      25.009   5.064  22.257  1.00  0.00      PROB H
[truncated: 1,434,724 more chars]
