# Supplementary material for: Conformational changes in the essential E. coli septal cell wall synthesis complex suggest an activation mechanism
Source: Nat Commun. 2023 Jul 31;14:4585. doi: 10.1038/s41467-023-39921-4 (PMC10390529; doi:10.1038/s41467-023-39921-4)
Supplement: Supplementary file 5 — Supplementary Data 2 [file 41467_2023_39921_MOESM5_ESM.zip › Supplementary Data 2/coordinates-after-1-microsecond-MD/FtsWI_lastframe.pdb]

TITLE     MDANALYSIS FRAMES FROM 0, STEP 1: Created by PDBWriter
CRYST1  158.779  158.779  203.179  90.00  90.00  90.00 P 1           1
MODEL        1
ATOM      1  CAY ARG D  46       6.223   0.512 -13.892  1.00  0.00      PROD C
ATOM      2  HY1 ARG D  46       6.477   0.568 -14.972  1.00  0.00      PROD H
ATOM      3  HY2 ARG D  46       5.742   1.444 -13.525  1.00  0.00      PROD H
ATOM      4  HY3 ARG D  46       5.548  -0.345 -13.680  1.00  0.00      PROD H
ATOM      5  CY  ARG D  46       7.481   0.322 -13.190  1.00  0.00      PROD C
ATOM      6  OY  ARG D  46       7.580   0.256 -11.958  1.00  0.00      PROD O
ATOM      7  N   ARG D  46       8.571   0.069 -13.942  1.00  0.00      PROD N
ATOM      8  HN  ARG D  46       8.517  -0.008 -14.935  1.00  0.00      PROD H
ATOM      9  CA  ARG D  46       9.774  -0.363 -13.314  1.00  0.00      PROD C
ATOM     10  HA  ARG D  46       9.601  -1.293 -12.793  1.00  0.00      PROD H
ATOM     11  CB  ARG D  46      10.847  -0.847 -14.362  1.00  0.00      PROD C
ATOM     12  HB1 ARG D  46      11.889  -1.006 -14.012  1.00  0.00      PROD H
ATOM     13  HB2 ARG D  46      11.075  -0.010 -15.056  1.00  0.00      PROD H
ATOM     14  CG  ARG D  46      10.394  -2.095 -15.093  1.00  0.00      PROD C
ATOM     15  HG1 ARG D  46       9.309  -2.199 -15.309  1.00  0.00      PROD H
ATOM     16  HG2 ARG D  46      10.589  -3.008 -14.490  1.00  0.00      PROD H
ATOM     17  CD  ARG D  46      11.158  -2.414 -16.396  1.00  0.00      PROD C
ATOM     18  HD1 ARG D  46      10.815  -3.375 -16.836  1.00  0.00      PROD H
ATOM     19  HD2 ARG D  46      12.171  -2.460 -15.943  1.00  0.00      PROD H
ATOM     20  NE  ARG D  46      10.830  -1.279 -17.316  1.00  0.00      PROD N
ATOM     21  HE  ARG D  46      10.284  -0.492 -17.031  1.00  0.00      PROD H
ATOM     22  CZ  ARG D  46      11.105  -1.356 -18.592  1.00  0.00      PROD C
ATOM     23  NH1 ARG D  46      11.660  -2.377 -19.191  1.00  0.00      PROD N
ATOM     24 HH11 ARG D  46      12.034  -3.122 -18.639  1.00  0.00      PROD H
ATOM     25 HH12 ARG D  46      11.921  -2.163 -20.132  1.00  0.00      PROD H
ATOM     26  NH2 ARG D  46      10.953  -0.232 -19.263  1.00  0.00      PROD N
ATOM     27 HH21 ARG D  46      10.569   0.404 -18.595  1.00  0.00      PROD H
ATOM     28 HH22 ARG D  46      10.833  -0.196 -20.255  1.00  0.00      PROD H
ATOM     29  C   ARG D  46      10.590   0.541 -12.306  1.00  0.00      PROD C
ATOM     30  O   ARG D  46      11.146   0.005 -11.366  1.00  0.00      PROD O
ATOM     31  N   THR D  47      10.581   1.879 -12.519  1.00  0.00      PROD N
ATOM     32  HN  THR D  47      10.250   2.180 -13.410  1.00  0.00      PROD H
ATOM     33  CA  THR D  47      10.921   2.911 -11.600  1.00  0.00      PROD C
ATOM     34  HA  THR D  47      11.933   2.772 -11.249  1.00  0.00      PROD H
ATOM     35  CB  THR D  47      10.766   4.414 -12.183  1.00  0.00      PROD C
ATOM     36  HB  THR D  47       9.729   4.642 -12.509  1.00  0.00      PROD H
ATOM     37  OG1 THR D  47      11.508   4.601 -13.386  1.00  0.00      PROD O
ATOM     38  HG1 THR D  47      10.914   4.250 -14.054  1.00  0.00      PROD H
ATOM     39  CG2 THR D  47      11.252   5.511 -11.211  1.00  0.00      PROD C
ATOM     40 HG21 THR D  47      12.171   5.234 -10.651  1.00  0.00      PROD H
ATOM     41 HG22 THR D  47      10.411   5.610 -10.493  1.00  0.00      PROD H
ATOM     42 HG23 THR D  47      11.515   6.445 -11.752  1.00  0.00      PROD H
ATOM     43  C   THR D  47      10.040   2.980 -10.391  1.00  0.00      PROD C
ATOM     44  O   THR D  47      10.482   3.112  -9.222  1.00  0.00      PROD O
ATOM     45  N   LEU D  48       8.686   2.878 -10.579  1.00  0.00      PROD N
ATOM     46  HN  LEU D  48       8.442   2.785 -11.541  1.00  0.00      PROD H
ATOM     47  CA  LEU D  48       7.656   2.957  -9.609  1.00  0.00      PROD C
ATOM     48  HA  LEU D  48       7.806   3.814  -8.970  1.00  0.00      PROD H
ATOM     49  CB  LEU D  48       6.132   3.085 -10.044  1.00  0.00      PROD C
ATOM     50  HB1 LEU D  48       5.525   3.312  -9.141  1.00  0.00      PROD H
ATOM     51  HB2 LEU D  48       5.751   2.281 -10.709  1.00  0.00      PROD H
ATOM     52  CG  LEU D  48       5.891   4.359 -10.970  1.00  0.00      PROD C
ATOM     53  HG  LEU D  48       6.319   5.256 -10.473  1.00  0.00      PROD H
ATOM     54  CD1 LEU D  48       6.488   4.276 -12.396  1.00  0.00      PROD C
ATOM     55 HD11 LEU D  48       5.848   4.792 -13.144  1.00  0.00      PROD H
ATOM     56 HD12 LEU D  48       6.558   3.211 -12.705  1.00  0.00      PROD H
ATOM     57 HD13 LEU D  48       7.506   4.719 -12.434  1.00  0.00      PROD H
ATOM     58  CD2 LEU D  48       4.412   4.617 -11.130  1.00  0.00      PROD C
ATOM     59 HD21 LEU D  48       4.004   3.798 -11.760  1.00  0.00      PROD H
ATOM     60 HD22 LEU D  48       4.379   5.539 -11.750  1.00  0.00      PROD H
ATOM     61 HD23 LEU D  48       3.835   4.791 -10.197  1.00  0.00      PROD H
ATOM     62  C   LEU D  48       7.725   1.866  -8.509  1.00  0.00      PROD C
ATOM     63  O   LEU D  48       7.558   2.147  -7.333  1.00  0.00      PROD O
ATOM     64  N   LEU D  49       7.979   0.605  -9.008  1.00  0.00      PROD N
ATOM     65  HN  LEU D  49       8.033   0.469  -9.995  1.00  0.00      PROD H
ATOM     66  CA  LEU D  49       8.434  -0.528  -8.183  1.00  0.00      PROD C
ATOM     67  HA  LEU D  49       7.657  -0.815  -7.490  1.00  0.00      PROD H
ATOM     68  CB  LEU D  49       8.767  -1.671  -9.245  1.00  0.00      PROD C
ATOM     69  HB1 LEU D  49       9.510  -1.232  -9.946  1.00  0.00      PROD H
ATOM     70  HB2 LEU D  49       7.837  -1.876  -9.817  1.00  0.00      PROD H
ATOM     71  CG  LEU D  49       9.172  -3.086  -8.759  1.00  0.00      PROD C
ATOM     72  HG  LEU D  49      10.169  -2.928  -8.295  1.00  0.00      PROD H
ATOM     73  CD1 LEU D  49       8.206  -3.794  -7.778  1.00  0.00      PROD C
ATOM     74 HD11 LEU D  49       8.068  -3.268  -6.810  1.00  0.00      PROD H
ATOM     75 HD12 LEU D  49       8.735  -4.741  -7.535  1.00  0.00      PROD H
ATOM     76 HD13 LEU D  49       7.210  -4.075  -8.183  1.00  0.00      PROD H
ATOM     77  CD2 LEU D  49       9.540  -3.812 -10.058  1.00  0.00      PROD C
ATOM     78 HD21 LEU D  49       9.640  -4.899  -9.853  1.00  0.00      PROD H
ATOM     79 HD22 LEU D  49      10.531  -3.453 -10.409  1.00  0.00      PROD H
ATOM     80 HD23 LEU D  49       8.782  -3.732 -10.866  1.00  0.00      PROD H
ATOM     81  C   LEU D  49       9.715  -0.272  -7.364  1.00  0.00      PROD C
ATOM     82  O   LEU D  49       9.751  -0.515  -6.139  1.00  0.00      PROD O
ATOM     83  N   TRP D  50      10.798   0.298  -7.938  1.00  0.00      PROD N
ATOM     84  HN  TRP D  50      10.858   0.383  -8.929  1.00  0.00      PROD H
ATOM     85  CA  TRP D  50      11.965   0.613  -7.143  1.00  0.00      PROD C
ATOM     86  HA  TRP D  50      12.294  -0.332  -6.736  1.00  0.00      PROD H
ATOM     87  CB  TRP D  50      12.957   1.145  -8.191  1.00  0.00      PROD C
ATOM     88  HB1 TRP D  50      12.507   2.013  -8.719  1.00  0.00      PROD H
ATOM     89  HB2 TRP D  50      13.162   0.336  -8.925  1.00  0.00      PROD H
ATOM     90  CG  TRP D  50      14.258   1.584  -7.591  1.00  0.00      PROD C
ATOM     91  CD1 TRP D  50      14.807   2.846  -7.591  1.00  0.00      PROD C
ATOM     92  HD1 TRP D  50      14.348   3.607  -8.205  1.00  0.00      PROD H
ATOM     93  NE1 TRP D  50      15.916   2.870  -6.747  1.00  0.00      PROD N
ATOM     94  HE1 TRP D  50      16.481   3.635  -6.526  1.00  0.00      PROD H
ATOM     95  CE2 TRP D  50      16.056   1.615  -6.267  1.00  0.00      PROD C
ATOM     96  CD2 TRP D  50      15.057   0.765  -6.825  1.00  0.00      PROD C
ATOM     97  CE3 TRP D  50      15.042  -0.571  -6.546  1.00  0.00      PROD C
ATOM     98  HE3 TRP D  50      14.212  -1.201  -6.828  1.00  0.00      PROD H
ATOM     99  CZ3 TRP D  50      15.986  -1.185  -5.704  1.00  0.00      PROD C
ATOM    100  HZ3 TRP D  50      16.037  -2.264  -5.692  1.00  0.00      PROD H
ATOM    101  CZ2 TRP D  50      16.954   1.090  -5.379  1.00  0.00      PROD C
ATOM    102  HZ2 TRP D  50      17.768   1.665  -4.962  1.00  0.00      PROD H
ATOM    103  CH2 TRP D  50      16.971  -0.334  -5.220  1.00  0.00      PROD C
ATOM    104  HH2 TRP D  50      17.622  -0.740  -4.460  1.00  0.00      PROD H
ATOM    105  C   TRP D  50      11.760   1.505  -5.925  1.00  0.00      PROD C
ATOM    106  O   TRP D  50      12.190   1.343  -4.851  1.00  0.00      PROD O
ATOM    107  N   LEU D  51      10.955   2.610  -6.119  1.00  0.00      PROD N
ATOM    108  HN  LEU D  51      10.556   2.742  -7.023  1.00  0.00      PROD H
ATOM    109  CA  LEU D  51      10.636   3.655  -5.213  1.00  0.00      PROD C
ATOM    110  HA  LEU D  51      11.516   3.971  -4.672  1.00  0.00      PROD H
ATOM    111  CB  LEU D  51      10.150   4.926  -6.010  1.00  0.00      PROD C
ATOM    112  HB1 LEU D  51       9.919   5.659  -5.208  1.00  0.00      PROD H
ATOM    113  HB2 LEU D  51       9.241   4.828  -6.641  1.00  0.00      PROD H
ATOM    114  CG  LEU D  51      11.070   5.602  -7.063  1.00  0.00      PROD C
ATOM    115  HG  LEU D  51      11.406   4.937  -7.887  1.00  0.00      PROD H
ATOM    116  CD1 LEU D  51      10.353   6.745  -7.775  1.00  0.00      PROD C
ATOM    117 HD11 LEU D  51       9.416   6.334  -8.210  1.00  0.00      PROD H
ATOM    118 HD12 LEU D  51      10.968   7.095  -8.632  1.00  0.00      PROD H
ATOM    119 HD13 LEU D  51      10.109   7.604  -7.114  1.00  0.00      PROD H
ATOM    120  CD2 LEU D  51      12.423   5.939  -6.416  1.00  0.00      PROD C
ATOM    121 HD21 LEU D  51      12.292   6.655  -5.576  1.00  0.00      PROD H
ATOM    122 HD22 LEU D  51      13.132   6.366  -7.157  1.00  0.00      PROD H
ATOM    123 HD23 LEU D  51      12.905   5.010  -6.044  1.00  0.00      PROD H
ATOM    124  C   LEU D  51       9.619   3.128  -4.221  1.00  0.00      PROD C
ATOM    125  O   LEU D  51       9.790   3.436  -3.004  1.00  0.00      PROD O
ATOM    126  N   THR D  52       8.619   2.366  -4.678  1.00  0.00      PROD N
ATOM    127  HN  THR D  52       8.597   2.159  -5.653  1.00  0.00      PROD H
ATOM    128  CA  THR D  52       7.628   1.721  -3.781  1.00  0.00      PROD C
ATOM    129  HA  THR D  52       7.127   2.446  -3.156  1.00  0.00      PROD H
ATOM    130  CB  THR D  52       6.615   1.003  -4.709  1.00  0.00      PROD C
ATOM    131  HB  THR D  52       7.120   0.373  -5.472  1.00  0.00      PROD H
ATOM    132  OG1 THR D  52       5.728   1.908  -5.274  1.00  0.00      PROD O
ATOM    133  HG1 THR D  52       6.235   2.300  -5.989  1.00  0.00      PROD H
ATOM    134  CG2 THR D  52       5.686  -0.111  -4.052  1.00  0.00      PROD C
ATOM    135 HG21 THR D  52       5.306   0.392  -3.137  1.00  0.00      PROD H
ATOM    136 HG22 THR D  52       6.309  -0.974  -3.733  1.00  0.00      PROD H
ATOM    137 HG23 THR D  52       4.919  -0.445  -4.782  1.00  0.00      PROD H
ATOM    138  C   THR D  52       8.271   0.783  -2.778  1.00  0.00      PROD C
ATOM    139  O   THR D  52       7.880   0.761  -1.598  1.00  0.00      PROD O
ATOM    140  N   PHE D  53       9.252   0.010  -3.211  1.00  0.00      PROD N
ATOM    141  HN  PHE D  53       9.512   0.234  -4.147  1.00  0.00      PROD H
ATOM    142  CA  PHE D  53      10.190  -0.783  -2.435  1.00  0.00      PROD C
ATOM    143  HA  PHE D  53       9.541  -1.436  -1.871  1.00  0.00      PROD H
ATOM    144  CB  PHE D  53      11.149  -1.609  -3.402  1.00  0.00      PROD C
ATOM    145  HB1 PHE D  53      11.536  -0.904  -4.168  1.00  0.00      PROD H
ATOM    146  HB2 PHE D  53      10.555  -2.384  -3.931  1.00  0.00      PROD H
ATOM    147  CG  PHE D  53      12.266  -2.283  -2.678  1.00  0.00      PROD C
ATOM    148  CD1 PHE D  53      13.597  -1.957  -3.025  1.00  0.00      PROD C
ATOM    149  HD1 PHE D  53      13.838  -1.318  -3.861  1.00  0.00      PROD H
ATOM    150  CE1 PHE D  53      14.716  -2.621  -2.568  1.00  0.00      PROD C
ATOM    151  HE1 PHE D  53      15.690  -2.346  -2.945  1.00  0.00      PROD H
ATOM    152  CZ  PHE D  53      14.532  -3.692  -1.678  1.00  0.00      PROD C
ATOM    153  HZ  PHE D  53      15.352  -4.298  -1.323  1.00  0.00      PROD H
ATOM    154  CD2 PHE D  53      12.116  -3.300  -1.772  1.00  0.00      PROD C
ATOM    155  HD2 PHE D  53      11.120  -3.564  -1.448  1.00  0.00      PROD H
ATOM    156  CE2 PHE D  53      13.233  -4.047  -1.281  1.00  0.00      PROD C
ATOM    157  HE2 PHE D  53      13.049  -4.841  -0.572  1.00  0.00      PROD H
ATOM    158  C   PHE D  53      10.861   0.029  -1.290  1.00  0.00      PROD C
ATOM    159  O   PHE D  53      10.955  -0.508  -0.157  1.00  0.00      PROD O
ATOM    160  N   GLY D  54      11.457   1.206  -1.503  1.00  0.00      PROD N
ATOM    161  HN  GLY D  54      11.302   1.580  -2.414  1.00  0.00      PROD H
ATOM    162  CA  GLY D  54      12.063   2.169  -0.508  1.00  0.00      PROD C
ATOM    163  HA1 GLY D  54      12.515   2.922  -1.137  1.00  0.00      PROD H
ATOM    164  HA2 GLY D  54      12.840   1.735   0.104  1.00  0.00      PROD H
ATOM    165  C   GLY D  54      11.021   2.670   0.389  1.00  0.00      PROD C
ATOM    166  O   GLY D  54      11.303   2.970   1.534  1.00  0.00      PROD O
ATOM    167  N   LEU D  55       9.802   2.922  -0.102  1.00  0.00      PROD N
ATOM    168  HN  LEU D  55       9.679   2.874  -1.090  1.00  0.00      PROD H
ATOM    169  CA  LEU D  55       8.760   3.438   0.864  1.00  0.00      PROD C
ATOM    170  HA  LEU D  55       9.154   4.201   1.519  1.00  0.00      PROD H
ATOM    171  CB  LEU D  55       7.580   3.998   0.036  1.00  0.00      PROD C
ATOM    172  HB1 LEU D  55       6.689   4.017   0.700  1.00  0.00      PROD H
ATOM    173  HB2 LEU D  55       7.383   3.319  -0.821  1.00  0.00      PROD H
ATOM    174  CG  LEU D  55       7.588   5.390  -0.651  1.00  0.00      PROD C
ATOM    175  HG  LEU D  55       8.589   5.646  -1.060  1.00  0.00      PROD H
ATOM    176  CD1 LEU D  55       6.444   5.454  -1.809  1.00  0.00      PROD C
ATOM    177 HD11 LEU D  55       5.975   6.461  -1.801  1.00  0.00      PROD H
ATOM    178 HD12 LEU D  55       5.697   4.641  -1.684  1.00  0.00      PROD H
ATOM    179 HD13 LEU D  55       6.887   5.276  -2.812  1.00  0.00      PROD H
ATOM    180  CD2 LEU D  55       7.255   6.464   0.422  1.00  0.00      PROD C
ATOM    181 HD21 LEU D  55       8.078   6.604   1.155  1.00  0.00      PROD H
ATOM    182 HD22 LEU D  55       6.407   6.075   1.026  1.00  0.00      PROD H
ATOM    183 HD23 LEU D  55       7.040   7.426  -0.090  1.00  0.00      PROD H
ATOM    184  C   LEU D  55       8.338   2.361   1.879  1.00  0.00      PROD C
ATOM    185  O   LEU D  55       8.295   2.673   3.084  1.00  0.00      PROD O
ATOM    186  N   ALA D  56       8.130   1.025   1.514  1.00  0.00      PROD N
ATOM    187  HN  ALA D  56       8.138   0.819   0.538  1.00  0.00      PROD H
ATOM    188  CA  ALA D  56       8.130  -0.110   2.313  1.00  0.00      PROD C
ATOM    189  HA  ALA D  56       7.296   0.023   2.986  1.00  0.00      PROD H
ATOM    190  CB  ALA D  56       7.862  -1.331   1.375  1.00  0.00      PROD C
ATOM    191  HB1 ALA D  56       6.991  -1.068   0.738  1.00  0.00      PROD H
ATOM    192  HB2 ALA D  56       7.599  -2.313   1.822  1.00  0.00      PROD H
ATOM    193  HB3 ALA D  56       8.701  -1.359   0.648  1.00  0.00      PROD H
ATOM    194  C   ALA D  56       9.375  -0.308   3.173  1.00  0.00      PROD C
ATOM    195  O   ALA D  56       9.283  -0.407   4.402  1.00  0.00      PROD O
ATOM    196  N   ALA D  57      10.637  -0.229   2.552  1.00  0.00      PROD N
ATOM    197  HN  ALA D  57      10.764  -0.224   1.563  1.00  0.00      PROD H
ATOM    198  CA  ALA D  57      11.919  -0.321   3.323  1.00  0.00      PROD C
ATOM    199  HA  ALA D  57      11.867  -1.318   3.737  1.00  0.00      PROD H
ATOM    200  CB  ALA D  57      13.107  -0.344   2.368  1.00  0.00      PROD C
ATOM    201  HB1 ALA D  57      14.037  -0.754   2.817  1.00  0.00      PROD H
ATOM    202  HB2 ALA D  57      13.297   0.729   2.149  1.00  0.00      PROD H
ATOM    203  HB3 ALA D  57      12.899  -0.983   1.484  1.00  0.00      PROD H
ATOM    204  C   ALA D  57      12.087   0.757   4.463  1.00  0.00      PROD C
ATOM    205  O   ALA D  57      12.405   0.404   5.614  1.00  0.00      PROD O
ATOM    206  N   ILE D  58      11.836   2.015   4.194  1.00  0.00      PROD N
ATOM    207  HN  ILE D  58      11.600   2.280   3.263  1.00  0.00      PROD H
ATOM    208  CA  ILE D  58      11.807   3.023   5.276  1.00  0.00      PROD C
ATOM    209  HA  ILE D  58      12.753   3.017   5.798  1.00  0.00      PROD H
ATOM    210  CB  ILE D  58      11.543   4.485   4.705  1.00  0.00      PROD C
ATOM    211  HB  ILE D  58      10.551   4.499   4.204  1.00  0.00      PROD H
ATOM    212  CG2 ILE D  58      11.360   5.429   5.948  1.00  0.00      PROD C
ATOM    213 HG21 ILE D  58      10.435   5.184   6.512  1.00  0.00      PROD H
ATOM    214 HG22 ILE D  58      11.381   6.469   5.557  1.00  0.00      PROD H
ATOM    215 HG23 ILE D  58      12.233   5.264   6.615  1.00  0.00      PROD H
ATOM    216  CG1 ILE D  58      12.729   4.868   3.743  1.00  0.00      PROD C
ATOM    217 HG11 ILE D  58      13.086   3.912   3.302  1.00  0.00      PROD H
ATOM    218 HG12 ILE D  58      13.590   5.148   4.387  1.00  0.00      PROD H
ATOM    219  CD  ILE D  58      12.403   5.782   2.640  1.00  0.00      PROD C
ATOM    220  HD1 ILE D  58      11.648   5.435   1.903  1.00  0.00      PROD H
ATOM    221  HD2 ILE D  58      13.301   6.047   2.043  1.00  0.00      PROD H
ATOM    222  HD3 ILE D  58      12.113   6.763   3.074  1.00  0.00      PROD H
ATOM    223  C   ILE D  58      10.741   2.666   6.303  1.00  0.00      PROD C
ATOM    224  O   ILE D  58      11.071   2.651   7.442  1.00  0.00      PROD O
ATOM    225  N   GLY D  59       9.538   2.360   5.803  1.00  0.00      PROD N
ATOM    226  HN  GLY D  59       9.438   2.456   4.816  1.00  0.00      PROD H
ATOM    227  CA  GLY D  59       8.523   1.980   6.721  1.00  0.00      PROD C
ATOM    228  HA1 GLY D  59       7.689   1.705   6.092  1.00  0.00      PROD H
ATOM    229  HA2 GLY D  59       8.314   2.815   7.374  1.00  0.00      PROD H
ATOM    230  C   GLY D  59       8.705   0.736   7.625  1.00  0.00      PROD C
ATOM    231  O   GLY D  59       8.381   0.730   8.785  1.00  0.00      PROD O
ATOM    232  N   PHE D  60       9.344  -0.267   7.052  1.00  0.00      PROD N
ATOM    233  HN  PHE D  60       9.448  -0.117   6.071  1.00  0.00      PROD H
ATOM    234  CA  PHE D  60       9.949  -1.396   7.780  1.00  0.00      PROD C
ATOM    235  HA  PHE D  60       9.152  -1.955   8.249  1.00  0.00      PROD H
ATOM    236  CB  PHE D  60      10.539  -2.363   6.699  1.00  0.00      PROD C
ATOM    237  HB1 PHE D  60      11.097  -1.911   5.852  1.00  0.00      PROD H
ATOM    238  HB2 PHE D  60       9.676  -2.880   6.228  1.00  0.00      PROD H
ATOM    239  CG  PHE D  60      11.385  -3.521   7.286  1.00  0.00      PROD C
ATOM    240  CD1 PHE D  60      12.774  -3.376   7.124  1.00  0.00      PROD C
ATOM    241  HD1 PHE D  60      13.216  -2.640   6.468  1.00  0.00      PROD H
ATOM    242  CE1 PHE D  60      13.569  -4.254   7.827  1.00  0.00      PROD C
ATOM    243  HE1 PHE D  60      14.644  -4.160   7.807  1.00  0.00      PROD H
ATOM    244  CZ  PHE D  60      13.089  -5.304   8.508  1.00  0.00      PROD C
ATOM    245  HZ  PHE D  60      13.801  -5.980   8.959  1.00  0.00      PROD H
ATOM    246  CD2 PHE D  60      10.863  -4.524   8.135  1.00  0.00      PROD C
ATOM    247  HD2 PHE D  60       9.791  -4.655   8.135  1.00  0.00      PROD H
ATOM    248  CE2 PHE D  60      11.699  -5.460   8.724  1.00  0.00      PROD C
ATOM    249  HE2 PHE D  60      11.229  -6.224   9.325  1.00  0.00      PROD H
ATOM    250  C   PHE D  60      10.954  -1.030   8.834  1.00  0.00      PROD C
ATOM    251  O   PHE D  60      10.892  -1.530   9.955  1.00  0.00      PROD O
ATOM    252  N   ILE D  61      11.861  -0.103   8.492  1.00  0.00      PROD N
ATOM    253  HN  ILE D  61      11.761   0.365   7.617  1.00  0.00      PROD H
ATOM    254  CA  ILE D  61      12.883   0.255   9.497  1.00  0.00      PROD C
ATOM    255  HA  ILE D  61      13.303  -0.657   9.896  1.00  0.00      PROD H
ATOM    256  CB  ILE D  61      13.997   0.906   8.675  1.00  0.00      PROD C
ATOM    257  HB  ILE D  61      13.505   1.759   8.162  1.00  0.00      PROD H
ATOM    258  CG2 ILE D  61      15.087   1.536   9.567  1.00  0.00      PROD C
ATOM    259 HG21 ILE D  61      15.930   1.939   8.967  1.00  0.00      PROD H
ATOM    260 HG22 ILE D  61      15.538   0.735  10.190  1.00  0.00      PROD H
ATOM    261 HG23 ILE D  61      14.655   2.276  10.275  1.00  0.00      PROD H
ATOM    262  CG1 ILE D  61      14.729  -0.024   7.680  1.00  0.00      PROD C
ATOM    263 HG11 ILE D  61      15.487   0.527   7.083  1.00  0.00      PROD H
ATOM    264 HG12 ILE D  61      14.006  -0.423   6.937  1.00  0.00      PROD H
ATOM    265  CD  ILE D  61      15.520  -1.179   8.398  1.00  0.00      PROD C
ATOM    266  HD1 ILE D  61      14.848  -1.583   9.186  1.00  0.00      PROD H
ATOM    267  HD2 ILE D  61      16.382  -0.628   8.832  1.00  0.00      PROD H
ATOM    268  HD3 ILE D  61      15.766  -2.036   7.735  1.00  0.00      PROD H
ATOM    269  C   ILE D  61      12.308   1.088  10.553  1.00  0.00      PROD C
ATOM    270  O   ILE D  61      12.554   0.884  11.744  1.00  0.00      PROD O
ATOM    271  N   MET D  62      11.289   1.920  10.231  1.00  0.00      PROD N
ATOM    272  HN  MET D  62      11.011   2.036   9.281  1.00  0.00      PROD H
ATOM    273  CA  MET D  62      10.450   2.547  11.223  1.00  0.00      PROD C
ATOM    274  HA  MET D  62      11.020   3.214  11.852  1.00  0.00      PROD H
ATOM    275  CB  MET D  62       9.486   3.585  10.530  1.00  0.00      PROD C
ATOM    276  HB1 MET D  62       8.589   3.816  11.143  1.00  0.00      PROD H
ATOM    277  HB2 MET D  62       9.094   2.995   9.674  1.00  0.00      PROD H
ATOM    278  CG  MET D  62      10.227   4.882  10.036  1.00  0.00      PROD C
ATOM    279  HG1 MET D  62       9.547   5.508   9.419  1.00  0.00      PROD H
ATOM    280  HG2 MET D  62      11.046   4.593   9.343  1.00  0.00      PROD H
ATOM    281  SD  MET D  62      10.821   6.055  11.266  1.00  0.00      PROD S
ATOM    282  CE  MET D  62      11.282   7.490  10.241  1.00  0.00      PROD C
ATOM    283  HE1 MET D  62      10.579   7.808   9.442  1.00  0.00      PROD H
ATOM    284  HE2 MET D  62      12.258   7.434   9.713  1.00  0.00      PROD H
ATOM    285  HE3 MET D  62      11.455   8.301  10.980  1.00  0.00      PROD H
ATOM    286  C   MET D  62       9.763   1.562  12.166  1.00  0.00      PROD C
ATOM    287  O   MET D  62       9.862   1.674  13.395  1.00  0.00      PROD O
ATOM    288  N   VAL D  63       9.173   0.494  11.595  1.00  0.00      PROD N
ATOM    289  HN  VAL D  63       9.154   0.347  10.609  1.00  0.00      PROD H
ATOM    290  CA  VAL D  63       8.474  -0.440  12.394  1.00  0.00      PROD C
ATOM    291  HA  VAL D  63       7.950   0.146  13.135  1.00  0.00      PROD H
ATOM    292  CB  VAL D  63       7.318  -1.149  11.649  1.00  0.00      PROD C
ATOM    293  HB  VAL D  63       7.652  -1.338  10.606  1.00  0.00      PROD H
ATOM    294  CG1 VAL D  63       6.861  -2.563  12.199  1.00  0.00      PROD C
ATOM    295 HG11 VAL D  63       7.731  -3.252  12.144  1.00  0.00      PROD H
ATOM    296 HG12 VAL D  63       5.968  -2.960  11.671  1.00  0.00      PROD H
ATOM    297 HG13 VAL D  63       6.536  -2.531  13.261  1.00  0.00      PROD H
ATOM    298  CG2 VAL D  63       5.984  -0.315  11.588  1.00  0.00      PROD C
ATOM    299 HG21 VAL D  63       5.167  -0.811  11.022  1.00  0.00      PROD H
ATOM    300 HG22 VAL D  63       6.248   0.703  11.231  1.00  0.00      PROD H
ATOM    301 HG23 VAL D  63       5.507  -0.217  12.587  1.00  0.00      PROD H
ATOM    302  C   VAL D  63       9.339  -1.299  13.255  1.00  0.00      PROD C
ATOM    303  O   VAL D  63       9.012  -1.620  14.395  1.00  0.00      PROD O
ATOM    304  N   THR D  64      10.569  -1.616  12.737  1.00  0.00      PROD N
ATOM    305  HN  THR D  64      10.666  -1.356  11.780  1.00  0.00      PROD H
ATOM    306  CA  THR D  64      11.608  -2.316  13.413  1.00  0.00      PROD C
ATOM    307  HA  THR D  64      11.165  -3.258  13.699  1.00  0.00      PROD H
ATOM    308  CB  THR D  64      12.699  -2.722  12.434  1.00  0.00      PROD C
ATOM    309  HB  THR D  64      13.138  -1.803  11.990  1.00  0.00      PROD H
ATOM    310  OG1 THR D  64      12.194  -3.679  11.506  1.00  0.00      PROD O
ATOM    311  HG1 THR D  64      11.678  -3.138  10.903  1.00  0.00      PROD H
ATOM    312  CG2 THR D  64      13.764  -3.472  13.176  1.00  0.00      PROD C
ATOM    313 HG21 THR D  64      14.587  -3.745  12.483  1.00  0.00      PROD H
ATOM    314 HG22 THR D  64      13.427  -4.392  13.699  1.00  0.00      PROD H
ATOM    315 HG23 THR D  64      14.198  -2.893  14.020  1.00  0.00      PROD H
ATOM    316  C   THR D  64      12.099  -1.589  14.618  1.00  0.00      PROD C
ATOM    317  O   THR D  64      12.321  -2.145  15.716  1.00  0.00      PROD O
ATOM    318  N   SER D  65      12.380  -0.357  14.418  1.00  0.00      PROD N
ATOM    319  HN  SER D  65      12.329   0.070  13.519  1.00  0.00      PROD H
ATOM    320  CA  SER D  65      12.853   0.459  15.501  1.00  0.00      PROD C
ATOM    321  HA  SER D  65      13.821   0.078  15.789  1.00  0.00      PROD H
ATOM    322  CB  SER D  65      13.181   1.806  14.953  1.00  0.00      PROD C
ATOM    323  HB1 SER D  65      12.244   2.225  14.528  1.00  0.00      PROD H
ATOM    324  HB2 SER D  65      13.923   1.785  14.126  1.00  0.00      PROD H
ATOM    325  OG  SER D  65      13.737   2.650  16.002  1.00  0.00      PROD O
ATOM    326  HG1 SER D  65      14.528   2.209  16.324  1.00  0.00      PROD H
ATOM    327  C   SER D  65      11.884   0.550  16.669  1.00  0.00      PROD C
ATOM    328  O   SER D  65      12.256   0.534  17.833  1.00  0.00      PROD O
ATOM    329  N   ALA D  66      10.515   0.653  16.448  1.00  0.00      PROD N
ATOM    330  HN  ALA D  66      10.163   0.822  15.531  1.00  0.00      PROD H
ATOM    331  CA  ALA D  66       9.564   0.279  17.513  1.00  0.00      PROD C
ATOM    332  HA  ALA D  66       9.759   0.873  18.393  1.00  0.00      PROD H
ATOM    333  CB  ALA D  66       8.194   0.853  17.116  1.00  0.00      PROD C
ATOM    334  HB1 ALA D  66       7.915   0.311  16.187  1.00  0.00      PROD H
ATOM    335  HB2 ALA D  66       8.236   1.956  16.986  1.00  0.00      PROD H
ATOM    336  HB3 ALA D  66       7.468   0.508  17.883  1.00  0.00      PROD H
ATOM    337  C   ALA D  66       9.516  -1.239  17.921  1.00  0.00      PROD C
ATOM    338  O   ALA D  66       9.310  -1.506  19.096  1.00  0.00      PROD O
ATOM    339  N   SER D  67       9.690  -2.163  17.040  1.00  0.00      PROD N
ATOM    340  HN  SER D  67       9.601  -1.993  16.062  1.00  0.00      PROD H
ATOM    341  CA  SER D  67       9.808  -3.595  17.342  1.00  0.00      PROD C
ATOM    342  HA  SER D  67       8.856  -4.030  17.610  1.00  0.00      PROD H
ATOM    343  CB  SER D  67      10.145  -4.502  16.054  1.00  0.00      PROD C
ATOM    344  HB1 SER D  67      11.105  -4.160  15.612  1.00  0.00      PROD H
ATOM    345  HB2 SER D  67       9.360  -4.145  15.353  1.00  0.00      PROD H
ATOM    346  OG  SER D  67       9.908  -5.930  16.256  1.00  0.00      PROD O
ATOM    347  HG1 SER D  67      10.658  -6.358  16.675  1.00  0.00      PROD H
ATOM    348  C   SER D  67      10.852  -4.027  18.437  1.00  0.00      PROD C
ATOM    349  O   SER D  67      10.577  -4.883  19.269  1.00  0.00      PROD O
ATOM    350  N   MET D  68      12.010  -3.384  18.357  1.00  0.00      PROD N
ATOM    351  HN  MET D  68      12.161  -2.909  17.494  1.00  0.00      PROD H
ATOM    352  CA  MET D  68      13.246  -3.642  19.116  1.00  0.00      PROD C
ATOM    353  HA  MET D  68      13.506  -4.683  18.988  1.00  0.00      PROD H
ATOM    354  CB  MET D  68      14.466  -2.914  18.537  1.00  0.00      PROD C
ATOM    355  HB1 MET D  68      15.240  -2.691  19.302  1.00  0.00      PROD H
ATOM    356  HB2 MET D  68      14.121  -1.895  18.261  1.00  0.00      PROD H
ATOM    357  CG  MET D  68      15.109  -3.540  17.360  1.00  0.00      PROD C
ATOM    358  HG1 MET D  68      14.434  -3.466  16.481  1.00  0.00      PROD H
ATOM    359  HG2 MET D  68      15.405  -4.599  17.522  1.00  0.00      PROD H
ATOM    360  SD  MET D  68      16.564  -2.595  16.788  1.00  0.00      PROD S
ATOM    361  CE  MET D  68      17.746  -3.014  18.048  1.00  0.00      PROD C
ATOM    362  HE1 MET D  68      17.476  -2.831  19.110  1.00  0.00      PROD H
ATOM    363  HE2 MET D  68      18.690  -2.453  17.880  1.00  0.00      PROD H
ATOM    364  HE3 MET D  68      18.125  -4.049  17.913  1.00  0.00      PROD H
ATOM    365  C   MET D  68      13.129  -3.378  20.577  1.00  0.00      PROD C
ATOM    366  O   MET D  68      13.347  -4.297  21.387  1.00  0.00      PROD O
ATOM    367  N   PRO D  69      12.675  -2.253  21.147  1.00  0.00      PROD N
ATOM    368  CD  PRO D  69      12.701  -0.997  20.397  1.00  0.00      PROD C
ATOM    369  HD1 PRO D  69      12.164  -1.058  19.426  1.00  0.00      PROD H
ATOM    370  HD2 PRO D  69      13.709  -0.553  20.251  1.00  0.00      PROD H
ATOM    371  CA  PRO D  69      12.355  -1.943  22.579  1.00  0.00      PROD C
ATOM    372  HA  PRO D  69      13.195  -2.324  23.143  1.00  0.00      PROD H
ATOM    373  CB  PRO D  69      12.302  -0.457  22.713  1.00  0.00      PROD C
ATOM    374  HB1 PRO D  69      13.280  -0.120  23.118  1.00  0.00      PROD H
ATOM    375  HB2 PRO D  69      11.490  -0.235  23.438  1.00  0.00      PROD H
ATOM    376  CG  PRO D  69      11.977  -0.054  21.279  1.00  0.00      PROD C
ATOM    377  HG1 PRO D  69      10.878  -0.046  21.120  1.00  0.00      PROD H
ATOM    378  HG2 PRO D  69      12.542   0.873  21.044  1.00  0.00      PROD H
ATOM    379  C   PRO D  69      10.989  -2.652  22.956  1.00  0.00      PROD C
ATOM    380  O   PRO D  69      11.076  -3.341  23.934  1.00  0.00      PROD O
ATOM    381  N   ILE D  70       9.875  -2.440  22.271  1.00  0.00      PROD N
ATOM    382  HN  ILE D  70       9.871  -2.010  21.371  1.00  0.00      PROD H
ATOM    383  CA  ILE D  70       8.567  -2.908  22.689  1.00  0.00      PROD C
ATOM    384  HA  ILE D  70       8.441  -2.624  23.724  1.00  0.00      PROD H
ATOM    385  CB  ILE D  70       7.527  -2.105  21.777  1.00  0.00      PROD C
ATOM    386  HB  ILE D  70       7.636  -2.431  20.720  1.00  0.00      PROD H
ATOM    387  CG2 ILE D  70       6.184  -2.491  22.445  1.00  0.00      PROD C
ATOM    388 HG21 ILE D  70       6.215  -2.484  23.556  1.00  0.00      PROD H
ATOM    389 HG22 ILE D  70       6.028  -3.538  22.107  1.00  0.00      PROD H
ATOM    390 HG23 ILE D  70       5.298  -1.873  22.187  1.00  0.00      PROD H
ATOM    391  CG1 ILE D  70       7.663  -0.521  21.751  1.00  0.00      PROD C
ATOM    392 HG11 ILE D  70       8.685  -0.258  21.403  1.00  0.00      PROD H
ATOM    393 HG12 ILE D  70       7.531  -0.086  22.765  1.00  0.00      PROD H
ATOM    394  CD  ILE D  70       6.557   0.085  20.943  1.00  0.00      PROD C
ATOM    395  HD1 ILE D  70       6.826   1.163  20.909  1.00  0.00      PROD H
ATOM    396  HD2 ILE D  70       5.553  -0.115  21.375  1.00  0.00      PROD H
ATOM    397  HD3 ILE D  70       6.568  -0.379  19.934  1.00  0.00      PROD H
ATOM    398  C   ILE D  70       8.437  -4.380  22.605  1.00  0.00      PROD C
ATOM    399  O   ILE D  70       8.027  -5.016  23.602  1.00  0.00      PROD O
ATOM    400  N   GLY D  71       8.910  -4.946  21.482  1.00  0.00      PROD N
ATOM    401  HN  GLY D  71       9.264  -4.415  20.716  1.00  0.00      PROD H
ATOM    402  CA  GLY D  71       8.871  -6.401  21.314  1.00  0.00      PROD C
ATOM    403  HA1 GLY D  71       9.289  -6.606  20.340  1.00  0.00      PROD H
ATOM    404  HA2 GLY D  71       7.898  -6.832  21.502  1.00  0.00      PROD H
ATOM    405  C   GLY D  71       9.738  -7.226  22.317  1.00  0.00      PROD C
ATOM    406  O   GLY D  71       9.448  -8.293  22.756  1.00  0.00      PROD O
ATOM    407  N   GLN D  72      10.915  -6.646  22.612  1.00  0.00      PROD N
ATOM    408  HN  GLN D  72      11.261  -5.831  22.153  1.00  0.00      PROD H
ATOM    409  CA  GLN D  72      11.642  -7.012  23.812  1.00  0.00      PROD C
ATOM    410  HA  GLN D  72      11.959  -8.023  23.604  1.00  0.00      PROD H
ATOM    411  CB  GLN D  72      12.941  -6.207  24.039  1.00  0.00      PROD C
ATOM    412  HB1 GLN D  72      12.728  -5.131  24.217  1.00  0.00      PROD H
ATOM    413  HB2 GLN D  72      13.485  -6.336  23.079  1.00  0.00      PROD H
ATOM    414  CG  GLN D  72      13.884  -6.723  25.138  1.00  0.00      PROD C
ATOM    415  HG1 GLN D  72      13.437  -6.563  26.142  1.00  0.00      PROD H
ATOM    416  HG2 GLN D  72      14.896  -6.275  25.037  1.00  0.00      PROD H
ATOM    417  CD  GLN D  72      14.194  -8.196  24.909  1.00  0.00      PROD C
ATOM    418  OE1 GLN D  72      14.187  -8.996  25.838  1.00  0.00      PROD O
ATOM    419  NE2 GLN D  72      14.538  -8.601  23.663  1.00  0.00      PROD N
ATOM    420 HE21 GLN D  72      14.644  -7.888  22.970  1.00  0.00      PROD H
ATOM    421 HE22 GLN D  72      14.884  -9.521  23.479  1.00  0.00      PROD H
ATOM    422  C   GLN D  72      10.925  -7.034  25.143  1.00  0.00      PROD C
ATOM    423  O   GLN D  72      10.936  -8.035  25.867  1.00  0.00      PROD O
ATOM    424  N   ARG D  73      10.152  -6.045  25.560  1.00  0.00      PROD N
ATOM    425  HN  ARG D  73      10.260  -5.166  25.101  1.00  0.00      PROD H
ATOM    426  CA  ARG D  73       9.398  -6.063  26.745  1.00  0.00      PROD C
ATOM    427  HA  ARG D  73      10.083  -6.269  27.554  1.00  0.00      PROD H
ATOM    428  CB  ARG D  73       9.025  -4.611  27.090  1.00  0.00      PROD C
ATOM    429  HB1 ARG D  73       8.245  -4.676  27.878  1.00  0.00      PROD H
ATOM    430  HB2 ARG D  73       8.477  -4.106  26.265  1.00  0.00      PROD H
ATOM    431  CG  ARG D  73      10.199  -3.736  27.553  1.00  0.00      PROD C
ATOM    432  HG1 ARG D  73      10.905  -3.459  26.742  1.00  0.00      PROD H
ATOM    433  HG2 ARG D  73      10.784  -4.273  28.331  1.00  0.00      PROD H
ATOM    434  CD  ARG D  73       9.746  -2.433  28.227  1.00  0.00      PROD C
ATOM    435  HD1 ARG D  73      10.678  -1.907  28.524  1.00  0.00      PROD H
ATOM    436  HD2 ARG D  73       9.122  -2.730  29.098  1.00  0.00      PROD H
ATOM    437  NE  ARG D  73       9.017  -1.586  27.179  1.00  0.00      PROD N
ATOM    438  HE  ARG D  73       8.019  -1.615  27.142  1.00  0.00      PROD H
ATOM    439  CZ  ARG D  73       9.615  -0.565  26.398  1.00  0.00      PROD C
ATOM    440  NH1 ARG D  73      10.934  -0.403  26.279  1.00  0.00      PROD N
ATOM    441 HH11 ARG D  73      11.543  -1.099  26.660  1.00  0.00      PROD H
ATOM    442 HH12 ARG D  73      11.219   0.430  25.805  1.00  0.00      PROD H
ATOM    443  NH2 ARG D  73       8.759   0.255  25.749  1.00  0.00      PROD N
ATOM    444 HH21 ARG D  73       9.187   1.109  25.454  1.00  0.00      PROD H
ATOM    445 HH22 ARG D  73       7.765   0.270  25.853  1.00  0.00      PROD H
ATOM    446  C   ARG D  73       8.149  -6.979  26.761  1.00  0.00      PROD C
ATOM    447  O   ARG D  73       7.685  -7.436  27.822  1.00  0.00      PROD O
ATOM    448  N   LEU D  74       7.492  -7.169  25.613  1.00  0.00      PROD N
ATOM    449  HN  LEU D  74       7.727  -6.764  24.733  1.00  0.00      PROD H
ATOM    450  CA  LEU D  74       6.309  -8.035  25.459  1.00  0.00      PROD C
ATOM    451  HA  LEU D  74       5.504  -7.768  26.128  1.00  0.00      PROD H
ATOM    452  CB  LEU D  74       5.757  -7.677  24.074  1.00  0.00      PROD C
ATOM    453  HB1 LEU D  74       5.082  -8.480  23.707  1.00  0.00      PROD H
ATOM    454  HB2 LEU D  74       6.603  -7.652  23.354  1.00  0.00      PROD H
ATOM    455  CG  LEU D  74       4.984  -6.281  23.981  1.00  0.00      PROD C
ATOM    456  HG  LEU D  74       5.674  -5.451  24.243  1.00  0.00      PROD H
ATOM    457  CD1 LEU D  74       4.544  -5.938  22.530  1.00  0.00      PROD C
ATOM    458 HD11 LEU D  74       3.819  -5.113  22.692  1.00  0.00      PROD H
ATOM    459 HD12 LEU D  74       4.089  -6.771  21.952  1.00  0.00      PROD H
ATOM    460 HD13 LEU D  74       5.514  -5.613  22.096  1.00  0.00      PROD H
ATOM    461  CD2 LEU D  74       3.761  -6.270  24.962  1.00  0.00      PROD C
ATOM    462 HD21 LEU D  74       3.022  -7.042  24.658  1.00  0.00      PROD H
ATOM    463 HD22 LEU D  74       3.255  -5.280  24.961  1.00  0.00      PROD H
ATOM    464 HD23 LEU D  74       4.079  -6.380  26.020  1.00  0.00      PROD H
ATOM    465  C   LEU D  74       6.545  -9.529  25.541  1.00  0.00      PROD C
ATOM    466  O   LEU D  74       5.870 -10.229  26.170  1.00  0.00      PROD O
ATOM    467  N   THR D  75       7.694  -9.995  24.913  1.00  0.00      PROD N
ATOM    468  HN  THR D  75       8.377  -9.384  24.521  1.00  0.00      PROD H
ATOM    469  CA  THR D  75       7.810 -11.435  24.659  1.00  0.00      PROD C
ATOM    470  HA  THR D  75       7.703 -11.912  25.621  1.00  0.00      PROD H
ATOM    471  CB  THR D  75       6.656 -11.878  23.727  1.00  0.00      PROD C
ATOM    472  HB  THR D  75       5.659 -11.568  24.105  1.00  0.00      PROD H
ATOM    473  OG1 THR D  75       6.634 -13.243  23.416  1.00  0.00      PROD O
ATOM    474  HG1 THR D  75       6.992 -13.736  24.157  1.00  0.00      PROD H
ATOM    475  CG2 THR D  75       6.931 -11.246  22.300  1.00  0.00      PROD C
ATOM    476 HG21 THR D  75       5.968 -11.288  21.748  1.00  0.00      PROD H
ATOM    477 HG22 THR D  75       7.698 -11.695  21.633  1.00  0.00      PROD H
ATOM    478 HG23 THR D  75       7.290 -10.205  22.442  1.00  0.00      PROD H
ATOM    479  C   THR D  75       9.280 -11.825  24.320  1.00  0.00      PROD C
ATOM    480  O   THR D  75       9.671 -12.864  23.756  1.00  0.00      PROD O
ATOM    481  N   ASN D  76      10.184 -10.843  24.593  1.00  0.00      PROD N
ATOM    482  HN  ASN D  76       9.883  -9.936  24.878  1.00  0.00      PROD H
ATOM    483  CA  ASN D  76      11.653 -11.093  24.440  1.00  0.00      PROD C
ATOM    484  HA  ASN D  76      11.988 -10.160  24.870  1.00  0.00      PROD H
ATOM    485  CB  ASN D  76      12.235 -12.194  25.409  1.00  0.00      PROD C
ATOM    486  HB1 ASN D  76      13.309 -12.447  25.283  1.00  0.00      PROD H
ATOM    487  HB2 ASN D  76      11.665 -13.139  25.276  1.00  0.00      PROD H
ATOM    488  CG  ASN D  76      11.829 -11.897  26.870  1.00  0.00      PROD C
ATOM    489  OD1 ASN D  76      11.000 -12.613  27.500  1.00  0.00      PROD O
ATOM    490  ND2 ASN D  76      12.498 -10.947  27.564  1.00  0.00      PROD N
ATOM    491 HD21 ASN D  76      13.128 -10.367  27.047  1.00  0.00      PROD H
ATOM    492 HD22 ASN D  76      12.532 -10.882  28.561  1.00  0.00      PROD H
ATOM    493  C   ASN D  76      12.197 -11.279  23.036  1.00  0.00      PROD C
ATOM    494  O   ASN D  76      13.229 -11.893  22.893  1.00  0.00      PROD O
ATOM    495  N   ASP D  77      11.432 -10.723  22.050  1.00  0.00      PROD N
ATOM    496  HN  ASP D  77      10.614 -10.189  22.250  1.00  0.00      PROD H
ATOM    497  CA  ASP D  77      11.850 -10.839  20.650  1.00  0.00      PROD C
ATOM    498  HA  ASP D  77      12.765 -11.400  20.529  1.00  0.00      PROD H
ATOM    499  CB  ASP D  77      10.792 -11.722  19.812  1.00  0.00      PROD C
ATOM    500  HB1 ASP D  77       9.782 -11.259  19.826  1.00  0.00      PROD H
ATOM    501  HB2 ASP D  77      10.797 -12.653  20.419  1.00  0.00      PROD H
ATOM    502  CG  ASP D  77      11.094 -12.035  18.366  1.00  0.00      PROD C
ATOM    503  OD1 ASP D  77      11.706 -11.170  17.689  1.00  0.00      PROD O
ATOM    504  OD2 ASP D  77      10.801 -13.167  17.881  1.00  0.00      PROD O
ATOM    505  C   ASP D  77      11.844  -9.447  20.014  1.00  0.00      PROD C
ATOM    506  O   ASP D  77      10.797  -8.915  19.815  1.00  0.00      PROD O
ATOM    507  N   PRO D  78      12.986  -8.871  19.653  1.00  0.00      PROD N
ATOM    508  CD  PRO D  78      14.347  -9.417  19.961  1.00  0.00      PROD C
ATOM    509  HD1 PRO D  78      14.537 -10.357  19.400  1.00  0.00      PROD H
ATOM    510  HD2 PRO D  78      14.419  -9.778  21.009  1.00  0.00      PROD H
ATOM    511  CA  PRO D  78      13.093  -7.500  19.193  1.00  0.00      PROD C
ATOM    512  HA  PRO D  78      12.499  -6.825  19.792  1.00  0.00      PROD H
ATOM    513  CB  PRO D  78      14.596  -7.126  19.364  1.00  0.00      PROD C
ATOM    514  HB1 PRO D  78      14.592  -6.598  20.342  1.00  0.00      PROD H
ATOM    515  HB2 PRO D  78      15.125  -6.575  18.556  1.00  0.00      PROD H
ATOM    516  CG  PRO D  78      15.376  -8.398  19.619  1.00  0.00      PROD C
ATOM    517  HG1 PRO D  78      16.029  -8.627  18.749  1.00  0.00      PROD H
ATOM    518  HG2 PRO D  78      16.076  -8.227  20.464  1.00  0.00      PROD H
ATOM    519  C   PRO D  78      12.671  -7.394  17.717  1.00  0.00      PROD C
ATOM    520  O   PRO D  78      12.763  -6.348  17.095  1.00  0.00      PROD O
ATOM    521  N   PHE D  79      12.291  -8.519  17.170  1.00  0.00      PROD N
ATOM    522  HN  PHE D  79      12.233  -9.367  17.692  1.00  0.00      PROD H
ATOM    523  CA  PHE D  79      11.806  -8.649  15.812  1.00  0.00      PROD C
ATOM    524  HA  PHE D  79      11.693  -7.674  15.362  1.00  0.00      PROD H
ATOM    525  CB  PHE D  79      12.812  -9.425  14.887  1.00  0.00      PROD C
ATOM    526  HB1 PHE D  79      12.351  -9.493  13.879  1.00  0.00      PROD H
ATOM    527  HB2 PHE D  79      13.073 -10.428  15.285  1.00  0.00      PROD H
ATOM    528  CG  PHE D  79      14.038  -8.591  14.656  1.00  0.00      PROD C
ATOM    529  CD1 PHE D  79      14.336  -7.938  13.471  1.00  0.00      PROD C
ATOM    530  HD1 PHE D  79      13.709  -8.032  12.597  1.00  0.00      PROD H
ATOM    531  CE1 PHE D  79      15.430  -7.045  13.475  1.00  0.00      PROD C
ATOM    532  HE1 PHE D  79      15.673  -6.421  12.628  1.00  0.00      PROD H
ATOM    533  CZ  PHE D  79      16.278  -6.976  14.559  1.00  0.00      PROD C
ATOM    534  HZ  PHE D  79      17.111  -6.293  14.638  1.00  0.00      PROD H
ATOM    535  CD2 PHE D  79      14.956  -8.593  15.733  1.00  0.00      PROD C
ATOM    536  HD2 PHE D  79      14.722  -9.111  16.652  1.00  0.00      PROD H
ATOM    537  CE2 PHE D  79      16.026  -7.721  15.716  1.00  0.00      PROD C
ATOM    538  HE2 PHE D  79      16.601  -7.457  16.591  1.00  0.00      PROD H
ATOM    539  C   PHE D  79      10.380  -9.197  15.832  1.00  0.00      PROD C
ATOM    540  O   PHE D  79       9.829  -9.523  14.826  1.00  0.00      PROD O
ATOM    541  N   PHE D  80       9.669  -9.234  17.006  1.00  0.00      PROD N
ATOM    542  HN  PHE D  80      10.193  -8.982  17.816  1.00  0.00      PROD H
ATOM    543  CA  PHE D  80       8.192  -9.563  17.187  1.00  0.00      PROD C
ATOM    544  HA  PHE D  80       8.151 -10.639  17.105  1.00  0.00      PROD H
ATOM    545  CB  PHE D  80       7.629  -9.133  18.600  1.00  0.00      PROD C
ATOM    546  HB1 PHE D  80       7.864  -8.050  18.678  1.00  0.00      PROD H
ATOM    547  HB2 PHE D  80       8.265  -9.573  19.399  1.00  0.00      PROD H
ATOM    548  CG  PHE D  80       6.106  -9.479  18.778  1.00  0.00      PROD C
ATOM    549  CD1 PHE D  80       5.327  -8.675  19.601  1.00  0.00      PROD C
ATOM    550  HD1 PHE D  80       5.752  -7.720  19.873  1.00  0.00      PROD H
ATOM    551  CE1 PHE D  80       4.021  -9.079  19.979  1.00  0.00      PROD C
ATOM    552  HE1 PHE D  80       3.386  -8.516  20.647  1.00  0.00      PROD H
ATOM    553  CZ  PHE D  80       3.541 -10.246  19.445  1.00  0.00      PROD C
ATOM    554  HZ  PHE D  80       2.511 -10.489  19.661  1.00  0.00      PROD H
ATOM    555  CD2 PHE D  80       5.604 -10.724  18.329  1.00  0.00      PROD C
ATOM    556  HD2 PHE D  80       6.192 -11.464  17.805  1.00  0.00      PROD H
ATOM    557  CE2 PHE D  80       4.280 -11.046  18.604  1.00  0.00      PROD C
ATOM    558  HE2 PHE D  80       3.900 -11.973  18.201  1.00  0.00      PROD H
ATOM    559  C   PHE D  80       7.290  -9.008  16.072  1.00  0.00      PROD C
ATOM    560  O   PHE D  80       6.893  -9.756  15.181  1.00  0.00      PROD O
ATOM    561  N   PHE D  81       7.158  -7.681  16.123  1.00  0.00      PROD N
ATOM    562  HN  PHE D  81       7.618  -7.282  16.912  1.00  0.00      PROD H
ATOM    563  CA  PHE D  81       6.563  -6.730  15.227  1.00  0.00      PROD C
ATOM    564  HA  PHE D  81       5.537  -7.047  15.109  1.00  0.00      PROD H
ATOM    565  CB  PHE D  81       6.501  -5.222  15.761  1.00  0.00      PROD C
ATOM    566  HB1 PHE D  81       5.887  -4.629  15.050  1.00  0.00      PROD H
ATOM    567  HB2 PHE D  81       7.526  -4.798  15.709  1.00  0.00      PROD H
ATOM    568  CG  PHE D  81       5.956  -5.083  17.207  1.00  0.00      PROD C
ATOM    569  CD1 PHE D  81       4.949  -5.929  17.718  1.00  0.00      PROD C
ATOM    570  HD1 PHE D  81       4.574  -6.701  17.063  1.00  0.00      PROD H
ATOM    571  CE1 PHE D  81       4.144  -5.466  18.806  1.00  0.00      PROD C
ATOM    572  HE1 PHE D  81       3.250  -6.034  19.021  1.00  0.00      PROD H
ATOM    573  CZ  PHE D  81       4.435  -4.180  19.302  1.00  0.00      PROD C
ATOM    574  HZ  PHE D  81       3.849  -3.869  20.155  1.00  0.00      PROD H
ATOM    575  CD2 PHE D  81       6.298  -3.883  17.812  1.00  0.00      PROD C
ATOM    576  HD2 PHE D  81       6.860  -3.081  17.357  1.00  0.00      PROD H
ATOM    577  CE2 PHE D  81       5.401  -3.417  18.804  1.00  0.00      PROD C
ATOM    578  HE2 PHE D  81       5.602  -2.431  19.195  1.00  0.00      PROD H
ATOM    579  C   PHE D  81       7.176  -6.777  13.851  1.00  0.00      PROD C
ATOM    580  O   PHE D  81       6.440  -6.825  12.879  1.00  0.00      PROD O
ATOM    581  N   ALA D  82       8.501  -6.694  13.724  1.00  0.00      PROD N
ATOM    582  HN  ALA D  82       9.134  -6.609  14.490  1.00  0.00      PROD H
ATOM    583  CA  ALA D  82       9.152  -6.792  12.461  1.00  0.00      PROD C
ATOM    584  HA  ALA D  82       8.800  -5.995  11.824  1.00  0.00      PROD H
ATOM    585  CB  ALA D  82      10.651  -6.699  12.765  1.00  0.00      PROD C
ATOM    586  HB1 ALA D  82      10.951  -5.831  13.390  1.00  0.00      PROD H
ATOM    587  HB2 ALA D  82      11.220  -6.712  11.811  1.00  0.00      PROD H
ATOM    588  HB3 ALA D  82      10.874  -7.460  13.542  1.00  0.00      PROD H
ATOM    589  C   ALA D  82       8.807  -8.049  11.617  1.00  0.00      PROD C
ATOM    590  O   ALA D  82       8.411  -7.991  10.509  1.00  0.00      PROD O
ATOM    591  N   LYS D  83       8.764  -9.153  12.320  1.00  0.00      PROD N
ATOM    592  HN  LYS D  83       9.095  -9.168  13.260  1.00  0.00      PROD H
ATOM    593  CA  LYS D  83       8.303 -10.351  11.642  1.00  0.00      PROD C
ATOM    594  HA  LYS D  83       8.855 -10.352  10.713  1.00  0.00      PROD H
ATOM    595  CB  LYS D  83       8.762 -11.642  12.347  1.00  0.00      PROD C
ATOM    596  HB1 LYS D  83       8.300 -12.550  11.904  1.00  0.00      PROD H
ATOM    597  HB2 LYS D  83       8.446 -11.668  13.412  1.00  0.00      PROD H
ATOM    598  CG  LYS D  83      10.274 -11.838  12.270  1.00  0.00      PROD C
ATOM    599  HG1 LYS D  83      10.770 -10.899  12.598  1.00  0.00      PROD H
ATOM    600  HG2 LYS D  83      10.551 -11.963  11.201  1.00  0.00      PROD H
ATOM    601  CD  LYS D  83      10.814 -13.019  13.064  1.00  0.00      PROD C
ATOM    602  HD1 LYS D  83      11.868 -13.178  12.752  1.00  0.00      PROD H
ATOM    603  HD2 LYS D  83      10.235 -13.928  12.793  1.00  0.00      PROD H
ATOM    604  CE  LYS D  83      10.778 -12.680  14.569  1.00  0.00      PROD C
ATOM    605  HE1 LYS D  83       9.728 -12.684  14.933  1.00  0.00      PROD H
ATOM    606  HE2 LYS D  83      11.273 -11.707  14.777  1.00  0.00      PROD H
ATOM    607  NZ  LYS D  83      11.478 -13.728  15.354  1.00  0.00      PROD N
ATOM    608  HZ1 LYS D  83      12.465 -13.668  15.031  1.00  0.00      PROD H
ATOM    609  HZ2 LYS D  83      11.110 -14.701  15.343  1.00  0.00      PROD H
ATOM    610  HZ3 LYS D  83      11.461 -13.470  16.361  1.00  0.00      PROD H
ATOM    611  C   LYS D  83       6.823 -10.484  11.414  1.00  0.00      PROD C
ATOM    612  O   LYS D  83       6.331 -10.998  10.441  1.00  0.00      PROD O
ATOM    613  N   ARG D  84       6.047 -10.062  12.413  1.00  0.00      PROD N
ATOM    614  HN  ARG D  84       6.582  -9.768  13.201  1.00  0.00      PROD H
ATOM    615  CA  ARG D  84       4.576 -10.142  12.492  1.00  0.00      PROD C
ATOM    616  HA  ARG D  84       4.323 -11.182  12.345  1.00  0.00      PROD H
ATOM    617  CB  ARG D  84       3.990  -9.538  13.811  1.00  0.00      PROD C
ATOM    618  HB1 ARG D  84       4.264  -8.462  13.856  1.00  0.00      PROD H
ATOM    619  HB2 ARG D  84       4.594  -9.900  14.670  1.00  0.00      PROD H
ATOM    620  CG  ARG D  84       2.447  -9.747  13.971  1.00  0.00      PROD C
ATOM    621  HG1 ARG D  84       2.214 -10.800  13.701  1.00  0.00      PROD H
ATOM    622  HG2 ARG D  84       1.886  -9.144  13.225  1.00  0.00      PROD H
ATOM    623  CD  ARG D  84       1.941  -9.534  15.380  1.00  0.00      PROD C
ATOM    624  HD1 ARG D  84       2.533 -10.211  16.032  1.00  0.00      PROD H
ATOM    625  HD2 ARG D  84       0.864  -9.791  15.474  1.00  0.00      PROD H
ATOM    626  NE  ARG D  84       2.030  -8.016  15.654  1.00  0.00      PROD N
ATOM    627  HE  ARG D  84       2.264  -7.465  14.853  1.00  0.00      PROD H
ATOM    628  CZ  ARG D  84       1.478  -7.381  16.679  1.00  0.00      PROD C
ATOM    629  NH1 ARG D  84       0.739  -8.021  17.595  1.00  0.00      PROD N
ATOM    630 HH11 ARG D  84       0.559  -9.004  17.582  1.00  0.00      PROD H
ATOM    631 HH12 ARG D  84       0.380  -7.426  18.315  1.00  0.00      PROD H
ATOM    632  NH2 ARG D  84       1.582  -6.065  16.756  1.00  0.00      PROD N
ATOM    633 HH21 ARG D  84       2.312  -5.610  16.247  1.00  0.00      PROD H
ATOM    634 HH22 ARG D  84       1.140  -5.684  17.568  1.00  0.00      PROD H
ATOM    635  C   ARG D  84       4.006  -9.322  11.321  1.00  0.00      PROD C
ATOM    636  O   ARG D  84       3.074  -9.605  10.627  1.00  0.00      PROD O
ATOM    637  N   ASP D  85       4.610  -8.115  10.981  1.00  0.00      PROD N
ATOM    638  HN  ASP D  85       5.395  -7.726  11.457  1.00  0.00      PROD H
ATOM    639  CA  ASP D  85       4.236  -7.356   9.827  1.00  0.00      PROD C
ATOM    640  HA  ASP D  85       3.203  -7.507   9.550  1.00  0.00      PROD H
ATOM    641  CB  ASP D  85       4.542  -5.915   9.954  1.00  0.00      PROD C
ATOM    642  HB1 ASP D  85       4.374  -5.334   9.023  1.00  0.00      PROD H
ATOM    643  HB2 ASP D  85       5.592  -5.825  10.305  1.00  0.00      PROD H
ATOM    644  CG  ASP D  85       3.524  -5.299  10.945  1.00  0.00      PROD C
ATOM    645  OD1 ASP D  85       2.284  -5.516  10.615  1.00  0.00      PROD O
ATOM    646  OD2 ASP D  85       3.950  -4.590  11.872  1.00  0.00      PROD O
ATOM    647  C   ASP D  85       4.978  -7.786   8.540  1.00  0.00      PROD C
ATOM    648  O   ASP D  85       4.688  -7.320   7.493  1.00  0.00      PROD O
ATOM    649  N   GLY D  86       5.838  -8.798   8.615  1.00  0.00      PROD N
ATOM    650  HN  GLY D  86       5.751  -9.232   9.508  1.00  0.00      PROD H
ATOM    651  CA  GLY D  86       6.700  -9.432   7.564  1.00  0.00      PROD C
ATOM    652  HA1 GLY D  86       7.652  -9.663   8.019  1.00  0.00      PROD H
ATOM    653  HA2 GLY D  86       6.735  -8.685   6.786  1.00  0.00      PROD H
ATOM    654  C   GLY D  86       5.996 -10.632   7.002  1.00  0.00      PROD C
ATOM    655  O   GLY D  86       6.301 -11.197   5.893  1.00  0.00      PROD O
ATOM    656  N   VAL D  87       4.907 -10.962   7.623  1.00  0.00      PROD N
ATOM    657  HN  VAL D  87       4.697 -10.565   8.513  1.00  0.00      PROD H
ATOM    658  CA  VAL D  87       3.867 -11.966   7.121  1.00  0.00      PROD C
ATOM    659  HA  VAL D  87       4.319 -12.941   7.006  1.00  0.00      PROD H
ATOM    660  CB  VAL D  87       2.735 -12.063   8.191  1.00  0.00      PROD C
ATOM    661  HB  VAL D  87       2.210 -11.119   8.451  1.00  0.00      PROD H
ATOM    662  CG1 VAL D  87       1.619 -13.084   7.658  1.00  0.00      PROD C
ATOM    663 HG11 VAL D  87       0.951 -13.391   8.491  1.00  0.00      PROD H
ATOM    664 HG12 VAL D  87       2.107 -13.973   7.204  1.00  0.00      PROD H
ATOM    665 HG13 VAL D  87       0.934 -12.640   6.904  1.00  0.00      PROD H
ATOM    666  CG2 VAL D  87       3.427 -12.676   9.486  1.00  0.00      PROD C
ATOM    667 HG21 VAL D  87       4.118 -11.876   9.828  1.00  0.00      PROD H
ATOM    668 HG22 VAL D  87       4.020 -13.575   9.214  1.00  0.00      PROD H
ATOM    669 HG23 VAL D  87       2.576 -12.955  10.142  1.00  0.00      PROD H
ATOM    670  C   VAL D  87       3.221 -11.564   5.858  1.00  0.00      PROD C
ATOM    671  O   VAL D  87       3.124 -12.356   4.895  1.00  0.00      PROD O
ATOM    672  N   TYR D  88       2.864 -10.221   5.846  1.00  0.00      PROD N
ATOM    673  HN  TYR D  88       2.821  -9.671   6.677  1.00  0.00      PROD H
ATOM    674  CA  TYR D  88       2.263  -9.468   4.726  1.00  0.00      PROD C
ATOM    675  HA  TYR D  88       1.455 -10.097   4.385  1.00  0.00      PROD H
ATOM    676  CB  TYR D  88       1.786  -8.032   5.200  1.00  0.00      PROD C
ATOM    677  HB1 TYR D  88       1.391  -7.391   4.384  1.00  0.00      PROD H
ATOM    678  HB2 TYR D  88       2.675  -7.494   5.594  1.00  0.00      PROD H
ATOM    679  CG  TYR D  88       0.742  -8.263   6.298  1.00  0.00      PROD C
ATOM    680  CD1 TYR D  88       0.947  -8.119   7.711  1.00  0.00      PROD C
ATOM    681  HD1 TYR D  88       1.882  -7.795   8.144  1.00  0.00      PROD H
ATOM    682  CE1 TYR D  88       0.003  -8.478   8.667  1.00  0.00      PROD C
ATOM    683  HE1 TYR D  88       0.155  -8.269   9.716  1.00  0.00      PROD H
ATOM    684  CZ  TYR D  88      -1.233  -8.951   8.227  1.00  0.00      PROD C
ATOM    685  OH  TYR D  88      -2.160  -9.370   9.158  1.00  0.00      PROD O
ATOM    686  HH  TYR D  88      -1.844  -9.290  10.061  1.00  0.00      PROD H
ATOM    687  CD2 TYR D  88      -0.497  -8.733   5.896  1.00  0.00      PROD C
ATOM    688  HD2 TYR D  88      -0.741  -8.871   4.853  1.00  0.00      PROD H
ATOM    689  CE2 TYR D  88      -1.457  -9.163   6.864  1.00  0.00      PROD C
ATOM    690  HE2 TYR D  88      -2.414  -9.560   6.557  1.00  0.00      PROD H
ATOM    691  C   TYR D  88       3.198  -9.316   3.621  1.00  0.00      PROD C
ATOM    692  O   TYR D  88       2.822  -9.410   2.429  1.00  0.00      PROD O
ATOM    693  N   LEU D  89       4.495  -9.081   3.870  1.00  0.00      PROD N
ATOM    694  HN  LEU D  89       4.759  -9.034   4.830  1.00  0.00      PROD H
ATOM    695  CA  LEU D  89       5.519  -8.957   2.851  1.00  0.00      PROD C
ATOM    696  HA  LEU D  89       5.164  -8.221   2.145  1.00  0.00      PROD H
ATOM    697  CB  LEU D  89       6.674  -8.271   3.543  1.00  0.00      PROD C
ATOM    698  HB1 LEU D  89       7.122  -9.037   4.211  1.00  0.00      PROD H
ATOM    699  HB2 LEU D  89       6.462  -7.314   4.066  1.00  0.00      PROD H
ATOM    700  CG  LEU D  89       7.858  -7.994   2.605  1.00  0.00      PROD C
ATOM    701  HG  LEU D  89       8.225  -8.926   2.125  1.00  0.00      PROD H
ATOM    702  CD1 LEU D  89       7.513  -7.070   1.383  1.00  0.00      PROD C
ATOM    703 HD11 LEU D  89       8.364  -6.673   0.789  1.00  0.00      PROD H
ATOM    704 HD12 LEU D  89       6.908  -6.182   1.664  1.00  0.00      PROD H
ATOM    705 HD13 LEU D  89       6.968  -7.567   0.552  1.00  0.00      PROD H
ATOM    706  CD2 LEU D  89       9.037  -7.509   3.458  1.00  0.00      PROD C
ATOM    707 HD21 LEU D  89       9.357  -8.305   4.164  1.00  0.00      PROD H
ATOM    708 HD22 LEU D  89       8.793  -6.553   3.968  1.00  0.00      PROD H
ATOM    709 HD23 LEU D  89       9.860  -7.399   2.719  1.00  0.00      PROD H
ATOM    710  C   LEU D  89       5.792 -10.178   2.110  1.00  0.00      PROD C
ATOM    711  O   LEU D  89       5.890 -10.135   0.890  1.00  0.00      PROD O
ATOM    712  N   ILE D  90       5.876 -11.324   2.852  1.00  0.00      PROD N
ATOM    713  HN  ILE D  90       5.892 -11.203   3.841  1.00  0.00      PROD H
ATOM    714  CA  ILE D  90       6.107 -12.635   2.192  1.00  0.00      PROD C
ATOM    715  HA  ILE D  90       6.910 -12.483   1.486  1.00  0.00      PROD H
ATOM    716  CB  ILE D  90       6.513 -13.775   3.169  1.00  0.00      PROD C
ATOM    717  HB  ILE D  90       5.729 -13.798   3.957  1.00  0.00      PROD H
ATOM    718  CG2 ILE D  90       6.472 -15.202   2.378  1.00  0.00      PROD C
ATOM    719 HG21 ILE D  90       7.110 -15.797   3.066  1.00  0.00      PROD H
ATOM    720 HG22 ILE D  90       6.911 -15.129   1.360  1.00  0.00      PROD H
ATOM    721 HG23 ILE D  90       5.429 -15.566   2.256  1.00  0.00      PROD H
ATOM    722  CG1 ILE D  90       7.894 -13.646   3.770  1.00  0.00      PROD C
ATOM    723 HG11 ILE D  90       8.115 -12.577   3.979  1.00  0.00      PROD H
ATOM    724 HG12 ILE D  90       8.695 -13.853   3.029  1.00  0.00      PROD H
ATOM    725  CD  ILE D  90       8.272 -14.546   4.974  1.00  0.00      PROD C
ATOM    726  HD1 ILE D  90       8.267 -15.644   4.802  1.00  0.00      PROD H
ATOM    727  HD2 ILE D  90       7.582 -14.307   5.811  1.00  0.00      PROD H
ATOM    728  HD3 ILE D  90       9.339 -14.378   5.234  1.00  0.00      PROD H
ATOM    729  C   ILE D  90       4.916 -12.920   1.359  1.00  0.00      PROD C
ATOM    730  O   ILE D  90       5.070 -13.303   0.171  1.00  0.00      PROD O
ATOM    731  N   LEU D  91       3.701 -12.813   1.960  1.00  0.00      PROD N
ATOM    732  HN  LEU D  91       3.704 -12.513   2.911  1.00  0.00      PROD H
ATOM    733  CA  LEU D  91       2.461 -12.947   1.173  1.00  0.00      PROD C
ATOM    734  HA  LEU D  91       2.577 -13.920   0.717  1.00  0.00      PROD H
ATOM    735  CB  LEU D  91       1.203 -12.830   2.075  1.00  0.00      PROD C
ATOM    736  HB1 LEU D  91       1.092 -11.755   2.332  1.00  0.00      PROD H
ATOM    737  HB2 LEU D  91       1.380 -13.456   2.976  1.00  0.00      PROD H
ATOM    738  CG  LEU D  91      -0.104 -13.283   1.345  1.00  0.00      PROD C
ATOM    739  HG  LEU D  91      -0.087 -12.892   0.306  1.00  0.00      PROD H
ATOM    740  CD1 LEU D  91      -0.378 -14.784   1.237  1.00  0.00      PROD C
ATOM    741 HD11 LEU D  91      -0.378 -15.310   2.215  1.00  0.00      PROD H
ATOM    742 HD12 LEU D  91       0.331 -15.193   0.486  1.00  0.00      PROD H
ATOM    743 HD13 LEU D  91      -1.396 -14.852   0.797  1.00  0.00      PROD H
ATOM    744  CD2 LEU D  91      -1.339 -12.824   2.136  1.00  0.00      PROD C
ATOM    745 HD21 LEU D  91      -1.382 -13.220   3.173  1.00  0.00      PROD H
ATOM    746 HD22 LEU D  91      -2.184 -13.198   1.520  1.00  0.00      PROD H
ATOM    747 HD23 LEU D  91      -1.353 -11.718   2.233  1.00  0.00      PROD H
ATOM    748  C   LEU D  91       2.281 -11.987  -0.053  1.00  0.00      PROD C
ATOM    749  O   LEU D  91       1.734 -12.405  -1.109  1.00  0.00      PROD O
ATOM    750  N   ALA D  92       2.695 -10.714   0.067  1.00  0.00      PROD N
ATOM    751  HN  ALA D  92       2.894 -10.448   1.007  1.00  0.00      PROD H
ATOM    752  CA  ALA D  92       2.564  -9.661  -0.917  1.00  0.00      PROD C
ATOM    753  HA  ALA D  92       1.510  -9.564  -1.135  1.00  0.00      PROD H
ATOM    754  CB  ALA D  92       3.170  -8.342  -0.382  1.00  0.00      PROD C
ATOM    755  HB1 ALA D  92       4.203  -8.468   0.006  1.00  0.00      PROD H
ATOM    756  HB2 ALA D  92       2.595  -8.017   0.511  1.00  0.00      PROD H
ATOM    757  HB3 ALA D  92       3.207  -7.618  -1.223  1.00  0.00      PROD H
ATOM    758  C   ALA D  92       3.288  -9.957  -2.257  1.00  0.00      PROD C
ATOM    759  O   ALA D  92       2.743  -9.740  -3.355  1.00  0.00      PROD O
ATOM    760  N   PHE D  93       4.524 -10.419  -2.121  1.00  0.00      PROD N
ATOM    761  HN  PHE D  93       4.811 -10.612  -1.186  1.00  0.00      PROD H
ATOM    762  CA  PHE D  93       5.368 -10.907  -3.240  1.00  0.00      PROD C
ATOM    763  HA  PHE D  93       5.380 -10.132  -3.992  1.00  0.00      PROD H
ATOM    764  CB  PHE D  93       6.815 -11.298  -2.712  1.00  0.00      PROD C
ATOM    765  HB1 PHE D  93       6.744 -12.017  -1.868  1.00  0.00      PROD H
ATOM    766  HB2 PHE D  93       7.445 -10.485  -2.290  1.00  0.00      PROD H
ATOM    767  CG  PHE D  93       7.655 -11.987  -3.738  1.00  0.00      PROD C
ATOM    768  CD1 PHE D  93       7.992 -13.390  -3.680  1.00  0.00      PROD C
ATOM    769  HD1 PHE D  93       7.479 -13.888  -2.870  1.00  0.00      PROD H
ATOM    770  CE1 PHE D  93       8.766 -13.985  -4.714  1.00  0.00      PROD C
ATOM    771  HE1 PHE D  93       9.050 -15.024  -4.628  1.00  0.00      PROD H
ATOM    772  CZ  PHE D  93       9.178 -13.211  -5.760  1.00  0.00      PROD C
ATOM    773  HZ  PHE D  93       9.753 -13.640  -6.567  1.00  0.00      PROD H
ATOM    774  CD2 PHE D  93       8.094 -11.255  -4.858  1.00  0.00      PROD C
ATOM    775  HD2 PHE D  93       7.873 -10.203  -4.964  1.00  0.00      PROD H
ATOM    776  CE2 PHE D  93       8.826 -11.887  -5.842  1.00  0.00      PROD C
ATOM    777  HE2 PHE D  93       9.164 -11.292  -6.677  1.00  0.00      PROD H
ATOM    778  C   PHE D  93       4.670 -12.023  -4.097  1.00  0.00      PROD C
ATOM    779  O   PHE D  93       4.609 -12.001  -5.326  1.00  0.00      PROD O
ATOM    780  N   ILE D  94       4.037 -13.026  -3.477  1.00  0.00      PROD N
ATOM    781  HN  ILE D  94       4.146 -13.011  -2.486  1.00  0.00      PROD H
ATOM    782  CA  ILE D  94       3.265 -14.091  -4.210  1.00  0.00      PROD C
ATOM    783  HA  ILE D  94       3.883 -14.455  -5.018  1.00  0.00      PROD H
ATOM    784  CB  ILE D  94       2.934 -15.181  -3.239  1.00  0.00      PROD C
ATOM    785  HB  ILE D  94       2.274 -14.871  -2.401  1.00  0.00      PROD H
ATOM    786  CG2 ILE D  94       2.164 -16.276  -3.995  1.00  0.00      PROD C
ATOM    787 HG21 ILE D  94       1.224 -15.861  -4.419  1.00  0.00      PROD H
ATOM    788 HG22 ILE D  94       1.876 -17.009  -3.211  1.00  0.00      PROD H
ATOM    789 HG23 ILE D  94       2.648 -16.812  -4.839  1.00  0.00      PROD H
ATOM    790  CG1 ILE D  94       4.140 -15.736  -2.447  1.00  0.00      PROD C
ATOM    791 HG11 ILE D  94       3.858 -16.555  -1.751  1.00  0.00      PROD H
ATOM    792 HG12 ILE D  94       4.514 -14.906  -1.810  1.00  0.00      PROD H
ATOM    793  CD  ILE D  94       5.258 -16.068  -3.357  1.00  0.00      PROD C
ATOM    794  HD1 ILE D  94       5.401 -15.158  -3.979  1.00  0.00      PROD H
ATOM    795  HD2 ILE D  94       4.989 -16.778  -4.168  1.00  0.00      PROD H
ATOM    796  HD3 ILE D  94       6.296 -16.214  -2.988  1.00  0.00      PROD H
ATOM    797  C   ILE D  94       1.997 -13.459  -4.869  1.00  0.00      PROD C
ATOM    798  O   ILE D  94       1.640 -13.777  -6.008  1.00  0.00      PROD O
ATOM    799  N   LEU D  95       1.354 -12.471  -4.230  1.00  0.00      PROD N
ATOM    800  HN  LEU D  95       1.698 -12.252  -3.320  1.00  0.00      PROD H
ATOM    801  CA  LEU D  95       0.154 -11.746  -4.711  1.00  0.00      PROD C
ATOM    802  HA  LEU D  95      -0.613 -12.452  -4.991  1.00  0.00      PROD H
ATOM    803  CB  LEU D  95      -0.633 -10.795  -3.766  1.00  0.00      PROD C
ATOM    804  HB1 LEU D  95      -1.378 -10.091  -4.194  1.00  0.00      PROD H
ATOM    805  HB2 LEU D  95       0.214 -10.224  -3.329  1.00  0.00      PROD H
ATOM    806  CG  LEU D  95      -1.370 -11.452  -2.649  1.00  0.00      PROD C
ATOM    807  HG  LEU D  95      -0.656 -12.184  -2.213  1.00  0.00      PROD H
ATOM    808  CD1 LEU D  95      -1.713 -10.451  -1.576  1.00  0.00      PROD C
ATOM    809 HD11 LEU D  95      -2.161 -10.922  -0.674  1.00  0.00      PROD H
ATOM    810 HD12 LEU D  95      -2.577  -9.796  -1.816  1.00  0.00      PROD H
ATOM    811 HD13 LEU D  95      -0.875  -9.819  -1.212  1.00  0.00      PROD H
ATOM    812  CD2 LEU D  95      -2.622 -12.194  -3.019  1.00  0.00      PROD C
ATOM    813 HD21 LEU D  95      -3.256 -12.513  -2.164  1.00  0.00      PROD H
ATOM    814 HD22 LEU D  95      -2.331 -12.935  -3.793  1.00  0.00      PROD H
ATOM    815 HD23 LEU D  95      -3.370 -11.511  -3.475  1.00  0.00      PROD H
ATOM    816  C   LEU D  95       0.553 -11.005  -5.973  1.00  0.00      PROD C
ATOM    817  O   LEU D  95      -0.122 -11.100  -6.978  1.00  0.00      PROD O
ATOM    818  N   ALA D  96       1.678 -10.265  -5.900  1.00  0.00      PROD N
ATOM    819  HN  ALA D  96       1.977  -9.969  -4.996  1.00  0.00      PROD H
ATOM    820  CA  ALA D  96       2.358  -9.634  -7.018  1.00  0.00      PROD C
ATOM    821  HA  ALA D  96       1.661  -8.879  -7.351  1.00  0.00      PROD H
ATOM    822  CB  ALA D  96       3.732  -9.111  -6.511  1.00  0.00      PROD C
ATOM    823  HB1 ALA D  96       4.183  -8.334  -7.165  1.00  0.00      PROD H
ATOM    824  HB2 ALA D  96       4.451  -9.951  -6.402  1.00  0.00      PROD H
ATOM    825  HB3 ALA D  96       3.636  -8.694  -5.485  1.00  0.00      PROD H
ATOM    826  C   ALA D  96       2.574 -10.458  -8.230  1.00  0.00      PROD C
ATOM    827  O   ALA D  96       2.203 -10.163  -9.368  1.00  0.00      PROD O
ATOM    828  N   ILE D  97       3.126 -11.689  -8.039  1.00  0.00      PROD N
ATOM    829  HN  ILE D  97       3.469 -11.895  -7.126  1.00  0.00      PROD H
ATOM    830  CA  ILE D  97       3.226 -12.618  -9.104  1.00  0.00      PROD C
ATOM    831  HA  ILE D  97       3.749 -12.235  -9.967  1.00  0.00      PROD H
ATOM    832  CB  ILE D  97       4.079 -13.848  -8.735  1.00  0.00      PROD C
ATOM    833  HB  ILE D  97       3.511 -14.395  -7.954  1.00  0.00      PROD H
ATOM    834  CG2 ILE D  97       4.285 -14.786  -9.941  1.00  0.00      PROD C
ATOM    835 HG21 ILE D  97       3.333 -15.194 -10.344  1.00  0.00      PROD H
ATOM    836 HG22 ILE D  97       4.951 -15.643  -9.707  1.00  0.00      PROD H
ATOM    837 HG23 ILE D  97       4.692 -14.134 -10.743  1.00  0.00      PROD H
ATOM    838  CG1 ILE D  97       5.408 -13.409  -8.230  1.00  0.00      PROD C
ATOM    839 HG11 ILE D  97       5.255 -12.627  -7.456  1.00  0.00      PROD H
ATOM    840 HG12 ILE D  97       5.964 -13.021  -9.110  1.00  0.00      PROD H
ATOM    841  CD  ILE D  97       6.252 -14.487  -7.492  1.00  0.00      PROD C
ATOM    842  HD1 ILE D  97       7.122 -13.938  -7.072  1.00  0.00      PROD H
ATOM    843  HD2 ILE D  97       6.618 -15.188  -8.272  1.00  0.00      PROD H
ATOM    844  HD3 ILE D  97       5.584 -14.967  -6.746  1.00  0.00      PROD H
ATOM    845  C   ILE D  97       1.987 -13.071  -9.708  1.00  0.00      PROD C
ATOM    846  O   ILE D  97       1.765 -13.049 -10.899  1.00  0.00      PROD O
ATOM    847  N   ILE D  98       0.997 -13.435  -8.912  1.00  0.00      PROD N
ATOM    848  HN  ILE D  98       1.072 -13.309  -7.926  1.00  0.00      PROD H
ATOM    849  CA  ILE D  98      -0.299 -13.904  -9.498  1.00  0.00      PROD C
ATOM    850  HA  ILE D  98      -0.171 -14.680 -10.238  1.00  0.00      PROD H
ATOM    851  CB  ILE D  98      -1.181 -14.519  -8.434  1.00  0.00      PROD C
ATOM    852  HB  ILE D  98      -1.285 -13.777  -7.613  1.00  0.00      PROD H
ATOM    853  CG2 ILE D  98      -2.572 -14.832  -9.031  1.00  0.00      PROD C
ATOM    854 HG21 ILE D  98      -3.204 -15.491  -8.397  1.00  0.00      PROD H
ATOM    855 HG22 ILE D  98      -2.593 -15.305 -10.037  1.00  0.00      PROD H
ATOM    856 HG23 ILE D  98      -3.117 -13.885  -9.234  1.00  0.00      PROD H
ATOM    857  CG1 ILE D  98      -0.718 -15.858  -7.767  1.00  0.00      PROD C
ATOM    858 HG11 ILE D  98       0.392 -15.843  -7.795  1.00  0.00      PROD H
ATOM    859 HG12 ILE D  98      -1.047 -16.751  -8.340  1.00  0.00      PROD H
ATOM    860  CD  ILE D  98      -1.171 -16.081  -6.309  1.00  0.00      PROD C
ATOM    861  HD1 ILE D  98      -0.614 -16.972  -5.949  1.00  0.00      PROD H
ATOM    862  HD2 ILE D  98      -2.232 -16.406  -6.269  1.00  0.00      PROD H
ATOM    863  HD3 ILE D  98      -1.012 -15.122  -5.770  1.00  0.00      PROD H
ATOM    864  C   ILE D  98      -1.069 -12.789 -10.157  1.00  0.00      PROD C
ATOM    865  O   ILE D  98      -1.646 -13.038 -11.203  1.00  0.00      PROD O
ATOM    866  N   THR D  99      -0.927 -11.571  -9.682  1.00  0.00      PROD N
ATOM    867  HN  THR D  99      -0.463 -11.468  -8.805  1.00  0.00      PROD H
ATOM    868  CA  THR D  99      -1.451 -10.301 -10.266  1.00  0.00      PROD C
ATOM    869  HA  THR D  99      -2.529 -10.353 -10.250  1.00  0.00      PROD H
ATOM    870  CB  THR D  99      -1.197  -9.068  -9.322  1.00  0.00      PROD C
ATOM    871  HB  THR D  99      -0.154  -9.158  -8.949  1.00  0.00      PROD H
ATOM    872  OG1 THR D  99      -2.039  -9.095  -8.177  1.00  0.00      PROD O
ATOM    873  HG1 THR D  99      -1.920  -9.931  -7.722  1.00  0.00      PROD H
ATOM    874  CG2 THR D  99      -1.543  -7.761 -10.023  1.00  0.00      PROD C
ATOM    875 HG21 THR D  99      -0.814  -7.478 -10.813  1.00  0.00      PROD H
ATOM    876 HG22 THR D  99      -1.500  -6.960  -9.255  1.00  0.00      PROD H
ATOM    877 HG23 THR D  99      -2.569  -7.670 -10.440  1.00  0.00      PROD H
ATOM    878  C   THR D  99      -0.881 -10.099 -11.669  1.00  0.00      PROD C
ATOM    879  O   THR D  99      -1.576  -9.682 -12.590  1.00  0.00      PROD O
ATOM    880  N   LEU D 100       0.466 -10.330 -11.833  1.00  0.00      PROD N
ATOM    881  HN  LEU D 100       1.077 -10.539 -11.073  1.00  0.00      PROD H
ATOM    882  CA  LEU D 100       1.144 -10.234 -13.081  1.00  0.00      PROD C
ATOM    883  HA  LEU D 100       0.824  -9.329 -13.575  1.00  0.00      PROD H
ATOM    884  CB  LEU D 100       2.684 -10.224 -12.822  1.00  0.00      PROD C
ATOM    885  HB1 LEU D 100       3.219 -10.335 -13.789  1.00  0.00      PROD H
ATOM    886  HB2 LEU D 100       2.804 -11.166 -12.245  1.00  0.00      PROD H
ATOM    887  CG  LEU D 100       3.330  -8.950 -12.265  1.00  0.00      PROD C
ATOM    888  HG  LEU D 100       2.839  -8.605 -11.330  1.00  0.00      PROD H
ATOM    889  CD1 LEU D 100       4.772  -9.273 -11.904  1.00  0.00      PROD C
ATOM    890 HD11 LEU D 100       5.238  -8.313 -11.595  1.00  0.00      PROD H
ATOM    891 HD12 LEU D 100       5.259  -9.741 -12.786  1.00  0.00      PROD H
ATOM    892 HD13 LEU D 100       4.749 -10.065 -11.125  1.00  0.00      PROD H
ATOM    893  CD2 LEU D 100       3.289  -7.810 -13.376  1.00  0.00      PROD C
ATOM    894 HD21 LEU D 100       4.216  -7.993 -13.961  1.00  0.00      PROD H
ATOM    895 HD22 LEU D 100       3.425  -6.782 -12.975  1.00  0.00      PROD H
ATOM    896 HD23 LEU D 100       2.395  -7.782 -14.034  1.00  0.00      PROD H
ATOM    897  C   LEU D 100       0.694 -11.266 -14.106  1.00  0.00      PROD C
ATOM    898  O   LEU D 100       0.612 -10.935 -15.347  1.00  0.00      PROD O
ATOM    899  N   ARG D 101       0.397 -12.447 -13.641  1.00  0.00      PROD N
ATOM    900  HN  ARG D 101       0.421 -12.621 -12.660  1.00  0.00      PROD H
ATOM    901  CA  ARG D 101      -0.123 -13.583 -14.421  1.00  0.00      PROD C
ATOM    902  HA  ARG D 101       0.474 -13.782 -15.299  1.00  0.00      PROD H
ATOM    903  CB  ARG D 101      -0.131 -14.954 -13.740  1.00  0.00      PROD C
ATOM    904  HB1 ARG D 101      -0.667 -15.806 -14.211  1.00  0.00      PROD H
ATOM    905  HB2 ARG D 101      -0.626 -14.787 -12.760  1.00  0.00      PROD H
ATOM    906  CG  ARG D 101       1.209 -15.549 -13.407  1.00  0.00      PROD C
ATOM    907  HG1 ARG D 101       1.084 -16.561 -12.967  1.00  0.00      PROD H
ATOM    908  HG2 ARG D 101       1.803 -14.941 -12.692  1.00  0.00      PROD H
ATOM    909  CD  ARG D 101       2.129 -15.551 -14.603  1.00  0.00      PROD C
ATOM    910  HD1 ARG D 101       2.249 -14.482 -14.878  1.00  0.00      PROD H
ATOM    911  HD2 ARG D 101       1.631 -16.110 -15.425  1.00  0.00      PROD H
ATOM    912  NE  ARG D 101       3.422 -16.093 -14.096  1.00  0.00      PROD N
ATOM    913  HE  ARG D 101       3.265 -16.621 -13.261  1.00  0.00      PROD H
ATOM    914  CZ  ARG D 101       4.441 -16.604 -14.748  1.00  0.00      PROD C
ATOM    915  NH1 ARG D 101       4.507 -16.340 -16.030  1.00  0.00      PROD N
ATOM    916 HH11 ARG D 101       3.811 -15.752 -16.443  1.00  0.00      PROD H
ATOM    917 HH12 ARG D 101       5.374 -16.634 -16.433  1.00  0.00      PROD H
ATOM    918  NH2 ARG D 101       5.417 -17.244 -14.141  1.00  0.00      PROD N
ATOM    919 HH21 ARG D 101       6.103 -17.652 -14.744  1.00  0.00      PROD H
ATOM    920 HH22 ARG D 101       5.359 -17.398 -13.155  1.00  0.00      PROD H
ATOM    921  C   ARG D 101      -1.565 -13.318 -14.898  1.00  0.00      PROD C
ATOM    922  O   ARG D 101      -1.867 -13.647 -16.060  1.00  0.00      PROD O
ATOM    923  N   LEU D 102      -2.423 -12.795 -14.051  1.00  0.00      PROD N
ATOM    924  HN  LEU D 102      -2.092 -12.576 -13.137  1.00  0.00      PROD H
ATOM    925  CA  LEU D 102      -3.813 -12.444 -14.364  1.00  0.00      PROD C
ATOM    926  HA  LEU D 102      -4.375 -13.359 -14.482  1.00  0.00      PROD H
ATOM    927  CB  LEU D 102      -4.533 -11.799 -13.137  1.00  0.00      PROD C
ATOM    928  HB1 LEU D 102      -5.361 -11.113 -13.415  1.00  0.00      PROD H
ATOM    929  HB2 LEU D 102      -3.787 -11.169 -12.607  1.00  0.00      PROD H
ATOM    930  CG  LEU D 102      -5.189 -12.771 -12.111  1.00  0.00      PROD C
ATOM    931  HG  LEU D 102      -4.447 -13.596 -12.050  1.00  0.00      PROD H
ATOM    932  CD1 LEU D 102      -5.287 -12.069 -10.721  1.00  0.00      PROD C
ATOM    933 HD11 LEU D 102      -4.388 -11.695 -10.188  1.00  0.00      PROD H
ATOM    934 HD12 LEU D 102      -5.685 -12.924 -10.133  1.00  0.00      PROD H
ATOM    935 HD13 LEU D 102      -6.097 -11.315 -10.825  1.00  0.00      PROD H
ATOM    936  CD2 LEU D 102      -6.514 -13.330 -12.570  1.00  0.00      PROD C
ATOM    937 HD21 LEU D 102      -6.406 -13.364 -13.675  1.00  0.00      PROD H
ATOM    938 HD22 LEU D 102      -7.321 -12.630 -12.264  1.00  0.00      PROD H
ATOM    939 HD23 LEU D 102      -6.593 -14.371 -12.192  1.00  0.00      PROD H
ATOM    940  C   LEU D 102      -3.961 -11.589 -15.603  1.00  0.00      PROD C
ATOM    941  O   LEU D 102      -3.368 -10.538 -15.676  1.00  0.00      PROD O
ATOM    942  N   PRO D 103      -4.783 -11.849 -16.604  1.00  0.00      PROD N
ATOM    943  CD  PRO D 103      -5.288 -13.203 -16.944  1.00  0.00      PROD C
ATOM    944  HD1 PRO D 103      -6.111 -13.480 -16.251  1.00  0.00      PROD H
ATOM    945  HD2 PRO D 103      -4.481 -13.967 -16.924  1.00  0.00      PROD H
ATOM    946  CA  PRO D 103      -5.158 -10.836 -17.626  1.00  0.00      PROD C
ATOM    947  HA  PRO D 103      -4.185 -10.544 -17.993  1.00  0.00      PROD H
ATOM    948  CB  PRO D 103      -6.091 -11.593 -18.553  1.00  0.00      PROD C
ATOM    949  HB1 PRO D 103      -6.083 -11.345 -19.635  1.00  0.00      PROD H
ATOM    950  HB2 PRO D 103      -7.147 -11.531 -18.213  1.00  0.00      PROD H
ATOM    951  CG  PRO D 103      -5.659 -13.101 -18.351  1.00  0.00      PROD C
ATOM    952  HG1 PRO D 103      -6.554 -13.661 -18.695  1.00  0.00      PROD H
ATOM    953  HG2 PRO D 103      -4.794 -13.218 -19.039  1.00  0.00      PROD H
ATOM    954  C   PRO D 103      -5.861  -9.583 -17.173  1.00  0.00      PROD C
ATOM    955  O   PRO D 103      -6.555  -9.509 -16.141  1.00  0.00      PROD O
ATOM    956  N   MET D 104      -5.894  -8.524 -17.914  1.00  0.00      PROD N
ATOM    957  HN  MET D 104      -5.330  -8.544 -18.735  1.00  0.00      PROD H
ATOM    958  CA  MET D 104      -6.513  -7.307 -17.423  1.00  0.00      PROD C
ATOM    959  HA  MET D 104      -6.285  -7.221 -16.371  1.00  0.00      PROD H
ATOM    960  CB  MET D 104      -5.852  -6.014 -18.037  1.00  0.00      PROD C
ATOM    961  HB1 MET D 104      -6.622  -5.214 -18.050  1.00  0.00      PROD H
ATOM    962  HB2 MET D 104      -5.572  -6.168 -19.102  1.00  0.00      PROD H
ATOM    963  CG  MET D 104      -4.624  -5.622 -17.269  1.00  0.00      PROD C
ATOM    964  HG1 MET D 104      -4.039  -4.749 -17.629  1.00  0.00      PROD H
ATOM    965  HG2 MET D 104      -3.864  -6.421 -17.135  1.00  0.00      PROD H
ATOM    966  SD  MET D 104      -5.063  -5.136 -15.577  1.00  0.00      PROD S
ATOM    967  CE  MET D 104      -3.687  -4.232 -15.139  1.00  0.00      PROD C
ATOM    968  HE1 MET D 104      -3.688  -3.153 -15.404  1.00  0.00      PROD H
ATOM    969  HE2 MET D 104      -2.730  -4.622 -15.547  1.00  0.00      PROD H
ATOM    970  HE3 MET D 104      -3.458  -4.283 -14.053  1.00  0.00      PROD H
ATOM    971  C   MET D 104      -7.997  -7.376 -17.696  1.00  0.00      PROD C
ATOM    972  O   MET D 104      -8.801  -6.664 -17.027  1.00  0.00      PROD O
ATOM    973  N   GLU D 105      -8.419  -8.266 -18.677  1.00  0.00      PROD N
ATOM    974  HN  GLU D 105      -7.749  -8.747 -19.237  1.00  0.00      PROD H
ATOM    975  CA  GLU D 105      -9.786  -8.527 -19.043  1.00  0.00      PROD C
ATOM    976  HA  GLU D 105     -10.292  -7.581 -19.167  1.00  0.00      PROD H
ATOM    977  CB  GLU D 105      -9.928  -9.369 -20.327  1.00  0.00      PROD C
ATOM    978  HB1 GLU D 105     -10.955  -9.751 -20.514  1.00  0.00      PROD H
ATOM    979  HB2 GLU D 105      -9.377 -10.305 -20.093  1.00  0.00      PROD H
ATOM    980  CG  GLU D 105      -9.446  -8.563 -21.543  1.00  0.00      PROD C
ATOM    981  HG1 GLU D 105      -8.411  -8.261 -21.274  1.00  0.00      PROD H
ATOM    982  HG2 GLU D 105      -9.914  -7.564 -21.676  1.00  0.00      PROD H
ATOM    983  CD  GLU D 105      -9.545  -9.171 -22.995  1.00  0.00      PROD C
ATOM    984  OE1 GLU D 105      -8.659  -8.917 -23.767  1.00  0.00      PROD O
ATOM    985  OE2 GLU D 105     -10.581  -9.794 -23.298  1.00  0.00      PROD O
ATOM    986  C   GLU D 105     -10.602  -9.255 -17.934  1.00  0.00      PROD C
ATOM    987  O   GLU D 105     -11.814  -9.040 -17.721  1.00  0.00      PROD O
ATOM    988  N   PHE D 106      -9.812 -10.004 -17.120  1.00  0.00      PROD N
ATOM    989  HN  PHE D 106      -8.851 -10.156 -17.335  1.00  0.00      PROD H
ATOM    990  CA  PHE D 106     -10.180 -10.722 -15.876  1.00  0.00      PROD C
ATOM    991  HA  PHE D 106     -11.065 -11.310 -16.067  1.00  0.00      PROD H
ATOM    992  CB  PHE D 106      -9.098 -11.566 -15.241  1.00  0.00      PROD C
ATOM    993  HB1 PHE D 106      -8.188 -10.942 -15.112  1.00  0.00      PROD H
ATOM    994  HB2 PHE D 106      -8.973 -12.392 -15.974  1.00  0.00      PROD H
ATOM    995  CG  PHE D 106      -9.551 -12.122 -13.932  1.00  0.00      PROD C
ATOM    996  CD1 PHE D 106     -10.092 -13.446 -13.869  1.00  0.00      PROD C
ATOM    997  HD1 PHE D 106     -10.103 -13.971 -14.813  1.00  0.00      PROD H
ATOM    998  CE1 PHE D 106     -10.473 -13.977 -12.586  1.00  0.00      PROD C
ATOM    999  HE1 PHE D 106     -10.899 -14.951 -12.399  1.00  0.00      PROD H
ATOM   1000  CZ  PHE D 106     -10.381 -13.233 -11.462  1.00  0.00      PROD C
ATOM   1001  HZ  PHE D 106     -10.866 -13.628 -10.582  1.00  0.00      PROD H
ATOM   1002  CD2 PHE D 106      -9.368 -11.428 -12.734  1.00  0.00      PROD C
ATOM   1003  HD2 PHE D 106      -8.969 -10.428 -12.825  1.00  0.00      PROD H
ATOM   1004  CE2 PHE D 106      -9.857 -11.942 -11.477  1.00  0.00      PROD C
ATOM   1005  HE2 PHE D 106      -9.802 -11.353 -10.573  1.00  0.00      PROD H
ATOM   1006  C   PHE D 106     -10.849  -9.683 -14.858  1.00  0.00      PROD C
ATOM   1007  O   PHE D 106     -11.937  -9.847 -14.378  1.00  0.00      PROD O
ATOM   1008  N   TRP D 107     -10.094  -8.549 -14.597  1.00  0.00      PROD N
ATOM   1009  HN  TRP D 107      -9.276  -8.251 -15.082  1.00  0.00      PROD H
ATOM   1010  CA  TRP D 107     -10.570  -7.518 -13.654  1.00  0.00      PROD C
ATOM   1011  HA  TRP D 107     -10.862  -8.040 -12.754  1.00  0.00      PROD H
ATOM   1012  CB  TRP D 107      -9.500  -6.503 -13.422  1.00  0.00      PROD C
ATOM   1013  HB1 TRP D 107      -9.836  -5.638 -12.812  1.00  0.00      PROD H
ATOM   1014  HB2 TRP D 107      -9.187  -6.094 -14.407  1.00  0.00      PROD H
ATOM   1015  CG  TRP D 107      -8.322  -7.093 -12.776  1.00  0.00      PROD C
ATOM   1016  CD1 TRP D 107      -7.106  -7.216 -13.419  1.00  0.00      PROD C
ATOM   1017  HD1 TRP D 107      -6.934  -6.913 -14.441  1.00  0.00      PROD H
ATOM   1018  NE1 TRP D 107      -6.315  -8.003 -12.592  1.00  0.00      PROD N
ATOM   1019  HE1 TRP D 107      -5.388  -8.275 -12.731  1.00  0.00      PROD H
ATOM   1020  CE2 TRP D 107      -6.887  -8.204 -11.479  1.00  0.00      PROD C
ATOM   1021  CD2 TRP D 107      -8.117  -7.561 -11.519  1.00  0.00      PROD C
ATOM   1022  CE3 TRP D 107      -8.929  -7.626 -10.361  1.00  0.00      PROD C
ATOM   1023  HE3 TRP D 107      -9.937  -7.256 -10.479  1.00  0.00      PROD H
ATOM   1024  CZ3 TRP D 107      -8.398  -8.028  -9.158  1.00  0.00      PROD C
ATOM   1025  HZ3 TRP D 107      -9.013  -8.044  -8.270  1.00  0.00      PROD H
ATOM   1026  CZ2 TRP D 107      -6.302  -8.650 -10.290  1.00  0.00      PROD C
ATOM   1027  HZ2 TRP D 107      -5.309  -9.061 -10.177  1.00  0.00      PROD H
ATOM   1028  CH2 TRP D 107      -7.129  -8.603  -9.168  1.00  0.00      PROD C
ATOM   1029  HH2 TRP D 107      -6.864  -8.905  -8.166  1.00  0.00      PROD H
ATOM   1030  C   TRP D 107     -11.864  -6.897 -14.031  1.00  0.00      PROD C
ATOM   1031  O   TRP D 107     -12.630  -6.574 -13.157  1.00  0.00      PROD O
ATOM   1032  N   GLN D 108     -12.028  -6.719 -15.310  1.00  0.00      PROD N
ATOM   1033  HN  GLN D 108     -11.246  -7.025 -15.849  1.00  0.00      PROD H
ATOM   1034  CA  GLN D 108     -13.266  -6.153 -15.877  1.00  0.00      PROD C
ATOM   1035  HA  GLN D 108     -13.565  -5.213 -15.437  1.00  0.00      PROD H
ATOM   1036  CB  GLN D 108     -13.238  -5.772 -17.419  1.00  0.00      PROD C
ATOM   1037  HB1 GLN D 108     -14.225  -5.430 -17.798  1.00  0.00      PROD H
ATOM   1038  HB2 GLN D 108     -13.020  -6.691 -18.004  1.00  0.00      PROD H
ATOM   1039  CG  GLN D 108     -12.159  -4.729 -17.804  1.00  0.00      PROD C
ATOM   1040  HG1 GLN D 108     -11.150  -5.177 -17.673  1.00  0.00      PROD H
ATOM   1041  HG2 GLN D 108     -12.334  -3.925 -17.058  1.00  0.00      PROD H
ATOM   1042  CD  GLN D 108     -12.277  -4.186 -19.250  1.00  0.00      PROD C
ATOM   1043  OE1 GLN D 108     -11.602  -4.691 -20.155  1.00  0.00      PROD O
ATOM   1044  NE2 GLN D 108     -13.187  -3.295 -19.541  1.00  0.00      PROD N
ATOM   1045 HE21 GLN D 108     -13.084  -3.057 -20.507  1.00  0.00      PROD H
ATOM   1046 HE22 GLN D 108     -13.953  -3.144 -18.917  1.00  0.00      PROD H
ATOM   1047  C   GLN D 108     -14.468  -7.018 -15.697  1.00  0.00      PROD C
ATOM   1048  O   GLN D 108     -15.433  -6.680 -14.980  1.00  0.00      PROD O
ATOM   1049  N   ARG D 109     -14.329  -8.280 -16.220  1.00  0.00      PROD N
ATOM   1050  HN  ARG D 109     -13.494  -8.464 -16.733  1.00  0.00      PROD H
ATOM   1051  CA  ARG D 109     -15.362  -9.321 -16.103  1.00  0.00      PROD C
ATOM   1052  HA  ARG D 109     -16.126  -9.100 -16.833  1.00  0.00      PROD H
ATOM   1053  CB  ARG D 109     -14.734 -10.580 -16.737  1.00  0.00      PROD C
ATOM   1054  HB1 ARG D 109     -13.813 -10.772 -16.145  1.00  0.00      PROD H
ATOM   1055  HB2 ARG D 109     -14.291 -10.401 -17.740  1.00  0.00      PROD H
ATOM   1056  CG  ARG D 109     -15.522 -11.917 -16.778  1.00  0.00      PROD C
ATOM   1057  HG1 ARG D 109     -15.694 -12.243 -15.730  1.00  0.00      PROD H
ATOM   1058  HG2 ARG D 109     -14.921 -12.726 -17.244  1.00  0.00      PROD H
ATOM   1059  CD  ARG D 109     -16.845 -11.758 -17.559  1.00  0.00      PROD C
ATOM   1060  HD1 ARG D 109     -16.569 -11.746 -18.635  1.00  0.00      PROD H
ATOM   1061  HD2 ARG D 109     -17.288 -10.742 -17.483  1.00  0.00      PROD H
ATOM   1062  NE  ARG D 109     -17.836 -12.810 -17.150  1.00  0.00      PROD N
ATOM   1063  HE  ARG D 109     -18.469 -12.503 -16.439  1.00  0.00      PROD H
ATOM   1064  CZ  ARG D 109     -17.786 -14.086 -17.387  1.00  0.00      PROD C
ATOM   1065  NH1 ARG D 109     -16.845 -14.714 -18.061  1.00  0.00      PROD N
ATOM   1066 HH11 ARG D 109     -15.899 -14.421 -18.200  1.00  0.00      PROD H
ATOM   1067 HH12 ARG D 109     -16.994 -15.586 -18.527  1.00  0.00      PROD H
ATOM   1068  NH2 ARG D 109     -18.801 -14.865 -16.953  1.00  0.00      PROD N
ATOM   1069 HH21 ARG D 109     -19.565 -14.458 -16.452  1.00  0.00      PROD H
ATOM   1070 HH22 ARG D 109     -18.626 -15.829 -17.153  1.00  0.00      PROD H
ATOM   1071  C   ARG D 109     -16.127  -9.586 -14.814  1.00  0.00      PROD C
ATOM   1072  O   ARG D 109     -17.339  -9.711 -14.690  1.00  0.00      PROD O
ATOM   1073  N   TYR D 110     -15.286  -9.712 -13.756  1.00  0.00      PROD N
ATOM   1074  HN  TYR D 110     -14.303  -9.636 -13.907  1.00  0.00      PROD H
ATOM   1075  CA  TYR D 110     -15.720 -10.153 -12.399  1.00  0.00      PROD C
ATOM   1076  HA  TYR D 110     -16.769 -10.406 -12.359  1.00  0.00      PROD H
ATOM   1077  CB  TYR D 110     -14.874 -11.316 -11.767  1.00  0.00      PROD C
ATOM   1078  HB1 TYR D 110     -15.309 -11.520 -10.765  1.00  0.00      PROD H
ATOM   1079  HB2 TYR D 110     -13.794 -11.082 -11.653  1.00  0.00      PROD H
ATOM   1080  CG  TYR D 110     -15.033 -12.645 -12.696  1.00  0.00      PROD C
ATOM   1081  CD1 TYR D 110     -16.318 -13.234 -12.886  1.00  0.00      PROD C
ATOM   1082  HD1 TYR D 110     -17.159 -12.763 -12.399  1.00  0.00      PROD H
ATOM   1083  CE1 TYR D 110     -16.444 -14.370 -13.708  1.00  0.00      PROD C
ATOM   1084  HE1 TYR D 110     -17.368 -14.929 -13.680  1.00  0.00      PROD H
ATOM   1085  CZ  TYR D 110     -15.301 -14.877 -14.393  1.00  0.00      PROD C
ATOM   1086  OH  TYR D 110     -15.605 -15.913 -15.299  1.00  0.00      PROD O
ATOM   1087  HH  TYR D 110     -16.450 -16.310 -15.076  1.00  0.00      PROD H
ATOM   1088  CD2 TYR D 110     -13.920 -13.152 -13.430  1.00  0.00      PROD C
ATOM   1089  HD2 TYR D 110     -12.951 -12.682 -13.348  1.00  0.00      PROD H
ATOM   1090  CE2 TYR D 110     -14.099 -14.266 -14.203  1.00  0.00      PROD C
ATOM   1091  HE2 TYR D 110     -13.286 -14.628 -14.816  1.00  0.00      PROD H
ATOM   1092  C   TYR D 110     -15.731  -8.997 -11.471  1.00  0.00      PROD C
ATOM   1093  O   TYR D 110     -16.142  -9.233 -10.344  1.00  0.00      PROD O
ATOM   1094  N   SER D 111     -15.338  -7.719 -11.804  1.00  0.00      PROD N
ATOM   1095  HN  SER D 111     -15.247  -7.435 -12.755  1.00  0.00      PROD H
ATOM   1096  CA  SER D 111     -15.294  -6.561 -10.844  1.00  0.00      PROD C
ATOM   1097  HA  SER D 111     -14.535  -6.800 -10.114  1.00  0.00      PROD H
ATOM   1098  CB  SER D 111     -14.885  -5.196 -11.490  1.00  0.00      PROD C
ATOM   1099  HB1 SER D 111     -13.787  -5.084 -11.617  1.00  0.00      PROD H
ATOM   1100  HB2 SER D 111     -15.208  -4.419 -10.765  1.00  0.00      PROD H
ATOM   1101  OG  SER D 111     -15.498  -4.917 -12.740  1.00  0.00      PROD O
ATOM   1102  HG1 SER D 111     -15.086  -5.420 -13.446  1.00  0.00      PROD H
ATOM   1103  C   SER D 111     -16.555  -6.186 -10.057  1.00  0.00      PROD C
ATOM   1104  O   SER D 111     -16.429  -5.956  -8.863  1.00  0.00      PROD O
ATOM   1105  N   ALA D 112     -17.787  -6.194 -10.684  1.00  0.00      PROD N
ATOM   1106  HN  ALA D 112     -17.851  -6.294 -11.674  1.00  0.00      PROD H
ATOM   1107  CA  ALA D 112     -19.079  -6.087  -9.956  1.00  0.00      PROD C
ATOM   1108  HA  ALA D 112     -19.006  -5.191  -9.358  1.00  0.00      PROD H
ATOM   1109  CB  ALA D 112     -20.213  -5.999 -10.955  1.00  0.00      PROD C
ATOM   1110  HB1 ALA D 112     -20.123  -6.624 -11.869  1.00  0.00      PROD H
ATOM   1111  HB2 ALA D 112     -20.201  -4.926 -11.244  1.00  0.00      PROD H
ATOM   1112  HB3 ALA D 112     -21.224  -6.092 -10.502  1.00  0.00      PROD H
ATOM   1113  C   ALA D 112     -19.374  -7.218  -8.901  1.00  0.00      PROD C
ATOM   1114  O   ALA D 112     -19.909  -6.906  -7.766  1.00  0.00      PROD O
ATOM   1115  N   THR D 113     -19.095  -8.485  -9.308  1.00  0.00      PROD N
ATOM   1116  HN  THR D 113     -18.900  -8.647 -10.273  1.00  0.00      PROD H
ATOM   1117  CA  THR D 113     -19.252  -9.712  -8.459  1.00  0.00      PROD C
ATOM   1118  HA  THR D 113     -20.232  -9.728  -8.006  1.00  0.00      PROD H
ATOM   1119  CB  THR D 113     -19.047 -10.996  -9.372  1.00  0.00      PROD C
ATOM   1120  HB  THR D 113     -17.995 -10.983  -9.730  1.00  0.00      PROD H
ATOM   1121  OG1 THR D 113     -19.856 -11.041 -10.529  1.00  0.00      PROD O
ATOM   1122  HG1 THR D 113     -19.604 -10.241 -10.997  1.00  0.00      PROD H
ATOM   1123  CG2 THR D 113     -19.271 -12.293  -8.569  1.00  0.00      PROD C
ATOM   1124 HG21 THR D 113     -20.266 -12.289  -8.074  1.00  0.00      PROD H
ATOM   1125 HG22 THR D 113     -18.486 -12.287  -7.784  1.00  0.00      PROD H
ATOM   1126 HG23 THR D 113     -19.011 -13.136  -9.245  1.00  0.00      PROD H
ATOM   1127  C   THR D 113     -18.289  -9.652  -7.359  1.00  0.00      PROD C
ATOM   1128  O   THR D 113     -18.576  -9.955  -6.235  1.00  0.00      PROD O
ATOM   1129  N   MET D 114     -17.029  -9.249  -7.596  1.00  0.00      PROD N
ATOM   1130  HN  MET D 114     -16.696  -9.085  -8.522  1.00  0.00      PROD H
ATOM   1131  CA  MET D 114     -16.077  -9.056  -6.544  1.00  0.00      PROD C
ATOM   1132  HA  MET D 114     -16.085 -10.010  -6.039  1.00  0.00      PROD H
ATOM   1133  CB  MET D 114     -14.653  -8.860  -7.061  1.00  0.00      PROD C
ATOM   1134  HB1 MET D 114     -13.935  -8.574  -6.263  1.00  0.00      PROD H
ATOM   1135  HB2 MET D 114     -14.505  -8.026  -7.780  1.00  0.00      PROD H
ATOM   1136  CG  MET D 114     -14.050 -10.163  -7.675  1.00  0.00      PROD C
ATOM   1137  HG1 MET D 114     -14.645 -10.432  -8.573  1.00  0.00      PROD H
ATOM   1138  HG2 MET D 114     -14.157 -10.912  -6.862  1.00  0.00      PROD H
ATOM   1139  SD  MET D 114     -12.193 -10.143  -8.020  1.00  0.00      PROD S
ATOM   1140  CE  MET D 114     -12.137  -9.124  -9.564  1.00  0.00      PROD C
ATOM   1141  HE1 MET D 114     -12.855  -9.517 -10.314  1.00  0.00      PROD H
ATOM   1142  HE2 MET D 114     -11.121  -9.204 -10.006  1.00  0.00      PROD H
ATOM   1143  HE3 MET D 114     -12.289  -8.051  -9.322  1.00  0.00      PROD H
ATOM   1144  C   MET D 114     -16.280  -7.994  -5.561  1.00  0.00      PROD C
ATOM   1145  O   MET D 114     -16.151  -8.115  -4.340  1.00  0.00      PROD O
ATOM   1146  N   LEU D 115     -16.764  -6.799  -6.118  1.00  0.00      PROD N
ATOM   1147  HN  LEU D 115     -16.711  -6.784  -7.114  1.00  0.00      PROD H
ATOM   1148  CA  LEU D 115     -17.222  -5.601  -5.451  1.00  0.00      PROD C
ATOM   1149  HA  LEU D 115     -16.402  -5.236  -4.851  1.00  0.00      PROD H
ATOM   1150  CB  LEU D 115     -17.518  -4.528  -6.459  1.00  0.00      PROD C
ATOM   1151  HB1 LEU D 115     -18.326  -4.779  -7.178  1.00  0.00      PROD H
ATOM   1152  HB2 LEU D 115     -16.546  -4.435  -6.990  1.00  0.00      PROD H
ATOM   1153  CG  LEU D 115     -17.831  -3.115  -5.905  1.00  0.00      PROD C
ATOM   1154  HG  LEU D 115     -18.881  -3.106  -5.542  1.00  0.00      PROD H
ATOM   1155  CD1 LEU D 115     -17.023  -2.698  -4.654  1.00  0.00      PROD C
ATOM   1156 HD11 LEU D 115     -17.152  -3.429  -3.828  1.00  0.00      PROD H
ATOM   1157 HD12 LEU D 115     -17.381  -1.755  -4.188  1.00  0.00      PROD H
ATOM   1158 HD13 LEU D 115     -15.928  -2.698  -4.841  1.00  0.00      PROD H
ATOM   1159  CD2 LEU D 115     -17.646  -1.958  -6.935  1.00  0.00      PROD C
ATOM   1160 HD21 LEU D 115     -18.494  -2.082  -7.642  1.00  0.00      PROD H
ATOM   1161 HD22 LEU D 115     -16.679  -2.207  -7.422  1.00  0.00      PROD H
ATOM   1162 HD23 LEU D 115     -17.645  -0.967  -6.434  1.00  0.00      PROD H
ATOM   1163  C   LEU D 115     -18.481  -5.999  -4.508  1.00  0.00      PROD C
ATOM   1164  O   LEU D 115     -18.593  -5.552  -3.331  1.00  0.00      PROD O
ATOM   1165  N   LEU D 116     -19.371  -6.834  -4.986  1.00  0.00      PROD N
ATOM   1166  HN  LEU D 116     -19.344  -7.162  -5.927  1.00  0.00      PROD H
ATOM   1167  CA  LEU D 116     -20.385  -7.374  -4.155  1.00  0.00      PROD C
ATOM   1168  HA  LEU D 116     -21.028  -6.607  -3.748  1.00  0.00      PROD H
ATOM   1169  CB  LEU D 116     -21.238  -8.183  -5.093  1.00  0.00      PROD C
ATOM   1170  HB1 LEU D 116     -20.624  -8.904  -5.673  1.00  0.00      PROD H
ATOM   1171  HB2 LEU D 116     -21.606  -7.482  -5.872  1.00  0.00      PROD H
ATOM   1172  CG  LEU D 116     -22.443  -8.888  -4.492  1.00  0.00      PROD C
ATOM   1173  HG  LEU D 116     -21.936  -9.564  -3.770  1.00  0.00      PROD H
ATOM   1174  CD1 LEU D 116     -23.428  -7.971  -3.671  1.00  0.00      PROD C
ATOM   1175 HD11 LEU D 116     -24.016  -8.613  -2.980  1.00  0.00      PROD H
ATOM   1176 HD12 LEU D 116     -24.103  -7.320  -4.266  1.00  0.00      PROD H
ATOM   1177 HD13 LEU D 116     -22.828  -7.178  -3.176  1.00  0.00      PROD H
ATOM   1178  CD2 LEU D 116     -23.155  -9.789  -5.477  1.00  0.00      PROD C
ATOM   1179 HD21 LEU D 116     -23.740  -9.139  -6.162  1.00  0.00      PROD H
ATOM   1180 HD22 LEU D 116     -23.888 -10.398  -4.906  1.00  0.00      PROD H
ATOM   1181 HD23 LEU D 116     -22.482 -10.453  -6.060  1.00  0.00      PROD H
ATOM   1182  C   LEU D 116     -19.901  -8.239  -3.046  1.00  0.00      PROD C
ATOM   1183  O   LEU D 116     -20.270  -8.083  -1.862  1.00  0.00      PROD O
ATOM   1184  N   GLY D 117     -18.986  -9.242  -3.301  1.00  0.00      PROD N
ATOM   1185  HN  GLY D 117     -18.772  -9.314  -4.273  1.00  0.00      PROD H
ATOM   1186  CA  GLY D 117     -18.600 -10.165  -2.362  1.00  0.00      PROD C
ATOM   1187  HA1 GLY D 117     -17.874 -10.810  -2.835  1.00  0.00      PROD H
ATOM   1188  HA2 GLY D 117     -19.400 -10.681  -1.852  1.00  0.00      PROD H
ATOM   1189  C   GLY D 117     -17.831  -9.520  -1.256  1.00  0.00      PROD C
ATOM   1190  O   GLY D 117     -18.054  -9.837  -0.093  1.00  0.00      PROD O
ATOM   1191  N   SER D 118     -16.935  -8.545  -1.546  1.00  0.00      PROD N
ATOM   1192  HN  SER D 118     -16.881  -8.317  -2.515  1.00  0.00      PROD H
ATOM   1193  CA  SER D 118     -16.196  -7.726  -0.584  1.00  0.00      PROD C
ATOM   1194  HA  SER D 118     -15.685  -8.385   0.101  1.00  0.00      PROD H
ATOM   1195  CB  SER D 118     -15.147  -6.766  -1.300  1.00  0.00      PROD C
ATOM   1196  HB1 SER D 118     -14.493  -6.324  -0.519  1.00  0.00      PROD H
ATOM   1197  HB2 SER D 118     -15.521  -5.906  -1.896  1.00  0.00      PROD H
ATOM   1198  OG  SER D 118     -14.254  -7.441  -2.169  1.00  0.00      PROD O
ATOM   1199  HG1 SER D 118     -14.783  -7.474  -2.970  1.00  0.00      PROD H
ATOM   1200  C   SER D 118     -17.217  -6.865   0.184  1.00  0.00      PROD C
ATOM   1201  O   SER D 118     -17.067  -6.834   1.405  1.00  0.00      PROD O
ATOM   1202  N   ILE D 119     -18.271  -6.314  -0.382  1.00  0.00      PROD N
ATOM   1203  HN  ILE D 119     -18.327  -6.231  -1.374  1.00  0.00      PROD H
ATOM   1204  CA  ILE D 119     -19.453  -5.747   0.401  1.00  0.00      PROD C
ATOM   1205  HA  ILE D 119     -18.845  -5.303   1.175  1.00  0.00      PROD H
ATOM   1206  CB  ILE D 119     -20.268  -4.769  -0.479  1.00  0.00      PROD C
ATOM   1207  HB  ILE D 119     -20.451  -5.329  -1.421  1.00  0.00      PROD H
ATOM   1208  CG2 ILE D 119     -21.608  -4.440   0.262  1.00  0.00      PROD C
ATOM   1209 HG21 ILE D 119     -22.184  -5.390   0.305  1.00  0.00      PROD H
ATOM   1210 HG22 ILE D 119     -22.140  -3.612  -0.254  1.00  0.00      PROD H
ATOM   1211 HG23 ILE D 119     -21.399  -3.980   1.251  1.00  0.00      PROD H
ATOM   1212  CG1 ILE D 119     -19.433  -3.524  -0.769  1.00  0.00      PROD C
ATOM   1213 HG11 ILE D 119     -18.434  -3.861  -1.117  1.00  0.00      PROD H
ATOM   1214 HG12 ILE D 119     -19.195  -2.996   0.179  1.00  0.00      PROD H
ATOM   1215  CD  ILE D 119     -20.176  -2.513  -1.662  1.00  0.00      PROD C
ATOM   1216  HD1 ILE D 119     -20.620  -3.030  -2.540  1.00  0.00      PROD H
ATOM   1217  HD2 ILE D 119     -19.390  -1.850  -2.080  1.00  0.00      PROD H
ATOM   1218  HD3 ILE D 119     -20.977  -1.993  -1.094  1.00  0.00      PROD H
ATOM   1219  C   ILE D 119     -20.257  -6.713   1.317  1.00  0.00      PROD C
ATOM   1220  O   ILE D 119     -20.399  -6.421   2.485  1.00  0.00      PROD O
ATOM   1221  N   ILE D 120     -20.721  -7.935   0.842  1.00  0.00      PROD N
ATOM   1222  HN  ILE D 120     -20.540  -8.246  -0.088  1.00  0.00      PROD H
ATOM   1223  CA  ILE D 120     -21.334  -8.947   1.732  1.00  0.00      PROD C
ATOM   1224  HA  ILE D 120     -22.145  -8.539   2.317  1.00  0.00      PROD H
ATOM   1225  CB  ILE D 120     -21.905 -10.163   0.965  1.00  0.00      PROD C
ATOM   1226  HB  ILE D 120     -21.141 -10.818   0.494  1.00  0.00      PROD H
ATOM   1227  CG2 ILE D 120     -22.621 -11.136   2.048  1.00  0.00      PROD C
ATOM   1228 HG21 ILE D 120     -23.170 -11.966   1.555  1.00  0.00      PROD H
ATOM   1229 HG22 ILE D 120     -23.227 -10.567   2.785  1.00  0.00      PROD H
ATOM   1230 HG23 ILE D 120     -21.811 -11.684   2.575  1.00  0.00      PROD H
ATOM   1231  CG1 ILE D 120     -22.874  -9.802  -0.115  1.00  0.00      PROD C
ATOM   1232 HG11 ILE D 120     -23.397 -10.726  -0.440  1.00  0.00      PROD H
ATOM   1233 HG12 ILE D 120     -22.247  -9.392  -0.935  1.00  0.00      PROD H
ATOM   1234  CD  ILE D 120     -24.006  -8.900   0.359  1.00  0.00      PROD C
ATOM   1235  HD1 ILE D 120     -24.871  -9.026  -0.327  1.00  0.00      PROD H
ATOM   1236  HD2 ILE D 120     -23.742  -7.822   0.396  1.00  0.00      PROD H
ATOM   1237  HD3 ILE D 120     -24.343  -9.129   1.392  1.00  0.00      PROD H
ATOM   1238  C   ILE D 120     -20.377  -9.404   2.862  1.00  0.00      PROD C
ATOM   1239  O   ILE D 120     -20.711  -9.506   4.008  1.00  0.00      PROD O
ATOM   1240  N   LEU D 121     -19.059  -9.608   2.534  1.00  0.00      PROD N
ATOM   1241  HN  LEU D 121     -18.813  -9.654   1.569  1.00  0.00      PROD H
ATOM   1242  CA  LEU D 121     -18.076  -9.948   3.569  1.00  0.00      PROD C
ATOM   1243  HA  LEU D 121     -18.496 -10.876   3.929  1.00  0.00      PROD H
ATOM   1244  CB  LEU D 121     -16.684 -10.157   2.921  1.00  0.00      PROD C
ATOM   1245  HB1 LEU D 121     -16.354  -9.211   2.440  1.00  0.00      PROD H
ATOM   1246  HB2 LEU D 121     -16.811 -10.955   2.158  1.00  0.00      PROD H
ATOM   1247  CG  LEU D 121     -15.478 -10.706   3.856  1.00  0.00      PROD C
ATOM   1248  HG  LEU D 121     -15.358  -9.974   4.683  1.00  0.00      PROD H
ATOM   1249  CD1 LEU D 121     -15.727 -12.089   4.540  1.00  0.00      PROD C
ATOM   1250 HD11 LEU D 121     -15.825 -12.924   3.813  1.00  0.00      PROD H
ATOM   1251 HD12 LEU D 121     -16.700 -12.113   5.076  1.00  0.00      PROD H
ATOM   1252 HD13 LEU D 121     -14.928 -12.237   5.297  1.00  0.00      PROD H
ATOM   1253  CD2 LEU D 121     -14.154 -11.058   2.989  1.00  0.00      PROD C
ATOM   1254 HD21 LEU D 121     -13.833 -10.098   2.533  1.00  0.00      PROD H
ATOM   1255 HD22 LEU D 121     -14.464 -11.703   2.139  1.00  0.00      PROD H
ATOM   1256 HD23 LEU D 121     -13.336 -11.548   3.559  1.00  0.00      PROD H
ATOM   1257  C   LEU D 121     -17.901  -8.959   4.629  1.00  0.00      PROD C
ATOM   1258  O   LEU D 121     -17.757  -9.186   5.816  1.00  0.00      PROD O
ATOM   1259  N   LEU D 122     -17.969  -7.630   4.314  1.00  0.00      PROD N
ATOM   1260  HN  LEU D 122     -18.268  -7.358   3.403  1.00  0.00      PROD H
ATOM   1261  CA  LEU D 122     -17.854  -6.573   5.310  1.00  0.00      PROD C
ATOM   1262  HA  LEU D 122     -17.056  -6.729   6.021  1.00  0.00      PROD H
ATOM   1263  CB  LEU D 122     -17.732  -5.189   4.521  1.00  0.00      PROD C
ATOM   1264  HB1 LEU D 122     -18.549  -5.173   3.768  1.00  0.00      PROD H
ATOM   1265  HB2 LEU D 122     -16.811  -5.359   3.924  1.00  0.00      PROD H
ATOM   1266  CG  LEU D 122     -17.613  -3.948   5.375  1.00  0.00      PROD C
ATOM   1267  HG  LEU D 122     -18.434  -3.968   6.123  1.00  0.00      PROD H
ATOM   1268  CD1 LEU D 122     -16.305  -4.028   6.162  1.00  0.00      PROD C
ATOM   1269 HD11 LEU D 122     -16.244  -4.890   6.861  1.00  0.00      PROD H
ATOM   1270 HD12 LEU D 122     -16.243  -3.186   6.885  1.00  0.00      PROD H
ATOM   1271 HD13 LEU D 122     -15.465  -4.005   5.436  1.00  0.00      PROD H
ATOM   1272  CD2 LEU D 122     -17.636  -2.579   4.619  1.00  0.00      PROD C
ATOM   1273 HD21 LEU D 122     -17.991  -1.780   5.304  1.00  0.00      PROD H
ATOM   1274 HD22 LEU D 122     -18.395  -2.564   3.807  1.00  0.00      PROD H
ATOM   1275 HD23 LEU D 122     -16.596  -2.401   4.272  1.00  0.00      PROD H
ATOM   1276  C   LEU D 122     -19.136  -6.558   6.175  1.00  0.00      PROD C
ATOM   1277  O   LEU D 122     -18.997  -6.350   7.407  1.00  0.00      PROD O
ATOM   1278  N   MET D 123     -20.383  -6.753   5.624  1.00  0.00      PROD N
ATOM   1279  HN  MET D 123     -20.576  -6.700   4.647  1.00  0.00      PROD H
ATOM   1280  CA  MET D 123     -21.572  -6.760   6.425  1.00  0.00      PROD C
ATOM   1281  HA  MET D 123     -21.666  -5.773   6.852  1.00  0.00      PROD H
ATOM   1282  CB  MET D 123     -22.788  -6.897   5.452  1.00  0.00      PROD C
ATOM   1283  HB1 MET D 123     -22.683  -7.862   4.912  1.00  0.00      PROD H
ATOM   1284  HB2 MET D 123     -22.772  -6.160   4.621  1.00  0.00      PROD H
ATOM   1285  CG  MET D 123     -24.186  -7.016   6.184  1.00  0.00      PROD C
ATOM   1286  HG1 MET D 123     -24.118  -7.876   6.884  1.00  0.00      PROD H
ATOM   1287  HG2 MET D 123     -24.864  -7.345   5.367  1.00  0.00      PROD H
ATOM   1288  SD  MET D 123     -24.884  -5.458   6.976  1.00  0.00      PROD S
ATOM   1289  CE  MET D 123     -25.394  -4.699   5.413  1.00  0.00      PROD C
ATOM   1290  HE1 MET D 123     -26.130  -5.398   4.960  1.00  0.00      PROD H
ATOM   1291  HE2 MET D 123     -24.656  -4.559   4.594  1.00  0.00      PROD H
ATOM   1292  HE3 MET D 123     -25.893  -3.715   5.540  1.00  0.00      PROD H
ATOM   1293  C   MET D 123     -21.607  -7.823   7.463  1.00  0.00      PROD C
ATOM   1294  O   MET D 123     -21.911  -7.635   8.641  1.00  0.00      PROD O
ATOM   1295  N   ILE D 124     -21.161  -9.026   6.985  1.00  0.00      PROD N
ATOM   1296  HN  ILE D 124     -20.889  -9.106   6.029  1.00  0.00      PROD H
ATOM   1297  CA  ILE D 124     -21.063 -10.183   7.918  1.00  0.00      PROD C
ATOM   1298  HA  ILE D 124     -22.056 -10.315   8.323  1.00  0.00      PROD H
ATOM   1299  CB  ILE D 124     -20.818 -11.439   7.052  1.00  0.00      PROD C
ATOM   1300  HB  ILE D 124     -19.895 -11.253   6.463  1.00  0.00      PROD H
ATOM   1301  CG2 ILE D 124     -20.509 -12.674   8.017  1.00  0.00      PROD C
ATOM   1302 HG21 ILE D 124     -20.345 -13.573   7.386  1.00  0.00      PROD H
ATOM   1303 HG22 ILE D 124     -21.264 -12.745   8.829  1.00  0.00      PROD H
ATOM   1304 HG23 ILE D 124     -19.558 -12.452   8.545  1.00  0.00      PROD H
ATOM   1305  CG1 ILE D 124     -21.963 -11.764   6.057  1.00  0.00      PROD C
ATOM   1306 HG11 ILE D 124     -22.112 -10.877   5.404  1.00  0.00      PROD H
ATOM   1307 HG12 ILE D 124     -22.853 -11.843   6.718  1.00  0.00      PROD H
ATOM   1308  CD  ILE D 124     -21.695 -13.039   5.329  1.00  0.00      PROD C
ATOM   1309  HD1 ILE D 124     -20.666 -13.096   4.915  1.00  0.00      PROD H
ATOM   1310  HD2 ILE D 124     -22.501 -13.198   4.581  1.00  0.00      PROD H
ATOM   1311  HD3 ILE D 124     -21.814 -13.903   6.017  1.00  0.00      PROD H
ATOM   1312  C   ILE D 124     -20.029 -10.008   8.960  1.00  0.00      PROD C
ATOM   1313  O   ILE D 124     -20.213 -10.456  10.098  1.00  0.00      PROD O
ATOM   1314  N   VAL D 125     -18.854  -9.411   8.619  1.00  0.00      PROD N
ATOM   1315  HN  VAL D 125     -18.771  -8.940   7.744  1.00  0.00      PROD H
ATOM   1316  CA  VAL D 125     -17.836  -9.114   9.579  1.00  0.00      PROD C
ATOM   1317  HA  VAL D 125     -17.509 -10.032  10.044  1.00  0.00      PROD H
ATOM   1318  CB  VAL D 125     -16.463  -8.536   9.123  1.00  0.00      PROD C
ATOM   1319  HB  VAL D 125     -16.642  -7.613   8.531  1.00  0.00      PROD H
ATOM   1320  CG1 VAL D 125     -15.523  -8.132  10.285  1.00  0.00      PROD C
ATOM   1321 HG11 VAL D 125     -14.625  -7.677   9.813  1.00  0.00      PROD H
ATOM   1322 HG12 VAL D 125     -15.409  -8.953  11.025  1.00  0.00      PROD H
ATOM   1323 HG13 VAL D 125     -15.949  -7.286  10.866  1.00  0.00      PROD H
ATOM   1324  CG2 VAL D 125     -15.752  -9.598   8.242  1.00  0.00      PROD C
ATOM   1325 HG21 VAL D 125     -15.341 -10.407   8.882  1.00  0.00      PROD H
ATOM   1326 HG22 VAL D 125     -14.978  -9.195   7.554  1.00  0.00      PROD H
ATOM   1327 HG23 VAL D 125     -16.475 -10.056   7.533  1.00  0.00      PROD H
ATOM   1328  C   VAL D 125     -18.360  -8.141  10.677  1.00  0.00      PROD C
ATOM   1329  O   VAL D 125     -18.238  -8.395  11.880  1.00  0.00      PROD O
ATOM   1330  N   LEU D 126     -18.944  -6.933  10.247  1.00  0.00      PROD N
ATOM   1331  HN  LEU D 126     -18.971  -6.765   9.265  1.00  0.00      PROD H
ATOM   1332  CA  LEU D 126     -19.622  -5.983  11.077  1.00  0.00      PROD C
ATOM   1333  HA  LEU D 126     -18.817  -5.576  11.671  1.00  0.00      PROD H
ATOM   1334  CB  LEU D 126     -20.364  -4.865  10.288  1.00  0.00      PROD C
ATOM   1335  HB1 LEU D 126     -21.075  -4.243  10.873  1.00  0.00      PROD H
ATOM   1336  HB2 LEU D 126     -20.906  -5.457   9.519  1.00  0.00      PROD H
ATOM   1337  CG  LEU D 126     -19.411  -3.869   9.499  1.00  0.00      PROD C
ATOM   1338  HG  LEU D 126     -18.633  -4.579   9.146  1.00  0.00      PROD H
ATOM   1339  CD1 LEU D 126     -20.147  -3.113   8.377  1.00  0.00      PROD C
ATOM   1340 HD11 LEU D 126     -19.463  -2.490   7.762  1.00  0.00      PROD H
ATOM   1341 HD12 LEU D 126     -20.835  -2.407   8.890  1.00  0.00      PROD H
ATOM   1342 HD13 LEU D 126     -20.663  -3.884   7.765  1.00  0.00      PROD H
ATOM   1343  CD2 LEU D 126     -18.905  -2.763  10.534  1.00  0.00      PROD C
ATOM   1344 HD21 LEU D 126     -18.629  -3.256  11.490  1.00  0.00      PROD H
ATOM   1345 HD22 LEU D 126     -19.768  -2.132  10.836  1.00  0.00      PROD H
ATOM   1346 HD23 LEU D 126     -18.165  -2.125  10.004  1.00  0.00      PROD H
ATOM   1347  C   LEU D 126     -20.559  -6.679  12.046  1.00  0.00      PROD C
ATOM   1348  O   LEU D 126     -20.325  -6.581  13.222  1.00  0.00      PROD O
ATOM   1349  N   VAL D 127     -21.567  -7.401  11.491  1.00  0.00      PROD N
ATOM   1350  HN  VAL D 127     -21.680  -7.410  10.501  1.00  0.00      PROD H
ATOM   1351  CA  VAL D 127     -22.686  -8.112  12.095  1.00  0.00      PROD C
ATOM   1352  HA  VAL D 127     -23.282  -7.536  12.787  1.00  0.00      PROD H
ATOM   1353  CB  VAL D 127     -23.728  -8.476  11.030  1.00  0.00      PROD C
ATOM   1354  HB  VAL D 127     -23.234  -8.947  10.153  1.00  0.00      PROD H
ATOM   1355  CG1 VAL D 127     -24.717  -9.476  11.570  1.00  0.00      PROD C
ATOM   1356 HG11 VAL D 127     -25.248  -9.934  10.708  1.00  0.00      PROD H
ATOM   1357 HG12 VAL D 127     -25.442  -8.923  12.205  1.00  0.00      PROD H
ATOM   1358 HG13 VAL D 127     -24.266 -10.363  12.064  1.00  0.00      PROD H
ATOM   1359  CG2 VAL D 127     -24.444  -7.173  10.562  1.00  0.00      PROD C
ATOM   1360 HG21 VAL D 127     -24.734  -6.575  11.453  1.00  0.00      PROD H
ATOM   1361 HG22 VAL D 127     -25.363  -7.382   9.973  1.00  0.00      PROD H
ATOM   1362 HG23 VAL D 127     -23.793  -6.475   9.994  1.00  0.00      PROD H
ATOM   1363  C   VAL D 127     -22.297  -9.259  13.112  1.00  0.00      PROD C
ATOM   1364  O   VAL D 127     -22.875  -9.409  14.227  1.00  0.00      PROD O
ATOM   1365  N   VAL D 128     -21.308 -10.092  12.738  1.00  0.00      PROD N
ATOM   1366  HN  VAL D 128     -21.022  -9.927  11.797  1.00  0.00      PROD H
ATOM   1367  CA  VAL D 128     -20.839 -11.224  13.530  1.00  0.00      PROD C
ATOM   1368  HA  VAL D 128     -21.674 -11.604  14.099  1.00  0.00      PROD H
ATOM   1369  CB  VAL D 128     -20.182 -12.305  12.715  1.00  0.00      PROD C
ATOM   1370  HB  VAL D 128     -19.503 -11.870  11.952  1.00  0.00      PROD H
ATOM   1371  CG1 VAL D 128     -19.576 -13.431  13.620  1.00  0.00      PROD C
ATOM   1372 HG11 VAL D 128     -18.715 -12.982  14.161  1.00  0.00      PROD H
ATOM   1373 HG12 VAL D 128     -19.153 -14.218  12.959  1.00  0.00      PROD H
ATOM   1374 HG13 VAL D 128     -20.379 -13.815  14.285  1.00  0.00      PROD H
ATOM   1375  CG2 VAL D 128     -21.364 -12.920  11.956  1.00  0.00      PROD C
ATOM   1376 HG21 VAL D 128     -21.885 -12.205  11.285  1.00  0.00      PROD H
ATOM   1377 HG22 VAL D 128     -22.193 -13.294  12.594  1.00  0.00      PROD H
ATOM   1378 HG23 VAL D 128     -20.988 -13.729  11.294  1.00  0.00      PROD H
ATOM   1379  C   VAL D 128     -19.955 -10.681  14.742  1.00  0.00      PROD C
ATOM   1380  O   VAL D 128     -20.019 -11.142  15.862  1.00  0.00      PROD O
ATOM   1381  N   GLY D 129     -19.347  -9.443  14.587  1.00  0.00      PROD N
ATOM   1382  HN  GLY D 129     -19.508  -8.837  13.812  1.00  0.00      PROD H
ATOM   1383  CA  GLY D 129     -18.577  -8.767  15.638  1.00  0.00      PROD C
ATOM   1384  HA1 GLY D 129     -19.155  -8.697  16.548  1.00  0.00      PROD H
ATOM   1385  HA2 GLY D 129     -18.264  -7.818  15.229  1.00  0.00      PROD H
ATOM   1386  C   GLY D 129     -17.390  -9.499  16.146  1.00  0.00      PROD C
ATOM   1387  O   GLY D 129     -16.904 -10.443  15.582  1.00  0.00      PROD O
ATOM   1388  N   SER D 130     -16.816  -8.990  17.243  1.00  0.00      PROD N
ATOM   1389  HN  SER D 130     -17.147  -8.173  17.709  1.00  0.00      PROD H
ATOM   1390  CA  SER D 130     -15.621  -9.575  17.913  1.00  0.00      PROD C
ATOM   1391  HA  SER D 130     -15.781 -10.631  18.074  1.00  0.00      PROD H
ATOM   1392  CB  SER D 130     -14.296  -9.317  17.119  1.00  0.00      PROD C
ATOM   1393  HB1 SER D 130     -14.250  -8.214  16.987  1.00  0.00      PROD H
ATOM   1394  HB2 SER D 130     -14.453  -9.843  16.153  1.00  0.00      PROD H
ATOM   1395  OG  SER D 130     -13.166  -9.868  17.732  1.00  0.00      PROD O
ATOM   1396  HG1 SER D 130     -12.437  -9.771  17.115  1.00  0.00      PROD H
ATOM   1397  C   SER D 130     -15.478  -8.964  19.325  1.00  0.00      PROD C
ATOM   1398  O   SER D 130     -16.070  -7.957  19.693  1.00  0.00      PROD O
ATOM   1399  N   SER D 131     -14.592  -9.595  20.237  1.00  0.00      PROD N
ATOM   1400  HN  SER D 131     -14.102 -10.421  19.970  1.00  0.00      PROD H
ATOM   1401  CA  SER D 131     -14.330  -9.143  21.639  1.00  0.00      PROD C
ATOM   1402  HA  SER D 131     -15.329  -9.004  22.025  1.00  0.00      PROD H
ATOM   1403  CB  SER D 131     -13.691 -10.239  22.480  1.00  0.00      PROD C
ATOM   1404  HB1 SER D 131     -14.237 -11.202  22.391  1.00  0.00      PROD H
ATOM   1405  HB2 SER D 131     -13.515  -9.952  23.538  1.00  0.00      PROD H
ATOM   1406  OG  SER D 131     -12.433 -10.436  21.935  1.00  0.00      PROD O
ATOM   1407  HG1 SER D 131     -12.509 -10.842  21.068  1.00  0.00      PROD H
ATOM   1408  C   SER D 131     -13.642  -7.762  21.718  1.00  0.00      PROD C
ATOM   1409  O   SER D 131     -13.926  -7.059  22.693  1.00  0.00      PROD O
ATOM   1410  N   VAL D 132     -12.825  -7.435  20.720  1.00  0.00      PROD N
ATOM   1411  HN  VAL D 132     -12.732  -8.183  20.067  1.00  0.00      PROD H
ATOM   1412  CA  VAL D 132     -12.048  -6.269  20.555  1.00  0.00      PROD C
ATOM   1413  HA  VAL D 132     -11.524  -6.124  21.489  1.00  0.00      PROD H
ATOM   1414  CB  VAL D 132     -11.136  -6.172  19.340  1.00  0.00      PROD C
ATOM   1415  HB  VAL D 132     -10.482  -5.274  19.315  1.00  0.00      PROD H
ATOM   1416  CG1 VAL D 132     -10.108  -7.268  19.502  1.00  0.00      PROD C
ATOM   1417 HG11 VAL D 132      -9.206  -7.194  18.856  1.00  0.00      PROD H
ATOM   1418 HG12 VAL D 132     -10.622  -8.220  19.250  1.00  0.00      PROD H
ATOM   1419 HG13 VAL D 132      -9.749  -7.330  20.551  1.00  0.00      PROD H
ATOM   1420  CG2 VAL D 132     -11.860  -6.181  18.004  1.00  0.00      PROD C
ATOM   1421 HG21 VAL D 132     -12.276  -5.160  17.867  1.00  0.00      PROD H
ATOM   1422 HG22 VAL D 132     -12.653  -6.952  17.896  1.00  0.00      PROD H
ATOM   1423 HG23 VAL D 132     -11.117  -6.429  17.216  1.00  0.00      PROD H
ATOM   1424  C   VAL D 132     -12.940  -5.030  20.369  1.00  0.00      PROD C
ATOM   1425  O   VAL D 132     -13.995  -5.072  19.800  1.00  0.00      PROD O
ATOM   1426  N   LYS D 133     -12.351  -3.902  20.853  1.00  0.00      PROD N
ATOM   1427  HN  LYS D 133     -11.376  -4.048  21.004  1.00  0.00      PROD H
ATOM   1428  CA  LYS D 133     -12.993  -2.589  20.973  1.00  0.00      PROD C
ATOM   1429  HA  LYS D 133     -13.623  -2.672  21.847  1.00  0.00      PROD H
ATOM   1430  CB  LYS D 133     -11.991  -1.409  21.254  1.00  0.00      PROD C
ATOM   1431  HB1 LYS D 133     -12.610  -0.503  21.427  1.00  0.00      PROD H
ATOM   1432  HB2 LYS D 133     -11.348  -1.302  20.354  1.00  0.00      PROD H
ATOM   1433  CG  LYS D 133     -11.072  -1.717  22.479  1.00  0.00      PROD C
ATOM   1434  HG1 LYS D 133     -10.644  -2.723  22.280  1.00  0.00      PROD H
ATOM   1435  HG2 LYS D 133     -11.635  -1.842  23.429  1.00  0.00      PROD H
ATOM   1436  CD  LYS D 133      -9.984  -0.645  22.677  1.00  0.00      PROD C
ATOM   1437  HD1 LYS D 133     -10.529   0.257  23.030  1.00  0.00      PROD H
ATOM   1438  HD2 LYS D 133      -9.498  -0.436  21.700  1.00  0.00      PROD H
ATOM   1439  CE  LYS D 133      -8.967  -1.036  23.758  1.00  0.00      PROD C
ATOM   1440  HE1 LYS D 133      -8.621  -2.072  23.552  1.00  0.00      PROD H
ATOM   1441  HE2 LYS D 133      -9.504  -1.140  24.725  1.00  0.00      PROD H
ATOM   1442  NZ  LYS D 133      -7.893  -0.081  23.849  1.00  0.00      PROD N
ATOM   1443  HZ1 LYS D 133      -7.674   0.458  22.987  1.00  0.00      PROD H
ATOM   1444  HZ2 LYS D 133      -7.049  -0.569  24.210  1.00  0.00      PROD H
ATOM   1445  HZ3 LYS D 133      -8.234   0.607  24.552  1.00  0.00      PROD H
ATOM   1446  C   LYS D 133     -13.891  -2.153  19.836  1.00  0.00      PROD C
ATOM   1447  O   LYS D 133     -13.553  -2.112  18.629  1.00  0.00      PROD O
ATOM   1448  N   GLY D 134     -15.130  -1.742  20.149  1.00  0.00      PROD N
ATOM   1449  HN  GLY D 134     -15.330  -1.727  21.126  1.00  0.00      PROD H
ATOM   1450  CA  GLY D 134     -16.040  -1.188  19.179  1.00  0.00      PROD C
ATOM   1451  HA1 GLY D 134     -15.646  -0.292  18.724  1.00  0.00      PROD H
ATOM   1452  HA2 GLY D 134     -16.965  -1.041  19.717  1.00  0.00      PROD H
ATOM   1453  C   GLY D 134     -16.544  -2.046  18.042  1.00  0.00      PROD C
ATOM   1454  O   GLY D 134     -16.726  -3.281  18.221  1.00  0.00      PROD O
ATOM   1455  N   ALA D 135     -16.735  -1.497  16.722  1.00  0.00      PROD N
ATOM   1456  HN  ALA D 135     -16.318  -0.617  16.509  1.00  0.00      PROD H
ATOM   1457  CA  ALA D 135     -17.215  -2.183  15.596  1.00  0.00      PROD C
ATOM   1458  HA  ALA D 135     -17.783  -3.019  15.976  1.00  0.00      PROD H
ATOM   1459  CB  ALA D 135     -18.373  -1.446  14.930  1.00  0.00      PROD C
ATOM   1460  HB1 ALA D 135     -19.213  -1.286  15.640  1.00  0.00      PROD H
ATOM   1461  HB2 ALA D 135     -18.727  -1.915  13.987  1.00  0.00      PROD H
ATOM   1462  HB3 ALA D 135     -18.018  -0.418  14.702  1.00  0.00      PROD H
ATOM   1463  C   ALA D 135     -16.196  -2.818  14.751  1.00  0.00      PROD C
ATOM   1464  O   ALA D 135     -15.245  -2.160  14.336  1.00  0.00      PROD O
ATOM   1465  N   SER D 136     -16.501  -4.124  14.345  1.00  0.00      PROD N
ATOM   1466  HN  SER D 136     -17.414  -4.481  14.526  1.00  0.00      PROD H
ATOM   1467  CA  SER D 136     -15.570  -4.932  13.665  1.00  0.00      PROD C
ATOM   1468  HA  SER D 136     -14.649  -4.777  14.207  1.00  0.00      PROD H
ATOM   1469  CB  SER D 136     -15.808  -6.450  13.849  1.00  0.00      PROD C
ATOM   1470  HB1 SER D 136     -16.716  -6.664  13.247  1.00  0.00      PROD H
ATOM   1471  HB2 SER D 136     -16.098  -6.620  14.908  1.00  0.00      PROD H
ATOM   1472  OG  SER D 136     -14.736  -7.279  13.497  1.00  0.00      PROD O
ATOM   1473  HG1 SER D 136     -15.167  -8.094  13.228  1.00  0.00      PROD H
ATOM   1474  C   SER D 136     -15.287  -4.555  12.213  1.00  0.00      PROD C
ATOM   1475  O   SER D 136     -16.161  -4.213  11.433  1.00  0.00      PROD O
ATOM   1476  N   ARG D 137     -14.048  -4.655  11.776  1.00  0.00      PROD N
ATOM   1477  HN  ARG D 137     -13.317  -4.744  12.448  1.00  0.00      PROD H
ATOM   1478  CA  ARG D 137     -13.743  -4.285  10.433  1.00  0.00      PROD C
ATOM   1479  HA  ARG D 137     -14.639  -4.462   9.857  1.00  0.00      PROD H
ATOM   1480  CB  ARG D 137     -13.530  -2.775  10.265  1.00  0.00      PROD C
ATOM   1481  HB1 ARG D 137     -14.511  -2.264  10.366  1.00  0.00      PROD H
ATOM   1482  HB2 ARG D 137     -13.174  -2.636   9.221  1.00  0.00      PROD H
ATOM   1483  CG  ARG D 137     -12.418  -1.956  10.995  1.00  0.00      PROD C
ATOM   1484  HG1 ARG D 137     -12.109  -1.116  10.337  1.00  0.00      PROD H
ATOM   1485  HG2 ARG D 137     -11.506  -2.584  11.076  1.00  0.00      PROD H
ATOM   1486  CD  ARG D 137     -12.578  -1.556  12.449  1.00  0.00      PROD C
ATOM   1487  HD1 ARG D 137     -12.675  -2.433  13.124  1.00  0.00      PROD H
ATOM   1488  HD2 ARG D 137     -13.462  -0.908  12.627  1.00  0.00      PROD H
ATOM   1489  NE  ARG D 137     -11.352  -0.713  12.795  1.00  0.00      PROD N
ATOM   1490  HE  ARG D 137     -11.230   0.172  12.346  1.00  0.00      PROD H
ATOM   1491  CZ  ARG D 137     -10.514  -1.044  13.741  1.00  0.00      PROD C
ATOM   1492  NH1 ARG D 137     -10.706  -2.058  14.571  1.00  0.00      PROD N
ATOM   1493 HH11 ARG D 137     -11.554  -2.589  14.553  1.00  0.00      PROD H
ATOM   1494 HH12 ARG D 137     -10.229  -1.918  15.438  1.00  0.00      PROD H
ATOM   1495  NH2 ARG D 137      -9.448  -0.336  13.924  1.00  0.00      PROD N
ATOM   1496 HH21 ARG D 137      -8.818  -0.675  14.623  1.00  0.00      PROD H
ATOM   1497 HH22 ARG D 137      -9.148   0.171  13.116  1.00  0.00      PROD H
ATOM   1498  C   ARG D 137     -12.609  -5.115   9.878  1.00  0.00      PROD C
ATOM   1499  O   ARG D 137     -12.206  -4.866   8.762  1.00  0.00      PROD O
ATOM   1500  N   TRP D 138     -12.146  -6.187  10.567  1.00  0.00      PROD N
ATOM   1501  HN  TRP D 138     -12.295  -6.359  11.538  1.00  0.00      PROD H
ATOM   1502  CA  TRP D 138     -11.193  -7.152   9.983  1.00  0.00      PROD C
ATOM   1503  HA  TRP D 138     -11.305  -7.143   8.909  1.00  0.00      PROD H
ATOM   1504  CB  TRP D 138      -9.648  -6.682  10.139  1.00  0.00      PROD C
ATOM   1505  HB1 TRP D 138      -9.597  -5.805   9.459  1.00  0.00      PROD H
ATOM   1506  HB2 TRP D 138      -9.013  -7.536   9.819  1.00  0.00      PROD H
ATOM   1507  CG  TRP D 138      -9.244  -6.065  11.483  1.00  0.00      PROD C
ATOM   1508  CD1 TRP D 138      -8.930  -4.721  11.707  1.00  0.00      PROD C
ATOM   1509  HD1 TRP D 138      -9.009  -3.951  10.953  1.00  0.00      PROD H
ATOM   1510  NE1 TRP D 138      -8.725  -4.463  13.010  1.00  0.00      PROD N
ATOM   1511  HE1 TRP D 138      -8.816  -3.615  13.484  1.00  0.00      PROD H
ATOM   1512  CE2 TRP D 138      -8.728  -5.617  13.664  1.00  0.00      PROD C
ATOM   1513  CD2 TRP D 138      -9.144  -6.644  12.835  1.00  0.00      PROD C
ATOM   1514  CE3 TRP D 138      -9.195  -7.948  13.329  1.00  0.00      PROD C
ATOM   1515  HE3 TRP D 138      -9.530  -8.697  12.627  1.00  0.00      PROD H
ATOM   1516  CZ3 TRP D 138      -9.059  -8.184  14.666  1.00  0.00      PROD C
ATOM   1517  HZ3 TRP D 138      -9.271  -9.185  15.012  1.00  0.00      PROD H
ATOM   1518  CZ2 TRP D 138      -8.477  -5.843  15.030  1.00  0.00      PROD C
ATOM   1519  HZ2 TRP D 138      -8.143  -5.092  15.730  1.00  0.00      PROD H
ATOM   1520  CH2 TRP D 138      -8.660  -7.150  15.521  1.00  0.00      PROD C
ATOM   1521  HH2 TRP D 138      -8.518  -7.382  16.566  1.00  0.00      PROD H
ATOM   1522  C   TRP D 138     -11.399  -8.594  10.411  1.00  0.00      PROD C
ATOM   1523  O   TRP D 138     -11.922  -8.778  11.542  1.00  0.00      PROD O
ATOM   1524  N   ILE D 139     -10.980  -9.600   9.608  1.00  0.00      PROD N
ATOM   1525  HN  ILE D 139     -10.541  -9.334   8.753  1.00  0.00      PROD H
ATOM   1526  CA  ILE D 139     -11.240 -10.944   9.903  1.00  0.00      PROD C
ATOM   1527  HA  ILE D 139     -12.044 -10.990  10.622  1.00  0.00      PROD H
ATOM   1528  CB  ILE D 139     -11.404 -11.710   8.608  1.00  0.00      PROD C
ATOM   1529  HB  ILE D 139     -10.577 -11.337   7.965  1.00  0.00      PROD H
ATOM   1530  CG2 ILE D 139     -11.280 -13.281   8.748  1.00  0.00      PROD C
ATOM   1531 HG21 ILE D 139     -11.464 -13.670   7.723  1.00  0.00      PROD H
ATOM   1532 HG22 ILE D 139     -12.233 -13.477   9.284  1.00  0.00      PROD H
ATOM   1533 HG23 ILE D 139     -10.310 -13.599   9.187  1.00  0.00      PROD H
ATOM   1534  CG1 ILE D 139     -12.712 -11.288   7.841  1.00  0.00      PROD C
ATOM   1535 HG11 ILE D 139     -13.188 -10.307   8.054  1.00  0.00      PROD H
ATOM   1536 HG12 ILE D 139     -13.528 -11.994   8.102  1.00  0.00      PROD H
ATOM   1537  CD  ILE D 139     -12.539 -11.101   6.359  1.00  0.00      PROD C
ATOM   1538  HD1 ILE D 139     -11.996 -10.161   6.124  1.00  0.00      PROD H
ATOM   1539  HD2 ILE D 139     -13.532 -10.950   5.883  1.00  0.00      PROD H
ATOM   1540  HD3 ILE D 139     -12.054 -11.975   5.874  1.00  0.00      PROD H
ATOM   1541  C   ILE D 139      -9.984 -11.461  10.606  1.00  0.00      PROD C
ATOM   1542  O   ILE D 139      -8.890 -11.355  10.002  1.00  0.00      PROD O
ATOM   1543  N   ASP D 140     -10.159 -12.009  11.849  1.00  0.00      PROD N
ATOM   1544  HN  ASP D 140     -11.001 -12.071  12.380  1.00  0.00      PROD H
ATOM   1545  CA  ASP D 140      -9.065 -12.696  12.569  1.00  0.00      PROD C
ATOM   1546  HA  ASP D 140      -8.191 -12.100  12.354  1.00  0.00      PROD H
ATOM   1547  CB  ASP D 140      -9.225 -12.518  14.110  1.00  0.00      PROD C
ATOM   1548  HB1 ASP D 140     -10.069 -13.087  14.556  1.00  0.00      PROD H
ATOM   1549  HB2 ASP D 140      -9.511 -11.450  14.222  1.00  0.00      PROD H
ATOM   1550  CG  ASP D 140      -7.975 -12.775  14.870  1.00  0.00      PROD C
ATOM   1551  OD1 ASP D 140      -8.012 -12.599  16.133  1.00  0.00      PROD O
ATOM   1552  OD2 ASP D 140      -6.905 -13.036  14.283  1.00  0.00      PROD O
ATOM   1553  C   ASP D 140      -8.772 -14.065  12.078  1.00  0.00      PROD C
ATOM   1554  O   ASP D 140      -9.580 -14.953  12.291  1.00  0.00      PROD O
ATOM   1555  N   LEU D 141      -7.532 -14.248  11.502  1.00  0.00      PROD N
ATOM   1556  HN  LEU D 141      -6.944 -13.481  11.256  1.00  0.00      PROD H
ATOM   1557  CA  LEU D 141      -7.011 -15.653  11.282  1.00  0.00      PROD C
ATOM   1558  HA  LEU D 141      -7.787 -16.361  11.533  1.00  0.00      PROD H
ATOM   1559  CB  LEU D 141      -6.674 -15.993   9.784  1.00  0.00      PROD C
ATOM   1560  HB1 LEU D 141      -6.406 -17.070   9.840  1.00  0.00      PROD H
ATOM   1561  HB2 LEU D 141      -5.802 -15.372   9.485  1.00  0.00      PROD H
ATOM   1562  CG  LEU D 141      -7.803 -15.737   8.720  1.00  0.00      PROD C
ATOM   1563  HG  LEU D 141      -8.049 -14.661   8.595  1.00  0.00      PROD H
ATOM   1564  CD1 LEU D 141      -7.303 -16.225   7.322  1.00  0.00      PROD C
ATOM   1565 HD11 LEU D 141      -6.281 -15.828   7.144  1.00  0.00      PROD H
ATOM   1566 HD12 LEU D 141      -8.114 -15.943   6.616  1.00  0.00      PROD H
ATOM   1567 HD13 LEU D 141      -7.208 -17.322   7.176  1.00  0.00      PROD H
ATOM   1568  CD2 LEU D 141      -9.044 -16.462   9.094  1.00  0.00      PROD C
ATOM   1569 HD21 LEU D 141      -9.630 -15.925   9.869  1.00  0.00      PROD H
ATOM   1570 HD22 LEU D 141      -8.757 -17.521   9.271  1.00  0.00      PROD H
ATOM   1571 HD23 LEU D 141      -9.725 -16.371   8.221  1.00  0.00      PROD H
ATOM   1572  C   LEU D 141      -5.759 -15.871  12.150  1.00  0.00      PROD C
ATOM   1573  O   LEU D 141      -5.016 -16.774  11.854  1.00  0.00      PROD O
ATOM   1574  N   GLY D 142      -5.519 -14.978  13.135  1.00  0.00      PROD N
ATOM   1575  HN  GLY D 142      -5.972 -14.090  13.163  1.00  0.00      PROD H
ATOM   1576  CA  GLY D 142      -4.419 -15.260  14.083  1.00  0.00      PROD C
ATOM   1577  HA1 GLY D 142      -4.373 -16.319  14.289  1.00  0.00      PROD H
ATOM   1578  HA2 GLY D 142      -4.517 -14.675  14.986  1.00  0.00      PROD H
ATOM   1579  C   GLY D 142      -3.064 -14.788  13.681  1.00  0.00      PROD C
ATOM   1580  O   GLY D 142      -2.571 -13.772  14.163  1.00  0.00      PROD O
ATOM   1581  N   LEU D 143      -2.459 -15.599  12.813  1.00  0.00      PROD N
ATOM   1582  HN  LEU D 143      -3.049 -16.351  12.531  1.00  0.00      PROD H
ATOM   1583  CA  LEU D 143      -1.216 -15.335  12.125  1.00  0.00      PROD C
ATOM   1584  HA  LEU D 143      -0.400 -15.144  12.808  1.00  0.00      PROD H
ATOM   1585  CB  LEU D 143      -0.988 -16.580  11.262  1.00  0.00      PROD C
ATOM   1586  HB1 LEU D 143      -1.946 -16.865  10.776  1.00  0.00      PROD H
ATOM   1587  HB2 LEU D 143      -0.720 -17.375  11.991  1.00  0.00      PROD H
ATOM   1588  CG  LEU D 143      -0.062 -16.441   9.976  1.00  0.00      PROD C
ATOM   1589  HG  LEU D 143      -0.545 -15.711   9.291  1.00  0.00      PROD H
ATOM   1590  CD1 LEU D 143       1.384 -16.064  10.380  1.00  0.00      PROD C
ATOM   1591 HD11 LEU D 143       2.095 -16.103   9.527  1.00  0.00      PROD H
ATOM   1592 HD12 LEU D 143       1.749 -16.654  11.247  1.00  0.00      PROD H
ATOM   1593 HD13 LEU D 143       1.450 -15.030  10.780  1.00  0.00      PROD H
ATOM   1594  CD2 LEU D 143      -0.035 -17.774   9.211  1.00  0.00      PROD C
ATOM   1595 HD21 LEU D 143       0.385 -18.670   9.717  1.00  0.00      PROD H
ATOM   1596 HD22 LEU D 143       0.551 -17.594   8.285  1.00  0.00      PROD H
ATOM   1597 HD23 LEU D 143      -1.064 -18.110   8.961  1.00  0.00      PROD H
ATOM   1598  C   LEU D 143      -1.369 -14.063  11.238  1.00  0.00      PROD C
ATOM   1599  O   LEU D 143      -0.426 -13.329  11.088  1.00  0.00      PROD O
ATOM   1600  N   LEU D 144      -2.589 -13.772  10.669  1.00  0.00      PROD N
ATOM   1601  HN  LEU D 144      -3.466 -14.236  10.768  1.00  0.00      PROD H
ATOM   1602  CA  LEU D 144      -2.799 -12.542   9.962  1.00  0.00      PROD C
ATOM   1603  HA  LEU D 144      -2.171 -11.815  10.454  1.00  0.00      PROD H
ATOM   1604  CB  LEU D 144      -2.206 -12.638   8.458  1.00  0.00      PROD C
ATOM   1605  HB1 LEU D 144      -1.115 -12.842   8.510  1.00  0.00      PROD H
ATOM   1606  HB2 LEU D 144      -2.327 -11.606   8.066  1.00  0.00      PROD H
ATOM   1607  CG  LEU D 144      -2.769 -13.649   7.471  1.00  0.00      PROD C
ATOM   1608  HG  LEU D 144      -2.984 -14.559   8.071  1.00  0.00      PROD H
ATOM   1609  CD1 LEU D 144      -3.987 -13.064   6.749  1.00  0.00      PROD C
ATOM   1610 HD11 LEU D 144      -4.676 -12.459   7.376  1.00  0.00      PROD H
ATOM   1611 HD12 LEU D 144      -4.536 -13.808   6.133  1.00  0.00      PROD H
ATOM   1612 HD13 LEU D 144      -3.569 -12.370   5.988  1.00  0.00      PROD H
ATOM   1613  CD2 LEU D 144      -1.769 -13.999   6.307  1.00  0.00      PROD C
ATOM   1614 HD21 LEU D 144      -2.304 -14.771   5.713  1.00  0.00      PROD H
ATOM   1615 HD22 LEU D 144      -0.756 -14.352   6.598  1.00  0.00      PROD H
ATOM   1616 HD23 LEU D 144      -1.453 -13.079   5.771  1.00  0.00      PROD H
ATOM   1617  C   LEU D 144      -4.253 -12.099  10.079  1.00  0.00      PROD C
ATOM   1618  O   LEU D 144      -5.091 -12.786  10.656  1.00  0.00      PROD O
ATOM   1619  N   ARG D 145      -4.541 -10.875   9.654  1.00  0.00      PROD N
ATOM   1620  HN  ARG D 145      -3.786 -10.332   9.295  1.00  0.00      PROD H
ATOM   1621  CA  ARG D 145      -5.844 -10.274   9.747  1.00  0.00      PROD C
ATOM   1622  HA  ARG D 145      -6.578 -11.051   9.902  1.00  0.00      PROD H
ATOM   1623  CB  ARG D 145      -5.704  -9.139  10.790  1.00  0.00      PROD C
ATOM   1624  HB1 ARG D 145      -6.634  -8.550  10.940  1.00  0.00      PROD H
ATOM   1625  HB2 ARG D 145      -4.881  -8.462  10.474  1.00  0.00      PROD H
ATOM   1626  CG  ARG D 145      -5.302  -9.564  12.267  1.00  0.00      PROD C
ATOM   1627  HG1 ARG D 145      -4.216  -9.798  12.305  1.00  0.00      PROD H
ATOM   1628  HG2 ARG D 145      -5.949 -10.410  12.585  1.00  0.00      PROD H
ATOM   1629  CD  ARG D 145      -5.391  -8.405  13.264  1.00  0.00      PROD C
ATOM   1630  HD1 ARG D 145      -6.387  -7.916  13.209  1.00  0.00      PROD H
ATOM   1631  HD2 ARG D 145      -4.612  -7.665  12.979  1.00  0.00      PROD H
ATOM   1632  NE  ARG D 145      -5.006  -8.901  14.623  1.00  0.00      PROD N
ATOM   1633  HE  ARG D 145      -4.777  -9.844  14.861  1.00  0.00      PROD H
ATOM   1634  CZ  ARG D 145      -5.060  -8.108  15.683  1.00  0.00      PROD C
ATOM   1635  NH1 ARG D 145      -5.272  -6.834  15.613  1.00  0.00      PROD N
ATOM   1636 HH11 ARG D 145      -5.380  -6.430  14.704  1.00  0.00      PROD H
ATOM   1637 HH12 ARG D 145      -5.294  -6.201  16.387  1.00  0.00      PROD H
ATOM   1638  NH2 ARG D 145      -4.826  -8.647  16.877  1.00  0.00      PROD N
ATOM   1639 HH21 ARG D 145      -4.723  -8.042  17.666  1.00  0.00      PROD H
ATOM   1640 HH22 ARG D 145      -4.349  -9.524  16.931  1.00  0.00      PROD H
ATOM   1641  C   ARG D 145      -6.166  -9.572   8.394  1.00  0.00      PROD C
ATOM   1642  O   ARG D 145      -5.275  -8.947   7.767  1.00  0.00      PROD O
ATOM   1643  N   ILE D 146      -7.323  -9.794   7.848  1.00  0.00      PROD N
ATOM   1644  HN  ILE D 146      -7.931 -10.412   8.340  1.00  0.00      PROD H
ATOM   1645  CA  ILE D 146      -7.751  -9.356   6.558  1.00  0.00      PROD C
ATOM   1646  HA  ILE D 146      -6.966  -8.802   6.065  1.00  0.00      PROD H
ATOM   1647  CB  ILE D 146      -8.441 -10.401   5.671  1.00  0.00      PROD C
ATOM   1648  HB  ILE D 146      -9.098 -10.961   6.370  1.00  0.00      PROD H
ATOM   1649  CG2 ILE D 146      -9.105  -9.895   4.441  1.00  0.00      PROD C
ATOM   1650 HG21 ILE D 146      -8.486  -9.151   3.895  1.00  0.00      PROD H
ATOM   1651 HG22 ILE D 146     -10.000  -9.301   4.725  1.00  0.00      PROD H
ATOM   1652 HG23 ILE D 146      -9.360 -10.546   3.578  1.00  0.00      PROD H
ATOM   1653  CG1 ILE D 146      -7.281 -11.381   5.331  1.00  0.00      PROD C
ATOM   1654 HG11 ILE D 146      -7.721 -12.283   4.854  1.00  0.00      PROD H
ATOM   1655 HG12 ILE D 146      -6.758 -11.679   6.265  1.00  0.00      PROD H
ATOM   1656  CD  ILE D 146      -6.232 -10.790   4.338  1.00  0.00      PROD C
ATOM   1657  HD1 ILE D 146      -6.552 -10.537   3.305  1.00  0.00      PROD H
ATOM   1658  HD2 ILE D 146      -5.311 -11.410   4.371  1.00  0.00      PROD H
ATOM   1659  HD3 ILE D 146      -5.776  -9.845   4.704  1.00  0.00      PROD H
ATOM   1660  C   ILE D 146      -8.823  -8.287   6.691  1.00  0.00      PROD C
ATOM   1661  O   ILE D 146      -9.859  -8.507   7.369  1.00  0.00      PROD O
ATOM   1662  N   GLN D 147      -8.629  -7.088   6.128  1.00  0.00      PROD N
ATOM   1663  HN  GLN D 147      -7.879  -6.977   5.480  1.00  0.00      PROD H
ATOM   1664  CA  GLN D 147      -9.532  -6.009   6.161  1.00  0.00      PROD C
ATOM   1665  HA  GLN D 147     -10.076  -6.112   7.088  1.00  0.00      PROD H
ATOM   1666  CB  GLN D 147      -8.835  -4.629   6.145  1.00  0.00      PROD C
ATOM   1667  HB1 GLN D 147      -9.598  -3.823   6.202  1.00  0.00      PROD H
ATOM   1668  HB2 GLN D 147      -8.250  -4.435   5.221  1.00  0.00      PROD H
ATOM   1669  CG  GLN D 147      -8.002  -4.360   7.430  1.00  0.00      PROD C
ATOM   1670  HG1 GLN D 147      -7.291  -5.192   7.620  1.00  0.00      PROD H
ATOM   1671  HG2 GLN D 147      -8.629  -4.299   8.345  1.00  0.00      PROD H
ATOM   1672  CD  GLN D 147      -7.187  -3.081   7.407  1.00  0.00      PROD C
ATOM   1673  OE1 GLN D 147      -6.042  -3.160   6.879  1.00  0.00      PROD O
ATOM   1674  NE2 GLN D 147      -7.717  -1.975   7.946  1.00  0.00      PROD N
ATOM   1675 HE21 GLN D 147      -8.596  -2.015   8.422  1.00  0.00      PROD H
ATOM   1676 HE22 GLN D 147      -7.165  -1.150   8.068  1.00  0.00      PROD H
ATOM   1677  C   GLN D 147     -10.464  -6.015   4.858  1.00  0.00      PROD C
ATOM   1678  O   GLN D 147      -9.989  -5.634   3.776  1.00  0.00      PROD O
ATOM   1679  N   PRO D 148     -11.757  -6.309   4.856  1.00  0.00      PROD N
ATOM   1680  CD  PRO D 148     -12.532  -6.859   5.940  1.00  0.00      PROD C
ATOM   1681  HD1 PRO D 148     -12.399  -6.194   6.819  1.00  0.00      PROD H
ATOM   1682  HD2 PRO D 148     -12.072  -7.835   6.206  1.00  0.00      PROD H
ATOM   1683  CA  PRO D 148     -12.570  -6.374   3.602  1.00  0.00      PROD C
ATOM   1684  HA  PRO D 148     -11.947  -6.876   2.876  1.00  0.00      PROD H
ATOM   1685  CB  PRO D 148     -13.883  -7.072   4.003  1.00  0.00      PROD C
ATOM   1686  HB1 PRO D 148     -13.699  -8.156   3.841  1.00  0.00      PROD H
ATOM   1687  HB2 PRO D 148     -14.818  -6.822   3.459  1.00  0.00      PROD H
ATOM   1688  CG  PRO D 148     -13.939  -6.826   5.528  1.00  0.00      PROD C
ATOM   1689  HG1 PRO D 148     -14.355  -5.820   5.752  1.00  0.00      PROD H
ATOM   1690  HG2 PRO D 148     -14.507  -7.473   6.228  1.00  0.00      PROD H
ATOM   1691  C   PRO D 148     -12.762  -4.999   3.010  1.00  0.00      PROD C
ATOM   1692  O   PRO D 148     -13.032  -4.996   1.767  1.00  0.00      PROD O
ATOM   1693  N   ALA D 149     -12.606  -3.785   3.664  1.00  0.00      PROD N
ATOM   1694  HN  ALA D 149     -12.558  -3.632   4.648  1.00  0.00      PROD H
ATOM   1695  CA  ALA D 149     -12.613  -2.535   3.022  1.00  0.00      PROD C
ATOM   1696  HA  ALA D 149     -13.502  -2.406   2.423  1.00  0.00      PROD H
ATOM   1697  CB  ALA D 149     -12.440  -1.338   4.055  1.00  0.00      PROD C
ATOM   1698  HB1 ALA D 149     -12.620  -0.380   3.522  1.00  0.00      PROD H
ATOM   1699  HB2 ALA D 149     -11.417  -1.323   4.487  1.00  0.00      PROD H
ATOM   1700  HB3 ALA D 149     -13.146  -1.370   4.912  1.00  0.00      PROD H
ATOM   1701  C   ALA D 149     -11.477  -2.461   1.956  1.00  0.00      PROD C
ATOM   1702  O   ALA D 149     -11.763  -2.047   0.851  1.00  0.00      PROD O
ATOM   1703  N   GLU D 150     -10.261  -2.871   2.138  1.00  0.00      PROD N
ATOM   1704  HN  GLU D 150     -10.102  -3.490   2.904  1.00  0.00      PROD H
ATOM   1705  CA  GLU D 150      -9.150  -2.751   1.116  1.00  0.00      PROD C
ATOM   1706  HA  GLU D 150      -9.028  -1.762   0.701  1.00  0.00      PROD H
ATOM   1707  CB  GLU D 150      -7.795  -3.252   1.609  1.00  0.00      PROD C
ATOM   1708  HB1 GLU D 150      -7.034  -3.353   0.806  1.00  0.00      PROD H
ATOM   1709  HB2 GLU D 150      -7.923  -4.260   2.058  1.00  0.00      PROD H
ATOM   1710  CG  GLU D 150      -7.071  -2.350   2.671  1.00  0.00      PROD C
ATOM   1711  HG1 GLU D 150      -6.025  -2.721   2.613  1.00  0.00      PROD H
ATOM   1712  HG2 GLU D 150      -7.450  -2.584   3.689  1.00  0.00      PROD H
ATOM   1713  CD  GLU D 150      -6.942  -0.891   2.322  1.00  0.00      PROD C
ATOM   1714  OE1 GLU D 150      -7.661  -0.109   2.984  1.00  0.00      PROD O
ATOM   1715  OE2 GLU D 150      -6.135  -0.493   1.414  1.00  0.00      PROD O
ATOM   1716  C   GLU D 150      -9.481  -3.620  -0.149  1.00  0.00      PROD C
ATOM   1717  O   GLU D 150      -9.379  -3.232  -1.309  1.00  0.00      PROD O
ATOM   1718  N   LEU D 151     -10.036  -4.783   0.110  1.00  0.00      PROD N
ATOM   1719  HN  LEU D 151     -10.099  -5.199   1.013  1.00  0.00      PROD H
ATOM   1720  CA  LEU D 151     -10.568  -5.609  -0.931  1.00  0.00      PROD C
ATOM   1721  HA  LEU D 151      -9.766  -5.887  -1.599  1.00  0.00      PROD H
ATOM   1722  CB  LEU D 151     -11.170  -6.907  -0.354  1.00  0.00      PROD C
ATOM   1723  HB1 LEU D 151     -11.507  -7.572  -1.177  1.00  0.00      PROD H
ATOM   1724  HB2 LEU D 151     -12.105  -6.764   0.229  1.00  0.00      PROD H
ATOM   1725  CG  LEU D 151     -10.325  -7.792   0.580  1.00  0.00      PROD C
ATOM   1726  HG  LEU D 151      -9.878  -7.217   1.419  1.00  0.00      PROD H
ATOM   1727  CD1 LEU D 151     -11.170  -8.879   1.157  1.00  0.00      PROD C
ATOM   1728 HD11 LEU D 151     -11.826  -8.589   2.005  1.00  0.00      PROD H
ATOM   1729 HD12 LEU D 151     -10.607  -9.707   1.637  1.00  0.00      PROD H
ATOM   1730 HD13 LEU D 151     -11.924  -9.263   0.437  1.00  0.00      PROD H
ATOM   1731  CD2 LEU D 151      -9.236  -8.495  -0.257  1.00  0.00      PROD C
ATOM   1732 HD21 LEU D 151      -9.650  -8.874  -1.216  1.00  0.00      PROD H
ATOM   1733 HD22 LEU D 151      -8.816  -9.328   0.347  1.00  0.00      PROD H
ATOM   1734 HD23 LEU D 151      -8.328  -7.875  -0.416  1.00  0.00      PROD H
ATOM   1735  C   LEU D 151     -11.637  -4.929  -1.729  1.00  0.00      PROD C
ATOM   1736  O   LEU D 151     -11.686  -4.953  -2.975  1.00  0.00      PROD O
ATOM   1737  N   THR D 152     -12.533  -4.185  -0.954  1.00  0.00      PROD N
ATOM   1738  HN  THR D 152     -12.249  -4.198   0.001  1.00  0.00      PROD H
ATOM   1739  CA  THR D 152     -13.679  -3.426  -1.496  1.00  0.00      PROD C
ATOM   1740  HA  THR D 152     -14.311  -4.088  -2.071  1.00  0.00      PROD H
ATOM   1741  CB  THR D 152     -14.541  -2.700  -0.488  1.00  0.00      PROD C
ATOM   1742  HB  THR D 152     -13.992  -1.859  -0.013  1.00  0.00      PROD H
ATOM   1743  OG1 THR D 152     -14.964  -3.545   0.557  1.00  0.00      PROD O
ATOM   1744  HG1 THR D 152     -14.177  -3.761   1.062  1.00  0.00      PROD H
ATOM   1745  CG2 THR D 152     -15.871  -2.165  -1.173  1.00  0.00      PROD C
ATOM   1746 HG21 THR D 152     -15.570  -1.452  -1.970  1.00  0.00      PROD H
ATOM   1747 HG22 THR D 152     -16.423  -1.638  -0.366  1.00  0.00      PROD H
ATOM   1748 HG23 THR D 152     -16.491  -2.975  -1.614  1.00  0.00      PROD H
ATOM   1749  C   THR D 152     -13.129  -2.369  -2.392  1.00  0.00      PROD C
ATOM   1750  O   THR D 152     -13.567  -2.131  -3.532  1.00  0.00      PROD O
ATOM   1751  N   LYS D 153     -12.101  -1.645  -1.908  1.00  0.00      PROD N
ATOM   1752  HN  LYS D 153     -11.781  -1.857  -0.988  1.00  0.00      PROD H
ATOM   1753  CA  LYS D 153     -11.444  -0.570  -2.619  1.00  0.00      PROD C
ATOM   1754  HA  LYS D 153     -12.215   0.162  -2.808  1.00  0.00      PROD H
ATOM   1755  CB  LYS D 153     -10.365   0.079  -1.677  1.00  0.00      PROD C
ATOM   1756  HB1 LYS D 153      -9.558   0.525  -2.296  1.00  0.00      PROD H
ATOM   1757  HB2 LYS D 153      -9.869  -0.716  -1.079  1.00  0.00      PROD H
ATOM   1758  CG  LYS D 153     -10.879   1.166  -0.699  1.00  0.00      PROD C
ATOM   1759  HG1 LYS D 153     -11.862   0.828  -0.307  1.00  0.00      PROD H
ATOM   1760  HG2 LYS D 153     -11.111   2.029  -1.359  1.00  0.00      PROD H
ATOM   1761  CD  LYS D 153     -10.020   1.521   0.495  1.00  0.00      PROD C
ATOM   1762  HD1 LYS D 153     -10.173   0.695   1.223  1.00  0.00      PROD H
ATOM   1763  HD2 LYS D 153     -10.403   2.400   1.057  1.00  0.00      PROD H
ATOM   1764  CE  LYS D 153      -8.580   1.806   0.100  1.00  0.00      PROD C
ATOM   1765  HE1 LYS D 153      -8.586   2.782  -0.430  1.00  0.00      PROD H
ATOM   1766  HE2 LYS D 153      -8.084   1.111  -0.611  1.00  0.00      PROD H
ATOM   1767  NZ  LYS D 153      -7.717   2.003   1.347  1.00  0.00      PROD N
ATOM   1768  HZ1 LYS D 153      -6.797   2.399   1.067  1.00  0.00      PROD H
ATOM   1769  HZ2 LYS D 153      -7.689   1.146   1.936  1.00  0.00      PROD H
ATOM   1770  HZ3 LYS D 153      -8.161   2.745   1.924  1.00  0.00      PROD H
ATOM   1771  C   LYS D 153     -10.782  -0.911  -4.018  1.00  0.00      PROD C
ATOM   1772  O   LYS D 153     -11.028  -0.240  -4.995  1.00  0.00      PROD O
ATOM   1773  N   LEU D 154     -10.060  -2.028  -4.082  1.00  0.00      PROD N
ATOM   1774  HN  LEU D 154      -9.799  -2.565  -3.283  1.00  0.00      PROD H
ATOM   1775  CA  LEU D 154      -9.493  -2.557  -5.334  1.00  0.00      PROD C
ATOM   1776  HA  LEU D 154      -8.965  -1.803  -5.899  1.00  0.00      PROD H
ATOM   1777  CB  LEU D 154      -8.642  -3.748  -4.876  1.00  0.00      PROD C
ATOM   1778  HB1 LEU D 154      -9.220  -4.639  -4.549  1.00  0.00      PROD H
ATOM   1779  HB2 LEU D 154      -8.117  -3.380  -3.969  1.00  0.00      PROD H
ATOM   1780  CG  LEU D 154      -7.652  -4.254  -5.854  1.00  0.00      PROD C
ATOM   1781  HG  LEU D 154      -6.861  -4.800  -5.297  1.00  0.00      PROD H
ATOM   1782  CD1 LEU D 154      -8.179  -5.207  -7.008  1.00  0.00      PROD C
ATOM   1783 HD11 LEU D 154      -8.465  -4.591  -7.886  1.00  0.00      PROD H
ATOM   1784 HD12 LEU D 154      -9.024  -5.823  -6.632  1.00  0.00      PROD H
ATOM   1785 HD13 LEU D 154      -7.339  -5.826  -7.388  1.00  0.00      PROD H
ATOM   1786  CD2 LEU D 154      -6.942  -3.055  -6.523  1.00  0.00      PROD C
ATOM   1787 HD21 LEU D 154      -6.726  -2.291  -5.747  1.00  0.00      PROD H
ATOM   1788 HD22 LEU D 154      -7.546  -2.636  -7.356  1.00  0.00      PROD H
ATOM   1789 HD23 LEU D 154      -6.032  -3.483  -6.995  1.00  0.00      PROD H
ATOM   1790  C   LEU D 154     -10.461  -2.998  -6.347  1.00  0.00      PROD C
ATOM   1791  O   LEU D 154     -10.457  -2.679  -7.516  1.00  0.00      PROD O
ATOM   1792  N   SER D 155     -11.598  -3.700  -5.897  1.00  0.00      PROD N
ATOM   1793  HN  SER D 155     -11.649  -3.999  -4.947  1.00  0.00      PROD H
ATOM   1794  CA  SER D 155     -12.751  -3.939  -6.697  1.00  0.00      PROD C
ATOM   1795  HA  SER D 155     -12.379  -4.437  -7.581  1.00  0.00      PROD H
ATOM   1796  CB  SER D 155     -13.713  -4.853  -5.929  1.00  0.00      PROD C
ATOM   1797  HB1 SER D 155     -14.564  -5.140  -6.582  1.00  0.00      PROD H
ATOM   1798  HB2 SER D 155     -14.235  -4.396  -5.061  1.00  0.00      PROD H
ATOM   1799  OG  SER D 155     -13.001  -5.957  -5.374  1.00  0.00      PROD O
ATOM   1800  HG1 SER D 155     -12.866  -5.743  -4.448  1.00  0.00      PROD H
ATOM   1801  C   SER D 155     -13.461  -2.751  -7.104  1.00  0.00      PROD C
ATOM   1802  O   SER D 155     -13.835  -2.649  -8.280  1.00  0.00      PROD O
ATOM   1803  N   LEU D 156     -13.621  -1.748  -6.190  1.00  0.00      PROD N
ATOM   1804  HN  LEU D 156     -13.347  -1.847  -5.236  1.00  0.00      PROD H
ATOM   1805  CA  LEU D 156     -14.203  -0.436  -6.539  1.00  0.00      PROD C
ATOM   1806  HA  LEU D 156     -15.234  -0.524  -6.849  1.00  0.00      PROD H
ATOM   1807  CB  LEU D 156     -14.054   0.448  -5.309  1.00  0.00      PROD C
ATOM   1808  HB1 LEU D 156     -13.039   0.811  -5.041  1.00  0.00      PROD H
ATOM   1809  HB2 LEU D 156     -14.509  -0.108  -4.461  1.00  0.00      PROD H
ATOM   1810  CG  LEU D 156     -14.896   1.776  -5.269  1.00  0.00      PROD C
ATOM   1811  HG  LEU D 156     -14.686   2.457  -6.122  1.00  0.00      PROD H
ATOM   1812  CD1 LEU D 156     -16.420   1.499  -5.238  1.00  0.00      PROD C
ATOM   1813 HD11 LEU D 156     -16.606   0.676  -4.515  1.00  0.00      PROD H
ATOM   1814 HD12 LEU D 156     -16.861   1.189  -6.210  1.00  0.00      PROD H
ATOM   1815 HD13 LEU D 156     -16.953   2.360  -4.783  1.00  0.00      PROD H
ATOM   1816  CD2 LEU D 156     -14.443   2.491  -3.973  1.00  0.00      PROD C
ATOM   1817 HD21 LEU D 156     -15.109   3.380  -3.961  1.00  0.00      PROD H
ATOM   1818 HD22 LEU D 156     -13.381   2.807  -4.053  1.00  0.00      PROD H
ATOM   1819 HD23 LEU D 156     -14.626   1.824  -3.103  1.00  0.00      PROD H
ATOM   1820  C   LEU D 156     -13.622   0.282  -7.682  1.00  0.00      PROD C
ATOM   1821  O   LEU D 156     -14.202   0.586  -8.724  1.00  0.00      PROD O
ATOM   1822  N   PHE D 157     -12.344   0.611  -7.541  1.00  0.00      PROD N
ATOM   1823  HN  PHE D 157     -11.869   0.321  -6.714  1.00  0.00      PROD H
ATOM   1824  CA  PHE D 157     -11.549   1.258  -8.579  1.00  0.00      PROD C
ATOM   1825  HA  PHE D 157     -12.004   2.231  -8.688  1.00  0.00      PROD H
ATOM   1826  CB  PHE D 157     -10.102   1.529  -8.127  1.00  0.00      PROD C
ATOM   1827  HB1 PHE D 157      -9.549   2.105  -8.899  1.00  0.00      PROD H
ATOM   1828  HB2 PHE D 157      -9.719   0.498  -7.973  1.00  0.00      PROD H
ATOM   1829  CG  PHE D 157      -9.763   2.240  -6.795  1.00  0.00      PROD C
ATOM   1830  CD1 PHE D 157     -10.653   3.173  -6.190  1.00  0.00      PROD C
ATOM   1831  HD1 PHE D 157     -11.652   3.382  -6.543  1.00  0.00      PROD H
ATOM   1832  CE1 PHE D 157     -10.283   3.876  -5.034  1.00  0.00      PROD C
ATOM   1833  HE1 PHE D 157     -10.903   4.661  -4.628  1.00  0.00      PROD H
ATOM   1834  CZ  PHE D 157      -9.085   3.602  -4.427  1.00  0.00      PROD C
ATOM   1835  HZ  PHE D 157      -8.851   3.993  -3.447  1.00  0.00      PROD H
ATOM   1836  CD2 PHE D 157      -8.621   1.861  -6.010  1.00  0.00      PROD C
ATOM   1837  HD2 PHE D 157      -7.979   1.104  -6.434  1.00  0.00      PROD H
ATOM   1838  CE2 PHE D 157      -8.232   2.615  -4.947  1.00  0.00      PROD C
ATOM   1839  HE2 PHE D 157      -7.276   2.400  -4.493  1.00  0.00      PROD H
ATOM   1840  C   PHE D 157     -11.499   0.615  -9.922  1.00  0.00      PROD C
ATOM   1841  O   PHE D 157     -11.598   1.218 -10.939  1.00  0.00      PROD O
ATOM   1842  N   CYS D 158     -11.432  -0.703 -10.007  1.00  0.00      PROD N
ATOM   1843  HN  CYS D 158     -11.357  -1.202  -9.147  1.00  0.00      PROD H
ATOM   1844  CA  CYS D 158     -11.633  -1.426 -11.203  1.00  0.00      PROD C
ATOM   1845  HA  CYS D 158     -10.936  -1.115 -11.967  1.00  0.00      PROD H
ATOM   1846  CB  CYS D 158     -11.319  -2.907 -10.900  1.00  0.00      PROD C
ATOM   1847  HB1 CYS D 158     -11.830  -3.612 -11.590  1.00  0.00      PROD H
ATOM   1848  HB2 CYS D 158     -11.765  -3.283  -9.954  1.00  0.00      PROD H
ATOM   1849  SG  CYS D 158      -9.540  -3.257 -10.946  1.00  0.00      PROD S
ATOM   1850  HG1 CYS D 158      -9.311  -3.225  -9.641  1.00  0.00      PROD H
ATOM   1851  C   CYS D 158     -12.957  -1.337 -11.874  1.00  0.00      PROD C
ATOM   1852  O   CYS D 158     -13.019  -1.114 -13.060  1.00  0.00      PROD O
ATOM   1853  N   TYR D 159     -14.046  -1.444 -11.109  1.00  0.00      PROD N
ATOM   1854  HN  TYR D 159     -13.893  -1.628 -10.141  1.00  0.00      PROD H
ATOM   1855  CA  TYR D 159     -15.423  -1.162 -11.474  1.00  0.00      PROD C
ATOM   1856  HA  TYR D 159     -15.749  -1.966 -12.118  1.00  0.00      PROD H
ATOM   1857  CB  TYR D 159     -16.333  -1.411 -10.254  1.00  0.00      PROD C
ATOM   1858  HB1 TYR D 159     -15.769  -1.042  -9.371  1.00  0.00      PROD H
ATOM   1859  HB2 TYR D 159     -16.414  -2.492 -10.010  1.00  0.00      PROD H
ATOM   1860  CG  TYR D 159     -17.627  -0.720 -10.192  1.00  0.00      PROD C
ATOM   1861  CD1 TYR D 159     -18.531  -1.031 -11.205  1.00  0.00      PROD C
ATOM   1862  HD1 TYR D 159     -18.418  -1.798 -11.957  1.00  0.00      PROD H
ATOM   1863  CE1 TYR D 159     -19.732  -0.287 -11.242  1.00  0.00      PROD C
ATOM   1864  HE1 TYR D 159     -20.491  -0.441 -11.995  1.00  0.00      PROD H
ATOM   1865  CZ  TYR D 159     -19.987   0.743 -10.320  1.00  0.00      PROD C
ATOM   1866  OH  TYR D 159     -21.177   1.500 -10.448  1.00  0.00      PROD O
ATOM   1867  HH  TYR D 159     -21.704   1.096 -11.141  1.00  0.00      PROD H
ATOM   1868  CD2 TYR D 159     -17.875   0.318  -9.281  1.00  0.00      PROD C
ATOM   1869  HD2 TYR D 159     -17.118   0.659  -8.591  1.00  0.00      PROD H
ATOM   1870  CE2 TYR D 159     -19.112   0.998  -9.326  1.00  0.00      PROD C
ATOM   1871  HE2 TYR D 159     -19.198   1.785  -8.592  1.00  0.00      PROD H
ATOM   1872  C   TYR D 159     -15.645   0.255 -12.046  1.00  0.00      PROD C
ATOM   1873  O   TYR D 159     -16.275   0.520 -13.081  1.00  0.00      PROD O
ATOM   1874  N   ILE D 160     -14.994   1.272 -11.371  1.00  0.00      PROD N
ATOM   1875  HN  ILE D 160     -14.479   1.159 -10.525  1.00  0.00      PROD H
ATOM   1876  CA  ILE D 160     -14.985   2.650 -11.844  1.00  0.00      PROD C
ATOM   1877  HA  ILE D 160     -15.971   3.087 -11.897  1.00  0.00      PROD H
ATOM   1878  CB  ILE D 160     -14.209   3.621 -10.921  1.00  0.00      PROD C
ATOM   1879  HB  ILE D 160     -13.210   3.219 -10.651  1.00  0.00      PROD H
ATOM   1880  CG2 ILE D 160     -14.105   5.080 -11.471  1.00  0.00      PROD C
ATOM   1881 HG21 ILE D 160     -13.538   5.700 -10.745  1.00  0.00      PROD H
ATOM   1882 HG22 ILE D 160     -15.151   5.429 -11.610  1.00  0.00      PROD H
ATOM   1883 HG23 ILE D 160     -13.577   5.159 -12.446  1.00  0.00      PROD H
ATOM   1884  CG1 ILE D 160     -15.033   3.794  -9.581  1.00  0.00      PROD C
ATOM   1885 HG11 ILE D 160     -15.399   2.855  -9.113  1.00  0.00      PROD H
ATOM   1886 HG12 ILE D 160     -15.987   4.350  -9.701  1.00  0.00      PROD H
ATOM   1887  CD  ILE D 160     -14.167   4.585  -8.485  1.00  0.00      PROD C
ATOM   1888  HD1 ILE D 160     -13.180   4.234  -8.114  1.00  0.00      PROD H
ATOM   1889  HD2 ILE D 160     -14.775   4.602  -7.556  1.00  0.00      PROD H
ATOM   1890  HD3 ILE D 160     -14.021   5.654  -8.750  1.00  0.00      PROD H
ATOM   1891  C   ILE D 160     -14.310   2.725 -13.268  1.00  0.00      PROD C
ATOM   1892  O   ILE D 160     -14.712   3.422 -14.268  1.00  0.00      PROD O
ATOM   1893  N   ALA D 161     -13.164   2.015 -13.459  1.00  0.00      PROD N
ATOM   1894  HN  ALA D 161     -12.729   1.612 -12.657  1.00  0.00      PROD H
ATOM   1895  CA  ALA D 161     -12.438   1.935 -14.752  1.00  0.00      PROD C
ATOM   1896  HA  ALA D 161     -12.149   2.910 -15.117  1.00  0.00      PROD H
ATOM   1897  CB  ALA D 161     -11.042   1.227 -14.659  1.00  0.00      PROD C
ATOM   1898  HB1 ALA D 161     -10.636   1.200 -15.693  1.00  0.00      PROD H
ATOM   1899  HB2 ALA D 161     -11.187   0.215 -14.225  1.00  0.00      PROD H
ATOM   1900  HB3 ALA D 161     -10.442   1.920 -14.032  1.00  0.00      PROD H
ATOM   1901  C   ALA D 161     -13.306   1.246 -15.866  1.00  0.00      PROD C
ATOM   1902  O   ALA D 161     -13.414   1.796 -16.954  1.00  0.00      PROD O
ATOM   1903  N   ASN D 162     -13.960   0.130 -15.644  1.00  0.00      PROD N
ATOM   1904  HN  ASN D 162     -13.965  -0.200 -14.703  1.00  0.00      PROD H
ATOM   1905  CA  ASN D 162     -14.897  -0.500 -16.518  1.00  0.00      PROD C
ATOM   1906  HA  ASN D 162     -14.429  -0.796 -17.446  1.00  0.00      PROD H
ATOM   1907  CB  ASN D 162     -15.176  -1.898 -15.860  1.00  0.00      PROD C
ATOM   1908  HB1 ASN D 162     -15.822  -1.828 -14.959  1.00  0.00      PROD H
ATOM   1909  HB2 ASN D 162     -14.239  -2.420 -15.571  1.00  0.00      PROD H
ATOM   1910  CG  ASN D 162     -15.893  -2.747 -16.894  1.00  0.00      PROD C
ATOM   1911  OD1 ASN D 162     -15.511  -2.807 -18.062  1.00  0.00      PROD O
ATOM   1912  ND2 ASN D 162     -16.973  -3.463 -16.541  1.00  0.00      PROD N
ATOM   1913 HD21 ASN D 162     -17.324  -3.394 -15.608  1.00  0.00      PROD H
ATOM   1914 HD22 ASN D 162     -17.236  -4.184 -17.183  1.00  0.00      PROD H
ATOM   1915  C   ASN D 162     -16.118   0.330 -16.722  1.00  0.00      PROD C
ATOM   1916  O   ASN D 162     -16.724   0.348 -17.777  1.00  0.00      PROD O
ATOM   1917  N   TYR D 163     -16.602   1.100 -15.660  1.00  0.00      PROD N
ATOM   1918  HN  TYR D 163     -16.126   1.232 -14.794  1.00  0.00      PROD H
ATOM   1919  CA  TYR D 163     -17.788   1.900 -15.888  1.00  0.00      PROD C
ATOM   1920  HA  TYR D 163     -18.548   1.241 -16.282  1.00  0.00      PROD H
ATOM   1921  CB  TYR D 163     -18.364   2.375 -14.565  1.00  0.00      PROD C
ATOM   1922  HB1 TYR D 163     -17.518   3.020 -14.247  1.00  0.00      PROD H
ATOM   1923  HB2 TYR D 163     -18.409   1.553 -13.818  1.00  0.00      PROD H
ATOM   1924  CG  TYR D 163     -19.670   3.219 -14.599  1.00  0.00      PROD C
ATOM   1925  CD1 TYR D 163     -19.628   4.619 -14.490  1.00  0.00      PROD C
ATOM   1926  HD1 TYR D 163     -18.669   5.054 -14.252  1.00  0.00      PROD H
ATOM   1927  CE1 TYR D 163     -20.828   5.381 -14.676  1.00  0.00      PROD C
ATOM   1928  HE1 TYR D 163     -20.721   6.454 -14.627  1.00  0.00      PROD H
ATOM   1929  CZ  TYR D 163     -21.952   4.640 -14.945  1.00  0.00      PROD C
ATOM   1930  OH  TYR D 163     -23.140   5.313 -15.075  1.00  0.00      PROD O
ATOM   1931  HH  TYR D 163     -23.045   6.144 -14.604  1.00  0.00      PROD H
ATOM   1932  CD2 TYR D 163     -20.895   2.549 -14.585  1.00  0.00      PROD C
ATOM   1933  HD2 TYR D 163     -20.887   1.470 -14.546  1.00  0.00      PROD H
ATOM   1934  CE2 TYR D 163     -22.058   3.252 -14.942  1.00  0.00      PROD C
ATOM   1935  HE2 TYR D 163     -22.976   2.697 -15.067  1.00  0.00      PROD H
ATOM   1936  C   TYR D 163     -17.666   3.043 -16.884  1.00  0.00      PROD C
ATOM   1937  O   TYR D 163     -18.410   3.204 -17.800  1.00  0.00      PROD O
ATOM   1938  N   LEU D 164     -16.525   3.810 -16.807  1.00  0.00      PROD N
ATOM   1939  HN  LEU D 164     -15.818   3.503 -16.175  1.00  0.00      PROD H
ATOM   1940  CA  LEU D 164     -16.267   4.783 -17.874  1.00  0.00      PROD C
ATOM   1941  HA  LEU D 164     -17.078   5.475 -18.045  1.00  0.00      PROD H
ATOM   1942  CB  LEU D 164     -15.096   5.667 -17.448  1.00  0.00      PROD C
ATOM   1943  HB1 LEU D 164     -14.989   6.437 -18.242  1.00  0.00      PROD H
ATOM   1944  HB2 LEU D 164     -14.228   5.018 -17.204  1.00  0.00      PROD H
ATOM   1945  CG  LEU D 164     -15.360   6.472 -16.157  1.00  0.00      PROD C
ATOM   1946  HG  LEU D 164     -15.640   5.703 -15.405  1.00  0.00      PROD H
ATOM   1947  CD1 LEU D 164     -14.109   7.335 -15.802  1.00  0.00      PROD C
ATOM   1948 HD11 LEU D 164     -14.270   7.863 -14.839  1.00  0.00      PROD H
ATOM   1949 HD12 LEU D 164     -13.874   8.034 -16.633  1.00  0.00      PROD H
ATOM   1950 HD13 LEU D 164     -13.316   6.566 -15.685  1.00  0.00      PROD H
ATOM   1951  CD2 LEU D 164     -16.485   7.442 -16.310  1.00  0.00      PROD C
ATOM   1952 HD21 LEU D 164     -16.629   7.976 -15.346  1.00  0.00      PROD H
ATOM   1953 HD22 LEU D 164     -17.458   6.975 -16.575  1.00  0.00      PROD H
ATOM   1954 HD23 LEU D 164     -16.237   8.285 -16.990  1.00  0.00      PROD H
ATOM   1955  C   LEU D 164     -15.981   4.231 -19.289  1.00  0.00      PROD C
ATOM   1956  O   LEU D 164     -15.989   4.956 -20.307  1.00  0.00      PROD O
ATOM   1957  N   VAL D 165     -15.570   2.962 -19.430  1.00  0.00      PROD N
ATOM   1958  HN  VAL D 165     -15.224   2.579 -18.576  1.00  0.00      PROD H
ATOM   1959  CA  VAL D 165     -15.432   2.293 -20.666  1.00  0.00      PROD C
ATOM   1960  HA  VAL D 165     -14.832   2.894 -21.333  1.00  0.00      PROD H
ATOM   1961  CB  VAL D 165     -14.657   0.937 -20.532  1.00  0.00      PROD C
ATOM   1962  HB  VAL D 165     -15.028   0.274 -19.721  1.00  0.00      PROD H
ATOM   1963  CG1 VAL D 165     -14.812   0.017 -21.789  1.00  0.00      PROD C
ATOM   1964 HG11 VAL D 165     -14.093  -0.807 -21.592  1.00  0.00      PROD H
ATOM   1965 HG12 VAL D 165     -14.589   0.589 -22.715  1.00  0.00      PROD H
ATOM   1966 HG13 VAL D 165     -15.839  -0.408 -21.768  1.00  0.00      PROD H
ATOM   1967  CG2 VAL D 165     -13.147   1.221 -20.266  1.00  0.00      PROD C
ATOM   1968 HG21 VAL D 165     -13.001   1.922 -19.417  1.00  0.00      PROD H
ATOM   1969 HG22 VAL D 165     -12.641   1.537 -21.204  1.00  0.00      PROD H
ATOM   1970 HG23 VAL D 165     -12.755   0.274 -19.839  1.00  0.00      PROD H
ATOM   1971  C   VAL D 165     -16.752   1.982 -21.351  1.00  0.00      PROD C
ATOM   1972  O   VAL D 165     -16.836   2.177 -22.561  1.00  0.00      PROD O
ATOM   1973  N   ARG D 166     -17.802   1.628 -20.574  1.00  0.00      PROD N
ATOM   1974  HN  ARG D 166     -17.681   1.497 -19.593  1.00  0.00      PROD H
ATOM   1975  CA  ARG D 166     -19.102   1.260 -21.139  1.00  0.00      PROD C
ATOM   1976  HA  ARG D 166     -18.966   0.965 -22.169  1.00  0.00      PROD H
ATOM   1977  CB  ARG D 166     -19.638   0.072 -20.429  1.00  0.00      PROD C
ATOM   1978  HB1 ARG D 166     -20.672  -0.140 -20.776  1.00  0.00      PROD H
ATOM   1979  HB2 ARG D 166     -19.688   0.155 -19.322  1.00  0.00      PROD H
ATOM   1980  CG  ARG D 166     -18.895  -1.267 -20.663  1.00  0.00      PROD C
ATOM   1981  HG1 ARG D 166     -19.437  -1.952 -19.977  1.00  0.00      PROD H
ATOM   1982  HG2 ARG D 166     -17.902  -1.254 -20.164  1.00  0.00      PROD H
ATOM   1983  CD  ARG D 166     -18.858  -1.669 -22.141  1.00  0.00      PROD C
ATOM   1984  HD1 ARG D 166     -18.338  -1.000 -22.860  1.00  0.00      PROD H
ATOM   1985  HD2 ARG D 166     -19.878  -1.871 -22.532  1.00  0.00      PROD H
ATOM   1986  NE  ARG D 166     -17.977  -2.916 -22.180  1.00  0.00      PROD N
ATOM   1987  HE  ARG D 166     -17.366  -2.996 -21.393  1.00  0.00      PROD H
ATOM   1988  CZ  ARG D 166     -17.569  -3.606 -23.198  1.00  0.00      PROD C
ATOM   1989  NH1 ARG D 166     -18.284  -3.511 -24.329  1.00  0.00      PROD N
ATOM   1990 HH11 ARG D 166     -18.879  -2.706 -24.344  1.00  0.00      PROD H
ATOM   1991 HH12 ARG D 166     -17.896  -3.951 -25.139  1.00  0.00      PROD H
ATOM   1992  NH2 ARG D 166     -16.545  -4.433 -23.039  1.00  0.00      PROD N
ATOM   1993 HH21 ARG D 166     -16.048  -4.479 -22.172  1.00  0.00      PROD H
ATOM   1994 HH22 ARG D 166     -16.360  -5.156 -23.704  1.00  0.00      PROD H
ATOM   1995  C   ARG D 166     -20.114   2.414 -21.096  1.00  0.00      PROD C
ATOM   1996  O   ARG D 166     -21.031   2.429 -21.948  1.00  0.00      PROD O
ATOM   1997  N   LYS D 167     -19.922   3.349 -20.147  1.00  0.00      PROD N
ATOM   1998  HN  LYS D 167     -19.204   3.313 -19.457  1.00  0.00      PROD H
ATOM   1999  CA  LYS D 167     -20.874   4.433 -19.853  1.00  0.00      PROD C
ATOM   2000  HA  LYS D 167     -21.604   4.403 -20.649  1.00  0.00      PROD H
ATOM   2001  CB  LYS D 167     -21.620   4.233 -18.462  1.00  0.00      PROD C
ATOM   2002  HB1 LYS D 167     -22.172   5.132 -18.115  1.00  0.00      PROD H
ATOM   2003  HB2 LYS D 167     -20.836   4.117 -17.684  1.00  0.00      PROD H
ATOM   2004  CG  LYS D 167     -22.541   2.996 -18.458  1.00  0.00      PROD C
ATOM   2005  HG1 LYS D 167     -23.108   2.943 -17.504  1.00  0.00      PROD H
ATOM   2006  HG2 LYS D 167     -21.828   2.167 -18.652  1.00  0.00      PROD H
ATOM   2007  CD  LYS D 167     -23.560   3.043 -19.583  1.00  0.00      PROD C
ATOM   2008  HD1 LYS D 167     -23.024   2.605 -20.452  1.00  0.00      PROD H
ATOM   2009  HD2 LYS D 167     -23.819   4.100 -19.808  1.00  0.00      PROD H
ATOM   2010  CE  LYS D 167     -24.827   2.280 -19.245  1.00  0.00      PROD C
ATOM   2011  HE1 LYS D 167     -25.102   2.843 -18.327  1.00  0.00      PROD H
ATOM   2012  HE2 LYS D 167     -24.526   1.242 -18.987  1.00  0.00      PROD H
ATOM   2013  NZ  LYS D 167     -25.870   2.399 -20.332  1.00  0.00      PROD N
ATOM   2014  HZ1 LYS D 167     -25.573   2.047 -21.265  1.00  0.00      PROD H
ATOM   2015  HZ2 LYS D 167     -26.079   3.416 -20.281  1.00  0.00      PROD H
ATOM   2016  HZ3 LYS D 167     -26.694   1.828 -20.054  1.00  0.00      PROD H
ATOM   2017  C   LYS D 167     -20.243   5.756 -19.763  1.00  0.00      PROD C
ATOM   2018  O   LYS D 167     -20.773   6.664 -19.164  1.00  0.00      PROD O
ATOM   2019  N   GLY D 168     -19.049   5.941 -20.422  1.00  0.00      PROD N
ATOM   2020  HN  GLY D 168     -18.713   5.186 -20.979  1.00  0.00      PROD H
ATOM   2021  CA  GLY D 168     -18.268   7.172 -20.414  1.00  0.00      PROD C
ATOM   2022  HA1 GLY D 168     -17.342   7.003 -20.943  1.00  0.00      PROD H
ATOM   2023  HA2 GLY D 168     -18.145   7.500 -19.393  1.00  0.00      PROD H
ATOM   2024  C   GLY D 168     -18.965   8.242 -21.187  1.00  0.00      PROD C
ATOM   2025  O   GLY D 168     -18.985   9.445 -20.789  1.00  0.00      PROD O
ATOM   2026  N   ASP D 169     -19.616   7.879 -22.317  1.00  0.00      PROD N
ATOM   2027  HN  ASP D 169     -19.581   6.971 -22.726  1.00  0.00      PROD H
ATOM   2028  CA  ASP D 169     -20.565   8.702 -22.942  1.00  0.00      PROD C
ATOM   2029  HA  ASP D 169     -20.068   9.626 -23.199  1.00  0.00      PROD H
ATOM   2030  CB  ASP D 169     -21.059   8.049 -24.322  1.00  0.00      PROD C
ATOM   2031  HB1 ASP D 169     -20.197   8.014 -25.022  1.00  0.00      PROD H
ATOM   2032  HB2 ASP D 169     -21.901   8.630 -24.755  1.00  0.00      PROD H
ATOM   2033  CG  ASP D 169     -21.641   6.624 -24.239  1.00  0.00      PROD C
ATOM   2034  OD1 ASP D 169     -21.799   6.014 -25.341  1.00  0.00      PROD O
ATOM   2035  OD2 ASP D 169     -21.879   6.118 -23.113  1.00  0.00      PROD O
ATOM   2036  C   ASP D 169     -21.778   9.120 -22.072  1.00  0.00      PROD C
ATOM   2037  O   ASP D 169     -22.285  10.228 -21.996  1.00  0.00      PROD O
ATOM   2038  N   GLU D 170     -22.299   8.207 -21.300  1.00  0.00      PROD N
ATOM   2039  HN  GLU D 170     -22.143   7.232 -21.441  1.00  0.00      PROD H
ATOM   2040  CA  GLU D 170     -23.515   8.469 -20.604  1.00  0.00      PROD C
ATOM   2041  HA  GLU D 170     -24.162   9.007 -21.281  1.00  0.00      PROD H
ATOM   2042  CB  GLU D 170     -24.172   7.125 -20.353  1.00  0.00      PROD C
ATOM   2043  HB1 GLU D 170     -23.574   6.539 -19.623  1.00  0.00      PROD H
ATOM   2044  HB2 GLU D 170     -24.155   6.471 -21.252  1.00  0.00      PROD H
ATOM   2045  CG  GLU D 170     -25.605   7.132 -19.847  1.00  0.00      PROD C
ATOM   2046  HG1 GLU D 170     -26.352   7.661 -20.477  1.00  0.00      PROD H
ATOM   2047  HG2 GLU D 170     -25.622   7.586 -18.834  1.00  0.00      PROD H
ATOM   2048  CD  GLU D 170     -26.134   5.739 -19.593  1.00  0.00      PROD C
ATOM   2049  OE1 GLU D 170     -26.334   5.479 -18.377  1.00  0.00      PROD O
ATOM   2050  OE2 GLU D 170     -26.479   4.960 -20.543  1.00  0.00      PROD O
ATOM   2051  C   GLU D 170     -23.356   9.212 -19.288  1.00  0.00      PROD C
ATOM   2052  O   GLU D 170     -24.258   9.923 -18.858  1.00  0.00      PROD O
ATOM   2053  N   VAL D 171     -22.149   9.120 -18.668  1.00  0.00      PROD N
ATOM   2054  HN  VAL D 171     -21.471   8.422 -18.885  1.00  0.00      PROD H
ATOM   2055  CA  VAL D 171     -21.628  10.131 -17.767  1.00  0.00      PROD C
ATOM   2056  HA  VAL D 171     -22.352  10.143 -16.965  1.00  0.00      PROD H
ATOM   2057  CB  VAL D 171     -20.278   9.741 -17.189  1.00  0.00      PROD C
ATOM   2058  HB  VAL D 171     -19.555   9.495 -17.996  1.00  0.00      PROD H
ATOM   2059  CG1 VAL D 171     -19.593  10.869 -16.425  1.00  0.00      PROD C
ATOM   2060 HG11 VAL D 171     -18.673  10.529 -15.904  1.00  0.00      PROD H
ATOM   2061 HG12 VAL D 171     -20.305  11.406 -15.762  1.00  0.00      PROD H
ATOM   2062 HG13 VAL D 171     -19.292  11.581 -17.223  1.00  0.00      PROD H
ATOM   2063  CG2 VAL D 171     -20.380   8.527 -16.230  1.00  0.00      PROD C
ATOM   2064 HG21 VAL D 171     -20.831   8.809 -15.255  1.00  0.00      PROD H
ATOM   2065 HG22 VAL D 171     -19.402   8.069 -15.970  1.00  0.00      PROD H
ATOM   2066 HG23 VAL D 171     -20.989   7.690 -16.633  1.00  0.00      PROD H
ATOM   2067  C   VAL D 171     -21.564  11.554 -18.322  1.00  0.00      PROD C
ATOM   2068  O   VAL D 171     -22.053  12.499 -17.708  1.00  0.00      PROD O
ATOM   2069  N   ARG D 172     -21.151  11.691 -19.546  1.00  0.00      PROD N
ATOM   2070  HN  ARG D 172     -20.689  10.903 -19.946  1.00  0.00      PROD H
ATOM   2071  CA  ARG D 172     -21.371  13.008 -20.197  1.00  0.00      PROD C
ATOM   2072  HA  ARG D 172     -20.866  13.689 -19.529  1.00  0.00      PROD H
ATOM   2073  CB  ARG D 172     -20.600  13.091 -21.547  1.00  0.00      PROD C
ATOM   2074  HB1 ARG D 172     -20.946  13.912 -22.211  1.00  0.00      PROD H
ATOM   2075  HB2 ARG D 172     -20.816  12.122 -22.046  1.00  0.00      PROD H
ATOM   2076  CG  ARG D 172     -19.086  13.172 -21.465  1.00  0.00      PROD C
ATOM   2077  HG1 ARG D 172     -18.781  12.158 -21.130  1.00  0.00      PROD H
ATOM   2078  HG2 ARG D 172     -18.730  14.001 -20.816  1.00  0.00      PROD H
ATOM   2079  CD  ARG D 172     -18.405  13.347 -22.806  1.00  0.00      PROD C
ATOM   2080  HD1 ARG D 172     -18.436  14.435 -23.027  1.00  0.00      PROD H
ATOM   2081  HD2 ARG D 172     -18.775  12.647 -23.585  1.00  0.00      PROD H
ATOM   2082  NE  ARG D 172     -16.895  13.160 -22.722  1.00  0.00      PROD N
ATOM   2083  HE  ARG D 172     -16.489  12.791 -21.886  1.00  0.00      PROD H
ATOM   2084  CZ  ARG D 172     -15.975  13.361 -23.663  1.00  0.00      PROD C
ATOM   2085  NH1 ARG D 172     -16.338  13.614 -24.902  1.00  0.00      PROD N
ATOM   2086 HH11 ARG D 172     -17.300  13.737 -25.148  1.00  0.00      PROD H
ATOM   2087 HH12 ARG D 172     -15.576  13.741 -25.536  1.00  0.00      PROD H
ATOM   2088  NH2 ARG D 172     -14.698  13.125 -23.427  1.00  0.00      PROD N
ATOM   2089 HH21 ARG D 172     -14.113  13.052 -24.234  1.00  0.00      PROD H
ATOM   2090 HH22 ARG D 172     -14.396  12.819 -22.524  1.00  0.00      PROD H
ATOM   2091  C   ARG D 172     -22.715  13.481 -20.443  1.00  0.00      PROD C
ATOM   2092  O   ARG D 172     -22.871  14.703 -20.469  1.00  0.00      PROD O
ATOM   2093  N   ASN D 173     -23.614  12.591 -20.745  1.00  0.00      PROD N
ATOM   2094  HN  ASN D 173     -23.304  11.667 -20.954  1.00  0.00      PROD H
ATOM   2095  CA  ASN D 173     -24.933  12.838 -21.116  1.00  0.00      PROD C
ATOM   2096  HA  ASN D 173     -24.985  13.782 -21.638  1.00  0.00      PROD H
ATOM   2097  CB  ASN D 173     -25.303  11.606 -22.023  1.00  0.00      PROD C
ATOM   2098  HB1 ASN D 173     -26.409  11.616 -22.134  1.00  0.00      PROD H
ATOM   2099  HB2 ASN D 173     -25.025  10.768 -21.349  1.00  0.00      PROD H
ATOM   2100  CG  ASN D 173     -24.579  11.607 -23.372  1.00  0.00      PROD C
ATOM   2101  OD1 ASN D 173     -23.861  12.512 -23.839  1.00  0.00      PROD O
ATOM   2102  ND2 ASN D 173     -24.638  10.437 -24.074  1.00  0.00      PROD N
ATOM   2103 HD21 ASN D 173     -25.246   9.704 -23.772  1.00  0.00      PROD H
ATOM   2104 HD22 ASN D 173     -24.294  10.418 -25.013  1.00  0.00      PROD H
ATOM   2105  C   ASN D 173     -25.845  13.112 -19.889  1.00  0.00      PROD C
ATOM   2106  O   ASN D 173     -26.689  13.992 -19.938  1.00  0.00      PROD O
ATOM   2107  N   ASN D 174     -25.740  12.241 -18.831  1.00  0.00      PROD N
ATOM   2108  HN  ASN D 174     -24.954  11.637 -18.726  1.00  0.00      PROD H
ATOM   2109  CA  ASN D 174     -26.760  12.046 -17.807  1.00  0.00      PROD C
ATOM   2110  HA  ASN D 174     -27.512  12.810 -17.939  1.00  0.00      PROD H
ATOM   2111  CB  ASN D 174     -27.307  10.626 -17.795  1.00  0.00      PROD C
ATOM   2112  HB1 ASN D 174     -28.013  10.443 -16.956  1.00  0.00      PROD H
ATOM   2113  HB2 ASN D 174     -26.446   9.924 -17.795  1.00  0.00      PROD H
ATOM   2114  CG  ASN D 174     -28.161  10.453 -19.037  1.00  0.00      PROD C
ATOM   2115  OD1 ASN D 174     -28.569  11.368 -19.746  1.00  0.00      PROD O
ATOM   2116  ND2 ASN D 174     -28.570   9.206 -19.391  1.00  0.00      PROD N
ATOM   2117 HD21 ASN D 174     -29.153   9.111 -20.198  1.00  0.00      PROD H
ATOM   2118 HD22 ASN D 174     -28.504   8.468 -18.719  1.00  0.00      PROD H
ATOM   2119  C   ASN D 174     -26.293  12.415 -16.445  1.00  0.00      PROD C
ATOM   2120  O   ASN D 174     -25.172  12.278 -15.965  1.00  0.00      PROD O
ATOM   2121  N   LEU D 175     -27.302  12.987 -15.700  1.00  0.00      PROD N
ATOM   2122  HN  LEU D 175     -28.075  13.332 -16.226  1.00  0.00      PROD H
ATOM   2123  CA  LEU D 175     -27.299  13.177 -14.235  1.00  0.00      PROD C
ATOM   2124  HA  LEU D 175     -26.327  13.576 -13.984  1.00  0.00      PROD H
ATOM   2125  CB  LEU D 175     -28.317  14.152 -13.658  1.00  0.00      PROD C
ATOM   2126  HB1 LEU D 175     -29.271  13.850 -14.140  1.00  0.00      PROD H
ATOM   2127  HB2 LEU D 175     -28.126  15.144 -14.121  1.00  0.00      PROD H
ATOM   2128  CG  LEU D 175     -28.578  14.314 -12.138  1.00  0.00      PROD C
ATOM   2129  HG  LEU D 175     -28.944  13.350 -11.724  1.00  0.00      PROD H
ATOM   2130  CD1 LEU D 175     -27.233  14.602 -11.441  1.00  0.00      PROD C
ATOM   2131 HD11 LEU D 175     -26.605  13.689 -11.359  1.00  0.00      PROD H
ATOM   2132 HD12 LEU D 175     -27.288  14.944 -10.385  1.00  0.00      PROD H
ATOM   2133 HD13 LEU D 175     -26.713  15.417 -11.988  1.00  0.00      PROD H
ATOM   2134  CD2 LEU D 175     -29.554  15.527 -11.988  1.00  0.00      PROD C
ATOM   2135 HD21 LEU D 175     -29.696  15.807 -10.922  1.00  0.00      PROD H
ATOM   2136 HD22 LEU D 175     -30.471  15.484 -12.613  1.00  0.00      PROD H
ATOM   2137 HD23 LEU D 175     -29.036  16.400 -12.439  1.00  0.00      PROD H
ATOM   2138  C   LEU D 175     -27.372  11.833 -13.525  1.00  0.00      PROD C
ATOM   2139  O   LEU D 175     -26.562  11.539 -12.604  1.00  0.00      PROD O
ATOM   2140  N   ARG D 176     -28.231  10.912 -13.918  1.00  0.00      PROD N
ATOM   2141  HN  ARG D 176     -28.911  11.193 -14.591  1.00  0.00      PROD H
ATOM   2142  CA  ARG D 176     -28.327   9.495 -13.351  1.00  0.00      PROD C
ATOM   2143  HA  ARG D 176     -28.496   9.616 -12.291  1.00  0.00      PROD H
ATOM   2144  CB  ARG D 176     -29.419   8.700 -14.105  1.00  0.00      PROD C
ATOM   2145  HB1 ARG D 176     -29.335   7.621 -13.857  1.00  0.00      PROD H
ATOM   2146  HB2 ARG D 176     -29.218   8.808 -15.192  1.00  0.00      PROD H
ATOM   2147  CG  ARG D 176     -30.865   9.046 -13.931  1.00  0.00      PROD C
ATOM   2148  HG1 ARG D 176     -30.991  10.149 -13.976  1.00  0.00      PROD H
ATOM   2149  HG2 ARG D 176     -31.240   8.790 -12.917  1.00  0.00      PROD H
ATOM   2150  CD  ARG D 176     -31.846   8.350 -14.905  1.00  0.00      PROD C
ATOM   2151  HD1 ARG D 176     -32.890   8.459 -14.539  1.00  0.00      PROD H
ATOM   2152  HD2 ARG D 176     -31.616   7.272 -15.041  1.00  0.00      PROD H
ATOM   2153  NE  ARG D 176     -31.647   9.103 -16.219  1.00  0.00      PROD N
ATOM   2154  HE  ARG D 176     -31.002   9.864 -16.152  1.00  0.00      PROD H
ATOM   2155  CZ  ARG D 176     -31.852   8.602 -17.425  1.00  0.00      PROD C
ATOM   2156  NH1 ARG D 176     -32.318   7.392 -17.675  1.00  0.00      PROD N
ATOM   2157 HH11 ARG D 176     -32.542   6.796 -16.904  1.00  0.00      PROD H
ATOM   2158 HH12 ARG D 176     -32.243   7.067 -18.617  1.00  0.00      PROD H
ATOM   2159  NH2 ARG D 176     -31.524   9.370 -18.420  1.00  0.00      PROD N
ATOM   2160 HH21 ARG D 176     -31.358  10.334 -18.211  1.00  0.00      PROD H
ATOM   2161 HH22 ARG D 176     -31.732   9.078 -19.354  1.00  0.00      PROD H
ATOM   2162  C   ARG D 176     -26.972   8.728 -13.499  1.00  0.00      PROD C
ATOM   2163  O   ARG D 176     -26.670   7.938 -12.579  1.00  0.00      PROD O
ATOM   2164  N   GLY D 177     -26.250   8.969 -14.626  1.00  0.00      PROD N
ATOM   2165  HN  GLY D 177     -26.501   9.593 -15.362  1.00  0.00      PROD H
ATOM   2166  CA  GLY D 177     -25.170   8.159 -15.057  1.00  0.00      PROD C
ATOM   2167  HA1 GLY D 177     -24.975   8.451 -16.079  1.00  0.00      PROD H
ATOM   2168  HA2 GLY D 177     -25.441   7.120 -14.940  1.00  0.00      PROD H
ATOM   2169  C   GLY D 177     -23.982   8.504 -14.195  1.00  0.00      PROD C
ATOM   2170  O   GLY D 177     -23.210   7.693 -13.608  1.00  0.00      PROD O
ATOM   2171  N   PHE D 178     -23.917   9.802 -13.837  1.00  0.00      PROD N
ATOM   2172  HN  PHE D 178     -24.551  10.477 -14.207  1.00  0.00      PROD H
ATOM   2173  CA  PHE D 178     -22.905  10.274 -12.916  1.00  0.00      PROD C
ATOM   2174  HA  PHE D 178     -21.932   9.886 -13.177  1.00  0.00      PROD H
ATOM   2175  CB  PHE D 178     -22.932  11.823 -13.107  1.00  0.00      PROD C
ATOM   2176  HB1 PHE D 178     -24.008  12.074 -13.227  1.00  0.00      PROD H
ATOM   2177  HB2 PHE D 178     -22.383  12.079 -14.039  1.00  0.00      PROD H
ATOM   2178  CG  PHE D 178     -22.357  12.674 -11.963  1.00  0.00      PROD C
ATOM   2179  CD1 PHE D 178     -21.009  13.115 -12.015  1.00  0.00      PROD C
ATOM   2180  HD1 PHE D 178     -20.328  12.766 -12.777  1.00  0.00      PROD H
ATOM   2181  CE1 PHE D 178     -20.524  13.963 -11.002  1.00  0.00      PROD C
ATOM   2182  HE1 PHE D 178     -19.516  14.351 -10.988  1.00  0.00      PROD H
ATOM   2183  CZ  PHE D 178     -21.478  14.367 -10.046  1.00  0.00      PROD C
ATOM   2184  HZ  PHE D 178     -21.233  15.163  -9.358  1.00  0.00      PROD H
ATOM   2185  CD2 PHE D 178     -23.170  13.032 -10.888  1.00  0.00      PROD C
ATOM   2186  HD2 PHE D 178     -24.227  12.819 -10.947  1.00  0.00      PROD H
ATOM   2187  CE2 PHE D 178     -22.735  13.836  -9.881  1.00  0.00      PROD C
ATOM   2188  HE2 PHE D 178     -23.402  14.241  -9.134  1.00  0.00      PROD H
ATOM   2189  C   PHE D 178     -23.194   9.764 -11.446  1.00  0.00      PROD C
ATOM   2190  O   PHE D 178     -22.288   9.301 -10.753  1.00  0.00      PROD O
ATOM   2191  N   LEU D 179     -24.460   9.793 -11.003  1.00  0.00      PROD N
ATOM   2192  HN  LEU D 179     -25.245  10.118 -11.525  1.00  0.00      PROD H
ATOM   2193  CA  LEU D 179     -24.801   9.394  -9.650  1.00  0.00      PROD C
ATOM   2194  HA  LEU D 179     -24.048   9.663  -8.924  1.00  0.00      PROD H
ATOM   2195  CB  LEU D 179     -26.187   9.988  -9.252  1.00  0.00      PROD C
ATOM   2196  HB1 LEU D 179     -26.519   9.542  -8.290  1.00  0.00      PROD H
ATOM   2197  HB2 LEU D 179     -26.752   9.580 -10.117  1.00  0.00      PROD H
ATOM   2198  CG  LEU D 179     -26.245  11.526  -9.081  1.00  0.00      PROD C
ATOM   2199  HG  LEU D 179     -25.829  11.989 -10.001  1.00  0.00      PROD H
ATOM   2200  CD1 LEU D 179     -27.610  12.072  -8.774  1.00  0.00      PROD C
ATOM   2201 HD11 LEU D 179     -28.327  11.513  -9.412  1.00  0.00      PROD H
ATOM   2202 HD12 LEU D 179     -27.702  13.144  -9.049  1.00  0.00      PROD H
ATOM   2203 HD13 LEU D 179     -27.866  11.955  -7.699  1.00  0.00      PROD H
ATOM   2204  CD2 LEU D 179     -25.252  12.122  -7.983  1.00  0.00      PROD C
ATOM   2205 HD21 LEU D 179     -25.518  13.201  -8.004  1.00  0.00      PROD H
ATOM   2206 HD22 LEU D 179     -24.174  11.879  -8.094  1.00  0.00      PROD H
ATOM   2207 HD23 LEU D 179     -25.379  11.816  -6.922  1.00  0.00      PROD H
ATOM   2208  C   LEU D 179     -24.823   7.903  -9.548  1.00  0.00      PROD C
ATOM   2209  O   LEU D 179     -24.957   7.331  -8.462  1.00  0.00      PROD O
ATOM   2210  N   LYS D 180     -24.807   7.091 -10.604  1.00  0.00      PROD N
ATOM   2211  HN  LYS D 180     -24.885   7.488 -11.515  1.00  0.00      PROD H
ATOM   2212  CA  LYS D 180     -24.921   5.643 -10.512  1.00  0.00      PROD C
ATOM   2213  HA  LYS D 180     -25.824   5.393  -9.974  1.00  0.00      PROD H
ATOM   2214  CB  LYS D 180     -25.181   5.043 -11.894  1.00  0.00      PROD C
ATOM   2215  HB1 LYS D 180     -24.633   5.603 -12.682  1.00  0.00      PROD H
ATOM   2216  HB2 LYS D 180     -26.229   5.168 -12.241  1.00  0.00      PROD H
ATOM   2217  CG  LYS D 180     -24.861   3.517 -11.916  1.00  0.00      PROD C
ATOM   2218  HG1 LYS D 180     -25.412   2.979 -11.115  1.00  0.00      PROD H
ATOM   2219  HG2 LYS D 180     -23.756   3.453 -11.819  1.00  0.00      PROD H
ATOM   2220  CD  LYS D 180     -25.229   2.760 -13.210  1.00  0.00      PROD C
ATOM   2221  HD1 LYS D 180     -24.680   1.795 -13.239  1.00  0.00      PROD H
ATOM   2222  HD2 LYS D 180     -24.784   3.311 -14.066  1.00  0.00      PROD H
ATOM   2223  CE  LYS D 180     -26.746   2.515 -13.460  1.00  0.00      PROD C
ATOM   2224  HE1 LYS D 180     -27.236   3.443 -13.097  1.00  0.00      PROD H
ATOM   2225  HE2 LYS D 180     -27.142   1.612 -12.948  1.00  0.00      PROD H
ATOM   2226  NZ  LYS D 180     -27.031   2.226 -14.867  1.00  0.00      PROD N
ATOM   2227  HZ1 LYS D 180     -27.988   1.831 -14.966  1.00  0.00      PROD H
ATOM   2228  HZ2 LYS D 180     -26.356   1.607 -15.360  1.00  0.00      PROD H
ATOM   2229  HZ3 LYS D 180     -27.089   3.083 -15.453  1.00  0.00      PROD H
ATOM   2230  C   LYS D 180     -23.785   4.998  -9.747  1.00  0.00      PROD C
ATOM   2231  O   LYS D 180     -24.099   4.292  -8.790  1.00  0.00      PROD O
ATOM   2232  N   PRO D 181     -22.429   5.262  -9.960  1.00  0.00      PROD N
ATOM   2233  CD  PRO D 181     -21.790   6.028 -11.075  1.00  0.00      PROD C
ATOM   2234  HD1 PRO D 181     -22.285   7.018 -11.168  1.00  0.00      PROD H
ATOM   2235  HD2 PRO D 181     -21.884   5.444 -12.016  1.00  0.00      PROD H
ATOM   2236  CA  PRO D 181     -21.425   4.815  -8.999  1.00  0.00      PROD C
ATOM   2237  HA  PRO D 181     -21.593   3.779  -8.744  1.00  0.00      PROD H
ATOM   2238  CB  PRO D 181     -20.125   5.040  -9.784  1.00  0.00      PROD C
ATOM   2239  HB1 PRO D 181     -20.054   4.211 -10.519  1.00  0.00      PROD H
ATOM   2240  HB2 PRO D 181     -19.214   5.159  -9.158  1.00  0.00      PROD H
ATOM   2241  CG  PRO D 181     -20.319   6.212 -10.735  1.00  0.00      PROD C
ATOM   2242  HG1 PRO D 181     -20.130   7.242 -10.363  1.00  0.00      PROD H
ATOM   2243  HG2 PRO D 181     -19.722   6.140 -11.669  1.00  0.00      PROD H
ATOM   2244  C   PRO D 181     -21.475   5.523  -7.652  1.00  0.00      PROD C
ATOM   2245  O   PRO D 181     -20.836   5.032  -6.760  1.00  0.00      PROD O
ATOM   2246  N   MET D 182     -22.253   6.643  -7.440  1.00  0.00      PROD N
ATOM   2247  HN  MET D 182     -22.713   7.050  -8.225  1.00  0.00      PROD H
ATOM   2248  CA  MET D 182     -22.342   7.337  -6.207  1.00  0.00      PROD C
ATOM   2249  HA  MET D 182     -21.374   7.240  -5.738  1.00  0.00      PROD H
ATOM   2250  CB  MET D 182     -22.582   8.832  -6.348  1.00  0.00      PROD C
ATOM   2251  HB1 MET D 182     -22.823   9.220  -5.336  1.00  0.00      PROD H
ATOM   2252  HB2 MET D 182     -23.554   8.939  -6.874  1.00  0.00      PROD H
ATOM   2253  CG  MET D 182     -21.522   9.650  -7.153  1.00  0.00      PROD C
ATOM   2254  HG1 MET D 182     -21.819  10.719  -7.217  1.00  0.00      PROD H
ATOM   2255  HG2 MET D 182     -21.637   9.369  -8.222  1.00  0.00      PROD H
ATOM   2256  SD  MET D 182     -19.782   9.348  -6.478  1.00  0.00      PROD S
ATOM   2257  CE  MET D 182     -20.164  10.365  -5.037  1.00  0.00      PROD C
ATOM   2258  HE1 MET D 182     -20.257   9.755  -4.113  1.00  0.00      PROD H
ATOM   2259  HE2 MET D 182     -21.213  10.725  -5.095  1.00  0.00      PROD H
ATOM   2260  HE3 MET D 182     -19.393  11.153  -4.898  1.00  0.00      PROD H
ATOM   2261  C   MET D 182     -23.418   6.714  -5.278  1.00  0.00      PROD C
ATOM   2262  O   MET D 182     -23.403   6.847  -4.082  1.00  0.00      PROD O
ATOM   2263  N   GLY D 183     -24.267   5.836  -5.877  1.00  0.00      PROD N
ATOM   2264  HN  GLY D 183     -24.252   5.772  -6.872  1.00  0.00      PROD H
ATOM   2265  CA  GLY D 183     -25.139   4.858  -5.239  1.00  0.00      PROD C
ATOM   2266  HA1 GLY D 183     -25.820   4.470  -5.983  1.00  0.00      PROD H
ATOM   2267  HA2 GLY D 183     -25.698   5.311  -4.433  1.00  0.00      PROD H
ATOM   2268  C   GLY D 183     -24.319   3.741  -4.611  1.00  0.00      PROD C
ATOM   2269  O   GLY D 183     -24.660   3.133  -3.585  1.00  0.00      PROD O
ATOM   2270  N   VAL D 184     -23.196   3.355  -5.190  1.00  0.00      PROD N
ATOM   2271  HN  VAL D 184     -22.859   3.760  -6.036  1.00  0.00      PROD H
ATOM   2272  CA  VAL D 184     -22.198   2.384  -4.652  1.00  0.00      PROD C
ATOM   2273  HA  VAL D 184     -22.780   1.604  -4.184  1.00  0.00      PROD H
ATOM   2274  CB  VAL D 184     -21.219   1.808  -5.608  1.00  0.00      PROD C
ATOM   2275  HB  VAL D 184     -20.721   2.560  -6.256  1.00  0.00      PROD H
ATOM   2276  CG1 VAL D 184     -20.190   0.847  -4.950  1.00  0.00      PROD C
ATOM   2277 HG11 VAL D 184     -19.613   0.425  -5.800  1.00  0.00      PROD H
ATOM   2278 HG12 VAL D 184     -20.677  -0.016  -4.447  1.00  0.00      PROD H
ATOM   2279 HG13 VAL D 184     -19.355   1.294  -4.370  1.00  0.00      PROD H
ATOM   2280  CG2 VAL D 184     -22.052   0.932  -6.610  1.00  0.00      PROD C
ATOM   2281 HG21 VAL D 184     -22.667   1.540  -7.308  1.00  0.00      PROD H
ATOM   2282 HG22 VAL D 184     -22.652   0.199  -6.028  1.00  0.00      PROD H
ATOM   2283 HG23 VAL D 184     -21.319   0.477  -7.310  1.00  0.00      PROD H
ATOM   2284  C   VAL D 184     -21.428   3.037  -3.493  1.00  0.00      PROD C
ATOM   2285  O   VAL D 184     -21.152   2.459  -2.425  1.00  0.00      PROD O
ATOM   2286  N   ILE D 185     -21.032   4.296  -3.587  1.00  0.00      PROD N
ATOM   2287  HN  ILE D 185     -21.072   4.782  -4.456  1.00  0.00      PROD H
ATOM   2288  CA  ILE D 185     -20.489   5.098  -2.475  1.00  0.00      PROD C
ATOM   2289  HA  ILE D 185     -19.674   4.483  -2.122  1.00  0.00      PROD H
ATOM   2290  CB  ILE D 185     -20.159   6.525  -2.847  1.00  0.00      PROD C
ATOM   2291  HB  ILE D 185     -21.032   7.033  -3.309  1.00  0.00      PROD H
ATOM   2292  CG2 ILE D 185     -19.633   7.313  -1.605  1.00  0.00      PROD C
ATOM   2293 HG21 ILE D 185     -19.046   6.619  -0.966  1.00  0.00      PROD H
ATOM   2294 HG22 ILE D 185     -20.477   7.782  -1.055  1.00  0.00      PROD H
ATOM   2295 HG23 ILE D 185     -19.018   8.214  -1.817  1.00  0.00      PROD H
ATOM   2296  CG1 ILE D 185     -19.141   6.535  -4.019  1.00  0.00      PROD C
ATOM   2297 HG11 ILE D 185     -18.760   7.577  -4.067  1.00  0.00      PROD H
ATOM   2298 HG12 ILE D 185     -19.536   6.353  -5.042  1.00  0.00      PROD H
ATOM   2299  CD  ILE D 185     -17.943   5.569  -3.813  1.00  0.00      PROD C
ATOM   2300  HD1 ILE D 185     -17.531   5.725  -2.793  1.00  0.00      PROD H
ATOM   2301  HD2 ILE D 185     -17.226   5.815  -4.626  1.00  0.00      PROD H
ATOM   2302  HD3 ILE D 185     -18.293   4.519  -3.902  1.00  0.00      PROD H
ATOM   2303  C   ILE D 185     -21.489   5.274  -1.261  1.00  0.00      PROD C
ATOM   2304  O   ILE D 185     -21.091   5.112  -0.140  1.00  0.00      PROD O
ATOM   2305  N   LEU D 186     -22.761   5.624  -1.536  1.00  0.00      PROD N
ATOM   2306  HN  LEU D 186     -22.957   5.844  -2.488  1.00  0.00      PROD H
ATOM   2307  CA  LEU D 186     -23.843   5.673  -0.576  1.00  0.00      PROD C
ATOM   2308  HA  LEU D 186     -23.542   6.398   0.166  1.00  0.00      PROD H
ATOM   2309  CB  LEU D 186     -25.256   6.035  -1.110  1.00  0.00      PROD C
ATOM   2310  HB1 LEU D 186     -25.575   5.215  -1.788  1.00  0.00      PROD H
ATOM   2311  HB2 LEU D 186     -25.147   7.006  -1.640  1.00  0.00      PROD H
ATOM   2312  CG  LEU D 186     -26.339   6.331  -0.025  1.00  0.00      PROD C
ATOM   2313  HG  LEU D 186     -26.569   5.417   0.564  1.00  0.00      PROD H
ATOM   2314  CD1 LEU D 186     -25.769   7.185   1.078  1.00  0.00      PROD C
ATOM   2315 HD11 LEU D 186     -25.093   6.664   1.789  1.00  0.00      PROD H
ATOM   2316 HD12 LEU D 186     -26.646   7.565   1.645  1.00  0.00      PROD H
ATOM   2317 HD13 LEU D 186     -25.261   8.100   0.704  1.00  0.00      PROD H
ATOM   2318  CD2 LEU D 186     -27.578   6.988  -0.610  1.00  0.00      PROD C
ATOM   2319 HD21 LEU D 186     -27.320   7.980  -1.037  1.00  0.00      PROD H
ATOM   2320 HD22 LEU D 186     -28.421   7.111   0.103  1.00  0.00      PROD H
ATOM   2321 HD23 LEU D 186     -27.996   6.390  -1.448  1.00  0.00      PROD H
ATOM   2322  C   LEU D 186     -23.974   4.363   0.224  1.00  0.00      PROD C
ATOM   2323  O   LEU D 186     -24.334   4.307   1.366  1.00  0.00      PROD O
ATOM   2324  N   VAL D 187     -23.712   3.156  -0.377  1.00  0.00      PROD N
ATOM   2325  HN  VAL D 187     -23.546   3.164  -1.360  1.00  0.00      PROD H
ATOM   2326  CA  VAL D 187     -23.811   1.890   0.366  1.00  0.00      PROD C
ATOM   2327  HA  VAL D 187     -24.752   1.914   0.896  1.00  0.00      PROD H
ATOM   2328  CB  VAL D 187     -23.703   0.637  -0.594  1.00  0.00      PROD C
ATOM   2329  HB  VAL D 187     -22.758   0.701  -1.174  1.00  0.00      PROD H
ATOM   2330  CG1 VAL D 187     -23.576  -0.708   0.188  1.00  0.00      PROD C
ATOM   2331 HG11 VAL D 187     -23.835  -1.605  -0.414  1.00  0.00      PROD H
ATOM   2332 HG12 VAL D 187     -24.443  -0.590   0.873  1.00  0.00      PROD H
ATOM   2333 HG13 VAL D 187     -22.628  -0.815   0.758  1.00  0.00      PROD H
ATOM   2334  CG2 VAL D 187     -24.929   0.556  -1.534  1.00  0.00      PROD C
ATOM   2335 HG21 VAL D 187     -25.895   0.238  -1.086  1.00  0.00      PROD H
ATOM   2336 HG22 VAL D 187     -24.724  -0.069  -2.429  1.00  0.00      PROD H
ATOM   2337 HG23 VAL D 187     -25.151   1.579  -1.906  1.00  0.00      PROD H
ATOM   2338  C   VAL D 187     -22.690   1.859   1.468  1.00  0.00      PROD C
ATOM   2339  O   VAL D 187     -22.908   1.550   2.643  1.00  0.00      PROD O
ATOM   2340  N   LEU D 188     -21.441   2.189   1.062  1.00  0.00      PROD N
ATOM   2341  HN  LEU D 188     -21.242   2.493   0.133  1.00  0.00      PROD H
ATOM   2342  CA  LEU D 188     -20.171   2.262   1.882  1.00  0.00      PROD C
ATOM   2343  HA  LEU D 188     -20.051   1.274   2.302  1.00  0.00      PROD H
ATOM   2344  CB  LEU D 188     -18.884   2.526   1.132  1.00  0.00      PROD C
ATOM   2345  HB1 LEU D 188     -18.033   2.618   1.842  1.00  0.00      PROD H
ATOM   2346  HB2 LEU D 188     -19.092   3.493   0.626  1.00  0.00      PROD H
ATOM   2347  CG  LEU D 188     -18.462   1.513   0.028  1.00  0.00      PROD C
ATOM   2348  HG  LEU D 188     -19.312   1.472  -0.687  1.00  0.00      PROD H
ATOM   2349  CD1 LEU D 188     -17.168   2.022  -0.586  1.00  0.00      PROD C
ATOM   2350 HD11 LEU D 188     -17.268   3.048  -1.000  1.00  0.00      PROD H
ATOM   2351 HD12 LEU D 188     -16.895   1.285  -1.371  1.00  0.00      PROD H
ATOM   2352 HD13 LEU D 188     -16.438   2.063   0.250  1.00  0.00      PROD H
ATOM   2353  CD2 LEU D 188     -18.258   0.131   0.532  1.00  0.00      PROD C
ATOM   2354 HD21 LEU D 188     -19.082  -0.136   1.228  1.00  0.00      PROD H
ATOM   2355 HD22 LEU D 188     -17.342   0.130   1.161  1.00  0.00      PROD H
ATOM   2356 HD23 LEU D 188     -18.181  -0.550  -0.342  1.00  0.00      PROD H
ATOM   2357  C   LEU D 188     -20.368   3.360   2.947  1.00  0.00      PROD C
ATOM   2358  O   LEU D 188     -19.942   3.310   4.082  1.00  0.00      PROD O
ATOM   2359  N   ALA D 189     -21.074   4.427   2.543  1.00  0.00      PROD N
ATOM   2360  HN  ALA D 189     -21.371   4.545   1.598  1.00  0.00      PROD H
ATOM   2361  CA  ALA D 189     -21.207   5.653   3.348  1.00  0.00      PROD C
ATOM   2362  HA  ALA D 189     -20.296   5.865   3.888  1.00  0.00      PROD H
ATOM   2363  CB  ALA D 189     -21.681   6.954   2.537  1.00  0.00      PROD C
ATOM   2364  HB1 ALA D 189     -22.577   6.691   1.936  1.00  0.00      PROD H
ATOM   2365  HB2 ALA D 189     -20.909   7.283   1.809  1.00  0.00      PROD H
ATOM   2366  HB3 ALA D 189     -21.945   7.760   3.255  1.00  0.00      PROD H
ATOM   2367  C   ALA D 189     -22.269   5.256   4.436  1.00  0.00      PROD C
ATOM   2368  O   ALA D 189     -22.307   6.061   5.421  1.00  0.00      PROD O
ATOM   2369  N   VAL D 190     -23.074   4.192   4.281  1.00  0.00      PROD N
ATOM   2370  HN  VAL D 190     -23.064   3.693   3.418  1.00  0.00      PROD H
ATOM   2371  CA  VAL D 190     -23.945   3.636   5.249  1.00  0.00      PROD C
ATOM   2372  HA  VAL D 190     -24.229   4.379   5.980  1.00  0.00      PROD H
ATOM   2373  CB  VAL D 190     -25.196   3.188   4.534  1.00  0.00      PROD C
ATOM   2374  HB  VAL D 190     -25.016   2.633   3.589  1.00  0.00      PROD H
ATOM   2375  CG1 VAL D 190     -26.080   2.334   5.390  1.00  0.00      PROD C
ATOM   2376 HG11 VAL D 190     -25.810   1.283   5.629  1.00  0.00      PROD H
ATOM   2377 HG12 VAL D 190     -27.058   2.285   4.867  1.00  0.00      PROD H
ATOM   2378 HG13 VAL D 190     -26.268   2.877   6.341  1.00  0.00      PROD H
ATOM   2379  CG2 VAL D 190     -26.064   4.442   4.175  1.00  0.00      PROD C
ATOM   2380 HG21 VAL D 190     -26.410   4.929   5.112  1.00  0.00      PROD H
ATOM   2381 HG22 VAL D 190     -26.873   4.165   3.466  1.00  0.00      PROD H
ATOM   2382 HG23 VAL D 190     -25.441   5.065   3.499  1.00  0.00      PROD H
ATOM   2383  C   VAL D 190     -23.225   2.569   6.080  1.00  0.00      PROD C
ATOM   2384  O   VAL D 190     -23.479   2.455   7.263  1.00  0.00      PROD O
ATOM   2385  N   LEU D 191     -22.401   1.684   5.533  1.00  0.00      PROD N
ATOM   2386  HN  LEU D 191     -22.300   1.792   4.547  1.00  0.00      PROD H
ATOM   2387  CA  LEU D 191     -21.646   0.631   6.285  1.00  0.00      PROD C
ATOM   2388  HA  LEU D 191     -22.281   0.296   7.091  1.00  0.00      PROD H
ATOM   2389  CB  LEU D 191     -21.096  -0.462   5.252  1.00  0.00      PROD C
ATOM   2390  HB1 LEU D 191     -20.469  -1.145   5.865  1.00  0.00      PROD H
ATOM   2391  HB2 LEU D 191     -20.340  -0.000   4.581  1.00  0.00      PROD H
ATOM   2392  CG  LEU D 191     -22.177  -1.345   4.576  1.00  0.00      PROD C
ATOM   2393  HG  LEU D 191     -22.924  -0.820   3.943  1.00  0.00      PROD H
ATOM   2394  CD1 LEU D 191     -21.519  -2.472   3.688  1.00  0.00      PROD C
ATOM   2395 HD11 LEU D 191     -22.340  -3.060   3.224  1.00  0.00      PROD H
ATOM   2396 HD12 LEU D 191     -21.026  -3.207   4.360  1.00  0.00      PROD H
ATOM   2397 HD13 LEU D 191     -20.806  -1.982   2.992  1.00  0.00      PROD H
ATOM   2398  CD2 LEU D 191     -23.062  -2.034   5.661  1.00  0.00      PROD C
ATOM   2399 HD21 LEU D 191     -22.409  -2.644   6.322  1.00  0.00      PROD H
ATOM   2400 HD22 LEU D 191     -23.801  -2.637   5.092  1.00  0.00      PROD H
ATOM   2401 HD23 LEU D 191     -23.570  -1.263   6.279  1.00  0.00      PROD H
ATOM   2402  C   LEU D 191     -20.529   1.126   7.172  1.00  0.00      PROD C
ATOM   2403  O   LEU D 191     -20.467   0.767   8.340  1.00  0.00      PROD O
ATOM   2404  N   LEU D 192     -19.772   2.062   6.636  1.00  0.00      PROD N
ATOM   2405  HN  LEU D 192     -19.870   2.422   5.711  1.00  0.00      PROD H
ATOM   2406  CA  LEU D 192     -18.608   2.626   7.324  1.00  0.00      PROD C
ATOM   2407  HA  LEU D 192     -18.186   1.885   7.987  1.00  0.00      PROD H
ATOM   2408  CB  LEU D 192     -17.556   3.082   6.290  1.00  0.00      PROD C
ATOM   2409  HB1 LEU D 192     -16.758   3.633   6.831  1.00  0.00      PROD H
ATOM   2410  HB2 LEU D 192     -18.135   3.742   5.609  1.00  0.00      PROD H
ATOM   2411  CG  LEU D 192     -16.833   1.983   5.439  1.00  0.00      PROD C
ATOM   2412  HG  LEU D 192     -17.612   1.650   4.721  1.00  0.00      PROD H
ATOM   2413  CD1 LEU D 192     -15.590   2.584   4.778  1.00  0.00      PROD C
ATOM   2414 HD11 LEU D 192     -15.076   3.248   5.505  1.00  0.00      PROD H
ATOM   2415 HD12 LEU D 192     -15.850   3.129   3.845  1.00  0.00      PROD H
ATOM   2416 HD13 LEU D 192     -14.905   1.807   4.377  1.00  0.00      PROD H
ATOM   2417  CD2 LEU D 192     -16.365   0.753   6.219  1.00  0.00      PROD C
ATOM   2418 HD21 LEU D 192     -15.904   0.085   5.460  1.00  0.00      PROD H
ATOM   2419 HD22 LEU D 192     -17.157   0.176   6.741  1.00  0.00      PROD H
ATOM   2420 HD23 LEU D 192     -15.593   0.901   7.004  1.00  0.00      PROD H
ATOM   2421  C   LEU D 192     -19.061   3.753   8.229  1.00  0.00      PROD C
ATOM   2422  O   LEU D 192     -18.256   4.589   8.617  1.00  0.00      PROD O
ATOM   2423  N   LEU D 193     -20.338   3.765   8.576  1.00  0.00      PROD N
ATOM   2424  HN  LEU D 193     -21.031   3.233   8.096  1.00  0.00      PROD H
ATOM   2425  CA  LEU D 193     -20.875   4.559   9.602  1.00  0.00      PROD C
ATOM   2426  HA  LEU D 193     -20.250   5.434   9.705  1.00  0.00      PROD H
ATOM   2427  CB  LEU D 193     -22.317   5.030   9.409  1.00  0.00      PROD C
ATOM   2428  HB1 LEU D 193     -23.048   4.196   9.468  1.00  0.00      PROD H
ATOM   2429  HB2 LEU D 193     -22.487   5.465   8.401  1.00  0.00      PROD H
ATOM   2430  CG  LEU D 193     -22.775   6.114  10.464  1.00  0.00      PROD C
ATOM   2431  HG  LEU D 193     -22.508   5.715  11.465  1.00  0.00      PROD H
ATOM   2432  CD1 LEU D 193     -22.207   7.565  10.216  1.00  0.00      PROD C
ATOM   2433 HD11 LEU D 193     -21.096   7.566  10.186  1.00  0.00      PROD H
ATOM   2434 HD12 LEU D 193     -22.648   8.271  10.952  1.00  0.00      PROD H
ATOM   2435 HD13 LEU D 193     -22.553   7.924   9.223  1.00  0.00      PROD H
ATOM   2436  CD2 LEU D 193     -24.314   6.268  10.577  1.00  0.00      PROD C
ATOM   2437 HD21 LEU D 193     -24.792   5.311  10.877  1.00  0.00      PROD H
ATOM   2438 HD22 LEU D 193     -24.692   6.656   9.607  1.00  0.00      PROD H
ATOM   2439 HD23 LEU D 193     -24.682   6.976  11.349  1.00  0.00      PROD H
ATOM   2440  C   LEU D 193     -20.694   3.768  10.937  1.00  0.00      PROD C
ATOM   2441  O   LEU D 193     -20.532   4.339  12.003  1.00  0.00      PROD O
ATOM   2442  N   ALA D 194     -20.575   2.381  10.835  1.00  0.00      PROD N
ATOM   2443  HN  ALA D 194     -20.770   1.868  10.002  1.00  0.00      PROD H
ATOM   2444  CA  ALA D 194     -20.459   1.518  11.980  1.00  0.00      PROD C
ATOM   2445  HA  ALA D 194     -21.233   1.799  12.678  1.00  0.00      PROD H
ATOM   2446  CB  ALA D 194     -20.475   0.104  11.581  1.00  0.00      PROD C
ATOM   2447  HB1 ALA D 194     -21.491  -0.209  11.258  1.00  0.00      PROD H
ATOM   2448  HB2 ALA D 194     -20.226  -0.579  12.422  1.00  0.00      PROD H
ATOM   2449  HB3 ALA D 194     -19.769  -0.013  10.732  1.00  0.00      PROD H
ATOM   2450  C   ALA D 194     -19.319   1.765  12.872  1.00  0.00      PROD C
ATOM   2451  O   ALA D 194     -19.396   1.556  14.105  1.00  0.00      PROD O
ATOM   2452  N   GLN D 195     -18.178   2.158  12.222  1.00  0.00      PROD N
ATOM   2453  HN  GLN D 195     -18.165   2.047  11.232  1.00  0.00      PROD H
ATOM   2454  CA  GLN D 195     -16.957   2.615  12.837  1.00  0.00      PROD C
ATOM   2455  HA  GLN D 195     -16.793   1.863  13.595  1.00  0.00      PROD H
ATOM   2456  CB  GLN D 195     -15.755   2.439  11.890  1.00  0.00      PROD C
ATOM   2457  HB1 GLN D 195     -14.976   3.156  12.226  1.00  0.00      PROD H
ATOM   2458  HB2 GLN D 195     -16.101   2.704  10.869  1.00  0.00      PROD H
ATOM   2459  CG  GLN D 195     -15.123   1.095  11.786  1.00  0.00      PROD C
ATOM   2460  HG1 GLN D 195     -14.646   0.839  12.756  1.00  0.00      PROD H
ATOM   2461  HG2 GLN D 195     -14.210   1.191  11.160  1.00  0.00      PROD H
ATOM   2462  CD  GLN D 195     -16.101   0.109  11.235  1.00  0.00      PROD C
ATOM   2463  OE1 GLN D 195     -16.670   0.221  10.117  1.00  0.00      PROD O
ATOM   2464  NE2 GLN D 195     -16.360  -0.898  12.078  1.00  0.00      PROD N
ATOM   2465 HE21 GLN D 195     -17.034  -1.606  11.866  1.00  0.00      PROD H
ATOM   2466 HE22 GLN D 195     -15.827  -1.100  12.900  1.00  0.00      PROD H
ATOM   2467  C   GLN D 195     -17.148   3.962  13.596  1.00  0.00      PROD C
ATOM   2468  O   GLN D 195     -16.742   4.113  14.718  1.00  0.00      PROD O
ATOM   2469  N   PRO D 196     -17.763   5.001  13.053  1.00  0.00      PROD N
ATOM   2470  CD  PRO D 196     -18.169   6.101  13.899  1.00  0.00      PROD C
ATOM   2471  HD1 PRO D 196     -17.505   6.267  14.774  1.00  0.00      PROD H
ATOM   2472  HD2 PRO D 196     -19.221   5.901  14.193  1.00  0.00      PROD H
ATOM   2473  CA  PRO D 196     -17.572   5.430  11.634  1.00  0.00      PROD C
ATOM   2474  HA  PRO D 196     -18.074   4.738  10.975  1.00  0.00      PROD H
ATOM   2475  CB  PRO D 196     -18.312   6.792  11.573  1.00  0.00      PROD C
ATOM   2476  HB1 PRO D 196     -19.376   6.652  11.287  1.00  0.00      PROD H
ATOM   2477  HB2 PRO D 196     -18.030   7.538  10.799  1.00  0.00      PROD H
ATOM   2478  CG  PRO D 196     -18.165   7.331  12.989  1.00  0.00      PROD C
ATOM   2479  HG1 PRO D 196     -17.183   7.839  13.103  1.00  0.00      PROD H
ATOM   2480  HG2 PRO D 196     -18.951   8.082  13.216  1.00  0.00      PROD H
ATOM   2481  C   PRO D 196     -16.099   5.711  11.174  1.00  0.00      PROD C
ATOM   2482  O   PRO D 196     -15.179   5.903  11.917  1.00  0.00      PROD O
ATOM   2483  N   ASP D 197     -15.908   5.726   9.823  1.00  0.00      PROD N
ATOM   2484  HN  ASP D 197     -16.702   5.668   9.223  1.00  0.00      PROD H
ATOM   2485  CA  ASP D 197     -14.678   5.940   9.161  1.00  0.00      PROD C
ATOM   2486  HA  ASP D 197     -13.954   6.297   9.879  1.00  0.00      PROD H
ATOM   2487  CB  ASP D 197     -14.195   4.515   8.639  1.00  0.00      PROD C
ATOM   2488  HB1 ASP D 197     -14.881   4.058   7.894  1.00  0.00      PROD H
ATOM   2489  HB2 ASP D 197     -13.999   3.834   9.495  1.00  0.00      PROD H
ATOM   2490  CG  ASP D 197     -12.822   4.665   7.922  1.00  0.00      PROD C
ATOM   2491  OD1 ASP D 197     -12.148   5.702   8.101  1.00  0.00      PROD O
ATOM   2492  OD2 ASP D 197     -12.366   3.658   7.360  1.00  0.00      PROD O
ATOM   2493  C   ASP D 197     -14.768   7.047   8.067  1.00  0.00      PROD C
ATOM   2494  O   ASP D 197     -14.664   6.801   6.863  1.00  0.00      PROD O
ATOM   2495  N   LEU D 198     -15.029   8.318   8.475  1.00  0.00      PROD N
ATOM   2496  HN  LEU D 198     -15.125   8.452   9.458  1.00  0.00      PROD H
ATOM   2497  CA  LEU D 198     -15.520   9.332   7.528  1.00  0.00      PROD C
ATOM   2498  HA  LEU D 198     -16.275   8.896   6.891  1.00  0.00      PROD H
ATOM   2499  CB  LEU D 198     -16.295  10.529   8.280  1.00  0.00      PROD C
ATOM   2500  HB1 LEU D 198     -16.731  11.142   7.462  1.00  0.00      PROD H
ATOM   2501  HB2 LEU D 198     -15.559  11.162   8.820  1.00  0.00      PROD H
ATOM   2502  CG  LEU D 198     -17.433  10.054   9.236  1.00  0.00      PROD C
ATOM   2503  HG  LEU D 198     -17.091   9.288   9.965  1.00  0.00      PROD H
ATOM   2504  CD1 LEU D 198     -17.796  11.339  10.018  1.00  0.00      PROD C
ATOM   2505 HD11 LEU D 198     -17.005  11.864  10.596  1.00  0.00      PROD H
ATOM   2506 HD12 LEU D 198     -18.559  11.142  10.800  1.00  0.00      PROD H
ATOM   2507 HD13 LEU D 198     -18.283  11.986   9.257  1.00  0.00      PROD H
ATOM   2508  CD2 LEU D 198     -18.639   9.493   8.449  1.00  0.00      PROD C
ATOM   2509 HD21 LEU D 198     -18.384   8.484   8.061  1.00  0.00      PROD H
ATOM   2510 HD22 LEU D 198     -19.075  10.091   7.620  1.00  0.00      PROD H
ATOM   2511 HD23 LEU D 198     -19.562   9.319   9.043  1.00  0.00      PROD H
ATOM   2512  C   LEU D 198     -14.553  10.003   6.652  1.00  0.00      PROD C
ATOM   2513  O   LEU D 198     -14.924  10.353   5.562  1.00  0.00      PROD O
ATOM   2514  N   GLY D 199     -13.268  10.029   6.965  1.00  0.00      PROD N
ATOM   2515  HN  GLY D 199     -13.135   9.471   7.780  1.00  0.00      PROD H
ATOM   2516  CA  GLY D 199     -12.170  10.510   6.130  1.00  0.00      PROD C
ATOM   2517  HA1 GLY D 199     -11.265  10.482   6.719  1.00  0.00      PROD H
ATOM   2518  HA2 GLY D 199     -12.432  11.468   5.707  1.00  0.00      PROD H
ATOM   2519  C   GLY D 199     -11.981   9.599   5.027  1.00  0.00      PROD C
ATOM   2520  O   GLY D 199     -11.669  10.044   3.859  1.00  0.00      PROD O
ATOM   2521  N   THR D 200     -12.093   8.266   5.250  1.00  0.00      PROD N
ATOM   2522  HN  THR D 200     -12.232   7.992   6.199  1.00  0.00      PROD H
ATOM   2523  CA  THR D 200     -11.922   7.285   4.183  1.00  0.00      PROD C
ATOM   2524  HA  THR D 200     -11.067   7.414   3.536  1.00  0.00      PROD H
ATOM   2525  CB  THR D 200     -12.027   5.778   4.671  1.00  0.00      PROD C
ATOM   2526  HB  THR D 200     -13.016   5.497   5.090  1.00  0.00      PROD H
ATOM   2527  OG1 THR D 200     -11.037   5.533   5.631  1.00  0.00      PROD O
ATOM   2528  HG1 THR D 200     -11.471   5.355   6.469  1.00  0.00      PROD H
ATOM   2529  CG2 THR D 200     -11.732   4.749   3.506  1.00  0.00      PROD C
ATOM   2530 HG21 THR D 200     -10.656   4.819   3.240  1.00  0.00      PROD H
ATOM   2531 HG22 THR D 200     -12.274   4.860   2.542  1.00  0.00      PROD H
ATOM   2532 HG23 THR D 200     -11.983   3.714   3.821  1.00  0.00      PROD H
ATOM   2533  C   THR D 200     -13.040   7.400   3.203  1.00  0.00      PROD C
ATOM   2534  O   THR D 200     -12.739   7.451   2.012  1.00  0.00      PROD O
ATOM   2535  N   VAL D 201     -14.292   7.572   3.699  1.00  0.00      PROD N
ATOM   2536  HN  VAL D 201     -14.496   7.560   4.675  1.00  0.00      PROD H
ATOM   2537  CA  VAL D 201     -15.422   7.759   2.839  1.00  0.00      PROD C
ATOM   2538  HA  VAL D 201     -15.370   6.859   2.245  1.00  0.00      PROD H
ATOM   2539  CB  VAL D 201     -16.776   7.657   3.589  1.00  0.00      PROD C
ATOM   2540  HB  VAL D 201     -16.731   8.357   4.451  1.00  0.00      PROD H
ATOM   2541  CG1 VAL D 201     -17.880   7.894   2.534  1.00  0.00      PROD C
ATOM   2542 HG11 VAL D 201     -17.728   8.877   2.040  1.00  0.00      PROD H
ATOM   2543 HG12 VAL D 201     -18.801   7.966   3.151  1.00  0.00      PROD H
ATOM   2544 HG13 VAL D 201     -17.982   7.083   1.781  1.00  0.00      PROD H
ATOM   2545  CG2 VAL D 201     -16.988   6.307   4.230  1.00  0.00      PROD C
ATOM   2546 HG21 VAL D 201     -18.074   6.230   4.448  1.00  0.00      PROD H
ATOM   2547 HG22 VAL D 201     -16.437   6.062   5.163  1.00  0.00      PROD H
ATOM   2548 HG23 VAL D 201     -16.636   5.454   3.612  1.00  0.00      PROD H
ATOM   2549  C   VAL D 201     -15.223   8.980   1.979  1.00  0.00      PROD C
ATOM   2550  O   VAL D 201     -15.540   8.934   0.806  1.00  0.00      PROD O
ATOM   2551  N   VAL D 202     -14.741  10.089   2.522  1.00  0.00      PROD N
ATOM   2552  HN  VAL D 202     -14.597  10.127   3.508  1.00  0.00      PROD H
ATOM   2553  CA  VAL D 202     -14.426  11.381   1.879  1.00  0.00      PROD C
ATOM   2554  HA  VAL D 202     -15.297  11.790   1.388  1.00  0.00      PROD H
ATOM   2555  CB  VAL D 202     -14.004  12.509   2.798  1.00  0.00      PROD C
ATOM   2556  HB  VAL D 202     -13.265  12.220   3.576  1.00  0.00      PROD H
ATOM   2557  CG1 VAL D 202     -13.346  13.704   2.005  1.00  0.00      PROD C
ATOM   2558 HG11 VAL D 202     -13.809  13.922   1.019  1.00  0.00      PROD H
ATOM   2559 HG12 VAL D 202     -12.301  13.437   1.739  1.00  0.00      PROD H
ATOM   2560 HG13 VAL D 202     -13.271  14.663   2.562  1.00  0.00      PROD H
ATOM   2561  CG2 VAL D 202     -15.315  13.046   3.570  1.00  0.00      PROD C
ATOM   2562 HG21 VAL D 202     -15.087  13.667   4.462  1.00  0.00      PROD H
ATOM   2563 HG22 VAL D 202     -15.839  12.140   3.944  1.00  0.00      PROD H
ATOM   2564 HG23 VAL D 202     -15.954  13.542   2.808  1.00  0.00      PROD H
ATOM   2565  C   VAL D 202     -13.336  11.222   0.804  1.00  0.00      PROD C
ATOM   2566  O   VAL D 202     -13.516  11.773  -0.322  1.00  0.00      PROD O
ATOM   2567  N   VAL D 203     -12.211  10.473   1.079  1.00  0.00      PROD N
ATOM   2568  HN  VAL D 203     -12.169  10.102   2.003  1.00  0.00      PROD H
ATOM   2569  CA  VAL D 203     -11.246  10.135   0.138  1.00  0.00      PROD C
ATOM   2570  HA  VAL D 203     -10.930  11.067  -0.305  1.00  0.00      PROD H
ATOM   2571  CB  VAL D 203     -10.137   9.243   0.891  1.00  0.00      PROD C
ATOM   2572  HB  VAL D 203     -10.630   8.445   1.486  1.00  0.00      PROD H
ATOM   2573  CG1 VAL D 203      -9.313   8.510  -0.219  1.00  0.00      PROD C
ATOM   2574 HG11 VAL D 203      -8.509   7.986   0.340  1.00  0.00      PROD H
ATOM   2575 HG12 VAL D 203      -8.917   9.104  -1.071  1.00  0.00      PROD H
ATOM   2576 HG13 VAL D 203      -9.970   7.725  -0.650  1.00  0.00      PROD H
ATOM   2577  CG2 VAL D 203      -9.251  10.176   1.710  1.00  0.00      PROD C
ATOM   2578 HG21 VAL D 203      -9.739  10.864   2.434  1.00  0.00      PROD H
ATOM   2579 HG22 VAL D 203      -8.736  10.836   0.980  1.00  0.00      PROD H
ATOM   2580 HG23 VAL D 203      -8.536   9.583   2.319  1.00  0.00      PROD H
ATOM   2581  C   VAL D 203     -11.825   9.323  -1.085  1.00  0.00      PROD C
ATOM   2582  O   VAL D 203     -11.528   9.690  -2.188  1.00  0.00      PROD O
ATOM   2583  N   LEU D 204     -12.670   8.281  -0.832  1.00  0.00      PROD N
ATOM   2584  HN  LEU D 204     -12.930   8.117   0.116  1.00  0.00      PROD H
ATOM   2585  CA  LEU D 204     -13.250   7.410  -1.857  1.00  0.00      PROD C
ATOM   2586  HA  LEU D 204     -12.412   7.271  -2.525  1.00  0.00      PROD H
ATOM   2587  CB  LEU D 204     -13.881   6.082  -1.217  1.00  0.00      PROD C
ATOM   2588  HB1 LEU D 204     -14.649   5.589  -1.850  1.00  0.00      PROD H
ATOM   2589  HB2 LEU D 204     -14.389   6.384  -0.276  1.00  0.00      PROD H
ATOM   2590  CG  LEU D 204     -12.795   5.062  -0.727  1.00  0.00      PROD C
ATOM   2591  HG  LEU D 204     -12.138   5.674  -0.073  1.00  0.00      PROD H
ATOM   2592  CD1 LEU D 204     -13.392   3.780  -0.024  1.00  0.00      PROD C
ATOM   2593 HD11 LEU D 204     -13.760   3.008  -0.734  1.00  0.00      PROD H
ATOM   2594 HD12 LEU D 204     -14.220   3.964   0.694  1.00  0.00      PROD H
ATOM   2595 HD13 LEU D 204     -12.608   3.216   0.525  1.00  0.00      PROD H
ATOM   2596  CD2 LEU D 204     -11.983   4.647  -1.954  1.00  0.00      PROD C
ATOM   2597 HD21 LEU D 204     -11.710   5.559  -2.527  1.00  0.00      PROD H
ATOM   2598 HD22 LEU D 204     -12.597   4.033  -2.646  1.00  0.00      PROD H
ATOM   2599 HD23 LEU D 204     -11.112   3.993  -1.738  1.00  0.00      PROD H
ATOM   2600  C   LEU D 204     -14.255   8.273  -2.633  1.00  0.00      PROD C
ATOM   2601  O   LEU D 204     -14.339   8.138  -3.858  1.00  0.00      PROD O
ATOM   2602  N   PHE D 205     -15.006   9.141  -1.876  1.00  0.00      PROD N
ATOM   2603  HN  PHE D 205     -15.051   9.138  -0.880  1.00  0.00      PROD H
ATOM   2604  CA  PHE D 205     -16.028  10.009  -2.421  1.00  0.00      PROD C
ATOM   2605  HA  PHE D 205     -16.787   9.453  -2.952  1.00  0.00      PROD H
ATOM   2606  CB  PHE D 205     -16.774  10.708  -1.200  1.00  0.00      PROD C
ATOM   2607  HB1 PHE D 205     -15.941  11.129  -0.598  1.00  0.00      PROD H
ATOM   2608  HB2 PHE D 205     -17.454   9.980  -0.708  1.00  0.00      PROD H
ATOM   2609  CG  PHE D 205     -17.536  11.901  -1.542  1.00  0.00      PROD C
ATOM   2610  CD1 PHE D 205     -17.070  13.212  -1.354  1.00  0.00      PROD C
ATOM   2611  HD1 PHE D 205     -16.048  13.301  -1.015  1.00  0.00      PROD H
ATOM   2612  CE1 PHE D 205     -17.954  14.289  -1.503  1.00  0.00      PROD C
ATOM   2613  HE1 PHE D 205     -17.494  15.252  -1.339  1.00  0.00      PROD H
ATOM   2614  CZ  PHE D 205     -19.244  13.986  -1.964  1.00  0.00      PROD C
ATOM   2615  HZ  PHE D 205     -19.964  14.791  -2.003  1.00  0.00      PROD H
ATOM   2616  CD2 PHE D 205     -18.810  11.614  -2.049  1.00  0.00      PROD C
ATOM   2617  HD2 PHE D 205     -19.104  10.617  -2.342  1.00  0.00      PROD H
ATOM   2618  CE2 PHE D 205     -19.660  12.698  -2.257  1.00  0.00      PROD C
ATOM   2619  HE2 PHE D 205     -20.607  12.462  -2.720  1.00  0.00      PROD H
ATOM   2620  C   PHE D 205     -15.461  10.994  -3.432  1.00  0.00      PROD C
ATOM   2621  O   PHE D 205     -15.852  11.002  -4.618  1.00  0.00      PROD O
ATOM   2622  N   VAL D 206     -14.406  11.755  -3.003  1.00  0.00      PROD N
ATOM   2623  HN  VAL D 206     -14.154  11.832  -2.042  1.00  0.00      PROD H
ATOM   2624  CA  VAL D 206     -13.660  12.678  -3.874  1.00  0.00      PROD C
ATOM   2625  HA  VAL D 206     -14.441  13.274  -4.323  1.00  0.00      PROD H
ATOM   2626  CB  VAL D 206     -12.657  13.689  -3.251  1.00  0.00      PROD C
ATOM   2627  HB  VAL D 206     -12.331  14.319  -4.106  1.00  0.00      PROD H
ATOM   2628  CG1 VAL D 206     -13.475  14.623  -2.264  1.00  0.00      PROD C
ATOM   2629 HG11 VAL D 206     -14.234  15.143  -2.887  1.00  0.00      PROD H
ATOM   2630 HG12 VAL D 206     -12.749  15.360  -1.858  1.00  0.00      PROD H
ATOM   2631 HG13 VAL D 206     -13.931  13.960  -1.497  1.00  0.00      PROD H
ATOM   2632  CG2 VAL D 206     -11.407  13.076  -2.615  1.00  0.00      PROD C
ATOM   2633 HG21 VAL D 206     -11.503  12.641  -1.597  1.00  0.00      PROD H
ATOM   2634 HG22 VAL D 206     -10.629  13.839  -2.396  1.00  0.00      PROD H
ATOM   2635 HG23 VAL D 206     -11.001  12.310  -3.310  1.00  0.00      PROD H
ATOM   2636  C   VAL D 206     -12.986  11.879  -5.074  1.00  0.00      PROD C
ATOM   2637  O   VAL D 206     -12.889  12.427  -6.193  1.00  0.00      PROD O
ATOM   2638  N   THR D 207     -12.416  10.659  -4.805  1.00  0.00      PROD N
ATOM   2639  HN  THR D 207     -12.285  10.274  -3.895  1.00  0.00      PROD H
ATOM   2640  CA  THR D 207     -11.771   9.923  -5.936  1.00  0.00      PROD C
ATOM   2641  HA  THR D 207     -10.962  10.530  -6.314  1.00  0.00      PROD H
ATOM   2642  CB  THR D 207     -11.055   8.683  -5.377  1.00  0.00      PROD C
ATOM   2643  HB  THR D 207     -11.776   7.998  -4.883  1.00  0.00      PROD H
ATOM   2644  OG1 THR D 207      -9.950   9.096  -4.552  1.00  0.00      PROD O
ATOM   2645  HG1 THR D 207     -10.334   9.264  -3.688  1.00  0.00      PROD H
ATOM   2646  CG2 THR D 207     -10.369   7.911  -6.507  1.00  0.00      PROD C
ATOM   2647 HG21 THR D 207      -9.767   7.053  -6.138  1.00  0.00      PROD H
ATOM   2648 HG22 THR D 207      -9.732   8.543  -7.161  1.00  0.00      PROD H
ATOM   2649 HG23 THR D 207     -11.138   7.367  -7.097  1.00  0.00      PROD H
ATOM   2650  C   THR D 207     -12.635   9.563  -7.128  1.00  0.00      PROD C
ATOM   2651  O   THR D 207     -12.283   9.723  -8.254  1.00  0.00      PROD O
ATOM   2652  N   THR D 208     -13.849   9.093  -6.841  1.00  0.00      PROD N
ATOM   2653  HN  THR D 208     -14.099   8.945  -5.888  1.00  0.00      PROD H
ATOM   2654  CA  THR D 208     -14.881   8.804  -7.801  1.00  0.00      PROD C
ATOM   2655  HA  THR D 208     -14.459   8.108  -8.510  1.00  0.00      PROD H
ATOM   2656  CB  THR D 208     -15.942   8.032  -7.063  1.00  0.00      PROD C
ATOM   2657  HB  THR D 208     -16.472   8.609  -6.275  1.00  0.00      PROD H
ATOM   2658  OG1 THR D 208     -15.426   6.956  -6.284  1.00  0.00      PROD O
ATOM   2659  HG1 THR D 208     -15.115   7.347  -5.465  1.00  0.00      PROD H
ATOM   2660  CG2 THR D 208     -17.075   7.511  -7.987  1.00  0.00      PROD C
ATOM   2661 HG21 THR D 208     -17.837   7.050  -7.323  1.00  0.00      PROD H
ATOM   2662 HG22 THR D 208     -16.666   6.738  -8.672  1.00  0.00      PROD H
ATOM   2663 HG23 THR D 208     -17.419   8.380  -8.588  1.00  0.00      PROD H
ATOM   2664  C   THR D 208     -15.373   9.945  -8.532  1.00  0.00      PROD C
ATOM   2665  O   THR D 208     -15.403  10.011  -9.725  1.00  0.00      PROD O
ATOM   2666  N   LEU D 209     -15.447  11.048  -7.783  1.00  0.00      PROD N
ATOM   2667  HN  LEU D 209     -15.599  10.946  -6.803  1.00  0.00      PROD H
ATOM   2668  CA  LEU D 209     -15.789  12.280  -8.339  1.00  0.00      PROD C
ATOM   2669  HA  LEU D 209     -16.641  12.081  -8.972  1.00  0.00      PROD H
ATOM   2670  CB  LEU D 209     -16.115  13.300  -7.202  1.00  0.00      PROD C
ATOM   2671  HB1 LEU D 209     -16.192  14.282  -7.714  1.00  0.00      PROD H
ATOM   2672  HB2 LEU D 209     -15.315  13.178  -6.441  1.00  0.00      PROD H
ATOM   2673  CG  LEU D 209     -17.604  13.128  -6.539  1.00  0.00      PROD C
ATOM   2674  HG  LEU D 209     -17.627  12.123  -6.065  1.00  0.00      PROD H
ATOM   2675  CD1 LEU D 209     -17.818  14.079  -5.284  1.00  0.00      PROD C
ATOM   2676 HD11 LEU D 209     -18.000  15.082  -5.725  1.00  0.00      PROD H
ATOM   2677 HD12 LEU D 209     -16.908  14.106  -4.647  1.00  0.00      PROD H
ATOM   2678 HD13 LEU D 209     -18.727  13.868  -4.681  1.00  0.00      PROD H
ATOM   2679  CD2 LEU D 209     -18.631  13.262  -7.640  1.00  0.00      PROD C
ATOM   2680 HD21 LEU D 209     -18.419  12.441  -8.357  1.00  0.00      PROD H
ATOM   2681 HD22 LEU D 209     -18.636  14.202  -8.232  1.00  0.00      PROD H
ATOM   2682 HD23 LEU D 209     -19.647  13.036  -7.249  1.00  0.00      PROD H
ATOM   2683  C   LEU D 209     -14.727  12.983  -9.301  1.00  0.00      PROD C
ATOM   2684  O   LEU D 209     -15.161  13.557 -10.293  1.00  0.00      PROD O
ATOM   2685  N   ALA D 210     -13.426  12.817  -9.029  1.00  0.00      PROD N
ATOM   2686  HN  ALA D 210     -13.220  12.331  -8.183  1.00  0.00      PROD H
ATOM   2687  CA  ALA D 210     -12.365  13.195  -9.933  1.00  0.00      PROD C
ATOM   2688  HA  ALA D 210     -12.309  14.248 -10.166  1.00  0.00      PROD H
ATOM   2689  CB  ALA D 210     -11.020  12.854  -9.266  1.00  0.00      PROD C
ATOM   2690  HB1 ALA D 210     -10.813  13.492  -8.380  1.00  0.00      PROD H
ATOM   2691  HB2 ALA D 210     -10.323  13.101 -10.095  1.00  0.00      PROD H
ATOM   2692  HB3 ALA D 210     -10.976  11.804  -8.903  1.00  0.00      PROD H
ATOM   2693  C   ALA D 210     -12.514  12.421 -11.166  1.00  0.00      PROD C
ATOM   2694  O   ALA D 210     -12.305  12.896 -12.314  1.00  0.00      PROD O
ATOM   2695  N   MET D 211     -12.745  11.070 -11.083  1.00  0.00      PROD N
ATOM   2696  HN  MET D 211     -12.806  10.665 -10.174  1.00  0.00      PROD H
ATOM   2697  CA  MET D 211     -12.679  10.157 -12.257  1.00  0.00      PROD C
ATOM   2698  HA  MET D 211     -11.778  10.348 -12.821  1.00  0.00      PROD H
ATOM   2699  CB  MET D 211     -12.615   8.703 -11.831  1.00  0.00      PROD C
ATOM   2700  HB1 MET D 211     -12.907   7.977 -12.620  1.00  0.00      PROD H
ATOM   2701  HB2 MET D 211     -13.395   8.517 -11.062  1.00  0.00      PROD H
ATOM   2702  CG  MET D 211     -11.322   8.158 -11.167  1.00  0.00      PROD C
ATOM   2703  HG1 MET D 211     -11.574   7.103 -10.929  1.00  0.00      PROD H
ATOM   2704  HG2 MET D 211     -11.089   8.591 -10.170  1.00  0.00      PROD H
ATOM   2705  SD  MET D 211      -9.799   8.355 -12.236  1.00  0.00      PROD S
ATOM   2706  CE  MET D 211     -10.269   7.429 -13.624  1.00  0.00      PROD C
ATOM   2707  HE1 MET D 211     -11.206   7.779 -14.106  1.00  0.00      PROD H
ATOM   2708  HE2 MET D 211     -10.524   6.393 -13.313  1.00  0.00      PROD H
ATOM   2709  HE3 MET D 211      -9.333   7.452 -14.222  1.00  0.00      PROD H
ATOM   2710  C   MET D 211     -13.860  10.484 -13.262  1.00  0.00      PROD C
ATOM   2711  O   MET D 211     -13.665  10.634 -14.452  1.00  0.00      PROD O
ATOM   2712  N   LEU D 212     -15.089  10.764 -12.766  1.00  0.00      PROD N
ATOM   2713  HN  LEU D 212     -15.279  10.592 -11.803  1.00  0.00      PROD H
ATOM   2714  CA  LEU D 212     -16.217  11.243 -13.609  1.00  0.00      PROD C
ATOM   2715  HA  LEU D 212     -16.421  10.461 -14.327  1.00  0.00      PROD H
ATOM   2716  CB  LEU D 212     -17.436  11.291 -12.708  1.00  0.00      PROD C
ATOM   2717  HB1 LEU D 212     -18.375  11.600 -13.216  1.00  0.00      PROD H
ATOM   2718  HB2 LEU D 212     -17.297  12.054 -11.913  1.00  0.00      PROD H
ATOM   2719  CG  LEU D 212     -17.728  10.024 -12.013  1.00  0.00      PROD C
ATOM   2720  HG  LEU D 212     -16.843   9.447 -11.671  1.00  0.00      PROD H
ATOM   2721  CD1 LEU D 212     -18.566  10.220 -10.708  1.00  0.00      PROD C
ATOM   2722 HD11 LEU D 212     -19.500  10.764 -10.963  1.00  0.00      PROD H
ATOM   2723 HD12 LEU D 212     -17.998  10.807  -9.954  1.00  0.00      PROD H
ATOM   2724 HD13 LEU D 212     -18.867   9.266 -10.226  1.00  0.00      PROD H
ATOM   2725  CD2 LEU D 212     -18.451   9.159 -12.943  1.00  0.00      PROD C
ATOM   2726 HD21 LEU D 212     -18.789   8.226 -12.443  1.00  0.00      PROD H
ATOM   2727 HD22 LEU D 212     -17.775   8.975 -13.805  1.00  0.00      PROD H
ATOM   2728 HD23 LEU D 212     -19.389   9.525 -13.412  1.00  0.00      PROD H
ATOM   2729  C   LEU D 212     -15.925  12.568 -14.284  1.00  0.00      PROD C
ATOM   2730  O   LEU D 212     -16.147  12.721 -15.482  1.00  0.00      PROD O
ATOM   2731  N   PHE D 213     -15.425  13.496 -13.442  1.00  0.00      PROD N
ATOM   2732  HN  PHE D 213     -15.251  13.234 -12.496  1.00  0.00      PROD H
ATOM   2733  CA  PHE D 213     -15.026  14.788 -13.815  1.00  0.00      PROD C
ATOM   2734  HA  PHE D 213     -15.871  15.340 -14.201  1.00  0.00      PROD H
ATOM   2735  CB  PHE D 213     -14.658  15.543 -12.527  1.00  0.00      PROD C
ATOM   2736  HB1 PHE D 213     -13.859  14.953 -12.029  1.00  0.00      PROD H
ATOM   2737  HB2 PHE D 213     -15.647  15.579 -12.022  1.00  0.00      PROD H
ATOM   2738  CG  PHE D 213     -14.192  16.939 -12.737  1.00  0.00      PROD C
ATOM   2739  CD1 PHE D 213     -12.788  17.264 -12.720  1.00  0.00      PROD C
ATOM   2740  HD1 PHE D 213     -12.145  16.421 -12.514  1.00  0.00      PROD H
ATOM   2741  CE1 PHE D 213     -12.210  18.512 -12.927  1.00  0.00      PROD C
ATOM   2742  HE1 PHE D 213     -11.145  18.585 -13.092  1.00  0.00      PROD H
ATOM   2743  CZ  PHE D 213     -13.099  19.483 -13.407  1.00  0.00      PROD C
ATOM   2744  HZ  PHE D 213     -12.689  20.417 -13.763  1.00  0.00      PROD H
ATOM   2745  CD2 PHE D 213     -15.044  18.022 -13.024  1.00  0.00      PROD C
ATOM   2746  HD2 PHE D 213     -16.089  17.806 -13.192  1.00  0.00      PROD H
ATOM   2747  CE2 PHE D 213     -14.478  19.262 -13.468  1.00  0.00      PROD C
ATOM   2748  HE2 PHE D 213     -15.180  19.992 -13.842  1.00  0.00      PROD H
ATOM   2749  C   PHE D 213     -13.963  14.768 -14.962  1.00  0.00      PROD C
ATOM   2750  O   PHE D 213     -13.956  15.555 -15.949  1.00  0.00      PROD O
ATOM   2751  N   LEU D 214     -12.948  13.807 -14.836  1.00  0.00      PROD N
ATOM   2752  HN  LEU D 214     -12.838  13.264 -14.007  1.00  0.00      PROD H
ATOM   2753  CA  LEU D 214     -11.872  13.581 -15.758  1.00  0.00      PROD C
ATOM   2754  HA  LEU D 214     -11.226  14.430 -15.925  1.00  0.00      PROD H
ATOM   2755  CB  LEU D 214     -10.971  12.538 -15.097  1.00  0.00      PROD C
ATOM   2756  HB1 LEU D 214     -11.614  11.668 -14.846  1.00  0.00      PROD H
ATOM   2757  HB2 LEU D 214     -10.540  12.945 -14.157  1.00  0.00      PROD H
ATOM   2758  CG  LEU D 214      -9.849  11.898 -16.033  1.00  0.00      PROD C
ATOM   2759  HG  LEU D 214     -10.232  11.329 -16.907  1.00  0.00      PROD H
ATOM   2760  CD1 LEU D 214      -8.914  13.014 -16.600  1.00  0.00      PROD C
ATOM   2761 HD11 LEU D 214      -8.314  13.537 -15.825  1.00  0.00      PROD H
ATOM   2762 HD12 LEU D 214      -9.476  13.722 -17.246  1.00  0.00      PROD H
ATOM   2763 HD13 LEU D 214      -8.157  12.571 -17.282  1.00  0.00      PROD H
ATOM   2764  CD2 LEU D 214      -9.102  10.804 -15.283  1.00  0.00      PROD C
ATOM   2765 HD21 LEU D 214      -9.666   9.854 -15.170  1.00  0.00      PROD H
ATOM   2766 HD22 LEU D 214      -8.857  11.221 -14.283  1.00  0.00      PROD H
ATOM   2767 HD23 LEU D 214      -8.096  10.566 -15.690  1.00  0.00      PROD H
ATOM   2768  C   LEU D 214     -12.443  13.071 -17.140  1.00  0.00      PROD C
ATOM   2769  O   LEU D 214     -11.879  13.465 -18.156  1.00  0.00      PROD O
ATOM   2770  N   ALA D 215     -13.468  12.228 -17.190  1.00  0.00      PROD N
ATOM   2771  HN  ALA D 215     -13.933  11.829 -16.403  1.00  0.00      PROD H
ATOM   2772  CA  ALA D 215     -14.078  11.920 -18.439  1.00  0.00      PROD C
ATOM   2773  HA  ALA D 215     -13.371  11.904 -19.255  1.00  0.00      PROD H
ATOM   2774  CB  ALA D 215     -14.642  10.478 -18.458  1.00  0.00      PROD C
ATOM   2775  HB1 ALA D 215     -13.845   9.741 -18.223  1.00  0.00      PROD H
ATOM   2776  HB2 ALA D 215     -15.064  10.230 -19.455  1.00  0.00      PROD H
ATOM   2777  HB3 ALA D 215     -15.420  10.350 -17.675  1.00  0.00      PROD H
ATOM   2778  C   ALA D 215     -15.187  12.809 -18.925  1.00  0.00      PROD C
ATOM   2779  O   ALA D 215     -15.770  12.615 -19.984  1.00  0.00      PROD O
ATOM   2780  N   GLY D 216     -15.547  13.816 -18.093  1.00  0.00      PROD N
ATOM   2781  HN  GLY D 216     -15.105  13.856 -17.201  1.00  0.00      PROD H
ATOM   2782  CA  GLY D 216     -16.236  15.011 -18.621  1.00  0.00      PROD C
ATOM   2783  HA1 GLY D 216     -16.330  14.985 -19.697  1.00  0.00      PROD H
ATOM   2784  HA2 GLY D 216     -15.661  15.883 -18.345  1.00  0.00      PROD H
ATOM   2785  C   GLY D 216     -17.618  15.167 -18.019  1.00  0.00      PROD C
ATOM   2786  O   GLY D 216     -18.463  15.831 -18.580  1.00  0.00      PROD O
ATOM   2787  N   ALA D 217     -17.852  14.621 -16.817  1.00  0.00      PROD N
ATOM   2788  HN  ALA D 217     -17.103  14.190 -16.321  1.00  0.00      PROD H
ATOM   2789  CA  ALA D 217     -19.100  14.923 -16.130  1.00  0.00      PROD C
ATOM   2790  HA  ALA D 217     -19.863  14.651 -16.845  1.00  0.00      PROD H
ATOM   2791  CB  ALA D 217     -19.260  14.093 -14.845  1.00  0.00      PROD C
ATOM   2792  HB1 ALA D 217     -19.038  13.025 -15.057  1.00  0.00      PROD H
ATOM   2793  HB2 ALA D 217     -20.337  14.133 -14.573  1.00  0.00      PROD H
ATOM   2794  HB3 ALA D 217     -18.530  14.491 -14.109  1.00  0.00      PROD H
ATOM   2795  C   ALA D 217     -19.359  16.399 -15.820  1.00  0.00      PROD C
ATOM   2796  O   ALA D 217     -18.414  17.153 -15.872  1.00  0.00      PROD O
ATOM   2797  N   LYS D 218     -20.693  16.779 -15.709  1.00  0.00      PROD N
ATOM   2798  HN  LYS D 218     -21.370  16.048 -15.659  1.00  0.00      PROD H
ATOM   2799  CA  LYS D 218     -21.118  18.120 -15.733  1.00  0.00      PROD C
ATOM   2800  HA  LYS D 218     -20.704  18.490 -16.660  1.00  0.00      PROD H
ATOM   2801  CB  LYS D 218     -22.539  18.395 -15.827  1.00  0.00      PROD C
ATOM   2802  HB1 LYS D 218     -22.746  19.482 -15.731  1.00  0.00      PROD H
ATOM   2803  HB2 LYS D 218     -23.091  17.890 -15.006  1.00  0.00      PROD H
ATOM   2804  CG  LYS D 218     -23.164  17.869 -17.113  1.00  0.00      PROD C
ATOM   2805  HG1 LYS D 218     -24.264  17.867 -16.958  1.00  0.00      PROD H
ATOM   2806  HG2 LYS D 218     -22.700  16.869 -17.249  1.00  0.00      PROD H
ATOM   2807  CD  LYS D 218     -22.764  18.650 -18.352  1.00  0.00      PROD C
ATOM   2808  HD1 LYS D 218     -21.654  18.606 -18.363  1.00  0.00      PROD H
ATOM   2809  HD2 LYS D 218     -23.137  19.696 -18.361  1.00  0.00      PROD H
ATOM   2810  CE  LYS D 218     -23.282  18.002 -19.661  1.00  0.00      PROD C
ATOM   2811  HE1 LYS D 218     -22.963  16.939 -19.602  1.00  0.00      PROD H
ATOM   2812  HE2 LYS D 218     -22.901  18.417 -20.619  1.00  0.00      PROD H
ATOM   2813  NZ  LYS D 218     -24.704  17.964 -19.722  1.00  0.00      PROD N
ATOM   2814  HZ1 LYS D 218     -25.231  17.539 -20.511  1.00  0.00      PROD H
ATOM   2815  HZ2 LYS D 218     -25.100  18.897 -19.491  1.00  0.00      PROD H
ATOM   2816  HZ3 LYS D 218     -24.944  17.364 -18.907  1.00  0.00      PROD H
ATOM   2817  C   LYS D 218     -20.471  18.960 -14.540  1.00  0.00      PROD C
ATOM   2818  O   LYS D 218     -20.494  18.449 -13.451  1.00  0.00      PROD O
ATOM   2819  N   LEU D 219     -20.022  20.165 -14.705  1.00  0.00      PROD N
ATOM   2820  HN  LEU D 219     -20.246  20.624 -15.561  1.00  0.00      PROD H
ATOM   2821  CA  LEU D 219     -19.299  20.926 -13.750  1.00  0.00      PROD C
ATOM   2822  HA  LEU D 219     -18.568  20.248 -13.333  1.00  0.00      PROD H
ATOM   2823  CB  LEU D 219     -18.617  22.165 -14.477  1.00  0.00      PROD C
ATOM   2824  HB1 LEU D 219     -19.402  22.781 -14.966  1.00  0.00      PROD H
ATOM   2825  HB2 LEU D 219     -17.873  21.659 -15.130  1.00  0.00      PROD H
ATOM   2826  CG  LEU D 219     -17.857  23.015 -13.489  1.00  0.00      PROD C
ATOM   2827  HG  LEU D 219     -18.426  23.312 -12.581  1.00  0.00      PROD H
ATOM   2828  CD1 LEU D 219     -16.548  22.307 -13.120  1.00  0.00      PROD C
ATOM   2829 HD11 LEU D 219     -16.742  21.543 -12.337  1.00  0.00      PROD H
ATOM   2830 HD12 LEU D 219     -15.708  22.914 -12.720  1.00  0.00      PROD H
ATOM   2831 HD13 LEU D 219     -16.226  21.742 -14.021  1.00  0.00      PROD H
ATOM   2832  CD2 LEU D 219     -17.501  24.342 -14.216  1.00  0.00      PROD C
ATOM   2833 HD21 LEU D 219     -18.390  24.969 -14.441  1.00  0.00      PROD H
ATOM   2834 HD22 LEU D 219     -16.949  24.012 -15.122  1.00  0.00      PROD H
ATOM   2835 HD23 LEU D 219     -16.841  25.041 -13.659  1.00  0.00      PROD H
ATOM   2836  C   LEU D 219     -20.152  21.312 -12.496  1.00  0.00      PROD C
ATOM   2837  O   LEU D 219     -19.765  21.122 -11.362  1.00  0.00      PROD O
ATOM   2838  N   TRP D 220     -21.457  21.700 -12.743  1.00  0.00      PROD N
ATOM   2839  HN  TRP D 220     -21.778  21.669 -13.687  1.00  0.00      PROD H
ATOM   2840  CA  TRP D 220     -22.451  21.938 -11.709  1.00  0.00      PROD C
ATOM   2841  HA  TRP D 220     -21.976  22.702 -11.112  1.00  0.00      PROD H
ATOM   2842  CB  TRP D 220     -23.755  22.452 -12.350  1.00  0.00      PROD C
ATOM   2843  HB1 TRP D 220     -23.400  23.049 -13.217  1.00  0.00      PROD H
ATOM   2844  HB2 TRP D 220     -24.267  23.140 -11.644  1.00  0.00      PROD H
ATOM   2845  CG  TRP D 220     -24.745  21.452 -12.941  1.00  0.00      PROD C
ATOM   2846  CD1 TRP D 220     -25.006  21.235 -14.239  1.00  0.00      PROD C
ATOM   2847  HD1 TRP D 220     -24.468  21.653 -15.077  1.00  0.00      PROD H
ATOM   2848  NE1 TRP D 220     -26.024  20.219 -14.331  1.00  0.00      PROD N
ATOM   2849  HE1 TRP D 220     -26.429  19.827 -15.128  1.00  0.00      PROD H
ATOM   2850  CE2 TRP D 220     -26.575  19.999 -13.039  1.00  0.00      PROD C
ATOM   2851  CD2 TRP D 220     -25.687  20.676 -12.208  1.00  0.00      PROD C
ATOM   2852  CE3 TRP D 220     -25.973  20.538 -10.805  1.00  0.00      PROD C
ATOM   2853  HE3 TRP D 220     -25.453  21.129 -10.066  1.00  0.00      PROD H
ATOM   2854  CZ3 TRP D 220     -27.083  19.890 -10.331  1.00  0.00      PROD C
ATOM   2855  HZ3 TRP D 220     -27.248  19.714  -9.279  1.00  0.00      PROD H
ATOM   2856  CZ2 TRP D 220     -27.672  19.229 -12.583  1.00  0.00      PROD C
ATOM   2857  HZ2 TRP D 220     -28.323  18.771 -13.312  1.00  0.00      PROD H
ATOM   2858  CH2 TRP D 220     -27.919  19.220 -11.213  1.00  0.00      PROD C
ATOM   2859  HH2 TRP D 220     -28.594  18.445 -10.880  1.00  0.00      PROD H
ATOM   2860  C   TRP D 220     -22.638  20.621 -10.900  1.00  0.00      PROD C
ATOM   2861  O   TRP D 220     -22.700  20.645  -9.661  1.00  0.00      PROD O
ATOM   2862  N   GLN D 221     -22.766  19.485 -11.568  1.00  0.00      PROD N
ATOM   2863  HN  GLN D 221     -22.729  19.572 -12.561  1.00  0.00      PROD H
ATOM   2864  CA  GLN D 221     -22.935  18.213 -11.011  1.00  0.00      PROD C
ATOM   2865  HA  GLN D 221     -23.804  18.224 -10.371  1.00  0.00      PROD H
ATOM   2866  CB  GLN D 221     -23.202  17.098 -12.005  1.00  0.00      PROD C
ATOM   2867  HB1 GLN D 221     -23.300  16.173 -11.396  1.00  0.00      PROD H
ATOM   2868  HB2 GLN D 221     -22.473  17.043 -12.841  1.00  0.00      PROD H
ATOM   2869  CG  GLN D 221     -24.673  17.165 -12.585  1.00  0.00      PROD C
ATOM   2870  HG1 GLN D 221     -24.834  18.191 -12.980  1.00  0.00      PROD H
ATOM   2871  HG2 GLN D 221     -25.351  16.982 -11.724  1.00  0.00      PROD H
ATOM   2872  CD  GLN D 221     -24.950  16.219 -13.749  1.00  0.00      PROD C
ATOM   2873  OE1 GLN D 221     -25.767  16.412 -14.623  1.00  0.00      PROD O
ATOM   2874  NE2 GLN D 221     -24.013  15.244 -13.929  1.00  0.00      PROD N
ATOM   2875 HE21 GLN D 221     -24.061  14.770 -14.808  1.00  0.00      PROD H
ATOM   2876 HE22 GLN D 221     -23.274  14.923 -13.337  1.00  0.00      PROD H
ATOM   2877  C   GLN D 221     -21.830  17.833 -10.002  1.00  0.00      PROD C
ATOM   2878  O   GLN D 221     -22.086  17.429  -8.864  1.00  0.00      PROD O
ATOM   2879  N   PHE D 222     -20.539  18.042 -10.388  1.00  0.00      PROD N
ATOM   2880  HN  PHE D 222     -20.269  18.356 -11.295  1.00  0.00      PROD H
ATOM   2881  CA  PHE D 222     -19.303  18.034  -9.571  1.00  0.00      PROD C
ATOM   2882  HA  PHE D 222     -19.379  17.099  -9.035  1.00  0.00      PROD H
ATOM   2883  CB  PHE D 222     -18.066  18.040 -10.555  1.00  0.00      PROD C
ATOM   2884  HB1 PHE D 222     -18.193  18.941 -11.192  1.00  0.00      PROD H
ATOM   2885  HB2 PHE D 222     -18.086  17.133 -11.197  1.00  0.00      PROD H
ATOM   2886  CG  PHE D 222     -16.653  18.113  -9.926  1.00  0.00      PROD C
ATOM   2887  CD1 PHE D 222     -16.001  16.987  -9.439  1.00  0.00      PROD C
ATOM   2888  HD1 PHE D 222     -16.563  16.070  -9.336  1.00  0.00      PROD H
ATOM   2889  CE1 PHE D 222     -14.622  17.031  -9.046  1.00  0.00      PROD C
ATOM   2890  HE1 PHE D 222     -14.149  16.158  -8.618  1.00  0.00      PROD H
ATOM   2891  CZ  PHE D 222     -13.918  18.240  -9.207  1.00  0.00      PROD C
ATOM   2892  HZ  PHE D 222     -12.910  18.368  -8.841  1.00  0.00      PROD H
ATOM   2893  CD2 PHE D 222     -15.937  19.283 -10.159  1.00  0.00      PROD C
ATOM   2894  HD2 PHE D 222     -16.509  20.109 -10.554  1.00  0.00      PROD H
ATOM   2895  CE2 PHE D 222     -14.614  19.317  -9.782  1.00  0.00      PROD C
ATOM   2896  HE2 PHE D 222     -13.955  20.171  -9.839  1.00  0.00      PROD H
ATOM   2897  C   PHE D 222     -19.288  19.112  -8.491  1.00  0.00      PROD C
ATOM   2898  O   PHE D 222     -19.092  18.769  -7.318  1.00  0.00      PROD O
ATOM   2899  N   ILE D 223     -19.574  20.409  -8.751  1.00  0.00      PROD N
ATOM   2900  HN  ILE D 223     -19.808  20.839  -9.620  1.00  0.00      PROD H
ATOM   2901  CA  ILE D 223     -19.501  21.353  -7.573  1.00  0.00      PROD C
ATOM   2902  HA  ILE D 223     -18.563  21.229  -7.052  1.00  0.00      PROD H
ATOM   2903  CB  ILE D 223     -19.450  22.801  -8.078  1.00  0.00      PROD C
ATOM   2904  HB  ILE D 223     -20.267  22.953  -8.815  1.00  0.00      PROD H
ATOM   2905  CG2 ILE D 223     -19.676  23.863  -6.897  1.00  0.00      PROD C
ATOM   2906 HG21 ILE D 223     -19.170  23.494  -5.979  1.00  0.00      PROD H
ATOM   2907 HG22 ILE D 223     -20.725  24.023  -6.567  1.00  0.00      PROD H
ATOM   2908 HG23 ILE D 223     -19.226  24.869  -7.031  1.00  0.00      PROD H
ATOM   2909  CG1 ILE D 223     -18.099  23.064  -8.693  1.00  0.00      PROD C
ATOM   2910 HG11 ILE D 223     -17.995  22.219  -9.406  1.00  0.00      PROD H
ATOM   2911 HG12 ILE D 223     -17.365  23.101  -7.860  1.00  0.00      PROD H
ATOM   2912  CD  ILE D 223     -18.061  24.362  -9.511  1.00  0.00      PROD C
ATOM   2913  HD1 ILE D 223     -17.086  24.428 -10.040  1.00  0.00      PROD H
ATOM   2914  HD2 ILE D 223     -18.284  25.275  -8.918  1.00  0.00      PROD H
ATOM   2915  HD3 ILE D 223     -18.839  24.361 -10.304  1.00  0.00      PROD H
ATOM   2916  C   ILE D 223     -20.586  21.132  -6.429  1.00  0.00      PROD C
ATOM   2917  O   ILE D 223     -20.373  21.281  -5.231  1.00  0.00      PROD O
ATOM   2918  N   ALA D 224     -21.820  20.954  -6.963  1.00  0.00      PROD N
ATOM   2919  HN  ALA D 224     -21.982  21.023  -7.945  1.00  0.00      PROD H
ATOM   2920  CA  ALA D 224     -22.970  20.822  -6.013  1.00  0.00      PROD C
ATOM   2921  HA  ALA D 224     -23.177  21.835  -5.700  1.00  0.00      PROD H
ATOM   2922  CB  ALA D 224     -24.197  20.406  -6.785  1.00  0.00      PROD C
ATOM   2923  HB1 ALA D 224     -24.305  21.305  -7.429  1.00  0.00      PROD H
ATOM   2924  HB2 ALA D 224     -25.085  20.272  -6.132  1.00  0.00      PROD H
ATOM   2925  HB3 ALA D 224     -24.019  19.484  -7.378  1.00  0.00      PROD H
ATOM   2926  C   ALA D 224     -22.801  19.733  -4.874  1.00  0.00      PROD C
ATOM   2927  O   ALA D 224     -23.001  19.954  -3.689  1.00  0.00      PROD O
ATOM   2928  N   ILE D 225     -22.372  18.562  -5.349  1.00  0.00      PROD N
ATOM   2929  HN  ILE D 225     -22.281  18.336  -6.315  1.00  0.00      PROD H
ATOM   2930  CA  ILE D 225     -22.101  17.440  -4.566  1.00  0.00      PROD C
ATOM   2931  HA  ILE D 225     -22.932  17.244  -3.905  1.00  0.00      PROD H
ATOM   2932  CB  ILE D 225     -22.187  16.175  -5.430  1.00  0.00      PROD C
ATOM   2933  HB  ILE D 225     -23.075  16.167  -6.099  1.00  0.00      PROD H
ATOM   2934  CG2 ILE D 225     -20.954  16.017  -6.390  1.00  0.00      PROD C
ATOM   2935 HG21 ILE D 225     -19.982  15.845  -5.882  1.00  0.00      PROD H
ATOM   2936 HG22 ILE D 225     -20.771  16.902  -7.037  1.00  0.00      PROD H
ATOM   2937 HG23 ILE D 225     -21.231  15.165  -7.047  1.00  0.00      PROD H
ATOM   2938  CG1 ILE D 225     -22.426  14.889  -4.525  1.00  0.00      PROD C
ATOM   2939 HG11 ILE D 225     -23.415  15.087  -4.059  1.00  0.00      PROD H
ATOM   2940 HG12 ILE D 225     -21.603  14.855  -3.780  1.00  0.00      PROD H
ATOM   2941  CD  ILE D 225     -22.437  13.525  -5.286  1.00  0.00      PROD C
ATOM   2942  HD1 ILE D 225     -23.215  13.626  -6.072  1.00  0.00      PROD H
ATOM   2943  HD2 ILE D 225     -22.677  12.636  -4.664  1.00  0.00      PROD H
ATOM   2944  HD3 ILE D 225     -21.388  13.395  -5.628  1.00  0.00      PROD H
ATOM   2945  C   ILE D 225     -20.935  17.606  -3.673  1.00  0.00      PROD C
ATOM   2946  O   ILE D 225     -21.020  17.161  -2.541  1.00  0.00      PROD O
ATOM   2947  N   ILE D 226     -19.826  18.240  -4.160  1.00  0.00      PROD N
ATOM   2948  HN  ILE D 226     -19.828  18.532  -5.113  1.00  0.00      PROD H
ATOM   2949  CA  ILE D 226     -18.682  18.528  -3.309  1.00  0.00      PROD C
ATOM   2950  HA  ILE D 226     -18.365  17.609  -2.838  1.00  0.00      PROD H
ATOM   2951  CB  ILE D 226     -17.457  19.105  -4.025  1.00  0.00      PROD C
ATOM   2952  HB  ILE D 226     -17.823  19.938  -4.663  1.00  0.00      PROD H
ATOM   2953  CG2 ILE D 226     -16.459  19.513  -2.937  1.00  0.00      PROD C
ATOM   2954 HG21 ILE D 226     -16.742  20.401  -2.332  1.00  0.00      PROD H
ATOM   2955 HG22 ILE D 226     -15.455  19.737  -3.358  1.00  0.00      PROD H
ATOM   2956 HG23 ILE D 226     -16.346  18.710  -2.178  1.00  0.00      PROD H
ATOM   2957  CG1 ILE D 226     -16.881  18.057  -4.987  1.00  0.00      PROD C
ATOM   2958 HG11 ILE D 226     -17.639  17.741  -5.735  1.00  0.00      PROD H
ATOM   2959 HG12 ILE D 226     -16.632  17.144  -4.405  1.00  0.00      PROD H
ATOM   2960  CD  ILE D 226     -15.676  18.582  -5.816  1.00  0.00      PROD C
ATOM   2961  HD1 ILE D 226     -14.784  18.737  -5.172  1.00  0.00      PROD H
ATOM   2962  HD2 ILE D 226     -15.977  19.603  -6.134  1.00  0.00      PROD H
ATOM   2963  HD3 ILE D 226     -15.511  17.972  -6.730  1.00  0.00      PROD H
ATOM   2964  C   ILE D 226     -19.050  19.452  -2.172  1.00  0.00      PROD C
ATOM   2965  O   ILE D 226     -18.789  19.120  -0.990  1.00  0.00      PROD O
ATOM   2966  N   GLY D 227     -19.774  20.527  -2.561  1.00  0.00      PROD N
ATOM   2967  HN  GLY D 227     -19.985  20.570  -3.534  1.00  0.00      PROD H
ATOM   2968  CA  GLY D 227     -20.490  21.408  -1.542  1.00  0.00      PROD C
ATOM   2969  HA1 GLY D 227     -21.107  22.035  -2.169  1.00  0.00      PROD H
ATOM   2970  HA2 GLY D 227     -19.758  21.896  -0.916  1.00  0.00      PROD H
ATOM   2971  C   GLY D 227     -21.440  20.680  -0.575  1.00  0.00      PROD C
ATOM   2972  O   GLY D 227     -21.248  20.880   0.624  1.00  0.00      PROD O
ATOM   2973  N   MET D 228     -22.375  19.902  -1.013  1.00  0.00      PROD N
ATOM   2974  HN  MET D 228     -22.552  19.905  -1.994  1.00  0.00      PROD H
ATOM   2975  CA  MET D 228     -23.258  19.155  -0.157  1.00  0.00      PROD C
ATOM   2976  HA  MET D 228     -23.602  19.765   0.665  1.00  0.00      PROD H
ATOM   2977  CB  MET D 228     -24.352  18.496  -0.864  1.00  0.00      PROD C
ATOM   2978  HB1 MET D 228     -24.826  17.708  -0.241  1.00  0.00      PROD H
ATOM   2979  HB2 MET D 228     -23.903  18.021  -1.763  1.00  0.00      PROD H
ATOM   2980  CG  MET D 228     -25.481  19.456  -1.265  1.00  0.00      PROD C
ATOM   2981  HG1 MET D 228     -25.059  20.237  -1.932  1.00  0.00      PROD H
ATOM   2982  HG2 MET D 228     -25.858  19.967  -0.353  1.00  0.00      PROD H
ATOM   2983  SD  MET D 228     -26.717  18.619  -2.244  1.00  0.00      PROD S
ATOM   2984  CE  MET D 228     -26.527  19.633  -3.706  1.00  0.00      PROD C
ATOM   2985  HE1 MET D 228     -27.025  20.599  -3.475  1.00  0.00      PROD H
ATOM   2986  HE2 MET D 228     -26.942  19.178  -4.631  1.00  0.00      PROD H
ATOM   2987  HE3 MET D 228     -25.445  19.675  -3.956  1.00  0.00      PROD H
ATOM   2988  C   MET D 228     -22.586  18.058   0.629  1.00  0.00      PROD C
ATOM   2989  O   MET D 228     -22.805  17.890   1.825  1.00  0.00      PROD O
ATOM   2990  N   GLY D 229     -21.754  17.214  -0.065  1.00  0.00      PROD N
ATOM   2991  HN  GLY D 229     -21.547  17.369  -1.028  1.00  0.00      PROD H
ATOM   2992  CA  GLY D 229     -21.182  16.070   0.617  1.00  0.00      PROD C
ATOM   2993  HA1 GLY D 229     -20.588  15.498  -0.080  1.00  0.00      PROD H
ATOM   2994  HA2 GLY D 229     -22.021  15.566   1.074  1.00  0.00      PROD H
ATOM   2995  C   GLY D 229     -20.289  16.281   1.782  1.00  0.00      PROD C
ATOM   2996  O   GLY D 229     -20.305  15.539   2.756  1.00  0.00      PROD O
ATOM   2997  N   ILE D 230     -19.578  17.427   1.770  1.00  0.00      PROD N
ATOM   2998  HN  ILE D 230     -19.491  18.073   1.016  1.00  0.00      PROD H
ATOM   2999  CA  ILE D 230     -18.844  17.877   2.928  1.00  0.00      PROD C
ATOM   3000  HA  ILE D 230     -18.368  16.984   3.305  1.00  0.00      PROD H
ATOM   3001  CB  ILE D 230     -17.836  18.960   2.638  1.00  0.00      PROD C
ATOM   3002  HB  ILE D 230     -18.327  19.810   2.118  1.00  0.00      PROD H
ATOM   3003  CG2 ILE D 230     -17.304  19.587   3.918  1.00  0.00      PROD C
ATOM   3004 HG21 ILE D 230     -17.958  20.329   4.425  1.00  0.00      PROD H
ATOM   3005 HG22 ILE D 230     -16.580  20.254   3.405  1.00  0.00      PROD H
ATOM   3006 HG23 ILE D 230     -16.706  18.890   4.543  1.00  0.00      PROD H
ATOM   3007  CG1 ILE D 230     -16.716  18.443   1.680  1.00  0.00      PROD C
ATOM   3008 HG11 ILE D 230     -15.929  19.227   1.666  1.00  0.00      PROD H
ATOM   3009 HG12 ILE D 230     -17.158  18.367   0.663  1.00  0.00      PROD H
ATOM   3010  CD  ILE D 230     -15.978  17.179   2.062  1.00  0.00      PROD C
ATOM   3011  HD1 ILE D 230     -15.396  17.298   3.001  1.00  0.00      PROD H
ATOM   3012  HD2 ILE D 230     -15.323  16.999   1.182  1.00  0.00      PROD H
ATOM   3013  HD3 ILE D 230     -16.663  16.325   2.252  1.00  0.00      PROD H
ATOM   3014  C   ILE D 230     -19.762  18.426   4.092  1.00  0.00      PROD C
ATOM   3015  O   ILE D 230     -19.556  18.043   5.279  1.00  0.00      PROD O
ATOM   3016  N   SER D 231     -20.850  19.183   3.761  1.00  0.00      PROD N
ATOM   3017  HN  SER D 231     -21.034  19.391   2.804  1.00  0.00      PROD H
ATOM   3018  CA  SER D 231     -21.872  19.712   4.665  1.00  0.00      PROD C
ATOM   3019  HA  SER D 231     -21.320  20.282   5.398  1.00  0.00      PROD H
ATOM   3020  CB  SER D 231     -22.856  20.671   4.039  1.00  0.00      PROD C
ATOM   3021  HB1 SER D 231     -23.422  21.124   4.881  1.00  0.00      PROD H
ATOM   3022  HB2 SER D 231     -23.436  20.155   3.245  1.00  0.00      PROD H
ATOM   3023  OG  SER D 231     -22.309  21.859   3.425  1.00  0.00      PROD O
ATOM   3024  HG1 SER D 231     -22.109  21.580   2.529  1.00  0.00      PROD H
ATOM   3025  C   SER D 231     -22.571  18.632   5.413  1.00  0.00      PROD C
ATOM   3026  O   SER D 231     -23.006  18.784   6.571  1.00  0.00      PROD O
ATOM   3027  N   ALA D 232     -22.749  17.415   4.784  1.00  0.00      PROD N
ATOM   3028  HN  ALA D 232     -22.630  17.481   3.797  1.00  0.00      PROD H
ATOM   3029  CA  ALA D 232     -23.201  16.121   5.368  1.00  0.00      PROD C
ATOM   3030  HA  ALA D 232     -24.092  16.246   5.964  1.00  0.00      PROD H
ATOM   3031  CB  ALA D 232     -23.429  15.097   4.233  1.00  0.00      PROD C
ATOM   3032  HB1 ALA D 232     -23.755  14.109   4.624  1.00  0.00      PROD H
ATOM   3033  HB2 ALA D 232     -22.461  14.978   3.701  1.00  0.00      PROD H
ATOM   3034  HB3 ALA D 232     -24.218  15.552   3.597  1.00  0.00      PROD H
ATOM   3035  C   ALA D 232     -22.180  15.563   6.379  1.00  0.00      PROD C
ATOM   3036  O   ALA D 232     -22.530  15.144   7.522  1.00  0.00      PROD O
ATOM   3037  N   VAL D 233     -20.832  15.392   6.150  1.00  0.00      PROD N
ATOM   3038  HN  VAL D 233     -20.359  15.632   5.305  1.00  0.00      PROD H
ATOM   3039  CA  VAL D 233     -19.805  15.037   7.166  1.00  0.00      PROD C
ATOM   3040  HA  VAL D 233     -20.138  14.094   7.573  1.00  0.00      PROD H
ATOM   3041  CB  VAL D 233     -18.459  14.860   6.480  1.00  0.00      PROD C
ATOM   3042  HB  VAL D 233     -18.337  15.711   5.777  1.00  0.00      PROD H
ATOM   3043  CG1 VAL D 233     -17.254  14.920   7.441  1.00  0.00      PROD C
ATOM   3044 HG11 VAL D 233     -16.275  14.697   6.964  1.00  0.00      PROD H
ATOM   3045 HG12 VAL D 233     -17.384  14.087   8.164  1.00  0.00      PROD H
ATOM   3046 HG13 VAL D 233     -17.271  15.914   7.935  1.00  0.00      PROD H
ATOM   3047  CG2 VAL D 233     -18.526  13.638   5.493  1.00  0.00      PROD C
ATOM   3048 HG21 VAL D 233     -18.859  13.886   4.462  1.00  0.00      PROD H
ATOM   3049 HG22 VAL D 233     -19.149  12.851   5.969  1.00  0.00      PROD H
ATOM   3050 HG23 VAL D 233     -17.507  13.195   5.491  1.00  0.00      PROD H
ATOM   3051  C   VAL D 233     -19.858  16.002   8.373  1.00  0.00      PROD C
ATOM   3052  O   VAL D 233     -19.811  15.492   9.506  1.00  0.00      PROD O
ATOM   3053  N   VAL D 234     -20.033  17.339   8.168  1.00  0.00      PROD N
ATOM   3054  HN  VAL D 234     -20.067  17.669   7.228  1.00  0.00      PROD H
ATOM   3055  CA  VAL D 234     -20.261  18.367   9.188  1.00  0.00      PROD C
ATOM   3056  HA  VAL D 234     -19.391  18.234   9.813  1.00  0.00      PROD H
ATOM   3057  CB  VAL D 234     -20.403  19.870   8.587  1.00  0.00      PROD C
ATOM   3058  HB  VAL D 234     -21.203  19.776   7.821  1.00  0.00      PROD H
ATOM   3059  CG1 VAL D 234     -20.920  20.780   9.713  1.00  0.00      PROD C
ATOM   3060 HG11 VAL D 234     -21.242  21.803   9.422  1.00  0.00      PROD H
ATOM   3061 HG12 VAL D 234     -20.069  20.893  10.418  1.00  0.00      PROD H
ATOM   3062 HG13 VAL D 234     -21.871  20.412  10.154  1.00  0.00      PROD H
ATOM   3063  CG2 VAL D 234     -19.074  20.391   7.914  1.00  0.00      PROD C
ATOM   3064 HG21 VAL D 234     -18.260  19.961   8.536  1.00  0.00      PROD H
ATOM   3065 HG22 VAL D 234     -19.077  21.477   7.680  1.00  0.00      PROD H
ATOM   3066 HG23 VAL D 234     -18.988  19.870   6.937  1.00  0.00      PROD H
ATOM   3067  C   VAL D 234     -21.443  17.945  10.090  1.00  0.00      PROD C
ATOM   3068  O   VAL D 234     -21.420  17.935  11.324  1.00  0.00      PROD O
ATOM   3069  N   LEU D 235     -22.545  17.486   9.481  1.00  0.00      PROD N
ATOM   3070  HN  LEU D 235     -22.665  17.407   8.494  1.00  0.00      PROD H
ATOM   3071  CA  LEU D 235     -23.696  16.976  10.241  1.00  0.00      PROD C
ATOM   3072  HA  LEU D 235     -23.978  17.772  10.915  1.00  0.00      PROD H
ATOM   3073  CB  LEU D 235     -24.972  16.837   9.341  1.00  0.00      PROD C
ATOM   3074  HB1 LEU D 235     -25.852  16.484   9.920  1.00  0.00      PROD H
ATOM   3075  HB2 LEU D 235     -24.879  15.934   8.700  1.00  0.00      PROD H
ATOM   3076  CG  LEU D 235     -25.510  18.092   8.691  1.00  0.00      PROD C
ATOM   3077  HG  LEU D 235     -24.795  18.700   8.095  1.00  0.00      PROD H
ATOM   3078  CD1 LEU D 235     -26.532  17.674   7.615  1.00  0.00      PROD C
ATOM   3079 HD11 LEU D 235     -26.076  17.076   6.798  1.00  0.00      PROD H
ATOM   3080 HD12 LEU D 235     -26.920  18.609   7.158  1.00  0.00      PROD H
ATOM   3081 HD13 LEU D 235     -27.382  17.136   8.087  1.00  0.00      PROD H
ATOM   3082  CD2 LEU D 235     -26.035  19.008   9.757  1.00  0.00      PROD C
ATOM   3083 HD21 LEU D 235     -26.386  19.980   9.351  1.00  0.00      PROD H
ATOM   3084 HD22 LEU D 235     -25.224  19.385  10.415  1.00  0.00      PROD H
ATOM   3085 HD23 LEU D 235     -26.737  18.588  10.509  1.00  0.00      PROD H
ATOM   3086  C   LEU D 235     -23.375  15.798  11.114  1.00  0.00      PROD C
ATOM   3087  O   LEU D 235     -23.720  15.691  12.254  1.00  0.00      PROD O
ATOM   3088  N   LEU D 236     -22.635  14.780  10.621  1.00  0.00      PROD N
ATOM   3089  HN  LEU D 236     -22.297  14.787   9.683  1.00  0.00      PROD H
ATOM   3090  CA  LEU D 236     -22.318  13.592  11.413  1.00  0.00      PROD C
ATOM   3091  HA  LEU D 236     -23.221  13.254  11.899  1.00  0.00      PROD H
ATOM   3092  CB  LEU D 236     -21.600  12.616  10.401  1.00  0.00      PROD C
ATOM   3093  HB1 LEU D 236     -21.461  11.630  10.894  1.00  0.00      PROD H
ATOM   3094  HB2 LEU D 236     -20.633  12.990  10.001  1.00  0.00      PROD H
ATOM   3095  CG  LEU D 236     -22.459  12.339   9.095  1.00  0.00      PROD C
ATOM   3096  HG  LEU D 236     -22.333  13.277   8.512  1.00  0.00      PROD H
ATOM   3097  CD1 LEU D 236     -21.771  11.267   8.249  1.00  0.00      PROD C
ATOM   3098 HD11 LEU D 236     -22.399  10.995   7.374  1.00  0.00      PROD H
ATOM   3099 HD12 LEU D 236     -21.774  10.323   8.836  1.00  0.00      PROD H
ATOM   3100 HD13 LEU D 236     -20.728  11.549   7.990  1.00  0.00      PROD H
ATOM   3101  CD2 LEU D 236     -23.903  12.063   9.364  1.00  0.00      PROD C
ATOM   3102 HD21 LEU D 236     -24.489  11.757   8.471  1.00  0.00      PROD H
ATOM   3103 HD22 LEU D 236     -24.398  12.947   9.819  1.00  0.00      PROD H
ATOM   3104 HD23 LEU D 236     -24.036  11.217  10.071  1.00  0.00      PROD H
ATOM   3105  C   LEU D 236     -21.354  13.877  12.522  1.00  0.00      PROD C
ATOM   3106  O   LEU D 236     -21.267  13.150  13.501  1.00  0.00      PROD O
ATOM   3107  N   ILE D 237     -20.524  14.911  12.407  1.00  0.00      PROD N
ATOM   3108  HN  ILE D 237     -20.629  15.400  11.544  1.00  0.00      PROD H
ATOM   3109  CA  ILE D 237     -19.802  15.357  13.573  1.00  0.00      PROD C
ATOM   3110  HA  ILE D 237     -19.383  14.469  14.023  1.00  0.00      PROD H
ATOM   3111  CB  ILE D 237     -18.646  16.225  13.221  1.00  0.00      PROD C
ATOM   3112  HB  ILE D 237     -19.068  17.072  12.639  1.00  0.00      PROD H
ATOM   3113  CG2 ILE D 237     -18.078  16.879  14.474  1.00  0.00      PROD C
ATOM   3114 HG21 ILE D 237     -17.227  17.574  14.308  1.00  0.00      PROD H
ATOM   3115 HG22 ILE D 237     -17.694  16.194  15.259  1.00  0.00      PROD H
ATOM   3116 HG23 ILE D 237     -18.822  17.592  14.891  1.00  0.00      PROD H
ATOM   3117  CG1 ILE D 237     -17.557  15.430  12.407  1.00  0.00      PROD C
ATOM   3118 HG11 ILE D 237     -16.885  16.246  12.064  1.00  0.00      PROD H
ATOM   3119 HG12 ILE D 237     -17.995  14.934  11.514  1.00  0.00      PROD H
ATOM   3120  CD  ILE D 237     -16.737  14.369  13.179  1.00  0.00      PROD C
ATOM   3121  HD1 ILE D 237     -15.980  14.782  13.880  1.00  0.00      PROD H
ATOM   3122  HD2 ILE D 237     -16.163  13.721  12.483  1.00  0.00      PROD H
ATOM   3123  HD3 ILE D 237     -17.464  13.705  13.692  1.00  0.00      PROD H
ATOM   3124  C   ILE D 237     -20.742  15.861  14.635  1.00  0.00      PROD C
ATOM   3125  O   ILE D 237     -20.672  15.544  15.799  1.00  0.00      PROD O
ATOM   3126  N   LEU D 238     -21.689  16.758  14.219  1.00  0.00      PROD N
ATOM   3127  HN  LEU D 238     -21.747  16.991  13.252  1.00  0.00      PROD H
ATOM   3128  CA  LEU D 238     -22.792  17.243  15.110  1.00  0.00      PROD C
ATOM   3129  HA  LEU D 238     -22.363  17.637  16.020  1.00  0.00      PROD H
ATOM   3130  CB  LEU D 238     -23.457  18.432  14.457  1.00  0.00      PROD C
ATOM   3131  HB1 LEU D 238     -24.259  18.877  15.084  1.00  0.00      PROD H
ATOM   3132  HB2 LEU D 238     -24.024  18.221  13.525  1.00  0.00      PROD H
ATOM   3133  CG  LEU D 238     -22.468  19.622  14.104  1.00  0.00      PROD C
ATOM   3134  HG  LEU D 238     -21.795  19.252  13.302  1.00  0.00      PROD H
ATOM   3135  CD1 LEU D 238     -23.237  20.845  13.681  1.00  0.00      PROD C
ATOM   3136 HD11 LEU D 238     -22.450  21.612  13.519  1.00  0.00      PROD H
ATOM   3137 HD12 LEU D 238     -23.794  21.365  14.490  1.00  0.00      PROD H
ATOM   3138 HD13 LEU D 238     -23.746  20.735  12.700  1.00  0.00      PROD H
ATOM   3139  CD2 LEU D 238     -21.581  20.155  15.249  1.00  0.00      PROD C
ATOM   3140 HD21 LEU D 238     -20.983  21.079  15.098  1.00  0.00      PROD H
ATOM   3141 HD22 LEU D 238     -20.914  19.388  15.698  1.00  0.00      PROD H
ATOM   3142 HD23 LEU D 238     -22.224  20.334  16.136  1.00  0.00      PROD H
ATOM   3143  C   LEU D 238     -23.793  16.197  15.664  1.00  0.00      PROD C
ATOM   3144  O   LEU D 238     -24.621  16.472  16.483  1.00  0.00      PROD O
ATOM   3145  N   ALA D 239     -23.665  14.922  15.285  1.00  0.00      PROD N
ATOM   3146  HN  ALA D 239     -22.960  14.634  14.642  1.00  0.00      PROD H
ATOM   3147  CA  ALA D 239     -24.602  13.869  15.726  1.00  0.00      PROD C
ATOM   3148  HA  ALA D 239     -25.601  14.243  15.894  1.00  0.00      PROD H
ATOM   3149  CB  ALA D 239     -24.714  12.850  14.599  1.00  0.00      PROD C
ATOM   3150  HB1 ALA D 239     -25.234  11.934  14.952  1.00  0.00      PROD H
ATOM   3151  HB2 ALA D 239     -23.671  12.588  14.322  1.00  0.00      PROD H
ATOM   3152  HB3 ALA D 239     -25.233  13.149  13.663  1.00  0.00      PROD H
ATOM   3153  C   ALA D 239     -24.117  13.191  16.996  1.00  0.00      PROD C
ATOM   3154  O   ALA D 239     -24.835  12.439  17.660  1.00  0.00      PROD O
ATOM   3155  N   GLU D 240     -22.871  13.515  17.440  1.00  0.00      PROD N
ATOM   3156  HN  GLU D 240     -22.381  14.283  17.034  1.00  0.00      PROD H
ATOM   3157  CA  GLU D 240     -22.443  12.895  18.676  1.00  0.00      PROD C
ATOM   3158  HA  GLU D 240     -23.282  12.687  19.324  1.00  0.00      PROD H
ATOM   3159  CB  GLU D 240     -21.703  11.512  18.449  1.00  0.00      PROD C
ATOM   3160  HB1 GLU D 240     -20.959  11.891  17.716  1.00  0.00      PROD H
ATOM   3161  HB2 GLU D 240     -22.440  10.852  17.942  1.00  0.00      PROD H
ATOM   3162  CG  GLU D 240     -21.099  10.885  19.754  1.00  0.00      PROD C
ATOM   3163  HG1 GLU D 240     -21.864  10.760  20.550  1.00  0.00      PROD H
ATOM   3164  HG2 GLU D 240     -20.420  11.640  20.204  1.00  0.00      PROD H
ATOM   3165  CD  GLU D 240     -20.532   9.563  19.401  1.00  0.00      PROD C
ATOM   3166  OE1 GLU D 240     -21.248   8.532  19.534  1.00  0.00      PROD O
ATOM   3167  OE2 GLU D 240     -19.343   9.540  18.977  1.00  0.00      PROD O
ATOM   3168  C   GLU D 240     -21.579  13.919  19.439  1.00  0.00      PROD C
ATOM   3169  O   GLU D 240     -20.604  14.440  18.883  1.00  0.00      PROD O
ATOM   3170  N   PRO D 241     -21.823  14.411  20.722  1.00  0.00      PROD N
ATOM   3171  CD  PRO D 241     -22.913  13.984  21.578  1.00  0.00      PROD C
ATOM   3172  HD1 PRO D 241     -23.307  12.955  21.434  1.00  0.00      PROD H
ATOM   3173  HD2 PRO D 241     -23.842  14.583  21.469  1.00  0.00      PROD H
ATOM   3174  CA  PRO D 241     -20.855  15.211  21.392  1.00  0.00      PROD C
ATOM   3175  HA  PRO D 241     -20.709  16.170  20.917  1.00  0.00      PROD H
ATOM   3176  CB  PRO D 241     -21.450  15.569  22.767  1.00  0.00      PROD C
ATOM   3177  HB1 PRO D 241     -21.951  16.555  22.662  1.00  0.00      PROD H
ATOM   3178  HB2 PRO D 241     -20.690  15.630  23.576  1.00  0.00      PROD H
ATOM   3179  CG  PRO D 241     -22.505  14.448  22.992  1.00  0.00      PROD C
ATOM   3180  HG1 PRO D 241     -22.040  13.581  23.508  1.00  0.00      PROD H
ATOM   3181  HG2 PRO D 241     -23.472  14.600  23.517  1.00  0.00      PROD H
ATOM   3182  C   PRO D 241     -19.467  14.660  21.479  1.00  0.00      PROD C
ATOM   3183  O   PRO D 241     -18.518  15.414  21.395  1.00  0.00      PROD O
ATOM   3184  N   TYR D 242     -19.235  13.311  21.693  1.00  0.00      PROD N
ATOM   3185  HN  TYR D 242     -20.038  12.736  21.828  1.00  0.00      PROD H
ATOM   3186  CA  TYR D 242     -17.845  12.869  21.870  1.00  0.00      PROD C
ATOM   3187  HA  TYR D 242     -17.335  13.376  22.675  1.00  0.00      PROD H
ATOM   3188  CB  TYR D 242     -17.963  11.331  22.257  1.00  0.00      PROD C
ATOM   3189  HB1 TYR D 242     -16.988  10.908  22.581  1.00  0.00      PROD H
ATOM   3190  HB2 TYR D 242     -18.280  10.867  21.299  1.00  0.00      PROD H
ATOM   3191  CG  TYR D 242     -18.975  11.166  23.414  1.00  0.00      PROD C
ATOM   3192  CD1 TYR D 242     -19.009  12.047  24.515  1.00  0.00      PROD C
ATOM   3193  HD1 TYR D 242     -18.388  12.930  24.553  1.00  0.00      PROD H
ATOM   3194  CE1 TYR D 242     -20.039  11.878  25.526  1.00  0.00      PROD C
ATOM   3195  HE1 TYR D 242     -20.021  12.630  26.301  1.00  0.00      PROD H
ATOM   3196  CZ  TYR D 242     -20.852  10.802  25.484  1.00  0.00      PROD C
ATOM   3197  OH  TYR D 242     -21.782  10.560  26.535  1.00  0.00      PROD O
ATOM   3198  HH  TYR D 242     -21.514  10.999  27.345  1.00  0.00      PROD H
ATOM   3199  CD2 TYR D 242     -19.866  10.042  23.439  1.00  0.00      PROD C
ATOM   3200  HD2 TYR D 242     -19.727   9.230  22.740  1.00  0.00      PROD H
ATOM   3201  CE2 TYR D 242     -20.771   9.894  24.430  1.00  0.00      PROD C
ATOM   3202  HE2 TYR D 242     -21.228   8.917  24.472  1.00  0.00      PROD H
ATOM   3203  C   TYR D 242     -16.986  13.068  20.644  1.00  0.00      PROD C
ATOM   3204  O   TYR D 242     -15.774  13.243  20.691  1.00  0.00      PROD O
ATOM   3205  N   ARG D 243     -17.610  13.119  19.412  1.00  0.00      PROD N
ATOM   3206  HN  ARG D 243     -18.564  12.981  19.159  1.00  0.00      PROD H
ATOM   3207  CA  ARG D 243     -16.934  13.516  18.193  1.00  0.00      PROD C
ATOM   3208  HA  ARG D 243     -16.013  12.986  17.999  1.00  0.00      PROD H
ATOM   3209  CB  ARG D 243     -17.778  13.327  16.875  1.00  0.00      PROD C
ATOM   3210  HB1 ARG D 243     -17.219  13.690  15.986  1.00  0.00      PROD H
ATOM   3211  HB2 ARG D 243     -18.712  13.926  16.942  1.00  0.00      PROD H
ATOM   3212  CG  ARG D 243     -18.180  11.854  16.656  1.00  0.00      PROD C
ATOM   3213  HG1 ARG D 243     -18.544  11.351  17.577  1.00  0.00      PROD H
ATOM   3214  HG2 ARG D 243     -17.284  11.297  16.308  1.00  0.00      PROD H
ATOM   3215  CD  ARG D 243     -19.165  11.633  15.457  1.00  0.00      PROD C
ATOM   3216  HD1 ARG D 243     -18.663  11.805  14.481  1.00  0.00      PROD H
ATOM   3217  HD2 ARG D 243     -19.975  12.386  15.356  1.00  0.00      PROD H
ATOM   3218  NE  ARG D 243     -19.588  10.225  15.561  1.00  0.00      PROD N
ATOM   3219  HE  ARG D 243     -19.307   9.604  16.292  1.00  0.00      PROD H
ATOM   3220  CZ  ARG D 243     -20.568   9.672  14.852  1.00  0.00      PROD C
ATOM   3221  NH1 ARG D 243     -21.222  10.359  13.924  1.00  0.00      PROD N
ATOM   3222 HH11 ARG D 243     -21.367  11.349  13.910  1.00  0.00      PROD H
ATOM   3223 HH12 ARG D 243     -22.009   9.922  13.489  1.00  0.00      PROD H
ATOM   3224  NH2 ARG D 243     -21.045   8.506  15.167  1.00  0.00      PROD N
ATOM   3225 HH21 ARG D 243     -21.687   7.943  14.646  1.00  0.00      PROD H
ATOM   3226 HH22 ARG D 243     -20.691   8.127  16.021  1.00  0.00      PROD H
ATOM   3227  C   ARG D 243     -16.521  14.991  18.280  1.00  0.00      PROD C
ATOM   3228  O   ARG D 243     -15.401  15.260  17.803  1.00  0.00      PROD O
ATOM   3229  N   ILE D 244     -17.343  15.876  18.769  1.00  0.00      PROD N
ATOM   3230  HN  ILE D 244     -18.257  15.562  19.017  1.00  0.00      PROD H
ATOM   3231  CA  ILE D 244     -17.063  17.341  18.936  1.00  0.00      PROD C
ATOM   3232  HA  ILE D 244     -16.801  17.825  18.007  1.00  0.00      PROD H
ATOM   3233  CB  ILE D 244     -18.291  18.107  19.346  1.00  0.00      PROD C
ATOM   3234  HB  ILE D 244     -18.709  17.626  20.256  1.00  0.00      PROD H
ATOM   3235  CG2 ILE D 244     -17.870  19.595  19.652  1.00  0.00      PROD C
ATOM   3236 HG21 ILE D 244     -17.270  20.062  18.842  1.00  0.00      PROD H
ATOM   3237 HG22 ILE D 244     -17.234  19.699  20.557  1.00  0.00      PROD H
ATOM   3238 HG23 ILE D 244     -18.737  20.288  19.714  1.00  0.00      PROD H
ATOM   3239  CG1 ILE D 244     -19.300  18.113  18.210  1.00  0.00      PROD C
ATOM   3240 HG11 ILE D 244     -19.168  17.187  17.610  1.00  0.00      PROD H
ATOM   3241 HG12 ILE D 244     -18.989  18.933  17.528  1.00  0.00      PROD H
ATOM   3242  CD  ILE D 244     -20.725  18.458  18.717  1.00  0.00      PROD C
ATOM   3243  HD1 ILE D 244     -21.219  17.568  19.162  1.00  0.00      PROD H
ATOM   3244  HD2 ILE D 244     -21.395  18.952  17.982  1.00  0.00      PROD H
ATOM   3245  HD3 ILE D 244     -20.513  19.130  19.576  1.00  0.00      PROD H
ATOM   3246  C   ILE D 244     -15.985  17.546  20.017  1.00  0.00      PROD C
ATOM   3247  O   ILE D 244     -15.166  18.438  19.929  1.00  0.00      PROD O
ATOM   3248  N   ARG D 245     -15.919  16.773  21.125  1.00  0.00      PROD N
ATOM   3249  HN  ARG D 245     -16.692  16.145  21.176  1.00  0.00      PROD H
ATOM   3250  CA  ARG D 245     -14.843  16.733  22.084  1.00  0.00      PROD C
ATOM   3251  HA  ARG D 245     -14.836  17.712  22.541  1.00  0.00      PROD H
ATOM   3252  CB  ARG D 245     -15.049  15.768  23.302  1.00  0.00      PROD C
ATOM   3253  HB1 ARG D 245     -14.171  15.914  23.967  1.00  0.00      PROD H
ATOM   3254  HB2 ARG D 245     -15.060  14.739  22.886  1.00  0.00      PROD H
ATOM   3255  CG  ARG D 245     -16.287  16.097  24.223  1.00  0.00      PROD C
ATOM   3256  HG1 ARG D 245     -16.330  15.181  24.850  1.00  0.00      PROD H
ATOM   3257  HG2 ARG D 245     -17.216  16.079  23.613  1.00  0.00      PROD H
ATOM   3258  CD  ARG D 245     -16.314  17.372  25.013  1.00  0.00      PROD C
ATOM   3259  HD1 ARG D 245     -17.322  17.569  25.437  1.00  0.00      PROD H
ATOM   3260  HD2 ARG D 245     -16.017  18.253  24.405  1.00  0.00      PROD H
ATOM   3261  NE  ARG D 245     -15.258  17.244  26.020  1.00  0.00      PROD N
ATOM   3262  HE  ARG D 245     -14.761  16.397  26.212  1.00  0.00      PROD H
ATOM   3263  CZ  ARG D 245     -14.725  18.270  26.628  1.00  0.00      PROD C
ATOM   3264  NH1 ARG D 245     -15.259  19.476  26.663  1.00  0.00      PROD N
ATOM   3265 HH11 ARG D 245     -15.984  19.657  25.999  1.00  0.00      PROD H
ATOM   3266 HH12 ARG D 245     -14.689  20.251  26.937  1.00  0.00      PROD H
ATOM   3267  NH2 ARG D 245     -13.554  18.156  27.311  1.00  0.00      PROD N
ATOM   3268 HH21 ARG D 245     -13.274  17.353  27.837  1.00  0.00      PROD H
ATOM   3269 HH22 ARG D 245     -13.090  18.961  27.680  1.00  0.00      PROD H
ATOM   3270  C   ARG D 245     -13.503  16.492  21.434  1.00  0.00      PROD C
ATOM   3271  O   ARG D 245     -12.491  17.193  21.687  1.00  0.00      PROD O
ATOM   3272  N   ARG D 246     -13.414  15.439  20.613  1.00  0.00      PROD N
ATOM   3273  HN  ARG D 246     -14.112  14.728  20.573  1.00  0.00      PROD H
ATOM   3274  CA  ARG D 246     -12.255  15.184  19.735  1.00  0.00      PROD C
ATOM   3275  HA  ARG D 246     -11.425  15.091  20.420  1.00  0.00      PROD H
ATOM   3276  CB  ARG D 246     -12.456  13.883  18.918  1.00  0.00      PROD C
ATOM   3277  HB1 ARG D 246     -11.634  13.814  18.174  1.00  0.00      PROD H
ATOM   3278  HB2 ARG D 246     -13.353  13.859  18.264  1.00  0.00      PROD H
ATOM   3279  CG  ARG D 246     -12.435  12.636  19.835  1.00  0.00      PROD C
ATOM   3280  HG1 ARG D 246     -13.332  12.601  20.490  1.00  0.00      PROD H
ATOM   3281  HG2 ARG D 246     -11.554  12.790  20.495  1.00  0.00      PROD H
ATOM   3282  CD  ARG D 246     -12.214  11.339  19.093  1.00  0.00      PROD C
ATOM   3283  HD1 ARG D 246     -12.017  10.523  19.820  1.00  0.00      PROD H
ATOM   3284  HD2 ARG D 246     -11.362  11.303  18.381  1.00  0.00      PROD H
ATOM   3285  NE  ARG D 246     -13.402  11.179  18.252  1.00  0.00      PROD N
ATOM   3286  HE  ARG D 246     -13.427  11.392  17.275  1.00  0.00      PROD H
ATOM   3287  CZ  ARG D 246     -14.531  10.497  18.536  1.00  0.00      PROD C
ATOM   3288  NH1 ARG D 246     -14.687   9.963  19.744  1.00  0.00      PROD N
ATOM   3289 HH11 ARG D 246     -14.030  10.214  20.454  1.00  0.00      PROD H
ATOM   3290 HH12 ARG D 246     -15.504   9.505  20.093  1.00  0.00      PROD H
ATOM   3291  NH2 ARG D 246     -15.447  10.432  17.629  1.00  0.00      PROD N
ATOM   3292 HH21 ARG D 246     -15.403  11.080  16.869  1.00  0.00      PROD H
ATOM   3293 HH22 ARG D 246     -16.189   9.763  17.666  1.00  0.00      PROD H
ATOM   3294  C   ARG D 246     -11.855  16.334  18.843  1.00  0.00      PROD C
ATOM   3295  O   ARG D 246     -10.643  16.749  18.892  1.00  0.00      PROD O
ATOM   3296  N   VAL D 247     -12.814  16.924  18.017  1.00  0.00      PROD N
ATOM   3297  HN  VAL D 247     -13.601  16.329  17.873  1.00  0.00      PROD H
ATOM   3298  CA  VAL D 247     -12.628  18.034  17.202  1.00  0.00      PROD C
ATOM   3299  HA  VAL D 247     -11.809  17.757  16.555  1.00  0.00      PROD H
ATOM   3300  CB  VAL D 247     -13.790  18.291  16.332  1.00  0.00      PROD C
ATOM   3301  HB  VAL D 247     -14.756  18.301  16.881  1.00  0.00      PROD H
ATOM   3302  CG1 VAL D 247     -13.662  19.612  15.527  1.00  0.00      PROD C
ATOM   3303 HG11 VAL D 247     -14.397  19.715  14.700  1.00  0.00      PROD H
ATOM   3304 HG12 VAL D 247     -12.677  19.613  15.012  1.00  0.00      PROD H
ATOM   3305 HG13 VAL D 247     -13.725  20.574  16.080  1.00  0.00      PROD H
ATOM   3306  CG2 VAL D 247     -13.853  17.099  15.340  1.00  0.00      PROD C
ATOM   3307 HG21 VAL D 247     -14.733  17.262  14.682  1.00  0.00      PROD H
ATOM   3308 HG22 VAL D 247     -14.004  16.186  15.954  1.00  0.00      PROD H
ATOM   3309 HG23 VAL D 247     -12.976  16.952  14.674  1.00  0.00      PROD H
ATOM   3310  C   VAL D 247     -12.221  19.331  17.888  1.00  0.00      PROD C
ATOM   3311  O   VAL D 247     -11.499  20.178  17.371  1.00  0.00      PROD O
ATOM   3312  N   THR D 248     -12.673  19.526  19.156  1.00  0.00      PROD N
ATOM   3313  HN  THR D 248     -13.348  18.852  19.449  1.00  0.00      PROD H
ATOM   3314  CA  THR D 248     -12.146  20.638  19.969  1.00  0.00      PROD C
ATOM   3315  HA  THR D 248     -12.203  21.625  19.534  1.00  0.00      PROD H
ATOM   3316  CB  THR D 248     -12.983  20.876  21.134  1.00  0.00      PROD C
ATOM   3317  HB  THR D 248     -12.920  20.023  21.842  1.00  0.00      PROD H
ATOM   3318  OG1 THR D 248     -14.319  21.097  20.744  1.00  0.00      PROD O
ATOM   3319  HG1 THR D 248     -14.596  20.312  20.265  1.00  0.00      PROD H
ATOM   3320  CG2 THR D 248     -12.661  22.288  21.760  1.00  0.00      PROD C
ATOM   3321 HG21 THR D 248     -11.693  22.198  22.298  1.00  0.00      PROD H
ATOM   3322 HG22 THR D 248     -13.441  22.379  22.546  1.00  0.00      PROD H
ATOM   3323 HG23 THR D 248     -12.633  23.119  21.024  1.00  0.00      PROD H
ATOM   3324  C   THR D 248     -10.668  20.580  20.372  1.00  0.00      PROD C
ATOM   3325  O   THR D 248      -9.906  21.559  20.256  1.00  0.00      PROD O
ATOM   3326  N   ALA D 249     -10.172  19.443  20.867  1.00  0.00      PROD N
ATOM   3327  HN  ALA D 249     -10.731  18.676  21.174  1.00  0.00      PROD H
ATOM   3328  CA  ALA D 249      -8.784  19.212  21.256  1.00  0.00      PROD C
ATOM   3329  HA  ALA D 249      -8.487  20.027  21.900  1.00  0.00      PROD H
ATOM   3330  CB  ALA D 249      -8.570  17.961  22.065  1.00  0.00      PROD C
ATOM   3331  HB1 ALA D 249      -9.363  17.878  22.839  1.00  0.00      PROD H
ATOM   3332  HB2 ALA D 249      -7.590  17.972  22.588  1.00  0.00      PROD H
ATOM   3333  HB3 ALA D 249      -8.625  17.078  21.394  1.00  0.00      PROD H
ATOM   3334  C   ALA D 249      -7.908  19.228  20.015  1.00  0.00      PROD C
ATOM   3335  O   ALA D 249      -6.721  19.533  20.040  1.00  0.00      PROD O
ATOM   3336  N   PHE D 250      -8.526  18.853  18.859  1.00  0.00      PROD N
ATOM   3337  HN  PHE D 250      -9.459  18.507  18.783  1.00  0.00      PROD H
ATOM   3338  CA  PHE D 250      -7.847  19.052  17.500  1.00  0.00      PROD C
ATOM   3339  HA  PHE D 250      -6.837  18.676  17.572  1.00  0.00      PROD H
ATOM   3340  CB  PHE D 250      -8.618  18.143  16.500  1.00  0.00      PROD C
ATOM   3341  HB1 PHE D 250      -9.708  18.095  16.709  1.00  0.00      PROD H
ATOM   3342  HB2 PHE D 250      -8.341  17.069  16.555  1.00  0.00      PROD H
ATOM   3343  CG  PHE D 250      -8.496  18.607  15.090  1.00  0.00      PROD C
ATOM   3344  CD1 PHE D 250      -9.491  19.557  14.608  1.00  0.00      PROD C
ATOM   3345  HD1 PHE D 250     -10.364  19.883  15.154  1.00  0.00      PROD H
ATOM   3346  CE1 PHE D 250      -9.349  19.964  13.283  1.00  0.00      PROD C
ATOM   3347  HE1 PHE D 250     -10.079  20.707  13.001  1.00  0.00      PROD H
ATOM   3348  CZ  PHE D 250      -8.244  19.686  12.537  1.00  0.00      PROD C
ATOM   3349  HZ  PHE D 250      -8.211  20.069  11.528  1.00  0.00      PROD H
ATOM   3350  CD2 PHE D 250      -7.483  18.115  14.192  1.00  0.00      PROD C
ATOM   3351  HD2 PHE D 250      -6.679  17.554  14.646  1.00  0.00      PROD H
ATOM   3352  CE2 PHE D 250      -7.418  18.698  12.963  1.00  0.00      PROD C
ATOM   3353  HE2 PHE D 250      -6.537  18.391  12.420  1.00  0.00      PROD H
ATOM   3354  C   PHE D 250      -7.629  20.510  17.115  1.00  0.00      PROD C
ATOM   3355  O   PHE D 250      -6.645  20.856  16.414  1.00  0.00      PROD O
ATOM   3356  N   TRP D 251      -8.449  21.467  17.537  1.00  0.00      PROD N
ATOM   3357  HN  TRP D 251      -9.198  21.082  18.070  1.00  0.00      PROD H
ATOM   3358  CA  TRP D 251      -8.331  22.916  17.251  1.00  0.00      PROD C
ATOM   3359  HA  TRP D 251      -7.790  23.017  16.322  1.00  0.00      PROD H
ATOM   3360  CB  TRP D 251      -9.829  23.330  16.997  1.00  0.00      PROD C
ATOM   3361  HB1 TRP D 251     -10.364  23.082  17.938  1.00  0.00      PROD H
ATOM   3362  HB2 TRP D 251     -10.260  22.641  16.239  1.00  0.00      PROD H
ATOM   3363  CG  TRP D 251     -10.196  24.737  16.667  1.00  0.00      PROD C
ATOM   3364  CD1 TRP D 251     -10.731  25.812  17.367  1.00  0.00      PROD C
ATOM   3365  HD1 TRP D 251     -10.793  25.792  18.445  1.00  0.00      PROD H
ATOM   3366  NE1 TRP D 251     -10.680  26.965  16.660  1.00  0.00      PROD N
ATOM   3367  HE1 TRP D 251     -11.059  27.809  16.971  1.00  0.00      PROD H
ATOM   3368  CE2 TRP D 251     -10.220  26.617  15.412  1.00  0.00      PROD C
ATOM   3369  CD2 TRP D 251      -9.884  25.235  15.390  1.00  0.00      PROD C
ATOM   3370  CE3 TRP D 251      -9.051  24.733  14.338  1.00  0.00      PROD C
ATOM   3371  HE3 TRP D 251      -8.444  23.844  14.417  1.00  0.00      PROD H
ATOM   3372  CZ3 TRP D 251      -8.891  25.611  13.295  1.00  0.00      PROD C
ATOM   3373  HZ3 TRP D 251      -8.233  25.300  12.497  1.00  0.00      PROD H
ATOM   3374  CZ2 TRP D 251      -9.959  27.467  14.338  1.00  0.00      PROD C
ATOM   3375  HZ2 TRP D 251     -10.320  28.482  14.258  1.00  0.00      PROD H
ATOM   3376  CH2 TRP D 251      -9.372  26.878  13.197  1.00  0.00      PROD C
ATOM   3377  HH2 TRP D 251      -9.255  27.410  12.264  1.00  0.00      PROD H
ATOM   3378  C   TRP D 251      -7.679  23.692  18.435  1.00  0.00      PROD C
ATOM   3379  O   TRP D 251      -7.473  24.880  18.355  1.00  0.00      PROD O
ATOM   3380  N   ASN D 252      -7.360  23.012  19.589  1.00  0.00      PROD N
ATOM   3381  HN  ASN D 252      -7.559  22.039  19.680  1.00  0.00      PROD H
ATOM   3382  CA  ASN D 252      -6.746  23.649  20.758  1.00  0.00      PROD C
ATOM   3383  HA  ASN D 252      -6.251  24.537  20.391  1.00  0.00      PROD H
ATOM   3384  CB  ASN D 252      -7.880  24.003  21.676  1.00  0.00      PROD C
ATOM   3385  HB1 ASN D 252      -7.500  24.428  22.630  1.00  0.00      PROD H
ATOM   3386  HB2 ASN D 252      -8.463  23.146  22.076  1.00  0.00      PROD H
ATOM   3387  CG  ASN D 252      -8.934  24.918  21.018  1.00  0.00      PROD C
ATOM   3388  OD1 ASN D 252      -8.697  26.063  20.668  1.00  0.00      PROD O
ATOM   3389  ND2 ASN D 252     -10.123  24.372  20.806  1.00  0.00      PROD N
ATOM   3390 HD21 ASN D 252     -11.005  24.821  20.949  1.00  0.00      PROD H
ATOM   3391 HD22 ASN D 252     -10.189  23.396  20.602  1.00  0.00      PROD H
ATOM   3392  C   ASN D 252      -5.694  22.762  21.441  1.00  0.00      PROD C
ATOM   3393  O   ASN D 252      -5.888  22.637  22.652  1.00  0.00      PROD O
ATOM   3394  N   PRO D 253      -4.700  22.051  20.724  1.00  0.00      PROD N
ATOM   3395  CD  PRO D 253      -4.447  22.177  19.334  1.00  0.00      PROD C
ATOM   3396  HD1 PRO D 253      -4.464  23.208  18.921  1.00  0.00      PROD H
ATOM   3397  HD2 PRO D 253      -5.206  21.507  18.875  1.00  0.00      PROD H
ATOM   3398  CA  PRO D 253      -3.874  21.037  21.358  1.00  0.00      PROD C
ATOM   3399  HA  PRO D 253      -4.525  20.252  21.714  1.00  0.00      PROD H
ATOM   3400  CB  PRO D 253      -3.094  20.367  20.228  1.00  0.00      PROD C
ATOM   3401  HB1 PRO D 253      -3.637  19.475  19.850  1.00  0.00      PROD H
ATOM   3402  HB2 PRO D 253      -2.125  19.967  20.596  1.00  0.00      PROD H
ATOM   3403  CG  PRO D 253      -3.148  21.430  19.140  1.00  0.00      PROD C
ATOM   3404  HG1 PRO D 253      -2.249  22.047  19.352  1.00  0.00      PROD H
ATOM   3405  HG2 PRO D 253      -3.178  20.913  18.157  1.00  0.00      PROD H
ATOM   3406  C   PRO D 253      -2.966  21.567  22.351  1.00  0.00      PROD C
ATOM   3407  O   PRO D 253      -2.547  20.790  23.186  1.00  0.00      PROD O
ATOM   3408  N   TRP D 254      -2.640  22.859  22.436  1.00  0.00      PROD N
ATOM   3409  HN  TRP D 254      -3.057  23.414  21.720  1.00  0.00      PROD H
ATOM   3410  CA  TRP D 254      -1.756  23.397  23.393  1.00  0.00      PROD C
ATOM   3411  HA  TRP D 254      -1.103  22.613  23.748  1.00  0.00      PROD H
ATOM   3412  CB  TRP D 254      -0.960  24.599  22.836  1.00  0.00      PROD C
ATOM   3413  HB1 TRP D 254      -0.202  24.927  23.579  1.00  0.00      PROD H
ATOM   3414  HB2 TRP D 254      -1.696  25.382  22.551  1.00  0.00      PROD H
ATOM   3415  CG  TRP D 254      -0.241  24.232  21.617  1.00  0.00      PROD C
ATOM   3416  CD1 TRP D 254      -0.512  24.523  20.312  1.00  0.00      PROD C
ATOM   3417  HD1 TRP D 254      -1.294  25.219  20.047  1.00  0.00      PROD H
ATOM   3418  NE1 TRP D 254       0.420  23.950  19.468  1.00  0.00      PROD N
ATOM   3419  HE1 TRP D 254       0.642  24.105  18.530  1.00  0.00      PROD H
ATOM   3420  CE2 TRP D 254       1.435  23.351  20.211  1.00  0.00      PROD C
ATOM   3421  CD2 TRP D 254       1.036  23.459  21.566  1.00  0.00      PROD C
ATOM   3422  CE3 TRP D 254       1.789  22.768  22.501  1.00  0.00      PROD C
ATOM   3423  HE3 TRP D 254       1.721  22.724  23.578  1.00  0.00      PROD H
ATOM   3424  CZ3 TRP D 254       3.005  22.233  22.177  1.00  0.00      PROD C
ATOM   3425  HZ3 TRP D 254       3.568  21.776  22.977  1.00  0.00      PROD H
ATOM   3426  CZ2 TRP D 254       2.582  22.696  19.831  1.00  0.00      PROD C
ATOM   3427  HZ2 TRP D 254       2.779  22.654  18.770  1.00  0.00      PROD H
ATOM   3428  CH2 TRP D 254       3.398  22.141  20.848  1.00  0.00      PROD C
ATOM   3429  HH2 TRP D 254       4.417  21.832  20.666  1.00  0.00      PROD H
ATOM   3430  C   TRP D 254      -2.578  23.766  24.630  1.00  0.00      PROD C
ATOM   3431  O   TRP D 254      -1.997  24.123  25.617  1.00  0.00      PROD O
ATOM   3432  N   GLU D 255      -3.920  23.696  24.639  1.00  0.00      PROD N
ATOM   3433  HN  GLU D 255      -4.483  23.555  23.828  1.00  0.00      PROD H
ATOM   3434  CA  GLU D 255      -4.729  24.238  25.683  1.00  0.00      PROD C
ATOM   3435  HA  GLU D 255      -4.188  24.683  26.505  1.00  0.00      PROD H
ATOM   3436  CB  GLU D 255      -5.769  25.337  25.206  1.00  0.00      PROD C
ATOM   3437  HB1 GLU D 255      -6.359  25.682  26.081  1.00  0.00      PROD H
ATOM   3438  HB2 GLU D 255      -6.374  24.920  24.373  1.00  0.00      PROD H
ATOM   3439  CG  GLU D 255      -5.052  26.586  24.643  1.00  0.00      PROD C
ATOM   3440  HG1 GLU D 255      -4.472  26.478  23.702  1.00  0.00      PROD H
ATOM   3441  HG2 GLU D 255      -4.278  27.000  25.324  1.00  0.00      PROD H
ATOM   3442  CD  GLU D 255      -5.901  27.806  24.442  1.00  0.00      PROD C
ATOM   3443  OE1 GLU D 255      -5.657  28.804  25.116  1.00  0.00      PROD O
ATOM   3444  OE2 GLU D 255      -6.903  27.853  23.649  1.00  0.00      PROD O
ATOM   3445  C   GLU D 255      -5.564  23.089  26.205  1.00  0.00      PROD C
ATOM   3446  O   GLU D 255      -5.768  23.035  27.416  1.00  0.00      PROD O
ATOM   3447  N   ASP D 256      -6.029  22.168  25.317  1.00  0.00      PROD N
ATOM   3448  HN  ASP D 256      -6.010  22.250  24.324  1.00  0.00      PROD H
ATOM   3449  CA  ASP D 256      -6.769  20.984  25.693  1.00  0.00      PROD C
ATOM   3450  HA  ASP D 256      -6.881  20.987  26.767  1.00  0.00      PROD H
ATOM   3451  CB  ASP D 256      -8.127  20.941  24.973  1.00  0.00      PROD C
ATOM   3452  HB1 ASP D 256      -8.706  20.009  25.147  1.00  0.00      PROD H
ATOM   3453  HB2 ASP D 256      -8.023  21.246  23.910  1.00  0.00      PROD H
ATOM   3454  CG  ASP D 256      -8.994  22.116  25.436  1.00  0.00      PROD C
ATOM   3455  OD1 ASP D 256      -8.799  22.733  26.534  1.00  0.00      PROD O
ATOM   3456  OD2 ASP D 256      -9.958  22.336  24.630  1.00  0.00      PROD O
ATOM   3457  C   ASP D 256      -5.874  19.790  25.333  1.00  0.00      PROD C
ATOM   3458  O   ASP D 256      -5.701  19.467  24.125  1.00  0.00      PROD O
ATOM   3459  N   PRO D 257      -5.272  19.077  26.328  1.00  0.00      PROD N
ATOM   3460  CD  PRO D 257      -5.246  19.499  27.708  1.00  0.00      PROD C
ATOM   3461  HD1 PRO D 257      -6.265  19.501  28.152  1.00  0.00      PROD H
ATOM   3462  HD2 PRO D 257      -4.912  20.550  27.572  1.00  0.00      PROD H
ATOM   3463  CA  PRO D 257      -4.139  18.194  26.008  1.00  0.00      PROD C
ATOM   3464  HA  PRO D 257      -3.634  18.354  25.066  1.00  0.00      PROD H
ATOM   3465  CB  PRO D 257      -3.193  18.515  27.130  1.00  0.00      PROD C
ATOM   3466  HB1 PRO D 257      -2.636  19.447  26.896  1.00  0.00      PROD H
ATOM   3467  HB2 PRO D 257      -2.449  17.721  27.353  1.00  0.00      PROD H
ATOM   3468  CG  PRO D 257      -4.097  18.734  28.328  1.00  0.00      PROD C
ATOM   3469  HG1 PRO D 257      -4.404  17.732  28.699  1.00  0.00      PROD H
ATOM   3470  HG2 PRO D 257      -3.659  19.301  29.177  1.00  0.00      PROD H
ATOM   3471  C   PRO D 257      -4.543  16.771  26.150  1.00  0.00      PROD C
ATOM   3472  O   PRO D 257      -3.699  15.962  26.432  1.00  0.00      PROD O
ATOM   3473  N   PHE D 258      -5.826  16.457  25.900  1.00  0.00      PROD N
ATOM   3474  HN  PHE D 258      -6.427  17.181  25.572  1.00  0.00      PROD H
ATOM   3475  CA  PHE D 258      -6.397  15.164  26.110  1.00  0.00      PROD C
ATOM   3476  HA  PHE D 258      -5.613  14.513  26.468  1.00  0.00      PROD H
ATOM   3477  CB  PHE D 258      -7.644  15.079  27.022  1.00  0.00      PROD C
ATOM   3478  HB1 PHE D 258      -7.271  15.118  28.068  1.00  0.00      PROD H
ATOM   3479  HB2 PHE D 258      -8.110  14.073  26.944  1.00  0.00      PROD H
ATOM   3480  CG  PHE D 258      -8.734  16.122  26.808  1.00  0.00      PROD C
ATOM   3481  CD1 PHE D 258      -9.566  15.939  25.580  1.00  0.00      PROD C
ATOM   3482  HD1 PHE D 258      -9.583  15.067  24.942  1.00  0.00      PROD H
ATOM   3483  CE1 PHE D 258     -10.436  16.997  25.307  1.00  0.00      PROD C
ATOM   3484  HE1 PHE D 258     -11.155  17.063  24.504  1.00  0.00      PROD H
ATOM   3485  CZ  PHE D 258     -10.579  18.067  26.177  1.00  0.00      PROD C
ATOM   3486  HZ  PHE D 258     -11.237  18.895  25.958  1.00  0.00      PROD H
ATOM   3487  CD2 PHE D 258      -8.860  17.271  27.667  1.00  0.00      PROD C
ATOM   3488  HD2 PHE D 258      -8.240  17.449  28.533  1.00  0.00      PROD H
ATOM   3489  CE2 PHE D 258      -9.739  18.272  27.255  1.00  0.00      PROD C
ATOM   3490  HE2 PHE D 258      -9.809  19.085  27.963  1.00  0.00      PROD H
ATOM   3491  C   PHE D 258      -6.667  14.495  24.793  1.00  0.00      PROD C
ATOM   3492  O   PHE D 258      -6.772  15.175  23.812  1.00  0.00      PROD O
ATOM   3493  N   GLY D 259      -6.750  13.157  24.739  1.00  0.00      PROD N
ATOM   3494  HN  GLY D 259      -6.539  12.657  25.576  1.00  0.00      PROD H
ATOM   3495  CA  GLY D 259      -7.271  12.418  23.564  1.00  0.00      PROD C
ATOM   3496  HA1 GLY D 259      -8.336  12.593  23.516  1.00  0.00      PROD H
ATOM   3497  HA2 GLY D 259      -6.924  11.418  23.776  1.00  0.00      PROD H
ATOM   3498  C   GLY D 259      -6.529  12.753  22.331  1.00  0.00      PROD C
ATOM   3499  O   GLY D 259      -5.330  12.422  22.095  1.00  0.00      PROD O
ATOM   3500  N   SER D 260      -7.277  13.163  21.313  1.00  0.00      PROD N
ATOM   3501  HN  SER D 260      -8.247  13.330  21.475  1.00  0.00      PROD H
ATOM   3502  CA  SER D 260      -6.774  13.600  19.995  1.00  0.00      PROD C
ATOM   3503  HA  SER D 260      -6.069  12.891  19.586  1.00  0.00      PROD H
ATOM   3504  CB  SER D 260      -7.949  13.625  19.057  1.00  0.00      PROD C
ATOM   3505  HB1 SER D 260      -8.349  12.589  19.044  1.00  0.00      PROD H
ATOM   3506  HB2 SER D 260      -7.672  13.914  18.020  1.00  0.00      PROD H
ATOM   3507  OG  SER D 260      -8.940  14.473  19.535  1.00  0.00      PROD O
ATOM   3508  HG1 SER D 260      -9.339  14.866  18.755  1.00  0.00      PROD H
ATOM   3509  C   SER D 260      -5.926  14.847  20.054  1.00  0.00      PROD C
ATOM   3510  O   SER D 260      -5.111  15.164  19.236  1.00  0.00      PROD O
ATOM   3511  N   GLY D 261      -5.894  15.655  21.197  1.00  0.00      PROD N
ATOM   3512  HN  GLY D 261      -6.475  15.502  21.994  1.00  0.00      PROD H
ATOM   3513  CA  GLY D 261      -4.972  16.733  21.345  1.00  0.00      PROD C
ATOM   3514  HA1 GLY D 261      -5.226  17.382  22.170  1.00  0.00      PROD H
ATOM   3515  HA2 GLY D 261      -4.788  17.303  20.446  1.00  0.00      PROD H
ATOM   3516  C   GLY D 261      -3.615  16.240  21.908  1.00  0.00      PROD C
ATOM   3517  O   GLY D 261      -2.552  16.685  21.409  1.00  0.00      PROD O
ATOM   3518  N   TYR D 262      -3.586  15.273  22.818  1.00  0.00      PROD N
ATOM   3519  HN  TYR D 262      -4.380  14.939  23.320  1.00  0.00      PROD H
ATOM   3520  CA  TYR D 262      -2.450  14.425  23.203  1.00  0.00      PROD C
ATOM   3521  HA  TYR D 262      -1.734  15.051  23.716  1.00  0.00      PROD H
ATOM   3522  CB  TYR D 262      -2.903  13.246  24.127  1.00  0.00      PROD C
ATOM   3523  HB1 TYR D 262      -3.951  12.999  23.852  1.00  0.00      PROD H
ATOM   3524  HB2 TYR D 262      -3.132  13.610  25.151  1.00  0.00      PROD H
ATOM   3525  CG  TYR D 262      -1.922  12.045  24.143  1.00  0.00      PROD C
ATOM   3526  CD1 TYR D 262      -0.637  12.260  24.642  1.00  0.00      PROD C
ATOM   3527  HD1 TYR D 262      -0.346  13.276  24.864  1.00  0.00      PROD H
ATOM   3528  CE1 TYR D 262       0.271  11.246  24.891  1.00  0.00      PROD C
ATOM   3529  HE1 TYR D 262       1.308  11.407  25.145  1.00  0.00      PROD H
ATOM   3530  CZ  TYR D 262      -0.163   9.940  24.663  1.00  0.00      PROD C
ATOM   3531  OH  TYR D 262       0.647   8.818  24.822  1.00  0.00      PROD O
ATOM   3532  HH  TYR D 262       1.262   8.944  24.096  1.00  0.00      PROD H
ATOM   3533  CD2 TYR D 262      -2.360  10.777  23.953  1.00  0.00      PROD C
ATOM   3534  HD2 TYR D 262      -3.398  10.581  23.730  1.00  0.00      PROD H
ATOM   3535  CE2 TYR D 262      -1.468   9.699  24.274  1.00  0.00      PROD C
ATOM   3536  HE2 TYR D 262      -1.875   8.719  24.071  1.00  0.00      PROD H
ATOM   3537  C   TYR D 262      -1.761  13.891  21.997  1.00  0.00      PROD C
ATOM   3538  O   TYR D 262      -0.513  13.964  21.886  1.00  0.00      PROD O
ATOM   3539  N   GLN D 263      -2.583  13.359  21.081  1.00  0.00      PROD N
ATOM   3540  HN  GLN D 263      -3.561  13.190  21.176  1.00  0.00      PROD H
ATOM   3541  CA  GLN D 263      -2.001  12.801  19.879  1.00  0.00      PROD C
ATOM   3542  HA  GLN D 263      -1.284  12.018  20.078  1.00  0.00      PROD H
ATOM   3543  CB  GLN D 263      -3.079  11.937  19.125  1.00  0.00      PROD C
ATOM   3544  HB1 GLN D 263      -2.567  11.583  18.205  1.00  0.00      PROD H
ATOM   3545  HB2 GLN D 263      -3.951  12.547  18.808  1.00  0.00      PROD H
ATOM   3546  CG  GLN D 263      -3.510  10.675  19.959  1.00  0.00      PROD C
ATOM   3547  HG1 GLN D 263      -4.018  10.950  20.907  1.00  0.00      PROD H
ATOM   3548  HG2 GLN D 263      -2.586  10.087  20.150  1.00  0.00      PROD H
ATOM   3549  CD  GLN D 263      -4.497   9.873  19.153  1.00  0.00      PROD C
ATOM   3550  OE1 GLN D 263      -5.647  10.341  18.988  1.00  0.00      PROD O
ATOM   3551  NE2 GLN D 263      -4.120   8.737  18.601  1.00  0.00      PROD N
ATOM   3552 HE21 GLN D 263      -4.767   8.306  17.972  1.00  0.00      PROD H
ATOM   3553 HE22 GLN D 263      -3.179   8.404  18.672  1.00  0.00      PROD H
ATOM   3554  C   GLN D 263      -1.313  13.861  18.994  1.00  0.00      PROD C
ATOM   3555  O   GLN D 263      -0.238  13.798  18.515  1.00  0.00      PROD O
ATOM   3556  N   LEU D 264      -2.030  14.986  18.857  1.00  0.00      PROD N
ATOM   3557  HN  LEU D 264      -2.890  15.195  19.315  1.00  0.00      PROD H
ATOM   3558  CA  LEU D 264      -1.674  16.093  17.971  1.00  0.00      PROD C
ATOM   3559  HA  LEU D 264      -1.279  15.634  17.077  1.00  0.00      PROD H
ATOM   3560  CB  LEU D 264      -2.917  16.917  17.756  1.00  0.00      PROD C
ATOM   3561  HB1 LEU D 264      -3.247  17.394  18.703  1.00  0.00      PROD H
ATOM   3562  HB2 LEU D 264      -3.720  16.231  17.413  1.00  0.00      PROD H
ATOM   3563  CG  LEU D 264      -2.979  18.056  16.643  1.00  0.00      PROD C
ATOM   3564  HG  LEU D 264      -2.179  18.790  16.878  1.00  0.00      PROD H
ATOM   3565  CD1 LEU D 264      -2.549  17.463  15.286  1.00  0.00      PROD C
ATOM   3566 HD11 LEU D 264      -3.109  16.583  14.904  1.00  0.00      PROD H
ATOM   3567 HD12 LEU D 264      -1.479  17.166  15.259  1.00  0.00      PROD H
ATOM   3568 HD13 LEU D 264      -2.645  18.236  14.494  1.00  0.00      PROD H
ATOM   3569  CD2 LEU D 264      -4.359  18.777  16.584  1.00  0.00      PROD C
ATOM   3570 HD21 LEU D 264      -5.219  18.114  16.353  1.00  0.00      PROD H
ATOM   3571 HD22 LEU D 264      -4.233  19.657  15.917  1.00  0.00      PROD H
ATOM   3572 HD23 LEU D 264      -4.696  19.132  17.581  1.00  0.00      PROD H
ATOM   3573  C   LEU D 264      -0.488  16.981  18.414  1.00  0.00      PROD C
ATOM   3574  O   LEU D 264       0.398  17.436  17.641  1.00  0.00      PROD O
ATOM   3575  N   THR D 265      -0.395  17.245  19.751  1.00  0.00      PROD N
ATOM   3576  HN  THR D 265      -1.080  16.855  20.361  1.00  0.00      PROD H
ATOM   3577  CA  THR D 265       0.657  18.053  20.356  1.00  0.00      PROD C
ATOM   3578  HA  THR D 265       0.725  18.965  19.781  1.00  0.00      PROD H
ATOM   3579  CB  THR D 265       0.402  18.475  21.761  1.00  0.00      PROD C
ATOM   3580  HB  THR D 265      -0.584  18.976  21.870  1.00  0.00      PROD H
ATOM   3581  OG1 THR D 265       1.424  19.395  22.231  1.00  0.00      PROD O
ATOM   3582  HG1 THR D 265       1.415  20.133  21.616  1.00  0.00      PROD H
ATOM   3583  CG2 THR D 265       0.447  17.360  22.863  1.00  0.00      PROD C
ATOM   3584 HG21 THR D 265      -0.280  16.527  22.752  1.00  0.00      PROD H
ATOM   3585 HG22 THR D 265       0.153  17.926  23.773  1.00  0.00      PROD H
ATOM   3586 HG23 THR D 265       1.472  16.966  23.032  1.00  0.00      PROD H
ATOM   3587  C   THR D 265       1.952  17.232  20.246  1.00  0.00      PROD C
ATOM   3588  O   THR D 265       2.952  17.800  19.854  1.00  0.00      PROD O
ATOM   3589  N   GLN D 266       1.875  15.878  20.490  1.00  0.00      PROD N
ATOM   3590  HN  GLN D 266       1.020  15.457  20.784  1.00  0.00      PROD H
ATOM   3591  CA  GLN D 266       3.015  15.050  20.245  1.00  0.00      PROD C
ATOM   3592  HA  GLN D 266       3.852  15.449  20.799  1.00  0.00      PROD H
ATOM   3593  CB  GLN D 266       2.783  13.562  20.798  1.00  0.00      PROD C
ATOM   3594  HB1 GLN D 266       3.625  12.904  20.496  1.00  0.00      PROD H
ATOM   3595  HB2 GLN D 266       1.795  13.262  20.387  1.00  0.00      PROD H
ATOM   3596  CG  GLN D 266       2.744  13.259  22.353  1.00  0.00      PROD C
ATOM   3597  HG1 GLN D 266       3.205  12.265  22.539  1.00  0.00      PROD H
ATOM   3598  HG2 GLN D 266       1.683  13.375  22.661  1.00  0.00      PROD H
ATOM   3599  CD  GLN D 266       3.511  14.317  23.170  1.00  0.00      PROD C
ATOM   3600  OE1 GLN D 266       2.830  15.156  23.801  1.00  0.00      PROD O
ATOM   3601  NE2 GLN D 266       4.818  14.374  23.028  1.00  0.00      PROD N
ATOM   3602 HE21 GLN D 266       5.265  15.033  23.632  1.00  0.00      PROD H
ATOM   3603 HE22 GLN D 266       5.287  13.716  22.438  1.00  0.00      PROD H
ATOM   3604  C   GLN D 266       3.578  14.948  18.789  1.00  0.00      PROD C
ATOM   3605  O   GLN D 266       4.744  14.887  18.484  1.00  0.00      PROD O
ATOM   3606  N   SER D 267       2.618  14.937  17.821  1.00  0.00      PROD N
ATOM   3607  HN  SER D 267       1.661  14.835  18.079  1.00  0.00      PROD H
ATOM   3608  CA  SER D 267       2.918  15.195  16.367  1.00  0.00      PROD C
ATOM   3609  HA  SER D 267       3.590  14.409  16.055  1.00  0.00      PROD H
ATOM   3610  CB  SER D 267       1.561  15.071  15.602  1.00  0.00      PROD C
ATOM   3611  HB1 SER D 267       0.932  15.950  15.855  1.00  0.00      PROD H
ATOM   3612  HB2 SER D 267       1.221  14.128  16.083  1.00  0.00      PROD H
ATOM   3613  OG  SER D 267       1.689  14.915  14.213  1.00  0.00      PROD O
ATOM   3614  HG1 SER D 267       1.303  15.669  13.762  1.00  0.00      PROD H
ATOM   3615  C   SER D 267       3.517  16.639  16.107  1.00  0.00      PROD C
ATOM   3616  O   SER D 267       4.599  16.750  15.568  1.00  0.00      PROD O
ATOM   3617  N   LEU D 268       2.960  17.774  16.601  1.00  0.00      PROD N
ATOM   3618  HN  LEU D 268       2.076  17.653  17.044  1.00  0.00      PROD H
ATOM   3619  CA  LEU D 268       3.509  19.090  16.505  1.00  0.00      PROD C
ATOM   3620  HA  LEU D 268       3.596  19.355  15.461  1.00  0.00      PROD H
ATOM   3621  CB  LEU D 268       2.579  20.181  17.094  1.00  0.00      PROD C
ATOM   3622  HB1 LEU D 268       3.115  21.108  17.391  1.00  0.00      PROD H
ATOM   3623  HB2 LEU D 268       2.296  19.840  18.113  1.00  0.00      PROD H
ATOM   3624  CG  LEU D 268       1.268  20.514  16.353  1.00  0.00      PROD C
ATOM   3625  HG  LEU D 268       0.860  19.544  15.995  1.00  0.00      PROD H
ATOM   3626  CD1 LEU D 268       0.223  21.121  17.264  1.00  0.00      PROD C
ATOM   3627 HD11 LEU D 268      -0.690  21.539  16.787  1.00  0.00      PROD H
ATOM   3628 HD12 LEU D 268       0.781  21.962  17.728  1.00  0.00      PROD H
ATOM   3629 HD13 LEU D 268      -0.082  20.409  18.060  1.00  0.00      PROD H
ATOM   3630  CD2 LEU D 268       1.499  21.444  15.177  1.00  0.00      PROD C
ATOM   3631 HD21 LEU D 268       2.347  22.078  15.513  1.00  0.00      PROD H
ATOM   3632 HD22 LEU D 268       0.615  22.021  14.830  1.00  0.00      PROD H
ATOM   3633 HD23 LEU D 268       1.840  20.737  14.390  1.00  0.00      PROD H
ATOM   3634  C   LEU D 268       4.900  19.271  17.140  1.00  0.00      PROD C
ATOM   3635  O   LEU D 268       5.762  19.958  16.600  1.00  0.00      PROD O
ATOM   3636  N   MET D 269       5.052  18.706  18.369  1.00  0.00      PROD N
ATOM   3637  HN  MET D 269       4.220  18.394  18.822  1.00  0.00      PROD H
ATOM   3638  CA  MET D 269       6.406  18.662  19.019  1.00  0.00      PROD C
ATOM   3639  HA  MET D 269       6.907  19.618  19.060  1.00  0.00      PROD H
ATOM   3640  CB  MET D 269       6.231  18.046  20.460  1.00  0.00      PROD C
ATOM   3641  HB1 MET D 269       5.409  17.299  20.462  1.00  0.00      PROD H
ATOM   3642  HB2 MET D 269       5.956  18.975  21.005  1.00  0.00      PROD H
ATOM   3643  CG  MET D 269       7.426  17.437  21.232  1.00  0.00      PROD C
ATOM   3644  HG1 MET D 269       8.381  17.964  21.022  1.00  0.00      PROD H
ATOM   3645  HG2 MET D 269       7.628  16.396  20.901  1.00  0.00      PROD H
ATOM   3646  SD  MET D 269       7.008  17.248  22.986  1.00  0.00      PROD S
ATOM   3647  CE  MET D 269       8.454  16.104  23.240  1.00  0.00      PROD C
ATOM   3648  HE1 MET D 269       9.441  16.608  23.326  1.00  0.00      PROD H
ATOM   3649  HE2 MET D 269       8.488  15.393  22.387  1.00  0.00      PROD H
ATOM   3650  HE3 MET D 269       8.287  15.670  24.249  1.00  0.00      PROD H
ATOM   3651  C   MET D 269       7.436  17.858  18.253  1.00  0.00      PROD C
ATOM   3652  O   MET D 269       8.642  18.213  18.315  1.00  0.00      PROD O
ATOM   3653  N   ALA D 270       7.007  16.721  17.654  1.00  0.00      PROD N
ATOM   3654  HN  ALA D 270       6.112  16.280  17.653  1.00  0.00      PROD H
ATOM   3655  CA  ALA D 270       7.888  15.855  16.942  1.00  0.00      PROD C
ATOM   3656  HA  ALA D 270       8.660  15.586  17.649  1.00  0.00      PROD H
ATOM   3657  CB  ALA D 270       7.260  14.580  16.399  1.00  0.00      PROD C
ATOM   3658  HB1 ALA D 270       6.385  14.881  15.785  1.00  0.00      PROD H
ATOM   3659  HB2 ALA D 270       6.905  14.036  17.300  1.00  0.00      PROD H
ATOM   3660  HB3 ALA D 270       7.995  13.942  15.862  1.00  0.00      PROD H
ATOM   3661  C   ALA D 270       8.588  16.677  15.832  1.00  0.00      PROD C
ATOM   3662  O   ALA D 270       9.805  16.770  15.679  1.00  0.00      PROD O
ATOM   3663  N   PHE D 271       7.754  17.422  15.121  1.00  0.00      PROD N
ATOM   3664  HN  PHE D 271       6.764  17.309  15.132  1.00  0.00      PROD H
ATOM   3665  CA  PHE D 271       8.177  18.342  14.114  1.00  0.00      PROD C
ATOM   3666  HA  PHE D 271       8.793  17.768  13.437  1.00  0.00      PROD H
ATOM   3667  CB  PHE D 271       6.984  19.095  13.485  1.00  0.00      PROD C
ATOM   3668  HB1 PHE D 271       7.348  19.886  12.795  1.00  0.00      PROD H
ATOM   3669  HB2 PHE D 271       6.382  19.493  14.330  1.00  0.00      PROD H
ATOM   3670  CG  PHE D 271       6.107  18.265  12.640  1.00  0.00      PROD C
ATOM   3671  CD1 PHE D 271       6.665  17.568  11.561  1.00  0.00      PROD C
ATOM   3672  HD1 PHE D 271       7.735  17.677  11.463  1.00  0.00      PROD H
ATOM   3673  CE1 PHE D 271       5.905  17.149  10.475  1.00  0.00      PROD C
ATOM   3674  HE1 PHE D 271       6.379  16.699   9.615  1.00  0.00      PROD H
ATOM   3675  CZ  PHE D 271       4.483  17.148  10.632  1.00  0.00      PROD C
ATOM   3676  HZ  PHE D 271       3.941  16.777   9.775  1.00  0.00      PROD H
ATOM   3677  CD2 PHE D 271       4.682  18.406  12.642  1.00  0.00      PROD C
ATOM   3678  HD2 PHE D 271       4.276  19.024  13.429  1.00  0.00      PROD H
ATOM   3679  CE2 PHE D 271       3.921  17.744  11.682  1.00  0.00      PROD C
ATOM   3680  HE2 PHE D 271       2.867  17.979  11.666  1.00  0.00      PROD H
ATOM   3681  C   PHE D 271       9.230  19.391  14.520  1.00  0.00      PROD C
ATOM   3682  O   PHE D 271      10.277  19.529  13.871  1.00  0.00      PROD O
ATOM   3683  N   GLY D 272       9.015  20.177  15.570  1.00  0.00      PROD N
ATOM   3684  HN  GLY D 272       8.190  20.133  16.128  1.00  0.00      PROD H
ATOM   3685  CA  GLY D 272      10.002  21.151  16.048  1.00  0.00      PROD C
ATOM   3686  HA1 GLY D 272       9.501  21.851  16.699  1.00  0.00      PROD H
ATOM   3687  HA2 GLY D 272      10.421  21.750  15.253  1.00  0.00      PROD H
ATOM   3688  C   GLY D 272      11.200  20.513  16.786  1.00  0.00      PROD C
ATOM   3689  O   GLY D 272      12.332  21.072  16.898  1.00  0.00      PROD O
ATOM   3690  N   ARG D 273      10.999  19.305  17.356  1.00  0.00      PROD N
ATOM   3691  HN  ARG D 273      10.131  18.823  17.444  1.00  0.00      PROD H
ATOM   3692  CA  ARG D 273      12.148  18.550  17.903  1.00  0.00      PROD C
ATOM   3693  HA  ARG D 273      12.605  19.136  18.686  1.00  0.00      PROD H
ATOM   3694  CB  ARG D 273      11.660  17.296  18.671  1.00  0.00      PROD C
ATOM   3695  HB1 ARG D 273      11.073  16.707  17.934  1.00  0.00      PROD H
ATOM   3696  HB2 ARG D 273      10.964  17.617  19.475  1.00  0.00      PROD H
ATOM   3697  CG  ARG D 273      12.741  16.357  19.296  1.00  0.00      PROD C
ATOM   3698  HG1 ARG D 273      13.348  17.077  19.885  1.00  0.00      PROD H
ATOM   3699  HG2 ARG D 273      13.400  15.864  18.551  1.00  0.00      PROD H
ATOM   3700  CD  ARG D 273      12.196  15.242  20.191  1.00  0.00      PROD C
ATOM   3701  HD1 ARG D 273      11.721  14.411  19.627  1.00  0.00      PROD H
ATOM   3702  HD2 ARG D 273      11.548  15.515  21.051  1.00  0.00      PROD H
ATOM   3703  NE  ARG D 273      13.381  14.734  20.947  1.00  0.00      PROD N
ATOM   3704  HE  ARG D 273      13.910  15.386  21.489  1.00  0.00      PROD H
ATOM   3705  CZ  ARG D 273      13.970  13.615  20.772  1.00  0.00      PROD C
ATOM   3706  NH1 ARG D 273      13.377  12.634  20.143  1.00  0.00      PROD N
ATOM   3707 HH11 ARG D 273      13.879  11.790  19.952  1.00  0.00      PROD H
ATOM   3708 HH12 ARG D 273      12.491  12.854  19.735  1.00  0.00      PROD H
ATOM   3709  NH2 ARG D 273      15.090  13.317  21.371  1.00  0.00      PROD N
ATOM   3710 HH21 ARG D 273      15.414  12.382  21.229  1.00  0.00      PROD H
ATOM   3711 HH22 ARG D 273      15.388  13.849  22.163  1.00  0.00      PROD H
ATOM   3712  C   ARG D 273      13.224  18.174  16.851  1.00  0.00      PROD C
ATOM   3713  O   ARG D 273      14.401  18.040  17.229  1.00  0.00      PROD O
ATOM   3714  N   GLY D 274      12.830  17.963  15.573  1.00  0.00      PROD N
ATOM   3715  HN  GLY D 274      11.875  18.045  15.297  1.00  0.00      PROD H
ATOM   3716  CA  GLY D 274      13.717  17.624  14.541  1.00  0.00      PROD C
ATOM   3717  HA1 GLY D 274      13.112  17.087  13.826  1.00  0.00      PROD H
ATOM   3718  HA2 GLY D 274      14.532  16.990  14.860  1.00  0.00      PROD H
ATOM   3719  C   GLY D 274      14.417  18.662  13.712  1.00  0.00      PROD C
ATOM   3720  O   GLY D 274      15.509  18.470  13.338  1.00  0.00      PROD O
ATOM   3721  N   GLU D 275      13.637  19.712  13.400  1.00  0.00      PROD N
ATOM   3722  HN  GLU D 275      12.721  19.664  13.790  1.00  0.00      PROD H
ATOM   3723  CA  GLU D 275      13.964  20.810  12.592  1.00  0.00      PROD C
ATOM   3724  HA  GLU D 275      13.025  21.323  12.449  1.00  0.00      PROD H
ATOM   3725  CB  GLU D 275      14.947  21.816  13.279  1.00  0.00      PROD C
ATOM   3726  HB1 GLU D 275      14.922  22.738  12.660  1.00  0.00      PROD H
ATOM   3727  HB2 GLU D 275      16.011  21.502  13.220  1.00  0.00      PROD H
ATOM   3728  CG  GLU D 275      14.677  22.258  14.716  1.00  0.00      PROD C
ATOM   3729  HG1 GLU D 275      14.315  21.386  15.302  1.00  0.00      PROD H
ATOM   3730  HG2 GLU D 275      13.844  22.988  14.795  1.00  0.00      PROD H
ATOM   3731  CD  GLU D 275      15.920  22.983  15.308  1.00  0.00      PROD C
ATOM   3732  OE1 GLU D 275      16.353  22.625  16.459  1.00  0.00      PROD O
ATOM   3733  OE2 GLU D 275      16.451  23.886  14.635  1.00  0.00      PROD O
ATOM   3734  C   GLU D 275      14.353  20.448  11.157  1.00  0.00      PROD C
ATOM   3735  O   GLU D 275      13.570  19.887  10.425  1.00  0.00      PROD O
ATOM   3736  N   LEU D 276      15.550  20.830  10.750  1.00  0.00      PROD N
ATOM   3737  HN  LEU D 276      16.260  21.170  11.362  1.00  0.00      PROD H
ATOM   3738  CA  LEU D 276      16.054  20.609   9.413  1.00  0.00      PROD C
ATOM   3739  HA  LEU D 276      15.186  20.623   8.770  1.00  0.00      PROD H
ATOM   3740  CB  LEU D 276      16.968  21.734   8.903  1.00  0.00      PROD C
ATOM   3741  HB1 LEU D 276      17.921  21.814   9.469  1.00  0.00      PROD H
ATOM   3742  HB2 LEU D 276      16.473  22.670   9.240  1.00  0.00      PROD H
ATOM   3743  CG  LEU D 276      17.191  21.904   7.390  1.00  0.00      PROD C
ATOM   3744  HG  LEU D 276      17.821  21.049   7.065  1.00  0.00      PROD H
ATOM   3745  CD1 LEU D 276      15.894  22.087   6.524  1.00  0.00      PROD C
ATOM   3746 HD11 LEU D 276      16.159  22.135   5.446  1.00  0.00      PROD H
ATOM   3747 HD12 LEU D 276      15.403  23.060   6.736  1.00  0.00      PROD H
ATOM   3748 HD13 LEU D 276      15.142  21.296   6.732  1.00  0.00      PROD H
ATOM   3749  CD2 LEU D 276      17.992  23.184   7.103  1.00  0.00      PROD C
ATOM   3750 HD21 LEU D 276      18.186  23.327   6.018  1.00  0.00      PROD H
ATOM   3751 HD22 LEU D 276      19.044  23.175   7.462  1.00  0.00      PROD H
ATOM   3752 HD23 LEU D 276      17.559  24.066   7.622  1.00  0.00      PROD H
ATOM   3753  C   LEU D 276      16.629  19.221   9.214  1.00  0.00      PROD C
ATOM   3754  O   LEU D 276      16.218  18.671   8.185  1.00  0.00      PROD O
ATOM   3755  N   TRP D 277      17.519  18.801  10.081  1.00  0.00      PROD N
ATOM   3756  HN  TRP D 277      17.708  19.324  10.909  1.00  0.00      PROD H
ATOM   3757  CA  TRP D 277      18.261  17.680   9.781  1.00  0.00      PROD C
ATOM   3758  HA  TRP D 277      18.040  17.337   8.780  1.00  0.00      PROD H
ATOM   3759  CB  TRP D 277      19.831  17.966   9.850  1.00  0.00      PROD C
ATOM   3760  HB1 TRP D 277      20.451  17.081   9.590  1.00  0.00      PROD H
ATOM   3761  HB2 TRP D 277      20.104  18.238  10.892  1.00  0.00      PROD H
ATOM   3762  CG  TRP D 277      20.223  19.027   8.871  1.00  0.00      PROD C
ATOM   3763  CD1 TRP D 277      20.327  20.366   9.166  1.00  0.00      PROD C
ATOM   3764  HD1 TRP D 277      20.092  20.894  10.079  1.00  0.00      PROD H
ATOM   3765  NE1 TRP D 277      20.783  21.004   8.046  1.00  0.00      PROD N
ATOM   3766  HE1 TRP D 277      21.205  21.881   7.964  1.00  0.00      PROD H
ATOM   3767  CE2 TRP D 277      21.081  20.126   7.102  1.00  0.00      PROD C
ATOM   3768  CD2 TRP D 277      20.613  18.834   7.508  1.00  0.00      PROD C
ATOM   3769  CE3 TRP D 277      20.889  17.721   6.641  1.00  0.00      PROD C
ATOM   3770  HE3 TRP D 277      20.680  16.707   6.950  1.00  0.00      PROD H
ATOM   3771  CZ3 TRP D 277      21.409  18.075   5.332  1.00  0.00      PROD C
ATOM   3772  HZ3 TRP D 277      21.489  17.302   4.583  1.00  0.00      PROD H
ATOM   3773  CZ2 TRP D 277      21.727  20.387   5.884  1.00  0.00      PROD C
ATOM   3774  HZ2 TRP D 277      21.963  21.407   5.620  1.00  0.00      PROD H
ATOM   3775  CH2 TRP D 277      21.779  19.364   4.972  1.00  0.00      PROD C
ATOM   3776  HH2 TRP D 277      22.039  19.575   3.945  1.00  0.00      PROD H
ATOM   3777  C   TRP D 277      17.941  16.497  10.670  1.00  0.00      PROD C
ATOM   3778  O   TRP D 277      18.658  15.457  10.636  1.00  0.00      PROD O
ATOM   3779  N   GLY D 278      16.905  16.550  11.522  1.00  0.00      PROD N
ATOM   3780  HN  GLY D 278      16.462  17.434  11.643  1.00  0.00      PROD H
ATOM   3781  CA  GLY D 278      16.469  15.415  12.332  1.00  0.00      PROD C
ATOM   3782  HA1 GLY D 278      16.408  14.543  11.697  1.00  0.00      PROD H
ATOM   3783  HA2 GLY D 278      15.469  15.668  12.650  1.00  0.00      PROD H
ATOM   3784  C   GLY D 278      17.285  15.008  13.496  1.00  0.00      PROD C
ATOM   3785  O   GLY D 278      18.489  15.279  13.530  1.00  0.00      PROD O
ATOM   3786  N   GLN D 279      16.660  14.120  14.370  1.00  0.00      PROD N
ATOM   3787  HN  GLN D 279      15.675  14.008  14.269  1.00  0.00      PROD H
ATOM   3788  CA  GLN D 279      17.309  13.603  15.549  1.00  0.00      PROD C
ATOM   3789  HA  GLN D 279      18.007  14.316  15.963  1.00  0.00      PROD H
ATOM   3790  CB  GLN D 279      16.251  13.201  16.576  1.00  0.00      PROD C
ATOM   3791  HB1 GLN D 279      16.771  12.570  17.328  1.00  0.00      PROD H
ATOM   3792  HB2 GLN D 279      15.434  12.622  16.096  1.00  0.00      PROD H
ATOM   3793  CG  GLN D 279      15.576  14.392  17.292  1.00  0.00      PROD C
ATOM   3794  HG1 GLN D 279      14.773  14.015  17.961  1.00  0.00      PROD H
ATOM   3795  HG2 GLN D 279      15.016  14.991  16.543  1.00  0.00      PROD H
ATOM   3796  CD  GLN D 279      16.555  15.238  18.128  1.00  0.00      PROD C
ATOM   3797  OE1 GLN D 279      16.760  15.156  19.338  1.00  0.00      PROD O
ATOM   3798  NE2 GLN D 279      17.250  16.183  17.443  1.00  0.00      PROD N
ATOM   3799 HE21 GLN D 279      17.008  16.385  16.494  1.00  0.00      PROD H
ATOM   3800 HE22 GLN D 279      17.970  16.662  17.946  1.00  0.00      PROD H
ATOM   3801  C   GLN D 279      18.172  12.362  15.270  1.00  0.00      PROD C
ATOM   3802  O   GLN D 279      18.885  11.980  16.152  1.00  0.00      PROD O
ATOM   3803  N   GLY D 280      18.157  11.820  14.065  1.00  0.00      PROD N
ATOM   3804  HN  GLY D 280      17.595  12.302  13.397  1.00  0.00      PROD H
ATOM   3805  CA  GLY D 280      18.990  10.702  13.496  1.00  0.00      PROD C
ATOM   3806  HA1 GLY D 280      19.944  10.625  13.996  1.00  0.00      PROD H
ATOM   3807  HA2 GLY D 280      19.197  11.006  12.481  1.00  0.00      PROD H
ATOM   3808  C   GLY D 280      18.170   9.459  13.458  1.00  0.00      PROD C
ATOM   3809  O   GLY D 280      17.228   9.230  14.229  1.00  0.00      PROD O
ATOM   3810  N   LEU D 281      18.405   8.580  12.456  1.00  0.00      PROD N
ATOM   3811  HN  LEU D 281      19.160   8.707  11.817  1.00  0.00      PROD H
ATOM   3812  CA  LEU D 281      17.617   7.381  12.238  1.00  0.00      PROD C
ATOM   3813  HA  LEU D 281      16.571   7.613  12.101  1.00  0.00      PROD H
ATOM   3814  CB  LEU D 281      18.212   6.677  11.074  1.00  0.00      PROD C
ATOM   3815  HB1 LEU D 281      19.151   6.231  11.466  1.00  0.00      PROD H
ATOM   3816  HB2 LEU D 281      18.413   7.464  10.316  1.00  0.00      PROD H
ATOM   3817  CG  LEU D 281      17.444   5.529  10.358  1.00  0.00      PROD C
ATOM   3818  HG  LEU D 281      17.018   4.829  11.108  1.00  0.00      PROD H
ATOM   3819  CD1 LEU D 281      16.132   6.011   9.679  1.00  0.00      PROD C
ATOM   3820 HD11 LEU D 281      15.531   5.260   9.122  1.00  0.00      PROD H
ATOM   3821 HD12 LEU D 281      16.318   6.717   8.842  1.00  0.00      PROD H
ATOM   3822 HD13 LEU D 281      15.438   6.475  10.413  1.00  0.00      PROD H
ATOM   3823  CD2 LEU D 281      18.240   4.671   9.355  1.00  0.00      PROD C
ATOM   3824 HD21 LEU D 281      19.203   4.374   9.820  1.00  0.00      PROD H
ATOM   3825 HD22 LEU D 281      18.456   5.262   8.439  1.00  0.00      PROD H
ATOM   3826 HD23 LEU D 281      17.620   3.806   9.033  1.00  0.00      PROD H
ATOM   3827  C   LEU D 281      17.494   6.361  13.395  1.00  0.00      PROD C
ATOM   3828  O   LEU D 281      18.444   5.695  13.798  1.00  0.00      PROD O
ATOM   3829  N   GLY D 282      16.235   6.208  13.944  1.00  0.00      PROD N
ATOM   3830  HN  GLY D 282      15.483   6.724  13.542  1.00  0.00      PROD H
ATOM   3831  CA  GLY D 282      15.899   5.405  15.152  1.00  0.00      PROD C
ATOM   3832  HA1 GLY D 282      16.789   4.851  15.411  1.00  0.00      PROD H
ATOM   3833  HA2 GLY D 282      14.946   4.972  14.885  1.00  0.00      PROD H
ATOM   3834  C   GLY D 282      15.730   6.230  16.465  1.00  0.00      PROD C
ATOM   3835  O   GLY D 282      15.463   5.703  17.571  1.00  0.00      PROD O
ATOM   3836  N   ASN D 283      15.799   7.585  16.398  1.00  0.00      PROD N
ATOM   3837  HN  ASN D 283      15.965   8.040  15.526  1.00  0.00      PROD H
ATOM   3838  CA  ASN D 283      15.882   8.399  17.562  1.00  0.00      PROD C
ATOM   3839  HA  ASN D 283      16.078   7.829  18.458  1.00  0.00      PROD H
ATOM   3840  CB  ASN D 283      17.077   9.404  17.594  1.00  0.00      PROD C
ATOM   3841  HB1 ASN D 283      17.342   9.910  18.547  1.00  0.00      PROD H
ATOM   3842  HB2 ASN D 283      16.938  10.189  16.821  1.00  0.00      PROD H
ATOM   3843  CG  ASN D 283      18.329   8.547  17.390  1.00  0.00      PROD C
ATOM   3844  OD1 ASN D 283      18.533   7.405  17.829  1.00  0.00      PROD O
ATOM   3845  ND2 ASN D 283      19.257   9.210  16.786  1.00  0.00      PROD N
ATOM   3846 HD21 ASN D 283      20.168   8.800  16.739  1.00  0.00      PROD H
ATOM   3847 HD22 ASN D 283      19.288  10.206  16.706  1.00  0.00      PROD H
ATOM   3848  C   ASN D 283      14.548   9.184  17.867  1.00  0.00      PROD C
ATOM   3849  O   ASN D 283      14.505  10.045  18.751  1.00  0.00      PROD O
ATOM   3850  N   SER D 284      13.380   8.745  17.249  1.00  0.00      PROD N
ATOM   3851  HN  SER D 284      13.495   8.032  16.562  1.00  0.00      PROD H
ATOM   3852  CA  SER D 284      12.011   9.195  17.703  1.00  0.00      PROD C
ATOM   3853  HA  SER D 284      11.950  10.254  17.502  1.00  0.00      PROD H
ATOM   3854  CB  SER D 284      10.873   8.510  16.796  1.00  0.00      PROD C
ATOM   3855  HB1 SER D 284      10.887   7.400  16.832  1.00  0.00      PROD H
ATOM   3856  HB2 SER D 284      11.097   8.763  15.738  1.00  0.00      PROD H
ATOM   3857  OG  SER D 284       9.587   8.909  17.206  1.00  0.00      PROD O
ATOM   3858  HG1 SER D 284       9.574   9.861  17.086  1.00  0.00      PROD H
ATOM   3859  C   SER D 284      11.719   8.812  19.136  1.00  0.00      PROD C
ATOM   3860  O   SER D 284      11.781   7.618  19.476  1.00  0.00      PROD O
ATOM   3861  N   VAL D 285      11.214   9.714  19.981  1.00  0.00      PROD N
ATOM   3862  HN  VAL D 285      11.166  10.648  19.636  1.00  0.00      PROD H
ATOM   3863  CA  VAL D 285      10.745   9.403  21.286  1.00  0.00      PROD C
ATOM   3864  HA  VAL D 285      11.194   8.478  21.617  1.00  0.00      PROD H
ATOM   3865  CB  VAL D 285      11.128  10.409  22.431  1.00  0.00      PROD C
ATOM   3866  HB  VAL D 285      12.237  10.344  22.441  1.00  0.00      PROD H
ATOM   3867  CG1 VAL D 285      10.666  11.877  22.168  1.00  0.00      PROD C
ATOM   3868 HG11 VAL D 285      11.159  12.535  22.915  1.00  0.00      PROD H
ATOM   3869 HG12 VAL D 285       9.556  11.898  22.225  1.00  0.00      PROD H
ATOM   3870 HG13 VAL D 285      11.037  12.375  21.246  1.00  0.00      PROD H
ATOM   3871  CG2 VAL D 285      10.534   9.894  23.798  1.00  0.00      PROD C
ATOM   3872 HG21 VAL D 285      10.827   8.822  23.832  1.00  0.00      PROD H
ATOM   3873 HG22 VAL D 285       9.456  10.155  23.859  1.00  0.00      PROD H
ATOM   3874 HG23 VAL D 285      11.054  10.436  24.616  1.00  0.00      PROD H
ATOM   3875  C   VAL D 285       9.239   9.218  21.258  1.00  0.00      PROD C
ATOM   3876  O   VAL D 285       8.618   8.520  22.062  1.00  0.00      PROD O
ATOM   3877  N   GLN D 286       8.579   9.779  20.156  1.00  0.00      PROD N
ATOM   3878  HN  GLN D 286       9.089  10.254  19.443  1.00  0.00      PROD H
ATOM   3879  CA  GLN D 286       7.198   9.609  19.854  1.00  0.00      PROD C
ATOM   3880  HA  GLN D 286       6.676   9.858  20.766  1.00  0.00      PROD H
ATOM   3881  CB  GLN D 286       6.738  10.661  18.902  1.00  0.00      PROD C
ATOM   3882  HB1 GLN D 286       5.940  10.293  18.223  1.00  0.00      PROD H
ATOM   3883  HB2 GLN D 286       7.554  10.936  18.200  1.00  0.00      PROD H
ATOM   3884  CG  GLN D 286       6.176  11.977  19.375  1.00  0.00      PROD C
ATOM   3885  HG1 GLN D 286       5.157  11.795  19.777  1.00  0.00      PROD H
ATOM   3886  HG2 GLN D 286       6.099  12.697  18.533  1.00  0.00      PROD H
ATOM   3887  CD  GLN D 286       7.065  12.671  20.415  1.00  0.00      PROD C
ATOM   3888  OE1 GLN D 286       6.643  12.947  21.527  1.00  0.00      PROD O
ATOM   3889  NE2 GLN D 286       8.269  13.050  20.064  1.00  0.00      PROD N
ATOM   3890 HE21 GLN D 286       8.693  12.564  19.300  1.00  0.00      PROD H
ATOM   3891 HE22 GLN D 286       8.792  13.618  20.700  1.00  0.00      PROD H
ATOM   3892  C   GLN D 286       6.754   8.183  19.584  1.00  0.00      PROD C
ATOM   3893  O   GLN D 286       5.819   7.733  20.242  1.00  0.00      PROD O
ATOM   3894  N   LYS D 287       7.417   7.373  18.761  1.00  0.00      PROD N
ATOM   3895  HN  LYS D 287       8.189   7.725  18.237  1.00  0.00      PROD H
ATOM   3896  CA  LYS D 287       6.980   6.067  18.270  1.00  0.00      PROD C
ATOM   3897  HA  LYS D 287       5.902   6.077  18.207  1.00  0.00      PROD H
ATOM   3898  CB  LYS D 287       7.475   5.752  16.839  1.00  0.00      PROD C
ATOM   3899  HB1 LYS D 287       7.303   6.662  16.226  1.00  0.00      PROD H
ATOM   3900  HB2 LYS D 287       6.845   4.962  16.377  1.00  0.00      PROD H
ATOM   3901  CG  LYS D 287       8.905   5.175  16.724  1.00  0.00      PROD C
ATOM   3902  HG1 LYS D 287       8.828   4.092  16.959  1.00  0.00      PROD H
ATOM   3903  HG2 LYS D 287       9.583   5.678  17.447  1.00  0.00      PROD H
ATOM   3904  CD  LYS D 287       9.524   5.348  15.276  1.00  0.00      PROD C
ATOM   3905  HD1 LYS D 287       9.922   6.384  15.322  1.00  0.00      PROD H
ATOM   3906  HD2 LYS D 287       8.703   5.234  14.536  1.00  0.00      PROD H
ATOM   3907  CE  LYS D 287      10.685   4.410  14.922  1.00  0.00      PROD C
ATOM   3908  HE1 LYS D 287      10.711   4.470  13.813  1.00  0.00      PROD H
ATOM   3909  HE2 LYS D 287      10.416   3.373  15.217  1.00  0.00      PROD H
ATOM   3910  NZ  LYS D 287      11.971   4.880  15.467  1.00  0.00      PROD N
ATOM   3911  HZ1 LYS D 287      12.289   5.763  15.019  1.00  0.00      PROD H
ATOM   3912  HZ2 LYS D 287      12.716   4.214  15.180  1.00  0.00      PROD H
ATOM   3913  HZ3 LYS D 287      11.973   4.989  16.502  1.00  0.00      PROD H
ATOM   3914  C   LYS D 287       7.283   5.076  19.247  1.00  0.00      PROD C
ATOM   3915  O   LYS D 287       6.698   3.982  19.224  1.00  0.00      PROD O
ATOM   3916  N   LEU D 288       8.003   5.425  20.351  1.00  0.00      PROD N
ATOM   3917  HN  LEU D 288       8.436   6.319  20.271  1.00  0.00      PROD H
ATOM   3918  CA  LEU D 288       8.380   4.604  21.428  1.00  0.00      PROD C
ATOM   3919  HA  LEU D 288       8.489   3.587  21.083  1.00  0.00      PROD H
ATOM   3920  CB  LEU D 288       9.786   5.111  22.020  1.00  0.00      PROD C
ATOM   3921  HB1 LEU D 288      10.047   4.519  22.923  1.00  0.00      PROD H
ATOM   3922  HB2 LEU D 288       9.544   6.098  22.468  1.00  0.00      PROD H
ATOM   3923  CG  LEU D 288      10.998   4.907  21.125  1.00  0.00      PROD C
ATOM   3924  HG  LEU D 288      10.921   5.571  20.238  1.00  0.00      PROD H
ATOM   3925  CD1 LEU D 288      12.307   5.214  21.799  1.00  0.00      PROD C
ATOM   3926 HD11 LEU D 288      12.394   6.291  22.058  1.00  0.00      PROD H
ATOM   3927 HD12 LEU D 288      13.143   4.965  21.112  1.00  0.00      PROD H
ATOM   3928 HD13 LEU D 288      12.393   4.594  22.717  1.00  0.00      PROD H
ATOM   3929  CD2 LEU D 288      11.009   3.432  20.589  1.00  0.00      PROD C
ATOM   3930 HD21 LEU D 288      11.953   3.224  20.042  1.00  0.00      PROD H
ATOM   3931 HD22 LEU D 288      10.096   3.108  20.045  1.00  0.00      PROD H
ATOM   3932 HD23 LEU D 288      10.921   2.815  21.508  1.00  0.00      PROD H
ATOM   3933  C   LEU D 288       7.340   4.639  22.541  1.00  0.00      PROD C
ATOM   3934  O   LEU D 288       7.634   5.033  23.683  1.00  0.00      PROD O
ATOM   3935  N   GLU D 289       6.025   4.278  22.243  1.00  0.00      PROD N
ATOM   3936  HN  GLU D 289       5.887   3.903  21.330  1.00  0.00      PROD H
ATOM   3937  CA  GLU D 289       4.976   4.040  23.167  1.00  0.00      PROD C
ATOM   3938  HA  GLU D 289       4.283   3.662  22.430  1.00  0.00      PROD H
ATOM   3939  CB  GLU D 289       5.213   3.022  24.369  1.00  0.00      PROD C
ATOM   3940  HB1 GLU D 289       4.193   3.049  24.811  1.00  0.00      PROD H
ATOM   3941  HB2 GLU D 289       6.015   3.206  25.115  1.00  0.00      PROD H
ATOM   3942  CG  GLU D 289       5.350   1.594  23.762  1.00  0.00      PROD C
ATOM   3943  HG1 GLU D 289       6.393   1.529  23.384  1.00  0.00      PROD H
ATOM   3944  HG2 GLU D 289       4.670   1.477  22.891  1.00  0.00      PROD H
ATOM   3945  CD  GLU D 289       5.080   0.599  24.790  1.00  0.00      PROD C
ATOM   3946  OE1 GLU D 289       3.884   0.126  24.850  1.00  0.00      PROD O
ATOM   3947  OE2 GLU D 289       5.849   0.233  25.706  1.00  0.00      PROD O
ATOM   3948  C   GLU D 289       4.333   5.313  23.713  1.00  0.00      PROD C
ATOM   3949  O   GLU D 289       3.557   5.356  24.612  1.00  0.00      PROD O
ATOM   3950  N   TYR D 290       4.747   6.470  23.161  1.00  0.00      PROD N
ATOM   3951  HN  TYR D 290       5.468   6.392  22.478  1.00  0.00      PROD H
ATOM   3952  CA  TYR D 290       4.287   7.795  23.686  1.00  0.00      PROD C
ATOM   3953  HA  TYR D 290       3.584   7.599  24.481  1.00  0.00      PROD H
ATOM   3954  CB  TYR D 290       5.544   8.547  24.194  1.00  0.00      PROD C
ATOM   3955  HB1 TYR D 290       6.167   8.633  23.278  1.00  0.00      PROD H
ATOM   3956  HB2 TYR D 290       6.190   8.049  24.948  1.00  0.00      PROD H
ATOM   3957  CG  TYR D 290       5.337   9.937  24.695  1.00  0.00      PROD C
ATOM   3958  CD1 TYR D 290       6.440  10.813  24.565  1.00  0.00      PROD C
ATOM   3959  HD1 TYR D 290       7.324  10.545  24.004  1.00  0.00      PROD H
ATOM   3960  CE1 TYR D 290       6.368  12.140  25.111  1.00  0.00      PROD C
ATOM   3961  HE1 TYR D 290       7.084  12.900  24.833  1.00  0.00      PROD H
ATOM   3962  CZ  TYR D 290       5.288  12.503  25.927  1.00  0.00      PROD C
ATOM   3963  OH  TYR D 290       5.142  13.795  26.405  1.00  0.00      PROD O
ATOM   3964  HH  TYR D 290       4.258  13.926  26.755  1.00  0.00      PROD H
ATOM   3965  CD2 TYR D 290       4.202  10.281  25.462  1.00  0.00      PROD C
ATOM   3966  HD2 TYR D 290       3.330   9.655  25.586  1.00  0.00      PROD H
ATOM   3967  CE2 TYR D 290       4.284  11.487  26.212  1.00  0.00      PROD C
ATOM   3968  HE2 TYR D 290       3.446  11.777  26.828  1.00  0.00      PROD H
ATOM   3969  C   TYR D 290       3.361   8.628  22.790  1.00  0.00      PROD C
ATOM   3970  O   TYR D 290       2.565   9.580  23.095  1.00  0.00      PROD O
ATOM   3971  N   LEU D 291       3.273   8.150  21.502  1.00  0.00      PROD N
ATOM   3972  HN  LEU D 291       3.998   7.492  21.316  1.00  0.00      PROD H
ATOM   3973  CA  LEU D 291       2.318   8.635  20.501  1.00  0.00      PROD C
ATOM   3974  HA  LEU D 291       1.583   9.306  20.920  1.00  0.00      PROD H
ATOM   3975  CB  LEU D 291       2.965   9.442  19.359  1.00  0.00      PROD C
ATOM   3976  HB1 LEU D 291       3.673   8.796  18.796  1.00  0.00      PROD H
ATOM   3977  HB2 LEU D 291       3.604  10.172  19.901  1.00  0.00      PROD H
ATOM   3978  CG  LEU D 291       2.050  10.098  18.327  1.00  0.00      PROD C
ATOM   3979  HG  LEU D 291       1.775   9.218  17.706  1.00  0.00      PROD H
ATOM   3980  CD1 LEU D 291       0.786  10.708  18.881  1.00  0.00      PROD C
ATOM   3981 HD11 LEU D 291       0.003  10.027  19.277  1.00  0.00      PROD H
ATOM   3982 HD12 LEU D 291       0.417  11.377  18.074  1.00  0.00      PROD H
ATOM   3983 HD13 LEU D 291       1.108  11.237  19.803  1.00  0.00      PROD H
ATOM   3984  CD2 LEU D 291       2.867  11.096  17.473  1.00  0.00      PROD C
ATOM   3985 HD21 LEU D 291       2.336  11.616  16.648  1.00  0.00      PROD H
ATOM   3986 HD22 LEU D 291       3.786  10.705  16.987  1.00  0.00      PROD H
ATOM   3987 HD23 LEU D 291       3.197  11.861  18.208  1.00  0.00      PROD H
ATOM   3988  C   LEU D 291       1.498   7.586  19.947  1.00  0.00      PROD C
ATOM   3989  O   LEU D 291       1.940   6.884  18.984  1.00  0.00      PROD O
ATOM   3990  N   PRO D 292       0.281   7.155  20.378  1.00  0.00      PROD N
ATOM   3991  CD  PRO D 292      -0.265   7.422  21.737  1.00  0.00      PROD C
ATOM   3992  HD1 PRO D 292      -0.673   8.455  21.707  1.00  0.00      PROD H
ATOM   3993  HD2 PRO D 292       0.567   7.209  22.441  1.00  0.00      PROD H
ATOM   3994  CA  PRO D 292      -0.691   6.463  19.564  1.00  0.00      PROD C
ATOM   3995  HA  PRO D 292      -0.209   5.521  19.350  1.00  0.00      PROD H
ATOM   3996  CB  PRO D 292      -1.962   6.345  20.441  1.00  0.00      PROD C
ATOM   3997  HB1 PRO D 292      -2.530   5.441  20.132  1.00  0.00      PROD H
ATOM   3998  HB2 PRO D 292      -2.608   7.240  20.319  1.00  0.00      PROD H
ATOM   3999  CG  PRO D 292      -1.448   6.376  21.860  1.00  0.00      PROD C
ATOM   4000  HG1 PRO D 292      -2.043   6.587  22.774  1.00  0.00      PROD H
ATOM   4001  HG2 PRO D 292      -0.929   5.417  22.077  1.00  0.00      PROD H
ATOM   4002  C   PRO D 292      -1.001   6.974  18.248  1.00  0.00      PROD C
ATOM   4003  O   PRO D 292      -1.168   8.156  18.087  1.00  0.00      PROD O
ATOM   4004  N   GLU D 293      -1.031   6.082  17.248  1.00  0.00      PROD N
ATOM   4005  HN  GLU D 293      -0.920   5.118  17.476  1.00  0.00      PROD H
ATOM   4006  CA  GLU D 293      -1.286   6.368  15.935  1.00  0.00      PROD C
ATOM   4007  HA  GLU D 293      -1.373   5.400  15.465  1.00  0.00      PROD H
ATOM   4008  CB  GLU D 293      -2.683   7.154  15.744  1.00  0.00      PROD C
ATOM   4009  HB1 GLU D 293      -2.891   7.307  14.664  1.00  0.00      PROD H
ATOM   4010  HB2 GLU D 293      -2.619   8.194  16.131  1.00  0.00      PROD H
ATOM   4011  CG  GLU D 293      -3.757   6.276  16.586  1.00  0.00      PROD C
ATOM   4012  HG1 GLU D 293      -3.634   6.190  17.687  1.00  0.00      PROD H
ATOM   4013  HG2 GLU D 293      -3.635   5.240  16.202  1.00  0.00      PROD H
ATOM   4014  CD  GLU D 293      -5.248   6.541  16.396  1.00  0.00      PROD C
ATOM   4015  OE1 GLU D 293      -5.722   7.687  16.545  1.00  0.00      PROD O
ATOM   4016  OE2 GLU D 293      -5.938   5.544  16.008  1.00  0.00      PROD O
ATOM   4017  C   GLU D 293      -0.095   7.019  15.194  1.00  0.00      PROD C
ATOM   4018  O   GLU D 293      -0.133   7.638  14.098  1.00  0.00      PROD O
ATOM   4019  N   ALA D 294       1.084   6.739  15.822  1.00  0.00      PROD N
ATOM   4020  HN  ALA D 294       1.015   6.503  16.788  1.00  0.00      PROD H
ATOM   4021  CA  ALA D 294       2.406   7.091  15.340  1.00  0.00      PROD C
ATOM   4022  HA  ALA D 294       2.477   8.169  15.331  1.00  0.00      PROD H
ATOM   4023  CB  ALA D 294       3.474   6.555  16.322  1.00  0.00      PROD C
ATOM   4024  HB1 ALA D 294       4.481   6.837  15.945  1.00  0.00      PROD H
ATOM   4025  HB2 ALA D 294       3.387   5.451  16.416  1.00  0.00      PROD H
ATOM   4026  HB3 ALA D 294       3.418   7.109  17.283  1.00  0.00      PROD H
ATOM   4027  C   ALA D 294       2.708   6.580  13.862  1.00  0.00      PROD C
ATOM   4028  O   ALA D 294       3.369   7.387  13.094  1.00  0.00      PROD O
ATOM   4029  N   HSD D 295       2.342   5.328  13.466  1.00  0.00      PROD N
ATOM   4030  HN  HSD D 295       1.942   4.607  14.027  1.00  0.00      PROD H
ATOM   4031  CA  HSD D 295       2.784   4.720  12.213  1.00  0.00      PROD C
ATOM   4032  HA  HSD D 295       3.597   5.260  11.749  1.00  0.00      PROD H
ATOM   4033  CB  HSD D 295       3.209   3.225  12.510  1.00  0.00      PROD C
ATOM   4034  HB1 HSD D 295       3.340   2.629  11.582  1.00  0.00      PROD H
ATOM   4035  HB2 HSD D 295       2.345   2.742  13.015  1.00  0.00      PROD H
ATOM   4036  ND1 HSD D 295       5.724   3.120  12.853  1.00  0.00      PROD N
ATOM   4037  HD1 HSD D 295       5.896   3.279  11.881  1.00  0.00      PROD H
ATOM   4038  CG  HSD D 295       4.456   3.090  13.382  1.00  0.00      PROD C
ATOM   4039  CE1 HSD D 295       6.569   2.855  13.895  1.00  0.00      PROD C
ATOM   4040  HE1 HSD D 295       7.590   3.152  13.654  1.00  0.00      PROD H
ATOM   4041  NE2 HSD D 295       5.905   2.754  15.034  1.00  0.00      PROD N
ATOM   4042  CD2 HSD D 295       4.608   2.806  14.695  1.00  0.00      PROD C
ATOM   4043  HD2 HSD D 295       3.920   2.514  15.478  1.00  0.00      PROD H
ATOM   4044  C   HSD D 295       1.626   4.818  11.180  1.00  0.00      PROD C
ATOM   4045  O   HSD D 295       1.744   4.285  10.083  1.00  0.00      PROD O
ATOM   4046  N   THR D 296       0.484   5.411  11.640  1.00  0.00      PROD N
ATOM   4047  HN  THR D 296       0.493   5.542  12.628  1.00  0.00      PROD H
ATOM   4048  CA  THR D 296      -0.775   5.485  10.856  1.00  0.00      PROD C
ATOM   4049  HA  THR D 296      -0.743   4.926   9.933  1.00  0.00      PROD H
ATOM   4050  CB  THR D 296      -1.848   4.823  11.679  1.00  0.00      PROD C
ATOM   4051  HB  THR D 296      -2.875   5.114  11.374  1.00  0.00      PROD H
ATOM   4052  OG1 THR D 296      -1.773   5.095  13.073  1.00  0.00      PROD O
ATOM   4053  HG1 THR D 296      -2.690   5.218  13.326  1.00  0.00      PROD H
ATOM   4054  CG2 THR D 296      -1.836   3.295  11.598  1.00  0.00      PROD C
ATOM   4055 HG21 THR D 296      -1.785   2.878  10.570  1.00  0.00      PROD H
ATOM   4056 HG22 THR D 296      -2.827   2.917  11.930  1.00  0.00      PROD H
ATOM   4057 HG23 THR D 296      -0.959   2.801  12.068  1.00  0.00      PROD H
ATOM   4058  C   THR D 296      -1.085   6.903  10.482  1.00  0.00      PROD C
ATOM   4059  O   THR D 296      -0.887   7.332   9.342  1.00  0.00      PROD O
ATOM   4060  N   ASP D 297      -1.488   7.749  11.481  1.00  0.00      PROD N
ATOM   4061  HN  ASP D 297      -1.513   7.330  12.385  1.00  0.00      PROD H
ATOM   4062  CA  ASP D 297      -1.837   9.076  11.171  1.00  0.00      PROD C
ATOM   4063  HA  ASP D 297      -2.185   9.085  10.149  1.00  0.00      PROD H
ATOM   4064  CB  ASP D 297      -2.985   9.542  12.101  1.00  0.00      PROD C
ATOM   4065  HB1 ASP D 297      -3.308  10.592  11.938  1.00  0.00      PROD H
ATOM   4066  HB2 ASP D 297      -2.757   9.537  13.189  1.00  0.00      PROD H
ATOM   4067  CG  ASP D 297      -4.067   8.579  11.975  1.00  0.00      PROD C
ATOM   4068  OD1 ASP D 297      -4.598   8.648  10.825  1.00  0.00      PROD O
ATOM   4069  OD2 ASP D 297      -4.579   7.985  12.991  1.00  0.00      PROD O
ATOM   4070  C   ASP D 297      -0.620  10.021  11.248  1.00  0.00      PROD C
ATOM   4071  O   ASP D 297      -0.528  10.947  10.483  1.00  0.00      PROD O
ATOM   4072  N   PHE D 298       0.304   9.787  12.217  1.00  0.00      PROD N
ATOM   4073  HN  PHE D 298       0.010   9.103  12.880  1.00  0.00      PROD H
ATOM   4074  CA  PHE D 298       1.343  10.778  12.536  1.00  0.00      PROD C
ATOM   4075  HA  PHE D 298       1.190  11.743  12.074  1.00  0.00      PROD H
ATOM   4076  CB  PHE D 298       1.459  11.033  14.111  1.00  0.00      PROD C
ATOM   4077  HB1 PHE D 298       2.242  11.765  14.404  1.00  0.00      PROD H
ATOM   4078  HB2 PHE D 298       1.728  10.068  14.592  1.00  0.00      PROD H
ATOM   4079  CG  PHE D 298       0.024  11.482  14.590  1.00  0.00      PROD C
ATOM   4080  CD1 PHE D 298      -0.634  12.567  14.007  1.00  0.00      PROD C
ATOM   4081  HD1 PHE D 298      -0.072  13.134  13.280  1.00  0.00      PROD H
ATOM   4082  CE1 PHE D 298      -1.995  12.869  14.073  1.00  0.00      PROD C
ATOM   4083  HE1 PHE D 298      -2.321  13.706  13.474  1.00  0.00      PROD H
ATOM   4084  CZ  PHE D 298      -2.720  12.155  15.024  1.00  0.00      PROD C
ATOM   4085  HZ  PHE D 298      -3.738  12.424  15.263  1.00  0.00      PROD H
ATOM   4086  CD2 PHE D 298      -0.828  10.817  15.545  1.00  0.00      PROD C
ATOM   4087  HD2 PHE D 298      -0.433   9.911  15.981  1.00  0.00      PROD H
ATOM   4088  CE2 PHE D 298      -2.155  11.121  15.784  1.00  0.00      PROD C
ATOM   4089  HE2 PHE D 298      -2.659  10.517  16.523  1.00  0.00      PROD H
ATOM   4090  C   PHE D 298       2.712  10.369  12.070  1.00  0.00      PROD C
ATOM   4091  O   PHE D 298       3.761  10.867  12.461  1.00  0.00      PROD O
ATOM   4092  N   ILE D 299       2.759   9.523  11.045  1.00  0.00      PROD N
ATOM   4093  HN  ILE D 299       1.910   9.334  10.557  1.00  0.00      PROD H
ATOM   4094  CA  ILE D 299       4.028   9.036  10.439  1.00  0.00      PROD C
ATOM   4095  HA  ILE D 299       4.586   8.735  11.314  1.00  0.00      PROD H
ATOM   4096  CB  ILE D 299       3.727   7.972   9.435  1.00  0.00      PROD C
ATOM   4097  HB  ILE D 299       3.122   7.254  10.030  1.00  0.00      PROD H
ATOM   4098  CG2 ILE D 299       2.781   8.373   8.237  1.00  0.00      PROD C
ATOM   4099 HG21 ILE D 299       1.970   9.097   8.469  1.00  0.00      PROD H
ATOM   4100 HG22 ILE D 299       2.302   7.469   7.803  1.00  0.00      PROD H
ATOM   4101 HG23 ILE D 299       3.398   8.834   7.437  1.00  0.00      PROD H
ATOM   4102  CG1 ILE D 299       4.943   7.130   8.961  1.00  0.00      PROD C
ATOM   4103 HG11 ILE D 299       5.578   7.645   8.209  1.00  0.00      PROD H
ATOM   4104 HG12 ILE D 299       4.578   6.269   8.361  1.00  0.00      PROD H
ATOM   4105  CD  ILE D 299       5.688   6.482  10.148  1.00  0.00      PROD C
ATOM   4106  HD1 ILE D 299       5.070   5.684  10.611  1.00  0.00      PROD H
ATOM   4107  HD2 ILE D 299       6.054   7.247  10.866  1.00  0.00      PROD H
ATOM   4108  HD3 ILE D 299       6.536   5.972   9.643  1.00  0.00      PROD H
ATOM   4109  C   ILE D 299       4.913  10.060   9.834  1.00  0.00      PROD C
ATOM   4110  O   ILE D 299       6.115  10.023  10.064  1.00  0.00      PROD O
ATOM   4111  N   PHE D 300       4.334  11.063   9.146  1.00  0.00      PROD N
ATOM   4112  HN  PHE D 300       3.339  11.086   9.083  1.00  0.00      PROD H
ATOM   4113  CA  PHE D 300       5.152  12.180   8.698  1.00  0.00      PROD C
ATOM   4114  HA  PHE D 300       6.040  11.748   8.262  1.00  0.00      PROD H
ATOM   4115  CB  PHE D 300       4.472  12.854   7.461  1.00  0.00      PROD C
ATOM   4116  HB1 PHE D 300       4.971  13.799   7.157  1.00  0.00      PROD H
ATOM   4117  HB2 PHE D 300       3.468  13.255   7.715  1.00  0.00      PROD H
ATOM   4118  CG  PHE D 300       4.505  11.997   6.271  1.00  0.00      PROD C
ATOM   4119  CD1 PHE D 300       3.449  11.166   5.782  1.00  0.00      PROD C
ATOM   4120  HD1 PHE D 300       2.613  11.251   6.461  1.00  0.00      PROD H
ATOM   4121  CE1 PHE D 300       3.434  10.539   4.585  1.00  0.00      PROD C
ATOM   4122  HE1 PHE D 300       2.633   9.843   4.380  1.00  0.00      PROD H
ATOM   4123  CZ  PHE D 300       4.464  10.702   3.711  1.00  0.00      PROD C
ATOM   4124  HZ  PHE D 300       4.418  10.259   2.727  1.00  0.00      PROD H
ATOM   4125  CD2 PHE D 300       5.630  11.962   5.428  1.00  0.00      PROD C
ATOM   4126  HD2 PHE D 300       6.368  12.713   5.668  1.00  0.00      PROD H
ATOM   4127  CE2 PHE D 300       5.634  11.391   4.166  1.00  0.00      PROD C
ATOM   4128  HE2 PHE D 300       6.357  11.576   3.385  1.00  0.00      PROD H
ATOM   4129  C   PHE D 300       5.599  13.099   9.796  1.00  0.00      PROD C
ATOM   4130  O   PHE D 300       6.425  13.975   9.557  1.00  0.00      PROD O
ATOM   4131  N   ALA D 301       5.087  13.033  11.104  1.00  0.00      PROD N
ATOM   4132  HN  ALA D 301       4.340  12.419  11.344  1.00  0.00      PROD H
ATOM   4133  CA  ALA D 301       5.720  13.726  12.152  1.00  0.00      PROD C
ATOM   4134  HA  ALA D 301       6.168  14.639  11.789  1.00  0.00      PROD H
ATOM   4135  CB  ALA D 301       4.705  14.170  13.245  1.00  0.00      PROD C
ATOM   4136  HB1 ALA D 301       3.934  14.833  12.799  1.00  0.00      PROD H
ATOM   4137  HB2 ALA D 301       5.152  14.860  13.992  1.00  0.00      PROD H
ATOM   4138  HB3 ALA D 301       4.160  13.305  13.682  1.00  0.00      PROD H
ATOM   4139  C   ALA D 301       6.822  12.801  12.750  1.00  0.00      PROD C
ATOM   4140  O   ALA D 301       7.853  13.289  13.149  1.00  0.00      PROD O
ATOM   4141  N   ILE D 302       6.756  11.445  12.737  1.00  0.00      PROD N
ATOM   4142  HN  ILE D 302       5.914  11.000  12.443  1.00  0.00      PROD H
ATOM   4143  CA  ILE D 302       7.919  10.669  12.968  1.00  0.00      PROD C
ATOM   4144  HA  ILE D 302       8.270  11.035  13.922  1.00  0.00      PROD H
ATOM   4145  CB  ILE D 302       7.610   9.162  13.012  1.00  0.00      PROD C
ATOM   4146  HB  ILE D 302       7.059   8.913  12.080  1.00  0.00      PROD H
ATOM   4147  CG2 ILE D 302       8.832   8.220  13.218  1.00  0.00      PROD C
ATOM   4148 HG21 ILE D 302       9.591   8.296  12.410  1.00  0.00      PROD H
ATOM   4149 HG22 ILE D 302       8.507   7.162  13.318  1.00  0.00      PROD H
ATOM   4150 HG23 ILE D 302       9.285   8.533  14.183  1.00  0.00      PROD H
ATOM   4151  CG1 ILE D 302       6.525   8.803  14.166  1.00  0.00      PROD C
ATOM   4152 HG11 ILE D 302       6.734   7.737  14.397  1.00  0.00      PROD H
ATOM   4153 HG12 ILE D 302       5.553   8.870  13.633  1.00  0.00      PROD H
ATOM   4154  CD  ILE D 302       6.480   9.636  15.432  1.00  0.00      PROD C
ATOM   4155  HD1 ILE D 302       5.851  10.525  15.215  1.00  0.00      PROD H
ATOM   4156  HD2 ILE D 302       7.501   9.911  15.771  1.00  0.00      PROD H
ATOM   4157  HD3 ILE D 302       5.910   9.064  16.196  1.00  0.00      PROD H
ATOM   4158  C   ILE D 302       9.019  10.815  11.989  1.00  0.00      PROD C
ATOM   4159  O   ILE D 302      10.204  10.894  12.342  1.00  0.00      PROD O
ATOM   4160  N   ILE D 303       8.740  10.846  10.677  1.00  0.00      PROD N
ATOM   4161  HN  ILE D 303       7.795  10.649  10.427  1.00  0.00      PROD H
ATOM   4162  CA  ILE D 303       9.784  11.103   9.686  1.00  0.00      PROD C
ATOM   4163  HA  ILE D 303      10.473  10.273   9.635  1.00  0.00      PROD H
ATOM   4164  CB  ILE D 303       9.204  11.186   8.280  1.00  0.00      PROD C
ATOM   4165  HB  ILE D 303       8.281  11.800   8.203  1.00  0.00      PROD H
ATOM   4166  CG2 ILE D 303      10.279  11.771   7.211  1.00  0.00      PROD C
ATOM   4167 HG21 ILE D 303      10.495  12.848   7.377  1.00  0.00      PROD H
ATOM   4168 HG22 ILE D 303       9.828  11.687   6.200  1.00  0.00      PROD H
ATOM   4169 HG23 ILE D 303      11.153  11.090   7.128  1.00  0.00      PROD H
ATOM   4170  CG1 ILE D 303       8.992   9.644   7.832  1.00  0.00      PROD C
ATOM   4171 HG11 ILE D 303       8.513   9.122   8.689  1.00  0.00      PROD H
ATOM   4172 HG12 ILE D 303       9.943   9.118   7.602  1.00  0.00      PROD H
ATOM   4173  CD  ILE D 303       8.068   9.604   6.640  1.00  0.00      PROD C
ATOM   4174  HD1 ILE D 303       8.570   9.882   5.688  1.00  0.00      PROD H
ATOM   4175  HD2 ILE D 303       7.198  10.272   6.813  1.00  0.00      PROD H
ATOM   4176  HD3 ILE D 303       7.658   8.632   6.290  1.00  0.00      PROD H
ATOM   4177  C   ILE D 303      10.565  12.432   9.873  1.00  0.00      PROD C
ATOM   4178  O   ILE D 303      11.751  12.480   9.659  1.00  0.00      PROD O
ATOM   4179  N   GLY D 304       9.872  13.528  10.264  1.00  0.00      PROD N
ATOM   4180  HN  GLY D 304       8.902  13.501  10.493  1.00  0.00      PROD H
ATOM   4181  CA  GLY D 304      10.395  14.818  10.479  1.00  0.00      PROD C
ATOM   4182  HA1 GLY D 304       9.638  15.582  10.576  1.00  0.00      PROD H
ATOM   4183  HA2 GLY D 304      10.933  15.010   9.562  1.00  0.00      PROD H
ATOM   4184  C   GLY D 304      11.226  14.832  11.765  1.00  0.00      PROD C
ATOM   4185  O   GLY D 304      12.071  15.701  11.998  1.00  0.00      PROD O
ATOM   4186  N   GLU D 305      10.846  13.950  12.699  1.00  0.00      PROD N
ATOM   4187  HN  GLU D 305       9.982  13.458  12.626  1.00  0.00      PROD H
ATOM   4188  CA  GLU D 305      11.540  13.887  14.015  1.00  0.00      PROD C
ATOM   4189  HA  GLU D 305      11.705  14.907  14.327  1.00  0.00      PROD H
ATOM   4190  CB  GLU D 305      10.739  13.099  15.015  1.00  0.00      PROD C
ATOM   4191  HB1 GLU D 305      10.394  12.153  14.545  1.00  0.00      PROD H
ATOM   4192  HB2 GLU D 305       9.863  13.772  15.142  1.00  0.00      PROD H
ATOM   4193  CG  GLU D 305      11.359  12.943  16.473  1.00  0.00      PROD C
ATOM   4194  HG1 GLU D 305      11.394  13.988  16.850  1.00  0.00      PROD H
ATOM   4195  HG2 GLU D 305      12.314  12.375  16.469  1.00  0.00      PROD H
ATOM   4196  CD  GLU D 305      10.588  12.212  17.564  1.00  0.00      PROD C
ATOM   4197  OE1 GLU D 305      10.988  12.413  18.739  1.00  0.00      PROD O
ATOM   4198  OE2 GLU D 305       9.601  11.512  17.335  1.00  0.00      PROD O
ATOM   4199  C   GLU D 305      12.909  13.310  13.859  1.00  0.00      PROD C
ATOM   4200  O   GLU D 305      13.954  13.882  14.275  1.00  0.00      PROD O
ATOM   4201  N   GLU D 306      12.990  12.106  13.205  1.00  0.00      PROD N
ATOM   4202  HN  GLU D 306      12.147  11.584  13.106  1.00  0.00      PROD H
ATOM   4203  CA  GLU D 306      14.201  11.423  12.944  1.00  0.00      PROD C
ATOM   4204  HA  GLU D 306      14.888  11.437  13.777  1.00  0.00      PROD H
ATOM   4205  CB  GLU D 306      13.943   9.881  12.629  1.00  0.00      PROD C
ATOM   4206  HB1 GLU D 306      14.973   9.475  12.535  1.00  0.00      PROD H
ATOM   4207  HB2 GLU D 306      13.526   9.810  11.602  1.00  0.00      PROD H
ATOM   4208  CG  GLU D 306      13.144   9.232  13.704  1.00  0.00      PROD C
ATOM   4209  HG1 GLU D 306      12.039   9.293  13.603  1.00  0.00      PROD H
ATOM   4210  HG2 GLU D 306      13.499   9.744  14.623  1.00  0.00      PROD H
ATOM   4211  CD  GLU D 306      13.433   7.769  13.844  1.00  0.00      PROD C
ATOM   4212  OE1 GLU D 306      13.089   7.211  14.946  1.00  0.00      PROD O
ATOM   4213  OE2 GLU D 306      13.785   7.079  12.774  1.00  0.00      PROD O
ATOM   4214  C   GLU D 306      15.052  12.042  11.802  1.00  0.00      PROD C
ATOM   4215  O   GLU D 306      16.240  12.200  11.900  1.00  0.00      PROD O
ATOM   4216  N   LEU D 307      14.426  12.400  10.651  1.00  0.00      PROD N
ATOM   4217  HN  LEU D 307      13.443  12.255  10.562  1.00  0.00      PROD H
ATOM   4218  CA  LEU D 307      15.178  12.894   9.390  1.00  0.00      PROD C
ATOM   4219  HA  LEU D 307      16.221  12.682   9.572  1.00  0.00      PROD H
ATOM   4220  CB  LEU D 307      14.695  12.091   8.122  1.00  0.00      PROD C
ATOM   4221  HB1 LEU D 307      15.345  12.398   7.275  1.00  0.00      PROD H
ATOM   4222  HB2 LEU D 307      13.637  12.277   7.839  1.00  0.00      PROD H
ATOM   4223  CG  LEU D 307      14.901  10.541   8.231  1.00  0.00      PROD C
ATOM   4224  HG  LEU D 307      14.324  10.147   9.094  1.00  0.00      PROD H
ATOM   4225  CD1 LEU D 307      14.270   9.849   6.980  1.00  0.00      PROD C
ATOM   4226 HD11 LEU D 307      14.666  10.386   6.092  1.00  0.00      PROD H
ATOM   4227 HD12 LEU D 307      13.159   9.874   6.948  1.00  0.00      PROD H
ATOM   4228 HD13 LEU D 307      14.490   8.761   7.024  1.00  0.00      PROD H
ATOM   4229  CD2 LEU D 307      16.370  10.068   8.466  1.00  0.00      PROD C
ATOM   4230 HD21 LEU D 307      16.660   9.079   8.053  1.00  0.00      PROD H
ATOM   4231 HD22 LEU D 307      16.665   9.972   9.533  1.00  0.00      PROD H
ATOM   4232 HD23 LEU D 307      17.006  10.841   7.983  1.00  0.00      PROD H
ATOM   4233  C   LEU D 307      15.016  14.462   9.075  1.00  0.00      PROD C
ATOM   4234  O   LEU D 307      15.505  14.949   8.063  1.00  0.00      PROD O
ATOM   4235  N   GLY D 308      14.240  15.205   9.910  1.00  0.00      PROD N
ATOM   4236  HN  GLY D 308      13.757  14.797  10.681  1.00  0.00      PROD H
ATOM   4237  CA  GLY D 308      14.022  16.630   9.637  1.00  0.00      PROD C
ATOM   4238  HA1 GLY D 308      14.995  17.040   9.409  1.00  0.00      PROD H
ATOM   4239  HA2 GLY D 308      13.628  17.031  10.558  1.00  0.00      PROD H
ATOM   4240  C   GLY D 308      13.050  16.902   8.494  1.00  0.00      PROD C
ATOM   4241  O   GLY D 308      12.517  16.034   7.819  1.00  0.00      PROD O
ATOM   4242  N   TYR D 309      12.826  18.196   8.234  1.00  0.00      PROD N
ATOM   4243  HN  TYR D 309      13.097  18.901   8.885  1.00  0.00      PROD H
ATOM   4244  CA  TYR D 309      12.214  18.647   6.935  1.00  0.00      PROD C
ATOM   4245  HA  TYR D 309      11.252  18.157   6.906  1.00  0.00      PROD H
ATOM   4246  CB  TYR D 309      12.012  20.166   6.919  1.00  0.00      PROD C
ATOM   4247  HB1 TYR D 309      12.957  20.751   6.887  1.00  0.00      PROD H
ATOM   4248  HB2 TYR D 309      11.512  20.400   7.883  1.00  0.00      PROD H
ATOM   4249  CG  TYR D 309      11.171  20.591   5.769  1.00  0.00      PROD C
ATOM   4250  CD1 TYR D 309      11.696  21.499   4.760  1.00  0.00      PROD C
ATOM   4251  HD1 TYR D 309      12.757  21.696   4.733  1.00  0.00      PROD H
ATOM   4252  CE1 TYR D 309      10.797  22.046   3.846  1.00  0.00      PROD C
ATOM   4253  HE1 TYR D 309      11.239  22.738   3.145  1.00  0.00      PROD H
ATOM   4254  CZ  TYR D 309       9.460  21.778   3.833  1.00  0.00      PROD C
ATOM   4255  OH  TYR D 309       8.665  22.315   2.854  1.00  0.00      PROD O
ATOM   4256  HH  TYR D 309       7.753  22.364   3.150  1.00  0.00      PROD H
ATOM   4257  CD2 TYR D 309       9.757  20.409   5.804  1.00  0.00      PROD C
ATOM   4258  HD2 TYR D 309       9.343  19.848   6.628  1.00  0.00      PROD H
ATOM   4259  CE2 TYR D 309       8.968  20.891   4.740  1.00  0.00      PROD C
ATOM   4260  HE2 TYR D 309       7.914  20.684   4.629  1.00  0.00      PROD H
ATOM   4261  C   TYR D 309      12.905  18.176   5.648  1.00  0.00      PROD C
ATOM   4262  O   TYR D 309      12.271  17.816   4.695  1.00  0.00      PROD O
ATOM   4263  N   VAL D 310      14.263  18.123   5.584  1.00  0.00      PROD N
ATOM   4264  HN  VAL D 310      14.850  18.266   6.377  1.00  0.00      PROD H
ATOM   4265  CA  VAL D 310      14.998  17.569   4.464  1.00  0.00      PROD C
ATOM   4266  HA  VAL D 310      14.840  18.171   3.581  1.00  0.00      PROD H
ATOM   4267  CB  VAL D 310      16.505  17.730   4.665  1.00  0.00      PROD C
ATOM   4268  HB  VAL D 310      16.781  17.139   5.565  1.00  0.00      PROD H
ATOM   4269  CG1 VAL D 310      17.162  17.102   3.484  1.00  0.00      PROD C
ATOM   4270 HG11 VAL D 310      18.232  17.299   3.710  1.00  0.00      PROD H
ATOM   4271 HG12 VAL D 310      17.018  17.584   2.493  1.00  0.00      PROD H
ATOM   4272 HG13 VAL D 310      17.070  16.018   3.260  1.00  0.00      PROD H
ATOM   4273  CG2 VAL D 310      16.898  19.257   4.809  1.00  0.00      PROD C
ATOM   4274 HG21 VAL D 310      16.566  19.712   3.851  1.00  0.00      PROD H
ATOM   4275 HG22 VAL D 310      17.976  19.453   4.994  1.00  0.00      PROD H
ATOM   4276 HG23 VAL D 310      16.256  19.695   5.603  1.00  0.00      PROD H
ATOM   4277  C   VAL D 310      14.490  16.156   4.167  1.00  0.00      PROD C
ATOM   4278  O   VAL D 310      14.194  15.894   3.009  1.00  0.00      PROD O
ATOM   4279  N   GLY D 311      14.342  15.305   5.135  1.00  0.00      PROD N
ATOM   4280  HN  GLY D 311      14.698  15.610   6.014  1.00  0.00      PROD H
ATOM   4281  CA  GLY D 311      13.765  13.975   4.998  1.00  0.00      PROD C
ATOM   4282  HA1 GLY D 311      13.848  13.542   5.984  1.00  0.00      PROD H
ATOM   4283  HA2 GLY D 311      14.327  13.425   4.259  1.00  0.00      PROD H
ATOM   4284  C   GLY D 311      12.295  13.815   4.675  1.00  0.00      PROD C
ATOM   4285  O   GLY D 311      11.956  12.889   3.964  1.00  0.00      PROD O
ATOM   4286  N   VAL D 312      11.397  14.791   5.046  1.00  0.00      PROD N
ATOM   4287  HN  VAL D 312      11.657  15.557   5.628  1.00  0.00      PROD H
ATOM   4288  CA  VAL D 312       9.963  14.670   4.862  1.00  0.00      PROD C
ATOM   4289  HA  VAL D 312       9.682  13.637   5.002  1.00  0.00      PROD H
ATOM   4290  CB  VAL D 312       9.100  15.721   5.737  1.00  0.00      PROD C
ATOM   4291  HB  VAL D 312       9.669  16.672   5.824  1.00  0.00      PROD H
ATOM   4292  CG1 VAL D 312       7.796  16.112   5.046  1.00  0.00      PROD C
ATOM   4293 HG11 VAL D 312       7.116  15.241   4.935  1.00  0.00      PROD H
ATOM   4294 HG12 VAL D 312       7.842  16.737   4.128  1.00  0.00      PROD H
ATOM   4295 HG13 VAL D 312       7.271  16.747   5.792  1.00  0.00      PROD H
ATOM   4296  CG2 VAL D 312       8.903  15.231   7.147  1.00  0.00      PROD C
ATOM   4297 HG21 VAL D 312       8.177  14.392   7.197  1.00  0.00      PROD H
ATOM   4298 HG22 VAL D 312       8.493  16.118   7.676  1.00  0.00      PROD H
ATOM   4299 HG23 VAL D 312       9.856  14.891   7.607  1.00  0.00      PROD H
ATOM   4300  C   VAL D 312       9.736  14.967   3.362  1.00  0.00      PROD C
ATOM   4301  O   VAL D 312       9.016  14.187   2.724  1.00  0.00      PROD O
ATOM   4302  N   VAL D 313      10.484  15.921   2.719  1.00  0.00      PROD N
ATOM   4303  HN  VAL D 313      11.071  16.523   3.255  1.00  0.00      PROD H
ATOM   4304  CA  VAL D 313      10.521  16.174   1.235  1.00  0.00      PROD C
ATOM   4305  HA  VAL D 313       9.484  16.299   0.961  1.00  0.00      PROD H
ATOM   4306  CB  VAL D 313      11.190  17.492   0.969  1.00  0.00      PROD C
ATOM   4307  HB  VAL D 313      12.123  17.473   1.572  1.00  0.00      PROD H
ATOM   4308  CG1 VAL D 313      11.525  17.825  -0.473  1.00  0.00      PROD C
ATOM   4309 HG11 VAL D 313      10.588  18.103  -1.000  1.00  0.00      PROD H
ATOM   4310 HG12 VAL D 313      12.017  16.923  -0.895  1.00  0.00      PROD H
ATOM   4311 HG13 VAL D 313      12.197  18.707  -0.416  1.00  0.00      PROD H
ATOM   4312  CG2 VAL D 313      10.361  18.659   1.559  1.00  0.00      PROD C
ATOM   4313 HG21 VAL D 313      10.865  19.649   1.527  1.00  0.00      PROD H
ATOM   4314 HG22 VAL D 313      10.097  18.412   2.610  1.00  0.00      PROD H
ATOM   4315 HG23 VAL D 313       9.423  18.728   0.968  1.00  0.00      PROD H
ATOM   4316  C   VAL D 313      11.037  15.042   0.388  1.00  0.00      PROD C
ATOM   4317  O   VAL D 313      10.451  14.596  -0.642  1.00  0.00      PROD O
ATOM   4318  N   LEU D 314      12.184  14.420   0.871  1.00  0.00      PROD N
ATOM   4319  HN  LEU D 314      12.550  14.655   1.768  1.00  0.00      PROD H
ATOM   4320  CA  LEU D 314      12.779  13.274   0.165  1.00  0.00      PROD C
ATOM   4321  HA  LEU D 314      12.986  13.598  -0.844  1.00  0.00      PROD H
ATOM   4322  CB  LEU D 314      14.195  12.821   0.778  1.00  0.00      PROD C
ATOM   4323  HB1 LEU D 314      14.076  12.533   1.845  1.00  0.00      PROD H
ATOM   4324  HB2 LEU D 314      14.844  13.720   0.713  1.00  0.00      PROD H
ATOM   4325  CG  LEU D 314      15.153  11.769   0.017  1.00  0.00      PROD C
ATOM   4326  HG  LEU D 314      16.170  11.951   0.426  1.00  0.00      PROD H
ATOM   4327  CD1 LEU D 314      14.721  10.350   0.384  1.00  0.00      PROD C
ATOM   4328 HD11 LEU D 314      15.544   9.603   0.370  1.00  0.00      PROD H
ATOM   4329 HD12 LEU D 314      13.959  10.006  -0.347  1.00  0.00      PROD H
ATOM   4330 HD13 LEU D 314      14.402  10.245   1.443  1.00  0.00      PROD H
ATOM   4331  CD2 LEU D 314      15.152  11.872  -1.524  1.00  0.00      PROD C
ATOM   4332 HD21 LEU D 314      15.814  11.132  -2.023  1.00  0.00      PROD H
ATOM   4333 HD22 LEU D 314      15.667  12.816  -1.805  1.00  0.00      PROD H
ATOM   4334 HD23 LEU D 314      14.121  11.831  -1.935  1.00  0.00      PROD H
ATOM   4335  C   LEU D 314      11.779  12.052   0.012  1.00  0.00      PROD C
ATOM   4336  O   LEU D 314      11.575  11.439  -1.023  1.00  0.00      PROD O
ATOM   4337  N   ALA D 315      11.175  11.715   1.211  1.00  0.00      PROD N
ATOM   4338  HN  ALA D 315      11.422  12.250   2.016  1.00  0.00      PROD H
ATOM   4339  CA  ALA D 315      10.237  10.612   1.267  1.00  0.00      PROD C
ATOM   4340  HA  ALA D 315      10.608   9.920   0.525  1.00  0.00      PROD H
ATOM   4341  CB  ALA D 315      10.280  10.021   2.748  1.00  0.00      PROD C
ATOM   4342  HB1 ALA D 315       9.675   9.089   2.771  1.00  0.00      PROD H
ATOM   4343  HB2 ALA D 315       9.774  10.769   3.395  1.00  0.00      PROD H
ATOM   4344  HB3 ALA D 315      11.358   9.856   2.961  1.00  0.00      PROD H
ATOM   4345  C   ALA D 315       8.802  10.872   0.873  1.00  0.00      PROD C
ATOM   4346  O   ALA D 315       8.179   9.914   0.429  1.00  0.00      PROD O
ATOM   4347  N   LEU D 316       8.242  12.126   0.909  1.00  0.00      PROD N
ATOM   4348  HN  LEU D 316       8.761  12.835   1.380  1.00  0.00      PROD H
ATOM   4349  CA  LEU D 316       7.002  12.540   0.262  1.00  0.00      PROD C
ATOM   4350  HA  LEU D 316       6.244  11.788   0.422  1.00  0.00      PROD H
ATOM   4351  CB  LEU D 316       6.509  13.889   0.871  1.00  0.00      PROD C
ATOM   4352  HB1 LEU D 316       7.128  14.787   0.657  1.00  0.00      PROD H
ATOM   4353  HB2 LEU D 316       6.693  13.799   1.963  1.00  0.00      PROD H
ATOM   4354  CG  LEU D 316       5.063  14.235   0.557  1.00  0.00      PROD C
ATOM   4355  HG  LEU D 316       4.992  14.268  -0.552  1.00  0.00      PROD H
ATOM   4356  CD1 LEU D 316       4.023  13.416   1.205  1.00  0.00      PROD C
ATOM   4357 HD11 LEU D 316       4.025  13.653   2.291  1.00  0.00      PROD H
ATOM   4358 HD12 LEU D 316       4.133  12.326   1.021  1.00  0.00      PROD H
ATOM   4359 HD13 LEU D 316       2.963  13.554   0.901  1.00  0.00      PROD H
ATOM   4360  CD2 LEU D 316       4.869  15.702   1.015  1.00  0.00      PROD C
ATOM   4361 HD21 LEU D 316       3.839  16.019   0.746  1.00  0.00      PROD H
ATOM   4362 HD22 LEU D 316       5.662  16.370   0.618  1.00  0.00      PROD H
ATOM   4363 HD23 LEU D 316       5.016  15.664   2.115  1.00  0.00      PROD H
ATOM   4364  C   LEU D 316       7.168  12.637  -1.279  1.00  0.00      PROD C
ATOM   4365  O   LEU D 316       6.219  12.601  -2.102  1.00  0.00      PROD O
ATOM   4366  N   LEU D 317       8.458  12.859  -1.757  1.00  0.00      PROD N
ATOM   4367  HN  LEU D 317       9.262  13.035  -1.194  1.00  0.00      PROD H
ATOM   4368  CA  LEU D 317       8.711  12.812  -3.192  1.00  0.00      PROD C
ATOM   4369  HA  LEU D 317       7.904  13.388  -3.622  1.00  0.00      PROD H
ATOM   4370  CB  LEU D 317      10.124  13.448  -3.459  1.00  0.00      PROD C
ATOM   4371  HB1 LEU D 317      10.894  12.952  -2.831  1.00  0.00      PROD H
ATOM   4372  HB2 LEU D 317      10.030  14.501  -3.116  1.00  0.00      PROD H
ATOM   4373  CG  LEU D 317      10.716  13.452  -4.877  1.00  0.00      PROD C
ATOM   4374  HG  LEU D 317      10.990  12.451  -5.274  1.00  0.00      PROD H
ATOM   4375  CD1 LEU D 317       9.788  14.076  -5.939  1.00  0.00      PROD C
ATOM   4376 HD11 LEU D 317      10.230  14.106  -6.957  1.00  0.00      PROD H
ATOM   4377 HD12 LEU D 317       9.575  15.104  -5.574  1.00  0.00      PROD H
ATOM   4378 HD13 LEU D 317       8.904  13.405  -5.991  1.00  0.00      PROD H
ATOM   4379  CD2 LEU D 317      11.977  14.292  -4.908  1.00  0.00      PROD C
ATOM   4380 HD21 LEU D 317      12.768  13.866  -4.253  1.00  0.00      PROD H
ATOM   4381 HD22 LEU D 317      11.863  15.374  -4.686  1.00  0.00      PROD H
ATOM   4382 HD23 LEU D 317      12.398  14.059  -5.909  1.00  0.00      PROD H
ATOM   4383  C   LEU D 317       8.628  11.425  -3.789  1.00  0.00      PROD C
ATOM   4384  O   LEU D 317       8.179  11.239  -4.910  1.00  0.00      PROD O
ATOM   4385  N   MET D 318       8.963  10.394  -2.950  1.00  0.00      PROD N
ATOM   4386  HN  MET D 318       9.257  10.473  -2.000  1.00  0.00      PROD H
ATOM   4387  CA  MET D 318       8.727   8.996  -3.401  1.00  0.00      PROD C
ATOM   4388  HA  MET D 318       9.243   8.915  -4.347  1.00  0.00      PROD H
ATOM   4389  CB  MET D 318       9.399   8.046  -2.482  1.00  0.00      PROD C
ATOM   4390  HB1 MET D 318       9.346   7.035  -2.938  1.00  0.00      PROD H
ATOM   4391  HB2 MET D 318       8.995   8.081  -1.448  1.00  0.00      PROD H
ATOM   4392  CG  MET D 318      10.943   8.184  -2.246  1.00  0.00      PROD C
ATOM   4393  HG1 MET D 318      11.135   9.141  -1.716  1.00  0.00      PROD H
ATOM   4394  HG2 MET D 318      11.434   8.165  -3.243  1.00  0.00      PROD H
ATOM   4395  SD  MET D 318      11.666   6.730  -1.427  1.00  0.00      PROD S
ATOM   4396  CE  MET D 318      13.354   7.436  -1.852  1.00  0.00      PROD C
ATOM   4397  HE1 MET D 318      14.064   6.863  -1.220  1.00  0.00      PROD H
ATOM   4398  HE2 MET D 318      13.384   8.530  -1.657  1.00  0.00      PROD H
ATOM   4399  HE3 MET D 318      13.639   7.222  -2.905  1.00  0.00      PROD H
ATOM   4400  C   MET D 318       7.236   8.731  -3.608  1.00  0.00      PROD C
ATOM   4401  O   MET D 318       6.818   8.235  -4.637  1.00  0.00      PROD O
ATOM   4402  N   VAL D 319       6.418   9.111  -2.610  1.00  0.00      PROD N
ATOM   4403  HN  VAL D 319       6.737   9.514  -1.756  1.00  0.00      PROD H
ATOM   4404  CA  VAL D 319       4.902   9.036  -2.741  1.00  0.00      PROD C
ATOM   4405  HA  VAL D 319       4.523   8.026  -2.786  1.00  0.00      PROD H
ATOM   4406  CB  VAL D 319       4.357   9.634  -1.501  1.00  0.00      PROD C
ATOM   4407  HB  VAL D 319       4.823  10.641  -1.443  1.00  0.00      PROD H
ATOM   4408  CG1 VAL D 319       2.763   9.861  -1.510  1.00  0.00      PROD C
ATOM   4409 HG11 VAL D 319       2.400  10.353  -2.438  1.00  0.00      PROD H
ATOM   4410 HG12 VAL D 319       2.593  10.437  -0.576  1.00  0.00      PROD H
ATOM   4411 HG13 VAL D 319       2.246   8.883  -1.404  1.00  0.00      PROD H
ATOM   4412  CG2 VAL D 319       4.667   8.741  -0.259  1.00  0.00      PROD C
ATOM   4413 HG21 VAL D 319       4.189   9.331   0.552  1.00  0.00      PROD H
ATOM   4414 HG22 VAL D 319       5.746   8.904  -0.046  1.00  0.00      PROD H
ATOM   4415 HG23 VAL D 319       4.428   7.658  -0.310  1.00  0.00      PROD H
ATOM   4416  C   VAL D 319       4.395   9.863  -3.914  1.00  0.00      PROD C
ATOM   4417  O   VAL D 319       3.593   9.291  -4.697  1.00  0.00      PROD O
ATOM   4418  N   PHE D 320       4.656  11.158  -4.100  1.00  0.00      PROD N
ATOM   4419  HN  PHE D 320       5.229  11.681  -3.474  1.00  0.00      PROD H
ATOM   4420  CA  PHE D 320       4.148  11.848  -5.254  1.00  0.00      PROD C
ATOM   4421  HA  PHE D 320       3.143  11.458  -5.324  1.00  0.00      PROD H
ATOM   4422  CB  PHE D 320       4.069  13.374  -5.141  1.00  0.00      PROD C
ATOM   4423  HB1 PHE D 320       3.654  13.772  -6.092  1.00  0.00      PROD H
ATOM   4424  HB2 PHE D 320       5.000  13.925  -4.889  1.00  0.00      PROD H
ATOM   4425  CG  PHE D 320       3.044  13.745  -4.098  1.00  0.00      PROD C
ATOM   4426  CD1 PHE D 320       1.680  13.521  -4.322  1.00  0.00      PROD C
ATOM   4427  HD1 PHE D 320       1.420  13.043  -5.256  1.00  0.00      PROD H
ATOM   4428  CE1 PHE D 320       0.726  13.697  -3.327  1.00  0.00      PROD C
ATOM   4429  HE1 PHE D 320      -0.350  13.612  -3.378  1.00  0.00      PROD H
ATOM   4430  CZ  PHE D 320       1.133  14.218  -2.102  1.00  0.00      PROD C
ATOM   4431  HZ  PHE D 320       0.439  14.473  -1.313  1.00  0.00      PROD H
ATOM   4432  CD2 PHE D 320       3.414  14.314  -2.926  1.00  0.00      PROD C
ATOM   4433  HD2 PHE D 320       4.457  14.384  -2.655  1.00  0.00      PROD H
ATOM   4434  CE2 PHE D 320       2.467  14.595  -1.937  1.00  0.00      PROD C
ATOM   4435  HE2 PHE D 320       2.758  15.132  -1.046  1.00  0.00      PROD H
ATOM   4436  C   PHE D 320       4.764  11.363  -6.602  1.00  0.00      PROD C
ATOM   4437  O   PHE D 320       4.046  11.392  -7.615  1.00  0.00      PROD O
ATOM   4438  N   PHE D 321       5.993  10.993  -6.622  1.00  0.00      PROD N
ATOM   4439  HN  PHE D 321       6.517  11.143  -5.787  1.00  0.00      PROD H
ATOM   4440  CA  PHE D 321       6.654  10.505  -7.884  1.00  0.00      PROD C
ATOM   4441  HA  PHE D 321       6.387  11.190  -8.675  1.00  0.00      PROD H
ATOM   4442  CB  PHE D 321       8.233  10.547  -7.635  1.00  0.00      PROD C
ATOM   4443  HB1 PHE D 321       8.666   9.745  -7.000  1.00  0.00      PROD H
ATOM   4444  HB2 PHE D 321       8.589  11.460  -7.111  1.00  0.00      PROD H
ATOM   4445  CG  PHE D 321       9.015  10.575  -8.905  1.00  0.00      PROD C
ATOM   4446  CD1 PHE D 321       9.761  11.687  -9.337  1.00  0.00      PROD C
ATOM   4447  HD1 PHE D 321       9.869  12.628  -8.819  1.00  0.00      PROD H
ATOM   4448  CE1 PHE D 321      10.619  11.673 -10.428  1.00  0.00      PROD C
ATOM   4449  HE1 PHE D 321      11.109  12.573 -10.768  1.00  0.00      PROD H
ATOM   4450  CZ  PHE D 321      10.753  10.502 -11.180  1.00  0.00      PROD C
ATOM   4451  HZ  PHE D 321      11.331  10.607 -12.086  1.00  0.00      PROD H
ATOM   4452  CD2 PHE D 321       9.150   9.398  -9.616  1.00  0.00      PROD C
ATOM   4453  HD2 PHE D 321       8.535   8.584  -9.262  1.00  0.00      PROD H
ATOM   4454  CE2 PHE D 321       9.893   9.431 -10.828  1.00  0.00      PROD C
ATOM   4455  HE2 PHE D 321       9.902   8.518 -11.404  1.00  0.00      PROD H
ATOM   4456  C   PHE D 321       6.122   9.149  -8.335  1.00  0.00      PROD C
ATOM   4457  O   PHE D 321       5.956   8.893  -9.563  1.00  0.00      PROD O
ATOM   4458  N   VAL D 322       5.884   8.241  -7.434  1.00  0.00      PROD N
ATOM   4459  HN  VAL D 322       6.195   8.365  -6.495  1.00  0.00      PROD H
ATOM   4460  CA  VAL D 322       5.059   7.061  -7.823  1.00  0.00      PROD C
ATOM   4461  HA  VAL D 322       5.475   6.558  -8.684  1.00  0.00      PROD H
ATOM   4462  CB  VAL D 322       5.040   5.936  -6.731  1.00  0.00      PROD C
ATOM   4463  HB  VAL D 322       4.773   6.360  -5.739  1.00  0.00      PROD H
ATOM   4464  CG1 VAL D 322       3.936   4.807  -6.941  1.00  0.00      PROD C
ATOM   4465 HG11 VAL D 322       4.266   3.908  -6.378  1.00  0.00      PROD H
ATOM   4466 HG12 VAL D 322       3.898   4.654  -8.041  1.00  0.00      PROD H
ATOM   4467 HG13 VAL D 322       2.950   5.181  -6.592  1.00  0.00      PROD H
ATOM   4468  CG2 VAL D 322       6.499   5.325  -6.566  1.00  0.00      PROD C
ATOM   4469 HG21 VAL D 322       7.300   6.091  -6.497  1.00  0.00      PROD H
ATOM   4470 HG22 VAL D 322       6.708   4.853  -7.549  1.00  0.00      PROD H
ATOM   4471 HG23 VAL D 322       6.484   4.545  -5.775  1.00  0.00      PROD H
ATOM   4472  C   VAL D 322       3.635   7.438  -8.244  1.00  0.00      PROD C
ATOM   4473  O   VAL D 322       3.114   6.979  -9.253  1.00  0.00      PROD O
ATOM   4474  N   ALA D 323       2.911   8.310  -7.427  1.00  0.00      PROD N
ATOM   4475  HN  ALA D 323       3.289   8.606  -6.553  1.00  0.00      PROD H
ATOM   4476  CA  ALA D 323       1.587   8.756  -7.739  1.00  0.00      PROD C
ATOM   4477  HA  ALA D 323       0.963   7.875  -7.737  1.00  0.00      PROD H
ATOM   4478  CB  ALA D 323       1.095   9.607  -6.608  1.00  0.00      PROD C
ATOM   4479  HB1 ALA D 323       1.682  10.550  -6.580  1.00  0.00      PROD H
ATOM   4480  HB2 ALA D 323       1.197   9.053  -5.650  1.00  0.00      PROD H
ATOM   4481  HB3 ALA D 323       0.007   9.777  -6.755  1.00  0.00      PROD H
ATOM   4482  C   ALA D 323       1.413   9.481  -9.091  1.00  0.00      PROD C
ATOM   4483  O   ALA D 323       0.517   9.093  -9.867  1.00  0.00      PROD O
ATOM   4484  N   PHE D 324       2.183  10.473  -9.405  1.00  0.00      PROD N
ATOM   4485  HN  PHE D 324       2.894  10.802  -8.788  1.00  0.00      PROD H
ATOM   4486  CA  PHE D 324       2.170  11.047 -10.769  1.00  0.00      PROD C
ATOM   4487  HA  PHE D 324       1.182  11.418 -11.001  1.00  0.00      PROD H
ATOM   4488  CB  PHE D 324       3.017  12.367 -10.794  1.00  0.00      PROD C
ATOM   4489  HB1 PHE D 324       3.765  12.561 -11.592  1.00  0.00      PROD H
ATOM   4490  HB2 PHE D 324       3.705  12.309  -9.924  1.00  0.00      PROD H
ATOM   4491  CG  PHE D 324       2.132  13.558 -10.572  1.00  0.00      PROD C
ATOM   4492  CD1 PHE D 324       1.996  14.574 -11.503  1.00  0.00      PROD C
ATOM   4493  HD1 PHE D 324       2.552  14.640 -12.426  1.00  0.00      PROD H
ATOM   4494  CE1 PHE D 324       1.341  15.719 -11.202  1.00  0.00      PROD C
ATOM   4495  HE1 PHE D 324       1.440  16.461 -11.980  1.00  0.00      PROD H
ATOM   4496  CZ  PHE D 324       0.605  15.849 -10.024  1.00  0.00      PROD C
ATOM   4497  HZ  PHE D 324       0.040  16.739  -9.792  1.00  0.00      PROD H
ATOM   4498  CD2 PHE D 324       1.473  13.692  -9.361  1.00  0.00      PROD C
ATOM   4499  HD2 PHE D 324       1.506  12.952  -8.575  1.00  0.00      PROD H
ATOM   4500  CE2 PHE D 324       0.684  14.811  -9.144  1.00  0.00      PROD C
ATOM   4501  HE2 PHE D 324       0.203  14.782  -8.177  1.00  0.00      PROD H
ATOM   4502  C   PHE D 324       2.553  10.174 -11.848  1.00  0.00      PROD C
ATOM   4503  O   PHE D 324       1.829  10.172 -12.873  1.00  0.00      PROD O
ATOM   4504  N   ARG D 325       3.594   9.296 -11.715  1.00  0.00      PROD N
ATOM   4505  HN  ARG D 325       4.166   9.312 -10.899  1.00  0.00      PROD H
ATOM   4506  CA  ARG D 325       3.975   8.441 -12.739  1.00  0.00      PROD C
ATOM   4507  HA  ARG D 325       3.868   8.956 -13.682  1.00  0.00      PROD H
ATOM   4508  CB  ARG D 325       5.423   7.921 -12.599  1.00  0.00      PROD C
ATOM   4509  HB1 ARG D 325       5.621   7.095 -13.315  1.00  0.00      PROD H
ATOM   4510  HB2 ARG D 325       5.558   7.477 -11.589  1.00  0.00      PROD H
ATOM   4511  CG  ARG D 325       6.628   8.899 -12.818  1.00  0.00      PROD C
ATOM   4512  HG1 ARG D 325       7.566   8.342 -12.606  1.00  0.00      PROD H
ATOM   4513  HG2 ARG D 325       6.522   9.677 -12.032  1.00  0.00      PROD H
ATOM   4514  CD  ARG D 325       6.648   9.602 -14.156  1.00  0.00      PROD C
ATOM   4515  HD1 ARG D 325       5.862  10.386 -14.199  1.00  0.00      PROD H
ATOM   4516  HD2 ARG D 325       6.426   8.812 -14.904  1.00  0.00      PROD H
ATOM   4517  NE  ARG D 325       8.052   9.955 -14.526  1.00  0.00      PROD N
ATOM   4518  HE  ARG D 325       8.741   9.302 -14.839  1.00  0.00      PROD H
ATOM   4519  CZ  ARG D 325       8.425  11.200 -14.577  1.00  0.00      PROD C
ATOM   4520  NH1 ARG D 325       7.540  12.200 -14.439  1.00  0.00      PROD N
ATOM   4521 HH11 ARG D 325       6.557  12.017 -14.413  1.00  0.00      PROD H
ATOM   4522 HH12 ARG D 325       7.889  13.095 -14.717  1.00  0.00      PROD H
ATOM   4523  NH2 ARG D 325       9.676  11.568 -14.881  1.00  0.00      PROD N
ATOM   4524 HH21 ARG D 325      10.336  10.914 -15.251  1.00  0.00      PROD H
ATOM   4525 HH22 ARG D 325       9.679  12.468 -15.317  1.00  0.00      PROD H
ATOM   4526  C   ARG D 325       2.980   7.375 -12.944  1.00  0.00      PROD C
ATOM   4527  O   ARG D 325       2.778   6.904 -14.063  1.00  0.00      PROD O
ATOM   4528  N   ALA D 326       2.132   6.974 -12.020  1.00  0.00      PROD N
ATOM   4529  HN  ALA D 326       2.315   7.205 -11.068  1.00  0.00      PROD H
ATOM   4530  CA  ALA D 326       0.848   6.191 -12.326  1.00  0.00      PROD C
ATOM   4531  HA  ALA D 326       1.183   5.280 -12.799  1.00  0.00      PROD H
ATOM   4532  CB  ALA D 326       0.175   5.807 -11.013  1.00  0.00      PROD C
ATOM   4533  HB1 ALA D 326      -0.216   6.683 -10.452  1.00  0.00      PROD H
ATOM   4534  HB2 ALA D 326       0.922   5.296 -10.368  1.00  0.00      PROD H
ATOM   4535  HB3 ALA D 326      -0.696   5.123 -11.098  1.00  0.00      PROD H
ATOM   4536  C   ALA D 326      -0.162   6.847 -13.274  1.00  0.00      PROD C
ATOM   4537  O   ALA D 326      -0.692   6.290 -14.190  1.00  0.00      PROD O
ATOM   4538  N   MET D 327      -0.375   8.117 -13.102  1.00  0.00      PROD N
ATOM   4539  HN  MET D 327       0.173   8.527 -12.378  1.00  0.00      PROD H
ATOM   4540  CA  MET D 327      -1.230   8.913 -14.063  1.00  0.00      PROD C
ATOM   4541  HA  MET D 327      -2.102   8.315 -14.287  1.00  0.00      PROD H
ATOM   4542  CB  MET D 327      -1.613  10.249 -13.351  1.00  0.00      PROD C
ATOM   4543  HB1 MET D 327      -2.304  10.919 -13.906  1.00  0.00      PROD H
ATOM   4544  HB2 MET D 327      -0.660  10.757 -13.090  1.00  0.00      PROD H
ATOM   4545  CG  MET D 327      -2.276  10.006 -12.094  1.00  0.00      PROD C
ATOM   4546  HG1 MET D 327      -1.650   9.598 -11.273  1.00  0.00      PROD H
ATOM   4547  HG2 MET D 327      -3.194   9.382 -12.150  1.00  0.00      PROD H
ATOM   4548  SD  MET D 327      -2.979  11.606 -11.381  1.00  0.00      PROD S
ATOM   4549  CE  MET D 327      -1.570  12.202 -10.503  1.00  0.00      PROD C
ATOM   4550  HE1 MET D 327      -1.326  11.444  -9.728  1.00  0.00      PROD H
ATOM   4551  HE2 MET D 327      -1.610  13.205 -10.028  1.00  0.00      PROD H
ATOM   4552  HE3 MET D 327      -0.779  12.342 -11.271  1.00  0.00      PROD H
ATOM   4553  C   MET D 327      -0.435   9.047 -15.388  1.00  0.00      PROD C
ATOM   4554  O   MET D 327      -1.081   8.828 -16.437  1.00  0.00      PROD O
ATOM   4555  N   SER D 328       0.922   9.315 -15.487  1.00  0.00      PROD N
ATOM   4556  HN  SER D 328       1.403   9.506 -14.635  1.00  0.00      PROD H
ATOM   4557  CA  SER D 328       1.728   9.142 -16.735  1.00  0.00      PROD C
ATOM   4558  HA  SER D 328       1.402   9.861 -17.472  1.00  0.00      PROD H
ATOM   4559  CB  SER D 328       3.235   9.507 -16.542  1.00  0.00      PROD C
ATOM   4560  HB1 SER D 328       3.808   8.727 -15.997  1.00  0.00      PROD H
ATOM   4561  HB2 SER D 328       3.303  10.436 -15.937  1.00  0.00      PROD H
ATOM   4562  OG  SER D 328       3.849   9.657 -17.842  1.00  0.00      PROD O
ATOM   4563  HG1 SER D 328       3.264  10.179 -18.395  1.00  0.00      PROD H
ATOM   4564  C   SER D 328       1.589   7.698 -17.405  1.00  0.00      PROD C
ATOM   4565  O   SER D 328       1.389   7.666 -18.635  1.00  0.00      PROD O
ATOM   4566  N   ILE D 329       1.639   6.607 -16.643  1.00  0.00      PROD N
ATOM   4567  HN  ILE D 329       1.701   6.745 -15.657  1.00  0.00      PROD H
ATOM   4568  CA  ILE D 329       1.540   5.198 -17.078  1.00  0.00      PROD C
ATOM   4569  HA  ILE D 329       2.227   5.107 -17.906  1.00  0.00      PROD H
ATOM   4570  CB  ILE D 329       1.705   4.088 -16.072  1.00  0.00      PROD C
ATOM   4571  HB  ILE D 329       1.240   4.421 -15.120  1.00  0.00      PROD H
ATOM   4572  CG2 ILE D 329       1.156   2.716 -16.436  1.00  0.00      PROD C
ATOM   4573 HG21 ILE D 329       1.164   2.069 -15.533  1.00  0.00      PROD H
ATOM   4574 HG22 ILE D 329       1.627   2.233 -17.318  1.00  0.00      PROD H
ATOM   4575 HG23 ILE D 329       0.057   2.806 -16.576  1.00  0.00      PROD H
ATOM   4576  CG1 ILE D 329       3.201   4.025 -15.715  1.00  0.00      PROD C
ATOM   4577 HG11 ILE D 329       3.464   5.051 -15.379  1.00  0.00      PROD H
ATOM   4578 HG12 ILE D 329       3.753   3.845 -16.662  1.00  0.00      PROD H
ATOM   4579  CD  ILE D 329       3.483   2.880 -14.679  1.00  0.00      PROD C
ATOM   4580  HD1 ILE D 329       3.457   1.849 -15.091  1.00  0.00      PROD H
ATOM   4581  HD2 ILE D 329       2.674   3.118 -13.956  1.00  0.00      PROD H
ATOM   4582  HD3 ILE D 329       4.481   2.918 -14.193  1.00  0.00      PROD H
ATOM   4583  C   ILE D 329       0.137   4.978 -17.649  1.00  0.00      PROD C
ATOM   4584  O   ILE D 329      -0.096   4.431 -18.730  1.00  0.00      PROD O
ATOM   4585  N   GLY D 330      -0.915   5.542 -16.987  1.00  0.00      PROD N
ATOM   4586  HN  GLY D 330      -0.735   5.878 -16.066  1.00  0.00      PROD H
ATOM   4587  CA  GLY D 330      -2.265   5.597 -17.448  1.00  0.00      PROD C
ATOM   4588  HA1 GLY D 330      -2.918   6.031 -16.705  1.00  0.00      PROD H
ATOM   4589  HA2 GLY D 330      -2.492   4.587 -17.755  1.00  0.00      PROD H
ATOM   4590  C   GLY D 330      -2.438   6.418 -18.724  1.00  0.00      PROD C
ATOM   4591  O   GLY D 330      -3.118   5.995 -19.635  1.00  0.00      PROD O
ATOM   4592  N   ARG D 331      -1.758   7.565 -18.808  1.00  0.00      PROD N
ATOM   4593  HN  ARG D 331      -1.251   7.903 -18.019  1.00  0.00      PROD H
ATOM   4594  CA  ARG D 331      -1.714   8.435 -19.929  1.00  0.00      PROD C
ATOM   4595  HA  ARG D 331      -2.728   8.720 -20.170  1.00  0.00      PROD H
ATOM   4596  CB  ARG D 331      -0.947   9.781 -19.699  1.00  0.00      PROD C
ATOM   4597  HB1 ARG D 331       0.142   9.646 -19.520  1.00  0.00      PROD H
ATOM   4598  HB2 ARG D 331      -1.393  10.391 -18.884  1.00  0.00      PROD H
ATOM   4599  CG  ARG D 331      -0.882  10.659 -20.977  1.00  0.00      PROD C
ATOM   4600  HG1 ARG D 331      -1.842  10.504 -21.515  1.00  0.00      PROD H
ATOM   4601  HG2 ARG D 331      -0.017  10.370 -21.611  1.00  0.00      PROD H
ATOM   4602  CD  ARG D 331      -0.926  12.140 -20.734  1.00  0.00      PROD C
ATOM   4603  HD1 ARG D 331      -0.085  12.636 -20.205  1.00  0.00      PROD H
ATOM   4604  HD2 ARG D 331      -1.805  12.402 -20.107  1.00  0.00      PROD H
ATOM   4605  NE  ARG D 331      -1.044  12.736 -22.131  1.00  0.00      PROD N
ATOM   4606  HE  ARG D 331      -0.886  12.073 -22.863  1.00  0.00      PROD H
ATOM   4607  CZ  ARG D 331      -1.886  13.769 -22.444  1.00  0.00      PROD C
ATOM   4608  NH1 ARG D 331      -2.305  14.723 -21.715  1.00  0.00      PROD N
ATOM   4609 HH11 ARG D 331      -1.747  14.939 -20.913  1.00  0.00      PROD H
ATOM   4610 HH12 ARG D 331      -2.686  15.538 -22.151  1.00  0.00      PROD H
ATOM   4611  NH2 ARG D 331      -2.331  13.632 -23.678  1.00  0.00      PROD N
ATOM   4612 HH21 ARG D 331      -1.884  12.937 -24.241  1.00  0.00      PROD H
ATOM   4613 HH22 ARG D 331      -2.685  14.465 -24.104  1.00  0.00      PROD H
ATOM   4614  C   ARG D 331      -1.202   7.740 -21.172  1.00  0.00      PROD C
ATOM   4615  O   ARG D 331      -1.811   7.818 -22.199  1.00  0.00      PROD O
ATOM   4616  N   LYS D 332      -0.049   6.997 -21.060  1.00  0.00      PROD N
ATOM   4617  HN  LYS D 332       0.445   6.943 -20.195  1.00  0.00      PROD H
ATOM   4618  CA  LYS D 332       0.510   6.185 -22.236  1.00  0.00      PROD C
ATOM   4619  HA  LYS D 332       0.674   6.860 -23.063  1.00  0.00      PROD H
ATOM   4620  CB  LYS D 332       1.881   5.556 -21.746  1.00  0.00      PROD C
ATOM   4621  HB1 LYS D 332       2.291   4.730 -22.366  1.00  0.00      PROD H
ATOM   4622  HB2 LYS D 332       1.671   5.061 -20.773  1.00  0.00      PROD H
ATOM   4623  CG  LYS D 332       2.971   6.607 -21.565  1.00  0.00      PROD C
ATOM   4624  HG1 LYS D 332       2.661   7.294 -20.749  1.00  0.00      PROD H
ATOM   4625  HG2 LYS D 332       2.912   7.316 -22.417  1.00  0.00      PROD H
ATOM   4626  CD  LYS D 332       4.362   6.027 -21.285  1.00  0.00      PROD C
ATOM   4627  HD1 LYS D 332       4.649   5.375 -22.138  1.00  0.00      PROD H
ATOM   4628  HD2 LYS D 332       4.314   5.416 -20.359  1.00  0.00      PROD H
ATOM   4629  CE  LYS D 332       5.471   7.120 -21.094  1.00  0.00      PROD C
ATOM   4630  HE1 LYS D 332       5.714   7.550 -22.089  1.00  0.00      PROD H
ATOM   4631  HE2 LYS D 332       6.311   6.434 -20.854  1.00  0.00      PROD H
ATOM   4632  NZ  LYS D 332       5.166   8.097 -20.063  1.00  0.00      PROD N
ATOM   4633  HZ1 LYS D 332       6.045   8.600 -19.828  1.00  0.00      PROD H
ATOM   4634  HZ2 LYS D 332       4.745   7.610 -19.246  1.00  0.00      PROD H
ATOM   4635  HZ3 LYS D 332       4.549   8.860 -20.406  1.00  0.00      PROD H
ATOM   4636  C   LYS D 332      -0.418   5.022 -22.698  1.00  0.00      PROD C
ATOM   4637  O   LYS D 332      -0.486   4.682 -23.857  1.00  0.00      PROD O
ATOM   4638  N   ALA D 333      -1.132   4.455 -21.759  1.00  0.00      PROD N
ATOM   4639  HN  ALA D 333      -0.916   4.607 -20.797  1.00  0.00      PROD H
ATOM   4640  CA  ALA D 333      -2.236   3.459 -22.018  1.00  0.00      PROD C
ATOM   4641  HA  ALA D 333      -1.828   2.811 -22.780  1.00  0.00      PROD H
ATOM   4642  CB  ALA D 333      -2.594   2.723 -20.755  1.00  0.00      PROD C
ATOM   4643  HB1 ALA D 333      -3.348   1.940 -20.981  1.00  0.00      PROD H
ATOM   4644  HB2 ALA D 333      -2.999   3.340 -19.924  1.00  0.00      PROD H
ATOM   4645  HB3 ALA D 333      -1.625   2.293 -20.422  1.00  0.00      PROD H
ATOM   4646  C   ALA D 333      -3.495   4.099 -22.732  1.00  0.00      PROD C
ATOM   4647  O   ALA D 333      -3.901   3.543 -23.744  1.00  0.00      PROD O
ATOM   4648  N   LEU D 334      -4.151   5.274 -22.353  1.00  0.00      PROD N
ATOM   4649  HN  LEU D 334      -3.975   5.679 -21.459  1.00  0.00      PROD H
ATOM   4650  CA  LEU D 334      -5.265   5.878 -22.959  1.00  0.00      PROD C
ATOM   4651  HA  LEU D 334      -6.083   5.200 -23.155  1.00  0.00      PROD H
ATOM   4652  CB  LEU D 334      -5.564   7.240 -22.223  1.00  0.00      PROD C
ATOM   4653  HB1 LEU D 334      -6.254   7.892 -22.800  1.00  0.00      PROD H
ATOM   4654  HB2 LEU D 334      -4.652   7.812 -21.947  1.00  0.00      PROD H
ATOM   4655  CG  LEU D 334      -6.408   6.976 -20.965  1.00  0.00      PROD C
ATOM   4656  HG  LEU D 334      -6.045   6.012 -20.549  1.00  0.00      PROD H
ATOM   4657  CD1 LEU D 334      -6.379   8.005 -19.838  1.00  0.00      PROD C
ATOM   4658 HD11 LEU D 334      -5.323   8.112 -19.508  1.00  0.00      PROD H
ATOM   4659 HD12 LEU D 334      -6.966   7.579 -18.997  1.00  0.00      PROD H
ATOM   4660 HD13 LEU D 334      -6.836   8.992 -20.064  1.00  0.00      PROD H
ATOM   4661  CD2 LEU D 334      -7.873   6.857 -21.366  1.00  0.00      PROD C
ATOM   4662 HD21 LEU D 334      -8.081   6.133 -22.183  1.00  0.00      PROD H
ATOM   4663 HD22 LEU D 334      -8.287   7.837 -21.688  1.00  0.00      PROD H
ATOM   4664 HD23 LEU D 334      -8.517   6.528 -20.523  1.00  0.00      PROD H
ATOM   4665  C   LEU D 334      -5.014   6.279 -24.382  1.00  0.00      PROD C
ATOM   4666  O   LEU D 334      -5.835   6.033 -25.229  1.00  0.00      PROD O
ATOM   4667  N   GLU D 335      -3.828   6.808 -24.725  1.00  0.00      PROD N
ATOM   4668  HN  GLU D 335      -3.192   7.073 -24.005  1.00  0.00      PROD H
ATOM   4669  CA  GLU D 335      -3.414   7.230 -26.074  1.00  0.00      PROD C
ATOM   4670  HA  GLU D 335      -4.129   7.969 -26.404  1.00  0.00      PROD H
ATOM   4671  CB  GLU D 335      -2.139   8.022 -25.973  1.00  0.00      PROD C
ATOM   4672  HB1 GLU D 335      -1.706   8.197 -26.981  1.00  0.00      PROD H
ATOM   4673  HB2 GLU D 335      -1.347   7.550 -25.353  1.00  0.00      PROD H
ATOM   4674  CG  GLU D 335      -2.479   9.458 -25.455  1.00  0.00      PROD C
ATOM   4675  HG1 GLU D 335      -2.736   9.426 -24.375  1.00  0.00      PROD H
ATOM   4676  HG2 GLU D 335      -3.328   9.896 -26.021  1.00  0.00      PROD H
ATOM   4677  CD  GLU D 335      -1.265  10.446 -25.441  1.00  0.00      PROD C
ATOM   4678  OE1 GLU D 335      -1.175  11.362 -24.532  1.00  0.00      PROD O
ATOM   4679  OE2 GLU D 335      -0.405  10.231 -26.352  1.00  0.00      PROD O
ATOM   4680  C   GLU D 335      -3.250   6.082 -27.148  1.00  0.00      PROD C
ATOM   4681  O   GLU D 335      -3.466   6.268 -28.328  1.00  0.00      PROD O
ATOM   4682  N   ILE D 336      -3.053   4.876 -26.669  1.00  0.00      PROD N
ATOM   4683  HN  ILE D 336      -2.858   4.835 -25.692  1.00  0.00      PROD H
ATOM   4684  CA  ILE D 336      -2.978   3.674 -27.563  1.00  0.00      PROD C
ATOM   4685  HA  ILE D 336      -2.772   3.969 -28.581  1.00  0.00      PROD H
ATOM   4686  CB  ILE D 336      -1.887   2.663 -27.254  1.00  0.00      PROD C
ATOM   4687  HB  ILE D 336      -0.960   3.276 -27.225  1.00  0.00      PROD H
ATOM   4688  CG2 ILE D 336      -2.199   2.135 -25.835  1.00  0.00      PROD C
ATOM   4689 HG21 ILE D 336      -2.146   2.915 -25.046  1.00  0.00      PROD H
ATOM   4690 HG22 ILE D 336      -1.437   1.375 -25.556  1.00  0.00      PROD H
ATOM   4691 HG23 ILE D 336      -3.173   1.613 -25.722  1.00  0.00      PROD H
ATOM   4692  CG1 ILE D 336      -1.471   1.499 -28.203  1.00  0.00      PROD C
ATOM   4693 HG11 ILE D 336      -2.055   0.580 -27.986  1.00  0.00      PROD H
ATOM   4694 HG12 ILE D 336      -0.481   1.218 -27.785  1.00  0.00      PROD H
ATOM   4695  CD  ILE D 336      -1.259   1.762 -29.713  1.00  0.00      PROD C
ATOM   4696  HD1 ILE D 336      -0.867   2.788 -29.883  1.00  0.00      PROD H
ATOM   4697  HD2 ILE D 336      -2.203   1.651 -30.289  1.00  0.00      PROD H
ATOM   4698  HD3 ILE D 336      -0.606   1.011 -30.206  1.00  0.00      PROD H
ATOM   4699  C   ILE D 336      -4.394   3.041 -27.769  1.00  0.00      PROD C
ATOM   4700  O   ILE D 336      -4.497   1.875 -28.243  1.00  0.00      PROD O
ATOM   4701  N   ASP D 337      -5.387   3.748 -27.285  1.00  0.00      PROD N
ATOM   4702  HN  ASP D 337      -5.241   4.679 -26.957  1.00  0.00      PROD H
ATOM   4703  CA  ASP D 337      -6.773   3.380 -27.338  1.00  0.00      PROD C
ATOM   4704  HA  ASP D 337      -7.373   4.231 -27.051  1.00  0.00      PROD H
ATOM   4705  CB  ASP D 337      -7.318   3.129 -28.729  1.00  0.00      PROD C
ATOM   4706  HB1 ASP D 337      -8.401   2.912 -28.611  1.00  0.00      PROD H
ATOM   4707  HB2 ASP D 337      -6.882   2.209 -29.172  1.00  0.00      PROD H
ATOM   4708  CG  ASP D 337      -7.312   4.310 -29.702  1.00  0.00      PROD C
ATOM   4709  OD1 ASP D 337      -6.961   4.001 -30.868  1.00  0.00      PROD O
ATOM   4710  OD2 ASP D 337      -7.788   5.448 -29.392  1.00  0.00      PROD O
ATOM   4711  C   ASP D 337      -7.119   2.288 -26.315  1.00  0.00      PROD C
ATOM   4712  O   ASP D 337      -8.042   1.515 -26.605  1.00  0.00      PROD O
ATOM   4713  N   HSD D 338      -6.445   2.193 -25.186  1.00  0.00      PROD N
ATOM   4714  HN  HSD D 338      -5.732   2.877 -25.054  1.00  0.00      PROD H
ATOM   4715  CA  HSD D 338      -6.770   1.321 -24.074  1.00  0.00      PROD C
ATOM   4716  HA  HSD D 338      -7.573   0.676 -24.399  1.00  0.00      PROD H
ATOM   4717  CB  HSD D 338      -5.570   0.637 -23.624  1.00  0.00      PROD C
ATOM   4718  HB1 HSD D 338      -5.750   0.014 -22.722  1.00  0.00      PROD H
ATOM   4719  HB2 HSD D 338      -4.715   1.334 -23.490  1.00  0.00      PROD H
ATOM   4720  ND1 HSD D 338      -4.053  -1.054 -24.511  1.00  0.00      PROD N
ATOM   4721  HD1 HSD D 338      -3.309  -0.947 -23.851  1.00  0.00      PROD H
ATOM   4722  CG  HSD D 338      -5.302  -0.467 -24.526  1.00  0.00      PROD C
ATOM   4723  CE1 HSD D 338      -4.019  -1.844 -25.598  1.00  0.00      PROD C
ATOM   4724  HE1 HSD D 338      -3.191  -2.509 -25.842  1.00  0.00      PROD H
ATOM   4725  NE2 HSD D 338      -5.085  -1.701 -26.352  1.00  0.00      PROD N
ATOM   4726  CD2 HSD D 338      -5.845  -0.781 -25.709  1.00  0.00      PROD C
ATOM   4727  HD2 HSD D 338      -6.740  -0.403 -26.188  1.00  0.00      PROD H
ATOM   4728  C   HSD D 338      -7.339   2.097 -22.920  1.00  0.00      PROD C
ATOM   4729  O   HSD D 338      -6.713   2.924 -22.253  1.00  0.00      PROD O
ATOM   4730  N   ARG D 339      -8.529   1.861 -22.466  1.00  0.00      PROD N
ATOM   4731  HN  ARG D 339      -9.056   1.115 -22.867  1.00  0.00      PROD H
ATOM   4732  CA  ARG D 339      -9.316   2.726 -21.559  1.00  0.00      PROD C
ATOM   4733  HA  ARG D 339      -8.836   3.674 -21.368  1.00  0.00      PROD H
ATOM   4734  CB  ARG D 339     -10.687   3.243 -22.136  1.00  0.00      PROD C
ATOM   4735  HB1 ARG D 339     -11.435   3.708 -21.459  1.00  0.00      PROD H
ATOM   4736  HB2 ARG D 339     -11.094   2.296 -22.551  1.00  0.00      PROD H
ATOM   4737  CG  ARG D 339     -10.498   4.214 -23.304  1.00  0.00      PROD C
ATOM   4738  HG1 ARG D 339     -10.181   3.644 -24.204  1.00  0.00      PROD H
ATOM   4739  HG2 ARG D 339      -9.681   4.889 -22.971  1.00  0.00      PROD H
ATOM   4740  CD  ARG D 339     -11.816   5.039 -23.514  1.00  0.00      PROD C
ATOM   4741  HD1 ARG D 339     -12.187   5.493 -22.570  1.00  0.00      PROD H
ATOM   4742  HD2 ARG D 339     -12.666   4.434 -23.896  1.00  0.00      PROD H
ATOM   4743  NE  ARG D 339     -11.532   6.037 -24.533  1.00  0.00      PROD N
ATOM   4744  HE  ARG D 339     -10.596   6.112 -24.877  1.00  0.00      PROD H
ATOM   4745  CZ  ARG D 339     -12.378   6.799 -25.215  1.00  0.00      PROD C
ATOM   4746  NH1 ARG D 339     -13.605   6.800 -24.878  1.00  0.00      PROD N
ATOM   4747 HH11 ARG D 339     -13.779   6.600 -23.914  1.00  0.00      PROD H
ATOM   4748 HH12 ARG D 339     -14.158   7.586 -25.155  1.00  0.00      PROD H
ATOM   4749  NH2 ARG D 339     -11.980   7.438 -26.312  1.00  0.00      PROD N
ATOM   4750 HH21 ARG D 339     -11.142   7.256 -26.826  1.00  0.00      PROD H
ATOM   4751 HH22 ARG D 339     -12.654   7.911 -26.880  1.00  0.00      PROD H
ATOM   4752  C   ARG D 339      -9.479   2.180 -20.153  1.00  0.00      PROD C
ATOM   4753  O   ARG D 339      -9.459   2.957 -19.181  1.00  0.00      PROD O
ATOM   4754  N   PHE D 340      -9.579   0.855 -20.015  1.00  0.00      PROD N
ATOM   4755  HN  PHE D 340      -9.771   0.360 -20.858  1.00  0.00      PROD H
ATOM   4756  CA  PHE D 340      -9.539   0.156 -18.741  1.00  0.00      PROD C
ATOM   4757  HA  PHE D 340     -10.247   0.554 -18.029  1.00  0.00      PROD H
ATOM   4758  CB  PHE D 340      -9.774  -1.333 -18.977  1.00  0.00      PROD C
ATOM   4759  HB1 PHE D 340      -9.144  -1.864 -19.723  1.00  0.00      PROD H
ATOM   4760  HB2 PHE D 340     -10.792  -1.418 -19.416  1.00  0.00      PROD H
ATOM   4761  CG  PHE D 340      -9.708  -2.165 -17.751  1.00  0.00      PROD C
ATOM   4762  CD1 PHE D 340      -8.686  -3.028 -17.355  1.00  0.00      PROD C
ATOM   4763  HD1 PHE D 340      -7.908  -3.265 -18.065  1.00  0.00      PROD H
ATOM   4764  CE1 PHE D 340      -8.733  -3.620 -16.030  1.00  0.00      PROD C
ATOM   4765  HE1 PHE D 340      -7.879  -4.200 -15.712  1.00  0.00      PROD H
ATOM   4766  CZ  PHE D 340      -9.684  -3.250 -15.118  1.00  0.00      PROD C
ATOM   4767  HZ  PHE D 340      -9.621  -3.685 -14.132  1.00  0.00      PROD H
ATOM   4768  CD2 PHE D 340     -10.708  -1.948 -16.856  1.00  0.00      PROD C
ATOM   4769  HD2 PHE D 340     -11.438  -1.179 -17.063  1.00  0.00      PROD H
ATOM   4770  CE2 PHE D 340     -10.706  -2.392 -15.567  1.00  0.00      PROD C
ATOM   4771  HE2 PHE D 340     -11.467  -2.054 -14.880  1.00  0.00      PROD H
ATOM   4772  C   PHE D 340      -8.153   0.365 -18.067  1.00  0.00      PROD C
ATOM   4773  O   PHE D 340      -8.054   0.682 -16.896  1.00  0.00      PROD O
ATOM   4774  N   SER D 341      -7.086   0.260 -18.899  1.00  0.00      PROD N
ATOM   4775  HN  SER D 341      -7.219  -0.036 -19.842  1.00  0.00      PROD H
ATOM   4776  CA  SER D 341      -5.680   0.390 -18.580  1.00  0.00      PROD C
ATOM   4777  HA  SER D 341      -5.480  -0.350 -17.819  1.00  0.00      PROD H
ATOM   4778  CB  SER D 341      -4.750   0.052 -19.817  1.00  0.00      PROD C
ATOM   4779  HB1 SER D 341      -3.713   0.327 -19.527  1.00  0.00      PROD H
ATOM   4780  HB2 SER D 341      -4.941   0.633 -20.744  1.00  0.00      PROD H
ATOM   4781  OG  SER D 341      -4.763  -1.364 -20.054  1.00  0.00      PROD O
ATOM   4782  HG1 SER D 341      -5.509  -1.618 -20.603  1.00  0.00      PROD H
ATOM   4783  C   SER D 341      -5.461   1.839 -18.007  1.00  0.00      PROD C
ATOM   4784  O   SER D 341      -5.007   2.102 -16.906  1.00  0.00      PROD O
ATOM   4785  N   GLY D 342      -6.060   2.811 -18.781  1.00  0.00      PROD N
ATOM   4786  HN  GLY D 342      -6.541   2.652 -19.640  1.00  0.00      PROD H
ATOM   4787  CA  GLY D 342      -5.997   4.235 -18.507  1.00  0.00      PROD C
ATOM   4788  HA1 GLY D 342      -6.786   4.594 -19.151  1.00  0.00      PROD H
ATOM   4789  HA2 GLY D 342      -5.003   4.657 -18.517  1.00  0.00      PROD H
ATOM   4790  C   GLY D 342      -6.595   4.602 -17.172  1.00  0.00      PROD C
ATOM   4791  O   GLY D 342      -5.908   5.190 -16.321  1.00  0.00      PROD O
ATOM   4792  N   PHE D 343      -7.925   4.354 -17.057  1.00  0.00      PROD N
ATOM   4793  HN  PHE D 343      -8.536   4.019 -17.771  1.00  0.00      PROD H
ATOM   4794  CA  PHE D 343      -8.622   4.838 -15.910  1.00  0.00      PROD C
ATOM   4795  HA  PHE D 343      -8.305   5.863 -15.784  1.00  0.00      PROD H
ATOM   4796  CB  PHE D 343     -10.153   4.802 -16.078  1.00  0.00      PROD C
ATOM   4797  HB1 PHE D 343     -10.755   5.153 -15.213  1.00  0.00      PROD H
ATOM   4798  HB2 PHE D 343     -10.367   3.734 -16.297  1.00  0.00      PROD H
ATOM   4799  CG  PHE D 343     -10.648   5.743 -17.176  1.00  0.00      PROD C
ATOM   4800  CD1 PHE D 343     -10.098   7.059 -17.342  1.00  0.00      PROD C
ATOM   4801  HD1 PHE D 343      -9.246   7.321 -16.732  1.00  0.00      PROD H
ATOM   4802  CE1 PHE D 343     -10.646   7.835 -18.386  1.00  0.00      PROD C
ATOM   4803  HE1 PHE D 343     -10.250   8.827 -18.546  1.00  0.00      PROD H
ATOM   4804  CZ  PHE D 343     -11.613   7.344 -19.293  1.00  0.00      PROD C
ATOM   4805  HZ  PHE D 343     -12.030   7.956 -20.079  1.00  0.00      PROD H
ATOM   4806  CD2 PHE D 343     -11.620   5.244 -18.052  1.00  0.00      PROD C
ATOM   4807  HD2 PHE D 343     -11.971   4.227 -17.964  1.00  0.00      PROD H
ATOM   4808  CE2 PHE D 343     -12.021   6.009 -19.160  1.00  0.00      PROD C
ATOM   4809  HE2 PHE D 343     -12.571   5.534 -19.959  1.00  0.00      PROD H
ATOM   4810  C   PHE D 343      -8.306   4.138 -14.639  1.00  0.00      PROD C
ATOM   4811  O   PHE D 343      -8.413   4.836 -13.635  1.00  0.00      PROD O
ATOM   4812  N   LEU D 344      -7.980   2.880 -14.564  1.00  0.00      PROD N
ATOM   4813  HN  LEU D 344      -7.981   2.327 -15.394  1.00  0.00      PROD H
ATOM   4814  CA  LEU D 344      -7.481   2.199 -13.379  1.00  0.00      PROD C
ATOM   4815  HA  LEU D 344      -8.207   2.402 -12.606  1.00  0.00      PROD H
ATOM   4816  CB  LEU D 344      -7.252   0.645 -13.679  1.00  0.00      PROD C
ATOM   4817  HB1 LEU D 344      -6.554   0.386 -14.503  1.00  0.00      PROD H
ATOM   4818  HB2 LEU D 344      -8.236   0.237 -13.997  1.00  0.00      PROD H
ATOM   4819  CG  LEU D 344      -6.752  -0.262 -12.436  1.00  0.00      PROD C
ATOM   4820  HG  LEU D 344      -5.710   0.020 -12.173  1.00  0.00      PROD H
ATOM   4821  CD1 LEU D 344      -7.714   0.021 -11.287  1.00  0.00      PROD C
ATOM   4822 HD11 LEU D 344      -7.359   0.982 -10.858  1.00  0.00      PROD H
ATOM   4823 HD12 LEU D 344      -7.726  -0.721 -10.461  1.00  0.00      PROD H
ATOM   4824 HD13 LEU D 344      -8.734   0.197 -11.690  1.00  0.00      PROD H
ATOM   4825  CD2 LEU D 344      -6.770  -1.741 -12.714  1.00  0.00      PROD C
ATOM   4826 HD21 LEU D 344      -6.068  -1.995 -13.537  1.00  0.00      PROD H
ATOM   4827 HD22 LEU D 344      -7.810  -1.935 -13.052  1.00  0.00      PROD H
ATOM   4828 HD23 LEU D 344      -6.464  -2.325 -11.820  1.00  0.00      PROD H
ATOM   4829  C   LEU D 344      -6.124   2.803 -12.815  1.00  0.00      PROD C
ATOM   4830  O   LEU D 344      -6.058   3.079 -11.628  1.00  0.00      PROD O
ATOM   4831  N   ALA D 345      -5.105   3.083 -13.718  1.00  0.00      PROD N
ATOM   4832  HN  ALA D 345      -5.115   2.816 -14.678  1.00  0.00      PROD H
ATOM   4833  CA  ALA D 345      -3.893   3.721 -13.311  1.00  0.00      PROD C
ATOM   4834  HA  ALA D 345      -3.465   3.087 -12.548  1.00  0.00      PROD H
ATOM   4835  CB  ALA D 345      -2.961   3.712 -14.595  1.00  0.00      PROD C
ATOM   4836  HB1 ALA D 345      -1.928   4.059 -14.380  1.00  0.00      PROD H
ATOM   4837  HB2 ALA D 345      -3.433   4.249 -15.446  1.00  0.00      PROD H
ATOM   4838  HB3 ALA D 345      -2.876   2.723 -15.095  1.00  0.00      PROD H
ATOM   4839  C   ALA D 345      -4.019   5.172 -12.799  1.00  0.00      PROD C
ATOM   4840  O   ALA D 345      -3.454   5.598 -11.743  1.00  0.00      PROD O
ATOM   4841  N   CYS D 346      -4.839   5.916 -13.522  1.00  0.00      PROD N
ATOM   4842  HN  CYS D 346      -5.288   5.639 -14.368  1.00  0.00      PROD H
ATOM   4843  CA  CYS D 346      -5.252   7.257 -13.159  1.00  0.00      PROD C
ATOM   4844  HA  CYS D 346      -4.295   7.746 -13.053  1.00  0.00      PROD H
ATOM   4845  CB  CYS D 346      -6.073   8.125 -14.158  1.00  0.00      PROD C
ATOM   4846  HB1 CYS D 346      -6.269   9.117 -13.698  1.00  0.00      PROD H
ATOM   4847  HB2 CYS D 346      -7.059   7.641 -14.326  1.00  0.00      PROD H
ATOM   4848  SG  CYS D 346      -5.017   8.449 -15.715  1.00  0.00      PROD S
ATOM   4849  HG1 CYS D 346      -5.156   7.233 -16.224  1.00  0.00      PROD H
ATOM   4850  C   CYS D 346      -5.997   7.283 -11.779  1.00  0.00      PROD C
ATOM   4851  O   CYS D 346      -5.750   8.252 -11.048  1.00  0.00      PROD O
ATOM   4852  N   SER D 347      -6.891   6.337 -11.433  1.00  0.00      PROD N
ATOM   4853  HN  SER D 347      -7.246   5.600 -12.003  1.00  0.00      PROD H
ATOM   4854  CA  SER D 347      -7.429   6.200 -10.053  1.00  0.00      PROD C
ATOM   4855  HA  SER D 347      -7.693   7.184  -9.696  1.00  0.00      PROD H
ATOM   4856  CB  SER D 347      -8.641   5.246  -9.839  1.00  0.00      PROD C
ATOM   4857  HB1 SER D 347      -8.258   4.206  -9.906  1.00  0.00      PROD H
ATOM   4858  HB2 SER D 347      -9.427   5.465 -10.593  1.00  0.00      PROD H
ATOM   4859  OG  SER D 347      -9.264   5.432  -8.614  1.00  0.00      PROD O
ATOM   4860  HG1 SER D 347      -8.748   4.938  -7.973  1.00  0.00      PROD H
ATOM   4861  C   SER D 347      -6.425   5.862  -9.038  1.00  0.00      PROD C
ATOM   4862  O   SER D 347      -6.402   6.617  -8.031  1.00  0.00      PROD O
ATOM   4863  N   ILE D 348      -5.487   4.903  -9.185  1.00  0.00      PROD N
ATOM   4864  HN  ILE D 348      -5.472   4.363 -10.023  1.00  0.00      PROD H
ATOM   4865  CA  ILE D 348      -4.412   4.645  -8.144  1.00  0.00      PROD C
ATOM   4866  HA  ILE D 348      -4.807   4.252  -7.219  1.00  0.00      PROD H
ATOM   4867  CB  ILE D 348      -3.320   3.704  -8.631  1.00  0.00      PROD C
ATOM   4868  HB  ILE D 348      -2.816   4.182  -9.498  1.00  0.00      PROD H
ATOM   4869  CG2 ILE D 348      -2.289   3.354  -7.558  1.00  0.00      PROD C
ATOM   4870 HG21 ILE D 348      -1.435   2.867  -8.075  1.00  0.00      PROD H
ATOM   4871 HG22 ILE D 348      -2.622   2.573  -6.841  1.00  0.00      PROD H
ATOM   4872 HG23 ILE D 348      -1.845   4.240  -7.055  1.00  0.00      PROD H
ATOM   4873  CG1 ILE D 348      -3.852   2.364  -9.233  1.00  0.00      PROD C
ATOM   4874 HG11 ILE D 348      -3.015   1.653  -9.070  1.00  0.00      PROD H
ATOM   4875 HG12 ILE D 348      -4.175   2.449 -10.293  1.00  0.00      PROD H
ATOM   4876  CD  ILE D 348      -5.003   1.782  -8.448  1.00  0.00      PROD C
ATOM   4877  HD1 ILE D 348      -5.089   0.734  -8.806  1.00  0.00      PROD H
ATOM   4878  HD2 ILE D 348      -5.977   2.307  -8.546  1.00  0.00      PROD H
ATOM   4879  HD3 ILE D 348      -4.678   1.603  -7.401  1.00  0.00      PROD H
ATOM   4880  C   ILE D 348      -3.651   5.967  -7.881  1.00  0.00      PROD C
ATOM   4881  O   ILE D 348      -3.307   6.408  -6.795  1.00  0.00      PROD O
ATOM   4882  N   GLY D 349      -3.391   6.693  -9.014  1.00  0.00      PROD N
ATOM   4883  HN  GLY D 349      -3.484   6.167  -9.856  1.00  0.00      PROD H
ATOM   4884  CA  GLY D 349      -2.588   7.932  -8.956  1.00  0.00      PROD C
ATOM   4885  HA1 GLY D 349      -2.405   8.248  -9.973  1.00  0.00      PROD H
ATOM   4886  HA2 GLY D 349      -1.653   7.694  -8.471  1.00  0.00      PROD H
ATOM   4887  C   GLY D 349      -3.175   9.109  -8.262  1.00  0.00      PROD C
ATOM   4888  O   GLY D 349      -2.561   9.795  -7.483  1.00  0.00      PROD O
ATOM   4889  N   ILE D 350      -4.456   9.354  -8.637  1.00  0.00      PROD N
ATOM   4890  HN  ILE D 350      -4.849   8.858  -9.407  1.00  0.00      PROD H
ATOM   4891  CA  ILE D 350      -5.265  10.397  -8.022  1.00  0.00      PROD C
ATOM   4892  HA  ILE D 350      -4.636  11.253  -7.830  1.00  0.00      PROD H
ATOM   4893  CB  ILE D 350      -6.548  10.709  -8.862  1.00  0.00      PROD C
ATOM   4894  HB  ILE D 350      -6.918   9.774  -9.335  1.00  0.00      PROD H
ATOM   4895  CG2 ILE D 350      -7.708  11.322  -8.039  1.00  0.00      PROD C
ATOM   4896 HG21 ILE D 350      -7.421  12.121  -7.322  1.00  0.00      PROD H
ATOM   4897 HG22 ILE D 350      -8.318  10.621  -7.430  1.00  0.00      PROD H
ATOM   4898 HG23 ILE D 350      -8.394  11.766  -8.791  1.00  0.00      PROD H
ATOM   4899  CG1 ILE D 350      -6.199  11.585 -10.099  1.00  0.00      PROD C
ATOM   4900 HG11 ILE D 350      -7.063  11.554 -10.797  1.00  0.00      PROD H
ATOM   4901 HG12 ILE D 350      -5.404  10.933 -10.521  1.00  0.00      PROD H
ATOM   4902  CD  ILE D 350      -5.734  13.007  -9.829  1.00  0.00      PROD C
ATOM   4903  HD1 ILE D 350      -5.495  13.667 -10.691  1.00  0.00      PROD H
ATOM   4904  HD2 ILE D 350      -4.788  12.813  -9.279  1.00  0.00      PROD H
ATOM   4905  HD3 ILE D 350      -6.479  13.423  -9.118  1.00  0.00      PROD H
ATOM   4906  C   ILE D 350      -5.618  10.015  -6.537  1.00  0.00      PROD C
ATOM   4907  O   ILE D 350      -5.420  10.789  -5.660  1.00  0.00      PROD O
ATOM   4908  N   TRP D 351      -6.026   8.787  -6.361  1.00  0.00      PROD N
ATOM   4909  HN  TRP D 351      -6.188   8.115  -7.079  1.00  0.00      PROD H
ATOM   4910  CA  TRP D 351      -6.241   8.265  -5.011  1.00  0.00      PROD C
ATOM   4911  HA  TRP D 351      -6.950   8.982  -4.623  1.00  0.00      PROD H
ATOM   4912  CB  TRP D 351      -7.053   6.969  -4.956  1.00  0.00      PROD C
ATOM   4913  HB1 TRP D 351      -6.701   6.232  -5.710  1.00  0.00      PROD H
ATOM   4914  HB2 TRP D 351      -8.086   7.313  -5.178  1.00  0.00      PROD H
ATOM   4915  CG  TRP D 351      -7.071   6.185  -3.699  1.00  0.00      PROD C
ATOM   4916  CD1 TRP D 351      -7.914   6.356  -2.645  1.00  0.00      PROD C
ATOM   4917  HD1 TRP D 351      -8.733   7.056  -2.709  1.00  0.00      PROD H
ATOM   4918  NE1 TRP D 351      -7.438   5.597  -1.619  1.00  0.00      PROD N
ATOM   4919  HE1 TRP D 351      -7.699   5.626  -0.679  1.00  0.00      PROD H
ATOM   4920  CE2 TRP D 351      -6.306   4.940  -2.006  1.00  0.00      PROD C
ATOM   4921  CD2 TRP D 351      -6.053   5.227  -3.358  1.00  0.00      PROD C
ATOM   4922  CE3 TRP D 351      -5.064   4.628  -4.037  1.00  0.00      PROD C
ATOM   4923  HE3 TRP D 351      -4.857   4.866  -5.070  1.00  0.00      PROD H
ATOM   4924  CZ3 TRP D 351      -4.413   3.591  -3.397  1.00  0.00      PROD C
ATOM   4925  HZ3 TRP D 351      -3.682   3.037  -3.967  1.00  0.00      PROD H
ATOM   4926  CZ2 TRP D 351      -5.641   3.916  -1.399  1.00  0.00      PROD C
ATOM   4927  HZ2 TRP D 351      -5.852   3.657  -0.372  1.00  0.00      PROD H
ATOM   4928  CH2 TRP D 351      -4.532   3.342  -2.086  1.00  0.00      PROD C
ATOM   4929  HH2 TRP D 351      -4.040   2.480  -1.661  1.00  0.00      PROD H
ATOM   4930  C   TRP D 351      -5.026   8.264  -4.090  1.00  0.00      PROD C
ATOM   4931  O   TRP D 351      -5.068   8.772  -2.953  1.00  0.00      PROD O
ATOM   4932  N   PHE D 352      -3.860   7.793  -4.542  1.00  0.00      PROD N
ATOM   4933  HN  PHE D 352      -3.723   7.399  -5.447  1.00  0.00      PROD H
ATOM   4934  CA  PHE D 352      -2.715   7.698  -3.685  1.00  0.00      PROD C
ATOM   4935  HA  PHE D 352      -3.053   7.201  -2.787  1.00  0.00      PROD H
ATOM   4936  CB  PHE D 352      -1.658   6.807  -4.430  1.00  0.00      PROD C
ATOM   4937  HB1 PHE D 352      -1.533   7.302  -5.416  1.00  0.00      PROD H
ATOM   4938  HB2 PHE D 352      -2.105   5.807  -4.616  1.00  0.00      PROD H
ATOM   4939  CG  PHE D 352      -0.403   6.476  -3.613  1.00  0.00      PROD C
ATOM   4940  CD1 PHE D 352       0.818   6.421  -4.284  1.00  0.00      PROD C
ATOM   4941  HD1 PHE D 352       0.883   6.677  -5.331  1.00  0.00      PROD H
ATOM   4942  CE1 PHE D 352       2.007   6.104  -3.665  1.00  0.00      PROD C
ATOM   4943  HE1 PHE D 352       2.977   6.073  -4.139  1.00  0.00      PROD H
ATOM   4944  CZ  PHE D 352       1.962   5.620  -2.356  1.00  0.00      PROD C
ATOM   4945  HZ  PHE D 352       2.882   5.367  -1.851  1.00  0.00      PROD H
ATOM   4946  CD2 PHE D 352      -0.433   5.906  -2.309  1.00  0.00      PROD C
ATOM   4947  HD2 PHE D 352      -1.308   5.837  -1.680  1.00  0.00      PROD H
ATOM   4948  CE2 PHE D 352       0.782   5.573  -1.652  1.00  0.00      PROD C
ATOM   4949  HE2 PHE D 352       0.842   5.063  -0.702  1.00  0.00      PROD H
ATOM   4950  C   PHE D 352      -2.170   9.032  -3.345  1.00  0.00      PROD C
ATOM   4951  O   PHE D 352      -1.695   9.350  -2.251  1.00  0.00      PROD O
ATOM   4952  N   SER D 353      -2.238   9.922  -4.296  1.00  0.00      PROD N
ATOM   4953  HN  SER D 353      -2.612   9.701  -5.194  1.00  0.00      PROD H
ATOM   4954  CA  SER D 353      -1.934  11.317  -4.031  1.00  0.00      PROD C
ATOM   4955  HA  SER D 353      -0.951  11.344  -3.585  1.00  0.00      PROD H
ATOM   4956  CB  SER D 353      -1.993  12.225  -5.304  1.00  0.00      PROD C
ATOM   4957  HB1 SER D 353      -1.758  13.248  -4.938  1.00  0.00      PROD H
ATOM   4958  HB2 SER D 353      -2.987  12.323  -5.790  1.00  0.00      PROD H
ATOM   4959  OG  SER D 353      -0.997  11.878  -6.253  1.00  0.00      PROD O
ATOM   4960  HG1 SER D 353      -1.312  11.076  -6.676  1.00  0.00      PROD H
ATOM   4961  C   SER D 353      -2.892  12.009  -3.069  1.00  0.00      PROD C
ATOM   4962  O   SER D 353      -2.468  12.661  -2.100  1.00  0.00      PROD O
ATOM   4963  N   PHE D 354      -4.260  11.896  -3.322  1.00  0.00      PROD N
ATOM   4964  HN  PHE D 354      -4.700  11.588  -4.162  1.00  0.00      PROD H
ATOM   4965  CA  PHE D 354      -5.236  12.357  -2.435  1.00  0.00      PROD C
ATOM   4966  HA  PHE D 354      -5.204  13.436  -2.390  1.00  0.00      PROD H
ATOM   4967  CB  PHE D 354      -6.685  12.009  -2.873  1.00  0.00      PROD C
ATOM   4968  HB1 PHE D 354      -7.347  12.252  -2.015  1.00  0.00      PROD H
ATOM   4969  HB2 PHE D 354      -6.791  10.985  -3.292  1.00  0.00      PROD H
ATOM   4970  CG  PHE D 354      -7.165  12.924  -3.980  1.00  0.00      PROD C
ATOM   4971  CD1 PHE D 354      -8.534  12.712  -4.316  1.00  0.00      PROD C
ATOM   4972  HD1 PHE D 354      -8.979  11.762  -4.060  1.00  0.00      PROD H
ATOM   4973  CE1 PHE D 354      -9.187  13.488  -5.285  1.00  0.00      PROD C
ATOM   4974  HE1 PHE D 354     -10.197  13.185  -5.522  1.00  0.00      PROD H
ATOM   4975  CZ  PHE D 354      -8.515  14.496  -5.917  1.00  0.00      PROD C
ATOM   4976  HZ  PHE D 354      -8.909  15.102  -6.719  1.00  0.00      PROD H
ATOM   4977  CD2 PHE D 354      -6.519  14.010  -4.640  1.00  0.00      PROD C
ATOM   4978  HD2 PHE D 354      -5.486  14.261  -4.451  1.00  0.00      PROD H
ATOM   4979  CE2 PHE D 354      -7.198  14.771  -5.624  1.00  0.00      PROD C
ATOM   4980  HE2 PHE D 354      -6.678  15.606  -6.069  1.00  0.00      PROD H
ATOM   4981  C   PHE D 354      -5.016  11.802  -1.029  1.00  0.00      PROD C
ATOM   4982  O   PHE D 354      -4.993  12.535  -0.024  1.00  0.00      PROD O
ATOM   4983  N   GLN D 355      -4.681  10.497  -0.924  1.00  0.00      PROD N
ATOM   4984  HN  GLN D 355      -4.740  10.018  -1.797  1.00  0.00      PROD H
ATOM   4985  CA  GLN D 355      -4.457   9.845   0.423  1.00  0.00      PROD C
ATOM   4986  HA  GLN D 355      -5.280   9.928   1.117  1.00  0.00      PROD H
ATOM   4987  CB  GLN D 355      -4.045   8.361   0.161  1.00  0.00      PROD C
ATOM   4988  HB1 GLN D 355      -3.022   8.391  -0.271  1.00  0.00      PROD H
ATOM   4989  HB2 GLN D 355      -4.708   8.119  -0.697  1.00  0.00      PROD H
ATOM   4990  CG  GLN D 355      -4.211   7.438   1.391  1.00  0.00      PROD C
ATOM   4991  HG1 GLN D 355      -3.420   7.474   2.169  1.00  0.00      PROD H
ATOM   4992  HG2 GLN D 355      -4.277   6.423   0.945  1.00  0.00      PROD H
ATOM   4993  CD  GLN D 355      -5.545   7.584   2.128  1.00  0.00      PROD C
ATOM   4994  OE1 GLN D 355      -6.515   6.954   1.744  1.00  0.00      PROD O
ATOM   4995  NE2 GLN D 355      -5.550   8.372   3.191  1.00  0.00      PROD N
ATOM   4996 HE21 GLN D 355      -6.442   8.673   3.530  1.00  0.00      PROD H
ATOM   4997 HE22 GLN D 355      -4.692   8.661   3.614  1.00  0.00      PROD H
ATOM   4998  C   GLN D 355      -3.216  10.504   1.104  1.00  0.00      PROD C
ATOM   4999  O   GLN D 355      -3.313  10.898   2.249  1.00  0.00      PROD O
ATOM   5000  N   ALA D 356      -2.086  10.730   0.401  1.00  0.00      PROD N
ATOM   5001  HN  ALA D 356      -2.094  10.388  -0.535  1.00  0.00      PROD H
ATOM   5002  CA  ALA D 356      -0.979  11.407   0.975  1.00  0.00      PROD C
ATOM   5003  HA  ALA D 356      -0.884  11.005   1.972  1.00  0.00      PROD H
ATOM   5004  CB  ALA D 356       0.302  11.154   0.224  1.00  0.00      PROD C
ATOM   5005  HB1 ALA D 356       1.182  11.649   0.688  1.00  0.00      PROD H
ATOM   5006  HB2 ALA D 356       0.219  11.531  -0.817  1.00  0.00      PROD H
ATOM   5007  HB3 ALA D 356       0.474  10.067   0.070  1.00  0.00      PROD H
ATOM   5008  C   ALA D 356      -1.151  12.849   1.281  1.00  0.00      PROD C
ATOM   5009  O   ALA D 356      -0.752  13.224   2.397  1.00  0.00      PROD O
ATOM   5010  N   LEU D 357      -1.771  13.698   0.470  1.00  0.00      PROD N
ATOM   5011  HN  LEU D 357      -2.184  13.427  -0.396  1.00  0.00      PROD H
ATOM   5012  CA  LEU D 357      -2.269  14.998   0.943  1.00  0.00      PROD C
ATOM   5013  HA  LEU D 357      -1.406  15.502   1.352  1.00  0.00      PROD H
ATOM   5014  CB  LEU D 357      -2.873  15.869  -0.181  1.00  0.00      PROD C
ATOM   5015  HB1 LEU D 357      -3.257  16.775   0.335  1.00  0.00      PROD H
ATOM   5016  HB2 LEU D 357      -3.740  15.382  -0.677  1.00  0.00      PROD H
ATOM   5017  CG  LEU D 357      -1.733  16.286  -1.288  1.00  0.00      PROD C
ATOM   5018  HG  LEU D 357      -1.262  15.350  -1.658  1.00  0.00      PROD H
ATOM   5019  CD1 LEU D 357      -2.361  17.139  -2.367  1.00  0.00      PROD C
ATOM   5020 HD11 LEU D 357      -1.646  17.433  -3.165  1.00  0.00      PROD H
ATOM   5021 HD12 LEU D 357      -2.961  18.005  -2.015  1.00  0.00      PROD H
ATOM   5022 HD13 LEU D 357      -3.065  16.616  -3.049  1.00  0.00      PROD H
ATOM   5023  CD2 LEU D 357      -0.733  17.260  -0.657  1.00  0.00      PROD C
ATOM   5024 HD21 LEU D 357      -1.339  18.133  -0.332  1.00  0.00      PROD H
ATOM   5025 HD22 LEU D 357       0.087  17.526  -1.357  1.00  0.00      PROD H
ATOM   5026 HD23 LEU D 357      -0.184  16.752   0.164  1.00  0.00      PROD H
ATOM   5027  C   LEU D 357      -3.162  15.079   2.205  1.00  0.00      PROD C
ATOM   5028  O   LEU D 357      -2.969  15.954   3.067  1.00  0.00      PROD O
ATOM   5029  N   VAL D 358      -4.166  14.193   2.307  1.00  0.00      PROD N
ATOM   5030  HN  VAL D 358      -4.416  13.541   1.595  1.00  0.00      PROD H
ATOM   5031  CA  VAL D 358      -4.978  14.224   3.549  1.00  0.00      PROD C
ATOM   5032  HA  VAL D 358      -5.174  15.240   3.860  1.00  0.00      PROD H
ATOM   5033  CB  VAL D 358      -6.409  13.531   3.471  1.00  0.00      PROD C
ATOM   5034  HB  VAL D 358      -6.902  13.770   4.437  1.00  0.00      PROD H
ATOM   5035  CG1 VAL D 358      -7.308  14.132   2.350  1.00  0.00      PROD C
ATOM   5036 HG11 VAL D 358      -7.209  15.233   2.462  1.00  0.00      PROD H
ATOM   5037 HG12 VAL D 358      -8.338  13.730   2.459  1.00  0.00      PROD H
ATOM   5038 HG13 VAL D 358      -6.907  13.895   1.341  1.00  0.00      PROD H
ATOM   5039  CG2 VAL D 358      -6.247  12.025   3.329  1.00  0.00      PROD C
ATOM   5040 HG21 VAL D 358      -5.806  11.566   4.240  1.00  0.00      PROD H
ATOM   5041 HG22 VAL D 358      -5.639  11.791   2.429  1.00  0.00      PROD H
ATOM   5042 HG23 VAL D 358      -7.254  11.583   3.169  1.00  0.00      PROD H
ATOM   5043  C   VAL D 358      -4.186  13.756   4.749  1.00  0.00      PROD C
ATOM   5044  O   VAL D 358      -4.317  14.360   5.805  1.00  0.00      PROD O
ATOM   5045  N   ASN D 359      -3.295  12.761   4.629  1.00  0.00      PROD N
ATOM   5046  HN  ASN D 359      -3.340  12.317   3.737  1.00  0.00      PROD H
ATOM   5047  CA  ASN D 359      -2.561  12.198   5.769  1.00  0.00      PROD C
ATOM   5048  HA  ASN D 359      -3.274  11.900   6.524  1.00  0.00      PROD H
ATOM   5049  CB  ASN D 359      -1.817  10.966   5.303  1.00  0.00      PROD C
ATOM   5050  HB1 ASN D 359      -1.121  11.345   4.524  1.00  0.00      PROD H
ATOM   5051  HB2 ASN D 359      -2.534  10.254   4.840  1.00  0.00      PROD H
ATOM   5052  CG  ASN D 359      -0.930  10.371   6.345  1.00  0.00      PROD C
ATOM   5053  OD1 ASN D 359       0.249  10.692   6.510  1.00  0.00      PROD O
ATOM   5054  ND2 ASN D 359      -1.612   9.406   7.038  1.00  0.00      PROD N
ATOM   5055 HD21 ASN D 359      -1.057   9.023   7.776  1.00  0.00      PROD H
ATOM   5056 HD22 ASN D 359      -2.535   9.221   6.701  1.00  0.00      PROD H
ATOM   5057  C   ASN D 359      -1.604  13.266   6.408  1.00  0.00      PROD C
ATOM   5058  O   ASN D 359      -1.569  13.295   7.599  1.00  0.00      PROD O
ATOM   5059  N   VAL D 360      -0.787  13.957   5.545  1.00  0.00      PROD N
ATOM   5060  HN  VAL D 360      -0.860  13.881   4.553  1.00  0.00      PROD H
ATOM   5061  CA  VAL D 360       0.175  15.009   5.910  1.00  0.00      PROD C
[truncated: 761,644 more chars]
