# Supplementary material for: Conformational changes in the essential E. coli septal cell wall synthesis complex suggest an activation mechanism
Source: Nat Commun. 2023 Jul 31;14:4585. doi: 10.1038/s41467-023-39921-4 (PMC10390529; doi:10.1038/s41467-023-39921-4)
Supplement: Supplementary file 5 — Supplementary Data 2 [file 41467_2023_39921_MOESM5_ESM.zip › Supplementary Data 2/coordinates-after-1-microsecond-MD/R167S_lastframe.pdb]

TITLE     MDANALYSIS FRAMES FROM 0, STEP 1: Created by PDBWriter
CRYST1  177.259  177.259  203.417  90.00  90.00  90.00 P 1           1
MODEL        1
ATOM      1  CAY ASN A  20     -11.124 -51.993  -6.947  1.00  0.00      PROA C
ATOM      2  HY1 ASN A  20     -11.231 -52.936  -7.523  1.00  0.00      PROA H
ATOM      3  HY2 ASN A  20     -10.639 -52.201  -5.969  1.00  0.00      PROA H
ATOM      4  HY3 ASN A  20     -10.529 -51.364  -7.643  1.00  0.00      PROA H
ATOM      5  CY  ASN A  20     -12.481 -51.334  -6.788  1.00  0.00      PROA C
ATOM      6  OY  ASN A  20     -12.595 -50.148  -6.973  1.00  0.00      PROA O
ATOM      7  N   ASN A  20     -13.590 -52.037  -6.440  1.00  0.00      PROA N
ATOM      8  HN  ASN A  20     -13.464 -53.026  -6.459  1.00  0.00      PROA H
ATOM      9  CA  ASN A  20     -14.902 -51.521  -6.222  1.00  0.00      PROA C
ATOM     10  HA  ASN A  20     -15.106 -50.674  -6.860  1.00  0.00      PROA H
ATOM     11  CB  ASN A  20     -15.916 -52.671  -6.644  1.00  0.00      PROA C
ATOM     12  HB1 ASN A  20     -15.455 -53.189  -7.511  1.00  0.00      PROA H
ATOM     13  HB2 ASN A  20     -16.879 -52.226  -6.975  1.00  0.00      PROA H
ATOM     14  CG  ASN A  20     -16.217 -53.715  -5.540  1.00  0.00      PROA C
ATOM     15  OD1 ASN A  20     -17.037 -53.533  -4.634  1.00  0.00      PROA O
ATOM     16  ND2 ASN A  20     -15.508 -54.838  -5.606  1.00  0.00      PROA N
ATOM     17 HD21 ASN A  20     -15.360 -55.396  -4.790  1.00  0.00      PROA H
ATOM     18 HD22 ASN A  20     -15.197 -55.187  -6.490  1.00  0.00      PROA H
ATOM     19  C   ASN A  20     -15.100 -51.049  -4.755  1.00  0.00      PROA C
ATOM     20  O   ASN A  20     -14.723 -51.678  -3.751  1.00  0.00      PROA O
ATOM     21  N   ASN A  21     -15.829 -49.933  -4.595  1.00  0.00      PROA N
ATOM     22  HN  ASN A  21     -15.998 -49.445  -5.448  1.00  0.00      PROA H
ATOM     23  CA  ASN A  21     -16.208 -49.225  -3.412  1.00  0.00      PROA C
ATOM     24  HA  ASN A  21     -15.331 -48.737  -3.011  1.00  0.00      PROA H
ATOM     25  CB  ASN A  21     -17.268 -48.100  -3.712  1.00  0.00      PROA C
ATOM     26  HB1 ASN A  21     -17.245 -47.354  -2.890  1.00  0.00      PROA H
ATOM     27  HB2 ASN A  21     -18.291 -48.531  -3.662  1.00  0.00      PROA H
ATOM     28  CG  ASN A  21     -16.966 -47.124  -4.905  1.00  0.00      PROA C
ATOM     29  OD1 ASN A  21     -15.900 -47.134  -5.517  1.00  0.00      PROA O
ATOM     30  ND2 ASN A  21     -17.883 -46.310  -5.384  1.00  0.00      PROA N
ATOM     31 HD21 ASN A  21     -17.769 -45.871  -6.275  1.00  0.00      PROA H
ATOM     32 HD22 ASN A  21     -18.746 -46.203  -4.890  1.00  0.00      PROA H
ATOM     33  C   ASN A  21     -16.750 -50.028  -2.246  1.00  0.00      PROA C
ATOM     34  O   ASN A  21     -16.328 -49.908  -1.100  1.00  0.00      PROA O
ATOM     35  N   GLY A  22     -17.633 -51.042  -2.438  1.00  0.00      PROA N
ATOM     36  HN  GLY A  22     -17.864 -51.179  -3.398  1.00  0.00      PROA H
ATOM     37  CA  GLY A  22     -18.315 -51.930  -1.548  1.00  0.00      PROA C
ATOM     38  HA1 GLY A  22     -19.131 -52.456  -2.021  1.00  0.00      PROA H
ATOM     39  HA2 GLY A  22     -18.784 -51.269  -0.834  1.00  0.00      PROA H
ATOM     40  C   GLY A  22     -17.501 -52.959  -0.886  1.00  0.00      PROA C
ATOM     41  O   GLY A  22     -17.682 -53.077   0.287  1.00  0.00      PROA O
ATOM     42  N   THR A  23     -16.543 -53.484  -1.602  1.00  0.00      PROA N
ATOM     43  HN  THR A  23     -16.429 -53.234  -2.560  1.00  0.00      PROA H
ATOM     44  CA  THR A  23     -15.521 -54.392  -1.099  1.00  0.00      PROA C
ATOM     45  HA  THR A  23     -16.018 -55.123  -0.479  1.00  0.00      PROA H
ATOM     46  CB  THR A  23     -14.747 -55.148  -2.153  1.00  0.00      PROA C
ATOM     47  HB  THR A  23     -14.462 -54.421  -2.944  1.00  0.00      PROA H
ATOM     48  OG1 THR A  23     -15.478 -56.217  -2.794  1.00  0.00      PROA O
ATOM     49  HG1 THR A  23     -16.050 -56.578  -2.113  1.00  0.00      PROA H
ATOM     50  CG2 THR A  23     -13.440 -55.623  -1.568  1.00  0.00      PROA C
ATOM     51 HG21 THR A  23     -12.898 -56.288  -2.274  1.00  0.00      PROA H
ATOM     52 HG22 THR A  23     -13.678 -56.271  -0.697  1.00  0.00      PROA H
ATOM     53 HG23 THR A  23     -12.827 -54.716  -1.381  1.00  0.00      PROA H
ATOM     54  C   THR A  23     -14.603 -53.624  -0.059  1.00  0.00      PROA C
ATOM     55  O   THR A  23     -14.310 -54.056   1.055  1.00  0.00      PROA O
ATOM     56  N   ARG A  24     -14.270 -52.353  -0.406  1.00  0.00      PROA N
ATOM     57  HN  ARG A  24     -14.389 -51.921  -1.297  1.00  0.00      PROA H
ATOM     58  CA  ARG A  24     -13.477 -51.546   0.453  1.00  0.00      PROA C
ATOM     59  HA  ARG A  24     -12.580 -52.046   0.787  1.00  0.00      PROA H
ATOM     60  CB  ARG A  24     -12.851 -50.297  -0.264  1.00  0.00      PROA C
ATOM     61  HB1 ARG A  24     -12.497 -49.555   0.483  1.00  0.00      PROA H
ATOM     62  HB2 ARG A  24     -13.672 -49.793  -0.819  1.00  0.00      PROA H
ATOM     63  CG  ARG A  24     -11.701 -50.573  -1.304  1.00  0.00      PROA C
ATOM     64  HG1 ARG A  24     -11.901 -51.482  -1.911  1.00  0.00      PROA H
ATOM     65  HG2 ARG A  24     -10.746 -50.728  -0.759  1.00  0.00      PROA H
ATOM     66  CD  ARG A  24     -11.640 -49.402  -2.324  1.00  0.00      PROA C
ATOM     67  HD1 ARG A  24     -11.395 -48.479  -1.755  1.00  0.00      PROA H
ATOM     68  HD2 ARG A  24     -12.569 -49.400  -2.933  1.00  0.00      PROA H
ATOM     69  NE  ARG A  24     -10.633 -49.791  -3.263  1.00  0.00      PROA N
ATOM     70  HE  ARG A  24     -10.010 -50.527  -2.996  1.00  0.00      PROA H
ATOM     71  CZ  ARG A  24     -10.422 -49.288  -4.462  1.00  0.00      PROA C
ATOM     72  NH1 ARG A  24     -11.124 -48.329  -4.995  1.00  0.00      PROA N
ATOM     73 HH11 ARG A  24     -12.004 -48.059  -4.602  1.00  0.00      PROA H
ATOM     74 HH12 ARG A  24     -10.658 -47.891  -5.764  1.00  0.00      PROA H
ATOM     75  NH2 ARG A  24      -9.368 -49.619  -5.186  1.00  0.00      PROA N
ATOM     76 HH21 ARG A  24      -8.647 -50.151  -4.742  1.00  0.00      PROA H
ATOM     77 HH22 ARG A  24      -9.521 -49.466  -6.162  1.00  0.00      PROA H
ATOM     78  C   ARG A  24     -14.223 -51.190   1.744  1.00  0.00      PROA C
ATOM     79  O   ARG A  24     -13.711 -51.255   2.871  1.00  0.00      PROA O
ATOM     80  N   LEU A  25     -15.457 -50.880   1.669  1.00  0.00      PROA N
ATOM     81  HN  LEU A  25     -15.869 -50.785   0.766  1.00  0.00      PROA H
ATOM     82  CA  LEU A  25     -16.394 -50.599   2.736  1.00  0.00      PROA C
ATOM     83  HA  LEU A  25     -15.924 -49.782   3.263  1.00  0.00      PROA H
ATOM     84  CB  LEU A  25     -17.687 -50.051   2.029  1.00  0.00      PROA C
ATOM     85  HB1 LEU A  25     -18.103 -50.772   1.293  1.00  0.00      PROA H
ATOM     86  HB2 LEU A  25     -17.332 -49.132   1.514  1.00  0.00      PROA H
ATOM     87  CG  LEU A  25     -18.915 -49.726   2.900  1.00  0.00      PROA C
ATOM     88  HG  LEU A  25     -19.132 -50.621   3.522  1.00  0.00      PROA H
ATOM     89  CD1 LEU A  25     -18.687 -48.567   3.757  1.00  0.00      PROA C
ATOM     90 HD11 LEU A  25     -19.414 -48.400   4.580  1.00  0.00      PROA H
ATOM     91 HD12 LEU A  25     -18.667 -47.623   3.172  1.00  0.00      PROA H
ATOM     92 HD13 LEU A  25     -17.736 -48.729   4.309  1.00  0.00      PROA H
ATOM     93  CD2 LEU A  25     -20.222 -49.590   2.023  1.00  0.00      PROA C
ATOM     94 HD21 LEU A  25     -20.439 -50.568   1.543  1.00  0.00      PROA H
ATOM     95 HD22 LEU A  25     -19.961 -48.788   1.298  1.00  0.00      PROA H
ATOM     96 HD23 LEU A  25     -21.109 -49.360   2.650  1.00  0.00      PROA H
ATOM     97  C   LEU A  25     -16.688 -51.773   3.601  1.00  0.00      PROA C
ATOM     98  O   LEU A  25     -16.718 -51.691   4.816  1.00  0.00      PROA O
ATOM     99  N   ALA A  26     -16.961 -52.903   2.992  1.00  0.00      PROA N
ATOM    100  HN  ALA A  26     -17.209 -52.817   2.030  1.00  0.00      PROA H
ATOM    101  CA  ALA A  26     -17.102 -54.218   3.674  1.00  0.00      PROA C
ATOM    102  HA  ALA A  26     -17.926 -54.117   4.365  1.00  0.00      PROA H
ATOM    103  CB  ALA A  26     -17.281 -55.263   2.520  1.00  0.00      PROA C
ATOM    104  HB1 ALA A  26     -16.553 -55.061   1.705  1.00  0.00      PROA H
ATOM    105  HB2 ALA A  26     -18.261 -55.095   2.024  1.00  0.00      PROA H
ATOM    106  HB3 ALA A  26     -17.129 -56.332   2.784  1.00  0.00      PROA H
ATOM    107  C   ALA A  26     -15.914 -54.678   4.570  1.00  0.00      PROA C
ATOM    108  O   ALA A  26     -16.072 -55.200   5.661  1.00  0.00      PROA O
ATOM    109  N   GLY A  27     -14.693 -54.592   3.947  1.00  0.00      PROA N
ATOM    110  HN  GLY A  27     -14.670 -54.253   3.009  1.00  0.00      PROA H
ATOM    111  CA  GLY A  27     -13.352 -54.968   4.418  1.00  0.00      PROA C
ATOM    112  HA1 GLY A  27     -12.752 -54.821   3.533  1.00  0.00      PROA H
ATOM    113  HA2 GLY A  27     -13.353 -55.963   4.839  1.00  0.00      PROA H
ATOM    114  C   GLY A  27     -12.924 -54.069   5.594  1.00  0.00      PROA C
ATOM    115  O   GLY A  27     -12.380 -54.632   6.526  1.00  0.00      PROA O
ATOM    116  N   ILE A  28     -13.170 -52.788   5.559  1.00  0.00      PROA N
ATOM    117  HN  ILE A  28     -13.417 -52.381   4.683  1.00  0.00      PROA H
ATOM    118  CA  ILE A  28     -12.808 -51.837   6.604  1.00  0.00      PROA C
ATOM    119  HA  ILE A  28     -11.793 -52.116   6.848  1.00  0.00      PROA H
ATOM    120  CB  ILE A  28     -12.760 -50.385   6.111  1.00  0.00      PROA C
ATOM    121  HB  ILE A  28     -12.328 -50.368   5.087  1.00  0.00      PROA H
ATOM    122  CG2 ILE A  28     -14.211 -49.874   5.847  1.00  0.00      PROA C
ATOM    123 HG21 ILE A  28     -14.672 -50.560   5.105  1.00  0.00      PROA H
ATOM    124 HG22 ILE A  28     -14.141 -48.854   5.414  1.00  0.00      PROA H
ATOM    125 HG23 ILE A  28     -14.783 -49.842   6.800  1.00  0.00      PROA H
ATOM    126  CG1 ILE A  28     -11.911 -49.453   7.022  1.00  0.00      PROA C
ATOM    127 HG11 ILE A  28     -10.944 -49.962   7.224  1.00  0.00      PROA H
ATOM    128 HG12 ILE A  28     -12.403 -49.523   8.016  1.00  0.00      PROA H
ATOM    129  CD  ILE A  28     -11.497 -48.078   6.464  1.00  0.00      PROA C
ATOM    130  HD1 ILE A  28     -10.774 -47.496   7.074  1.00  0.00      PROA H
ATOM    131  HD2 ILE A  28     -12.453 -47.514   6.408  1.00  0.00      PROA H
ATOM    132  HD3 ILE A  28     -11.127 -48.229   5.428  1.00  0.00      PROA H
ATOM    133  C   ILE A  28     -13.648 -52.096   7.849  1.00  0.00      PROA C
ATOM    134  O   ILE A  28     -13.133 -51.976   8.977  1.00  0.00      PROA O
ATOM    135  N   LEU A  29     -14.939 -52.336   7.685  1.00  0.00      PROA N
ATOM    136  HN  LEU A  29     -15.365 -52.274   6.786  1.00  0.00      PROA H
ATOM    137  CA  LEU A  29     -15.890 -52.739   8.678  1.00  0.00      PROA C
ATOM    138  HA  LEU A  29     -15.826 -51.928   9.389  1.00  0.00      PROA H
ATOM    139  CB  LEU A  29     -17.300 -52.658   8.043  1.00  0.00      PROA C
ATOM    140  HB1 LEU A  29     -17.309 -53.113   7.030  1.00  0.00      PROA H
ATOM    141  HB2 LEU A  29     -17.504 -51.584   7.843  1.00  0.00      PROA H
ATOM    142  CG  LEU A  29     -18.528 -53.245   8.749  1.00  0.00      PROA C
ATOM    143  HG  LEU A  29     -18.395 -54.340   8.882  1.00  0.00      PROA H
ATOM    144  CD1 LEU A  29     -18.654 -52.632  10.187  1.00  0.00      PROA C
ATOM    145 HD11 LEU A  29     -19.662 -52.854  10.598  1.00  0.00      PROA H
ATOM    146 HD12 LEU A  29     -18.552 -51.533  10.062  1.00  0.00      PROA H
ATOM    147 HD13 LEU A  29     -17.866 -53.130  10.792  1.00  0.00      PROA H
ATOM    148  CD2 LEU A  29     -19.814 -53.055   7.947  1.00  0.00      PROA C
ATOM    149 HD21 LEU A  29     -19.733 -53.481   6.924  1.00  0.00      PROA H
ATOM    150 HD22 LEU A  29     -20.079 -51.984   7.814  1.00  0.00      PROA H
ATOM    151 HD23 LEU A  29     -20.699 -53.476   8.471  1.00  0.00      PROA H
ATOM    152  C   LEU A  29     -15.686 -54.085   9.323  1.00  0.00      PROA C
ATOM    153  O   LEU A  29     -15.916 -54.188  10.548  1.00  0.00      PROA O
ATOM    154  N   PHE A  30     -15.238 -55.129   8.602  1.00  0.00      PROA N
ATOM    155  HN  PHE A  30     -15.230 -55.044   7.608  1.00  0.00      PROA H
ATOM    156  CA  PHE A  30     -14.814 -56.401   9.191  1.00  0.00      PROA C
ATOM    157  HA  PHE A  30     -15.512 -56.649   9.977  1.00  0.00      PROA H
ATOM    158  CB  PHE A  30     -14.952 -57.508   8.111  1.00  0.00      PROA C
ATOM    159  HB1 PHE A  30     -14.629 -57.131   7.118  1.00  0.00      PROA H
ATOM    160  HB2 PHE A  30     -16.049 -57.655   8.014  1.00  0.00      PROA H
ATOM    161  CG  PHE A  30     -14.214 -58.845   8.298  1.00  0.00      PROA C
ATOM    162  CD1 PHE A  30     -13.564 -59.597   7.327  1.00  0.00      PROA C
ATOM    163  HD1 PHE A  30     -13.566 -59.297   6.290  1.00  0.00      PROA H
ATOM    164  CE1 PHE A  30     -12.961 -60.853   7.582  1.00  0.00      PROA C
ATOM    165  HE1 PHE A  30     -12.605 -61.384   6.712  1.00  0.00      PROA H
ATOM    166  CZ  PHE A  30     -13.089 -61.398   8.888  1.00  0.00      PROA C
ATOM    167  HZ  PHE A  30     -12.800 -62.410   9.130  1.00  0.00      PROA H
ATOM    168  CD2 PHE A  30     -14.304 -59.418   9.587  1.00  0.00      PROA C
ATOM    169  HD2 PHE A  30     -14.782 -58.872  10.387  1.00  0.00      PROA H
ATOM    170  CE2 PHE A  30     -13.736 -60.729   9.872  1.00  0.00      PROA C
ATOM    171  HE2 PHE A  30     -13.919 -61.121  10.862  1.00  0.00      PROA H
ATOM    172  C   PHE A  30     -13.480 -56.219   9.924  1.00  0.00      PROA C
ATOM    173  O   PHE A  30     -13.217 -56.676  11.061  1.00  0.00      PROA O
ATOM    174  N   LEU A  31     -12.540 -55.444   9.303  1.00  0.00      PROA N
ATOM    175  HN  LEU A  31     -12.580 -54.894   8.472  1.00  0.00      PROA H
ATOM    176  CA  LEU A  31     -11.296 -55.084   9.956  1.00  0.00      PROA C
ATOM    177  HA  LEU A  31     -10.791 -55.977  10.294  1.00  0.00      PROA H
ATOM    178  CB  LEU A  31     -10.388 -54.365   8.888  1.00  0.00      PROA C
ATOM    179  HB1 LEU A  31     -10.925 -53.563   8.337  1.00  0.00      PROA H
ATOM    180  HB2 LEU A  31     -10.101 -55.153   8.159  1.00  0.00      PROA H
ATOM    181  CG  LEU A  31      -9.025 -53.744   9.417  1.00  0.00      PROA C
ATOM    182  HG  LEU A  31      -9.125 -52.926  10.162  1.00  0.00      PROA H
ATOM    183  CD1 LEU A  31      -8.061 -54.867   9.911  1.00  0.00      PROA C
ATOM    184 HD11 LEU A  31      -8.516 -55.249  10.850  1.00  0.00      PROA H
ATOM    185 HD12 LEU A  31      -7.085 -54.383  10.130  1.00  0.00      PROA H
ATOM    186 HD13 LEU A  31      -7.856 -55.657   9.157  1.00  0.00      PROA H
ATOM    187  CD2 LEU A  31      -8.343 -53.048   8.232  1.00  0.00      PROA C
ATOM    188 HD21 LEU A  31      -7.710 -53.690   7.583  1.00  0.00      PROA H
ATOM    189 HD22 LEU A  31      -7.559 -52.414   8.700  1.00  0.00      PROA H
ATOM    190 HD23 LEU A  31      -9.140 -52.461   7.727  1.00  0.00      PROA H
ATOM    191  C   LEU A  31     -11.418 -54.263  11.240  1.00  0.00      PROA C
ATOM    192  O   LEU A  31     -10.801 -54.575  12.239  1.00  0.00      PROA O
ATOM    193  N   LEU A  32     -12.275 -53.304  11.306  1.00  0.00      PROA N
ATOM    194  HN  LEU A  32     -12.642 -53.025  10.422  1.00  0.00      PROA H
ATOM    195  CA  LEU A  32     -12.766 -52.625  12.426  1.00  0.00      PROA C
ATOM    196  HA  LEU A  32     -11.854 -52.178  12.793  1.00  0.00      PROA H
ATOM    197  CB  LEU A  32     -13.733 -51.436  11.959  1.00  0.00      PROA C
ATOM    198  HB1 LEU A  32     -14.407 -51.710  11.118  1.00  0.00      PROA H
ATOM    199  HB2 LEU A  32     -12.968 -50.679  11.685  1.00  0.00      PROA H
ATOM    200  CG  LEU A  32     -14.746 -50.835  12.961  1.00  0.00      PROA C
ATOM    201  HG  LEU A  32     -14.399 -51.023  13.999  1.00  0.00      PROA H
ATOM    202  CD1 LEU A  32     -14.750 -49.359  12.701  1.00  0.00      PROA C
ATOM    203 HD11 LEU A  32     -14.973 -49.128  11.637  1.00  0.00      PROA H
ATOM    204 HD12 LEU A  32     -13.760 -48.877  12.845  1.00  0.00      PROA H
ATOM    205 HD13 LEU A  32     -15.392 -48.738  13.362  1.00  0.00      PROA H
ATOM    206  CD2 LEU A  32     -16.098 -51.405  12.814  1.00  0.00      PROA C
ATOM    207 HD21 LEU A  32     -16.449 -51.016  11.834  1.00  0.00      PROA H
ATOM    208 HD22 LEU A  32     -16.800 -50.987  13.567  1.00  0.00      PROA H
ATOM    209 HD23 LEU A  32     -16.207 -52.505  12.924  1.00  0.00      PROA H
ATOM    210  C   LEU A  32     -13.396 -53.494  13.473  1.00  0.00      PROA C
ATOM    211  O   LEU A  32     -13.077 -53.451  14.662  1.00  0.00      PROA O
ATOM    212  N   THR A  33     -14.324 -54.309  13.080  1.00  0.00      PROA N
ATOM    213  HN  THR A  33     -14.559 -54.350  12.112  1.00  0.00      PROA H
ATOM    214  CA  THR A  33     -15.014 -55.317  13.969  1.00  0.00      PROA C
ATOM    215  HA  THR A  33     -15.418 -54.697  14.755  1.00  0.00      PROA H
ATOM    216  CB  THR A  33     -16.126 -56.076  13.265  1.00  0.00      PROA C
ATOM    217  HB  THR A  33     -15.724 -56.666  12.414  1.00  0.00      PROA H
ATOM    218  OG1 THR A  33     -17.233 -55.319  12.707  1.00  0.00      PROA O
ATOM    219  HG1 THR A  33     -16.913 -54.752  12.001  1.00  0.00      PROA H
ATOM    220  CG2 THR A  33     -16.805 -56.970  14.347  1.00  0.00      PROA C
ATOM    221 HG21 THR A  33     -16.395 -57.965  14.626  1.00  0.00      PROA H
ATOM    222 HG22 THR A  33     -17.782 -57.349  13.979  1.00  0.00      PROA H
ATOM    223 HG23 THR A  33     -17.023 -56.326  15.226  1.00  0.00      PROA H
ATOM    224  C   THR A  33     -14.019 -56.330  14.688  1.00  0.00      PROA C
ATOM    225  O   THR A  33     -13.942 -56.445  15.895  1.00  0.00      PROA O
ATOM    226  N   VAL A  34     -13.052 -56.927  13.880  1.00  0.00      PROA N
ATOM    227  HN  VAL A  34     -12.939 -56.770  12.902  1.00  0.00      PROA H
ATOM    228  CA  VAL A  34     -11.900 -57.736  14.302  1.00  0.00      PROA C
ATOM    229  HA  VAL A  34     -12.275 -58.589  14.848  1.00  0.00      PROA H
ATOM    230  CB  VAL A  34     -11.069 -58.312  13.139  1.00  0.00      PROA C
ATOM    231  HB  VAL A  34     -10.804 -57.468  12.468  1.00  0.00      PROA H
ATOM    232  CG1 VAL A  34      -9.896 -59.209  13.615  1.00  0.00      PROA C
ATOM    233 HG11 VAL A  34      -9.104 -58.531  13.999  1.00  0.00      PROA H
ATOM    234 HG12 VAL A  34      -9.544 -59.951  12.866  1.00  0.00      PROA H
ATOM    235 HG13 VAL A  34     -10.149 -59.878  14.464  1.00  0.00      PROA H
ATOM    236  CG2 VAL A  34     -12.023 -59.270  12.424  1.00  0.00      PROA C
ATOM    237 HG21 VAL A  34     -12.360 -60.050  13.139  1.00  0.00      PROA H
ATOM    238 HG22 VAL A  34     -11.550 -59.808  11.575  1.00  0.00      PROA H
ATOM    239 HG23 VAL A  34     -12.942 -58.747  12.083  1.00  0.00      PROA H
ATOM    240  C   VAL A  34     -10.978 -56.907  15.209  1.00  0.00      PROA C
ATOM    241  O   VAL A  34     -10.521 -57.368  16.224  1.00  0.00      PROA O
ATOM    242  N   LEU A  35     -10.612 -55.650  14.909  1.00  0.00      PROA N
ATOM    243  HN  LEU A  35     -11.035 -55.231  14.109  1.00  0.00      PROA H
ATOM    244  CA  LEU A  35      -9.729 -54.770  15.629  1.00  0.00      PROA C
ATOM    245  HA  LEU A  35      -8.831 -55.289  15.930  1.00  0.00      PROA H
ATOM    246  CB  LEU A  35      -9.512 -53.416  14.770  1.00  0.00      PROA C
ATOM    247  HB1 LEU A  35      -9.227 -52.574  15.436  1.00  0.00      PROA H
ATOM    248  HB2 LEU A  35     -10.508 -53.171  14.341  1.00  0.00      PROA H
ATOM    249  CG  LEU A  35      -8.307 -53.602  13.869  1.00  0.00      PROA C
ATOM    250  HG  LEU A  35      -8.410 -54.564  13.324  1.00  0.00      PROA H
ATOM    251  CD1 LEU A  35      -8.155 -52.411  12.874  1.00  0.00      PROA C
ATOM    252 HD11 LEU A  35      -7.565 -51.625  13.391  1.00  0.00      PROA H
ATOM    253 HD12 LEU A  35      -9.161 -52.120  12.502  1.00  0.00      PROA H
ATOM    254 HD13 LEU A  35      -7.468 -52.683  12.045  1.00  0.00      PROA H
ATOM    255  CD2 LEU A  35      -6.994 -53.698  14.636  1.00  0.00      PROA C
ATOM    256 HD21 LEU A  35      -6.898 -54.724  15.052  1.00  0.00      PROA H
ATOM    257 HD22 LEU A  35      -6.979 -52.997  15.497  1.00  0.00      PROA H
ATOM    258 HD23 LEU A  35      -6.094 -53.541  14.004  1.00  0.00      PROA H
ATOM    259  C   LEU A  35     -10.339 -54.455  16.984  1.00  0.00      PROA C
ATOM    260  O   LEU A  35      -9.693 -54.420  18.002  1.00  0.00      PROA O
ATOM    261  N   THR A  36     -11.641 -54.263  16.989  1.00  0.00      PROA N
ATOM    262  HN  THR A  36     -12.132 -54.056  16.147  1.00  0.00      PROA H
ATOM    263  CA  THR A  36     -12.473 -54.178  18.189  1.00  0.00      PROA C
ATOM    264  HA  THR A  36     -12.048 -53.425  18.836  1.00  0.00      PROA H
ATOM    265  CB  THR A  36     -13.906 -53.762  17.988  1.00  0.00      PROA C
ATOM    266  HB  THR A  36     -14.317 -54.442  17.211  1.00  0.00      PROA H
ATOM    267  OG1 THR A  36     -13.908 -52.399  17.560  1.00  0.00      PROA O
ATOM    268  HG1 THR A  36     -13.632 -52.499  16.646  1.00  0.00      PROA H
ATOM    269  CG2 THR A  36     -14.826 -53.763  19.192  1.00  0.00      PROA C
ATOM    270 HG21 THR A  36     -15.859 -53.770  18.782  1.00  0.00      PROA H
ATOM    271 HG22 THR A  36     -14.696 -52.825  19.773  1.00  0.00      PROA H
ATOM    272 HG23 THR A  36     -14.770 -54.636  19.877  1.00  0.00      PROA H
ATOM    273  C   THR A  36     -12.415 -55.368  19.062  1.00  0.00      PROA C
ATOM    274  O   THR A  36     -12.080 -55.283  20.246  1.00  0.00      PROA O
ATOM    275  N   THR A  37     -12.622 -56.618  18.557  1.00  0.00      PROA N
ATOM    276  HN  THR A  37     -12.966 -56.444  17.637  1.00  0.00      PROA H
ATOM    277  CA  THR A  37     -12.546 -57.919  19.208  1.00  0.00      PROA C
ATOM    278  HA  THR A  37     -13.450 -57.915  19.799  1.00  0.00      PROA H
ATOM    279  CB  THR A  37     -12.688 -59.072  18.252  1.00  0.00      PROA C
ATOM    280  HB  THR A  37     -11.840 -59.061  17.534  1.00  0.00      PROA H
ATOM    281  OG1 THR A  37     -13.931 -58.926  17.533  1.00  0.00      PROA O
ATOM    282  HG1 THR A  37     -13.835 -58.150  16.975  1.00  0.00      PROA H
ATOM    283  CG2 THR A  37     -12.863 -60.469  18.915  1.00  0.00      PROA C
ATOM    284 HG21 THR A  37     -13.497 -60.506  19.827  1.00  0.00      PROA H
ATOM    285 HG22 THR A  37     -11.835 -60.806  19.167  1.00  0.00      PROA H
ATOM    286 HG23 THR A  37     -13.069 -61.226  18.129  1.00  0.00      PROA H
ATOM    287  C   THR A  37     -11.331 -58.163  20.134  1.00  0.00      PROA C
ATOM    288  O   THR A  37     -11.368 -58.437  21.358  1.00  0.00      PROA O
ATOM    289  N   VAL A  38     -10.158 -58.010  19.495  1.00  0.00      PROA N
ATOM    290  HN  VAL A  38     -10.109 -57.763  18.530  1.00  0.00      PROA H
ATOM    291  CA  VAL A  38      -8.841 -57.995  20.212  1.00  0.00      PROA C
ATOM    292  HA  VAL A  38      -8.613 -58.974  20.607  1.00  0.00      PROA H
ATOM    293  CB  VAL A  38      -7.743 -57.535  19.247  1.00  0.00      PROA C
ATOM    294  HB  VAL A  38      -8.027 -56.541  18.841  1.00  0.00      PROA H
ATOM    295  CG1 VAL A  38      -6.331 -57.361  19.772  1.00  0.00      PROA C
ATOM    296 HG11 VAL A  38      -6.091 -56.821  20.713  1.00  0.00      PROA H
ATOM    297 HG12 VAL A  38      -5.724 -56.869  18.982  1.00  0.00      PROA H
ATOM    298 HG13 VAL A  38      -5.811 -58.337  19.870  1.00  0.00      PROA H
ATOM    299  CG2 VAL A  38      -7.699 -58.635  18.125  1.00  0.00      PROA C
ATOM    300 HG21 VAL A  38      -7.417 -59.623  18.547  1.00  0.00      PROA H
ATOM    301 HG22 VAL A  38      -6.937 -58.332  17.376  1.00  0.00      PROA H
ATOM    302 HG23 VAL A  38      -8.651 -58.674  17.554  1.00  0.00      PROA H
ATOM    303  C   VAL A  38      -8.656 -57.105  21.426  1.00  0.00      PROA C
ATOM    304  O   VAL A  38      -8.273 -57.641  22.482  1.00  0.00      PROA O
ATOM    305  N   LEU A  39      -8.947 -55.784  21.271  1.00  0.00      PROA N
ATOM    306  HN  LEU A  39      -9.339 -55.450  20.417  1.00  0.00      PROA H
ATOM    307  CA  LEU A  39      -9.067 -54.783  22.303  1.00  0.00      PROA C
ATOM    308  HA  LEU A  39      -8.107 -54.804  22.796  1.00  0.00      PROA H
ATOM    309  CB  LEU A  39      -9.325 -53.372  21.739  1.00  0.00      PROA C
ATOM    310  HB1 LEU A  39      -9.469 -52.785  22.672  1.00  0.00      PROA H
ATOM    311  HB2 LEU A  39     -10.197 -53.406  21.051  1.00  0.00      PROA H
ATOM    312  CG  LEU A  39      -8.188 -52.747  20.873  1.00  0.00      PROA C
ATOM    313  HG  LEU A  39      -8.104 -53.450  20.016  1.00  0.00      PROA H
ATOM    314  CD1 LEU A  39      -8.400 -51.285  20.451  1.00  0.00      PROA C
ATOM    315 HD11 LEU A  39      -8.927 -50.825  21.315  1.00  0.00      PROA H
ATOM    316 HD12 LEU A  39      -8.989 -51.417  19.518  1.00  0.00      PROA H
ATOM    317 HD13 LEU A  39      -7.443 -50.784  20.192  1.00  0.00      PROA H
ATOM    318  CD2 LEU A  39      -6.831 -52.762  21.646  1.00  0.00      PROA C
ATOM    319 HD21 LEU A  39      -5.936 -52.813  20.990  1.00  0.00      PROA H
ATOM    320 HD22 LEU A  39      -6.642 -53.705  22.203  1.00  0.00      PROA H
ATOM    321 HD23 LEU A  39      -6.987 -51.829  22.228  1.00  0.00      PROA H
ATOM    322  C   LEU A  39     -10.159 -55.094  23.360  1.00  0.00      PROA C
ATOM    323  O   LEU A  39      -9.878 -54.830  24.509  1.00  0.00      PROA O
ATOM    324  N   VAL A  40     -11.366 -55.627  23.033  1.00  0.00      PROA N
ATOM    325  HN  VAL A  40     -11.667 -55.766  22.093  1.00  0.00      PROA H
ATOM    326  CA  VAL A  40     -12.331 -56.053  24.018  1.00  0.00      PROA C
ATOM    327  HA  VAL A  40     -12.527 -55.270  24.735  1.00  0.00      PROA H
ATOM    328  CB  VAL A  40     -13.558 -56.471  23.267  1.00  0.00      PROA C
ATOM    329  HB  VAL A  40     -13.311 -57.126  22.404  1.00  0.00      PROA H
ATOM    330  CG1 VAL A  40     -14.494 -57.257  24.259  1.00  0.00      PROA C
ATOM    331 HG11 VAL A  40     -14.753 -56.710  25.191  1.00  0.00      PROA H
ATOM    332 HG12 VAL A  40     -14.143 -58.283  24.497  1.00  0.00      PROA H
ATOM    333 HG13 VAL A  40     -15.434 -57.394  23.683  1.00  0.00      PROA H
ATOM    334  CG2 VAL A  40     -14.289 -55.247  22.740  1.00  0.00      PROA C
ATOM    335 HG21 VAL A  40     -15.254 -55.479  22.242  1.00  0.00      PROA H
ATOM    336 HG22 VAL A  40     -13.725 -54.732  21.933  1.00  0.00      PROA H
ATOM    337 HG23 VAL A  40     -14.560 -54.556  23.567  1.00  0.00      PROA H
ATOM    338  C   VAL A  40     -11.826 -57.196  24.904  1.00  0.00      PROA C
ATOM    339  O   VAL A  40     -12.000 -57.281  26.115  1.00  0.00      PROA O
ATOM    340  N   SER A  41     -11.117 -58.129  24.222  1.00  0.00      PROA N
ATOM    341  HN  SER A  41     -11.019 -58.126  23.230  1.00  0.00      PROA H
ATOM    342  CA  SER A  41     -10.501 -59.319  24.833  1.00  0.00      PROA C
ATOM    343  HA  SER A  41     -11.304 -59.853  25.321  1.00  0.00      PROA H
ATOM    344  CB  SER A  41      -9.899 -60.394  23.797  1.00  0.00      PROA C
ATOM    345  HB1 SER A  41      -9.569 -61.284  24.375  1.00  0.00      PROA H
ATOM    346  HB2 SER A  41      -9.054 -59.927  23.247  1.00  0.00      PROA H
ATOM    347  OG  SER A  41     -10.922 -60.803  22.943  1.00  0.00      PROA O
ATOM    348  HG1 SER A  41     -11.279 -59.987  22.586  1.00  0.00      PROA H
ATOM    349  C   SER A  41      -9.424 -58.909  25.825  1.00  0.00      PROA C
ATOM    350  O   SER A  41      -9.467 -59.243  27.015  1.00  0.00      PROA O
ATOM    351  N   GLY A  42      -8.524 -57.983  25.394  1.00  0.00      PROA N
ATOM    352  HN  GLY A  42      -8.395 -57.714  24.443  1.00  0.00      PROA H
ATOM    353  CA  GLY A  42      -7.561 -57.200  26.184  1.00  0.00      PROA C
ATOM    354  HA1 GLY A  42      -7.142 -56.375  25.628  1.00  0.00      PROA H
ATOM    355  HA2 GLY A  42      -6.779 -57.839  26.566  1.00  0.00      PROA H
ATOM    356  C   GLY A  42      -8.088 -56.521  27.386  1.00  0.00      PROA C
ATOM    357  O   GLY A  42      -7.550 -56.650  28.500  1.00  0.00      PROA O
ATOM    358  N   TRP A  43      -9.155 -55.741  27.232  1.00  0.00      PROA N
ATOM    359  HN  TRP A  43      -9.534 -55.638  26.315  1.00  0.00      PROA H
ATOM    360  CA  TRP A  43      -9.981 -55.037  28.232  1.00  0.00      PROA C
ATOM    361  HA  TRP A  43      -9.379 -54.368  28.829  1.00  0.00      PROA H
ATOM    362  CB  TRP A  43     -10.901 -53.960  27.479  1.00  0.00      PROA C
ATOM    363  HB1 TRP A  43     -11.241 -54.409  26.521  1.00  0.00      PROA H
ATOM    364  HB2 TRP A  43     -10.115 -53.208  27.247  1.00  0.00      PROA H
ATOM    365  CG  TRP A  43     -12.022 -53.360  28.229  1.00  0.00      PROA C
ATOM    366  CD1 TRP A  43     -11.999 -52.207  28.965  1.00  0.00      PROA C
ATOM    367  HD1 TRP A  43     -11.116 -51.619  29.167  1.00  0.00      PROA H
ATOM    368  NE1 TRP A  43     -13.269 -51.911  29.365  1.00  0.00      PROA N
ATOM    369  HE1 TRP A  43     -13.577 -51.200  29.959  1.00  0.00      PROA H
ATOM    370  CE2 TRP A  43     -14.124 -52.825  28.908  1.00  0.00      PROA C
ATOM    371  CD2 TRP A  43     -13.372 -53.766  28.194  1.00  0.00      PROA C
ATOM    372  CE3 TRP A  43     -13.984 -54.877  27.670  1.00  0.00      PROA C
ATOM    373  HE3 TRP A  43     -13.392 -55.676  27.248  1.00  0.00      PROA H
ATOM    374  CZ3 TRP A  43     -15.399 -54.920  27.604  1.00  0.00      PROA C
ATOM    375  HZ3 TRP A  43     -15.944 -55.816  27.349  1.00  0.00      PROA H
ATOM    376  CZ2 TRP A  43     -15.477 -52.856  28.927  1.00  0.00      PROA C
ATOM    377  HZ2 TRP A  43     -16.012 -52.074  29.444  1.00  0.00      PROA H
ATOM    378  CH2 TRP A  43     -16.058 -53.890  28.186  1.00  0.00      PROA C
ATOM    379  HH2 TRP A  43     -17.137 -53.872  28.136  1.00  0.00      PROA H
ATOM    380  C   TRP A  43     -10.720 -55.901  29.324  1.00  0.00      PROA C
ATOM    381  O   TRP A  43     -10.687 -55.509  30.465  1.00  0.00      PROA O
ATOM    382  N   VAL A  44     -11.221 -57.140  28.981  1.00  0.00      PROA N
ATOM    383  HN  VAL A  44     -11.182 -57.399  28.019  1.00  0.00      PROA H
ATOM    384  CA  VAL A  44     -11.772 -58.031  29.894  1.00  0.00      PROA C
ATOM    385  HA  VAL A  44     -12.490 -57.597  30.575  1.00  0.00      PROA H
ATOM    386  CB  VAL A  44     -12.552 -59.077  29.204  1.00  0.00      PROA C
ATOM    387  HB  VAL A  44     -11.979 -59.439  28.323  1.00  0.00      PROA H
ATOM    388  CG1 VAL A  44     -12.805 -60.351  30.101  1.00  0.00      PROA C
ATOM    389 HG11 VAL A  44     -11.859 -60.908  30.272  1.00  0.00      PROA H
ATOM    390 HG12 VAL A  44     -13.673 -60.945  29.743  1.00  0.00      PROA H
ATOM    391 HG13 VAL A  44     -13.246 -60.033  31.070  1.00  0.00      PROA H
ATOM    392  CG2 VAL A  44     -13.913 -58.480  28.705  1.00  0.00      PROA C
ATOM    393 HG21 VAL A  44     -14.456 -57.843  29.435  1.00  0.00      PROA H
ATOM    394 HG22 VAL A  44     -14.518 -59.363  28.410  1.00  0.00      PROA H
ATOM    395 HG23 VAL A  44     -13.737 -57.906  27.770  1.00  0.00      PROA H
ATOM    396  C   VAL A  44     -10.662 -58.571  30.781  1.00  0.00      PROA C
ATOM    397  O   VAL A  44     -10.713 -58.728  31.993  1.00  0.00      PROA O
ATOM    398  N   VAL A  45      -9.436 -58.799  30.256  1.00  0.00      PROA N
ATOM    399  HN  VAL A  45      -9.407 -58.721  29.262  1.00  0.00      PROA H
ATOM    400  CA  VAL A  45      -8.300 -59.258  31.047  1.00  0.00      PROA C
ATOM    401  HA  VAL A  45      -8.631 -60.064  31.684  1.00  0.00      PROA H
ATOM    402  CB  VAL A  45      -7.237 -59.671  30.023  1.00  0.00      PROA C
ATOM    403  HB  VAL A  45      -7.047 -58.860  29.287  1.00  0.00      PROA H
ATOM    404  CG1 VAL A  45      -5.932 -59.989  30.793  1.00  0.00      PROA C
ATOM    405 HG11 VAL A  45      -6.133 -60.703  31.621  1.00  0.00      PROA H
ATOM    406 HG12 VAL A  45      -5.624 -59.035  31.270  1.00  0.00      PROA H
ATOM    407 HG13 VAL A  45      -5.136 -60.315  30.090  1.00  0.00      PROA H
ATOM    408  CG2 VAL A  45      -7.632 -60.961  29.251  1.00  0.00      PROA C
ATOM    409 HG21 VAL A  45      -7.621 -61.716  30.065  1.00  0.00      PROA H
ATOM    410 HG22 VAL A  45      -6.911 -61.096  28.417  1.00  0.00      PROA H
ATOM    411 HG23 VAL A  45      -8.615 -60.967  28.732  1.00  0.00      PROA H
ATOM    412  C   VAL A  45      -7.746 -58.221  31.975  1.00  0.00      PROA C
ATOM    413  O   VAL A  45      -7.467 -58.436  33.139  1.00  0.00      PROA O
ATOM    414  N   LEU A  46      -7.593 -57.026  31.420  1.00  0.00      PROA N
ATOM    415  HN  LEU A  46      -7.801 -56.815  30.468  1.00  0.00      PROA H
ATOM    416  CA  LEU A  46      -7.291 -55.806  32.181  1.00  0.00      PROA C
ATOM    417  HA  LEU A  46      -6.330 -56.025  32.622  1.00  0.00      PROA H
ATOM    418  CB  LEU A  46      -7.357 -54.654  31.185  1.00  0.00      PROA C
ATOM    419  HB1 LEU A  46      -8.396 -54.706  30.796  1.00  0.00      PROA H
ATOM    420  HB2 LEU A  46      -6.737 -55.004  30.331  1.00  0.00      PROA H
ATOM    421  CG  LEU A  46      -7.075 -53.235  31.782  1.00  0.00      PROA C
ATOM    422  HG  LEU A  46      -7.818 -53.001  32.573  1.00  0.00      PROA H
ATOM    423  CD1 LEU A  46      -5.636 -53.116  32.275  1.00  0.00      PROA C
ATOM    424 HD11 LEU A  46      -5.172 -53.393  31.305  1.00  0.00      PROA H
ATOM    425 HD12 LEU A  46      -5.543 -53.815  33.135  1.00  0.00      PROA H
ATOM    426 HD13 LEU A  46      -5.403 -52.061  32.533  1.00  0.00      PROA H
ATOM    427  CD2 LEU A  46      -7.199 -52.308  30.469  1.00  0.00      PROA C
ATOM    428 HD21 LEU A  46      -6.871 -51.261  30.642  1.00  0.00      PROA H
ATOM    429 HD22 LEU A  46      -8.268 -52.182  30.197  1.00  0.00      PROA H
ATOM    430 HD23 LEU A  46      -6.744 -52.853  29.614  1.00  0.00      PROA H
ATOM    431  C   LEU A  46      -8.303 -55.568  33.307  1.00  0.00      PROA C
ATOM    432  O   LEU A  46      -7.987 -55.043  34.390  1.00  0.00      PROA O
ATOM    433  N   GLY A  47      -9.587 -55.953  33.086  1.00  0.00      PROA N
ATOM    434  HN  GLY A  47      -9.759 -56.296  32.166  1.00  0.00      PROA H
ATOM    435  CA  GLY A  47     -10.625 -55.975  34.132  1.00  0.00      PROA C
ATOM    436  HA1 GLY A  47     -11.580 -56.032  33.631  1.00  0.00      PROA H
ATOM    437  HA2 GLY A  47     -10.713 -55.047  34.678  1.00  0.00      PROA H
ATOM    438  C   GLY A  47     -10.412 -57.041  35.278  1.00  0.00      PROA C
ATOM    439  O   GLY A  47     -10.455 -56.659  36.430  1.00  0.00      PROA O
ATOM    440  N   TRP A  48     -10.062 -58.273  34.901  1.00  0.00      PROA N
ATOM    441  HN  TRP A  48      -9.955 -58.459  33.928  1.00  0.00      PROA H
ATOM    442  CA  TRP A  48      -9.742 -59.251  35.864  1.00  0.00      PROA C
ATOM    443  HA  TRP A  48     -10.634 -59.295  36.472  1.00  0.00      PROA H
ATOM    444  CB  TRP A  48      -9.535 -60.611  35.252  1.00  0.00      PROA C
ATOM    445  HB1 TRP A  48      -8.813 -60.575  34.409  1.00  0.00      PROA H
ATOM    446  HB2 TRP A  48     -10.459 -60.940  34.731  1.00  0.00      PROA H
ATOM    447  CG  TRP A  48      -9.105 -61.757  36.150  1.00  0.00      PROA C
ATOM    448  CD1 TRP A  48      -9.920 -62.694  36.679  1.00  0.00      PROA C
ATOM    449  HD1 TRP A  48     -10.993 -62.808  36.654  1.00  0.00      PROA H
ATOM    450  NE1 TRP A  48      -9.152 -63.541  37.482  1.00  0.00      PROA N
ATOM    451  HE1 TRP A  48      -9.533 -64.247  38.038  1.00  0.00      PROA H
ATOM    452  CE2 TRP A  48      -7.857 -63.202  37.458  1.00  0.00      PROA C
ATOM    453  CD2 TRP A  48      -7.781 -62.107  36.592  1.00  0.00      PROA C
ATOM    454  CE3 TRP A  48      -6.518 -61.503  36.402  1.00  0.00      PROA C
ATOM    455  HE3 TRP A  48      -6.382 -60.663  35.737  1.00  0.00      PROA H
ATOM    456  CZ3 TRP A  48      -5.386 -62.063  36.982  1.00  0.00      PROA C
ATOM    457  HZ3 TRP A  48      -4.441 -61.628  36.690  1.00  0.00      PROA H
ATOM    458  CZ2 TRP A  48      -6.728 -63.755  38.114  1.00  0.00      PROA C
ATOM    459  HZ2 TRP A  48      -6.883 -64.490  38.890  1.00  0.00      PROA H
ATOM    460  CH2 TRP A  48      -5.530 -63.183  37.844  1.00  0.00      PROA C
ATOM    461  HH2 TRP A  48      -4.555 -63.547  38.133  1.00  0.00      PROA H
ATOM    462  C   TRP A  48      -8.605 -58.892  36.803  1.00  0.00      PROA C
ATOM    463  O   TRP A  48      -8.676 -59.025  37.996  1.00  0.00      PROA O
ATOM    464  N   MET A  49      -7.493 -58.407  36.216  1.00  0.00      PROA N
ATOM    465  HN  MET A  49      -7.376 -58.265  35.236  1.00  0.00      PROA H
ATOM    466  CA  MET A  49      -6.333 -57.937  36.954  1.00  0.00      PROA C
ATOM    467  HA  MET A  49      -5.943 -58.695  37.617  1.00  0.00      PROA H
ATOM    468  CB  MET A  49      -5.264 -57.368  36.007  1.00  0.00      PROA C
ATOM    469  HB1 MET A  49      -4.458 -56.984  36.668  1.00  0.00      PROA H
ATOM    470  HB2 MET A  49      -5.679 -56.509  35.438  1.00  0.00      PROA H
ATOM    471  CG  MET A  49      -4.504 -58.269  34.974  1.00  0.00      PROA C
ATOM    472  HG1 MET A  49      -5.147 -58.255  34.069  1.00  0.00      PROA H
ATOM    473  HG2 MET A  49      -4.347 -59.292  35.379  1.00  0.00      PROA H
ATOM    474  SD  MET A  49      -2.777 -57.764  34.653  1.00  0.00      PROA S
ATOM    475  CE  MET A  49      -3.083 -56.600  33.282  1.00  0.00      PROA C
ATOM    476  HE1 MET A  49      -3.529 -57.227  32.481  1.00  0.00      PROA H
ATOM    477  HE2 MET A  49      -2.175 -56.052  32.952  1.00  0.00      PROA H
ATOM    478  HE3 MET A  49      -3.782 -55.771  33.523  1.00  0.00      PROA H
ATOM    479  C   MET A  49      -6.630 -56.791  37.966  1.00  0.00      PROA C
ATOM    480  O   MET A  49      -5.920 -56.588  38.931  1.00  0.00      PROA O
ATOM    481  N   GLU A  50      -7.561 -55.872  37.704  1.00  0.00      PROA N
ATOM    482  HN  GLU A  50      -8.157 -55.957  36.910  1.00  0.00      PROA H
ATOM    483  CA  GLU A  50      -7.996 -54.916  38.678  1.00  0.00      PROA C
ATOM    484  HA  GLU A  50      -7.213 -54.669  39.380  1.00  0.00      PROA H
ATOM    485  CB  GLU A  50      -8.396 -53.639  37.936  1.00  0.00      PROA C
ATOM    486  HB1 GLU A  50      -8.878 -52.959  38.670  1.00  0.00      PROA H
ATOM    487  HB2 GLU A  50      -9.117 -53.881  37.126  1.00  0.00      PROA H
ATOM    488  CG  GLU A  50      -7.283 -52.855  37.214  1.00  0.00      PROA C
ATOM    489  HG1 GLU A  50      -7.094 -53.387  36.257  1.00  0.00      PROA H
ATOM    490  HG2 GLU A  50      -6.315 -52.840  37.759  1.00  0.00      PROA H
ATOM    491  CD  GLU A  50      -7.728 -51.455  36.805  1.00  0.00      PROA C
ATOM    492  OE1 GLU A  50      -8.181 -50.746  37.745  1.00  0.00      PROA O
ATOM    493  OE2 GLU A  50      -7.786 -50.967  35.651  1.00  0.00      PROA O
ATOM    494  C   GLU A  50      -9.217 -55.347  39.521  1.00  0.00      PROA C
ATOM    495  O   GLU A  50     -10.021 -54.480  40.006  1.00  0.00      PROA O
ATOM    496  N   ASP A  51      -9.442 -56.667  39.613  1.00  0.00      PROA N
ATOM    497  HN  ASP A  51      -9.060 -57.396  39.051  1.00  0.00      PROA H
ATOM    498  CA  ASP A  51     -10.368 -57.116  40.706  1.00  0.00      PROA C
ATOM    499  HA  ASP A  51     -11.189 -56.420  40.794  1.00  0.00      PROA H
ATOM    500  CB  ASP A  51     -10.831 -58.491  40.212  1.00  0.00      PROA C
ATOM    501  HB1 ASP A  51     -10.020 -59.247  40.282  1.00  0.00      PROA H
ATOM    502  HB2 ASP A  51     -11.026 -58.350  39.128  1.00  0.00      PROA H
ATOM    503  CG  ASP A  51     -12.016 -58.896  40.965  1.00  0.00      PROA C
ATOM    504  OD1 ASP A  51     -13.075 -58.254  40.915  1.00  0.00      PROA O
ATOM    505  OD2 ASP A  51     -11.960 -59.972  41.704  1.00  0.00      PROA O
ATOM    506  C   ASP A  51      -9.591 -57.128  42.017  1.00  0.00      PROA C
ATOM    507  O   ASP A  51      -8.431 -57.598  42.089  1.00  0.00      PROA O
ATOM    508  N   ALA A  52     -10.254 -56.728  43.143  1.00  0.00      PROA N
ATOM    509  HN  ALA A  52     -11.225 -56.503  43.141  1.00  0.00      PROA H
ATOM    510  CA  ALA A  52      -9.838 -56.340  44.442  1.00  0.00      PROA C
ATOM    511  HA  ALA A  52      -9.791 -55.263  44.381  1.00  0.00      PROA H
ATOM    512  CB  ALA A  52     -10.933 -56.632  45.506  1.00  0.00      PROA C
ATOM    513  HB1 ALA A  52     -10.664 -56.340  46.544  1.00  0.00      PROA H
ATOM    514  HB2 ALA A  52     -11.084 -57.731  45.567  1.00  0.00      PROA H
ATOM    515  HB3 ALA A  52     -11.882 -56.111  45.260  1.00  0.00      PROA H
ATOM    516  C   ALA A  52      -8.469 -56.792  45.042  1.00  0.00      PROA C
ATOM    517  O   ALA A  52      -7.686 -56.061  45.538  1.00  0.00      PROA O
ATOM    518  N   GLN A  53      -8.279 -58.122  44.976  1.00  0.00      PROA N
ATOM    519  HN  GLN A  53      -9.037 -58.674  44.638  1.00  0.00      PROA H
ATOM    520  CA  GLN A  53      -7.222 -58.789  45.673  1.00  0.00      PROA C
ATOM    521  HA  GLN A  53      -6.494 -58.031  45.920  1.00  0.00      PROA H
ATOM    522  CB  GLN A  53      -7.818 -59.569  46.955  1.00  0.00      PROA C
ATOM    523  HB1 GLN A  53      -7.105 -60.242  47.477  1.00  0.00      PROA H
ATOM    524  HB2 GLN A  53      -8.580 -60.262  46.537  1.00  0.00      PROA H
ATOM    525  CG  GLN A  53      -8.399 -58.553  47.929  1.00  0.00      PROA C
ATOM    526  HG1 GLN A  53      -9.465 -58.335  47.704  1.00  0.00      PROA H
ATOM    527  HG2 GLN A  53      -7.745 -57.683  48.152  1.00  0.00      PROA H
ATOM    528  CD  GLN A  53      -8.694 -59.344  49.268  1.00  0.00      PROA C
ATOM    529  OE1 GLN A  53      -9.719 -59.953  49.495  1.00  0.00      PROA O
ATOM    530  NE2 GLN A  53      -7.730 -59.343  50.207  1.00  0.00      PROA N
ATOM    531 HE21 GLN A  53      -8.013 -59.625  51.123  1.00  0.00      PROA H
ATOM    532 HE22 GLN A  53      -6.887 -58.812  50.115  1.00  0.00      PROA H
ATOM    533  C   GLN A  53      -6.344 -59.639  44.726  1.00  0.00      PROA C
ATOM    534  O   GLN A  53      -5.496 -60.440  45.146  1.00  0.00      PROA O
ATOM    535  N   ARG A  54      -6.545 -59.541  43.365  1.00  0.00      PROA N
ATOM    536  HN  ARG A  54      -7.316 -59.019  43.010  1.00  0.00      PROA H
ATOM    537  CA  ARG A  54      -5.756 -60.263  42.308  1.00  0.00      PROA C
ATOM    538  HA  ARG A  54      -5.658 -61.317  42.524  1.00  0.00      PROA H
ATOM    539  CB  ARG A  54      -6.543 -60.040  41.014  1.00  0.00      PROA C
ATOM    540  HB1 ARG A  54      -6.021 -60.410  40.106  1.00  0.00      PROA H
ATOM    541  HB2 ARG A  54      -6.733 -58.978  40.749  1.00  0.00      PROA H
ATOM    542  CG  ARG A  54      -7.805 -60.941  40.861  1.00  0.00      PROA C
ATOM    543  HG1 ARG A  54      -8.047 -60.946  39.777  1.00  0.00      PROA H
ATOM    544  HG2 ARG A  54      -8.594 -60.434  41.457  1.00  0.00      PROA H
ATOM    545  CD  ARG A  54      -7.636 -62.388  41.424  1.00  0.00      PROA C
ATOM    546  HD1 ARG A  54      -7.630 -62.310  42.532  1.00  0.00      PROA H
ATOM    547  HD2 ARG A  54      -6.720 -62.855  41.002  1.00  0.00      PROA H
ATOM    548  NE  ARG A  54      -8.856 -63.138  41.157  1.00  0.00      PROA N
ATOM    549  HE  ARG A  54      -9.469 -62.732  40.478  1.00  0.00      PROA H
ATOM    550  CZ  ARG A  54      -8.991 -64.399  41.373  1.00  0.00      PROA C
ATOM    551  NH1 ARG A  54      -8.230 -65.097  42.194  1.00  0.00      PROA N
ATOM    552 HH11 ARG A  54      -7.653 -64.514  42.766  1.00  0.00      PROA H
ATOM    553 HH12 ARG A  54      -8.499 -66.003  42.518  1.00  0.00      PROA H
ATOM    554  NH2 ARG A  54     -10.050 -65.000  40.763  1.00  0.00      PROA N
ATOM    555 HH21 ARG A  54     -10.742 -64.444  40.304  1.00  0.00      PROA H
ATOM    556 HH22 ARG A  54     -10.237 -65.981  40.803  1.00  0.00      PROA H
ATOM    557  C   ARG A  54      -4.413 -59.743  42.106  1.00  0.00      PROA C
ATOM    558  O   ARG A  54      -4.167 -58.543  42.278  1.00  0.00      PROA O
ATOM    559  N   LEU A  55      -3.447 -60.652  41.744  1.00  0.00      PROA N
ATOM    560  HN  LEU A  55      -3.626 -61.607  41.521  1.00  0.00      PROA H
ATOM    561  CA  LEU A  55      -2.006 -60.386  41.505  1.00  0.00      PROA C
ATOM    562  HA  LEU A  55      -1.554 -61.366  41.463  1.00  0.00      PROA H
ATOM    563  CB  LEU A  55      -1.771 -59.820  40.076  1.00  0.00      PROA C
ATOM    564  HB1 LEU A  55      -0.679 -59.799  39.870  1.00  0.00      PROA H
ATOM    565  HB2 LEU A  55      -2.101 -58.759  40.036  1.00  0.00      PROA H
ATOM    566  CG  LEU A  55      -2.551 -60.511  38.923  1.00  0.00      PROA C
ATOM    567  HG  LEU A  55      -3.632 -60.426  39.164  1.00  0.00      PROA H
ATOM    568  CD1 LEU A  55      -2.373 -59.686  37.681  1.00  0.00      PROA C
ATOM    569 HD11 LEU A  55      -1.335 -59.292  37.678  1.00  0.00      PROA H
ATOM    570 HD12 LEU A  55      -2.997 -58.768  37.644  1.00  0.00      PROA H
ATOM    571 HD13 LEU A  55      -2.517 -60.230  36.723  1.00  0.00      PROA H
ATOM    572  CD2 LEU A  55      -2.146 -61.920  38.764  1.00  0.00      PROA C
ATOM    573 HD21 LEU A  55      -1.037 -61.893  38.692  1.00  0.00      PROA H
ATOM    574 HD22 LEU A  55      -2.407 -62.321  37.762  1.00  0.00      PROA H
ATOM    575 HD23 LEU A  55      -2.441 -62.638  39.559  1.00  0.00      PROA H
ATOM    576  C   LEU A  55      -1.145 -59.648  42.553  1.00  0.00      PROA C
ATOM    577  O   LEU A  55      -0.673 -58.601  42.243  1.00  0.00      PROA O
ATOM    578  N   PRO A  56      -1.108 -60.164  43.723  1.00  0.00      PROA N
ATOM    579  CD  PRO A  56      -1.473 -61.511  44.150  1.00  0.00      PROA C
ATOM    580  HD1 PRO A  56      -1.337 -62.309  43.388  1.00  0.00      PROA H
ATOM    581  HD2 PRO A  56      -2.572 -61.456  44.301  1.00  0.00      PROA H
ATOM    582  CA  PRO A  56      -0.111 -59.660  44.703  1.00  0.00      PROA C
ATOM    583  HA  PRO A  56      -0.435 -58.642  44.862  1.00  0.00      PROA H
ATOM    584  CB  PRO A  56      -0.293 -60.500  45.993  1.00  0.00      PROA C
ATOM    585  HB1 PRO A  56      -1.154 -60.055  46.537  1.00  0.00      PROA H
ATOM    586  HB2 PRO A  56       0.569 -60.380  46.683  1.00  0.00      PROA H
ATOM    587  CG  PRO A  56      -0.719 -61.869  45.469  1.00  0.00      PROA C
ATOM    588  HG1 PRO A  56       0.133 -62.534  45.211  1.00  0.00      PROA H
ATOM    589  HG2 PRO A  56      -1.440 -62.334  46.174  1.00  0.00      PROA H
ATOM    590  C   PRO A  56       1.428 -59.649  44.264  1.00  0.00      PROA C
ATOM    591  O   PRO A  56       1.815 -60.375  43.398  1.00  0.00      PROA O
ATOM    592  N   LEU A  57       2.185 -58.748  44.938  1.00  0.00      PROA N
ATOM    593  HN  LEU A  57       1.801 -58.128  45.618  1.00  0.00      PROA H
ATOM    594  CA  LEU A  57       3.568 -58.604  44.648  1.00  0.00      PROA C
ATOM    595  HA  LEU A  57       3.861 -59.299  43.874  1.00  0.00      PROA H
ATOM    596  CB  LEU A  57       3.979 -57.170  44.108  1.00  0.00      PROA C
ATOM    597  HB1 LEU A  57       5.079 -57.186  43.952  1.00  0.00      PROA H
ATOM    598  HB2 LEU A  57       3.933 -56.360  44.867  1.00  0.00      PROA H
ATOM    599  CG  LEU A  57       3.303 -56.694  42.871  1.00  0.00      PROA C
ATOM    600  HG  LEU A  57       2.255 -56.633  43.236  1.00  0.00      PROA H
ATOM    601  CD1 LEU A  57       3.850 -55.303  42.452  1.00  0.00      PROA C
ATOM    602 HD11 LEU A  57       4.882 -55.454  42.069  1.00  0.00      PROA H
ATOM    603 HD12 LEU A  57       3.881 -54.555  43.273  1.00  0.00      PROA H
ATOM    604 HD13 LEU A  57       3.309 -54.821  41.610  1.00  0.00      PROA H
ATOM    605  CD2 LEU A  57       3.333 -57.676  41.670  1.00  0.00      PROA C
ATOM    606 HD21 LEU A  57       4.376 -58.039  41.554  1.00  0.00      PROA H
ATOM    607 HD22 LEU A  57       3.130 -57.243  40.667  1.00  0.00      PROA H
ATOM    608 HD23 LEU A  57       2.680 -58.561  41.829  1.00  0.00      PROA H
ATOM    609  C   LEU A  57       4.454 -58.951  45.881  1.00  0.00      PROA C
ATOM    610  O   LEU A  57       5.686 -59.093  45.770  1.00  0.00      PROA O
ATOM    611  N   SER A  58       3.886 -59.302  47.091  1.00  0.00      PROA N
ATOM    612  HN  SER A  58       2.949 -59.005  47.257  1.00  0.00      PROA H
ATOM    613  CA  SER A  58       4.720 -59.732  48.196  1.00  0.00      PROA C
ATOM    614  HA  SER A  58       3.946 -59.855  48.939  1.00  0.00      PROA H
ATOM    615  CB  SER A  58       5.347 -61.153  48.093  1.00  0.00      PROA C
ATOM    616  HB1 SER A  58       6.137 -61.206  47.313  1.00  0.00      PROA H
ATOM    617  HB2 SER A  58       4.403 -61.682  47.842  1.00  0.00      PROA H
ATOM    618  OG  SER A  58       5.945 -61.608  49.333  1.00  0.00      PROA O
ATOM    619  HG1 SER A  58       6.104 -62.517  49.072  1.00  0.00      PROA H
ATOM    620  C   SER A  58       5.681 -58.721  48.898  1.00  0.00      PROA C
ATOM    621  O   SER A  58       5.300 -58.063  49.893  1.00  0.00      PROA O
ATOM    622  N   LYS A  59       6.930 -58.627  48.462  1.00  0.00      PROA N
ATOM    623  HN  LYS A  59       7.281 -59.053  47.631  1.00  0.00      PROA H
ATOM    624  CA  LYS A  59       7.956 -58.019  49.248  1.00  0.00      PROA C
ATOM    625  HA  LYS A  59       7.621 -57.486  50.125  1.00  0.00      PROA H
ATOM    626  CB  LYS A  59       9.116 -58.961  49.656  1.00  0.00      PROA C
ATOM    627  HB1 LYS A  59       9.943 -58.311  50.012  1.00  0.00      PROA H
ATOM    628  HB2 LYS A  59       9.412 -59.682  48.864  1.00  0.00      PROA H
ATOM    629  CG  LYS A  59       8.763 -59.796  50.899  1.00  0.00      PROA C
ATOM    630  HG1 LYS A  59       9.626 -60.486  51.014  1.00  0.00      PROA H
ATOM    631  HG2 LYS A  59       7.875 -60.461  50.843  1.00  0.00      PROA H
ATOM    632  CD  LYS A  59       8.650 -59.084  52.279  1.00  0.00      PROA C
ATOM    633  HD1 LYS A  59       9.459 -58.323  52.316  1.00  0.00      PROA H
ATOM    634  HD2 LYS A  59       8.817 -59.824  53.091  1.00  0.00      PROA H
ATOM    635  CE  LYS A  59       7.254 -58.415  52.618  1.00  0.00      PROA C
ATOM    636  HE1 LYS A  59       6.494 -59.215  52.747  1.00  0.00      PROA H
ATOM    637  HE2 LYS A  59       6.810 -57.724  51.870  1.00  0.00      PROA H
ATOM    638  NZ  LYS A  59       7.288 -57.774  53.948  1.00  0.00      PROA N
ATOM    639  HZ1 LYS A  59       6.355 -57.338  54.092  1.00  0.00      PROA H
ATOM    640  HZ2 LYS A  59       8.030 -57.059  53.804  1.00  0.00      PROA H
ATOM    641  HZ3 LYS A  59       7.568 -58.401  54.729  1.00  0.00      PROA H
ATOM    642  C   LYS A  59       8.566 -56.968  48.336  1.00  0.00      PROA C
ATOM    643  O   LYS A  59       8.528 -57.118  47.096  1.00  0.00      PROA O
ATOM    644  N   LEU A  60       9.196 -55.915  48.901  1.00  0.00      PROA N
ATOM    645  HN  LEU A  60       9.281 -55.823  49.890  1.00  0.00      PROA H
ATOM    646  CA  LEU A  60      10.076 -54.991  48.210  1.00  0.00      PROA C
ATOM    647  HA  LEU A  60       9.880 -54.919  47.151  1.00  0.00      PROA H
ATOM    648  CB  LEU A  60       9.844 -53.561  48.646  1.00  0.00      PROA C
ATOM    649  HB1 LEU A  60       9.765 -53.648  49.751  1.00  0.00      PROA H
ATOM    650  HB2 LEU A  60       8.823 -53.338  48.268  1.00  0.00      PROA H
ATOM    651  CG  LEU A  60      10.797 -52.420  48.229  1.00  0.00      PROA C
ATOM    652  HG  LEU A  60      11.827 -52.834  48.278  1.00  0.00      PROA H
ATOM    653  CD1 LEU A  60      10.668 -51.985  46.782  1.00  0.00      PROA C
ATOM    654 HD11 LEU A  60       9.595 -51.861  46.521  1.00  0.00      PROA H
ATOM    655 HD12 LEU A  60      10.897 -52.859  46.136  1.00  0.00      PROA H
ATOM    656 HD13 LEU A  60      11.270 -51.107  46.465  1.00  0.00      PROA H
ATOM    657  CD2 LEU A  60      10.682 -51.299  49.285  1.00  0.00      PROA C
ATOM    658 HD21 LEU A  60       9.695 -50.797  49.194  1.00  0.00      PROA H
ATOM    659 HD22 LEU A  60      11.526 -50.579  49.233  1.00  0.00      PROA H
ATOM    660 HD23 LEU A  60      10.592 -51.769  50.287  1.00  0.00      PROA H
ATOM    661  C   LEU A  60      11.513 -55.375  48.376  1.00  0.00      PROA C
ATOM    662  O   LEU A  60      12.137 -55.228  49.405  1.00  0.00      PROA O
ATOM    663  N   VAL A  61      12.160 -55.898  47.346  1.00  0.00      PROA N
ATOM    664  HN  VAL A  61      11.694 -55.914  46.464  1.00  0.00      PROA H
ATOM    665  CA  VAL A  61      13.556 -56.432  47.386  1.00  0.00      PROA C
ATOM    666  HA  VAL A  61      13.863 -56.780  48.361  1.00  0.00      PROA H
ATOM    667  CB  VAL A  61      13.815 -57.619  46.429  1.00  0.00      PROA C
ATOM    668  HB  VAL A  61      13.451 -57.281  45.435  1.00  0.00      PROA H
ATOM    669  CG1 VAL A  61      15.284 -58.016  46.285  1.00  0.00      PROA C
ATOM    670 HG11 VAL A  61      15.752 -57.882  47.283  1.00  0.00      PROA H
ATOM    671 HG12 VAL A  61      15.784 -57.356  45.544  1.00  0.00      PROA H
ATOM    672 HG13 VAL A  61      15.459 -59.077  46.003  1.00  0.00      PROA H
ATOM    673  CG2 VAL A  61      12.991 -58.757  47.029  1.00  0.00      PROA C
ATOM    674 HG21 VAL A  61      13.124 -59.673  46.415  1.00  0.00      PROA H
ATOM    675 HG22 VAL A  61      11.927 -58.438  46.999  1.00  0.00      PROA H
ATOM    676 HG23 VAL A  61      13.286 -58.886  48.092  1.00  0.00      PROA H
ATOM    677  C   VAL A  61      14.447 -55.252  47.038  1.00  0.00      PROA C
ATOM    678  O   VAL A  61      14.344 -54.584  46.056  1.00  0.00      PROA O
ATOM    679  N   LEU A  62      15.524 -55.069  47.834  1.00  0.00      PROA N
ATOM    680  HN  LEU A  62      15.587 -55.641  48.648  1.00  0.00      PROA H
ATOM    681  CA  LEU A  62      16.607 -54.259  47.449  1.00  0.00      PROA C
ATOM    682  HA  LEU A  62      16.225 -53.435  46.865  1.00  0.00      PROA H
ATOM    683  CB  LEU A  62      17.348 -53.759  48.708  1.00  0.00      PROA C
ATOM    684  HB1 LEU A  62      17.573 -54.535  49.470  1.00  0.00      PROA H
ATOM    685  HB2 LEU A  62      16.662 -53.044  49.208  1.00  0.00      PROA H
ATOM    686  CG  LEU A  62      18.669 -52.982  48.478  1.00  0.00      PROA C
ATOM    687  HG  LEU A  62      19.416 -53.731  48.138  1.00  0.00      PROA H
ATOM    688  CD1 LEU A  62      18.474 -51.875  47.473  1.00  0.00      PROA C
ATOM    689 HD11 LEU A  62      19.391 -51.247  47.474  1.00  0.00      PROA H
ATOM    690 HD12 LEU A  62      17.704 -51.115  47.724  1.00  0.00      PROA H
ATOM    691 HD13 LEU A  62      18.225 -52.166  46.430  1.00  0.00      PROA H
ATOM    692  CD2 LEU A  62      19.055 -52.272  49.823  1.00  0.00      PROA C
ATOM    693 HD21 LEU A  62      19.569 -52.976  50.512  1.00  0.00      PROA H
ATOM    694 HD22 LEU A  62      18.255 -51.844  50.465  1.00  0.00      PROA H
ATOM    695 HD23 LEU A  62      19.658 -51.356  49.643  1.00  0.00      PROA H
ATOM    696  C   LEU A  62      17.537 -55.010  46.476  1.00  0.00      PROA C
ATOM    697  O   LEU A  62      18.136 -56.023  46.776  1.00  0.00      PROA O
ATOM    698  N   THR A  63      17.559 -54.480  45.229  1.00  0.00      PROA N
ATOM    699  HN  THR A  63      17.081 -53.642  44.978  1.00  0.00      PROA H
ATOM    700  CA  THR A  63      18.041 -55.179  44.060  1.00  0.00      PROA C
ATOM    701  HA  THR A  63      18.314 -56.206  44.252  1.00  0.00      PROA H
ATOM    702  CB  THR A  63      16.922 -55.101  42.939  1.00  0.00      PROA C
ATOM    703  HB  THR A  63      16.742 -54.034  42.685  1.00  0.00      PROA H
ATOM    704  OG1 THR A  63      15.690 -55.617  43.413  1.00  0.00      PROA O
ATOM    705  HG1 THR A  63      15.778 -55.453  44.354  1.00  0.00      PROA H
ATOM    706  CG2 THR A  63      17.297 -55.857  41.641  1.00  0.00      PROA C
ATOM    707 HG21 THR A  63      17.345 -56.940  41.880  1.00  0.00      PROA H
ATOM    708 HG22 THR A  63      18.219 -55.545  41.104  1.00  0.00      PROA H
ATOM    709 HG23 THR A  63      16.552 -55.719  40.827  1.00  0.00      PROA H
ATOM    710  C   THR A  63      19.298 -54.512  43.562  1.00  0.00      PROA C
ATOM    711  O   THR A  63      19.376 -53.305  43.374  1.00  0.00      PROA O
ATOM    712  N   GLY A  64      20.360 -55.278  43.274  1.00  0.00      PROA N
ATOM    713  HN  GLY A  64      20.306 -56.255  43.469  1.00  0.00      PROA H
ATOM    714  CA  GLY A  64      21.516 -54.718  42.625  1.00  0.00      PROA C
ATOM    715  HA1 GLY A  64      21.272 -53.969  41.886  1.00  0.00      PROA H
ATOM    716  HA2 GLY A  64      22.033 -55.519  42.117  1.00  0.00      PROA H
ATOM    717  C   GLY A  64      22.511 -54.196  43.671  1.00  0.00      PROA C
ATOM    718  O   GLY A  64      22.380 -54.541  44.830  1.00  0.00      PROA O
ATOM    719  N   GLU A  65      23.442 -53.307  43.216  1.00  0.00      PROA N
ATOM    720  HN  GLU A  65      23.662 -53.139  42.258  1.00  0.00      PROA H
ATOM    721  CA  GLU A  65      24.573 -52.775  43.958  1.00  0.00      PROA C
ATOM    722  HA  GLU A  65      25.030 -53.604  44.479  1.00  0.00      PROA H
ATOM    723  CB  GLU A  65      25.610 -52.226  42.971  1.00  0.00      PROA C
ATOM    724  HB1 GLU A  65      25.028 -51.546  42.313  1.00  0.00      PROA H
ATOM    725  HB2 GLU A  65      26.097 -53.077  42.449  1.00  0.00      PROA H
ATOM    726  CG  GLU A  65      26.828 -51.572  43.653  1.00  0.00      PROA C
ATOM    727  HG1 GLU A  65      27.241 -52.464  44.172  1.00  0.00      PROA H
ATOM    728  HG2 GLU A  65      26.625 -50.684  44.288  1.00  0.00      PROA H
ATOM    729  CD  GLU A  65      27.823 -51.087  42.611  1.00  0.00      PROA C
ATOM    730  OE1 GLU A  65      29.046 -50.897  42.844  1.00  0.00      PROA O
ATOM    731  OE2 GLU A  65      27.439 -50.848  41.468  1.00  0.00      PROA O
ATOM    732  C   GLU A  65      24.135 -51.884  45.091  1.00  0.00      PROA C
ATOM    733  O   GLU A  65      23.126 -51.256  45.104  1.00  0.00      PROA O
ATOM    734  N   ARG A  66      24.937 -51.922  46.176  1.00  0.00      PROA N
ATOM    735  HN  ARG A  66      25.678 -52.574  46.316  1.00  0.00      PROA H
ATOM    736  CA  ARG A  66      24.832 -50.984  47.310  1.00  0.00      PROA C
ATOM    737  HA  ARG A  66      25.063 -50.001  46.927  1.00  0.00      PROA H
ATOM    738  CB  ARG A  66      23.455 -51.010  48.127  1.00  0.00      PROA C
ATOM    739  HB1 ARG A  66      22.593 -50.711  47.493  1.00  0.00      PROA H
ATOM    740  HB2 ARG A  66      23.527 -50.272  48.954  1.00  0.00      PROA H
ATOM    741  CG  ARG A  66      23.078 -52.412  48.785  1.00  0.00      PROA C
ATOM    742  HG1 ARG A  66      22.075 -52.253  49.235  1.00  0.00      PROA H
ATOM    743  HG2 ARG A  66      23.763 -52.696  49.613  1.00  0.00      PROA H
ATOM    744  CD  ARG A  66      22.776 -53.519  47.821  1.00  0.00      PROA C
ATOM    745  HD1 ARG A  66      23.692 -53.690  47.216  1.00  0.00      PROA H
ATOM    746  HD2 ARG A  66      21.894 -53.289  47.186  1.00  0.00      PROA H
ATOM    747  NE  ARG A  66      22.561 -54.697  48.600  1.00  0.00      PROA N
ATOM    748  HE  ARG A  66      22.480 -54.671  49.596  1.00  0.00      PROA H
ATOM    749  CZ  ARG A  66      22.425 -55.992  48.162  1.00  0.00      PROA C
ATOM    750  NH1 ARG A  66      22.383 -56.274  46.876  1.00  0.00      PROA N
ATOM    751 HH11 ARG A  66      22.418 -57.247  46.646  1.00  0.00      PROA H
ATOM    752 HH12 ARG A  66      22.431 -55.550  46.188  1.00  0.00      PROA H
ATOM    753  NH2 ARG A  66      22.289 -56.857  49.107  1.00  0.00      PROA N
ATOM    754 HH21 ARG A  66      22.241 -56.491  50.037  1.00  0.00      PROA H
ATOM    755 HH22 ARG A  66      22.101 -57.804  48.848  1.00  0.00      PROA H
ATOM    756  C   ARG A  66      25.967 -51.097  48.312  1.00  0.00      PROA C
ATOM    757  O   ARG A  66      26.803 -51.926  48.309  1.00  0.00      PROA O
ATOM    758  N   HSD A  67      26.147 -50.103  49.207  1.00  0.00      PROA N
ATOM    759  HN  HSD A  67      25.526 -49.328  49.287  1.00  0.00      PROA H
ATOM    760  CA  HSD A  67      27.243 -50.165  50.171  1.00  0.00      PROA C
ATOM    761  HA  HSD A  67      27.471 -51.188  50.433  1.00  0.00      PROA H
ATOM    762  CB  HSD A  67      28.505 -49.410  49.674  1.00  0.00      PROA C
ATOM    763  HB1 HSD A  67      28.232 -48.355  49.458  1.00  0.00      PROA H
ATOM    764  HB2 HSD A  67      28.654 -49.809  48.648  1.00  0.00      PROA H
ATOM    765  ND1 HSD A  67      30.260 -50.406  51.242  1.00  0.00      PROA N
ATOM    766  HD1 HSD A  67      30.117 -51.395  51.272  1.00  0.00      PROA H
ATOM    767  CG  HSD A  67      29.656 -49.389  50.626  1.00  0.00      PROA C
ATOM    768  CE1 HSD A  67      31.245 -49.854  52.058  1.00  0.00      PROA C
ATOM    769  HE1 HSD A  67      31.739 -50.448  52.826  1.00  0.00      PROA H
ATOM    770  NE2 HSD A  67      31.344 -48.511  51.913  1.00  0.00      PROA N
ATOM    771  CD2 HSD A  67      30.281 -48.250  51.010  1.00  0.00      PROA C
ATOM    772  HD2 HSD A  67      29.991 -47.219  50.852  1.00  0.00      PROA H
ATOM    773  C   HSD A  67      26.813 -49.506  51.445  1.00  0.00      PROA C
ATOM    774  O   HSD A  67      26.812 -50.177  52.479  1.00  0.00      PROA O
ATOM    775  N   TYR A  68      26.387 -48.181  51.445  1.00  0.00      PROA N
ATOM    776  HN  TYR A  68      26.475 -47.609  50.633  1.00  0.00      PROA H
ATOM    777  CA  TYR A  68      25.842 -47.467  52.659  1.00  0.00      PROA C
ATOM    778  HA  TYR A  68      26.343 -47.802  53.555  1.00  0.00      PROA H
ATOM    779  CB  TYR A  68      25.965 -46.014  52.516  1.00  0.00      PROA C
ATOM    780  HB1 TYR A  68      25.486 -45.362  53.278  1.00  0.00      PROA H
ATOM    781  HB2 TYR A  68      25.517 -45.735  51.539  1.00  0.00      PROA H
ATOM    782  CG  TYR A  68      27.396 -45.714  52.331  1.00  0.00      PROA C
ATOM    783  CD1 TYR A  68      27.841 -44.915  51.283  1.00  0.00      PROA C
ATOM    784  HD1 TYR A  68      27.048 -44.661  50.595  1.00  0.00      PROA H
ATOM    785  CE1 TYR A  68      29.136 -44.468  51.263  1.00  0.00      PROA C
ATOM    786  HE1 TYR A  68      29.568 -44.023  50.379  1.00  0.00      PROA H
ATOM    787  CZ  TYR A  68      30.061 -44.824  52.183  1.00  0.00      PROA C
ATOM    788  OH  TYR A  68      31.441 -44.700  51.935  1.00  0.00      PROA O
ATOM    789  HH  TYR A  68      31.615 -45.136  51.098  1.00  0.00      PROA H
ATOM    790  CD2 TYR A  68      28.295 -46.000  53.374  1.00  0.00      PROA C
ATOM    791  HD2 TYR A  68      28.029 -46.530  54.276  1.00  0.00      PROA H
ATOM    792  CE2 TYR A  68      29.649 -45.603  53.208  1.00  0.00      PROA C
ATOM    793  HE2 TYR A  68      30.451 -45.941  53.848  1.00  0.00      PROA H
ATOM    794  C   TYR A  68      24.407 -47.881  52.878  1.00  0.00      PROA C
ATOM    795  O   TYR A  68      23.921 -48.006  54.025  1.00  0.00      PROA O
ATOM    796  N   THR A  69      23.664 -48.228  51.793  1.00  0.00      PROA N
ATOM    797  HN  THR A  69      24.086 -48.152  50.893  1.00  0.00      PROA H
ATOM    798  CA  THR A  69      22.240 -48.670  51.789  1.00  0.00      PROA C
ATOM    799  HA  THR A  69      21.793 -48.004  52.512  1.00  0.00      PROA H
ATOM    800  CB  THR A  69      21.347 -48.542  50.487  1.00  0.00      PROA C
ATOM    801  HB  THR A  69      21.357 -49.413  49.797  1.00  0.00      PROA H
ATOM    802  OG1 THR A  69      21.776 -47.396  49.756  1.00  0.00      PROA O
ATOM    803  HG1 THR A  69      22.665 -47.457  49.401  1.00  0.00      PROA H
ATOM    804  CG2 THR A  69      19.930 -48.274  50.914  1.00  0.00      PROA C
ATOM    805 HG21 THR A  69      19.665 -48.937  51.764  1.00  0.00      PROA H
ATOM    806 HG22 THR A  69      19.222 -48.556  50.105  1.00  0.00      PROA H
ATOM    807 HG23 THR A  69      19.733 -47.207  51.151  1.00  0.00      PROA H
ATOM    808  C   THR A  69      22.101 -50.097  52.276  1.00  0.00      PROA C
ATOM    809  O   THR A  69      22.677 -51.044  51.803  1.00  0.00      PROA O
ATOM    810  N   ARG A  70      21.367 -50.312  53.393  1.00  0.00      PROA N
ATOM    811  HN  ARG A  70      20.958 -49.558  53.899  1.00  0.00      PROA H
ATOM    812  CA  ARG A  70      21.108 -51.709  53.853  1.00  0.00      PROA C
ATOM    813  HA  ARG A  70      21.528 -52.503  53.253  1.00  0.00      PROA H
ATOM    814  CB  ARG A  70      21.603 -51.852  55.340  1.00  0.00      PROA C
ATOM    815  HB1 ARG A  70      21.059 -52.605  55.949  1.00  0.00      PROA H
ATOM    816  HB2 ARG A  70      21.365 -50.827  55.696  1.00  0.00      PROA H
ATOM    817  CG  ARG A  70      23.068 -52.028  55.425  1.00  0.00      PROA C
ATOM    818  HG1 ARG A  70      23.516 -51.385  54.638  1.00  0.00      PROA H
ATOM    819  HG2 ARG A  70      23.321 -53.049  55.067  1.00  0.00      PROA H
ATOM    820  CD  ARG A  70      23.640 -51.684  56.816  1.00  0.00      PROA C
ATOM    821  HD1 ARG A  70      23.229 -52.429  57.530  1.00  0.00      PROA H
ATOM    822  HD2 ARG A  70      23.296 -50.661  57.078  1.00  0.00      PROA H
ATOM    823  NE  ARG A  70      25.146 -51.787  56.709  1.00  0.00      PROA N
ATOM    824  HE  ARG A  70      25.584 -52.324  55.989  1.00  0.00      PROA H
ATOM    825  CZ  ARG A  70      25.880 -51.798  57.794  1.00  0.00      PROA C
ATOM    826  NH1 ARG A  70      25.546 -51.456  58.977  1.00  0.00      PROA N
ATOM    827 HH11 ARG A  70      24.567 -51.337  59.144  1.00  0.00      PROA H
ATOM    828 HH12 ARG A  70      26.209 -51.417  59.725  1.00  0.00      PROA H
ATOM    829  NH2 ARG A  70      27.175 -51.884  57.567  1.00  0.00      PROA N
ATOM    830 HH21 ARG A  70      27.440 -51.607  56.643  1.00  0.00      PROA H
ATOM    831 HH22 ARG A  70      27.818 -51.702  58.311  1.00  0.00      PROA H
ATOM    832  C   ARG A  70      19.599 -51.959  53.870  1.00  0.00      PROA C
ATOM    833  O   ARG A  70      18.765 -51.071  53.742  1.00  0.00      PROA O
ATOM    834  N   ASN A  71      19.167 -53.259  54.026  1.00  0.00      PROA N
ATOM    835  HN  ASN A  71      19.872 -53.940  54.204  1.00  0.00      PROA H
ATOM    836  CA  ASN A  71      17.762 -53.630  53.752  1.00  0.00      PROA C
ATOM    837  HA  ASN A  71      17.634 -53.268  52.743  1.00  0.00      PROA H
ATOM    838  CB  ASN A  71      17.631 -55.135  53.821  1.00  0.00      PROA C
ATOM    839  HB1 ASN A  71      16.599 -55.489  53.615  1.00  0.00      PROA H
ATOM    840  HB2 ASN A  71      17.897 -55.441  54.856  1.00  0.00      PROA H
ATOM    841  CG  ASN A  71      18.492 -55.889  52.828  1.00  0.00      PROA C
ATOM    842  OD1 ASN A  71      18.816 -55.368  51.749  1.00  0.00      PROA O
ATOM    843  ND2 ASN A  71      19.069 -56.989  53.336  1.00  0.00      PROA N
ATOM    844 HD21 ASN A  71      19.693 -57.487  52.734  1.00  0.00      PROA H
ATOM    845 HD22 ASN A  71      18.776 -57.473  54.161  1.00  0.00      PROA H
ATOM    846  C   ASN A  71      16.772 -52.995  54.659  1.00  0.00      PROA C
ATOM    847  O   ASN A  71      15.650 -52.625  54.278  1.00  0.00      PROA O
ATOM    848  N   ASP A  72      17.134 -52.770  55.919  1.00  0.00      PROA N
ATOM    849  HN  ASP A  72      18.051 -53.021  56.219  1.00  0.00      PROA H
ATOM    850  CA  ASP A  72      16.356 -52.070  56.893  1.00  0.00      PROA C
ATOM    851  HA  ASP A  72      15.353 -52.459  56.797  1.00  0.00      PROA H
ATOM    852  CB  ASP A  72      16.770 -52.342  58.375  1.00  0.00      PROA C
ATOM    853  HB1 ASP A  72      16.386 -51.555  59.059  1.00  0.00      PROA H
ATOM    854  HB2 ASP A  72      17.879 -52.277  58.357  1.00  0.00      PROA H
ATOM    855  CG  ASP A  72      16.245 -53.586  58.772  1.00  0.00      PROA C
ATOM    856  OD1 ASP A  72      15.028 -53.845  58.559  1.00  0.00      PROA O
ATOM    857  OD2 ASP A  72      16.940 -54.307  59.558  1.00  0.00      PROA O
ATOM    858  C   ASP A  72      16.106 -50.597  56.590  1.00  0.00      PROA C
ATOM    859  O   ASP A  72      15.077 -50.152  57.070  1.00  0.00      PROA O
ATOM    860  N   ASP A  73      17.024 -49.826  55.872  1.00  0.00      PROA N
ATOM    861  HN  ASP A  73      17.939 -50.160  55.658  1.00  0.00      PROA H
ATOM    862  CA  ASP A  73      16.771 -48.416  55.643  1.00  0.00      PROA C
ATOM    863  HA  ASP A  73      16.423 -47.923  56.538  1.00  0.00      PROA H
ATOM    864  CB  ASP A  73      18.110 -47.623  55.250  1.00  0.00      PROA C
ATOM    865  HB1 ASP A  73      17.908 -46.534  55.339  1.00  0.00      PROA H
ATOM    866  HB2 ASP A  73      18.409 -47.951  54.231  1.00  0.00      PROA H
ATOM    867  CG  ASP A  73      19.225 -47.963  56.132  1.00  0.00      PROA C
ATOM    868  OD1 ASP A  73      20.132 -48.640  55.630  1.00  0.00      PROA O
ATOM    869  OD2 ASP A  73      19.094 -47.643  57.392  1.00  0.00      PROA O
ATOM    870  C   ASP A  73      15.800 -48.218  54.553  1.00  0.00      PROA C
ATOM    871  O   ASP A  73      14.974 -47.334  54.650  1.00  0.00      PROA O
ATOM    872  N   ILE A  74      15.757 -49.113  53.587  1.00  0.00      PROA N
ATOM    873  HN  ILE A  74      16.485 -49.794  53.556  1.00  0.00      PROA H
ATOM    874  CA  ILE A  74      14.588 -49.369  52.752  1.00  0.00      PROA C
ATOM    875  HA  ILE A  74      14.326 -48.416  52.316  1.00  0.00      PROA H
ATOM    876  CB  ILE A  74      14.861 -50.402  51.628  1.00  0.00      PROA C
ATOM    877  HB  ILE A  74      15.285 -51.307  52.115  1.00  0.00      PROA H
ATOM    878  CG2 ILE A  74      13.510 -50.767  50.943  1.00  0.00      PROA C
ATOM    879 HG21 ILE A  74      13.054 -49.827  50.567  1.00  0.00      PROA H
ATOM    880 HG22 ILE A  74      12.884 -51.330  51.668  1.00  0.00      PROA H
ATOM    881 HG23 ILE A  74      13.882 -51.438  50.139  1.00  0.00      PROA H
ATOM    882  CG1 ILE A  74      15.981 -49.868  50.706  1.00  0.00      PROA C
ATOM    883 HG11 ILE A  74      16.028 -50.514  49.803  1.00  0.00      PROA H
ATOM    884 HG12 ILE A  74      16.969 -50.025  51.189  1.00  0.00      PROA H
ATOM    885  CD  ILE A  74      15.989 -48.426  50.100  1.00  0.00      PROA C
ATOM    886  HD1 ILE A  74      16.202 -47.641  50.857  1.00  0.00      PROA H
ATOM    887  HD2 ILE A  74      15.024 -48.303  49.563  1.00  0.00      PROA H
ATOM    888  HD3 ILE A  74      16.854 -48.300  49.415  1.00  0.00      PROA H
ATOM    889  C   ILE A  74      13.337 -49.668  53.537  1.00  0.00      PROA C
ATOM    890  O   ILE A  74      12.318 -48.975  53.345  1.00  0.00      PROA O
ATOM    891  N   ARG A  75      13.349 -50.698  54.504  1.00  0.00      PROA N
ATOM    892  HN  ARG A  75      14.111 -51.267  54.804  1.00  0.00      PROA H
ATOM    893  CA  ARG A  75      12.207 -51.078  55.347  1.00  0.00      PROA C
ATOM    894  HA  ARG A  75      11.436 -51.254  54.611  1.00  0.00      PROA H
ATOM    895  CB  ARG A  75      12.293 -52.457  56.079  1.00  0.00      PROA C
ATOM    896  HB1 ARG A  75      11.359 -52.611  56.661  1.00  0.00      PROA H
ATOM    897  HB2 ARG A  75      13.024 -52.484  56.916  1.00  0.00      PROA H
ATOM    898  CG  ARG A  75      12.437 -53.642  55.050  1.00  0.00      PROA C
ATOM    899  HG1 ARG A  75      13.412 -53.609  54.518  1.00  0.00      PROA H
ATOM    900  HG2 ARG A  75      11.576 -53.553  54.355  1.00  0.00      PROA H
ATOM    901  CD  ARG A  75      12.334 -55.008  55.684  1.00  0.00      PROA C
ATOM    902  HD1 ARG A  75      12.163 -55.769  54.893  1.00  0.00      PROA H
ATOM    903  HD2 ARG A  75      11.480 -55.068  56.393  1.00  0.00      PROA H
ATOM    904  NE  ARG A  75      13.610 -55.196  56.453  1.00  0.00      PROA N
ATOM    905  HE  ARG A  75      13.805 -54.528  57.172  1.00  0.00      PROA H
ATOM    906  CZ  ARG A  75      14.501 -56.165  56.249  1.00  0.00      PROA C
ATOM    907  NH1 ARG A  75      14.386 -57.022  55.248  1.00  0.00      PROA N
ATOM    908 HH11 ARG A  75      13.691 -56.961  54.531  1.00  0.00      PROA H
ATOM    909 HH12 ARG A  75      15.012 -57.802  55.256  1.00  0.00      PROA H
ATOM    910  NH2 ARG A  75      15.535 -56.296  57.033  1.00  0.00      PROA N
ATOM    911 HH21 ARG A  75      15.566 -55.732  57.858  1.00  0.00      PROA H
ATOM    912 HH22 ARG A  75      16.198 -56.999  56.775  1.00  0.00      PROA H
ATOM    913  C   ARG A  75      11.650 -49.952  56.236  1.00  0.00      PROA C
ATOM    914  O   ARG A  75      10.449 -49.772  56.527  1.00  0.00      PROA O
ATOM    915  N   GLN A  76      12.568 -49.159  56.830  1.00  0.00      PROA N
ATOM    916  HN  GLN A  76      13.508 -49.492  56.810  1.00  0.00      PROA H
ATOM    917  CA  GLN A  76      12.158 -47.985  57.653  1.00  0.00      PROA C
ATOM    918  HA  GLN A  76      11.284 -48.265  58.223  1.00  0.00      PROA H
ATOM    919  CB  GLN A  76      13.379 -47.386  58.439  1.00  0.00      PROA C
ATOM    920  HB1 GLN A  76      13.448 -46.277  58.427  1.00  0.00      PROA H
ATOM    921  HB2 GLN A  76      14.324 -47.851  58.083  1.00  0.00      PROA H
ATOM    922  CG  GLN A  76      13.192 -47.887  59.954  1.00  0.00      PROA C
ATOM    923  HG1 GLN A  76      12.342 -47.374  60.451  1.00  0.00      PROA H
ATOM    924  HG2 GLN A  76      14.034 -47.495  60.563  1.00  0.00      PROA H
ATOM    925  CD  GLN A  76      13.008 -49.340  60.135  1.00  0.00      PROA C
ATOM    926  OE1 GLN A  76      12.004 -49.978  60.505  1.00  0.00      PROA O
ATOM    927  NE2 GLN A  76      14.048 -50.059  59.698  1.00  0.00      PROA N
ATOM    928 HE21 GLN A  76      13.957 -51.045  59.833  1.00  0.00      PROA H
ATOM    929 HE22 GLN A  76      14.863 -49.585  59.363  1.00  0.00      PROA H
ATOM    930  C   GLN A  76      11.520 -46.962  56.644  1.00  0.00      PROA C
ATOM    931  O   GLN A  76      10.666 -46.185  56.905  1.00  0.00      PROA O
ATOM    932  N   SER A  77      12.029 -46.870  55.406  1.00  0.00      PROA N
ATOM    933  HN  SER A  77      12.687 -47.570  55.137  1.00  0.00      PROA H
ATOM    934  CA  SER A  77      11.659 -45.790  54.524  1.00  0.00      PROA C
ATOM    935  HA  SER A  77      11.720 -44.892  55.120  1.00  0.00      PROA H
ATOM    936  CB  SER A  77      12.545 -45.625  53.201  1.00  0.00      PROA C
ATOM    937  HB1 SER A  77      12.231 -44.771  52.563  1.00  0.00      PROA H
ATOM    938  HB2 SER A  77      12.481 -46.550  52.590  1.00  0.00      PROA H
ATOM    939  OG  SER A  77      13.873 -45.293  53.594  1.00  0.00      PROA O
ATOM    940  HG1 SER A  77      14.186 -46.113  53.984  1.00  0.00      PROA H
ATOM    941  C   SER A  77      10.235 -45.945  54.000  1.00  0.00      PROA C
ATOM    942  O   SER A  77       9.492 -44.994  53.677  1.00  0.00      PROA O
ATOM    943  N   ILE A  78       9.743 -47.210  53.816  1.00  0.00      PROA N
ATOM    944  HN  ILE A  78      10.309 -48.011  53.995  1.00  0.00      PROA H
ATOM    945  CA  ILE A  78       8.437 -47.503  53.299  1.00  0.00      PROA C
ATOM    946  HA  ILE A  78       7.963 -46.564  53.050  1.00  0.00      PROA H
ATOM    947  CB  ILE A  78       8.415 -48.466  52.162  1.00  0.00      PROA C
ATOM    948  HB  ILE A  78       7.338 -48.559  51.904  1.00  0.00      PROA H
ATOM    949  CG2 ILE A  78       9.095 -47.959  50.902  1.00  0.00      PROA C
ATOM    950 HG21 ILE A  78       8.840 -48.569  50.009  1.00  0.00      PROA H
ATOM    951 HG22 ILE A  78      10.192 -47.875  51.059  1.00  0.00      PROA H
ATOM    952 HG23 ILE A  78       8.762 -46.929  50.651  1.00  0.00      PROA H
ATOM    953  CG1 ILE A  78       8.920 -49.918  52.509  1.00  0.00      PROA C
ATOM    954 HG11 ILE A  78       8.798 -50.109  53.597  1.00  0.00      PROA H
ATOM    955 HG12 ILE A  78       9.963 -50.051  52.149  1.00  0.00      PROA H
ATOM    956  CD  ILE A  78       7.978 -50.984  51.998  1.00  0.00      PROA C
ATOM    957  HD1 ILE A  78       6.898 -50.782  52.165  1.00  0.00      PROA H
ATOM    958  HD2 ILE A  78       8.304 -51.993  52.330  1.00  0.00      PROA H
ATOM    959  HD3 ILE A  78       8.157 -50.970  50.902  1.00  0.00      PROA H
ATOM    960  C   ILE A  78       7.471 -47.915  54.392  1.00  0.00      PROA C
ATOM    961  O   ILE A  78       6.388 -48.404  54.125  1.00  0.00      PROA O
ATOM    962  N   LEU A  79       7.834 -47.839  55.701  1.00  0.00      PROA N
ATOM    963  HN  LEU A  79       8.649 -47.327  55.961  1.00  0.00      PROA H
ATOM    964  CA  LEU A  79       7.065 -48.258  56.868  1.00  0.00      PROA C
ATOM    965  HA  LEU A  79       6.994 -49.335  56.908  1.00  0.00      PROA H
ATOM    966  CB  LEU A  79       8.005 -47.792  58.000  1.00  0.00      PROA C
ATOM    967  HB1 LEU A  79       8.196 -46.703  57.893  1.00  0.00      PROA H
ATOM    968  HB2 LEU A  79       8.949 -48.322  57.754  1.00  0.00      PROA H
ATOM    969  CG  LEU A  79       7.607 -48.093  59.447  1.00  0.00      PROA C
ATOM    970  HG  LEU A  79       7.031 -49.043  59.473  1.00  0.00      PROA H
ATOM    971  CD1 LEU A  79       8.921 -48.406  60.268  1.00  0.00      PROA C
ATOM    972 HD11 LEU A  79       8.831 -48.548  61.366  1.00  0.00      PROA H
ATOM    973 HD12 LEU A  79       9.547 -47.491  60.209  1.00  0.00      PROA H
ATOM    974 HD13 LEU A  79       9.522 -49.182  59.747  1.00  0.00      PROA H
ATOM    975  CD2 LEU A  79       6.916 -46.846  60.063  1.00  0.00      PROA C
ATOM    976 HD21 LEU A  79       6.856 -47.007  61.160  1.00  0.00      PROA H
ATOM    977 HD22 LEU A  79       5.909 -46.679  59.623  1.00  0.00      PROA H
ATOM    978 HD23 LEU A  79       7.649 -46.026  59.905  1.00  0.00      PROA H
ATOM    979  C   LEU A  79       5.640 -47.802  57.069  1.00  0.00      PROA C
ATOM    980  O   LEU A  79       4.763 -48.571  57.465  1.00  0.00      PROA O
ATOM    981  N   ALA A  80       5.367 -46.579  56.745  1.00  0.00      PROA N
ATOM    982  HN  ALA A  80       6.052 -45.917  56.451  1.00  0.00      PROA H
ATOM    983  CA  ALA A  80       4.013 -45.979  56.901  1.00  0.00      PROA C
ATOM    984  HA  ALA A  80       3.528 -46.371  57.782  1.00  0.00      PROA H
ATOM    985  CB  ALA A  80       4.145 -44.475  57.049  1.00  0.00      PROA C
ATOM    986  HB1 ALA A  80       3.117 -44.054  57.040  1.00  0.00      PROA H
ATOM    987  HB2 ALA A  80       4.621 -44.031  56.149  1.00  0.00      PROA H
ATOM    988  HB3 ALA A  80       4.670 -44.147  57.972  1.00  0.00      PROA H
ATOM    989  C   ALA A  80       3.238 -46.197  55.567  1.00  0.00      PROA C
ATOM    990  O   ALA A  80       2.135 -45.592  55.349  1.00  0.00      PROA O
ATOM    991  N   LEU A  81       3.747 -47.069  54.623  1.00  0.00      PROA N
ATOM    992  HN  LEU A  81       4.715 -47.306  54.662  1.00  0.00      PROA H
ATOM    993  CA  LEU A  81       2.975 -47.465  53.480  1.00  0.00      PROA C
ATOM    994  HA  LEU A  81       2.104 -46.827  53.479  1.00  0.00      PROA H
ATOM    995  CB  LEU A  81       3.883 -47.313  52.192  1.00  0.00      PROA C
ATOM    996  HB1 LEU A  81       3.212 -47.522  51.332  1.00  0.00      PROA H
ATOM    997  HB2 LEU A  81       4.741 -48.008  52.314  1.00  0.00      PROA H
ATOM    998  CG  LEU A  81       4.458 -45.962  51.884  1.00  0.00      PROA C
ATOM    999  HG  LEU A  81       5.047 -45.730  52.797  1.00  0.00      PROA H
ATOM   1000  CD1 LEU A  81       5.377 -46.086  50.619  1.00  0.00      PROA C
ATOM   1001 HD11 LEU A  81       5.913 -47.056  50.688  1.00  0.00      PROA H
ATOM   1002 HD12 LEU A  81       6.031 -45.215  50.400  1.00  0.00      PROA H
ATOM   1003 HD13 LEU A  81       4.598 -46.271  49.849  1.00  0.00      PROA H
ATOM   1004  CD2 LEU A  81       3.498 -44.746  51.735  1.00  0.00      PROA C
ATOM   1005 HD21 LEU A  81       4.202 -43.965  51.375  1.00  0.00      PROA H
ATOM   1006 HD22 LEU A  81       2.949 -44.638  52.694  1.00  0.00      PROA H
ATOM   1007 HD23 LEU A  81       2.808 -44.882  50.875  1.00  0.00      PROA H
ATOM   1008  C   LEU A  81       2.422 -48.919  53.648  1.00  0.00      PROA C
ATOM   1009  O   LEU A  81       1.489 -49.297  52.926  1.00  0.00      PROA O
ATOM   1010  N   GLY A  82       2.990 -49.659  54.553  1.00  0.00      PROA N
ATOM   1011  HN  GLY A  82       3.524 -49.155  55.227  1.00  0.00      PROA H
ATOM   1012  CA  GLY A  82       2.711 -51.068  54.792  1.00  0.00      PROA C
ATOM   1013  HA1 GLY A  82       1.646 -51.136  54.962  1.00  0.00      PROA H
ATOM   1014  HA2 GLY A  82       3.217 -51.270  55.724  1.00  0.00      PROA H
ATOM   1015  C   GLY A  82       3.133 -52.011  53.650  1.00  0.00      PROA C
ATOM   1016  O   GLY A  82       4.002 -51.687  52.884  1.00  0.00      PROA O
ATOM   1017  N   GLU A  83       2.613 -53.249  53.589  1.00  0.00      PROA N
ATOM   1018  HN  GLU A  83       1.974 -53.599  54.270  1.00  0.00      PROA H
ATOM   1019  CA  GLU A  83       2.965 -54.134  52.551  1.00  0.00      PROA C
ATOM   1020  HA  GLU A  83       4.037 -54.249  52.611  1.00  0.00      PROA H
ATOM   1021  CB  GLU A  83       2.262 -55.457  52.854  1.00  0.00      PROA C
ATOM   1022  HB1 GLU A  83       2.377 -56.088  51.947  1.00  0.00      PROA H
ATOM   1023  HB2 GLU A  83       1.182 -55.197  52.893  1.00  0.00      PROA H
ATOM   1024  CG  GLU A  83       2.732 -56.196  54.053  1.00  0.00      PROA C
ATOM   1025  HG1 GLU A  83       2.247 -57.196  54.089  1.00  0.00      PROA H
ATOM   1026  HG2 GLU A  83       2.508 -55.760  55.050  1.00  0.00      PROA H
ATOM   1027  CD  GLU A  83       4.186 -56.654  53.979  1.00  0.00      PROA C
ATOM   1028  OE1 GLU A  83       5.066 -55.798  54.012  1.00  0.00      PROA O
ATOM   1029  OE2 GLU A  83       4.463 -57.883  53.820  1.00  0.00      PROA O
ATOM   1030  C   GLU A  83       2.636 -53.675  51.107  1.00  0.00      PROA C
ATOM   1031  O   GLU A  83       1.651 -52.986  50.924  1.00  0.00      PROA O
ATOM   1032  N   PRO A  84       3.428 -54.016  50.109  1.00  0.00      PROA N
ATOM   1033  CD  PRO A  84       4.723 -54.671  50.205  1.00  0.00      PROA C
ATOM   1034  HD1 PRO A  84       4.652 -55.680  50.664  1.00  0.00      PROA H
ATOM   1035  HD2 PRO A  84       5.374 -54.027  50.835  1.00  0.00      PROA H
ATOM   1036  CA  PRO A  84       3.007 -53.990  48.737  1.00  0.00      PROA C
ATOM   1037  HA  PRO A  84       3.236 -52.966  48.484  1.00  0.00      PROA H
ATOM   1038  CB  PRO A  84       3.921 -55.046  48.045  1.00  0.00      PROA C
ATOM   1039  HB1 PRO A  84       4.163 -54.744  47.003  1.00  0.00      PROA H
ATOM   1040  HB2 PRO A  84       3.611 -56.113  48.046  1.00  0.00      PROA H
ATOM   1041  CG  PRO A  84       5.195 -54.824  48.763  1.00  0.00      PROA C
ATOM   1042  HG1 PRO A  84       5.791 -55.761  48.756  1.00  0.00      PROA H
ATOM   1043  HG2 PRO A  84       5.826 -53.915  48.663  1.00  0.00      PROA H
ATOM   1044  C   PRO A  84       1.562 -54.212  48.367  1.00  0.00      PROA C
ATOM   1045  O   PRO A  84       1.019 -55.219  48.860  1.00  0.00      PROA O
ATOM   1046  N   GLY A  85       0.958 -53.355  47.489  1.00  0.00      PROA N
ATOM   1047  HN  GLY A  85       1.549 -52.626  47.152  1.00  0.00      PROA H
ATOM   1048  CA  GLY A  85      -0.383 -53.394  46.987  1.00  0.00      PROA C
ATOM   1049  HA1 GLY A  85      -0.467 -52.464  46.444  1.00  0.00      PROA H
ATOM   1050  HA2 GLY A  85      -1.064 -53.502  47.819  1.00  0.00      PROA H
ATOM   1051  C   GLY A  85      -0.513 -54.498  45.999  1.00  0.00      PROA C
ATOM   1052  O   GLY A  85       0.221 -55.416  45.902  1.00  0.00      PROA O
ATOM   1053  N   THR A  86      -1.526 -54.298  45.115  1.00  0.00      PROA N
ATOM   1054  HN  THR A  86      -1.986 -53.415  45.067  1.00  0.00      PROA H
ATOM   1055  CA  THR A  86      -1.751 -55.209  44.005  1.00  0.00      PROA C
ATOM   1056  HA  THR A  86      -1.433 -56.198  44.297  1.00  0.00      PROA H
ATOM   1057  CB  THR A  86      -3.192 -55.344  43.602  1.00  0.00      PROA C
ATOM   1058  HB  THR A  86      -3.307 -56.142  42.838  1.00  0.00      PROA H
ATOM   1059  OG1 THR A  86      -3.681 -54.158  43.011  1.00  0.00      PROA O
ATOM   1060  HG1 THR A  86      -4.445 -54.547  42.580  1.00  0.00      PROA H
ATOM   1061  CG2 THR A  86      -4.169 -55.587  44.720  1.00  0.00      PROA C
ATOM   1062 HG21 THR A  86      -5.187 -55.603  44.276  1.00  0.00      PROA H
ATOM   1063 HG22 THR A  86      -4.076 -54.818  45.516  1.00  0.00      PROA H
ATOM   1064 HG23 THR A  86      -3.895 -56.603  45.078  1.00  0.00      PROA H
ATOM   1065  C   THR A  86      -0.902 -54.733  42.800  1.00  0.00      PROA C
ATOM   1066  O   THR A  86      -0.440 -53.597  42.794  1.00  0.00      PROA O
ATOM   1067  N   PHE A  87      -0.580 -55.613  41.852  1.00  0.00      PROA N
ATOM   1068  HN  PHE A  87      -0.945 -56.536  41.943  1.00  0.00      PROA H
ATOM   1069  CA  PHE A  87       0.217 -55.289  40.717  1.00  0.00      PROA C
ATOM   1070  HA  PHE A  87       1.187 -54.939  41.036  1.00  0.00      PROA H
ATOM   1071  CB  PHE A  87       0.293 -56.546  39.745  1.00  0.00      PROA C
ATOM   1072  HB1 PHE A  87      -0.701 -57.024  39.607  1.00  0.00      PROA H
ATOM   1073  HB2 PHE A  87       0.908 -57.337  40.225  1.00  0.00      PROA H
ATOM   1074  CG  PHE A  87       0.959 -56.268  38.464  1.00  0.00      PROA C
ATOM   1075  CD1 PHE A  87       0.334 -56.543  37.234  1.00  0.00      PROA C
ATOM   1076  HD1 PHE A  87      -0.638 -57.002  37.127  1.00  0.00      PROA H
ATOM   1077  CE1 PHE A  87       0.984 -56.278  35.998  1.00  0.00      PROA C
ATOM   1078  HE1 PHE A  87       0.604 -56.626  35.050  1.00  0.00      PROA H
ATOM   1079  CZ  PHE A  87       2.163 -55.517  36.079  1.00  0.00      PROA C
ATOM   1080  HZ  PHE A  87       2.692 -55.280  35.167  1.00  0.00      PROA H
ATOM   1081  CD2 PHE A  87       2.143 -55.606  38.482  1.00  0.00      PROA C
ATOM   1082  HD2 PHE A  87       2.650 -55.526  39.432  1.00  0.00      PROA H
ATOM   1083  CE2 PHE A  87       2.696 -55.139  37.346  1.00  0.00      PROA C
ATOM   1084  HE2 PHE A  87       3.677 -54.688  37.349  1.00  0.00      PROA H
ATOM   1085  C   PHE A  87      -0.417 -54.122  39.953  1.00  0.00      PROA C
ATOM   1086  O   PHE A  87       0.281 -53.116  39.636  1.00  0.00      PROA O
ATOM   1087  N   MET A  88      -1.785 -54.049  39.743  1.00  0.00      PROA N
ATOM   1088  HN  MET A  88      -2.326 -54.864  39.936  1.00  0.00      PROA H
ATOM   1089  CA  MET A  88      -2.365 -52.784  39.191  1.00  0.00      PROA C
ATOM   1090  HA  MET A  88      -1.819 -52.365  38.358  1.00  0.00      PROA H
ATOM   1091  CB  MET A  88      -3.758 -53.050  38.585  1.00  0.00      PROA C
ATOM   1092  HB1 MET A  88      -4.240 -52.094  38.289  1.00  0.00      PROA H
ATOM   1093  HB2 MET A  88      -4.430 -53.570  39.300  1.00  0.00      PROA H
ATOM   1094  CG  MET A  88      -3.854 -53.944  37.305  1.00  0.00      PROA C
ATOM   1095  HG1 MET A  88      -4.877 -54.370  37.231  1.00  0.00      PROA H
ATOM   1096  HG2 MET A  88      -3.221 -54.836  37.495  1.00  0.00      PROA H
ATOM   1097  SD  MET A  88      -3.514 -52.994  35.742  1.00  0.00      PROA S
ATOM   1098  CE  MET A  88      -1.840 -53.757  35.460  1.00  0.00      PROA C
ATOM   1099  HE1 MET A  88      -1.902 -54.851  35.641  1.00  0.00      PROA H
ATOM   1100  HE2 MET A  88      -1.074 -53.309  36.128  1.00  0.00      PROA H
ATOM   1101  HE3 MET A  88      -1.451 -53.712  34.420  1.00  0.00      PROA H
ATOM   1102  C   MET A  88      -2.473 -51.545  40.088  1.00  0.00      PROA C
ATOM   1103  O   MET A  88      -2.529 -50.390  39.631  1.00  0.00      PROA O
ATOM   1104  N   THR A  89      -2.576 -51.699  41.396  1.00  0.00      PROA N
ATOM   1105  HN  THR A  89      -2.548 -52.634  41.740  1.00  0.00      PROA H
ATOM   1106  CA  THR A  89      -2.606 -50.544  42.346  1.00  0.00      PROA C
ATOM   1107  HA  THR A  89      -3.120 -49.756  41.816  1.00  0.00      PROA H
ATOM   1108  CB  THR A  89      -3.585 -50.725  43.537  1.00  0.00      PROA C
ATOM   1109  HB  THR A  89      -3.702 -49.720  43.995  1.00  0.00      PROA H
ATOM   1110  OG1 THR A  89      -3.120 -51.765  44.341  1.00  0.00      PROA O
ATOM   1111  HG1 THR A  89      -3.375 -52.577  43.898  1.00  0.00      PROA H
ATOM   1112  CG2 THR A  89      -4.935 -51.218  43.018  1.00  0.00      PROA C
ATOM   1113 HG21 THR A  89      -4.939 -52.244  42.591  1.00  0.00      PROA H
ATOM   1114 HG22 THR A  89      -5.338 -50.556  42.223  1.00  0.00      PROA H
ATOM   1115 HG23 THR A  89      -5.654 -51.202  43.864  1.00  0.00      PROA H
ATOM   1116  C   THR A  89      -1.318 -49.989  42.810  1.00  0.00      PROA C
ATOM   1117  O   THR A  89      -1.284 -48.748  43.143  1.00  0.00      PROA O
ATOM   1118  N   GLN A  90      -0.225 -50.826  42.960  1.00  0.00      PROA N
ATOM   1119  HN  GLN A  90      -0.165 -51.796  42.736  1.00  0.00      PROA H
ATOM   1120  CA  GLN A  90       0.983 -50.418  43.591  1.00  0.00      PROA C
ATOM   1121  HA  GLN A  90       0.577 -50.043  44.519  1.00  0.00      PROA H
ATOM   1122  CB  GLN A  90       1.994 -51.575  43.773  1.00  0.00      PROA C
ATOM   1123  HB1 GLN A  90       2.077 -51.958  42.734  1.00  0.00      PROA H
ATOM   1124  HB2 GLN A  90       1.589 -52.484  44.268  1.00  0.00      PROA H
ATOM   1125  CG  GLN A  90       3.330 -51.127  44.520  1.00  0.00      PROA C
ATOM   1126  HG1 GLN A  90       3.847 -50.338  43.934  1.00  0.00      PROA H
ATOM   1127  HG2 GLN A  90       3.998 -52.013  44.572  1.00  0.00      PROA H
ATOM   1128  CD  GLN A  90       3.044 -50.573  45.935  1.00  0.00      PROA C
ATOM   1129  OE1 GLN A  90       2.537 -51.296  46.813  1.00  0.00      PROA O
ATOM   1130  NE2 GLN A  90       3.388 -49.289  46.177  1.00  0.00      PROA N
ATOM   1131 HE21 GLN A  90       3.852 -48.741  45.481  1.00  0.00      PROA H
ATOM   1132 HE22 GLN A  90       3.226 -49.003  47.121  1.00  0.00      PROA H
ATOM   1133  C   GLN A  90       1.712 -49.375  42.818  1.00  0.00      PROA C
ATOM   1134  O   GLN A  90       2.198 -49.630  41.690  1.00  0.00      PROA O
ATOM   1135  N   ASP A  91       1.800 -48.144  43.465  1.00  0.00      PROA N
ATOM   1136  HN  ASP A  91       1.313 -47.946  44.312  1.00  0.00      PROA H
ATOM   1137  CA  ASP A  91       2.447 -47.133  42.799  1.00  0.00      PROA C
ATOM   1138  HA  ASP A  91       2.239 -47.204  41.741  1.00  0.00      PROA H
ATOM   1139  CB  ASP A  91       1.755 -45.822  43.313  1.00  0.00      PROA C
ATOM   1140  HB1 ASP A  91       1.603 -46.026  44.395  1.00  0.00      PROA H
ATOM   1141  HB2 ASP A  91       0.759 -45.744  42.827  1.00  0.00      PROA H
ATOM   1142  CG  ASP A  91       2.513 -44.469  43.150  1.00  0.00      PROA C
ATOM   1143  OD1 ASP A  91       2.187 -43.478  43.859  1.00  0.00      PROA O
ATOM   1144  OD2 ASP A  91       3.479 -44.334  42.282  1.00  0.00      PROA O
ATOM   1145  C   ASP A  91       3.983 -47.168  43.008  1.00  0.00      PROA C
ATOM   1146  O   ASP A  91       4.437 -47.190  44.128  1.00  0.00      PROA O
ATOM   1147  N   VAL A  92       4.810 -47.037  41.950  1.00  0.00      PROA N
ATOM   1148  HN  VAL A  92       4.452 -46.695  41.085  1.00  0.00      PROA H
ATOM   1149  CA  VAL A  92       6.232 -47.188  42.126  1.00  0.00      PROA C
ATOM   1150  HA  VAL A  92       6.442 -47.735  43.034  1.00  0.00      PROA H
ATOM   1151  CB  VAL A  92       6.905 -47.822  40.891  1.00  0.00      PROA C
ATOM   1152  HB  VAL A  92       7.944 -48.082  41.186  1.00  0.00      PROA H
ATOM   1153  CG1 VAL A  92       6.180 -49.075  40.379  1.00  0.00      PROA C
ATOM   1154 HG11 VAL A  92       5.169 -48.834  39.987  1.00  0.00      PROA H
ATOM   1155 HG12 VAL A  92       5.933 -49.914  41.064  1.00  0.00      PROA H
ATOM   1156 HG13 VAL A  92       6.790 -49.578  39.599  1.00  0.00      PROA H
ATOM   1157  CG2 VAL A  92       6.962 -46.858  39.640  1.00  0.00      PROA C
ATOM   1158 HG21 VAL A  92       7.424 -45.879  39.889  1.00  0.00      PROA H
ATOM   1159 HG22 VAL A  92       5.941 -46.736  39.221  1.00  0.00      PROA H
ATOM   1160 HG23 VAL A  92       7.678 -47.326  38.930  1.00  0.00      PROA H
ATOM   1161  C   VAL A  92       6.918 -45.833  42.437  1.00  0.00      PROA C
ATOM   1162  O   VAL A  92       8.007 -45.883  42.993  1.00  0.00      PROA O
ATOM   1163  N   ASN A  93       6.273 -44.691  42.089  1.00  0.00      PROA N
ATOM   1164  HN  ASN A  93       5.370 -44.801  41.680  1.00  0.00      PROA H
ATOM   1165  CA  ASN A  93       6.689 -43.335  42.465  1.00  0.00      PROA C
ATOM   1166  HA  ASN A  93       7.687 -43.079  42.141  1.00  0.00      PROA H
ATOM   1167  CB  ASN A  93       5.958 -42.192  41.693  1.00  0.00      PROA C
ATOM   1168  HB1 ASN A  93       6.342 -41.195  42.001  1.00  0.00      PROA H
ATOM   1169  HB2 ASN A  93       4.924 -42.098  42.088  1.00  0.00      PROA H
ATOM   1170  CG  ASN A  93       6.065 -42.280  40.190  1.00  0.00      PROA C
ATOM   1171  OD1 ASN A  93       6.819 -43.135  39.684  1.00  0.00      PROA O
ATOM   1172  ND2 ASN A  93       5.268 -41.566  39.414  1.00  0.00      PROA N
ATOM   1173 HD21 ASN A  93       5.424 -41.702  38.436  1.00  0.00      PROA H
ATOM   1174 HD22 ASN A  93       4.728 -40.808  39.781  1.00  0.00      PROA H
ATOM   1175  C   ASN A  93       6.620 -43.068  43.976  1.00  0.00      PROA C
ATOM   1176  O   ASN A  93       7.472 -42.348  44.484  1.00  0.00      PROA O
ATOM   1177  N   ILE A  94       5.657 -43.637  44.732  1.00  0.00      PROA N
ATOM   1178  HN  ILE A  94       4.953 -44.208  44.316  1.00  0.00      PROA H
ATOM   1179  CA  ILE A  94       5.539 -43.291  46.153  1.00  0.00      PROA C
ATOM   1180  HA  ILE A  94       5.704 -42.224  46.187  1.00  0.00      PROA H
ATOM   1181  CB  ILE A  94       4.143 -43.582  46.815  1.00  0.00      PROA C
ATOM   1182  HB  ILE A  94       3.411 -42.896  46.337  1.00  0.00      PROA H
ATOM   1183  CG2 ILE A  94       3.710 -45.021  46.458  1.00  0.00      PROA C
ATOM   1184 HG21 ILE A  94       4.429 -45.656  47.018  1.00  0.00      PROA H
ATOM   1185 HG22 ILE A  94       3.681 -45.286  45.379  1.00  0.00      PROA H
ATOM   1186 HG23 ILE A  94       2.689 -45.220  46.850  1.00  0.00      PROA H
ATOM   1187  CG1 ILE A  94       4.017 -43.349  48.307  1.00  0.00      PROA C
ATOM   1188 HG11 ILE A  94       4.860 -43.832  48.847  1.00  0.00      PROA H
ATOM   1189 HG12 ILE A  94       3.119 -43.862  48.713  1.00  0.00      PROA H
ATOM   1190  CD  ILE A  94       4.058 -41.943  48.813  1.00  0.00      PROA C
ATOM   1191  HD1 ILE A  94       3.866 -41.896  49.906  1.00  0.00      PROA H
ATOM   1192  HD2 ILE A  94       3.224 -41.440  48.279  1.00  0.00      PROA H
ATOM   1193  HD3 ILE A  94       4.973 -41.372  48.546  1.00  0.00      PROA H
ATOM   1194  C   ILE A  94       6.660 -43.887  47.017  1.00  0.00      PROA C
ATOM   1195  O   ILE A  94       7.175 -43.305  47.933  1.00  0.00      PROA O
ATOM   1196  N   ILE A  95       7.119 -45.054  46.563  1.00  0.00      PROA N
ATOM   1197  HN  ILE A  95       6.797 -45.496  45.729  1.00  0.00      PROA H
ATOM   1198  CA  ILE A  95       8.355 -45.649  47.079  1.00  0.00      PROA C
ATOM   1199  HA  ILE A  95       8.411 -45.590  48.156  1.00  0.00      PROA H
ATOM   1200  CB  ILE A  95       8.357 -47.159  46.871  1.00  0.00      PROA C
ATOM   1201  HB  ILE A  95       8.135 -47.437  45.819  1.00  0.00      PROA H
ATOM   1202  CG2 ILE A  95       9.718 -47.689  47.306  1.00  0.00      PROA C
ATOM   1203 HG21 ILE A  95       9.809 -48.793  47.383  1.00  0.00      PROA H
ATOM   1204 HG22 ILE A  95       9.878 -47.389  48.364  1.00  0.00      PROA H
ATOM   1205 HG23 ILE A  95      10.543 -47.251  46.703  1.00  0.00      PROA H
ATOM   1206  CG1 ILE A  95       7.138 -47.828  47.640  1.00  0.00      PROA C
ATOM   1207 HG11 ILE A  95       6.229 -47.251  47.365  1.00  0.00      PROA H
ATOM   1208 HG12 ILE A  95       7.194 -47.714  48.744  1.00  0.00      PROA H
ATOM   1209  CD  ILE A  95       6.867 -49.299  47.202  1.00  0.00      PROA C
ATOM   1210  HD1 ILE A  95       5.885 -49.588  47.632  1.00  0.00      PROA H
ATOM   1211  HD2 ILE A  95       7.603 -50.068  47.523  1.00  0.00      PROA H
ATOM   1212  HD3 ILE A  95       6.745 -49.466  46.111  1.00  0.00      PROA H
ATOM   1213  C   ILE A  95       9.654 -44.822  46.667  1.00  0.00      PROA C
ATOM   1214  O   ILE A  95      10.503 -44.588  47.564  1.00  0.00      PROA O
ATOM   1215  N   GLN A  96       9.882 -44.333  45.443  1.00  0.00      PROA N
ATOM   1216  HN  GLN A  96       9.197 -44.656  44.795  1.00  0.00      PROA H
ATOM   1217  CA  GLN A  96      10.836 -43.365  45.018  1.00  0.00      PROA C
ATOM   1218  HA  GLN A  96      11.789 -43.862  45.127  1.00  0.00      PROA H
ATOM   1219  CB  GLN A  96      10.741 -42.785  43.550  1.00  0.00      PROA C
ATOM   1220  HB1 GLN A  96      11.613 -42.099  43.486  1.00  0.00      PROA H
ATOM   1221  HB2 GLN A  96       9.885 -42.083  43.455  1.00  0.00      PROA H
ATOM   1222  CG  GLN A  96      10.751 -43.788  42.413  1.00  0.00      PROA C
ATOM   1223  HG1 GLN A  96       9.788 -44.341  42.386  1.00  0.00      PROA H
ATOM   1224  HG2 GLN A  96      11.538 -44.571  42.460  1.00  0.00      PROA H
ATOM   1225  CD  GLN A  96      10.709 -42.896  41.144  1.00  0.00      PROA C
ATOM   1226  OE1 GLN A  96       9.751 -42.251  40.774  1.00  0.00      PROA O
ATOM   1227  NE2 GLN A  96      11.844 -42.992  40.413  1.00  0.00      PROA N
ATOM   1228 HE21 GLN A  96      12.675 -43.250  40.907  1.00  0.00      PROA H
ATOM   1229 HE22 GLN A  96      12.048 -42.493  39.571  1.00  0.00      PROA H
ATOM   1230  C   GLN A  96      10.885 -42.185  45.903  1.00  0.00      PROA C
ATOM   1231  O   GLN A  96      11.896 -41.846  46.480  1.00  0.00      PROA O
ATOM   1232  N   THR A  97       9.764 -41.517  46.104  1.00  0.00      PROA N
ATOM   1233  HN  THR A  97       8.875 -41.866  45.815  1.00  0.00      PROA H
ATOM   1234  CA  THR A  97       9.684 -40.342  47.059  1.00  0.00      PROA C
ATOM   1235  HA  THR A  97      10.276 -39.549  46.627  1.00  0.00      PROA H
ATOM   1236  CB  THR A  97       8.309 -39.695  47.027  1.00  0.00      PROA C
ATOM   1237  HB  THR A  97       7.551 -40.464  47.287  1.00  0.00      PROA H
ATOM   1238  OG1 THR A  97       8.185 -39.167  45.730  1.00  0.00      PROA O
ATOM   1239  HG1 THR A  97       7.233 -39.096  45.626  1.00  0.00      PROA H
ATOM   1240  CG2 THR A  97       8.088 -38.478  47.916  1.00  0.00      PROA C
ATOM   1241 HG21 THR A  97       7.970 -38.816  48.968  1.00  0.00      PROA H
ATOM   1242 HG22 THR A  97       7.167 -37.876  47.759  1.00  0.00      PROA H
ATOM   1243 HG23 THR A  97       8.978 -37.817  47.843  1.00  0.00      PROA H
ATOM   1244  C   THR A  97      10.099 -40.594  48.471  1.00  0.00      PROA C
ATOM   1245  O   THR A  97      10.803 -39.796  49.094  1.00  0.00      PROA O
ATOM   1246  N   GLN A  98       9.699 -41.741  49.029  1.00  0.00      PROA N
ATOM   1247  HN  GLN A  98       9.192 -42.439  48.530  1.00  0.00      PROA H
ATOM   1248  CA  GLN A  98      10.024 -42.065  50.402  1.00  0.00      PROA C
ATOM   1249  HA  GLN A  98       9.784 -41.258  51.077  1.00  0.00      PROA H
ATOM   1250  CB  GLN A  98       9.586 -43.455  50.885  1.00  0.00      PROA C
ATOM   1251  HB1 GLN A  98      10.133 -43.707  51.819  1.00  0.00      PROA H
ATOM   1252  HB2 GLN A  98       9.909 -44.259  50.191  1.00  0.00      PROA H
ATOM   1253  CG  GLN A  98       8.125 -43.660  51.174  1.00  0.00      PROA C
ATOM   1254  HG1 GLN A  98       8.160 -44.578  51.798  1.00  0.00      PROA H
ATOM   1255  HG2 GLN A  98       7.527 -43.838  50.255  1.00  0.00      PROA H
ATOM   1256  CD  GLN A  98       7.511 -42.588  52.098  1.00  0.00      PROA C
ATOM   1257  OE1 GLN A  98       6.657 -41.790  51.688  1.00  0.00      PROA O
ATOM   1258  NE2 GLN A  98       7.834 -42.516  53.358  1.00  0.00      PROA N
ATOM   1259 HE21 GLN A  98       8.595 -43.050  53.725  1.00  0.00      PROA H
ATOM   1260 HE22 GLN A  98       7.406 -41.760  53.853  1.00  0.00      PROA H
ATOM   1261  C   GLN A  98      11.460 -42.110  50.548  1.00  0.00      PROA C
ATOM   1262  O   GLN A  98      12.013 -41.747  51.603  1.00  0.00      PROA O
ATOM   1263  N   ILE A  99      12.219 -42.644  49.551  1.00  0.00      PROA N
ATOM   1264  HN  ILE A  99      11.723 -42.985  48.756  1.00  0.00      PROA H
ATOM   1265  CA  ILE A  99      13.663 -42.727  49.690  1.00  0.00      PROA C
ATOM   1266  HA  ILE A  99      14.027 -42.913  50.690  1.00  0.00      PROA H
ATOM   1267  CB  ILE A  99      14.225 -43.779  48.727  1.00  0.00      PROA C
ATOM   1268  HB  ILE A  99      13.499 -43.869  47.890  1.00  0.00      PROA H
ATOM   1269  CG2 ILE A  99      15.613 -43.437  48.029  1.00  0.00      PROA C
ATOM   1270 HG21 ILE A  99      15.870 -44.183  47.247  1.00  0.00      PROA H
ATOM   1271 HG22 ILE A  99      16.360 -43.443  48.852  1.00  0.00      PROA H
ATOM   1272 HG23 ILE A  99      15.527 -42.490  47.455  1.00  0.00      PROA H
ATOM   1273  CG1 ILE A  99      14.287 -45.170  49.420  1.00  0.00      PROA C
ATOM   1274 HG11 ILE A  99      14.682 -45.001  50.445  1.00  0.00      PROA H
ATOM   1275 HG12 ILE A  99      14.996 -45.729  48.773  1.00  0.00      PROA H
ATOM   1276  CD  ILE A  99      13.012 -46.001  49.539  1.00  0.00      PROA C
ATOM   1277  HD1 ILE A  99      13.152 -47.008  49.986  1.00  0.00      PROA H
ATOM   1278  HD2 ILE A  99      12.522 -46.181  48.558  1.00  0.00      PROA H
ATOM   1279  HD3 ILE A  99      12.227 -45.425  50.075  1.00  0.00      PROA H
ATOM   1280  C   ILE A  99      14.373 -41.437  49.431  1.00  0.00      PROA C
ATOM   1281  O   ILE A  99      15.211 -41.028  50.172  1.00  0.00      PROA O
ATOM   1282  N   GLU A 100      13.904 -40.624  48.487  1.00  0.00      PROA N
ATOM   1283  HN  GLU A 100      13.168 -40.942  47.895  1.00  0.00      PROA H
ATOM   1284  CA  GLU A 100      14.311 -39.316  48.200  1.00  0.00      PROA C
ATOM   1285  HA  GLU A 100      15.386 -39.305  48.099  1.00  0.00      PROA H
ATOM   1286  CB  GLU A 100      13.425 -38.789  47.014  1.00  0.00      PROA C
ATOM   1287  HB1 GLU A 100      12.333 -38.948  47.136  1.00  0.00      PROA H
ATOM   1288  HB2 GLU A 100      13.599 -39.505  46.182  1.00  0.00      PROA H
ATOM   1289  CG  GLU A 100      13.852 -37.433  46.409  1.00  0.00      PROA C
ATOM   1290  HG1 GLU A 100      14.960 -37.454  46.335  1.00  0.00      PROA H
ATOM   1291  HG2 GLU A 100      13.555 -36.606  47.089  1.00  0.00      PROA H
ATOM   1292  CD  GLU A 100      13.306 -37.074  45.024  1.00  0.00      PROA C
ATOM   1293  OE1 GLU A 100      14.044 -36.565  44.138  1.00  0.00      PROA O
ATOM   1294  OE2 GLU A 100      12.072 -37.318  44.788  1.00  0.00      PROA O
ATOM   1295  C   GLU A 100      14.125 -38.385  49.424  1.00  0.00      PROA C
ATOM   1296  O   GLU A 100      15.010 -37.607  49.776  1.00  0.00      PROA O
ATOM   1297  N   GLN A 101      13.002 -38.365  50.112  1.00  0.00      PROA N
ATOM   1298  HN  GLN A 101      12.204 -38.946  49.976  1.00  0.00      PROA H
ATOM   1299  CA  GLN A 101      12.728 -37.762  51.378  1.00  0.00      PROA C
ATOM   1300  HA  GLN A 101      13.015 -36.725  51.294  1.00  0.00      PROA H
ATOM   1301  CB  GLN A 101      11.194 -37.883  51.679  1.00  0.00      PROA C
ATOM   1302  HB1 GLN A 101      10.813 -38.913  51.512  1.00  0.00      PROA H
ATOM   1303  HB2 GLN A 101      10.685 -37.316  50.870  1.00  0.00      PROA H
ATOM   1304  CG  GLN A 101      10.660 -37.570  53.176  1.00  0.00      PROA C
ATOM   1305  HG1 GLN A 101      10.600 -36.465  53.270  1.00  0.00      PROA H
ATOM   1306  HG2 GLN A 101      11.401 -38.023  53.868  1.00  0.00      PROA H
ATOM   1307  CD  GLN A 101       9.323 -38.225  53.481  1.00  0.00      PROA C
ATOM   1308  OE1 GLN A 101       9.223 -39.096  54.304  1.00  0.00      PROA O
ATOM   1309  NE2 GLN A 101       8.256 -37.641  52.873  1.00  0.00      PROA N
ATOM   1310 HE21 GLN A 101       8.480 -36.915  52.224  1.00  0.00      PROA H
ATOM   1311 HE22 GLN A 101       7.405 -37.746  53.388  1.00  0.00      PROA H
ATOM   1312  C   GLN A 101      13.565 -38.224  52.600  1.00  0.00      PROA C
ATOM   1313  O   GLN A 101      13.966 -37.587  53.609  1.00  0.00      PROA O
ATOM   1314  N   ARG A 102      14.028 -39.514  52.588  1.00  0.00      PROA N
ATOM   1315  HN  ARG A 102      13.759 -40.152  51.870  1.00  0.00      PROA H
ATOM   1316  CA  ARG A 102      14.588 -40.173  53.781  1.00  0.00      PROA C
ATOM   1317  HA  ARG A 102      14.238 -39.551  54.592  1.00  0.00      PROA H
ATOM   1318  CB  ARG A 102      13.854 -41.496  53.987  1.00  0.00      PROA C
ATOM   1319  HB1 ARG A 102      14.386 -41.919  54.866  1.00  0.00      PROA H
ATOM   1320  HB2 ARG A 102      14.062 -42.176  53.134  1.00  0.00      PROA H
ATOM   1321  CG  ARG A 102      12.404 -41.264  54.435  1.00  0.00      PROA C
ATOM   1322  HG1 ARG A 102      11.825 -42.184  54.207  1.00  0.00      PROA H
ATOM   1323  HG2 ARG A 102      11.969 -40.494  53.763  1.00  0.00      PROA H
ATOM   1324  CD  ARG A 102      12.325 -40.933  55.939  1.00  0.00      PROA C
ATOM   1325  HD1 ARG A 102      11.401 -40.357  56.158  1.00  0.00      PROA H
ATOM   1326  HD2 ARG A 102      13.074 -40.171  56.245  1.00  0.00      PROA H
ATOM   1327  NE  ARG A 102      12.530 -42.198  56.769  1.00  0.00      PROA N
ATOM   1328  HE  ARG A 102      13.359 -42.755  56.710  1.00  0.00      PROA H
ATOM   1329  CZ  ARG A 102      11.623 -42.769  57.577  1.00  0.00      PROA C
ATOM   1330  NH1 ARG A 102      10.428 -42.286  57.754  1.00  0.00      PROA N
ATOM   1331 HH11 ARG A 102       9.948 -41.743  57.064  1.00  0.00      PROA H
ATOM   1332 HH12 ARG A 102       9.941 -42.875  58.399  1.00  0.00      PROA H
ATOM   1333  NH2 ARG A 102      11.971 -43.769  58.254  1.00  0.00      PROA N
ATOM   1334 HH21 ARG A 102      12.952 -43.809  58.442  1.00  0.00      PROA H
ATOM   1335 HH22 ARG A 102      11.366 -44.071  58.991  1.00  0.00      PROA H
ATOM   1336  C   ARG A 102      16.117 -40.277  53.813  1.00  0.00      PROA C
ATOM   1337  O   ARG A 102      16.677 -39.816  54.829  1.00  0.00      PROA O
ATOM   1338  N   LEU A 103      16.742 -40.812  52.746  1.00  0.00      PROA N
ATOM   1339  HN  LEU A 103      16.218 -41.098  51.947  1.00  0.00      PROA H
ATOM   1340  CA  LEU A 103      18.100 -41.416  52.832  1.00  0.00      PROA C
ATOM   1341  HA  LEU A 103      18.298 -41.656  53.866  1.00  0.00      PROA H
ATOM   1342  CB  LEU A 103      18.247 -42.764  52.061  1.00  0.00      PROA C
ATOM   1343  HB1 LEU A 103      19.292 -43.066  52.287  1.00  0.00      PROA H
ATOM   1344  HB2 LEU A 103      18.137 -42.627  50.964  1.00  0.00      PROA H
ATOM   1345  CG  LEU A 103      17.275 -43.922  52.500  1.00  0.00      PROA C
ATOM   1346  HG  LEU A 103      16.245 -43.638  52.195  1.00  0.00      PROA H
ATOM   1347  CD1 LEU A 103      17.628 -45.296  51.943  1.00  0.00      PROA C
ATOM   1348 HD11 LEU A 103      18.547 -45.677  52.436  1.00  0.00      PROA H
ATOM   1349 HD12 LEU A 103      17.761 -45.278  50.840  1.00  0.00      PROA H
ATOM   1350 HD13 LEU A 103      16.826 -46.028  52.178  1.00  0.00      PROA H
ATOM   1351  CD2 LEU A 103      17.181 -44.013  54.023  1.00  0.00      PROA C
ATOM   1352 HD21 LEU A 103      16.609 -44.928  54.289  1.00  0.00      PROA H
ATOM   1353 HD22 LEU A 103      16.701 -43.138  54.511  1.00  0.00      PROA H
ATOM   1354 HD23 LEU A 103      18.156 -44.251  54.499  1.00  0.00      PROA H
ATOM   1355  C   LEU A 103      19.131 -40.437  52.310  1.00  0.00      PROA C
ATOM   1356  O   LEU A 103      19.146 -40.223  51.110  1.00  0.00      PROA O
ATOM   1357  N   PRO A 104      19.993 -39.793  53.096  1.00  0.00      PROA N
ATOM   1358  CD  PRO A 104      20.069 -39.850  54.584  1.00  0.00      PROA C
ATOM   1359  HD1 PRO A 104      20.705 -40.646  55.025  1.00  0.00      PROA H
ATOM   1360  HD2 PRO A 104      19.011 -39.778  54.914  1.00  0.00      PROA H
ATOM   1361  CA  PRO A 104      20.874 -38.725  52.533  1.00  0.00      PROA C
ATOM   1362  HA  PRO A 104      20.211 -37.962  52.152  1.00  0.00      PROA H
ATOM   1363  CB  PRO A 104      21.669 -38.234  53.818  1.00  0.00      PROA C
ATOM   1364  HB1 PRO A 104      21.910 -37.171  53.603  1.00  0.00      PROA H
ATOM   1365  HB2 PRO A 104      22.587 -38.855  53.894  1.00  0.00      PROA H
ATOM   1366  CG  PRO A 104      20.677 -38.562  54.919  1.00  0.00      PROA C
ATOM   1367  HG1 PRO A 104      21.276 -38.675  55.848  1.00  0.00      PROA H
ATOM   1368  HG2 PRO A 104      19.927 -37.749  55.022  1.00  0.00      PROA H
ATOM   1369  C   PRO A 104      21.926 -39.038  51.488  1.00  0.00      PROA C
ATOM   1370  O   PRO A 104      22.405 -38.173  50.812  1.00  0.00      PROA O
ATOM   1371  N   TRP A 105      22.351 -40.284  51.376  1.00  0.00      PROA N
ATOM   1372  HN  TRP A 105      21.960 -40.935  52.021  1.00  0.00      PROA H
ATOM   1373  CA  TRP A 105      23.528 -40.640  50.602  1.00  0.00      PROA C
ATOM   1374  HA  TRP A 105      24.220 -39.821  50.476  1.00  0.00      PROA H
ATOM   1375  CB  TRP A 105      24.369 -41.747  51.226  1.00  0.00      PROA C
ATOM   1376  HB1 TRP A 105      24.682 -41.341  52.212  1.00  0.00      PROA H
ATOM   1377  HB2 TRP A 105      25.253 -41.911  50.574  1.00  0.00      PROA H
ATOM   1378  CG  TRP A 105      23.629 -42.998  51.488  1.00  0.00      PROA C
ATOM   1379  CD1 TRP A 105      23.644 -44.093  50.643  1.00  0.00      PROA C
ATOM   1380  HD1 TRP A 105      24.195 -44.214  49.723  1.00  0.00      PROA H
ATOM   1381  NE1 TRP A 105      22.871 -45.118  51.217  1.00  0.00      PROA N
ATOM   1382  HE1 TRP A 105      22.641 -46.011  50.900  1.00  0.00      PROA H
ATOM   1383  CE2 TRP A 105      22.265 -44.655  52.316  1.00  0.00      PROA C
ATOM   1384  CD2 TRP A 105      22.690 -43.310  52.567  1.00  0.00      PROA C
ATOM   1385  CE3 TRP A 105      22.211 -42.555  53.611  1.00  0.00      PROA C
ATOM   1386  HE3 TRP A 105      22.471 -41.543  53.882  1.00  0.00      PROA H
ATOM   1387  CZ3 TRP A 105      21.354 -43.168  54.513  1.00  0.00      PROA C
ATOM   1388  HZ3 TRP A 105      20.956 -42.687  55.394  1.00  0.00      PROA H
ATOM   1389  CZ2 TRP A 105      21.418 -45.258  53.251  1.00  0.00      PROA C
ATOM   1390  HZ2 TRP A 105      21.109 -46.289  53.172  1.00  0.00      PROA H
ATOM   1391  CH2 TRP A 105      20.959 -44.514  54.360  1.00  0.00      PROA C
ATOM   1392  HH2 TRP A 105      20.286 -45.061  55.003  1.00  0.00      PROA H
ATOM   1393  C   TRP A 105      23.023 -41.180  49.187  1.00  0.00      PROA C
ATOM   1394  O   TRP A 105      23.807 -41.744  48.413  1.00  0.00      PROA O
ATOM   1395  N   ILE A 106      21.778 -40.779  48.878  1.00  0.00      PROA N
ATOM   1396  HN  ILE A 106      21.191 -40.280  49.511  1.00  0.00      PROA H
ATOM   1397  CA  ILE A 106      21.013 -41.192  47.640  1.00  0.00      PROA C
ATOM   1398  HA  ILE A 106      21.590 -41.923  47.093  1.00  0.00      PROA H
ATOM   1399  CB  ILE A 106      19.680 -41.852  47.856  1.00  0.00      PROA C
ATOM   1400  HB  ILE A 106      18.990 -41.175  48.404  1.00  0.00      PROA H
ATOM   1401  CG2 ILE A 106      19.023 -42.172  46.526  1.00  0.00      PROA C
ATOM   1402 HG21 ILE A 106      18.667 -41.247  46.024  1.00  0.00      PROA H
ATOM   1403 HG22 ILE A 106      18.051 -42.689  46.674  1.00  0.00      PROA H
ATOM   1404 HG23 ILE A 106      19.582 -42.880  45.878  1.00  0.00      PROA H
ATOM   1405  CG1 ILE A 106      19.861 -43.088  48.798  1.00  0.00      PROA C
ATOM   1406 HG11 ILE A 106      18.871 -43.552  48.995  1.00  0.00      PROA H
ATOM   1407 HG12 ILE A 106      20.330 -42.749  49.747  1.00  0.00      PROA H
ATOM   1408  CD  ILE A 106      20.594 -44.268  48.163  1.00  0.00      PROA C
ATOM   1409  HD1 ILE A 106      21.685 -44.054  48.166  1.00  0.00      PROA H
ATOM   1410  HD2 ILE A 106      20.377 -44.554  47.112  1.00  0.00      PROA H
ATOM   1411  HD3 ILE A 106      20.375 -45.200  48.727  1.00  0.00      PROA H
ATOM   1412  C   ILE A 106      20.898 -40.067  46.682  1.00  0.00      PROA C
ATOM   1413  O   ILE A 106      20.122 -39.101  46.802  1.00  0.00      PROA O
ATOM   1414  N   LYS A 107      21.740 -40.153  45.641  1.00  0.00      PROA N
ATOM   1415  HN  LYS A 107      22.408 -40.893  45.614  1.00  0.00      PROA H
ATOM   1416  CA  LYS A 107      21.643 -39.281  44.437  1.00  0.00      PROA C
ATOM   1417  HA  LYS A 107      21.680 -38.222  44.648  1.00  0.00      PROA H
ATOM   1418  CB  LYS A 107      22.961 -39.557  43.573  1.00  0.00      PROA C
ATOM   1419  HB1 LYS A 107      23.091 -40.629  43.313  1.00  0.00      PROA H
ATOM   1420  HB2 LYS A 107      23.829 -39.140  44.128  1.00  0.00      PROA H
ATOM   1421  CG  LYS A 107      22.904 -38.899  42.240  1.00  0.00      PROA C
ATOM   1422  HG1 LYS A 107      22.695 -37.812  42.340  1.00  0.00      PROA H
ATOM   1423  HG2 LYS A 107      22.114 -39.309  41.575  1.00  0.00      PROA H
ATOM   1424  CD  LYS A 107      24.262 -39.161  41.540  1.00  0.00      PROA C
ATOM   1425  HD1 LYS A 107      24.455 -40.250  41.430  1.00  0.00      PROA H
ATOM   1426  HD2 LYS A 107      25.029 -38.830  42.272  1.00  0.00      PROA H
ATOM   1427  CE  LYS A 107      24.605 -38.629  40.139  1.00  0.00      PROA C
ATOM   1428  HE1 LYS A 107      23.967 -38.983  39.302  1.00  0.00      PROA H
ATOM   1429  HE2 LYS A 107      25.649 -38.977  39.982  1.00  0.00      PROA H
ATOM   1430  NZ  LYS A 107      24.598 -37.166  40.167  1.00  0.00      PROA N
ATOM   1431  HZ1 LYS A 107      24.846 -36.739  39.252  1.00  0.00      PROA H
ATOM   1432  HZ2 LYS A 107      25.284 -36.843  40.880  1.00  0.00      PROA H
ATOM   1433  HZ3 LYS A 107      23.653 -36.749  40.285  1.00  0.00      PROA H
ATOM   1434  C   LYS A 107      20.431 -39.420  43.568  1.00  0.00      PROA C
ATOM   1435  O   LYS A 107      19.803 -38.429  43.140  1.00  0.00      PROA O
ATOM   1436  N   GLN A 108      19.950 -40.681  43.251  1.00  0.00      PROA N
ATOM   1437  HN  GLN A 108      20.557 -41.418  43.538  1.00  0.00      PROA H
ATOM   1438  CA  GLN A 108      18.706 -40.986  42.594  1.00  0.00      PROA C
ATOM   1439  HA  GLN A 108      17.904 -40.357  42.953  1.00  0.00      PROA H
ATOM   1440  CB  GLN A 108      18.784 -40.657  41.036  1.00  0.00      PROA C
ATOM   1441  HB1 GLN A 108      19.151 -39.618  40.900  1.00  0.00      PROA H
ATOM   1442  HB2 GLN A 108      17.734 -40.793  40.699  1.00  0.00      PROA H
ATOM   1443  CG  GLN A 108      19.826 -41.509  40.283  1.00  0.00      PROA C
ATOM   1444  HG1 GLN A 108      19.516 -42.563  40.118  1.00  0.00      PROA H
ATOM   1445  HG2 GLN A 108      20.837 -41.541  40.741  1.00  0.00      PROA H
ATOM   1446  CD  GLN A 108      20.075 -40.954  38.846  1.00  0.00      PROA C
ATOM   1447  OE1 GLN A 108      21.272 -41.057  38.395  1.00  0.00      PROA O
ATOM   1448  NE2 GLN A 108      19.042 -40.598  38.082  1.00  0.00      PROA N
ATOM   1449 HE21 GLN A 108      19.390 -40.269  37.204  1.00  0.00      PROA H
ATOM   1450 HE22 GLN A 108      18.085 -40.500  38.356  1.00  0.00      PROA H
ATOM   1451  C   GLN A 108      18.266 -42.370  42.889  1.00  0.00      PROA C
ATOM   1452  O   GLN A 108      19.055 -43.270  43.147  1.00  0.00      PROA O
ATOM   1453  N   VAL A 109      16.956 -42.569  42.793  1.00  0.00      PROA N
ATOM   1454  HN  VAL A 109      16.283 -41.839  42.698  1.00  0.00      PROA H
ATOM   1455  CA  VAL A 109      16.341 -43.910  43.009  1.00  0.00      PROA C
ATOM   1456  HA  VAL A 109      17.119 -44.649  43.125  1.00  0.00      PROA H
ATOM   1457  CB  VAL A 109      15.611 -43.840  44.356  1.00  0.00      PROA C
ATOM   1458  HB  VAL A 109      16.385 -43.869  45.153  1.00  0.00      PROA H
ATOM   1459  CG1 VAL A 109      14.884 -42.528  44.564  1.00  0.00      PROA C
ATOM   1460 HG11 VAL A 109      14.005 -42.418  43.892  1.00  0.00      PROA H
ATOM   1461 HG12 VAL A 109      15.523 -41.621  44.625  1.00  0.00      PROA H
ATOM   1462 HG13 VAL A 109      14.443 -42.518  45.583  1.00  0.00      PROA H
ATOM   1463  CG2 VAL A 109      14.570 -45.002  44.527  1.00  0.00      PROA C
ATOM   1464 HG21 VAL A 109      14.944 -46.001  44.216  1.00  0.00      PROA H
ATOM   1465 HG22 VAL A 109      13.693 -44.833  43.867  1.00  0.00      PROA H
ATOM   1466 HG23 VAL A 109      14.139 -44.996  45.550  1.00  0.00      PROA H
ATOM   1467  C   VAL A 109      15.387 -44.283  41.918  1.00  0.00      PROA C
ATOM   1468  O   VAL A 109      14.488 -43.465  41.492  1.00  0.00      PROA O
ATOM   1469  N   SER A 110      15.525 -45.579  41.359  1.00  0.00      PROA N
ATOM   1470  HN  SER A 110      16.243 -46.167  41.722  1.00  0.00      PROA H
ATOM   1471  CA  SER A 110      14.614 -46.041  40.305  1.00  0.00      PROA C
ATOM   1472  HA  SER A 110      13.875 -45.291  40.064  1.00  0.00      PROA H
ATOM   1473  CB  SER A 110      15.495 -46.489  39.049  1.00  0.00      PROA C
ATOM   1474  HB1 SER A 110      16.275 -47.263  39.214  1.00  0.00      PROA H
ATOM   1475  HB2 SER A 110      16.073 -45.574  38.800  1.00  0.00      PROA H
ATOM   1476  OG  SER A 110      14.720 -46.882  37.893  1.00  0.00      PROA O
ATOM   1477  HG1 SER A 110      15.177 -46.478  37.151  1.00  0.00      PROA H
ATOM   1478  C   SER A 110      13.755 -47.219  40.759  1.00  0.00      PROA C
ATOM   1479  O   SER A 110      14.300 -48.297  41.127  1.00  0.00      PROA O
ATOM   1480  N   VAL A 111      12.414 -47.163  40.852  1.00  0.00      PROA N
ATOM   1481  HN  VAL A 111      11.907 -46.355  40.561  1.00  0.00      PROA H
ATOM   1482  CA  VAL A 111      11.644 -48.211  41.526  1.00  0.00      PROA C
ATOM   1483  HA  VAL A 111      12.318 -48.971  41.893  1.00  0.00      PROA H
ATOM   1484  CB  VAL A 111      10.708 -47.737  42.699  1.00  0.00      PROA C
ATOM   1485  HB  VAL A 111       9.999 -46.947  42.371  1.00  0.00      PROA H
ATOM   1486  CG1 VAL A 111       9.869 -48.852  43.269  1.00  0.00      PROA C
ATOM   1487 HG11 VAL A 111      10.424 -49.736  43.649  1.00  0.00      PROA H
ATOM   1488 HG12 VAL A 111       9.204 -49.265  42.481  1.00  0.00      PROA H
ATOM   1489 HG13 VAL A 111       9.261 -48.416  44.090  1.00  0.00      PROA H
ATOM   1490  CG2 VAL A 111      11.590 -47.344  43.833  1.00  0.00      PROA C
ATOM   1491 HG21 VAL A 111      11.003 -46.807  44.608  1.00  0.00      PROA H
ATOM   1492 HG22 VAL A 111      12.341 -46.624  43.443  1.00  0.00      PROA H
ATOM   1493 HG23 VAL A 111      12.021 -48.197  44.400  1.00  0.00      PROA H
ATOM   1494  C   VAL A 111      10.847 -48.753  40.381  1.00  0.00      PROA C
ATOM   1495  O   VAL A 111      10.478 -48.080  39.415  1.00  0.00      PROA O
ATOM   1496  N   ARG A 112      10.549 -50.091  40.562  1.00  0.00      PROA N
ATOM   1497  HN  ARG A 112      10.913 -50.642  41.309  1.00  0.00      PROA H
ATOM   1498  CA  ARG A 112       9.802 -50.811  39.568  1.00  0.00      PROA C
ATOM   1499  HA  ARG A 112       9.069 -50.155  39.123  1.00  0.00      PROA H
ATOM   1500  CB  ARG A 112      10.701 -51.146  38.294  1.00  0.00      PROA C
ATOM   1501  HB1 ARG A 112      11.112 -50.235  37.808  1.00  0.00      PROA H
ATOM   1502  HB2 ARG A 112       9.949 -51.384  37.512  1.00  0.00      PROA H
ATOM   1503  CG  ARG A 112      11.722 -52.224  38.658  1.00  0.00      PROA C
ATOM   1504  HG1 ARG A 112      11.220 -53.061  39.188  1.00  0.00      PROA H
ATOM   1505  HG2 ARG A 112      12.431 -51.829  39.417  1.00  0.00      PROA H
ATOM   1506  CD  ARG A 112      12.587 -52.774  37.477  1.00  0.00      PROA C
ATOM   1507  HD1 ARG A 112      12.869 -51.954  36.782  1.00  0.00      PROA H
ATOM   1508  HD2 ARG A 112      11.847 -53.370  36.900  1.00  0.00      PROA H
ATOM   1509  NE  ARG A 112      13.737 -53.563  38.004  1.00  0.00      PROA N
ATOM   1510  HE  ARG A 112      14.560 -53.012  38.145  1.00  0.00      PROA H
ATOM   1511  CZ  ARG A 112      13.909 -54.851  38.077  1.00  0.00      PROA C
ATOM   1512  NH1 ARG A 112      13.086 -55.687  37.598  1.00  0.00      PROA N
ATOM   1513 HH11 ARG A 112      12.529 -55.430  36.808  1.00  0.00      PROA H
ATOM   1514 HH12 ARG A 112      13.278 -56.629  37.873  1.00  0.00      PROA H
ATOM   1515  NH2 ARG A 112      14.988 -55.392  38.668  1.00  0.00      PROA N
ATOM   1516 HH21 ARG A 112      15.620 -54.639  38.850  1.00  0.00      PROA H
ATOM   1517 HH22 ARG A 112      14.994 -56.385  38.546  1.00  0.00      PROA H
ATOM   1518  C   ARG A 112       8.937 -51.980  40.078  1.00  0.00      PROA C
ATOM   1519  O   ARG A 112       9.334 -52.582  41.061  1.00  0.00      PROA O
ATOM   1520  N   LYS A 113       7.786 -52.344  39.444  1.00  0.00      PROA N
ATOM   1521  HN  LYS A 113       7.430 -51.838  38.662  1.00  0.00      PROA H
ATOM   1522  CA  LYS A 113       6.985 -53.561  39.711  1.00  0.00      PROA C
ATOM   1523  HA  LYS A 113       7.484 -54.214  40.412  1.00  0.00      PROA H
ATOM   1524  CB  LYS A 113       5.556 -53.161  40.138  1.00  0.00      PROA C
ATOM   1525  HB1 LYS A 113       5.608 -52.595  41.092  1.00  0.00      PROA H
ATOM   1526  HB2 LYS A 113       5.001 -54.114  40.274  1.00  0.00      PROA H
ATOM   1527  CG  LYS A 113       4.801 -52.333  39.093  1.00  0.00      PROA C
ATOM   1528  HG1 LYS A 113       4.688 -52.878  38.132  1.00  0.00      PROA H
ATOM   1529  HG2 LYS A 113       5.363 -51.394  38.900  1.00  0.00      PROA H
ATOM   1530  CD  LYS A 113       3.333 -51.948  39.454  1.00  0.00      PROA C
ATOM   1531  HD1 LYS A 113       3.455 -51.087  40.145  1.00  0.00      PROA H
ATOM   1532  HD2 LYS A 113       2.782 -52.838  39.828  1.00  0.00      PROA H
ATOM   1533  CE  LYS A 113       2.518 -51.325  38.303  1.00  0.00      PROA C
ATOM   1534  HE1 LYS A 113       2.408 -52.062  37.480  1.00  0.00      PROA H
ATOM   1535  HE2 LYS A 113       3.136 -50.502  37.884  1.00  0.00      PROA H
ATOM   1536  NZ  LYS A 113       1.216 -50.795  38.672  1.00  0.00      PROA N
ATOM   1537  HZ1 LYS A 113       1.201 -49.899  39.200  1.00  0.00      PROA H
ATOM   1538  HZ2 LYS A 113       0.777 -51.549  39.238  1.00  0.00      PROA H
ATOM   1539  HZ3 LYS A 113       0.610 -50.628  37.844  1.00  0.00      PROA H
ATOM   1540  C   LYS A 113       7.009 -54.322  38.447  1.00  0.00      PROA C
ATOM   1541  O   LYS A 113       7.147 -53.783  37.321  1.00  0.00      PROA O
ATOM   1542  N   GLN A 114       6.817 -55.622  38.576  1.00  0.00      PROA N
ATOM   1543  HN  GLN A 114       6.847 -56.019  39.490  1.00  0.00      PROA H
ATOM   1544  CA  GLN A 114       6.840 -56.562  37.444  1.00  0.00      PROA C
ATOM   1545  HA  GLN A 114       6.319 -56.119  36.608  1.00  0.00      PROA H
ATOM   1546  CB  GLN A 114       8.345 -57.042  37.052  1.00  0.00      PROA C
ATOM   1547  HB1 GLN A 114       8.952 -56.219  36.618  1.00  0.00      PROA H
ATOM   1548  HB2 GLN A 114       8.281 -57.794  36.237  1.00  0.00      PROA H
ATOM   1549  CG  GLN A 114       9.096 -57.737  38.270  1.00  0.00      PROA C
ATOM   1550  HG1 GLN A 114       8.651 -58.752  38.348  1.00  0.00      PROA H
ATOM   1551  HG2 GLN A 114       9.021 -57.187  39.232  1.00  0.00      PROA H
ATOM   1552  CD  GLN A 114      10.602 -58.018  38.048  1.00  0.00      PROA C
ATOM   1553  OE1 GLN A 114      11.461 -57.455  38.759  1.00  0.00      PROA O
ATOM   1554  NE2 GLN A 114      10.910 -58.932  37.080  1.00  0.00      PROA N
ATOM   1555 HE21 GLN A 114      11.873 -59.053  36.838  1.00  0.00      PROA H
ATOM   1556 HE22 GLN A 114      10.233 -59.563  36.701  1.00  0.00      PROA H
ATOM   1557  C   GLN A 114       5.971 -57.760  37.695  1.00  0.00      PROA C
ATOM   1558  O   GLN A 114       5.966 -58.379  38.766  1.00  0.00      PROA O
ATOM   1559  N   TRP A 115       5.197 -58.142  36.652  1.00  0.00      PROA N
ATOM   1560  HN  TRP A 115       5.096 -57.740  35.746  1.00  0.00      PROA H
ATOM   1561  CA  TRP A 115       4.379 -59.328  36.762  1.00  0.00      PROA C
ATOM   1562  HA  TRP A 115       3.727 -59.152  37.605  1.00  0.00      PROA H
ATOM   1563  CB  TRP A 115       3.339 -59.269  35.641  1.00  0.00      PROA C
ATOM   1564  HB1 TRP A 115       3.861 -59.421  34.672  1.00  0.00      PROA H
ATOM   1565  HB2 TRP A 115       2.996 -58.216  35.559  1.00  0.00      PROA H
ATOM   1566  CG  TRP A 115       2.210 -60.187  35.569  1.00  0.00      PROA C
ATOM   1567  CD1 TRP A 115       0.972 -60.008  36.196  1.00  0.00      PROA C
ATOM   1568  HD1 TRP A 115       0.867 -59.245  36.954  1.00  0.00      PROA H
ATOM   1569  NE1 TRP A 115       0.169 -61.020  35.709  1.00  0.00      PROA N
ATOM   1570  HE1 TRP A 115      -0.807 -61.007  35.697  1.00  0.00      PROA H
ATOM   1571  CE2 TRP A 115       0.886 -61.995  34.974  1.00  0.00      PROA C
ATOM   1572  CD2 TRP A 115       2.152 -61.440  34.793  1.00  0.00      PROA C
ATOM   1573  CE3 TRP A 115       3.131 -62.062  34.029  1.00  0.00      PROA C
ATOM   1574  HE3 TRP A 115       4.152 -61.767  33.835  1.00  0.00      PROA H
ATOM   1575  CZ3 TRP A 115       2.764 -63.353  33.396  1.00  0.00      PROA C
ATOM   1576  HZ3 TRP A 115       3.476 -63.954  32.851  1.00  0.00      PROA H
ATOM   1577  CZ2 TRP A 115       0.552 -63.182  34.364  1.00  0.00      PROA C
ATOM   1578  HZ2 TRP A 115      -0.431 -63.619  34.459  1.00  0.00      PROA H
ATOM   1579  CH2 TRP A 115       1.501 -63.910  33.555  1.00  0.00      PROA C
ATOM   1580  HH2 TRP A 115       1.195 -64.866  33.157  1.00  0.00      PROA H
ATOM   1581  C   TRP A 115       5.188 -60.593  36.738  1.00  0.00      PROA C
ATOM   1582  O   TRP A 115       6.241 -60.598  36.150  1.00  0.00      PROA O
ATOM   1583  N   PRO A 116       4.841 -61.716  37.290  1.00  0.00      PROA N
ATOM   1584  CD  PRO A 116       5.676 -62.856  37.235  1.00  0.00      PROA C
ATOM   1585  HD1 PRO A 116       6.648 -62.573  37.692  1.00  0.00      PROA H
ATOM   1586  HD2 PRO A 116       5.620 -63.073  36.147  1.00  0.00      PROA H
ATOM   1587  CA  PRO A 116       3.681 -61.904  38.136  1.00  0.00      PROA C
ATOM   1588  HA  PRO A 116       2.829 -61.455  37.647  1.00  0.00      PROA H
ATOM   1589  CB  PRO A 116       3.511 -63.411  38.198  1.00  0.00      PROA C
ATOM   1590  HB1 PRO A 116       2.896 -63.630  37.299  1.00  0.00      PROA H
ATOM   1591  HB2 PRO A 116       2.800 -63.714  38.996  1.00  0.00      PROA H
ATOM   1592  CG  PRO A 116       4.909 -63.953  37.962  1.00  0.00      PROA C
ATOM   1593  HG1 PRO A 116       5.486 -64.032  38.908  1.00  0.00      PROA H
ATOM   1594  HG2 PRO A 116       5.072 -64.979  37.568  1.00  0.00      PROA H
ATOM   1595  C   PRO A 116       3.770 -61.220  39.475  1.00  0.00      PROA C
ATOM   1596  O   PRO A 116       2.741 -60.724  39.962  1.00  0.00      PROA O
ATOM   1597  N   ASP A 117       4.857 -61.172  40.181  1.00  0.00      PROA N
ATOM   1598  HN  ASP A 117       5.633 -61.521  39.662  1.00  0.00      PROA H
ATOM   1599  CA  ASP A 117       4.818 -61.242  41.608  1.00  0.00      PROA C
ATOM   1600  HA  ASP A 117       3.891 -60.795  41.936  1.00  0.00      PROA H
ATOM   1601  CB  ASP A 117       4.847 -62.740  42.114  1.00  0.00      PROA C
ATOM   1602  HB1 ASP A 117       4.065 -63.366  41.633  1.00  0.00      PROA H
ATOM   1603  HB2 ASP A 117       4.591 -62.719  43.195  1.00  0.00      PROA H
ATOM   1604  CG  ASP A 117       6.239 -63.515  42.030  1.00  0.00      PROA C
ATOM   1605  OD1 ASP A 117       6.493 -64.353  42.951  1.00  0.00      PROA O
ATOM   1606  OD2 ASP A 117       6.968 -63.240  41.082  1.00  0.00      PROA O
ATOM   1607  C   ASP A 117       5.898 -60.382  42.221  1.00  0.00      PROA C
ATOM   1608  O   ASP A 117       6.205 -60.610  43.410  1.00  0.00      PROA O
ATOM   1609  N   GLU A 118       6.507 -59.327  41.601  1.00  0.00      PROA N
ATOM   1610  HN  GLU A 118       6.515 -59.033  40.648  1.00  0.00      PROA H
ATOM   1611  CA  GLU A 118       7.649 -58.802  42.276  1.00  0.00      PROA C
ATOM   1612  HA  GLU A 118       7.639 -58.986  43.340  1.00  0.00      PROA H
ATOM   1613  CB  GLU A 118       8.957 -59.413  41.667  1.00  0.00      PROA C
ATOM   1614  HB1 GLU A 118       9.755 -58.733  42.036  1.00  0.00      PROA H
ATOM   1615  HB2 GLU A 118       8.967 -59.359  40.558  1.00  0.00      PROA H
ATOM   1616  CG  GLU A 118       9.248 -60.944  42.034  1.00  0.00      PROA C
ATOM   1617  HG1 GLU A 118       8.583 -61.744  41.644  1.00  0.00      PROA H
ATOM   1618  HG2 GLU A 118       9.177 -60.722  43.120  1.00  0.00      PROA H
ATOM   1619  CD  GLU A 118      10.606 -61.445  41.508  1.00  0.00      PROA C
ATOM   1620  OE1 GLU A 118      10.679 -62.515  40.782  1.00  0.00      PROA O
ATOM   1621  OE2 GLU A 118      11.619 -60.799  41.750  1.00  0.00      PROA O
ATOM   1622  C   GLU A 118       7.696 -57.269  42.186  1.00  0.00      PROA C
ATOM   1623  O   GLU A 118       7.242 -56.670  41.236  1.00  0.00      PROA O
ATOM   1624  N   LEU A 119       8.327 -56.667  43.194  1.00  0.00      PROA N
ATOM   1625  HN  LEU A 119       8.727 -57.044  44.026  1.00  0.00      PROA H
ATOM   1626  CA  LEU A 119       8.469 -55.265  43.296  1.00  0.00      PROA C
ATOM   1627  HA  LEU A 119       8.252 -54.834  42.329  1.00  0.00      PROA H
ATOM   1628  CB  LEU A 119       7.448 -54.725  44.373  1.00  0.00      PROA C
ATOM   1629  HB1 LEU A 119       7.630 -55.296  45.309  1.00  0.00      PROA H
ATOM   1630  HB2 LEU A 119       6.405 -54.940  44.056  1.00  0.00      PROA H
ATOM   1631  CG  LEU A 119       7.630 -53.209  44.871  1.00  0.00      PROA C
ATOM   1632  HG  LEU A 119       8.679 -52.961  45.138  1.00  0.00      PROA H
ATOM   1633  CD1 LEU A 119       7.197 -52.269  43.804  1.00  0.00      PROA C
ATOM   1634 HD11 LEU A 119       7.925 -52.320  42.966  1.00  0.00      PROA H
ATOM   1635 HD12 LEU A 119       7.346 -51.218  44.130  1.00  0.00      PROA H
ATOM   1636 HD13 LEU A 119       6.109 -52.338  43.590  1.00  0.00      PROA H
ATOM   1637  CD2 LEU A 119       6.839 -52.881  46.111  1.00  0.00      PROA C
ATOM   1638 HD21 LEU A 119       6.869 -53.740  46.815  1.00  0.00      PROA H
ATOM   1639 HD22 LEU A 119       5.774 -52.647  45.898  1.00  0.00      PROA H
ATOM   1640 HD23 LEU A 119       7.205 -51.973  46.636  1.00  0.00      PROA H
ATOM   1641  C   LEU A 119       9.970 -55.001  43.729  1.00  0.00      PROA C
ATOM   1642  O   LEU A 119      10.550 -55.715  44.602  1.00  0.00      PROA O
ATOM   1643  N   LYS A 120      10.686 -54.067  43.079  1.00  0.00      PROA N
ATOM   1644  HN  LYS A 120      10.188 -53.429  42.496  1.00  0.00      PROA H
ATOM   1645  CA  LYS A 120      12.119 -54.028  43.057  1.00  0.00      PROA C
ATOM   1646  HA  LYS A 120      12.571 -54.525  43.902  1.00  0.00      PROA H
ATOM   1647  CB  LYS A 120      12.743 -54.637  41.800  1.00  0.00      PROA C
ATOM   1648  HB1 LYS A 120      13.837 -54.694  41.982  1.00  0.00      PROA H
ATOM   1649  HB2 LYS A 120      12.684 -53.933  40.942  1.00  0.00      PROA H
ATOM   1650  CG  LYS A 120      12.204 -55.987  41.398  1.00  0.00      PROA C
ATOM   1651  HG1 LYS A 120      12.669 -56.062  40.392  1.00  0.00      PROA H
ATOM   1652  HG2 LYS A 120      11.108 -55.921  41.231  1.00  0.00      PROA H
ATOM   1653  CD  LYS A 120      12.612 -57.196  42.249  1.00  0.00      PROA C
ATOM   1654  HD1 LYS A 120      11.728 -57.801  42.544  1.00  0.00      PROA H
ATOM   1655  HD2 LYS A 120      13.056 -56.865  43.212  1.00  0.00      PROA H
ATOM   1656  CE  LYS A 120      13.638 -58.096  41.566  1.00  0.00      PROA C
ATOM   1657  HE1 LYS A 120      14.054 -58.747  42.365  1.00  0.00      PROA H
ATOM   1658  HE2 LYS A 120      14.378 -57.398  41.119  1.00  0.00      PROA H
ATOM   1659  NZ  LYS A 120      12.951 -58.847  40.531  1.00  0.00      PROA N
ATOM   1660  HZ1 LYS A 120      13.562 -59.301  39.821  1.00  0.00      PROA H
ATOM   1661  HZ2 LYS A 120      12.298 -58.237  39.999  1.00  0.00      PROA H
ATOM   1662  HZ3 LYS A 120      12.391 -59.562  41.038  1.00  0.00      PROA H
ATOM   1663  C   LYS A 120      12.536 -52.584  43.177  1.00  0.00      PROA C
ATOM   1664  O   LYS A 120      11.866 -51.723  42.618  1.00  0.00      PROA O
ATOM   1665  N   ILE A 121      13.759 -52.328  43.841  1.00  0.00      PROA N
ATOM   1666  HN  ILE A 121      14.266 -53.076  44.263  1.00  0.00      PROA H
ATOM   1667  CA  ILE A 121      14.244 -51.016  44.067  1.00  0.00      PROA C
ATOM   1668  HA  ILE A 121      13.820 -50.358  43.324  1.00  0.00      PROA H
ATOM   1669  CB  ILE A 121      13.818 -50.333  45.412  1.00  0.00      PROA C
ATOM   1670  HB  ILE A 121      12.745 -50.058  45.322  1.00  0.00      PROA H
ATOM   1671  CG2 ILE A 121      14.108 -51.309  46.594  1.00  0.00      PROA C
ATOM   1672 HG21 ILE A 121      13.418 -52.162  46.420  1.00  0.00      PROA H
ATOM   1673 HG22 ILE A 121      13.811 -51.014  47.623  1.00  0.00      PROA H
ATOM   1674 HG23 ILE A 121      15.171 -51.609  46.715  1.00  0.00      PROA H
ATOM   1675  CG1 ILE A 121      14.505 -48.923  45.635  1.00  0.00      PROA C
ATOM   1676 HG11 ILE A 121      14.471 -48.272  44.736  1.00  0.00      PROA H
ATOM   1677 HG12 ILE A 121      15.569 -49.084  45.912  1.00  0.00      PROA H
ATOM   1678  CD  ILE A 121      13.865 -48.177  46.808  1.00  0.00      PROA C
ATOM   1679  HD1 ILE A 121      14.309 -47.171  46.968  1.00  0.00      PROA H
ATOM   1680  HD2 ILE A 121      14.043 -48.835  47.685  1.00  0.00      PROA H
ATOM   1681  HD3 ILE A 121      12.775 -48.011  46.671  1.00  0.00      PROA H
ATOM   1682  C   ILE A 121      15.753 -50.979  43.773  1.00  0.00      PROA C
ATOM   1683  O   ILE A 121      16.573 -51.803  44.207  1.00  0.00      PROA O
ATOM   1684  N   HSD A 122      16.042 -49.987  42.975  1.00  0.00      PROA N
ATOM   1685  HN  HSD A 122      15.319 -49.395  42.628  1.00  0.00      PROA H
ATOM   1686  CA  HSD A 122      17.427 -49.806  42.429  1.00  0.00      PROA C
ATOM   1687  HA  HSD A 122      18.068 -50.554  42.873  1.00  0.00      PROA H
ATOM   1688  CB  HSD A 122      17.594 -49.891  40.954  1.00  0.00      PROA C
ATOM   1689  HB1 HSD A 122      18.633 -49.686  40.619  1.00  0.00      PROA H
ATOM   1690  HB2 HSD A 122      16.907 -49.339  40.277  1.00  0.00      PROA H
ATOM   1691  ND1 HSD A 122      18.374 -52.280  40.491  1.00  0.00      PROA N
ATOM   1692  HD1 HSD A 122      19.261 -52.092  40.913  1.00  0.00      PROA H
ATOM   1693  CG  HSD A 122      17.371 -51.301  40.536  1.00  0.00      PROA C
ATOM   1694  CE1 HSD A 122      17.853 -53.310  39.772  1.00  0.00      PROA C
ATOM   1695  HE1 HSD A 122      18.470 -54.100  39.346  1.00  0.00      PROA H
ATOM   1696  NE2 HSD A 122      16.556 -53.082  39.449  1.00  0.00      PROA N
ATOM   1697  CD2 HSD A 122      16.288 -51.809  39.899  1.00  0.00      PROA C
ATOM   1698  HD2 HSD A 122      15.297 -51.394  39.760  1.00  0.00      PROA H
ATOM   1699  C   HSD A 122      17.883 -48.429  42.819  1.00  0.00      PROA C
ATOM   1700  O   HSD A 122      17.179 -47.400  42.591  1.00  0.00      PROA O
ATOM   1701  N   LEU A 123      19.001 -48.285  43.360  1.00  0.00      PROA N
ATOM   1702  HN  LEU A 123      19.585 -49.044  43.635  1.00  0.00      PROA H
ATOM   1703  CA  LEU A 123      19.524 -47.036  43.902  1.00  0.00      PROA C
ATOM   1704  HA  LEU A 123      18.889 -46.235  43.553  1.00  0.00      PROA H
ATOM   1705  CB  LEU A 123      19.696 -47.008  45.435  1.00  0.00      PROA C
ATOM   1706  HB1 LEU A 123      20.112 -46.027  45.751  1.00  0.00      PROA H
ATOM   1707  HB2 LEU A 123      20.434 -47.803  45.674  1.00  0.00      PROA H
ATOM   1708  CG  LEU A 123      18.545 -47.422  46.263  1.00  0.00      PROA C
ATOM   1709  HG  LEU A 123      18.189 -48.322  45.716  1.00  0.00      PROA H
ATOM   1710  CD1 LEU A 123      18.984 -47.911  47.718  1.00  0.00      PROA C
ATOM   1711 HD11 LEU A 123      18.834 -47.112  48.476  1.00  0.00      PROA H
ATOM   1712 HD12 LEU A 123      20.025 -48.291  47.650  1.00  0.00      PROA H
ATOM   1713 HD13 LEU A 123      18.388 -48.837  47.869  1.00  0.00      PROA H
ATOM   1714  CD2 LEU A 123      17.356 -46.417  46.262  1.00  0.00      PROA C
ATOM   1715 HD21 LEU A 123      17.813 -45.429  46.486  1.00  0.00      PROA H
ATOM   1716 HD22 LEU A 123      16.566 -46.661  47.005  1.00  0.00      PROA H
ATOM   1717 HD23 LEU A 123      16.924 -46.203  45.261  1.00  0.00      PROA H
ATOM   1718  C   LEU A 123      20.879 -46.656  43.352  1.00  0.00      PROA C
ATOM   1719  O   LEU A 123      21.689 -47.519  43.124  1.00  0.00      PROA O
ATOM   1720  N   VAL A 124      21.137 -45.400  42.979  1.00  0.00      PROA N
ATOM   1721  HN  VAL A 124      20.490 -44.642  43.020  1.00  0.00      PROA H
ATOM   1722  CA  VAL A 124      22.521 -45.001  42.648  1.00  0.00      PROA C
ATOM   1723  HA  VAL A 124      23.133 -45.877  42.491  1.00  0.00      PROA H
ATOM   1724  CB  VAL A 124      22.565 -44.255  41.359  1.00  0.00      PROA C
ATOM   1725  HB  VAL A 124      21.883 -43.378  41.375  1.00  0.00      PROA H
ATOM   1726  CG1 VAL A 124      23.976 -43.533  41.139  1.00  0.00      PROA C
ATOM   1727 HG11 VAL A 124      24.022 -42.764  40.339  1.00  0.00      PROA H
ATOM   1728 HG12 VAL A 124      24.697 -44.364  40.980  1.00  0.00      PROA H
ATOM   1729 HG13 VAL A 124      24.179 -42.898  42.028  1.00  0.00      PROA H
ATOM   1730  CG2 VAL A 124      22.202 -45.087  40.089  1.00  0.00      PROA C
ATOM   1731 HG21 VAL A 124      22.138 -44.440  39.188  1.00  0.00      PROA H
ATOM   1732 HG22 VAL A 124      21.239 -45.574  40.351  1.00  0.00      PROA H
ATOM   1733 HG23 VAL A 124      22.879 -45.931  39.837  1.00  0.00      PROA H
ATOM   1734  C   VAL A 124      23.127 -44.269  43.873  1.00  0.00      PROA C
ATOM   1735  O   VAL A 124      22.851 -43.042  44.020  1.00  0.00      PROA O
ATOM   1736  N   GLU A 125      23.966 -44.915  44.692  1.00  0.00      PROA N
ATOM   1737  HN  GLU A 125      24.192 -45.855  44.451  1.00  0.00      PROA H
ATOM   1738  CA  GLU A 125      24.603 -44.347  45.787  1.00  0.00      PROA C
ATOM   1739  HA  GLU A 125      23.907 -43.746  46.353  1.00  0.00      PROA H
ATOM   1740  CB  GLU A 125      25.256 -45.350  46.751  1.00  0.00      PROA C
ATOM   1741  HB1 GLU A 125      25.585 -44.668  47.564  1.00  0.00      PROA H
ATOM   1742  HB2 GLU A 125      25.996 -45.943  46.171  1.00  0.00      PROA H
ATOM   1743  CG  GLU A 125      24.298 -46.390  47.475  1.00  0.00      PROA C
ATOM   1744  HG1 GLU A 125      23.822 -47.059  46.727  1.00  0.00      PROA H
ATOM   1745  HG2 GLU A 125      23.526 -45.814  48.028  1.00  0.00      PROA H
ATOM   1746  CD  GLU A 125      24.984 -47.182  48.591  1.00  0.00      PROA C
ATOM   1747  OE1 GLU A 125      26.141 -46.927  48.968  1.00  0.00      PROA O
ATOM   1748  OE2 GLU A 125      24.282 -48.043  49.137  1.00  0.00      PROA O
ATOM   1749  C   GLU A 125      25.644 -43.263  45.395  1.00  0.00      PROA C
ATOM   1750  O   GLU A 125      26.369 -43.339  44.434  1.00  0.00      PROA O
ATOM   1751  N   TYR A 126      25.786 -42.243  46.286  1.00  0.00      PROA N
ATOM   1752  HN  TYR A 126      25.104 -42.148  47.008  1.00  0.00      PROA H
ATOM   1753  CA  TYR A 126      26.926 -41.376  46.356  1.00  0.00      PROA C
ATOM   1754  HA  TYR A 126      27.022 -40.950  45.368  1.00  0.00      PROA H
ATOM   1755  CB  TYR A 126      26.800 -40.154  47.318  1.00  0.00      PROA C
ATOM   1756  HB1 TYR A 126      27.741 -39.571  47.418  1.00  0.00      PROA H
ATOM   1757  HB2 TYR A 126      26.281 -40.497  48.238  1.00  0.00      PROA H
ATOM   1758  CG  TYR A 126      25.836 -39.136  46.844  1.00  0.00      PROA C
ATOM   1759  CD1 TYR A 126      26.146 -38.342  45.692  1.00  0.00      PROA C
ATOM   1760  HD1 TYR A 126      27.023 -38.528  45.089  1.00  0.00      PROA H
ATOM   1761  CE1 TYR A 126      25.289 -37.403  45.236  1.00  0.00      PROA C
ATOM   1762  HE1 TYR A 126      25.580 -37.058  44.255  1.00  0.00      PROA H
ATOM   1763  CZ  TYR A 126      24.141 -37.076  45.923  1.00  0.00      PROA C
ATOM   1764  OH  TYR A 126      23.365 -36.079  45.350  1.00  0.00      PROA O
ATOM   1765  HH  TYR A 126      23.740 -35.913  44.482  1.00  0.00      PROA H
ATOM   1766  CD2 TYR A 126      24.833 -38.606  47.624  1.00  0.00      PROA C
ATOM   1767  HD2 TYR A 126      24.609 -38.963  48.618  1.00  0.00      PROA H
ATOM   1768  CE2 TYR A 126      23.877 -37.663  47.163  1.00  0.00      PROA C
ATOM   1769  HE2 TYR A 126      22.994 -37.364  47.709  1.00  0.00      PROA H
ATOM   1770  C   TYR A 126      28.274 -42.124  46.635  1.00  0.00      PROA C
ATOM   1771  O   TYR A 126      28.286 -43.180  47.227  1.00  0.00      PROA O
ATOM   1772  N   VAL A 127      29.385 -41.602  45.999  1.00  0.00      PROA N
ATOM   1773  HN  VAL A 127      29.358 -40.779  45.437  1.00  0.00      PROA H
ATOM   1774  CA  VAL A 127      30.719 -42.185  46.085  1.00  0.00      PROA C
ATOM   1775  HA  VAL A 127      30.740 -43.101  46.658  1.00  0.00      PROA H
ATOM   1776  CB  VAL A 127      31.310 -42.515  44.686  1.00  0.00      PROA C
ATOM   1777  HB  VAL A 127      31.341 -41.601  44.054  1.00  0.00      PROA H
ATOM   1778  CG1 VAL A 127      32.833 -42.866  44.710  1.00  0.00      PROA C
ATOM   1779 HG11 VAL A 127      33.027 -43.259  45.731  1.00  0.00      PROA H
ATOM   1780 HG12 VAL A 127      33.506 -42.099  44.271  1.00  0.00      PROA H
ATOM   1781 HG13 VAL A 127      33.057 -43.624  43.929  1.00  0.00      PROA H
ATOM   1782  CG2 VAL A 127      30.477 -43.619  43.891  1.00  0.00      PROA C
ATOM   1783 HG21 VAL A 127      30.820 -43.934  42.882  1.00  0.00      PROA H
ATOM   1784 HG22 VAL A 127      29.438 -43.265  43.718  1.00  0.00      PROA H
ATOM   1785 HG23 VAL A 127      30.411 -44.552  44.490  1.00  0.00      PROA H
ATOM   1786  C   VAL A 127      31.674 -41.105  46.802  1.00  0.00      PROA C
ATOM   1787  O   VAL A 127      31.658 -39.950  46.336  1.00  0.00      PROA O
ATOM   1788  N   PRO A 128      32.461 -41.358  47.855  1.00  0.00      PROA N
ATOM   1789  CD  PRO A 128      32.123 -42.461  48.731  1.00  0.00      PROA C
ATOM   1790  HD1 PRO A 128      32.283 -43.478  48.314  1.00  0.00      PROA H
ATOM   1791  HD2 PRO A 128      31.099 -42.359  49.150  1.00  0.00      PROA H
ATOM   1792  CA  PRO A 128      32.920 -40.166  48.578  1.00  0.00      PROA C
ATOM   1793  HA  PRO A 128      32.351 -39.261  48.422  1.00  0.00      PROA H
ATOM   1794  CB  PRO A 128      32.787 -40.598  50.113  1.00  0.00      PROA C
ATOM   1795  HB1 PRO A 128      31.769 -40.397  50.507  1.00  0.00      PROA H
ATOM   1796  HB2 PRO A 128      33.546 -40.202  50.821  1.00  0.00      PROA H
ATOM   1797  CG  PRO A 128      32.930 -42.133  49.985  1.00  0.00      PROA C
ATOM   1798  HG1 PRO A 128      33.992 -42.352  49.742  1.00  0.00      PROA H
ATOM   1799  HG2 PRO A 128      32.615 -42.673  50.903  1.00  0.00      PROA H
ATOM   1800  C   PRO A 128      34.295 -39.821  48.188  1.00  0.00      PROA C
ATOM   1801  O   PRO A 128      35.078 -40.727  48.001  1.00  0.00      PROA O
ATOM   1802  N   ILE A 129      34.685 -38.527  48.018  1.00  0.00      PROA N
ATOM   1803  HN  ILE A 129      34.040 -37.773  48.118  1.00  0.00      PROA H
ATOM   1804  CA  ILE A 129      36.142 -38.245  47.752  1.00  0.00      PROA C
ATOM   1805  HA  ILE A 129      36.621 -39.188  47.533  1.00  0.00      PROA H
ATOM   1806  CB  ILE A 129      36.346 -37.283  46.589  1.00  0.00      PROA C
ATOM   1807  HB  ILE A 129      37.347 -36.801  46.571  1.00  0.00      PROA H
ATOM   1808  CG2 ILE A 129      36.186 -38.148  45.257  1.00  0.00      PROA C
ATOM   1809 HG21 ILE A 129      36.607 -37.577  44.402  1.00  0.00      PROA H
ATOM   1810 HG22 ILE A 129      35.148 -38.517  45.109  1.00  0.00      PROA H
ATOM   1811 HG23 ILE A 129      36.902 -38.994  45.185  1.00  0.00      PROA H
ATOM   1812  CG1 ILE A 129      35.241 -36.201  46.421  1.00  0.00      PROA C
ATOM   1813 HG11 ILE A 129      34.253 -36.707  46.398  1.00  0.00      PROA H
ATOM   1814 HG12 ILE A 129      35.442 -35.676  45.463  1.00  0.00      PROA H
ATOM   1815  CD  ILE A 129      35.365 -35.062  47.379  1.00  0.00      PROA C
ATOM   1816  HD1 ILE A 129      36.299 -34.476  47.251  1.00  0.00      PROA H
ATOM   1817  HD2 ILE A 129      35.469 -35.494  48.397  1.00  0.00      PROA H
ATOM   1818  HD3 ILE A 129      34.390 -34.547  47.241  1.00  0.00      PROA H
ATOM   1819  C   ILE A 129      36.829 -37.783  48.971  1.00  0.00      PROA C
ATOM   1820  O   ILE A 129      38.047 -37.773  49.032  1.00  0.00      PROA O
ATOM   1821  N   ALA A 130      36.091 -37.437  50.059  1.00  0.00      PROA N
ATOM   1822  HN  ALA A 130      35.100 -37.551  50.079  1.00  0.00      PROA H
ATOM   1823  CA  ALA A 130      36.527 -36.899  51.277  1.00  0.00      PROA C
ATOM   1824  HA  ALA A 130      37.108 -37.705  51.702  1.00  0.00      PROA H
ATOM   1825  CB  ALA A 130      37.368 -35.597  51.177  1.00  0.00      PROA C
ATOM   1826  HB1 ALA A 130      37.647 -35.261  52.199  1.00  0.00      PROA H
ATOM   1827  HB2 ALA A 130      36.795 -34.719  50.810  1.00  0.00      PROA H
ATOM   1828  HB3 ALA A 130      38.290 -35.736  50.573  1.00  0.00      PROA H
ATOM   1829  C   ALA A 130      35.401 -36.783  52.291  1.00  0.00      PROA C
ATOM   1830  O   ALA A 130      34.242 -36.898  52.016  1.00  0.00      PROA O
ATOM   1831  N   ARG A 131      35.822 -36.468  53.532  1.00  0.00      PROA N
ATOM   1832  HN  ARG A 131      36.815 -36.431  53.619  1.00  0.00      PROA H
ATOM   1833  CA  ARG A 131      35.060 -36.198  54.694  1.00  0.00      PROA C
ATOM   1834  HA  ARG A 131      34.134 -36.754  54.720  1.00  0.00      PROA H
ATOM   1835  CB  ARG A 131      35.790 -36.629  55.901  1.00  0.00      PROA C
ATOM   1836  HB1 ARG A 131      35.210 -36.227  56.760  1.00  0.00      PROA H
ATOM   1837  HB2 ARG A 131      36.817 -36.208  55.865  1.00  0.00      PROA H
ATOM   1838  CG  ARG A 131      35.990 -38.180  55.927  1.00  0.00      PROA C
ATOM   1839  HG1 ARG A 131      36.626 -38.393  55.041  1.00  0.00      PROA H
ATOM   1840  HG2 ARG A 131      34.986 -38.608  55.720  1.00  0.00      PROA H
ATOM   1841  CD  ARG A 131      36.691 -38.668  57.179  1.00  0.00      PROA C
ATOM   1842  HD1 ARG A 131      36.099 -38.390  58.077  1.00  0.00      PROA H
ATOM   1843  HD2 ARG A 131      37.688 -38.179  57.198  1.00  0.00      PROA H
ATOM   1844  NE  ARG A 131      36.799 -40.135  56.906  1.00  0.00      PROA N
ATOM   1845  HE  ARG A 131      37.676 -40.598  56.781  1.00  0.00      PROA H
ATOM   1846  CZ  ARG A 131      35.801 -41.053  56.952  1.00  0.00      PROA C
ATOM   1847  NH1 ARG A 131      34.541 -40.723  57.309  1.00  0.00      PROA N
ATOM   1848 HH11 ARG A 131      34.196 -39.786  57.351  1.00  0.00      PROA H
ATOM   1849 HH12 ARG A 131      33.973 -41.447  57.700  1.00  0.00      PROA H
ATOM   1850  NH2 ARG A 131      36.116 -42.304  56.761  1.00  0.00      PROA N
ATOM   1851 HH21 ARG A 131      36.917 -42.467  56.185  1.00  0.00      PROA H
ATOM   1852 HH22 ARG A 131      35.333 -42.921  56.840  1.00  0.00      PROA H
ATOM   1853  C   ARG A 131      34.817 -34.672  54.880  1.00  0.00      PROA C
ATOM   1854  O   ARG A 131      35.678 -33.843  54.604  1.00  0.00      PROA O
ATOM   1855  N   TRP A 132      33.625 -34.321  55.337  1.00  0.00      PROA N
ATOM   1856  HN  TRP A 132      32.973 -35.065  55.462  1.00  0.00      PROA H
ATOM   1857  CA  TRP A 132      33.211 -32.895  55.469  1.00  0.00      PROA C
ATOM   1858  HA  TRP A 132      34.057 -32.269  55.227  1.00  0.00      PROA H
ATOM   1859  CB  TRP A 132      32.150 -32.642  54.395  1.00  0.00      PROA C
ATOM   1860  HB1 TRP A 132      31.392 -33.449  54.303  1.00  0.00      PROA H
ATOM   1861  HB2 TRP A 132      32.667 -32.683  53.412  1.00  0.00      PROA H
ATOM   1862  CG  TRP A 132      31.435 -31.355  54.524  1.00  0.00      PROA C
ATOM   1863  CD1 TRP A 132      30.264 -31.019  55.142  1.00  0.00      PROA C
ATOM   1864  HD1 TRP A 132      29.566 -31.780  55.460  1.00  0.00      PROA H
ATOM   1865  NE1 TRP A 132      30.129 -29.650  55.191  1.00  0.00      PROA N
ATOM   1866  HE1 TRP A 132      29.375 -29.220  55.638  1.00  0.00      PROA H
ATOM   1867  CE2 TRP A 132      31.252 -29.053  54.641  1.00  0.00      PROA C
ATOM   1868  CD2 TRP A 132      32.187 -30.055  54.318  1.00  0.00      PROA C
ATOM   1869  CE3 TRP A 132      33.524 -29.737  53.915  1.00  0.00      PROA C
ATOM   1870  HE3 TRP A 132      34.215 -30.541  53.713  1.00  0.00      PROA H
ATOM   1871  CZ3 TRP A 132      33.908 -28.467  54.038  1.00  0.00      PROA C
ATOM   1872  HZ3 TRP A 132      34.957 -28.224  53.956  1.00  0.00      PROA H
ATOM   1873  CZ2 TRP A 132      31.648 -27.703  54.611  1.00  0.00      PROA C
ATOM   1874  HZ2 TRP A 132      30.937 -26.920  54.832  1.00  0.00      PROA H
ATOM   1875  CH2 TRP A 132      33.015 -27.422  54.349  1.00  0.00      PROA C
ATOM   1876  HH2 TRP A 132      33.347 -26.398  54.428  1.00  0.00      PROA H
ATOM   1877  C   TRP A 132      32.842 -32.580  56.912  1.00  0.00      PROA C
ATOM   1878  O   TRP A 132      31.917 -33.155  57.487  1.00  0.00      PROA O
ATOM   1879  N   ASN A 133      33.586 -31.642  57.548  1.00  0.00      PROA N
ATOM   1880  HN  ASN A 133      34.392 -31.216  57.144  1.00  0.00      PROA H
ATOM   1881  CA  ASN A 133      33.363 -31.079  58.934  1.00  0.00      PROA C
ATOM   1882  HA  ASN A 133      34.288 -30.586  59.193  1.00  0.00      PROA H
ATOM   1883  CB  ASN A 133      32.234 -30.046  58.956  1.00  0.00      PROA C
ATOM   1884  HB1 ASN A 133      31.968 -29.859  60.018  1.00  0.00      PROA H
ATOM   1885  HB2 ASN A 133      31.330 -30.429  58.436  1.00  0.00      PROA H
ATOM   1886  CG  ASN A 133      32.659 -28.734  58.305  1.00  0.00      PROA C
ATOM   1887  OD1 ASN A 133      33.758 -28.269  58.638  1.00  0.00      PROA O
ATOM   1888  ND2 ASN A 133      31.743 -28.124  57.548  1.00  0.00      PROA N
ATOM   1889 HD21 ASN A 133      32.000 -27.265  57.105  1.00  0.00      PROA H
ATOM   1890 HD22 ASN A 133      30.817 -28.481  57.425  1.00  0.00      PROA H
ATOM   1891  C   ASN A 133      33.201 -32.241  59.966  1.00  0.00      PROA C
ATOM   1892  O   ASN A 133      32.353 -32.244  60.845  1.00  0.00      PROA O
ATOM   1893  N   ASP A 134      34.087 -33.223  59.814  1.00  0.00      PROA N
ATOM   1894  HN  ASP A 134      34.718 -33.142  59.047  1.00  0.00      PROA H
ATOM   1895  CA  ASP A 134      34.197 -34.407  60.653  1.00  0.00      PROA C
ATOM   1896  HA  ASP A 134      35.161 -34.816  60.390  1.00  0.00      PROA H
ATOM   1897  CB  ASP A 134      34.339 -33.992  62.194  1.00  0.00      PROA C
ATOM   1898  HB1 ASP A 134      33.271 -33.828  62.452  1.00  0.00      PROA H
ATOM   1899  HB2 ASP A 134      34.941 -33.108  62.498  1.00  0.00      PROA H
ATOM   1900  CG  ASP A 134      34.682 -35.216  63.072  1.00  0.00      PROA C
ATOM   1901  OD1 ASP A 134      35.430 -36.128  62.642  1.00  0.00      PROA O
ATOM   1902  OD2 ASP A 134      34.157 -35.179  64.260  1.00  0.00      PROA O
ATOM   1903  C   ASP A 134      33.305 -35.661  60.355  1.00  0.00      PROA C
ATOM   1904  O   ASP A 134      33.728 -36.759  59.934  1.00  0.00      PROA O
ATOM   1905  N   GLN A 135      31.983 -35.361  60.369  1.00  0.00      PROA N
ATOM   1906  HN  GLN A 135      31.703 -34.404  60.369  1.00  0.00      PROA H
ATOM   1907  CA  GLN A 135      30.922 -36.335  60.363  1.00  0.00      PROA C
ATOM   1908  HA  GLN A 135      31.394 -37.293  60.526  1.00  0.00      PROA H
ATOM   1909  CB  GLN A 135      29.949 -35.946  61.553  1.00  0.00      PROA C
ATOM   1910  HB1 GLN A 135      29.008 -36.520  61.408  1.00  0.00      PROA H
ATOM   1911  HB2 GLN A 135      29.668 -34.873  61.486  1.00  0.00      PROA H
ATOM   1912  CG  GLN A 135      30.498 -36.268  62.971  1.00  0.00      PROA C
ATOM   1913  HG1 GLN A 135      29.805 -36.179  63.835  1.00  0.00      PROA H
ATOM   1914  HG2 GLN A 135      31.373 -35.592  63.081  1.00  0.00      PROA H
ATOM   1915  CD  GLN A 135      31.105 -37.737  63.020  1.00  0.00      PROA C
ATOM   1916  OE1 GLN A 135      30.412 -38.689  62.686  1.00  0.00      PROA O
ATOM   1917  NE2 GLN A 135      32.260 -37.945  63.665  1.00  0.00      PROA N
ATOM   1918 HE21 GLN A 135      32.498 -38.853  64.008  1.00  0.00      PROA H
ATOM   1919 HE22 GLN A 135      32.963 -37.234  63.686  1.00  0.00      PROA H
ATOM   1920  C   GLN A 135      30.170 -36.411  59.029  1.00  0.00      PROA C
ATOM   1921  O   GLN A 135      29.258 -37.205  58.855  1.00  0.00      PROA O
ATOM   1922  N   HSD A 136      30.316 -35.505  58.095  1.00  0.00      PROA N
ATOM   1923  HN  HSD A 136      30.932 -34.727  58.190  1.00  0.00      PROA H
ATOM   1924  CA  HSD A 136      29.705 -35.675  56.834  1.00  0.00      PROA C
ATOM   1925  HA  HSD A 136      28.815 -36.275  56.953  1.00  0.00      PROA H
ATOM   1926  CB  HSD A 136      29.192 -34.345  56.305  1.00  0.00      PROA C
ATOM   1927  HB1 HSD A 136      28.766 -34.453  55.284  1.00  0.00      PROA H
ATOM   1928  HB2 HSD A 136      30.133 -33.758  56.360  1.00  0.00      PROA H
ATOM   1929  ND1 HSD A 136      26.845 -33.681  56.778  1.00  0.00      PROA N
ATOM   1930  HD1 HSD A 136      26.410 -34.356  56.183  1.00  0.00      PROA H
ATOM   1931  CG  HSD A 136      28.147 -33.627  57.084  1.00  0.00      PROA C
ATOM   1932  CE1 HSD A 136      26.136 -32.884  57.577  1.00  0.00      PROA C
ATOM   1933  HE1 HSD A 136      25.050 -32.974  57.562  1.00  0.00      PROA H
ATOM   1934  NE2 HSD A 136      26.931 -32.199  58.323  1.00  0.00      PROA N
ATOM   1935  CD2 HSD A 136      28.184 -32.664  58.051  1.00  0.00      PROA C
ATOM   1936  HD2 HSD A 136      29.073 -32.316  58.562  1.00  0.00      PROA H
ATOM   1937  C   HSD A 136      30.590 -36.370  55.824  1.00  0.00      PROA C
ATOM   1938  O   HSD A 136      31.793 -36.572  56.009  1.00  0.00      PROA O
ATOM   1939  N   MET A 137      30.033 -36.788  54.651  1.00  0.00      PROA N
ATOM   1940  HN  MET A 137      29.065 -36.788  54.411  1.00  0.00      PROA H
ATOM   1941  CA  MET A 137      30.796 -37.122  53.477  1.00  0.00      PROA C
ATOM   1942  HA  MET A 137      31.864 -37.085  53.631  1.00  0.00      PROA H
ATOM   1943  CB  MET A 137      30.466 -38.493  52.938  1.00  0.00      PROA C
ATOM   1944  HB1 MET A 137      31.113 -38.700  52.059  1.00  0.00      PROA H
ATOM   1945  HB2 MET A 137      29.380 -38.608  52.734  1.00  0.00      PROA H
ATOM   1946  CG  MET A 137      30.866 -39.671  53.924  1.00  0.00      PROA C
ATOM   1947  HG1 MET A 137      29.999 -39.600  54.615  1.00  0.00      PROA H
ATOM   1948  HG2 MET A 137      31.781 -39.382  54.485  1.00  0.00      PROA H
ATOM   1949  SD  MET A 137      31.153 -41.232  53.048  1.00  0.00      PROA S
ATOM   1950  CE  MET A 137      31.454 -42.102  54.700  1.00  0.00      PROA C
ATOM   1951  HE1 MET A 137      31.515 -43.189  54.480  1.00  0.00      PROA H
ATOM   1952  HE2 MET A 137      30.586 -42.117  55.394  1.00  0.00      PROA H
ATOM   1953  HE3 MET A 137      32.374 -41.739  55.207  1.00  0.00      PROA H
ATOM   1954  C   MET A 137      30.541 -36.038  52.354  1.00  0.00      PROA C
ATOM   1955  O   MET A 137      29.486 -35.429  52.347  1.00  0.00      PROA O
ATOM   1956  N   VAL A 138      31.443 -35.868  51.455  1.00  0.00      PROA N
ATOM   1957  HN  VAL A 138      32.253 -36.435  51.330  1.00  0.00      PROA H
ATOM   1958  CA  VAL A 138      31.224 -34.990  50.318  1.00  0.00      PROA C
ATOM   1959  HA  VAL A 138      30.156 -34.835  50.341  1.00  0.00      PROA H
ATOM   1960  CB  VAL A 138      31.862 -33.646  50.423  1.00  0.00      PROA C
ATOM   1961  HB  VAL A 138      31.454 -33.202  51.356  1.00  0.00      PROA H
ATOM   1962  CG1 VAL A 138      33.400 -33.690  50.593  1.00  0.00      PROA C
ATOM   1963 HG11 VAL A 138      33.826 -34.323  51.399  1.00  0.00      PROA H
ATOM   1964 HG12 VAL A 138      33.806 -32.667  50.744  1.00  0.00      PROA H
ATOM   1965 HG13 VAL A 138      34.029 -34.034  49.744  1.00  0.00      PROA H
ATOM   1966  CG2 VAL A 138      31.461 -32.605  49.358  1.00  0.00      PROA C
ATOM   1967 HG21 VAL A 138      31.645 -33.011  48.340  1.00  0.00      PROA H
ATOM   1968 HG22 VAL A 138      32.128 -31.724  49.476  1.00  0.00      PROA H
ATOM   1969 HG23 VAL A 138      30.405 -32.260  49.370  1.00  0.00      PROA H
ATOM   1970  C   VAL A 138      31.638 -35.757  48.958  1.00  0.00      PROA C
ATOM   1971  O   VAL A 138      32.551 -36.546  48.864  1.00  0.00      PROA O
ATOM   1972  N   ASP A 139      30.744 -35.717  47.898  1.00  0.00      PROA N
ATOM   1973  HN  ASP A 139      29.939 -35.139  48.008  1.00  0.00      PROA H
ATOM   1974  CA  ASP A 139      30.981 -36.358  46.591  1.00  0.00      PROA C
ATOM   1975  HA  ASP A 139      31.589 -37.235  46.756  1.00  0.00      PROA H
ATOM   1976  CB  ASP A 139      29.686 -36.881  45.936  1.00  0.00      PROA C
ATOM   1977  HB1 ASP A 139      28.971 -37.030  46.773  1.00  0.00      PROA H
ATOM   1978  HB2 ASP A 139      29.849 -37.908  45.543  1.00  0.00      PROA H
ATOM   1979  CG  ASP A 139      29.067 -36.174  44.694  1.00  0.00      PROA C
ATOM   1980  OD1 ASP A 139      28.706 -36.914  43.704  1.00  0.00      PROA O
ATOM   1981  OD2 ASP A 139      28.961 -34.928  44.702  1.00  0.00      PROA O
ATOM   1982  C   ASP A 139      31.834 -35.416  45.679  1.00  0.00      PROA C
ATOM   1983  O   ASP A 139      32.197 -34.326  45.931  1.00  0.00      PROA O
ATOM   1984  N   ALA A 140      32.279 -36.029  44.536  1.00  0.00      PROA N
ATOM   1985  HN  ALA A 140      32.167 -37.020  44.516  1.00  0.00      PROA H
ATOM   1986  CA  ALA A 140      33.085 -35.420  43.526  1.00  0.00      PROA C
ATOM   1987  HA  ALA A 140      33.832 -34.829  44.034  1.00  0.00      PROA H
ATOM   1988  CB  ALA A 140      33.968 -36.414  42.694  1.00  0.00      PROA C
ATOM   1989  HB1 ALA A 140      34.697 -35.813  42.109  1.00  0.00      PROA H
ATOM   1990  HB2 ALA A 140      33.340 -36.872  41.901  1.00  0.00      PROA H
ATOM   1991  HB3 ALA A 140      34.616 -37.140  43.230  1.00  0.00      PROA H
ATOM   1992  C   ALA A 140      32.384 -34.490  42.552  1.00  0.00      PROA C
ATOM   1993  O   ALA A 140      33.018 -33.622  41.960  1.00  0.00      PROA O
ATOM   1994  N   GLU A 141      31.024 -34.518  42.456  1.00  0.00      PROA N
ATOM   1995  HN  GLU A 141      30.455 -35.231  42.860  1.00  0.00      PROA H
ATOM   1996  CA  GLU A 141      30.270 -33.490  41.827  1.00  0.00      PROA C
ATOM   1997  HA  GLU A 141      30.803 -33.079  40.983  1.00  0.00      PROA H
ATOM   1998  CB  GLU A 141      28.891 -34.096  41.432  1.00  0.00      PROA C
ATOM   1999  HB1 GLU A 141      28.534 -34.517  42.397  1.00  0.00      PROA H
ATOM   2000  HB2 GLU A 141      29.212 -34.903  40.740  1.00  0.00      PROA H
ATOM   2001  CG  GLU A 141      27.902 -33.071  40.909  1.00  0.00      PROA C
ATOM   2002  HG1 GLU A 141      28.255 -32.635  39.950  1.00  0.00      PROA H
ATOM   2003  HG2 GLU A 141      27.737 -32.241  41.629  1.00  0.00      PROA H
ATOM   2004  CD  GLU A 141      26.501 -33.666  40.630  1.00  0.00      PROA C
ATOM   2005  OE1 GLU A 141      26.218 -33.813  39.358  1.00  0.00      PROA O
ATOM   2006  OE2 GLU A 141      25.641 -33.994  41.502  1.00  0.00      PROA O
ATOM   2007  C   GLU A 141      30.070 -32.335  42.842  1.00  0.00      PROA C
ATOM   2008  O   GLU A 141      29.642 -31.199  42.578  1.00  0.00      PROA O
ATOM   2009  N   GLY A 142      30.388 -32.614  44.086  1.00  0.00      PROA N
ATOM   2010  HN  GLY A 142      30.721 -33.515  44.354  1.00  0.00      PROA H
ATOM   2011  CA  GLY A 142      30.420 -31.664  45.172  1.00  0.00      PROA C
ATOM   2012  HA1 GLY A 142      30.672 -30.695  44.769  1.00  0.00      PROA H
ATOM   2013  HA2 GLY A 142      31.171 -32.003  45.870  1.00  0.00      PROA H
ATOM   2014  C   GLY A 142      29.179 -31.533  46.005  1.00  0.00      PROA C
ATOM   2015  O   GLY A 142      29.009 -30.505  46.540  1.00  0.00      PROA O
ATOM   2016  N   ASN A 143      28.379 -32.567  46.092  1.00  0.00      PROA N
ATOM   2017  HN  ASN A 143      28.686 -33.351  45.558  1.00  0.00      PROA H
ATOM   2018  CA  ASN A 143      27.248 -32.721  47.023  1.00  0.00      PROA C
ATOM   2019  HA  ASN A 143      26.637 -31.830  47.027  1.00  0.00      PROA H
ATOM   2020  CB  ASN A 143      26.300 -33.858  46.546  1.00  0.00      PROA C
ATOM   2021  HB1 ASN A 143      25.385 -33.882  47.176  1.00  0.00      PROA H
ATOM   2022  HB2 ASN A 143      26.763 -34.868  46.574  1.00  0.00      PROA H
ATOM   2023  CG  ASN A 143      25.790 -33.509  45.128  1.00  0.00      PROA C
ATOM   2024  OD1 ASN A 143      24.678 -32.992  44.983  1.00  0.00      PROA O
ATOM   2025  ND2 ASN A 143      26.544 -33.960  44.101  1.00  0.00      PROA N
ATOM   2026 HD21 ASN A 143      27.504 -34.237  44.139  1.00  0.00      PROA H
ATOM   2027 HD22 ASN A 143      26.240 -33.613  43.213  1.00  0.00      PROA H
ATOM   2028  C   ASN A 143      27.711 -33.159  48.468  1.00  0.00      PROA C
ATOM   2029  O   ASN A 143      28.545 -33.993  48.643  1.00  0.00      PROA O
ATOM   2030  N   THR A 144      26.999 -32.465  49.434  1.00  0.00      PROA N
ATOM   2031  HN  THR A 144      26.313 -31.802  49.146  1.00  0.00      PROA H
ATOM   2032  CA  THR A 144      27.153 -32.674  50.867  1.00  0.00      PROA C
ATOM   2033  HA  THR A 144      28.141 -33.049  51.091  1.00  0.00      PROA H
ATOM   2034  CB  THR A 144      26.921 -31.332  51.699  1.00  0.00      PROA C
ATOM   2035  HB  THR A 144      25.894 -31.148  52.082  1.00  0.00      PROA H
ATOM   2036  OG1 THR A 144      27.175 -30.211  50.953  1.00  0.00      PROA O
ATOM   2037  HG1 THR A 144      26.483 -30.369  50.307  1.00  0.00      PROA H
ATOM   2038  CG2 THR A 144      27.791 -31.321  52.910  1.00  0.00      PROA C
ATOM   2039 HG21 THR A 144      27.695 -30.364  53.466  1.00  0.00      PROA H
ATOM   2040 HG22 THR A 144      28.875 -31.379  52.676  1.00  0.00      PROA H
ATOM   2041 HG23 THR A 144      27.552 -32.153  53.606  1.00  0.00      PROA H
ATOM   2042  C   THR A 144      26.210 -33.592  51.369  1.00  0.00      PROA C
ATOM   2043  O   THR A 144      24.983 -33.376  51.172  1.00  0.00      PROA O
ATOM   2044  N   PHE A 145      26.634 -34.637  52.073  1.00  0.00      PROA N
ATOM   2045  HN  PHE A 145      27.564 -34.976  52.197  1.00  0.00      PROA H
ATOM   2046  CA  PHE A 145      25.716 -35.700  52.498  1.00  0.00      PROA C
ATOM   2047  HA  PHE A 145      24.734 -35.319  52.734  1.00  0.00      PROA H
ATOM   2048  CB  PHE A 145      25.518 -36.703  51.270  1.00  0.00      PROA C
ATOM   2049  HB1 PHE A 145      25.141 -36.102  50.414  1.00  0.00      PROA H
ATOM   2050  HB2 PHE A 145      24.592 -37.239  51.568  1.00  0.00      PROA H
ATOM   2051  CG  PHE A 145      26.640 -37.670  50.922  1.00  0.00      PROA C
ATOM   2052  CD1 PHE A 145      27.705 -37.281  50.098  1.00  0.00      PROA C
ATOM   2053  HD1 PHE A 145      27.940 -36.249  49.884  1.00  0.00      PROA H
ATOM   2054  CE1 PHE A 145      28.681 -38.220  49.639  1.00  0.00      PROA C
ATOM   2055  HE1 PHE A 145      29.520 -37.986  49.001  1.00  0.00      PROA H
ATOM   2056  CZ  PHE A 145      28.522 -39.525  50.070  1.00  0.00      PROA C
ATOM   2057  HZ  PHE A 145      29.155 -40.294  49.653  1.00  0.00      PROA H
ATOM   2058  CD2 PHE A 145      26.585 -38.979  51.382  1.00  0.00      PROA C
ATOM   2059  HD2 PHE A 145      25.780 -39.354  51.996  1.00  0.00      PROA H
ATOM   2060  CE2 PHE A 145      27.460 -39.949  50.875  1.00  0.00      PROA C
ATOM   2061  HE2 PHE A 145      27.360 -40.968  51.218  1.00  0.00      PROA H
ATOM   2062  C   PHE A 145      26.244 -36.355  53.772  1.00  0.00      PROA C
ATOM   2063  O   PHE A 145      27.285 -35.958  54.299  1.00  0.00      PROA O
ATOM   2064  N   SER A 146      25.511 -37.337  54.304  1.00  0.00      PROA N
ATOM   2065  HN  SER A 146      24.673 -37.545  53.806  1.00  0.00      PROA H
ATOM   2066  CA  SER A 146      25.889 -38.145  55.446  1.00  0.00      PROA C
ATOM   2067  HA  SER A 146      26.965 -38.082  55.527  1.00  0.00      PROA H
ATOM   2068  CB  SER A 146      25.352 -37.742  56.823  1.00  0.00      PROA C
ATOM   2069  HB1 SER A 146      25.886 -36.841  57.192  1.00  0.00      PROA H
ATOM   2070  HB2 SER A 146      25.537 -38.512  57.603  1.00  0.00      PROA H
ATOM   2071  OG  SER A 146      23.934 -37.555  56.663  1.00  0.00      PROA O
ATOM   2072  HG1 SER A 146      23.873 -36.696  56.239  1.00  0.00      PROA H
ATOM   2073  C   SER A 146      25.600 -39.607  55.203  1.00  0.00      PROA C
ATOM   2074  O   SER A 146      24.787 -39.941  54.354  1.00  0.00      PROA O
ATOM   2075  N   VAL A 147      26.259 -40.465  56.006  1.00  0.00      PROA N
ATOM   2076  HN  VAL A 147      26.774 -40.036  56.744  1.00  0.00      PROA H
ATOM   2077  CA  VAL A 147      26.100 -41.884  56.033  1.00  0.00      PROA C
ATOM   2078  HA  VAL A 147      25.285 -42.238  55.417  1.00  0.00      PROA H
ATOM   2079  CB  VAL A 147      27.342 -42.515  55.349  1.00  0.00      PROA C
ATOM   2080  HB  VAL A 147      28.208 -41.872  55.614  1.00  0.00      PROA H
ATOM   2081  CG1 VAL A 147      27.574 -43.922  55.978  1.00  0.00      PROA C
ATOM   2082 HG11 VAL A 147      26.610 -44.474  55.942  1.00  0.00      PROA H
ATOM   2083 HG12 VAL A 147      27.925 -43.716  57.012  1.00  0.00      PROA H
ATOM   2084 HG13 VAL A 147      28.415 -44.488  55.522  1.00  0.00      PROA H
ATOM   2085  CG2 VAL A 147      27.362 -42.444  53.844  1.00  0.00      PROA C
ATOM   2086 HG21 VAL A 147      28.251 -42.823  53.296  1.00  0.00      PROA H
ATOM   2087 HG22 VAL A 147      27.106 -41.411  53.527  1.00  0.00      PROA H
ATOM   2088 HG23 VAL A 147      26.534 -43.123  53.549  1.00  0.00      PROA H
ATOM   2089  C   VAL A 147      25.851 -42.158  57.481  1.00  0.00      PROA C
ATOM   2090  O   VAL A 147      26.640 -41.597  58.299  1.00  0.00      PROA O
ATOM   2091  N   PRO A 148      24.784 -42.802  57.924  1.00  0.00      PROA N
ATOM   2092  CD  PRO A 148      23.582 -43.237  57.283  1.00  0.00      PROA C
ATOM   2093  HD1 PRO A 148      23.803 -44.168  56.718  1.00  0.00      PROA H
ATOM   2094  HD2 PRO A 148      23.166 -42.409  56.671  1.00  0.00      PROA H
ATOM   2095  CA  PRO A 148      24.700 -43.045  59.357  1.00  0.00      PROA C
ATOM   2096  HA  PRO A 148      24.560 -42.043  59.737  1.00  0.00      PROA H
ATOM   2097  CB  PRO A 148      23.545 -44.011  59.484  1.00  0.00      PROA C
ATOM   2098  HB1 PRO A 148      23.143 -43.950  60.518  1.00  0.00      PROA H
ATOM   2099  HB2 PRO A 148      23.633 -45.093  59.248  1.00  0.00      PROA H
ATOM   2100  CG  PRO A 148      22.635 -43.509  58.439  1.00  0.00      PROA C
ATOM   2101  HG1 PRO A 148      21.865 -44.246  58.124  1.00  0.00      PROA H
ATOM   2102  HG2 PRO A 148      22.140 -42.569  58.762  1.00  0.00      PROA H
ATOM   2103  C   PRO A 148      25.840 -43.561  60.121  1.00  0.00      PROA C
ATOM   2104  O   PRO A 148      26.620 -44.378  59.587  1.00  0.00      PROA O
ATOM   2105  N   PRO A 149      26.024 -43.261  61.422  1.00  0.00      PROA N
ATOM   2106  CD  PRO A 149      25.131 -42.409  62.101  1.00  0.00      PROA C
ATOM   2107  HD1 PRO A 149      24.127 -42.869  62.218  1.00  0.00      PROA H
ATOM   2108  HD2 PRO A 149      25.128 -41.349  61.769  1.00  0.00      PROA H
ATOM   2109  CA  PRO A 149      26.918 -43.953  62.309  1.00  0.00      PROA C
ATOM   2110  HA  PRO A 149      27.865 -43.440  62.219  1.00  0.00      PROA H
ATOM   2111  CB  PRO A 149      26.395 -43.579  63.725  1.00  0.00      PROA C
ATOM   2112  HB1 PRO A 149      27.169 -43.658  64.519  1.00  0.00      PROA H
ATOM   2113  HB2 PRO A 149      25.563 -44.287  63.928  1.00  0.00      PROA H
ATOM   2114  CG  PRO A 149      25.715 -42.231  63.516  1.00  0.00      PROA C
ATOM   2115  HG1 PRO A 149      24.939 -42.089  64.299  1.00  0.00      PROA H
ATOM   2116  HG2 PRO A 149      26.475 -41.427  63.611  1.00  0.00      PROA H
ATOM   2117  C   PRO A 149      27.135 -45.413  62.118  1.00  0.00      PROA C
ATOM   2118  O   PRO A 149      26.250 -46.180  61.938  1.00  0.00      PROA O
ATOM   2119  N   GLU A 150      28.449 -45.808  62.365  1.00  0.00      PROA N
ATOM   2120  HN  GLU A 150      29.220 -45.199  62.533  1.00  0.00      PROA H
ATOM   2121  CA  GLU A 150      28.921 -47.147  62.468  1.00  0.00      PROA C
ATOM   2122  HA  GLU A 150      29.993 -47.158  62.605  1.00  0.00      PROA H
ATOM   2123  CB  GLU A 150      28.246 -47.951  63.620  1.00  0.00      PROA C
ATOM   2124  HB1 GLU A 150      28.564 -49.016  63.625  1.00  0.00      PROA H
ATOM   2125  HB2 GLU A 150      27.138 -47.890  63.580  1.00  0.00      PROA H
ATOM   2126  CG  GLU A 150      28.619 -47.497  65.015  1.00  0.00      PROA C
ATOM   2127  HG1 GLU A 150      28.339 -46.439  65.208  1.00  0.00      PROA H
ATOM   2128  HG2 GLU A 150      29.715 -47.655  65.108  1.00  0.00      PROA H
ATOM   2129  CD  GLU A 150      27.870 -48.200  66.102  1.00  0.00      PROA C
ATOM   2130  OE1 GLU A 150      28.460 -48.844  66.956  1.00  0.00      PROA O
ATOM   2131  OE2 GLU A 150      26.636 -47.993  66.207  1.00  0.00      PROA O
ATOM   2132  C   GLU A 150      28.794 -47.936  61.145  1.00  0.00      PROA C
ATOM   2133  O   GLU A 150      28.608 -49.126  61.095  1.00  0.00      PROA O
ATOM   2134  N   ARG A 151      28.922 -47.265  59.977  1.00  0.00      PROA N
ATOM   2135  HN  ARG A 151      28.940 -46.273  59.878  1.00  0.00      PROA H
ATOM   2136  CA  ARG A 151      29.084 -47.897  58.692  1.00  0.00      PROA C
ATOM   2137  HA  ARG A 151      29.140 -48.958  58.888  1.00  0.00      PROA H
ATOM   2138  CB  ARG A 151      27.927 -47.718  57.625  1.00  0.00      PROA C
ATOM   2139  HB1 ARG A 151      28.162 -48.433  56.807  1.00  0.00      PROA H
ATOM   2140  HB2 ARG A 151      27.979 -46.662  57.284  1.00  0.00      PROA H
ATOM   2141  CG  ARG A 151      26.451 -47.846  58.260  1.00  0.00      PROA C
ATOM   2142  HG1 ARG A 151      26.368 -47.219  59.173  1.00  0.00      PROA H
ATOM   2143  HG2 ARG A 151      26.230 -48.866  58.642  1.00  0.00      PROA H
ATOM   2144  CD  ARG A 151      25.363 -47.494  57.306  1.00  0.00      PROA C
ATOM   2145  HD1 ARG A 151      25.395 -48.166  56.422  1.00  0.00      PROA H
ATOM   2146  HD2 ARG A 151      25.322 -46.453  56.921  1.00  0.00      PROA H
ATOM   2147  NE  ARG A 151      24.104 -47.650  58.103  1.00  0.00      PROA N
ATOM   2148  HE  ARG A 151      24.265 -47.786  59.081  1.00  0.00      PROA H
ATOM   2149  CZ  ARG A 151      22.885 -47.764  57.685  1.00  0.00      PROA C
ATOM   2150  NH1 ARG A 151      22.617 -47.667  56.382  1.00  0.00      PROA N
ATOM   2151 HH11 ARG A 151      23.316 -47.688  55.666  1.00  0.00      PROA H
ATOM   2152 HH12 ARG A 151      21.719 -48.005  56.101  1.00  0.00      PROA H
ATOM   2153  NH2 ARG A 151      21.844 -47.899  58.443  1.00  0.00      PROA N
ATOM   2154 HH21 ARG A 151      21.986 -47.601  59.387  1.00  0.00      PROA H
ATOM   2155 HH22 ARG A 151      20.966 -47.708  58.004  1.00  0.00      PROA H
ATOM   2156  C   ARG A 151      30.389 -47.436  58.194  1.00  0.00      PROA C
ATOM   2157  O   ARG A 151      30.772 -46.296  58.320  1.00  0.00      PROA O
ATOM   2158  N   THR A 152      31.211 -48.388  57.683  1.00  0.00      PROA N
ATOM   2159  HN  THR A 152      30.987 -49.351  57.548  1.00  0.00      PROA H
ATOM   2160  CA  THR A 152      32.653 -48.206  57.449  1.00  0.00      PROA C
ATOM   2161  HA  THR A 152      33.039 -47.325  57.940  1.00  0.00      PROA H
ATOM   2162  CB  THR A 152      33.436 -49.428  57.976  1.00  0.00      PROA C
ATOM   2163  HB  THR A 152      33.274 -50.309  57.320  1.00  0.00      PROA H
ATOM   2164  OG1 THR A 152      32.961 -49.802  59.291  1.00  0.00      PROA O
ATOM   2165  HG1 THR A 152      32.347 -50.516  59.105  1.00  0.00      PROA H
ATOM   2166  CG2 THR A 152      35.023 -49.125  58.014  1.00  0.00      PROA C
ATOM   2167 HG21 THR A 152      35.402 -50.017  58.557  1.00  0.00      PROA H
ATOM   2168 HG22 THR A 152      35.272 -48.216  58.602  1.00  0.00      PROA H
ATOM   2169 HG23 THR A 152      35.543 -48.952  57.047  1.00  0.00      PROA H
ATOM   2170  C   THR A 152      32.911 -48.140  55.944  1.00  0.00      PROA C
ATOM   2171  O   THR A 152      32.497 -48.938  55.085  1.00  0.00      PROA O
ATOM   2172  N   SER A 153      33.717 -47.136  55.531  1.00  0.00      PROA N
ATOM   2173  HN  SER A 153      34.147 -46.502  56.170  1.00  0.00      PROA H
ATOM   2174  CA  SER A 153      33.978 -46.875  54.115  1.00  0.00      PROA C
ATOM   2175  HA  SER A 153      33.030 -46.931  53.600  1.00  0.00      PROA H
ATOM   2176  CB  SER A 153      34.451 -45.421  53.917  1.00  0.00      PROA C
ATOM   2177  HB1 SER A 153      35.538 -45.303  54.114  1.00  0.00      PROA H
ATOM   2178  HB2 SER A 153      33.901 -44.671  54.526  1.00  0.00      PROA H
ATOM   2179  OG  SER A 153      34.198 -45.150  52.552  1.00  0.00      PROA O
ATOM   2180  HG1 SER A 153      33.239 -45.108  52.520  1.00  0.00      PROA H
ATOM   2181  C   SER A 153      34.891 -47.920  53.482  1.00  0.00      PROA C
ATOM   2182  O   SER A 153      36.010 -48.293  53.970  1.00  0.00      PROA O
ATOM   2183  N   LYS A 154      34.543 -48.379  52.233  1.00  0.00      PROA N
ATOM   2184  HN  LYS A 154      33.632 -48.178  51.881  1.00  0.00      PROA H
ATOM   2185  CA  LYS A 154      35.453 -49.124  51.348  1.00  0.00      PROA C
ATOM   2186  HA  LYS A 154      35.905 -49.902  51.945  1.00  0.00      PROA H
ATOM   2187  CB  LYS A 154      34.717 -49.773  50.158  1.00  0.00      PROA C
ATOM   2188  HB1 LYS A 154      33.769 -50.157  50.592  1.00  0.00      PROA H
ATOM   2189  HB2 LYS A 154      35.361 -50.575  49.739  1.00  0.00      PROA H
ATOM   2190  CG  LYS A 154      34.323 -48.893  48.994  1.00  0.00      PROA C
ATOM   2191  HG1 LYS A 154      35.149 -48.362  48.474  1.00  0.00      PROA H
ATOM   2192  HG2 LYS A 154      33.581 -48.169  49.393  1.00  0.00      PROA H
ATOM   2193  CD  LYS A 154      33.455 -49.676  47.928  1.00  0.00      PROA C
ATOM   2194  HD1 LYS A 154      32.931 -49.043  47.180  1.00  0.00      PROA H
ATOM   2195  HD2 LYS A 154      32.650 -50.127  48.546  1.00  0.00      PROA H
ATOM   2196  CE  LYS A 154      34.111 -50.805  47.148  1.00  0.00      PROA C
ATOM   2197  HE1 LYS A 154      34.443 -51.538  47.914  1.00  0.00      PROA H
ATOM   2198  HE2 LYS A 154      34.995 -50.330  46.671  1.00  0.00      PROA H
ATOM   2199  NZ  LYS A 154      33.158 -51.320  46.149  1.00  0.00      PROA N
ATOM   2200  HZ1 LYS A 154      32.275 -51.790  46.435  1.00  0.00      PROA H
ATOM   2201  HZ2 LYS A 154      33.783 -51.862  45.519  1.00  0.00      PROA H
ATOM   2202  HZ3 LYS A 154      32.986 -50.547  45.475  1.00  0.00      PROA H
ATOM   2203  C   LYS A 154      36.554 -48.190  50.814  1.00  0.00      PROA C
ATOM   2204  O   LYS A 154      37.551 -48.640  50.238  1.00  0.00      PROA O
ATOM   2205  N   GLN A 155      36.451 -46.847  51.092  1.00  0.00      PROA N
ATOM   2206  HN  GLN A 155      35.707 -46.484  51.648  1.00  0.00      PROA H
ATOM   2207  CA  GLN A 155      37.301 -45.784  50.624  1.00  0.00      PROA C
ATOM   2208  HA  GLN A 155      38.037 -46.249  49.984  1.00  0.00      PROA H
ATOM   2209  CB  GLN A 155      36.460 -44.629  49.930  1.00  0.00      PROA C
ATOM   2210  HB1 GLN A 155      37.084 -43.719  49.798  1.00  0.00      PROA H
ATOM   2211  HB2 GLN A 155      35.724 -44.372  50.721  1.00  0.00      PROA H
ATOM   2212  CG  GLN A 155      35.781 -45.035  48.642  1.00  0.00      PROA C
ATOM   2213  HG1 GLN A 155      35.251 -44.122  48.297  1.00  0.00      PROA H
ATOM   2214  HG2 GLN A 155      35.002 -45.776  48.922  1.00  0.00      PROA H
ATOM   2215  CD  GLN A 155      36.618 -45.734  47.571  1.00  0.00      PROA C
ATOM   2216  OE1 GLN A 155      37.085 -46.887  47.740  1.00  0.00      PROA O
ATOM   2217  NE2 GLN A 155      36.917 -45.072  46.445  1.00  0.00      PROA N
ATOM   2218 HE21 GLN A 155      36.406 -44.221  46.324  1.00  0.00      PROA H
ATOM   2219 HE22 GLN A 155      37.450 -45.496  45.712  1.00  0.00      PROA H
ATOM   2220  C   GLN A 155      38.105 -45.073  51.629  1.00  0.00      PROA C
ATOM   2221  O   GLN A 155      37.653 -44.750  52.744  1.00  0.00      PROA O
ATOM   2222  N   VAL A 156      39.406 -44.711  51.339  1.00  0.00      PROA N
ATOM   2223  HN  VAL A 156      39.840 -44.910  50.464  1.00  0.00      PROA H
ATOM   2224  CA  VAL A 156      40.247 -43.943  52.310  1.00  0.00      PROA C
ATOM   2225  HA  VAL A 156      39.798 -44.229  53.249  1.00  0.00      PROA H
ATOM   2226  CB  VAL A 156      41.653 -44.515  52.493  1.00  0.00      PROA C
ATOM   2227  HB  VAL A 156      41.563 -45.569  52.831  1.00  0.00      PROA H
ATOM   2228  CG1 VAL A 156      42.469 -44.423  51.236  1.00  0.00      PROA C
ATOM   2229 HG11 VAL A 156      42.655 -43.433  50.768  1.00  0.00      PROA H
ATOM   2230 HG12 VAL A 156      42.139 -44.923  50.300  1.00  0.00      PROA H
ATOM   2231 HG13 VAL A 156      43.487 -44.752  51.535  1.00  0.00      PROA H
ATOM   2232  CG2 VAL A 156      42.379 -43.796  53.654  1.00  0.00      PROA C
ATOM   2233 HG21 VAL A 156      43.446 -44.071  53.792  1.00  0.00      PROA H
ATOM   2234 HG22 VAL A 156      41.812 -44.008  54.585  1.00  0.00      PROA H
ATOM   2235 HG23 VAL A 156      42.415 -42.697  53.493  1.00  0.00      PROA H
ATOM   2236  C   VAL A 156      40.199 -42.465  52.138  1.00  0.00      PROA C
ATOM   2237  O   VAL A 156      40.607 -41.870  51.122  1.00  0.00      PROA O
ATOM   2238  N   LEU A 157      39.531 -41.710  53.102  1.00  0.00      PROA N
ATOM   2239  HN  LEU A 157      38.969 -42.154  53.795  1.00  0.00      PROA H
ATOM   2240  CA  LEU A 157      39.030 -40.348  52.823  1.00  0.00      PROA C
ATOM   2241  HA  LEU A 157      38.963 -40.150  51.764  1.00  0.00      PROA H
ATOM   2242  CB  LEU A 157      37.522 -40.184  53.332  1.00  0.00      PROA C
ATOM   2243  HB1 LEU A 157      37.318 -39.137  53.022  1.00  0.00      PROA H
ATOM   2244  HB2 LEU A 157      37.634 -40.365  54.423  1.00  0.00      PROA H
ATOM   2245  CG  LEU A 157      36.487 -41.144  52.757  1.00  0.00      PROA C
ATOM   2246  HG  LEU A 157      36.797 -42.148  53.119  1.00  0.00      PROA H
ATOM   2247  CD1 LEU A 157      35.087 -40.853  53.307  1.00  0.00      PROA C
ATOM   2248 HD11 LEU A 157      34.846 -39.806  53.025  1.00  0.00      PROA H
ATOM   2249 HD12 LEU A 157      35.079 -41.048  54.401  1.00  0.00      PROA H
ATOM   2250 HD13 LEU A 157      34.403 -41.540  52.766  1.00  0.00      PROA H
ATOM   2251  CD2 LEU A 157      36.511 -41.203  51.244  1.00  0.00      PROA C
ATOM   2252 HD21 LEU A 157      37.526 -41.195  50.792  1.00  0.00      PROA H
ATOM   2253 HD22 LEU A 157      36.036 -40.285  50.835  1.00  0.00      PROA H
ATOM   2254 HD23 LEU A 157      35.930 -42.077  50.879  1.00  0.00      PROA H
ATOM   2255  C   LEU A 157      39.879 -39.265  53.585  1.00  0.00      PROA C
ATOM   2256  O   LEU A 157      40.102 -39.311  54.793  1.00  0.00      PROA O
ATOM   2257  N   PRO A 158      40.416 -38.263  52.888  1.00  0.00      PROA N
ATOM   2258  CD  PRO A 158      41.028 -38.401  51.564  1.00  0.00      PROA C
ATOM   2259  HD1 PRO A 158      40.170 -38.379  50.859  1.00  0.00      PROA H
ATOM   2260  HD2 PRO A 158      41.582 -39.362  51.504  1.00  0.00      PROA H
ATOM   2261  CA  PRO A 158      40.889 -36.986  53.483  1.00  0.00      PROA C
ATOM   2262  HA  PRO A 158      41.534 -37.379  54.255  1.00  0.00      PROA H
ATOM   2263  CB  PRO A 158      41.507 -36.153  52.326  1.00  0.00      PROA C
ATOM   2264  HB1 PRO A 158      42.202 -35.382  52.723  1.00  0.00      PROA H
ATOM   2265  HB2 PRO A 158      40.716 -35.763  51.651  1.00  0.00      PROA H
ATOM   2266  CG  PRO A 158      42.041 -37.231  51.422  1.00  0.00      PROA C
ATOM   2267  HG1 PRO A 158      42.094 -36.884  50.368  1.00  0.00      PROA H
ATOM   2268  HG2 PRO A 158      43.014 -37.739  51.587  1.00  0.00      PROA H
ATOM   2269  C   PRO A 158      39.817 -36.145  54.164  1.00  0.00      PROA C
ATOM   2270  O   PRO A 158      38.634 -36.553  54.113  1.00  0.00      PROA O
ATOM   2271  N   MET A 159      40.257 -35.089  54.866  1.00  0.00      PROA N
ATOM   2272  HN  MET A 159      41.237 -35.003  55.029  1.00  0.00      PROA H
ATOM   2273  CA  MET A 159      39.386 -34.356  55.838  1.00  0.00      PROA C
ATOM   2274  HA  MET A 159      38.365 -34.708  55.812  1.00  0.00      PROA H
ATOM   2275  CB  MET A 159      39.820 -34.386  57.356  1.00  0.00      PROA C
ATOM   2276  HB1 MET A 159      39.391 -33.544  57.941  1.00  0.00      PROA H
ATOM   2277  HB2 MET A 159      40.914 -34.217  57.443  1.00  0.00      PROA H
ATOM   2278  CG  MET A 159      39.314 -35.673  58.045  1.00  0.00      PROA C
ATOM   2279  HG1 MET A 159      38.217 -35.678  57.873  1.00  0.00      PROA H
ATOM   2280  HG2 MET A 159      39.383 -35.448  59.131  1.00  0.00      PROA H
ATOM   2281  SD  MET A 159      40.169 -37.220  57.474  1.00  0.00      PROA S
ATOM   2282  CE  MET A 159      40.580 -37.691  59.222  1.00  0.00      PROA C
ATOM   2283  HE1 MET A 159      41.343 -36.985  59.614  1.00  0.00      PROA H
ATOM   2284  HE2 MET A 159      41.041 -38.700  59.165  1.00  0.00      PROA H
ATOM   2285  HE3 MET A 159      39.633 -37.675  59.804  1.00  0.00      PROA H
ATOM   2286  C   MET A 159      39.246 -32.839  55.535  1.00  0.00      PROA C
ATOM   2287  O   MET A 159      40.236 -32.184  55.518  1.00  0.00      PROA O
ATOM   2288  N   LEU A 160      38.080 -32.316  55.218  1.00  0.00      PROA N
ATOM   2289  HN  LEU A 160      37.290 -32.919  55.137  1.00  0.00      PROA H
ATOM   2290  CA  LEU A 160      37.781 -30.970  54.868  1.00  0.00      PROA C
ATOM   2291  HA  LEU A 160      38.680 -30.384  54.742  1.00  0.00      PROA H
ATOM   2292  CB  LEU A 160      36.927 -30.869  53.620  1.00  0.00      PROA C
ATOM   2293  HB1 LEU A 160      36.575 -29.849  53.359  1.00  0.00      PROA H
ATOM   2294  HB2 LEU A 160      36.032 -31.498  53.811  1.00  0.00      PROA H
ATOM   2295  CG  LEU A 160      37.607 -31.431  52.345  1.00  0.00      PROA C
ATOM   2296  HG  LEU A 160      37.702 -32.533  52.454  1.00  0.00      PROA H
ATOM   2297  CD1 LEU A 160      36.733 -31.273  51.153  1.00  0.00      PROA C
ATOM   2298 HD11 LEU A 160      35.638 -31.432  51.262  1.00  0.00      PROA H
ATOM   2299 HD12 LEU A 160      37.010 -31.917  50.291  1.00  0.00      PROA H
ATOM   2300 HD13 LEU A 160      36.735 -30.233  50.762  1.00  0.00      PROA H
ATOM   2301  CD2 LEU A 160      39.041 -30.951  51.909  1.00  0.00      PROA C
ATOM   2302 HD21 LEU A 160      39.771 -31.054  52.740  1.00  0.00      PROA H
ATOM   2303 HD22 LEU A 160      38.989 -29.884  51.603  1.00  0.00      PROA H
ATOM   2304 HD23 LEU A 160      39.188 -31.518  50.965  1.00  0.00      PROA H
ATOM   2305  C   LEU A 160      37.090 -30.278  56.041  1.00  0.00      PROA C
ATOM   2306  O   LEU A 160      36.072 -30.766  56.616  1.00  0.00      PROA O
ATOM   2307  N   TYR A 161      37.590 -29.052  56.315  1.00  0.00      PROA N
ATOM   2308  HN  TYR A 161      38.375 -28.685  55.820  1.00  0.00      PROA H
ATOM   2309  CA  TYR A 161      37.010 -28.169  57.414  1.00  0.00      PROA C
ATOM   2310  HA  TYR A 161      36.143 -28.703  57.774  1.00  0.00      PROA H
ATOM   2311  CB  TYR A 161      37.973 -27.988  58.637  1.00  0.00      PROA C
ATOM   2312  HB1 TYR A 161      37.426 -27.410  59.412  1.00  0.00      PROA H
ATOM   2313  HB2 TYR A 161      38.932 -27.484  58.392  1.00  0.00      PROA H
ATOM   2314  CG  TYR A 161      38.105 -29.319  59.265  1.00  0.00      PROA C
ATOM   2315  CD1 TYR A 161      36.991 -29.802  59.955  1.00  0.00      PROA C
ATOM   2316  HD1 TYR A 161      36.096 -29.202  60.029  1.00  0.00      PROA H
ATOM   2317  CE1 TYR A 161      37.079 -31.044  60.620  1.00  0.00      PROA C
ATOM   2318  HE1 TYR A 161      36.248 -31.396  61.213  1.00  0.00      PROA H
ATOM   2319  CZ  TYR A 161      38.196 -31.841  60.577  1.00  0.00      PROA C
ATOM   2320  OH  TYR A 161      38.172 -33.072  61.163  1.00  0.00      PROA O
ATOM   2321  HH  TYR A 161      38.997 -33.560  61.192  1.00  0.00      PROA H
ATOM   2322  CD2 TYR A 161      39.245 -30.171  59.137  1.00  0.00      PROA C
ATOM   2323  HD2 TYR A 161      40.103 -29.790  58.604  1.00  0.00      PROA H
ATOM   2324  CE2 TYR A 161      39.278 -31.427  59.747  1.00  0.00      PROA C
ATOM   2325  HE2 TYR A 161      40.188 -31.994  59.622  1.00  0.00      PROA H
ATOM   2326  C   TYR A 161      36.526 -26.830  56.919  1.00  0.00      PROA C
ATOM   2327  O   TYR A 161      37.125 -26.184  56.091  1.00  0.00      PROA O
ATOM   2328  N   GLY A 162      35.354 -26.368  57.328  1.00  0.00      PROA N
ATOM   2329  HN  GLY A 162      34.686 -26.969  57.762  1.00  0.00      PROA H
ATOM   2330  CA  GLY A 162      34.946 -25.085  56.907  1.00  0.00      PROA C
ATOM   2331  HA1 GLY A 162      35.026 -25.260  55.844  1.00  0.00      PROA H
ATOM   2332  HA2 GLY A 162      35.622 -24.341  57.302  1.00  0.00      PROA H
ATOM   2333  C   GLY A 162      33.567 -24.776  57.427  1.00  0.00      PROA C
ATOM   2334  O   GLY A 162      33.028 -25.365  58.384  1.00  0.00      PROA O
ATOM   2335  N   PRO A 163      33.020 -23.821  56.712  1.00  0.00      PROA N
ATOM   2336  CD  PRO A 163      33.835 -23.041  55.761  1.00  0.00      PROA C
ATOM   2337  HD1 PRO A 163      34.167 -23.673  54.910  1.00  0.00      PROA H
ATOM   2338  HD2 PRO A 163      34.666 -22.527  56.289  1.00  0.00      PROA H
ATOM   2339  CA  PRO A 163      31.727 -23.176  57.007  1.00  0.00      PROA C
ATOM   2340  HA  PRO A 163      31.580 -23.012  58.065  1.00  0.00      PROA H
ATOM   2341  CB  PRO A 163      31.825 -21.783  56.265  1.00  0.00      PROA C
ATOM   2342  HB1 PRO A 163      32.220 -20.951  56.887  1.00  0.00      PROA H
ATOM   2343  HB2 PRO A 163      30.827 -21.406  55.955  1.00  0.00      PROA H
ATOM   2344  CG  PRO A 163      32.836 -22.039  55.195  1.00  0.00      PROA C
ATOM   2345  HG1 PRO A 163      32.182 -22.552  54.458  1.00  0.00      PROA H
ATOM   2346  HG2 PRO A 163      33.406 -21.259  54.646  1.00  0.00      PROA H
ATOM   2347  C   PRO A 163      30.581 -23.999  56.326  1.00  0.00      PROA C
ATOM   2348  O   PRO A 163      30.657 -24.503  55.214  1.00  0.00      PROA O
ATOM   2349  N   GLU A 164      29.416 -24.158  57.004  1.00  0.00      PROA N
ATOM   2350  HN  GLU A 164      29.307 -23.846  57.945  1.00  0.00      PROA H
ATOM   2351  CA  GLU A 164      28.166 -24.734  56.454  1.00  0.00      PROA C
ATOM   2352  HA  GLU A 164      28.401 -25.747  56.163  1.00  0.00      PROA H
ATOM   2353  CB  GLU A 164      27.160 -24.924  57.641  1.00  0.00      PROA C
ATOM   2354  HB1 GLU A 164      27.048 -23.962  58.184  1.00  0.00      PROA H
ATOM   2355  HB2 GLU A 164      27.788 -25.484  58.366  1.00  0.00      PROA H
ATOM   2356  CG  GLU A 164      25.722 -25.444  57.451  1.00  0.00      PROA C
ATOM   2357  HG1 GLU A 164      25.028 -25.048  56.679  1.00  0.00      PROA H
ATOM   2358  HG2 GLU A 164      25.118 -25.216  58.355  1.00  0.00      PROA H
ATOM   2359  CD  GLU A 164      25.713 -26.995  57.218  1.00  0.00      PROA C
ATOM   2360  OE1 GLU A 164      25.100 -27.763  57.931  1.00  0.00      PROA O
ATOM   2361  OE2 GLU A 164      26.342 -27.439  56.251  1.00  0.00      PROA O
ATOM   2362  C   GLU A 164      27.391 -24.205  55.243  1.00  0.00      PROA C
ATOM   2363  O   GLU A 164      27.055 -23.010  55.140  1.00  0.00      PROA O
ATOM   2364  N   GLY A 165      26.996 -25.045  54.243  1.00  0.00      PROA N
ATOM   2365  HN  GLY A 165      27.162 -26.019  54.378  1.00  0.00      PROA H
ATOM   2366  CA  GLY A 165      26.425 -24.574  52.998  1.00  0.00      PROA C
ATOM   2367  HA1 GLY A 165      25.817 -23.704  53.198  1.00  0.00      PROA H
ATOM   2368  HA2 GLY A 165      25.797 -25.356  52.599  1.00  0.00      PROA H
ATOM   2369  C   GLY A 165      27.528 -24.217  51.994  1.00  0.00      PROA C
ATOM   2370  O   GLY A 165      27.238 -23.416  51.092  1.00  0.00      PROA O
ATOM   2371  N   SER A 166      28.745 -24.791  52.152  1.00  0.00      PROA N
ATOM   2372  HN  SER A 166      28.938 -25.443  52.882  1.00  0.00      PROA H
ATOM   2373  CA  SER A 166      29.913 -24.419  51.342  1.00  0.00      PROA C
ATOM   2374  HA  SER A 166      29.626 -23.989  50.394  1.00  0.00      PROA H
ATOM   2375  CB  SER A 166      30.872 -23.362  51.827  1.00  0.00      PROA C
ATOM   2376  HB1 SER A 166      31.775 -23.164  51.212  1.00  0.00      PROA H
ATOM   2377  HB2 SER A 166      31.166 -23.685  52.849  1.00  0.00      PROA H
ATOM   2378  OG  SER A 166      30.223 -22.117  52.039  1.00  0.00      PROA O
ATOM   2379  HG1 SER A 166      29.698 -21.837  51.286  1.00  0.00      PROA H
ATOM   2380  C   SER A 166      30.846 -25.561  51.021  1.00  0.00      PROA C
ATOM   2381  O   SER A 166      32.001 -25.385  50.654  1.00  0.00      PROA O
ATOM   2382  N   ALA A 167      30.352 -26.827  51.054  1.00  0.00      PROA N
ATOM   2383  HN  ALA A 167      29.379 -26.938  51.239  1.00  0.00      PROA H
ATOM   2384  CA  ALA A 167      31.226 -27.928  50.892  1.00  0.00      PROA C
ATOM   2385  HA  ALA A 167      32.168 -27.708  51.373  1.00  0.00      PROA H
ATOM   2386  CB  ALA A 167      30.570 -29.227  51.380  1.00  0.00      PROA C
ATOM   2387  HB1 ALA A 167      29.801 -29.634  50.688  1.00  0.00      PROA H
ATOM   2388  HB2 ALA A 167      30.057 -28.968  52.331  1.00  0.00      PROA H
ATOM   2389  HB3 ALA A 167      31.333 -29.988  51.650  1.00  0.00      PROA H
ATOM   2390  C   ALA A 167      31.738 -28.182  49.423  1.00  0.00      PROA C
ATOM   2391  O   ALA A 167      32.899 -28.578  49.218  1.00  0.00      PROA O
ATOM   2392  N   ASN A 168      30.853 -27.846  48.414  1.00  0.00      PROA N
ATOM   2393  HN  ASN A 168      29.912 -27.617  48.648  1.00  0.00      PROA H
ATOM   2394  CA  ASN A 168      31.259 -27.710  47.029  1.00  0.00      PROA C
ATOM   2395  HA  ASN A 168      31.596 -28.683  46.703  1.00  0.00      PROA H
ATOM   2396  CB  ASN A 168      30.170 -27.431  46.024  1.00  0.00      PROA C
ATOM   2397  HB1 ASN A 168      29.609 -26.488  46.200  1.00  0.00      PROA H
ATOM   2398  HB2 ASN A 168      29.504 -28.320  46.025  1.00  0.00      PROA H
ATOM   2399  CG  ASN A 168      30.589 -27.565  44.532  1.00  0.00      PROA C
ATOM   2400  OD1 ASN A 168      31.607 -28.117  44.075  1.00  0.00      PROA O
ATOM   2401  ND2 ASN A 168      29.676 -27.179  43.640  1.00  0.00      PROA N
ATOM   2402 HD21 ASN A 168      29.912 -27.247  42.671  1.00  0.00      PROA H
ATOM   2403 HD22 ASN A 168      28.823 -26.819  44.017  1.00  0.00      PROA H
ATOM   2404  C   ASN A 168      32.446 -26.738  46.828  1.00  0.00      PROA C
ATOM   2405  O   ASN A 168      33.447 -26.964  46.153  1.00  0.00      PROA O
ATOM   2406  N   GLU A 169      32.324 -25.565  47.488  1.00  0.00      PROA N
ATOM   2407  HN  GLU A 169      31.503 -25.364  48.016  1.00  0.00      PROA H
ATOM   2408  CA  GLU A 169      33.379 -24.531  47.421  1.00  0.00      PROA C
ATOM   2409  HA  GLU A 169      33.702 -24.472  46.392  1.00  0.00      PROA H
ATOM   2410  CB  GLU A 169      32.744 -23.164  47.692  1.00  0.00      PROA C
ATOM   2411  HB1 GLU A 169      32.349 -23.276  48.724  1.00  0.00      PROA H
ATOM   2412  HB2 GLU A 169      31.819 -23.075  47.084  1.00  0.00      PROA H
ATOM   2413  CG  GLU A 169      33.732 -22.006  47.335  1.00  0.00      PROA C
ATOM   2414  HG1 GLU A 169      34.252 -22.093  46.358  1.00  0.00      PROA H
ATOM   2415  HG2 GLU A 169      34.430 -22.002  48.200  1.00  0.00      PROA H
ATOM   2416  CD  GLU A 169      33.196 -20.601  47.401  1.00  0.00      PROA C
ATOM   2417  OE1 GLU A 169      31.938 -20.420  47.693  1.00  0.00      PROA O
ATOM   2418  OE2 GLU A 169      34.017 -19.660  47.343  1.00  0.00      PROA O
ATOM   2419  C   GLU A 169      34.713 -24.804  48.185  1.00  0.00      PROA C
ATOM   2420  O   GLU A 169      35.770 -24.365  47.701  1.00  0.00      PROA O
ATOM   2421  N   VAL A 170      34.724 -25.514  49.364  1.00  0.00      PROA N
ATOM   2422  HN  VAL A 170      33.888 -25.790  49.831  1.00  0.00      PROA H
ATOM   2423  CA  VAL A 170      35.934 -26.045  49.941  1.00  0.00      PROA C
ATOM   2424  HA  VAL A 170      36.625 -25.217  50.009  1.00  0.00      PROA H
ATOM   2425  CB  VAL A 170      35.680 -26.620  51.233  1.00  0.00      PROA C
ATOM   2426  HB  VAL A 170      34.947 -27.453  51.183  1.00  0.00      PROA H
ATOM   2427  CG1 VAL A 170      36.902 -27.268  51.948  1.00  0.00      PROA C
ATOM   2428 HG11 VAL A 170      37.729 -26.526  51.963  1.00  0.00      PROA H
ATOM   2429 HG12 VAL A 170      37.294 -28.152  51.401  1.00  0.00      PROA H
ATOM   2430 HG13 VAL A 170      36.575 -27.550  52.971  1.00  0.00      PROA H
ATOM   2431  CG2 VAL A 170      35.261 -25.455  52.065  1.00  0.00      PROA C
ATOM   2432 HG21 VAL A 170      34.208 -25.294  51.751  1.00  0.00      PROA H
ATOM   2433 HG22 VAL A 170      36.009 -24.633  52.029  1.00  0.00      PROA H
ATOM   2434 HG23 VAL A 170      35.282 -25.733  53.140  1.00  0.00      PROA H
ATOM   2435  C   VAL A 170      36.626 -27.021  48.947  1.00  0.00      PROA C
ATOM   2436  O   VAL A 170      37.802 -26.921  48.694  1.00  0.00      PROA O
ATOM   2437  N   LEU A 171      35.876 -27.990  48.304  1.00  0.00      PROA N
ATOM   2438  HN  LEU A 171      34.882 -27.995  48.380  1.00  0.00      PROA H
ATOM   2439  CA  LEU A 171      36.469 -28.931  47.334  1.00  0.00      PROA C
ATOM   2440  HA  LEU A 171      37.239 -29.441  47.894  1.00  0.00      PROA H
ATOM   2441  CB  LEU A 171      35.358 -29.920  47.013  1.00  0.00      PROA C
ATOM   2442  HB1 LEU A 171      34.501 -29.320  46.640  1.00  0.00      PROA H
ATOM   2443  HB2 LEU A 171      35.047 -30.508  47.904  1.00  0.00      PROA H
ATOM   2444  CG  LEU A 171      35.510 -30.838  45.818  1.00  0.00      PROA C
ATOM   2445  HG  LEU A 171      35.806 -30.227  44.939  1.00  0.00      PROA H
ATOM   2446  CD1 LEU A 171      36.587 -31.854  45.914  1.00  0.00      PROA C
ATOM   2447 HD11 LEU A 171      37.527 -31.266  45.987  1.00  0.00      PROA H
ATOM   2448 HD12 LEU A 171      36.598 -32.648  45.137  1.00  0.00      PROA H
ATOM   2449 HD13 LEU A 171      36.491 -32.307  46.924  1.00  0.00      PROA H
ATOM   2450  CD2 LEU A 171      34.230 -31.527  45.507  1.00  0.00      PROA C
ATOM   2451 HD21 LEU A 171      33.563 -30.748  45.081  1.00  0.00      PROA H
ATOM   2452 HD22 LEU A 171      33.793 -32.074  46.369  1.00  0.00      PROA H
ATOM   2453 HD23 LEU A 171      34.238 -32.107  44.559  1.00  0.00      PROA H
ATOM   2454  C   LEU A 171      37.083 -28.251  46.121  1.00  0.00      PROA C
ATOM   2455  O   LEU A 171      38.129 -28.651  45.615  1.00  0.00      PROA O
ATOM   2456  N   GLN A 172      36.372 -27.188  45.626  1.00  0.00      PROA N
ATOM   2457  HN  GLN A 172      35.475 -26.994  46.016  1.00  0.00      PROA H
ATOM   2458  CA  GLN A 172      36.667 -26.294  44.509  1.00  0.00      PROA C
ATOM   2459  HA  GLN A 172      36.882 -26.944  43.674  1.00  0.00      PROA H
ATOM   2460  CB  GLN A 172      35.603 -25.266  44.151  1.00  0.00      PROA C
ATOM   2461  HB1 GLN A 172      36.033 -24.435  43.551  1.00  0.00      PROA H
ATOM   2462  HB2 GLN A 172      35.204 -24.906  45.123  1.00  0.00      PROA H
ATOM   2463  CG  GLN A 172      34.448 -25.852  43.288  1.00  0.00      PROA C
ATOM   2464  HG1 GLN A 172      33.620 -25.121  43.173  1.00  0.00      PROA H
ATOM   2465  HG2 GLN A 172      34.094 -26.768  43.807  1.00  0.00      PROA H
ATOM   2466  CD  GLN A 172      34.811 -26.361  41.882  1.00  0.00      PROA C
ATOM   2467  OE1 GLN A 172      35.444 -27.426  41.727  1.00  0.00      PROA O
ATOM   2468  NE2 GLN A 172      34.420 -25.701  40.806  1.00  0.00      PROA N
ATOM   2469 HE21 GLN A 172      34.708 -26.113  39.941  1.00  0.00      PROA H
ATOM   2470 HE22 GLN A 172      34.087 -24.759  40.843  1.00  0.00      PROA H
ATOM   2471  C   GLN A 172      37.965 -25.651  44.704  1.00  0.00      PROA C
ATOM   2472  O   GLN A 172      38.857 -25.592  43.835  1.00  0.00      PROA O
ATOM   2473  N   GLY A 173      38.266 -25.207  45.968  1.00  0.00      PROA N
ATOM   2474  HN  GLY A 173      37.580 -25.523  46.618  1.00  0.00      PROA H
ATOM   2475  CA  GLY A 173      39.492 -24.466  46.381  1.00  0.00      PROA C
ATOM   2476  HA1 GLY A 173      39.239 -24.023  47.333  1.00  0.00      PROA H
ATOM   2477  HA2 GLY A 173      39.695 -23.803  45.553  1.00  0.00      PROA H
ATOM   2478  C   GLY A 173      40.574 -25.483  46.627  1.00  0.00      PROA C
ATOM   2479  O   GLY A 173      41.753 -25.303  46.328  1.00  0.00      PROA O
ATOM   2480  N   TYR A 174      40.164 -26.645  47.193  1.00  0.00      PROA N
ATOM   2481  HN  TYR A 174      39.256 -26.807  47.572  1.00  0.00      PROA H
ATOM   2482  CA  TYR A 174      40.996 -27.870  47.489  1.00  0.00      PROA C
ATOM   2483  HA  TYR A 174      41.917 -27.551  47.954  1.00  0.00      PROA H
ATOM   2484  CB  TYR A 174      40.325 -28.863  48.599  1.00  0.00      PROA C
ATOM   2485  HB1 TYR A 174      39.220 -28.911  48.490  1.00  0.00      PROA H
ATOM   2486  HB2 TYR A 174      40.610 -28.457  49.594  1.00  0.00      PROA H
ATOM   2487  CG  TYR A 174      40.723 -30.354  48.544  1.00  0.00      PROA C
ATOM   2488  CD1 TYR A 174      41.710 -30.764  49.542  1.00  0.00      PROA C
ATOM   2489  HD1 TYR A 174      42.193 -29.973  50.096  1.00  0.00      PROA H
ATOM   2490  CE1 TYR A 174      42.068 -32.142  49.549  1.00  0.00      PROA C
ATOM   2491  HE1 TYR A 174      42.627 -32.540  50.383  1.00  0.00      PROA H
ATOM   2492  CZ  TYR A 174      41.355 -33.078  48.785  1.00  0.00      PROA C
ATOM   2493  OH  TYR A 174      41.443 -34.409  48.971  1.00  0.00      PROA O
ATOM   2494  HH  TYR A 174      42.280 -34.534  49.425  1.00  0.00      PROA H
ATOM   2495  CD2 TYR A 174      40.123 -31.327  47.769  1.00  0.00      PROA C
ATOM   2496  HD2 TYR A 174      39.265 -31.019  47.190  1.00  0.00      PROA H
ATOM   2497  CE2 TYR A 174      40.409 -32.679  47.898  1.00  0.00      PROA C
ATOM   2498  HE2 TYR A 174      39.861 -33.452  47.379  1.00  0.00      PROA H
ATOM   2499  C   TYR A 174      41.601 -28.450  46.238  1.00  0.00      PROA C
ATOM   2500  O   TYR A 174      42.813 -28.712  46.200  1.00  0.00      PROA O
ATOM   2501  N   ARG A 175      40.790 -28.501  45.166  1.00  0.00      PROA N
ATOM   2502  HN  ARG A 175      39.816 -28.320  45.272  1.00  0.00      PROA H
ATOM   2503  CA  ARG A 175      41.257 -28.686  43.728  1.00  0.00      PROA C
ATOM   2504  HA  ARG A 175      41.532 -29.723  43.605  1.00  0.00      PROA H
ATOM   2505  CB  ARG A 175      40.019 -28.590  42.849  1.00  0.00      PROA C
ATOM   2506  HB1 ARG A 175      40.318 -28.375  41.801  1.00  0.00      PROA H
ATOM   2507  HB2 ARG A 175      39.424 -27.712  43.178  1.00  0.00      PROA H
ATOM   2508  CG  ARG A 175      39.063 -29.787  42.894  1.00  0.00      PROA C
ATOM   2509  HG1 ARG A 175      38.978 -30.235  43.908  1.00  0.00      PROA H
ATOM   2510  HG2 ARG A 175      39.582 -30.568  42.298  1.00  0.00      PROA H
ATOM   2511  CD  ARG A 175      37.682 -29.600  42.269  1.00  0.00      PROA C
ATOM   2512  HD1 ARG A 175      37.742 -29.106  41.276  1.00  0.00      PROA H
ATOM   2513  HD2 ARG A 175      37.154 -28.895  42.946  1.00  0.00      PROA H
ATOM   2514  NE  ARG A 175      37.040 -30.948  42.099  1.00  0.00      PROA N
ATOM   2515  HE  ARG A 175      37.703 -31.695  42.052  1.00  0.00      PROA H
ATOM   2516  CZ  ARG A 175      35.770 -31.258  42.036  1.00  0.00      PROA C
ATOM   2517  NH1 ARG A 175      34.858 -30.247  41.857  1.00  0.00      PROA N
ATOM   2518 HH11 ARG A 175      35.136 -29.288  41.792  1.00  0.00      PROA H
ATOM   2519 HH12 ARG A 175      33.876 -30.425  41.795  1.00  0.00      PROA H
ATOM   2520  NH2 ARG A 175      35.420 -32.490  41.987  1.00  0.00      PROA N
ATOM   2521 HH21 ARG A 175      34.476 -32.761  41.801  1.00  0.00      PROA H
ATOM   2522 HH22 ARG A 175      36.066 -33.192  42.286  1.00  0.00      PROA H
ATOM   2523  C   ARG A 175      42.392 -27.741  43.256  1.00  0.00      PROA C
ATOM   2524  O   ARG A 175      43.365 -28.213  42.698  1.00  0.00      PROA O
ATOM   2525  N   GLU A 176      42.302 -26.462  43.415  1.00  0.00      PROA N
ATOM   2526  HN  GLU A 176      41.538 -26.097  43.940  1.00  0.00      PROA H
ATOM   2527  CA  GLU A 176      43.434 -25.457  43.216  1.00  0.00      PROA C
ATOM   2528  HA  GLU A 176      43.878 -25.605  42.243  1.00  0.00      PROA H
ATOM   2529  CB  GLU A 176      42.857 -24.033  43.063  1.00  0.00      PROA C
ATOM   2530  HB1 GLU A 176      42.070 -23.908  43.838  1.00  0.00      PROA H
ATOM   2531  HB2 GLU A 176      42.297 -23.887  42.114  1.00  0.00      PROA H
ATOM   2532  CG  GLU A 176      43.815 -22.794  43.192  1.00  0.00      PROA C
ATOM   2533  HG1 GLU A 176      44.712 -23.005  42.571  1.00  0.00      PROA H
ATOM   2534  HG2 GLU A 176      44.122 -22.585  44.239  1.00  0.00      PROA H
ATOM   2535  CD  GLU A 176      43.058 -21.518  42.854  1.00  0.00      PROA C
ATOM   2536  OE1 GLU A 176      41.849 -21.366  43.198  1.00  0.00      PROA O
ATOM   2537  OE2 GLU A 176      43.707 -20.615  42.203  1.00  0.00      PROA O
ATOM   2538  C   GLU A 176      44.658 -25.620  44.189  1.00  0.00      PROA C
ATOM   2539  O   GLU A 176      45.877 -25.585  43.780  1.00  0.00      PROA O
ATOM   2540  N   MET A 177      44.386 -25.937  45.480  1.00  0.00      PROA N
ATOM   2541  HN  MET A 177      43.512 -25.646  45.861  1.00  0.00      PROA H
ATOM   2542  CA  MET A 177      45.429 -26.379  46.414  1.00  0.00      PROA C
ATOM   2543  HA  MET A 177      46.111 -25.544  46.470  1.00  0.00      PROA H
ATOM   2544  CB  MET A 177      45.004 -26.407  47.844  1.00  0.00      PROA C
ATOM   2545  HB1 MET A 177      45.895 -26.614  48.475  1.00  0.00      PROA H
ATOM   2546  HB2 MET A 177      44.265 -27.236  47.882  1.00  0.00      PROA H
ATOM   2547  CG  MET A 177      44.434 -24.986  48.345  1.00  0.00      PROA C
ATOM   2548  HG1 MET A 177      44.072 -25.155  49.382  1.00  0.00      PROA H
ATOM   2549  HG2 MET A 177      43.540 -24.675  47.764  1.00  0.00      PROA H
ATOM   2550  SD  MET A 177      45.599 -23.635  48.447  1.00  0.00      PROA S
ATOM   2551  CE  MET A 177      44.338 -22.384  48.451  1.00  0.00      PROA C
ATOM   2552  HE1 MET A 177      43.414 -22.615  49.023  1.00  0.00      PROA H
ATOM   2553  HE2 MET A 177      44.101 -22.252  47.374  1.00  0.00      PROA H
ATOM   2554  HE3 MET A 177      44.729 -21.439  48.885  1.00  0.00      PROA H
ATOM   2555  C   MET A 177      46.183 -27.544  45.888  1.00  0.00      PROA C
ATOM   2556  O   MET A 177      47.432 -27.633  45.766  1.00  0.00      PROA O
ATOM   2557  N   GLY A 178      45.378 -28.576  45.653  1.00  0.00      PROA N
ATOM   2558  HN  GLY A 178      44.425 -28.325  45.802  1.00  0.00      PROA H
ATOM   2559  CA  GLY A 178      45.666 -30.070  45.496  1.00  0.00      PROA C
ATOM   2560  HA1 GLY A 178      44.724 -30.564  45.308  1.00  0.00      PROA H
ATOM   2561  HA2 GLY A 178      46.130 -30.395  46.416  1.00  0.00      PROA H
ATOM   2562  C   GLY A 178      46.644 -30.232  44.378  1.00  0.00      PROA C
ATOM   2563  O   GLY A 178      47.736 -30.767  44.511  1.00  0.00      PROA O
ATOM   2564  N   GLN A 179      46.307 -29.764  43.167  1.00  0.00      PROA N
ATOM   2565  HN  GLN A 179      45.406 -29.350  43.060  1.00  0.00      PROA H
ATOM   2566  CA  GLN A 179      47.141 -29.841  42.018  1.00  0.00      PROA C
ATOM   2567  HA  GLN A 179      47.407 -30.860  41.782  1.00  0.00      PROA H
ATOM   2568  CB  GLN A 179      46.339 -29.529  40.716  1.00  0.00      PROA C
ATOM   2569  HB1 GLN A 179      46.984 -29.596  39.814  1.00  0.00      PROA H
ATOM   2570  HB2 GLN A 179      46.035 -28.460  40.700  1.00  0.00      PROA H
ATOM   2571  CG  GLN A 179      45.158 -30.558  40.370  1.00  0.00      PROA C
ATOM   2572  HG1 GLN A 179      44.976 -30.556  39.275  1.00  0.00      PROA H
ATOM   2573  HG2 GLN A 179      44.210 -30.122  40.751  1.00  0.00      PROA H
ATOM   2574  CD  GLN A 179      45.346 -31.981  40.832  1.00  0.00      PROA C
ATOM   2575  OE1 GLN A 179      46.270 -32.643  40.456  1.00  0.00      PROA O
ATOM   2576  NE2 GLN A 179      44.471 -32.392  41.786  1.00  0.00      PROA N
ATOM   2577 HE21 GLN A 179      43.854 -31.680  42.120  1.00  0.00      PROA H
ATOM   2578 HE22 GLN A 179      44.508 -33.347  42.083  1.00  0.00      PROA H
ATOM   2579  C   GLN A 179      48.385 -28.974  42.111  1.00  0.00      PROA C
ATOM   2580  O   GLN A 179      49.457 -29.430  41.716  1.00  0.00      PROA O
ATOM   2581  N   MET A 180      48.296 -27.739  42.634  1.00  0.00      PROA N
ATOM   2582  HN  MET A 180      47.414 -27.397  42.949  1.00  0.00      PROA H
ATOM   2583  CA  MET A 180      49.443 -26.884  42.922  1.00  0.00      PROA C
ATOM   2584  HA  MET A 180      49.910 -26.699  41.966  1.00  0.00      PROA H
ATOM   2585  CB  MET A 180      49.013 -25.357  43.393  1.00  0.00      PROA C
ATOM   2586  HB1 MET A 180      48.338 -25.462  44.270  1.00  0.00      PROA H
ATOM   2587  HB2 MET A 180      48.278 -25.079  42.608  1.00  0.00      PROA H
ATOM   2588  CG  MET A 180      50.075 -24.403  43.707  1.00  0.00      PROA C
ATOM   2589  HG1 MET A 180      50.783 -24.901  44.404  1.00  0.00      PROA H
ATOM   2590  HG2 MET A 180      49.594 -23.665  44.385  1.00  0.00      PROA H
ATOM   2591  SD  MET A 180      51.002 -23.690  42.254  1.00  0.00      PROA S
ATOM   2592  CE  MET A 180      52.432 -22.804  43.075  1.00  0.00      PROA C
ATOM   2593  HE1 MET A 180      52.149 -22.152  43.929  1.00  0.00      PROA H
ATOM   2594  HE2 MET A 180      52.868 -22.229  42.230  1.00  0.00      PROA H
ATOM   2595  HE3 MET A 180      53.177 -23.496  43.521  1.00  0.00      PROA H
ATOM   2596  C   MET A 180      50.528 -27.606  43.710  1.00  0.00      PROA C
ATOM   2597  O   MET A 180      51.711 -27.728  43.385  1.00  0.00      PROA O
ATOM   2598  N   LEU A 181      50.125 -28.177  44.821  1.00  0.00      PROA N
ATOM   2599  HN  LEU A 181      49.240 -27.908  45.192  1.00  0.00      PROA H
ATOM   2600  CA  LEU A 181      51.010 -29.080  45.614  1.00  0.00      PROA C
ATOM   2601  HA  LEU A 181      51.997 -28.642  45.647  1.00  0.00      PROA H
ATOM   2602  CB  LEU A 181      50.419 -29.007  47.074  1.00  0.00      PROA C
ATOM   2603  HB1 LEU A 181      50.867 -29.880  47.595  1.00  0.00      PROA H
ATOM   2604  HB2 LEU A 181      49.316 -29.118  47.005  1.00  0.00      PROA H
ATOM   2605  CG  LEU A 181      50.668 -27.741  47.869  1.00  0.00      PROA C
ATOM   2606  HG  LEU A 181      50.205 -26.863  47.371  1.00  0.00      PROA H
ATOM   2607  CD1 LEU A 181      50.226 -28.022  49.284  1.00  0.00      PROA C
ATOM   2608 HD11 LEU A 181      50.357 -29.078  49.606  1.00  0.00      PROA H
ATOM   2609 HD12 LEU A 181      49.127 -27.871  49.341  1.00  0.00      PROA H
ATOM   2610 HD13 LEU A 181      50.650 -27.331  50.044  1.00  0.00      PROA H
ATOM   2611  CD2 LEU A 181      52.141 -27.416  47.784  1.00  0.00      PROA C
ATOM   2612 HD21 LEU A 181      52.413 -26.638  48.529  1.00  0.00      PROA H
ATOM   2613 HD22 LEU A 181      52.406 -27.180  46.732  1.00  0.00      PROA H
ATOM   2614 HD23 LEU A 181      52.844 -28.211  48.113  1.00  0.00      PROA H
ATOM   2615  C   LEU A 181      51.345 -30.436  45.137  1.00  0.00      PROA C
ATOM   2616  O   LEU A 181      52.374 -30.968  45.535  1.00  0.00      PROA O
ATOM   2617  N   ALA A 182      50.571 -31.025  44.211  1.00  0.00      PROA N
ATOM   2618  HN  ALA A 182      49.776 -30.522  43.882  1.00  0.00      PROA H
ATOM   2619  CA  ALA A 182      50.819 -32.290  43.612  1.00  0.00      PROA C
ATOM   2620  HA  ALA A 182      51.081 -32.929  44.442  1.00  0.00      PROA H
ATOM   2621  CB  ALA A 182      49.483 -32.877  43.016  1.00  0.00      PROA C
ATOM   2622  HB1 ALA A 182      49.697 -33.897  42.630  1.00  0.00      PROA H
ATOM   2623  HB2 ALA A 182      49.129 -32.232  42.183  1.00  0.00      PROA H
ATOM   2624  HB3 ALA A 182      48.681 -33.004  43.774  1.00  0.00      PROA H
ATOM   2625  C   ALA A 182      51.847 -32.242  42.530  1.00  0.00      PROA C
ATOM   2626  O   ALA A 182      52.643 -33.132  42.232  1.00  0.00      PROA O
ATOM   2627  N   LYS A 183      52.002 -31.082  41.854  1.00  0.00      PROA N
ATOM   2628  HN  LYS A 183      51.299 -30.409  42.074  1.00  0.00      PROA H
ATOM   2629  CA  LYS A 183      52.963 -30.955  40.751  1.00  0.00      PROA C
ATOM   2630  HA  LYS A 183      52.765 -31.782  40.085  1.00  0.00      PROA H
ATOM   2631  CB  LYS A 183      52.816 -29.702  39.912  1.00  0.00      PROA C
ATOM   2632  HB1 LYS A 183      53.668 -29.435  39.251  1.00  0.00      PROA H
ATOM   2633  HB2 LYS A 183      52.679 -28.864  40.628  1.00  0.00      PROA H
ATOM   2634  CG  LYS A 183      51.574 -29.758  39.076  1.00  0.00      PROA C
ATOM   2635  HG1 LYS A 183      50.629 -30.126  39.529  1.00  0.00      PROA H
ATOM   2636  HG2 LYS A 183      51.668 -30.313  38.117  1.00  0.00      PROA H
ATOM   2637  CD  LYS A 183      50.985 -28.338  38.753  1.00  0.00      PROA C
ATOM   2638  HD1 LYS A 183      51.749 -27.881  38.088  1.00  0.00      PROA H
ATOM   2639  HD2 LYS A 183      50.809 -27.879  39.749  1.00  0.00      PROA H
ATOM   2640  CE  LYS A 183      49.617 -28.222  38.005  1.00  0.00      PROA C
ATOM   2641  HE1 LYS A 183      49.372 -27.222  37.587  1.00  0.00      PROA H
ATOM   2642  HE2 LYS A 183      48.809 -28.478  38.724  1.00  0.00      PROA H
ATOM   2643  NZ  LYS A 183      49.482 -29.103  36.840  1.00  0.00      PROA N
ATOM   2644  HZ1 LYS A 183      48.499 -29.201  36.517  1.00  0.00      PROA H
ATOM   2645  HZ2 LYS A 183      49.809 -30.041  37.151  1.00  0.00      PROA H
ATOM   2646  HZ3 LYS A 183      50.042 -28.838  36.005  1.00  0.00      PROA H
ATOM   2647  C   LYS A 183      54.462 -31.033  41.179  1.00  0.00      PROA C
ATOM   2648  O   LYS A 183      55.318 -31.336  40.372  1.00  0.00      PROA O
ATOM   2649  N   ASP A 184      54.718 -30.762  42.475  1.00  0.00      PROA N
ATOM   2650  HN  ASP A 184      53.957 -30.689  43.115  1.00  0.00      PROA H
ATOM   2651  CA  ASP A 184      55.944 -30.813  43.256  1.00  0.00      PROA C
ATOM   2652  HA  ASP A 184      56.725 -31.009  42.536  1.00  0.00      PROA H
ATOM   2653  CB  ASP A 184      56.254 -29.450  44.023  1.00  0.00      PROA C
ATOM   2654  HB1 ASP A 184      56.878 -29.608  44.929  1.00  0.00      PROA H
ATOM   2655  HB2 ASP A 184      55.418 -28.898  44.504  1.00  0.00      PROA H
ATOM   2656  CG  ASP A 184      56.945 -28.524  43.027  1.00  0.00      PROA C
ATOM   2657  OD1 ASP A 184      58.038 -28.939  42.571  1.00  0.00      PROA O
ATOM   2658  OD2 ASP A 184      56.366 -27.494  42.728  1.00  0.00      PROA O
ATOM   2659  C   ASP A 184      55.874 -32.012  44.220  1.00  0.00      PROA C
ATOM   2660  O   ASP A 184      56.798 -32.318  44.982  1.00  0.00      PROA O
ATOM   2661  N   ARG A 185      54.699 -32.760  44.144  1.00  0.00      PROA N
ATOM   2662  HN  ARG A 185      54.044 -32.491  43.441  1.00  0.00      PROA H
ATOM   2663  CA  ARG A 185      54.573 -34.162  44.712  1.00  0.00      PROA C
ATOM   2664  HA  ARG A 185      53.729 -34.397  44.081  1.00  0.00      PROA H
ATOM   2665  CB  ARG A 185      55.666 -35.219  44.371  1.00  0.00      PROA C
ATOM   2666  HB1 ARG A 185      55.465 -36.161  44.924  1.00  0.00      PROA H
ATOM   2667  HB2 ARG A 185      56.696 -34.848  44.561  1.00  0.00      PROA H
ATOM   2668  CG  ARG A 185      55.577 -35.509  42.840  1.00  0.00      PROA C
ATOM   2669  HG1 ARG A 185      56.485 -36.129  42.680  1.00  0.00      PROA H
ATOM   2670  HG2 ARG A 185      55.710 -34.598  42.219  1.00  0.00      PROA H
ATOM   2671  CD  ARG A 185      54.346 -36.287  42.432  1.00  0.00      PROA C
ATOM   2672  HD1 ARG A 185      53.475 -35.628  42.635  1.00  0.00      PROA H
ATOM   2673  HD2 ARG A 185      54.281 -37.220  43.031  1.00  0.00      PROA H
ATOM   2674  NE  ARG A 185      54.457 -36.542  40.976  1.00  0.00      PROA N
ATOM   2675  HE  ARG A 185      54.753 -37.451  40.683  1.00  0.00      PROA H
ATOM   2676  CZ  ARG A 185      54.061 -35.731  40.032  1.00  0.00      PROA C
ATOM   2677  NH1 ARG A 185      53.615 -34.482  40.219  1.00  0.00      PROA N
ATOM   2678 HH11 ARG A 185      53.328 -34.286  41.157  1.00  0.00      PROA H
ATOM   2679 HH12 ARG A 185      53.235 -34.044  39.404  1.00  0.00      PROA H
ATOM   2680  NH2 ARG A 185      54.262 -36.105  38.783  1.00  0.00      PROA N
ATOM   2681 HH21 ARG A 185      54.767 -36.945  38.582  1.00  0.00      PROA H
ATOM   2682 HH22 ARG A 185      54.350 -35.380  38.100  1.00  0.00      PROA H
ATOM   2683  C   ARG A 185      54.118 -34.358  46.164  1.00  0.00      PROA C
ATOM   2684  O   ARG A 185      54.513 -35.278  46.871  1.00  0.00      PROA O
ATOM   2685  N   PHE A 186      53.280 -33.457  46.663  1.00  0.00      PROA N
ATOM   2686  HN  PHE A 186      52.922 -32.716  46.100  1.00  0.00      PROA H
ATOM   2687  CA  PHE A 186      52.923 -33.404  48.049  1.00  0.00      PROA C
ATOM   2688  HA  PHE A 186      53.434 -34.138  48.655  1.00  0.00      PROA H
ATOM   2689  CB  PHE A 186      53.216 -31.976  48.641  1.00  0.00      PROA C
ATOM   2690  HB1 PHE A 186      52.763 -31.910  49.653  1.00  0.00      PROA H
ATOM   2691  HB2 PHE A 186      52.802 -31.150  48.023  1.00  0.00      PROA H
ATOM   2692  CG  PHE A 186      54.666 -31.633  48.772  1.00  0.00      PROA C
ATOM   2693  CD1 PHE A 186      55.379 -31.158  47.624  1.00  0.00      PROA C
ATOM   2694  HD1 PHE A 186      54.822 -31.011  46.710  1.00  0.00      PROA H
ATOM   2695  CE1 PHE A 186      56.691 -30.770  47.673  1.00  0.00      PROA C
ATOM   2696  HE1 PHE A 186      57.247 -30.424  46.814  1.00  0.00      PROA H
ATOM   2697  CZ  PHE A 186      57.295 -30.825  48.887  1.00  0.00      PROA C
ATOM   2698  HZ  PHE A 186      58.285 -30.398  48.960  1.00  0.00      PROA H
ATOM   2699  CD2 PHE A 186      55.364 -31.656  50.017  1.00  0.00      PROA C
ATOM   2700  HD2 PHE A 186      54.822 -31.936  50.908  1.00  0.00      PROA H
ATOM   2701  CE2 PHE A 186      56.674 -31.273  50.023  1.00  0.00      PROA C
ATOM   2702  HE2 PHE A 186      57.193 -31.233  50.969  1.00  0.00      PROA H
ATOM   2703  C   PHE A 186      51.486 -33.688  48.165  1.00  0.00      PROA C
ATOM   2704  O   PHE A 186      50.733 -33.242  47.369  1.00  0.00      PROA O
ATOM   2705  N   THR A 187      51.044 -34.444  49.147  1.00  0.00      PROA N
ATOM   2706  HN  THR A 187      51.634 -34.885  49.819  1.00  0.00      PROA H
ATOM   2707  CA  THR A 187      49.625 -34.737  49.290  1.00  0.00      PROA C
ATOM   2708  HA  THR A 187      48.971 -34.353  48.521  1.00  0.00      PROA H
ATOM   2709  CB  THR A 187      49.353 -36.269  49.177  1.00  0.00      PROA C
ATOM   2710  HB  THR A 187      50.212 -36.808  49.630  1.00  0.00      PROA H
ATOM   2711  OG1 THR A 187      49.334 -36.632  47.789  1.00  0.00      PROA O
ATOM   2712  HG1 THR A 187      50.206 -36.891  47.483  1.00  0.00      PROA H
ATOM   2713  CG2 THR A 187      47.998 -36.702  49.814  1.00  0.00      PROA C
ATOM   2714 HG21 THR A 187      47.861 -37.794  49.657  1.00  0.00      PROA H
ATOM   2715 HG22 THR A 187      47.133 -36.221  49.308  1.00  0.00      PROA H
ATOM   2716 HG23 THR A 187      47.886 -36.581  50.913  1.00  0.00      PROA H
ATOM   2717  C   THR A 187      49.076 -34.137  50.579  1.00  0.00      PROA C
ATOM   2718  O   THR A 187      49.678 -34.144  51.615  1.00  0.00      PROA O
ATOM   2719  N   LEU A 188      47.941 -33.452  50.391  1.00  0.00      PROA N
ATOM   2720  HN  LEU A 188      47.483 -33.302  49.519  1.00  0.00      PROA H
ATOM   2721  CA  LEU A 188      47.209 -32.894  51.504  1.00  0.00      PROA C
ATOM   2722  HA  LEU A 188      47.911 -32.503  52.226  1.00  0.00      PROA H
ATOM   2723  CB  LEU A 188      46.139 -31.897  50.962  1.00  0.00      PROA C
ATOM   2724  HB1 LEU A 188      45.777 -31.288  51.819  1.00  0.00      PROA H
ATOM   2725  HB2 LEU A 188      45.215 -32.345  50.539  1.00  0.00      PROA H
ATOM   2726  CG  LEU A 188      46.612 -31.013  49.717  1.00  0.00      PROA C
ATOM   2727  HG  LEU A 188      46.691 -31.628  48.795  1.00  0.00      PROA H
ATOM   2728  CD1 LEU A 188      45.521 -29.887  49.334  1.00  0.00      PROA C
ATOM   2729 HD11 LEU A 188      45.428 -29.162  50.170  1.00  0.00      PROA H
ATOM   2730 HD12 LEU A 188      44.555 -30.342  49.027  1.00  0.00      PROA H
ATOM   2731 HD13 LEU A 188      45.935 -29.336  48.463  1.00  0.00      PROA H
ATOM   2732  CD2 LEU A 188      47.870 -30.297  50.065  1.00  0.00      PROA C
ATOM   2733 HD21 LEU A 188      48.115 -29.742  49.134  1.00  0.00      PROA H
ATOM   2734 HD22 LEU A 188      48.642 -31.038  50.364  1.00  0.00      PROA H
ATOM   2735 HD23 LEU A 188      47.786 -29.456  50.786  1.00  0.00      PROA H
ATOM   2736  C   LEU A 188      46.435 -34.006  52.364  1.00  0.00      PROA C
ATOM   2737  O   LEU A 188      45.638 -34.732  51.849  1.00  0.00      PROA O
ATOM   2738  N   LYS A 189      46.561 -34.149  53.660  1.00  0.00      PROA N
ATOM   2739  HN  LYS A 189      47.228 -33.622  54.182  1.00  0.00      PROA H
ATOM   2740  CA  LYS A 189      45.548 -35.008  54.412  1.00  0.00      PROA C
ATOM   2741  HA  LYS A 189      45.265 -35.820  53.758  1.00  0.00      PROA H
ATOM   2742  CB  LYS A 189      46.247 -35.702  55.564  1.00  0.00      PROA C
ATOM   2743  HB1 LYS A 189      47.262 -36.059  55.287  1.00  0.00      PROA H
ATOM   2744  HB2 LYS A 189      45.738 -36.613  55.945  1.00  0.00      PROA H
ATOM   2745  CG  LYS A 189      46.568 -34.900  56.933  1.00  0.00      PROA C
ATOM   2746  HG1 LYS A 189      45.686 -34.437  57.426  1.00  0.00      PROA H
ATOM   2747  HG2 LYS A 189      47.266 -34.066  56.706  1.00  0.00      PROA H
ATOM   2748  CD  LYS A 189      47.172 -35.740  58.071  1.00  0.00      PROA C
ATOM   2749  HD1 LYS A 189      48.153 -36.078  57.673  1.00  0.00      PROA H
ATOM   2750  HD2 LYS A 189      46.428 -36.561  58.164  1.00  0.00      PROA H
ATOM   2751  CE  LYS A 189      47.476 -34.921  59.293  1.00  0.00      PROA C
ATOM   2752  HE1 LYS A 189      46.628 -34.225  59.462  1.00  0.00      PROA H
ATOM   2753  HE2 LYS A 189      48.407 -34.339  59.122  1.00  0.00      PROA H
ATOM   2754  NZ  LYS A 189      47.781 -35.717  60.589  1.00  0.00      PROA N
ATOM   2755  HZ1 LYS A 189      47.433 -36.688  60.458  1.00  0.00      PROA H
ATOM   2756  HZ2 LYS A 189      47.271 -35.456  61.457  1.00  0.00      PROA H
ATOM   2757  HZ3 LYS A 189      48.792 -35.851  60.789  1.00  0.00      PROA H
ATOM   2758  C   LYS A 189      44.359 -34.204  54.869  1.00  0.00      PROA C
ATOM   2759  O   LYS A 189      43.303 -34.791  55.132  1.00  0.00      PROA O
ATOM   2760  N   GLU A 190      44.497 -32.846  55.056  1.00  0.00      PROA N
ATOM   2761  HN  GLU A 190      45.376 -32.409  54.880  1.00  0.00      PROA H
ATOM   2762  CA  GLU A 190      43.471 -32.048  55.725  1.00  0.00      PROA C
ATOM   2763  HA  GLU A 190      42.503 -32.507  55.584  1.00  0.00      PROA H
ATOM   2764  CB  GLU A 190      43.836 -31.775  57.207  1.00  0.00      PROA C
ATOM   2765  HB1 GLU A 190      44.756 -31.153  57.237  1.00  0.00      PROA H
ATOM   2766  HB2 GLU A 190      44.028 -32.779  57.641  1.00  0.00      PROA H
ATOM   2767  CG  GLU A 190      42.644 -31.170  57.925  1.00  0.00      PROA C
ATOM   2768  HG1 GLU A 190      41.796 -31.879  57.804  1.00  0.00      PROA H
ATOM   2769  HG2 GLU A 190      42.421 -30.188  57.456  1.00  0.00      PROA H
ATOM   2770  CD  GLU A 190      42.843 -30.941  59.360  1.00  0.00      PROA C
ATOM   2771  OE1 GLU A 190      42.919 -31.853  60.181  1.00  0.00      PROA O
ATOM   2772  OE2 GLU A 190      43.067 -29.743  59.791  1.00  0.00      PROA O
ATOM   2773  C   GLU A 190      43.466 -30.733  55.004  1.00  0.00      PROA C
ATOM   2774  O   GLU A 190      44.556 -30.269  54.727  1.00  0.00      PROA O
ATOM   2775  N   ALA A 191      42.351 -30.138  54.741  1.00  0.00      PROA N
ATOM   2776  HN  ALA A 191      41.379 -30.319  54.872  1.00  0.00      PROA H
ATOM   2777  CA  ALA A 191      42.491 -28.807  54.075  1.00  0.00      PROA C
ATOM   2778  HA  ALA A 191      43.312 -28.213  54.447  1.00  0.00      PROA H
ATOM   2779  CB  ALA A 191      42.372 -28.953  52.538  1.00  0.00      PROA C
ATOM   2780  HB1 ALA A 191      41.390 -29.417  52.305  1.00  0.00      PROA H
ATOM   2781  HB2 ALA A 191      43.179 -29.597  52.128  1.00  0.00      PROA H
ATOM   2782  HB3 ALA A 191      42.489 -28.064  51.882  1.00  0.00      PROA H
ATOM   2783  C   ALA A 191      41.280 -27.999  54.523  1.00  0.00      PROA C
ATOM   2784  O   ALA A 191      40.169 -28.392  54.664  1.00  0.00      PROA O
ATOM   2785  N   ALA A 192      41.485 -26.657  54.896  1.00  0.00      PROA N
ATOM   2786  HN  ALA A 192      42.263 -26.063  54.702  1.00  0.00      PROA H
ATOM   2787  CA  ALA A 192      40.391 -25.878  55.473  1.00  0.00      PROA C
ATOM   2788  HA  ALA A 192      39.461 -26.277  55.096  1.00  0.00      PROA H
ATOM   2789  CB  ALA A 192      40.351 -25.930  56.977  1.00  0.00      PROA C
ATOM   2790  HB1 ALA A 192      40.823 -25.030  57.425  1.00  0.00      PROA H
ATOM   2791  HB2 ALA A 192      40.806 -26.849  57.406  1.00  0.00      PROA H
ATOM   2792  HB3 ALA A 192      39.292 -25.877  57.310  1.00  0.00      PROA H
ATOM   2793  C   ALA A 192      40.514 -24.383  54.982  1.00  0.00      PROA C
ATOM   2794  O   ALA A 192      41.582 -23.859  54.811  1.00  0.00      PROA O
ATOM   2795  N   MET A 193      39.302 -23.760  54.989  1.00  0.00      PROA N
ATOM   2796  HN  MET A 193      38.406 -24.153  55.184  1.00  0.00      PROA H
ATOM   2797  CA  MET A 193      39.184 -22.332  54.736  1.00  0.00      PROA C
ATOM   2798  HA  MET A 193      40.102 -21.795  54.927  1.00  0.00      PROA H
ATOM   2799  CB  MET A 193      38.689 -22.119  53.295  1.00  0.00      PROA C
ATOM   2800  HB1 MET A 193      39.018 -23.028  52.747  1.00  0.00      PROA H
ATOM   2801  HB2 MET A 193      39.087 -21.270  52.699  1.00  0.00      PROA H
ATOM   2802  CG  MET A 193      37.207 -21.864  53.022  1.00  0.00      PROA C
ATOM   2803  HG1 MET A 193      36.799 -20.930  53.464  1.00  0.00      PROA H
ATOM   2804  HG2 MET A 193      36.706 -22.786  53.385  1.00  0.00      PROA H
ATOM   2805  SD  MET A 193      36.621 -21.907  51.226  1.00  0.00      PROA S
ATOM   2806  CE  MET A 193      34.955 -21.594  51.704  1.00  0.00      PROA C
ATOM   2807  HE1 MET A 193      34.755 -20.593  52.144  1.00  0.00      PROA H
ATOM   2808  HE2 MET A 193      34.550 -22.317  52.445  1.00  0.00      PROA H
ATOM   2809  HE3 MET A 193      34.347 -21.725  50.784  1.00  0.00      PROA H
ATOM   2810  C   MET A 193      38.093 -21.903  55.725  1.00  0.00      PROA C
ATOM   2811  O   MET A 193      37.055 -22.549  56.016  1.00  0.00      PROA O
ATOM   2812  N   THR A 194      38.240 -20.762  56.285  1.00  0.00      PROA N
ATOM   2813  HN  THR A 194      39.055 -20.210  56.130  1.00  0.00      PROA H
ATOM   2814  CA  THR A 194      37.092 -20.020  56.901  1.00  0.00      PROA C
ATOM   2815  HA  THR A 194      36.420 -20.771  57.289  1.00  0.00      PROA H
ATOM   2816  CB  THR A 194      37.593 -19.165  58.030  1.00  0.00      PROA C
ATOM   2817  HB  THR A 194      36.783 -18.514  58.422  1.00  0.00      PROA H
ATOM   2818  OG1 THR A 194      38.808 -18.461  57.681  1.00  0.00      PROA O
ATOM   2819  HG1 THR A 194      39.176 -18.115  58.497  1.00  0.00      PROA H
ATOM   2820  CG2 THR A 194      37.927 -20.074  59.203  1.00  0.00      PROA C
ATOM   2821 HG21 THR A 194      38.648 -20.885  58.965  1.00  0.00      PROA H
ATOM   2822 HG22 THR A 194      36.949 -20.581  59.347  1.00  0.00      PROA H
ATOM   2823 HG23 THR A 194      38.216 -19.488  60.101  1.00  0.00      PROA H
ATOM   2824  C   THR A 194      36.352 -19.152  55.925  1.00  0.00      PROA C
ATOM   2825  O   THR A 194      36.713 -18.980  54.810  1.00  0.00      PROA O
ATOM   2826  N   ALA A 195      35.228 -18.517  56.359  1.00  0.00      PROA N
ATOM   2827  HN  ALA A 195      34.992 -18.574  57.326  1.00  0.00      PROA H
ATOM   2828  CA  ALA A 195      34.336 -17.727  55.577  1.00  0.00      PROA C
ATOM   2829  HA  ALA A 195      34.148 -18.247  54.650  1.00  0.00      PROA H
ATOM   2830  CB  ALA A 195      32.964 -17.381  56.313  1.00  0.00      PROA C
ATOM   2831  HB1 ALA A 195      32.396 -18.308  56.543  1.00  0.00      PROA H
ATOM   2832  HB2 ALA A 195      32.330 -16.621  55.807  1.00  0.00      PROA H
ATOM   2833  HB3 ALA A 195      33.288 -16.982  57.298  1.00  0.00      PROA H
ATOM   2834  C   ALA A 195      34.917 -16.415  55.129  1.00  0.00      PROA C
ATOM   2835  O   ALA A 195      34.674 -16.000  53.981  1.00  0.00      PROA O
ATOM   2836  N   ARG A 196      35.811 -15.811  55.939  1.00  0.00      PROA N
ATOM   2837  HN  ARG A 196      35.890 -16.087  56.894  1.00  0.00      PROA H
ATOM   2838  CA  ARG A 196      36.630 -14.686  55.548  1.00  0.00      PROA C
ATOM   2839  HA  ARG A 196      36.018 -13.996  54.985  1.00  0.00      PROA H
ATOM   2840  CB  ARG A 196      37.329 -13.993  56.728  1.00  0.00      PROA C
ATOM   2841  HB1 ARG A 196      36.554 -14.080  57.519  1.00  0.00      PROA H
ATOM   2842  HB2 ARG A 196      37.472 -12.942  56.398  1.00  0.00      PROA H
ATOM   2843  CG  ARG A 196      38.713 -14.439  57.210  1.00  0.00      PROA C
ATOM   2844  HG1 ARG A 196      39.456 -14.186  56.423  1.00  0.00      PROA H
ATOM   2845  HG2 ARG A 196      38.821 -15.525  57.417  1.00  0.00      PROA H
ATOM   2846  CD  ARG A 196      39.112 -13.875  58.556  1.00  0.00      PROA C
ATOM   2847  HD1 ARG A 196      38.428 -14.260  59.343  1.00  0.00      PROA H
ATOM   2848  HD2 ARG A 196      39.185 -12.767  58.526  1.00  0.00      PROA H
ATOM   2849  NE  ARG A 196      40.353 -14.505  58.856  1.00  0.00      PROA N
ATOM   2850  HE  ARG A 196      40.338 -15.359  59.376  1.00  0.00      PROA H
ATOM   2851  CZ  ARG A 196      41.537 -14.134  58.496  1.00  0.00      PROA C
ATOM   2852  NH1 ARG A 196      41.790 -13.102  57.738  1.00  0.00      PROA N
ATOM   2853 HH11 ARG A 196      41.140 -12.356  57.593  1.00  0.00      PROA H
ATOM   2854 HH12 ARG A 196      42.772 -12.934  57.658  1.00  0.00      PROA H
ATOM   2855  NH2 ARG A 196      42.684 -14.693  58.969  1.00  0.00      PROA N
ATOM   2856 HH21 ARG A 196      42.661 -15.459  59.611  1.00  0.00      PROA H
ATOM   2857 HH22 ARG A 196      43.495 -14.654  58.385  1.00  0.00      PROA H
ATOM   2858  C   ARG A 196      37.715 -14.994  54.500  1.00  0.00      PROA C
ATOM   2859  O   ARG A 196      38.315 -14.166  53.801  1.00  0.00      PROA O
ATOM   2860  N   ARG A 197      37.963 -16.355  54.389  1.00  0.00      PROA N
ATOM   2861  HN  ARG A 197      37.500 -17.007  54.985  1.00  0.00      PROA H
ATOM   2862  CA  ARG A 197      38.764 -17.069  53.376  1.00  0.00      PROA C
ATOM   2863  HA  ARG A 197      38.325 -18.054  53.438  1.00  0.00      PROA H
ATOM   2864  CB  ARG A 197      38.519 -16.600  51.946  1.00  0.00      PROA C
ATOM   2865  HB1 ARG A 197      39.112 -17.312  51.334  1.00  0.00      PROA H
ATOM   2866  HB2 ARG A 197      38.961 -15.588  51.826  1.00  0.00      PROA H
ATOM   2867  CG  ARG A 197      37.061 -16.618  51.469  1.00  0.00      PROA C
ATOM   2868  HG1 ARG A 197      37.003 -16.277  50.413  1.00  0.00      PROA H
ATOM   2869  HG2 ARG A 197      36.396 -15.859  51.933  1.00  0.00      PROA H
ATOM   2870  CD  ARG A 197      36.452 -17.992  51.628  1.00  0.00      PROA C
ATOM   2871  HD1 ARG A 197      36.061 -18.171  52.652  1.00  0.00      PROA H
ATOM   2872  HD2 ARG A 197      37.179 -18.810  51.436  1.00  0.00      PROA H
ATOM   2873  NE  ARG A 197      35.392 -18.314  50.643  1.00  0.00      PROA N
ATOM   2874  HE  ARG A 197      35.752 -18.854  49.882  1.00  0.00      PROA H
ATOM   2875  CZ  ARG A 197      34.293 -17.562  50.429  1.00  0.00      PROA C
ATOM   2876  NH1 ARG A 197      33.730 -16.762  51.339  1.00  0.00      PROA N
ATOM   2877 HH11 ARG A 197      34.050 -16.711  52.285  1.00  0.00      PROA H
ATOM   2878 HH12 ARG A 197      32.823 -16.394  51.130  1.00  0.00      PROA H
ATOM   2879  NH2 ARG A 197      33.593 -17.753  49.345  1.00  0.00      PROA N
ATOM   2880 HH21 ARG A 197      32.627 -17.497  49.384  1.00  0.00      PROA H
ATOM   2881 HH22 ARG A 197      33.951 -18.271  48.568  1.00  0.00      PROA H
ATOM   2882  C   ARG A 197      40.171 -17.364  53.738  1.00  0.00      PROA C
ATOM   2883  O   ARG A 197      41.055 -17.483  52.875  1.00  0.00      PROA O
ATOM   2884  N   SER A 198      40.470 -17.296  55.036  1.00  0.00      PROA N
ATOM   2885  HN  SER A 198      39.769 -17.248  55.744  1.00  0.00      PROA H
ATOM   2886  CA  SER A 198      41.837 -17.732  55.442  1.00  0.00      PROA C
ATOM   2887  HA  SER A 198      42.575 -17.308  54.777  1.00  0.00      PROA H
ATOM   2888  CB  SER A 198      42.252 -17.439  56.943  1.00  0.00      PROA C
ATOM   2889  HB1 SER A 198      41.680 -18.023  57.697  1.00  0.00      PROA H
ATOM   2890  HB2 SER A 198      42.092 -16.347  57.065  1.00  0.00      PROA H
ATOM   2891  OG  SER A 198      43.636 -17.771  57.225  1.00  0.00      PROA O
ATOM   2892  HG1 SER A 198      43.577 -18.702  57.451  1.00  0.00      PROA H
ATOM   2893  C   SER A 198      41.986 -19.259  55.269  1.00  0.00      PROA C
ATOM   2894  O   SER A 198      41.052 -20.029  55.542  1.00  0.00      PROA O
ATOM   2895  N   TRP A 199      43.074 -19.719  54.693  1.00  0.00      PROA N
ATOM   2896  HN  TRP A 199      43.807 -19.044  54.655  1.00  0.00      PROA H
ATOM   2897  CA  TRP A 199      43.310 -21.105  54.312  1.00  0.00      PROA C
ATOM   2898  HA  TRP A 199      42.394 -21.671  54.399  1.00  0.00      PROA H
ATOM   2899  CB  TRP A 199      43.828 -21.262  52.876  1.00  0.00      PROA C
ATOM   2900  HB1 TRP A 199      44.554 -22.087  52.706  1.00  0.00      PROA H
ATOM   2901  HB2 TRP A 199      44.417 -20.369  52.575  1.00  0.00      PROA H
ATOM   2902  CG  TRP A 199      42.580 -21.438  52.068  1.00  0.00      PROA C
ATOM   2903  CD1 TRP A 199      41.998 -20.279  51.531  1.00  0.00      PROA C
ATOM   2904  HD1 TRP A 199      42.215 -19.264  51.828  1.00  0.00      PROA H
ATOM   2905  NE1 TRP A 199      41.013 -20.704  50.655  1.00  0.00      PROA N
ATOM   2906  HE1 TRP A 199      40.449 -20.031  50.228  1.00  0.00      PROA H
ATOM   2907  CE2 TRP A 199      40.907 -22.054  50.596  1.00  0.00      PROA C
ATOM   2908  CD2 TRP A 199      41.916 -22.549  51.482  1.00  0.00      PROA C
ATOM   2909  CE3 TRP A 199      41.981 -23.989  51.683  1.00  0.00      PROA C
ATOM   2910  HE3 TRP A 199      42.599 -24.450  52.440  1.00  0.00      PROA H
ATOM   2911  CZ3 TRP A 199      41.008 -24.810  51.055  1.00  0.00      PROA C
ATOM   2912  HZ3 TRP A 199      40.999 -25.853  51.333  1.00  0.00      PROA H
ATOM   2913  CZ2 TRP A 199      40.006 -22.848  50.029  1.00  0.00      PROA C
ATOM   2914  HZ2 TRP A 199      39.200 -22.414  49.456  1.00  0.00      PROA H
ATOM   2915  CH2 TRP A 199      39.975 -24.257  50.251  1.00  0.00      PROA C
ATOM   2916  HH2 TRP A 199      39.237 -24.912  49.812  1.00  0.00      PROA H
ATOM   2917  C   TRP A 199      44.384 -21.802  55.156  1.00  0.00      PROA C
ATOM   2918  O   TRP A 199      45.483 -21.247  55.376  1.00  0.00      PROA O
ATOM   2919  N   GLN A 200      44.030 -22.993  55.654  1.00  0.00      PROA N
ATOM   2920  HN  GLN A 200      43.114 -23.372  55.556  1.00  0.00      PROA H
ATOM   2921  CA  GLN A 200      44.949 -23.774  56.471  1.00  0.00      PROA C
ATOM   2922  HA  GLN A 200      45.905 -23.272  56.491  1.00  0.00      PROA H
ATOM   2923  CB  GLN A 200      44.498 -23.925  57.982  1.00  0.00      PROA C
ATOM   2924  HB1 GLN A 200      45.212 -24.646  58.436  1.00  0.00      PROA H
ATOM   2925  HB2 GLN A 200      43.449 -24.289  58.030  1.00  0.00      PROA H
ATOM   2926  CG  GLN A 200      44.454 -22.603  58.830  1.00  0.00      PROA C
ATOM   2927  HG1 GLN A 200      45.470 -22.155  58.804  1.00  0.00      PROA H
ATOM   2928  HG2 GLN A 200      44.228 -22.731  59.910  1.00  0.00      PROA H
ATOM   2929  CD  GLN A 200      43.467 -21.553  58.409  1.00  0.00      PROA C
ATOM   2930  OE1 GLN A 200      43.847 -20.448  58.000  1.00  0.00      PROA O
ATOM   2931  NE2 GLN A 200      42.154 -21.882  58.404  1.00  0.00      PROA N
ATOM   2932 HE21 GLN A 200      41.595 -21.155  58.004  1.00  0.00      PROA H
ATOM   2933 HE22 GLN A 200      41.834 -22.812  58.584  1.00  0.00      PROA H
ATOM   2934  C   GLN A 200      45.028 -25.236  55.931  1.00  0.00      PROA C
ATOM   2935  O   GLN A 200      43.984 -25.907  55.905  1.00  0.00      PROA O
ATOM   2936  N   LEU A 201      46.199 -25.751  55.383  1.00  0.00      PROA N
ATOM   2937  HN  LEU A 201      47.022 -25.209  55.533  1.00  0.00      PROA H
ATOM   2938  CA  LEU A 201      46.332 -27.106  54.880  1.00  0.00      PROA C
ATOM   2939  HA  LEU A 201      45.340 -27.534  54.886  1.00  0.00      PROA H
ATOM   2940  CB  LEU A 201      47.017 -27.128  53.479  1.00  0.00      PROA C
ATOM   2941  HB1 LEU A 201      46.721 -28.039  52.917  1.00  0.00      PROA H
ATOM   2942  HB2 LEU A 201      48.128 -27.132  53.481  1.00  0.00      PROA H
ATOM   2943  CG  LEU A 201      46.673 -25.920  52.553  1.00  0.00      PROA C
ATOM   2944  HG  LEU A 201      47.104 -24.993  52.988  1.00  0.00      PROA H
ATOM   2945  CD1 LEU A 201      47.369 -26.069  51.186  1.00  0.00      PROA C
ATOM   2946 HD11 LEU A 201      47.067 -27.054  50.771  1.00  0.00      PROA H
ATOM   2947 HD12 LEU A 201      48.441 -26.241  51.421  1.00  0.00      PROA H
ATOM   2948 HD13 LEU A 201      47.217 -25.172  50.549  1.00  0.00      PROA H
ATOM   2949  CD2 LEU A 201      45.162 -25.670  52.338  1.00  0.00      PROA C
ATOM   2950 HD21 LEU A 201      45.111 -24.658  51.882  1.00  0.00      PROA H
ATOM   2951 HD22 LEU A 201      44.655 -25.668  53.326  1.00  0.00      PROA H
ATOM   2952 HD23 LEU A 201      44.783 -26.490  51.691  1.00  0.00      PROA H
ATOM   2953  C   LEU A 201      47.153 -27.828  55.825  1.00  0.00      PROA C
ATOM   2954  O   LEU A 201      48.053 -27.316  56.415  1.00  0.00      PROA O
ATOM   2955  N   THR A 202      46.928 -29.122  55.958  1.00  0.00      PROA N
ATOM   2956  HN  THR A 202      46.104 -29.465  55.515  1.00  0.00      PROA H
ATOM   2957  CA  THR A 202      47.854 -30.086  56.599  1.00  0.00      PROA C
ATOM   2958  HA  THR A 202      48.711 -29.534  56.957  1.00  0.00      PROA H
ATOM   2959  CB  THR A 202      47.370 -30.871  57.811  1.00  0.00      PROA C
ATOM   2960  HB  THR A 202      46.675 -31.696  57.546  1.00  0.00      PROA H
ATOM   2961  OG1 THR A 202      46.887 -29.957  58.793  1.00  0.00      PROA O
ATOM   2962  HG1 THR A 202      46.434 -29.279  58.287  1.00  0.00      PROA H
ATOM   2963  CG2 THR A 202      48.478 -31.647  58.559  1.00  0.00      PROA C
ATOM   2964 HG21 THR A 202      49.045 -32.418  57.995  1.00  0.00      PROA H
ATOM   2965 HG22 THR A 202      47.983 -32.318  59.293  1.00  0.00      PROA H
ATOM   2966 HG23 THR A 202      49.233 -30.985  59.034  1.00  0.00      PROA H
ATOM   2967  C   THR A 202      48.301 -31.162  55.566  1.00  0.00      PROA C
ATOM   2968  O   THR A 202      47.503 -31.769  54.863  1.00  0.00      PROA O
ATOM   2969  N   LEU A 203      49.547 -31.408  55.440  1.00  0.00      PROA N
ATOM   2970  HN  LEU A 203      50.203 -30.935  56.023  1.00  0.00      PROA H
ATOM   2971  CA  LEU A 203      50.147 -32.418  54.504  1.00  0.00      PROA C
ATOM   2972  HA  LEU A 203      49.328 -32.614  53.829  1.00  0.00      PROA H
ATOM   2973  CB  LEU A 203      51.516 -31.966  53.841  1.00  0.00      PROA C
ATOM   2974  HB1 LEU A 203      51.711 -32.559  52.922  1.00  0.00      PROA H
ATOM   2975  HB2 LEU A 203      52.365 -32.303  54.473  1.00  0.00      PROA H
ATOM   2976  CG  LEU A 203      51.662 -30.427  53.473  1.00  0.00      PROA C
ATOM   2977  HG  LEU A 203      51.574 -29.782  54.373  1.00  0.00      PROA H
ATOM   2978  CD1 LEU A 203      53.057 -30.206  52.715  1.00  0.00      PROA C
ATOM   2979 HD11 LEU A 203      53.974 -30.551  53.239  1.00  0.00      PROA H
ATOM   2980 HD12 LEU A 203      53.025 -29.108  52.553  1.00  0.00      PROA H
ATOM   2981 HD13 LEU A 203      52.884 -30.709  51.739  1.00  0.00      PROA H
ATOM   2982  CD2 LEU A 203      50.415 -30.037  52.583  1.00  0.00      PROA C
ATOM   2983 HD21 LEU A 203      50.259 -28.961  52.358  1.00  0.00      PROA H
ATOM   2984 HD22 LEU A 203      49.501 -30.446  53.066  1.00  0.00      PROA H
ATOM   2985 HD23 LEU A 203      50.497 -30.637  51.651  1.00  0.00      PROA H
ATOM   2986  C   LEU A 203      50.395 -33.719  55.156  1.00  0.00      PROA C
ATOM   2987  O   LEU A 203      50.370 -33.819  56.414  1.00  0.00      PROA O
ATOM   2988  N   ASN A 204      50.775 -34.837  54.356  1.00  0.00      PROA N
ATOM   2989  HN  ASN A 204      50.680 -34.816  53.364  1.00  0.00      PROA H
ATOM   2990  CA  ASN A 204      51.255 -36.042  54.945  1.00  0.00      PROA C
ATOM   2991  HA  ASN A 204      50.608 -36.278  55.776  1.00  0.00      PROA H
ATOM   2992  CB  ASN A 204      51.420 -37.181  53.932  1.00  0.00      PROA C
ATOM   2993  HB1 ASN A 204      51.657 -38.091  54.523  1.00  0.00      PROA H
ATOM   2994  HB2 ASN A 204      52.215 -36.889  53.213  1.00  0.00      PROA H
ATOM   2995  CG  ASN A 204      50.067 -37.445  53.333  1.00  0.00      PROA C
ATOM   2996  OD1 ASN A 204      49.030 -36.880  53.667  1.00  0.00      PROA O
ATOM   2997  ND2 ASN A 204      50.018 -38.428  52.424  1.00  0.00      PROA N
ATOM   2998 HD21 ASN A 204      50.802 -39.016  52.227  1.00  0.00      PROA H
ATOM   2999 HD22 ASN A 204      49.140 -38.476  51.947  1.00  0.00      PROA H
ATOM   3000  C   ASN A 204      52.622 -35.794  55.520  1.00  0.00      PROA C
ATOM   3001  O   ASN A 204      53.355 -34.918  55.093  1.00  0.00      PROA O
ATOM   3002  N   ASN A 205      52.986 -36.513  56.528  1.00  0.00      PROA N
ATOM   3003  HN  ASN A 205      52.423 -37.159  57.037  1.00  0.00      PROA H
ATOM   3004  CA  ASN A 205      54.215 -36.272  57.245  1.00  0.00      PROA C
ATOM   3005  HA  ASN A 205      54.294 -37.102  57.932  1.00  0.00      PROA H
ATOM   3006  CB  ASN A 205      55.520 -36.076  56.468  1.00  0.00      PROA C
ATOM   3007  HB1 ASN A 205      56.390 -36.018  57.156  1.00  0.00      PROA H
ATOM   3008  HB2 ASN A 205      55.589 -35.149  55.859  1.00  0.00      PROA H
ATOM   3009  CG  ASN A 205      55.789 -37.332  55.690  1.00  0.00      PROA C
ATOM   3010  OD1 ASN A 205      54.956 -38.218  55.568  1.00  0.00      PROA O
ATOM   3011  ND2 ASN A 205      57.071 -37.575  55.248  1.00  0.00      PROA N
ATOM   3012 HD21 ASN A 205      57.080 -38.254  54.513  1.00  0.00      PROA H
ATOM   3013 HD22 ASN A 205      57.789 -36.885  55.337  1.00  0.00      PROA H
ATOM   3014  C   ASN A 205      54.096 -35.079  58.279  1.00  0.00      PROA C
ATOM   3015  O   ASN A 205      55.104 -34.596  58.823  1.00  0.00      PROA O
ATOM   3016  N   ASP A 206      52.829 -34.564  58.348  1.00  0.00      PROA N
ATOM   3017  HN  ASP A 206      52.132 -34.910  57.724  1.00  0.00      PROA H
ATOM   3018  CA  ASP A 206      52.200 -33.719  59.336  1.00  0.00      PROA C
ATOM   3019  HA  ASP A 206      51.149 -33.710  59.085  1.00  0.00      PROA H
ATOM   3020  CB  ASP A 206      52.345 -34.225  60.777  1.00  0.00      PROA C
ATOM   3021  HB1 ASP A 206      51.859 -33.593  61.551  1.00  0.00      PROA H
ATOM   3022  HB2 ASP A 206      53.394 -34.496  61.025  1.00  0.00      PROA H
ATOM   3023  CG  ASP A 206      51.523 -35.561  60.904  1.00  0.00      PROA C
ATOM   3024  OD1 ASP A 206      51.712 -36.237  61.950  1.00  0.00      PROA O
ATOM   3025  OD2 ASP A 206      50.683 -35.897  60.039  1.00  0.00      PROA O
ATOM   3026  C   ASP A 206      52.626 -32.298  59.164  1.00  0.00      PROA C
ATOM   3027  O   ASP A 206      52.492 -31.470  60.039  1.00  0.00      PROA O
ATOM   3028  N   ILE A 207      53.158 -31.934  57.974  1.00  0.00      PROA N
ATOM   3029  HN  ILE A 207      53.354 -32.636  57.294  1.00  0.00      PROA H
ATOM   3030  CA  ILE A 207      53.448 -30.493  57.694  1.00  0.00      PROA C
ATOM   3031  HA  ILE A 207      54.039 -30.172  58.539  1.00  0.00      PROA H
ATOM   3032  CB  ILE A 207      54.234 -30.375  56.364  1.00  0.00      PROA C
ATOM   3033  HB  ILE A 207      53.697 -30.942  55.574  1.00  0.00      PROA H
ATOM   3034  CG2 ILE A 207      54.491 -28.900  55.935  1.00  0.00      PROA C
ATOM   3035 HG21 ILE A 207      53.474 -28.526  55.687  1.00  0.00      PROA H
ATOM   3036 HG22 ILE A 207      55.069 -28.919  54.987  1.00  0.00      PROA H
ATOM   3037 HG23 ILE A 207      55.100 -28.338  56.675  1.00  0.00      PROA H
ATOM   3038  CG1 ILE A 207      55.590 -31.109  56.596  1.00  0.00      PROA C
ATOM   3039 HG11 ILE A 207      55.289 -32.125  56.928  1.00  0.00      PROA H
ATOM   3040 HG12 ILE A 207      56.098 -30.619  57.454  1.00  0.00      PROA H
ATOM   3041  CD  ILE A 207      56.448 -31.130  55.388  1.00  0.00      PROA C
ATOM   3042  HD1 ILE A 207      55.888 -31.569  54.535  1.00  0.00      PROA H
ATOM   3043  HD2 ILE A 207      57.353 -31.736  55.607  1.00  0.00      PROA H
ATOM   3044  HD3 ILE A 207      56.850 -30.168  55.003  1.00  0.00      PROA H
ATOM   3045  C   ILE A 207      52.185 -29.609  57.699  1.00  0.00      PROA C
ATOM   3046  O   ILE A 207      51.228 -29.733  56.979  1.00  0.00      PROA O
ATOM   3047  N   LYS A 208      52.206 -28.564  58.610  1.00  0.00      PROA N
ATOM   3048  HN  LYS A 208      53.057 -28.339  59.078  1.00  0.00      PROA H
ATOM   3049  CA  LYS A 208      51.160 -27.536  58.703  1.00  0.00      PROA C
ATOM   3050  HA  LYS A 208      50.260 -27.903  58.231  1.00  0.00      PROA H
ATOM   3051  CB  LYS A 208      50.713 -27.387  60.214  1.00  0.00      PROA C
ATOM   3052  HB1 LYS A 208      51.672 -27.019  60.638  1.00  0.00      PROA H
ATOM   3053  HB2 LYS A 208      50.534 -28.448  60.492  1.00  0.00      PROA H
ATOM   3054  CG  LYS A 208      49.686 -26.374  60.507  1.00  0.00      PROA C
ATOM   3055  HG1 LYS A 208      49.915 -25.347  60.148  1.00  0.00      PROA H
ATOM   3056  HG2 LYS A 208      49.444 -26.436  61.589  1.00  0.00      PROA H
ATOM   3057  CD  LYS A 208      48.258 -26.819  59.975  1.00  0.00      PROA C
ATOM   3058  HD1 LYS A 208      48.031 -27.864  60.278  1.00  0.00      PROA H
ATOM   3059  HD2 LYS A 208      48.288 -26.878  58.866  1.00  0.00      PROA H
ATOM   3060  CE  LYS A 208      47.019 -25.989  60.480  1.00  0.00      PROA C
ATOM   3061  HE1 LYS A 208      46.030 -26.428  60.227  1.00  0.00      PROA H
ATOM   3062  HE2 LYS A 208      46.967 -25.000  59.977  1.00  0.00      PROA H
ATOM   3063  NZ  LYS A 208      46.958 -25.780  61.965  1.00  0.00      PROA N
ATOM   3064  HZ1 LYS A 208      45.952 -25.780  62.227  1.00  0.00      PROA H
ATOM   3065  HZ2 LYS A 208      47.447 -24.897  62.215  1.00  0.00      PROA H
ATOM   3066  HZ3 LYS A 208      47.305 -26.516  62.612  1.00  0.00      PROA H
ATOM   3067  C   LYS A 208      51.445 -26.227  57.929  1.00  0.00      PROA C
ATOM   3068  O   LYS A 208      52.432 -25.487  58.213  1.00  0.00      PROA O
ATOM   3069  N   LEU A 209      50.558 -25.964  56.929  1.00  0.00      PROA N
ATOM   3070  HN  LEU A 209      49.820 -26.603  56.727  1.00  0.00      PROA H
ATOM   3071  CA  LEU A 209      50.678 -24.788  56.131  1.00  0.00      PROA C
ATOM   3072  HA  LEU A 209      51.680 -24.391  56.201  1.00  0.00      PROA H
ATOM   3073  CB  LEU A 209      50.537 -25.173  54.618  1.00  0.00      PROA C
ATOM   3074  HB1 LEU A 209      50.588 -24.193  54.098  1.00  0.00      PROA H
ATOM   3075  HB2 LEU A 209      49.507 -25.582  54.536  1.00  0.00      PROA H
ATOM   3076  CG  LEU A 209      51.605 -26.116  54.016  1.00  0.00      PROA C
ATOM   3077  HG  LEU A 209      51.404 -27.148  54.376  1.00  0.00      PROA H
ATOM   3078  CD1 LEU A 209      51.550 -26.000  52.508  1.00  0.00      PROA C
ATOM   3079 HD11 LEU A 209      51.971 -26.935  52.080  1.00  0.00      PROA H
ATOM   3080 HD12 LEU A 209      52.248 -25.188  52.211  1.00  0.00      PROA H
ATOM   3081 HD13 LEU A 209      50.543 -25.727  52.127  1.00  0.00      PROA H
ATOM   3082  CD2 LEU A 209      53.038 -25.672  54.364  1.00  0.00      PROA C
ATOM   3083 HD21 LEU A 209      53.209 -24.619  54.054  1.00  0.00      PROA H
ATOM   3084 HD22 LEU A 209      53.753 -26.365  53.872  1.00  0.00      PROA H
ATOM   3085 HD23 LEU A 209      53.117 -25.634  55.471  1.00  0.00      PROA H
ATOM   3086  C   LEU A 209      49.693 -23.705  56.486  1.00  0.00      PROA C
ATOM   3087  O   LEU A 209      48.491 -23.763  56.301  1.00  0.00      PROA O
ATOM   3088  N   ASN A 210      50.213 -22.658  57.138  1.00  0.00      PROA N
ATOM   3089  HN  ASN A 210      51.200 -22.581  57.257  1.00  0.00      PROA H
ATOM   3090  CA  ASN A 210      49.454 -21.425  57.438  1.00  0.00      PROA C
ATOM   3091  HA  ASN A 210      48.390 -21.605  57.494  1.00  0.00      PROA H
ATOM   3092  CB  ASN A 210      49.992 -20.717  58.704  1.00  0.00      PROA C
ATOM   3093  HB1 ASN A 210      49.503 -19.742  58.912  1.00  0.00      PROA H
ATOM   3094  HB2 ASN A 210      51.083 -20.600  58.529  1.00  0.00      PROA H
ATOM   3095  CG  ASN A 210      49.730 -21.387  60.026  1.00  0.00      PROA C
ATOM   3096  OD1 ASN A 210      48.873 -22.205  60.247  1.00  0.00      PROA O
ATOM   3097  ND2 ASN A 210      50.519 -20.842  60.999  1.00  0.00      PROA N
ATOM   3098 HD21 ASN A 210      51.085 -20.025  60.884  1.00  0.00      PROA H
ATOM   3099 HD22 ASN A 210      50.761 -21.461  61.746  1.00  0.00      PROA H
ATOM   3100  C   ASN A 210      49.559 -20.460  56.219  1.00  0.00      PROA C
ATOM   3101  O   ASN A 210      50.574 -19.793  56.056  1.00  0.00      PROA O
ATOM   3102  N   LEU A 211      48.594 -20.421  55.337  1.00  0.00      PROA N
ATOM   3103  HN  LEU A 211      47.766 -20.965  55.443  1.00  0.00      PROA H
ATOM   3104  CA  LEU A 211      48.657 -19.636  54.093  1.00  0.00      PROA C
ATOM   3105  HA  LEU A 211      49.675 -19.486  53.765  1.00  0.00      PROA H
ATOM   3106  CB  LEU A 211      47.831 -20.465  52.912  1.00  0.00      PROA C
ATOM   3107  HB1 LEU A 211      47.998 -20.070  51.887  1.00  0.00      PROA H
ATOM   3108  HB2 LEU A 211      46.785 -20.446  53.286  1.00  0.00      PROA H
ATOM   3109  CG  LEU A 211      48.407 -21.817  52.696  1.00  0.00      PROA C
ATOM   3110  HG  LEU A 211      48.426 -22.429  53.622  1.00  0.00      PROA H
ATOM   3111  CD1 LEU A 211      47.428 -22.594  51.743  1.00  0.00      PROA C
ATOM   3112 HD11 LEU A 211      47.840 -23.585  51.457  1.00  0.00      PROA H
ATOM   3113 HD12 LEU A 211      47.214 -21.986  50.838  1.00  0.00      PROA H
ATOM   3114 HD13 LEU A 211      46.465 -22.740  52.277  1.00  0.00      PROA H
ATOM   3115  CD2 LEU A 211      49.875 -21.699  52.175  1.00  0.00      PROA C
ATOM   3116 HD21 LEU A 211      49.944 -21.466  51.091  1.00  0.00      PROA H
ATOM   3117 HD22 LEU A 211      50.357 -22.700  52.166  1.00  0.00      PROA H
ATOM   3118 HD23 LEU A 211      50.469 -20.971  52.768  1.00  0.00      PROA H
ATOM   3119  C   LEU A 211      47.980 -18.296  54.291  1.00  0.00      PROA C
ATOM   3120  O   LEU A 211      47.971 -17.415  53.417  1.00  0.00      PROA O
ATOM   3121  N   GLY A 212      47.328 -18.118  55.458  1.00  0.00      PROA N
ATOM   3122  HN  GLY A 212      47.264 -18.909  56.061  1.00  0.00      PROA H
ATOM   3123  CA  GLY A 212      46.359 -17.059  55.751  1.00  0.00      PROA C
ATOM   3124  HA1 GLY A 212      46.903 -16.138  55.902  1.00  0.00      PROA H
ATOM   3125  HA2 GLY A 212      45.815 -17.403  56.618  1.00  0.00      PROA H
ATOM   3126  C   GLY A 212      45.288 -16.796  54.690  1.00  0.00      PROA C
ATOM   3127  O   GLY A 212      44.956 -17.637  53.839  1.00  0.00      PROA O
ATOM   3128  N   ARG A 213      44.709 -15.619  54.746  1.00  0.00      PROA N
ATOM   3129  HN  ARG A 213      44.955 -15.153  55.593  1.00  0.00      PROA H
ATOM   3130  CA  ARG A 213      43.807 -15.014  53.730  1.00  0.00      PROA C
ATOM   3131  HA  ARG A 213      43.287 -15.854  53.295  1.00  0.00      PROA H
ATOM   3132  CB  ARG A 213      42.861 -14.089  54.430  1.00  0.00      PROA C
ATOM   3133  HB1 ARG A 213      43.411 -13.373  55.078  1.00  0.00      PROA H
ATOM   3134  HB2 ARG A 213      42.242 -14.698  55.123  1.00  0.00      PROA H
ATOM   3135  CG  ARG A 213      41.967 -13.209  53.482  1.00  0.00      PROA C
ATOM   3136  HG1 ARG A 213      41.222 -13.790  52.897  1.00  0.00      PROA H
ATOM   3137  HG2 ARG A 213      42.650 -12.719  52.755  1.00  0.00      PROA H
ATOM   3138  CD  ARG A 213      41.207 -12.192  54.204  1.00  0.00      PROA C
ATOM   3139  HD1 ARG A 213      41.867 -11.670  54.929  1.00  0.00      PROA H
ATOM   3140  HD2 ARG A 213      40.324 -12.707  54.639  1.00  0.00      PROA H
ATOM   3141  NE  ARG A 213      40.660 -11.243  53.155  1.00  0.00      PROA N
ATOM   3142  HE  ARG A 213      40.950 -11.312  52.201  1.00  0.00      PROA H
ATOM   3143  CZ  ARG A 213      39.971 -10.174  53.470  1.00  0.00      PROA C
ATOM   3144  NH1 ARG A 213      39.545  -9.822  54.663  1.00  0.00      PROA N
ATOM   3145 HH11 ARG A 213      39.966 -10.212  55.482  1.00  0.00      PROA H
ATOM   3146 HH12 ARG A 213      39.101  -8.928  54.733  1.00  0.00      PROA H
ATOM   3147  NH2 ARG A 213      39.520  -9.492  52.438  1.00  0.00      PROA N
ATOM   3148 HH21 ARG A 213      38.858  -8.777  52.664  1.00  0.00      PROA H
ATOM   3149 HH22 ARG A 213      39.598  -9.924  51.540  1.00  0.00      PROA H
ATOM   3150  C   ARG A 213      44.649 -14.296  52.653  1.00  0.00      PROA C
ATOM   3151  O   ARG A 213      45.632 -13.586  52.943  1.00  0.00      PROA O
ATOM   3152  N   GLY A 214      44.241 -14.514  51.349  1.00  0.00      PROA N
ATOM   3153  HN  GLY A 214      43.512 -15.169  51.166  1.00  0.00      PROA H
ATOM   3154  CA  GLY A 214      44.904 -14.092  50.099  1.00  0.00      PROA C
ATOM   3155  HA1 GLY A 214      44.779 -13.019  50.124  1.00  0.00      PROA H
ATOM   3156  HA2 GLY A 214      44.353 -14.503  49.267  1.00  0.00      PROA H
ATOM   3157  C   GLY A 214      46.367 -14.329  49.856  1.00  0.00      PROA C
ATOM   3158  O   GLY A 214      47.132 -14.774  50.671  1.00  0.00      PROA O
ATOM   3159  N   ASP A 215      46.786 -14.075  48.556  1.00  0.00      PROA N
ATOM   3160  HN  ASP A 215      46.280 -13.579  47.855  1.00  0.00      PROA H
ATOM   3161  CA  ASP A 215      48.146 -14.316  48.124  1.00  0.00      PROA C
ATOM   3162  HA  ASP A 215      48.039 -14.042  47.085  1.00  0.00      PROA H
ATOM   3163  CB  ASP A 215      49.192 -13.458  48.902  1.00  0.00      PROA C
ATOM   3164  HB1 ASP A 215      50.207 -13.903  48.836  1.00  0.00      PROA H
ATOM   3165  HB2 ASP A 215      49.122 -13.329  50.003  1.00  0.00      PROA H
ATOM   3166  CG  ASP A 215      49.315 -12.077  48.318  1.00  0.00      PROA C
ATOM   3167  OD1 ASP A 215      50.222 -11.285  48.791  1.00  0.00      PROA O
ATOM   3168  OD2 ASP A 215      48.530 -11.779  47.358  1.00  0.00      PROA O
ATOM   3169  C   ASP A 215      48.606 -15.779  48.152  1.00  0.00      PROA C
ATOM   3170  O   ASP A 215      49.722 -16.122  47.983  1.00  0.00      PROA O
ATOM   3171  N   THR A 216      47.674 -16.702  48.350  1.00  0.00      PROA N
ATOM   3172  HN  THR A 216      46.735 -16.368  48.306  1.00  0.00      PROA H
ATOM   3173  CA  THR A 216      47.691 -18.158  48.577  1.00  0.00      PROA C
ATOM   3174  HA  THR A 216      48.175 -18.258  49.538  1.00  0.00      PROA H
ATOM   3175  CB  THR A 216      46.314 -18.821  48.675  1.00  0.00      PROA C
ATOM   3176  HB  THR A 216      46.365 -19.931  48.658  1.00  0.00      PROA H
ATOM   3177  OG1 THR A 216      45.487 -18.382  47.583  1.00  0.00      PROA O
ATOM   3178  HG1 THR A 216      44.861 -19.092  47.424  1.00  0.00      PROA H
ATOM   3179  CG2 THR A 216      45.545 -18.387  50.003  1.00  0.00      PROA C
ATOM   3180 HG21 THR A 216      44.559 -18.898  49.982  1.00  0.00      PROA H
ATOM   3181 HG22 THR A 216      45.412 -17.288  49.911  1.00  0.00      PROA H
ATOM   3182 HG23 THR A 216      46.073 -18.685  50.934  1.00  0.00      PROA H
ATOM   3183  C   THR A 216      48.661 -18.908  47.630  1.00  0.00      PROA C
ATOM   3184  O   THR A 216      49.452 -19.727  48.084  1.00  0.00      PROA O
ATOM   3185  N   MET A 217      48.604 -18.602  46.315  1.00  0.00      PROA N
ATOM   3186  HN  MET A 217      47.955 -17.912  46.003  1.00  0.00      PROA H
ATOM   3187  CA  MET A 217      49.447 -19.267  45.303  1.00  0.00      PROA C
ATOM   3188  HA  MET A 217      49.471 -20.288  45.653  1.00  0.00      PROA H
ATOM   3189  CB  MET A 217      49.003 -19.145  43.823  1.00  0.00      PROA C
ATOM   3190  HB1 MET A 217      49.698 -19.715  43.168  1.00  0.00      PROA H
ATOM   3191  HB2 MET A 217      48.928 -18.079  43.520  1.00  0.00      PROA H
ATOM   3192  CG  MET A 217      47.631 -19.787  43.522  1.00  0.00      PROA C
ATOM   3193  HG1 MET A 217      47.277 -19.585  42.489  1.00  0.00      PROA H
ATOM   3194  HG2 MET A 217      46.944 -19.319  44.259  1.00  0.00      PROA H
ATOM   3195  SD  MET A 217      47.626 -21.601  43.634  1.00  0.00      PROA S
ATOM   3196  CE  MET A 217      46.695 -21.792  45.176  1.00  0.00      PROA C
ATOM   3197  HE1 MET A 217      45.680 -21.394  44.960  1.00  0.00      PROA H
ATOM   3198  HE2 MET A 217      47.167 -21.181  45.974  1.00  0.00      PROA H
ATOM   3199  HE3 MET A 217      46.778 -22.878  45.391  1.00  0.00      PROA H
ATOM   3200  C   MET A 217      50.920 -18.878  45.449  1.00  0.00      PROA C
ATOM   3201  O   MET A 217      51.700 -19.779  45.640  1.00  0.00      PROA O
ATOM   3202  N   LYS A 218      51.248 -17.588  45.703  1.00  0.00      PROA N
ATOM   3203  HN  LYS A 218      50.627 -16.820  45.843  1.00  0.00      PROA H
ATOM   3204  CA  LYS A 218      52.553 -17.062  45.877  1.00  0.00      PROA C
ATOM   3205  HA  LYS A 218      53.089 -17.411  45.007  1.00  0.00      PROA H
ATOM   3206  CB  LYS A 218      52.570 -15.512  45.985  1.00  0.00      PROA C
ATOM   3207  HB1 LYS A 218      51.684 -15.340  46.631  1.00  0.00      PROA H
ATOM   3208  HB2 LYS A 218      52.330 -15.084  44.988  1.00  0.00      PROA H
ATOM   3209  CG  LYS A 218      53.804 -14.766  46.549  1.00  0.00      PROA C
ATOM   3210  HG1 LYS A 218      53.974 -15.156  47.576  1.00  0.00      PROA H
ATOM   3211  HG2 LYS A 218      53.539 -13.692  46.652  1.00  0.00      PROA H
ATOM   3212  CD  LYS A 218      55.063 -15.005  45.682  1.00  0.00      PROA C
ATOM   3213  HD1 LYS A 218      55.346 -16.044  45.956  1.00  0.00      PROA H
ATOM   3214  HD2 LYS A 218      55.844 -14.371  46.153  1.00  0.00      PROA H
ATOM   3215  CE  LYS A 218      54.862 -14.748  44.155  1.00  0.00      PROA C
ATOM   3216  HE1 LYS A 218      54.616 -13.683  43.952  1.00  0.00      PROA H
ATOM   3217  HE2 LYS A 218      54.032 -15.424  43.857  1.00  0.00      PROA H
ATOM   3218  NZ  LYS A 218      56.141 -15.010  43.494  1.00  0.00      PROA N
ATOM   3219  HZ1 LYS A 218      56.867 -14.474  44.011  1.00  0.00      PROA H
ATOM   3220  HZ2 LYS A 218      56.173 -14.735  42.491  1.00  0.00      PROA H
ATOM   3221  HZ3 LYS A 218      56.381 -16.016  43.599  1.00  0.00      PROA H
ATOM   3222  C   LYS A 218      53.174 -17.622  47.099  1.00  0.00      PROA C
ATOM   3223  O   LYS A 218      54.396 -17.969  47.172  1.00  0.00      PROA O
ATOM   3224  N   ARG A 219      52.333 -17.759  48.181  1.00  0.00      PROA N
ATOM   3225  HN  ARG A 219      51.384 -17.452  48.164  1.00  0.00      PROA H
ATOM   3226  CA  ARG A 219      52.766 -18.363  49.397  1.00  0.00      PROA C
ATOM   3227  HA  ARG A 219      53.621 -17.857  49.821  1.00  0.00      PROA H
ATOM   3228  CB  ARG A 219      51.761 -18.003  50.530  1.00  0.00      PROA C
ATOM   3229  HB1 ARG A 219      52.091 -18.527  51.452  1.00  0.00      PROA H
ATOM   3230  HB2 ARG A 219      50.743 -18.367  50.274  1.00  0.00      PROA H
ATOM   3231  CG  ARG A 219      51.607 -16.519  51.000  1.00  0.00      PROA C
ATOM   3232  HG1 ARG A 219      51.648 -15.787  50.166  1.00  0.00      PROA H
ATOM   3233  HG2 ARG A 219      52.575 -16.357  51.520  1.00  0.00      PROA H
ATOM   3234  CD  ARG A 219      50.371 -16.307  51.846  1.00  0.00      PROA C
ATOM   3235  HD1 ARG A 219      50.423 -16.874  52.800  1.00  0.00      PROA H
ATOM   3236  HD2 ARG A 219      49.418 -16.419  51.287  1.00  0.00      PROA H
ATOM   3237  NE  ARG A 219      50.495 -14.863  52.229  1.00  0.00      PROA N
ATOM   3238  HE  ARG A 219      51.305 -14.344  51.954  1.00  0.00      PROA H
ATOM   3239  CZ  ARG A 219      49.625 -14.130  52.970  1.00  0.00      PROA C
ATOM   3240  NH1 ARG A 219      48.376 -14.440  53.157  1.00  0.00      PROA N
ATOM   3241 HH11 ARG A 219      48.080 -15.301  52.743  1.00  0.00      PROA H
ATOM   3242 HH12 ARG A 219      47.717 -13.731  53.408  1.00  0.00      PROA H
ATOM   3243  NH2 ARG A 219      49.949 -12.968  53.385  1.00  0.00      PROA N
ATOM   3244 HH21 ARG A 219      50.895 -12.740  53.152  1.00  0.00      PROA H
ATOM   3245 HH22 ARG A 219      49.338 -12.431  53.965  1.00  0.00      PROA H
ATOM   3246  C   ARG A 219      53.064 -19.897  49.385  1.00  0.00      PROA C
ATOM   3247  O   ARG A 219      53.994 -20.425  49.941  1.00  0.00      PROA O
ATOM   3248  N   LEU A 220      52.281 -20.646  48.560  1.00  0.00      PROA N
ATOM   3249  HN  LEU A 220      51.604 -20.258  47.940  1.00  0.00      PROA H
ATOM   3250  CA  LEU A 220      52.766 -22.008  48.203  1.00  0.00      PROA C
ATOM   3251  HA  LEU A 220      53.072 -22.427  49.150  1.00  0.00      PROA H
ATOM   3252  CB  LEU A 220      51.698 -22.998  47.564  1.00  0.00      PROA C
ATOM   3253  HB1 LEU A 220      52.207 -23.955  47.320  1.00  0.00      PROA H
ATOM   3254  HB2 LEU A 220      51.380 -22.506  46.620  1.00  0.00      PROA H
ATOM   3255  CG  LEU A 220      50.414 -23.200  48.448  1.00  0.00      PROA C
ATOM   3256  HG  LEU A 220      50.131 -22.173  48.763  1.00  0.00      PROA H
ATOM   3257  CD1 LEU A 220      49.185 -23.723  47.668  1.00  0.00      PROA C
ATOM   3258 HD11 LEU A 220      49.082 -23.278  46.655  1.00  0.00      PROA H
ATOM   3259 HD12 LEU A 220      48.246 -23.508  48.221  1.00  0.00      PROA H
ATOM   3260 HD13 LEU A 220      49.324 -24.816  47.526  1.00  0.00      PROA H
ATOM   3261  CD2 LEU A 220      50.656 -24.044  49.732  1.00  0.00      PROA C
ATOM   3262 HD21 LEU A 220      51.282 -23.537  50.496  1.00  0.00      PROA H
ATOM   3263 HD22 LEU A 220      51.093 -25.010  49.400  1.00  0.00      PROA H
ATOM   3264 HD23 LEU A 220      49.683 -24.283  50.212  1.00  0.00      PROA H
ATOM   3265  C   LEU A 220      54.077 -22.084  47.463  1.00  0.00      PROA C
ATOM   3266  O   LEU A 220      54.944 -22.841  47.733  1.00  0.00      PROA O
ATOM   3267  N   ALA A 221      54.239 -21.151  46.548  1.00  0.00      PROA N
ATOM   3268  HN  ALA A 221      53.543 -20.480  46.305  1.00  0.00      PROA H
ATOM   3269  CA  ALA A 221      55.364 -21.102  45.719  1.00  0.00      PROA C
ATOM   3270  HA  ALA A 221      55.522 -22.097  45.330  1.00  0.00      PROA H
ATOM   3271  CB  ALA A 221      55.146 -20.204  44.438  1.00  0.00      PROA C
ATOM   3272  HB1 ALA A 221      54.994 -19.128  44.672  1.00  0.00      PROA H
ATOM   3273  HB2 ALA A 221      54.262 -20.655  43.940  1.00  0.00      PROA H
ATOM   3274  HB3 ALA A 221      55.957 -20.383  43.700  1.00  0.00      PROA H
ATOM   3275  C   ALA A 221      56.611 -20.780  46.626  1.00  0.00      PROA C
ATOM   3276  O   ALA A 221      57.706 -21.269  46.399  1.00  0.00      PROA O
ATOM   3277  N   ARG A 222      56.442 -19.944  47.710  1.00  0.00      PROA N
ATOM   3278  HN  ARG A 222      55.688 -19.297  47.630  1.00  0.00      PROA H
ATOM   3279  CA  ARG A 222      57.340 -19.726  48.810  1.00  0.00      PROA C
ATOM   3280  HA  ARG A 222      58.221 -19.513  48.223  1.00  0.00      PROA H
ATOM   3281  CB  ARG A 222      57.083 -18.543  49.728  1.00  0.00      PROA C
ATOM   3282  HB1 ARG A 222      57.636 -18.522  50.691  1.00  0.00      PROA H
ATOM   3283  HB2 ARG A 222      56.034 -18.571  50.094  1.00  0.00      PROA H
ATOM   3284  CG  ARG A 222      57.231 -17.201  48.981  1.00  0.00      PROA C
ATOM   3285  HG1 ARG A 222      56.503 -17.214  48.142  1.00  0.00      PROA H
ATOM   3286  HG2 ARG A 222      58.255 -17.207  48.548  1.00  0.00      PROA H
ATOM   3287  CD  ARG A 222      56.920 -16.001  49.855  1.00  0.00      PROA C
ATOM   3288  HD1 ARG A 222      57.590 -15.962  50.741  1.00  0.00      PROA H
ATOM   3289  HD2 ARG A 222      55.846 -16.056  50.133  1.00  0.00      PROA H
ATOM   3290  NE  ARG A 222      57.366 -14.743  49.291  1.00  0.00      PROA N
ATOM   3291  HE  ARG A 222      57.700 -14.760  48.349  1.00  0.00      PROA H
ATOM   3292  CZ  ARG A 222      56.814 -13.623  49.600  1.00  0.00      PROA C
ATOM   3293  NH1 ARG A 222      55.963 -13.392  50.602  1.00  0.00      PROA N
ATOM   3294 HH11 ARG A 222      55.657 -14.117  51.219  1.00  0.00      PROA H
ATOM   3295 HH12 ARG A 222      55.925 -12.461  50.966  1.00  0.00      PROA H
ATOM   3296  NH2 ARG A 222      56.946 -12.542  48.794  1.00  0.00      PROA N
ATOM   3297 HH21 ARG A 222      57.703 -12.530  48.141  1.00  0.00      PROA H
ATOM   3298 HH22 ARG A 222      56.452 -11.689  48.964  1.00  0.00      PROA H
ATOM   3299  C   ARG A 222      57.686 -21.021  49.572  1.00  0.00      PROA C
ATOM   3300  O   ARG A 222      58.891 -21.328  49.694  1.00  0.00      PROA O
ATOM   3301  N   PHE A 223      56.671 -21.840  49.895  1.00  0.00      PROA N
ATOM   3302  HN  PHE A 223      55.719 -21.619  49.697  1.00  0.00      PROA H
ATOM   3303  CA  PHE A 223      56.867 -23.125  50.442  1.00  0.00      PROA C
ATOM   3304  HA  PHE A 223      57.454 -22.935  51.328  1.00  0.00      PROA H
ATOM   3305  CB  PHE A 223      55.569 -23.704  50.954  1.00  0.00      PROA C
ATOM   3306  HB1 PHE A 223      54.769 -23.342  50.274  1.00  0.00      PROA H
ATOM   3307  HB2 PHE A 223      55.325 -23.308  51.963  1.00  0.00      PROA H
ATOM   3308  CG  PHE A 223      55.490 -25.159  51.225  1.00  0.00      PROA C
ATOM   3309  CD1 PHE A 223      54.895 -26.140  50.375  1.00  0.00      PROA C
ATOM   3310  HD1 PHE A 223      54.283 -25.828  49.542  1.00  0.00      PROA H
ATOM   3311  CE1 PHE A 223      55.335 -27.434  50.457  1.00  0.00      PROA C
ATOM   3312  HE1 PHE A 223      54.955 -28.189  49.785  1.00  0.00      PROA H
ATOM   3313  CZ  PHE A 223      56.149 -27.912  51.560  1.00  0.00      PROA C
ATOM   3314  HZ  PHE A 223      56.480 -28.934  51.674  1.00  0.00      PROA H
ATOM   3315  CD2 PHE A 223      56.189 -25.622  52.330  1.00  0.00      PROA C
ATOM   3316  HD2 PHE A 223      56.569 -24.885  53.022  1.00  0.00      PROA H
ATOM   3317  CE2 PHE A 223      56.545 -26.945  52.465  1.00  0.00      PROA C
ATOM   3318  HE2 PHE A 223      57.149 -27.188  53.327  1.00  0.00      PROA H
ATOM   3319  C   PHE A 223      57.631 -24.103  49.610  1.00  0.00      PROA C
ATOM   3320  O   PHE A 223      58.638 -24.645  50.040  1.00  0.00      PROA O
ATOM   3321  N   VAL A 224      57.201 -24.343  48.346  1.00  0.00      PROA N
ATOM   3322  HN  VAL A 224      56.346 -23.971  47.993  1.00  0.00      PROA H
ATOM   3323  CA  VAL A 224      57.835 -25.358  47.442  1.00  0.00      PROA C
ATOM   3324  HA  VAL A 224      57.832 -26.289  47.989  1.00  0.00      PROA H
ATOM   3325  CB  VAL A 224      57.030 -25.771  46.249  1.00  0.00      PROA C
ATOM   3326  HB  VAL A 224      57.457 -26.646  45.712  1.00  0.00      PROA H
ATOM   3327  CG1 VAL A 224      55.599 -26.315  46.623  1.00  0.00      PROA C
ATOM   3328 HG11 VAL A 224      55.055 -26.543  45.681  1.00  0.00      PROA H
ATOM   3329 HG12 VAL A 224      55.126 -25.641  47.369  1.00  0.00      PROA H
ATOM   3330 HG13 VAL A 224      55.684 -27.304  47.123  1.00  0.00      PROA H
ATOM   3331  CG2 VAL A 224      56.907 -24.720  45.176  1.00  0.00      PROA C
ATOM   3332 HG21 VAL A 224      57.851 -24.602  44.603  1.00  0.00      PROA H
ATOM   3333 HG22 VAL A 224      56.294 -23.819  45.393  1.00  0.00      PROA H
ATOM   3334 HG23 VAL A 224      56.347 -25.273  44.392  1.00  0.00      PROA H
ATOM   3335  C   VAL A 224      59.331 -25.058  47.068  1.00  0.00      PROA C
ATOM   3336  O   VAL A 224      60.187 -25.922  47.114  1.00  0.00      PROA O
ATOM   3337  N   GLU A 225      59.665 -23.699  46.852  1.00  0.00      PROA N
ATOM   3338  HN  GLU A 225      58.949 -23.020  46.996  1.00  0.00      PROA H
ATOM   3339  CA  GLU A 225      60.976 -23.227  46.576  1.00  0.00      PROA C
ATOM   3340  HA  GLU A 225      61.428 -24.054  46.048  1.00  0.00      PROA H
ATOM   3341  CB  GLU A 225      60.904 -21.964  45.588  1.00  0.00      PROA C
ATOM   3342  HB1 GLU A 225      61.958 -21.624  45.504  1.00  0.00      PROA H
ATOM   3343  HB2 GLU A 225      60.205 -21.200  45.991  1.00  0.00      PROA H
ATOM   3344  CG  GLU A 225      60.362 -22.426  44.175  1.00  0.00      PROA C
ATOM   3345  HG1 GLU A 225      59.304 -22.746  44.285  1.00  0.00      PROA H
ATOM   3346  HG2 GLU A 225      61.059 -23.217  43.824  1.00  0.00      PROA H
ATOM   3347  CD  GLU A 225      60.365 -21.288  43.188  1.00  0.00      PROA C
ATOM   3348  OE1 GLU A 225      59.390 -20.507  43.119  1.00  0.00      PROA O
ATOM   3349  OE2 GLU A 225      61.396 -21.111  42.458  1.00  0.00      PROA O
ATOM   3350  C   GLU A 225      61.860 -22.893  47.780  1.00  0.00      PROA C
ATOM   3351  O   GLU A 225      63.085 -22.930  47.676  1.00  0.00      PROA O
ATOM   3352  N   LEU A 226      61.258 -22.740  48.993  1.00  0.00      PROA N
ATOM   3353  HN  LEU A 226      60.265 -22.802  49.058  1.00  0.00      PROA H
ATOM   3354  CA  LEU A 226      62.026 -22.699  50.147  1.00  0.00      PROA C
ATOM   3355  HA  LEU A 226      62.832 -21.995  49.999  1.00  0.00      PROA H
ATOM   3356  CB  LEU A 226      61.330 -22.042  51.420  1.00  0.00      PROA C
ATOM   3357  HB1 LEU A 226      60.443 -22.652  51.697  1.00  0.00      PROA H
ATOM   3358  HB2 LEU A 226      60.899 -21.078  51.076  1.00  0.00      PROA H
ATOM   3359  CG  LEU A 226      62.193 -21.971  52.677  1.00  0.00      PROA C
ATOM   3360  HG  LEU A 226      62.386 -23.046  52.880  1.00  0.00      PROA H
ATOM   3361  CD1 LEU A 226      63.507 -21.205  52.391  1.00  0.00      PROA C
ATOM   3362 HD11 LEU A 226      64.220 -21.723  51.715  1.00  0.00      PROA H
ATOM   3363 HD12 LEU A 226      63.891 -21.005  53.414  1.00  0.00      PROA H
ATOM   3364 HD13 LEU A 226      63.327 -20.263  51.829  1.00  0.00      PROA H
ATOM   3365  CD2 LEU A 226      61.502 -21.285  53.901  1.00  0.00      PROA C
ATOM   3366 HD21 LEU A 226      60.625 -21.910  54.174  1.00  0.00      PROA H
ATOM   3367 HD22 LEU A 226      61.183 -20.277  53.559  1.00  0.00      PROA H
ATOM   3368 HD23 LEU A 226      62.133 -21.302  54.815  1.00  0.00      PROA H
ATOM   3369  C   LEU A 226      62.485 -24.084  50.529  1.00  0.00      PROA C
ATOM   3370  O   LEU A 226      63.708 -24.360  50.620  1.00  0.00      PROA O
ATOM   3371  N   TYR A 227      61.505 -25.031  50.560  1.00  0.00      PROA N
ATOM   3372  HN  TYR A 227      60.542 -24.904  50.337  1.00  0.00      PROA H
ATOM   3373  CA  TYR A 227      61.559 -26.366  51.119  1.00  0.00      PROA C
ATOM   3374  HA  TYR A 227      61.496 -26.219  52.187  1.00  0.00      PROA H
ATOM   3375  CB  TYR A 227      60.211 -27.069  50.891  1.00  0.00      PROA C
ATOM   3376  HB1 TYR A 227      60.001 -26.854  49.821  1.00  0.00      PROA H
ATOM   3377  HB2 TYR A 227      59.442 -26.540  51.493  1.00  0.00      PROA H
ATOM   3378  CG  TYR A 227      60.199 -28.536  51.096  1.00  0.00      PROA C
ATOM   3379  CD1 TYR A 227      60.616 -29.413  50.143  1.00  0.00      PROA C
ATOM   3380  HD1 TYR A 227      61.090 -29.010  49.260  1.00  0.00      PROA H
ATOM   3381  CE1 TYR A 227      60.516 -30.799  50.385  1.00  0.00      PROA C
ATOM   3382  HE1 TYR A 227      60.920 -31.509  49.677  1.00  0.00      PROA H
ATOM   3383  CZ  TYR A 227      59.873 -31.356  51.581  1.00  0.00      PROA C
ATOM   3384  OH  TYR A 227      59.625 -32.725  51.766  1.00  0.00      PROA O
ATOM   3385  HH  TYR A 227      58.881 -32.816  52.366  1.00  0.00      PROA H
ATOM   3386  CD2 TYR A 227      59.558 -29.049  52.274  1.00  0.00      PROA C
ATOM   3387  HD2 TYR A 227      59.141 -28.330  52.964  1.00  0.00      PROA H
ATOM   3388  CE2 TYR A 227      59.363 -30.451  52.502  1.00  0.00      PROA C
ATOM   3389  HE2 TYR A 227      58.755 -30.801  53.323  1.00  0.00      PROA H
ATOM   3390  C   TYR A 227      62.876 -27.265  51.047  1.00  0.00      PROA C
ATOM   3391  O   TYR A 227      63.136 -27.953  52.039  1.00  0.00      PROA O
ATOM   3392  N   PRO A 228      63.727 -27.351  50.003  1.00  0.00      PROA N
ATOM   3393  CD  PRO A 228      63.216 -27.128  48.643  1.00  0.00      PROA C
ATOM   3394  HD1 PRO A 228      63.344 -26.054  48.388  1.00  0.00      PROA H
ATOM   3395  HD2 PRO A 228      62.131 -27.344  48.540  1.00  0.00      PROA H
ATOM   3396  CA  PRO A 228      64.904 -28.209  49.985  1.00  0.00      PROA C
ATOM   3397  HA  PRO A 228      64.597 -29.150  50.416  1.00  0.00      PROA H
ATOM   3398  CB  PRO A 228      65.378 -28.199  48.489  1.00  0.00      PROA C
ATOM   3399  HB1 PRO A 228      65.918 -29.130  48.213  1.00  0.00      PROA H
ATOM   3400  HB2 PRO A 228      66.172 -27.489  48.174  1.00  0.00      PROA H
ATOM   3401  CG  PRO A 228      64.103 -28.026  47.687  1.00  0.00      PROA C
ATOM   3402  HG1 PRO A 228      64.135 -27.504  46.707  1.00  0.00      PROA H
ATOM   3403  HG2 PRO A 228      63.461 -28.931  47.743  1.00  0.00      PROA H
ATOM   3404  C   PRO A 228      65.942 -27.636  50.902  1.00  0.00      PROA C
ATOM   3405  O   PRO A 228      66.703 -28.351  51.554  1.00  0.00      PROA O
ATOM   3406  N   VAL A 229      66.049 -26.278  50.966  1.00  0.00      PROA N
ATOM   3407  HN  VAL A 229      65.521 -25.773  50.287  1.00  0.00      PROA H
ATOM   3408  CA  VAL A 229      66.756 -25.578  52.048  1.00  0.00      PROA C
ATOM   3409  HA  VAL A 229      67.793 -25.833  51.887  1.00  0.00      PROA H
ATOM   3410  CB  VAL A 229      66.623 -24.058  51.839  1.00  0.00      PROA C
ATOM   3411  HB  VAL A 229      65.539 -23.816  51.875  1.00  0.00      PROA H
ATOM   3412  CG1 VAL A 229      67.361 -23.301  52.972  1.00  0.00      PROA C
ATOM   3413 HG11 VAL A 229      68.456 -23.407  52.817  1.00  0.00      PROA H
ATOM   3414 HG12 VAL A 229      67.106 -23.627  54.003  1.00  0.00      PROA H
ATOM   3415 HG13 VAL A 229      67.166 -22.215  52.841  1.00  0.00      PROA H
ATOM   3416  CG2 VAL A 229      67.122 -23.576  50.472  1.00  0.00      PROA C
ATOM   3417 HG21 VAL A 229      66.687 -24.280  49.731  1.00  0.00      PROA H
ATOM   3418 HG22 VAL A 229      68.222 -23.730  50.489  1.00  0.00      PROA H
ATOM   3419 HG23 VAL A 229      66.770 -22.560  50.192  1.00  0.00      PROA H
ATOM   3420  C   VAL A 229      66.233 -25.999  53.418  1.00  0.00      PROA C
ATOM   3421  O   VAL A 229      67.004 -26.390  54.269  1.00  0.00      PROA O
ATOM   3422  N   LEU A 230      64.864 -26.055  53.680  1.00  0.00      PROA N
ATOM   3423  HN  LEU A 230      64.157 -25.536  53.205  1.00  0.00      PROA H
ATOM   3424  CA  LEU A 230      64.363 -26.645  54.885  1.00  0.00      PROA C
ATOM   3425  HA  LEU A 230      64.862 -26.141  55.700  1.00  0.00      PROA H
ATOM   3426  CB  LEU A 230      62.822 -26.562  55.139  1.00  0.00      PROA C
ATOM   3427  HB1 LEU A 230      62.609 -27.022  56.127  1.00  0.00      PROA H
ATOM   3428  HB2 LEU A 230      62.216 -27.202  54.462  1.00  0.00      PROA H
ATOM   3429  CG  LEU A 230      62.380 -25.112  55.075  1.00  0.00      PROA C
ATOM   3430  HG  LEU A 230      62.588 -24.739  54.050  1.00  0.00      PROA H
ATOM   3431  CD1 LEU A 230      60.831 -25.065  55.230  1.00  0.00      PROA C
ATOM   3432 HD11 LEU A 230      60.612 -25.588  56.185  1.00  0.00      PROA H
ATOM   3433 HD12 LEU A 230      60.366 -25.756  54.496  1.00  0.00      PROA H
ATOM   3434 HD13 LEU A 230      60.422 -24.032  55.197  1.00  0.00      PROA H
ATOM   3435  CD2 LEU A 230      62.930 -24.202  56.145  1.00  0.00      PROA C
ATOM   3436 HD21 LEU A 230      64.021 -23.992  56.162  1.00  0.00      PROA H
ATOM   3437 HD22 LEU A 230      62.604 -24.531  57.155  1.00  0.00      PROA H
ATOM   3438 HD23 LEU A 230      62.458 -23.198  56.074  1.00  0.00      PROA H
ATOM   3439  C   LEU A 230      64.711 -28.088  55.172  1.00  0.00      PROA C
ATOM   3440  O   LEU A 230      64.962 -28.374  56.344  1.00  0.00      PROA O
ATOM   3441  N   GLN A 231      64.680 -29.001  54.190  1.00  0.00      PROA N
ATOM   3442  HN  GLN A 231      64.399 -28.626  53.310  1.00  0.00      PROA H
ATOM   3443  CA  GLN A 231      65.137 -30.428  54.244  1.00  0.00      PROA C
ATOM   3444  HA  GLN A 231      64.639 -30.958  55.042  1.00  0.00      PROA H
ATOM   3445  CB  GLN A 231      64.850 -31.213  52.880  1.00  0.00      PROA C
ATOM   3446  HB1 GLN A 231      65.264 -32.232  53.040  1.00  0.00      PROA H
ATOM   3447  HB2 GLN A 231      65.305 -30.625  52.054  1.00  0.00      PROA H
ATOM   3448  CG  GLN A 231      63.318 -31.312  52.669  1.00  0.00      PROA C
ATOM   3449  HG1 GLN A 231      63.119 -31.753  51.669  1.00  0.00      PROA H
ATOM   3450  HG2 GLN A 231      62.880 -30.292  52.721  1.00  0.00      PROA H
ATOM   3451  CD  GLN A 231      62.651 -32.174  53.736  1.00  0.00      PROA C
ATOM   3452  OE1 GLN A 231      62.050 -31.585  54.617  1.00  0.00      PROA O
ATOM   3453  NE2 GLN A 231      62.716 -33.510  53.599  1.00  0.00      PROA N
ATOM   3454 HE21 GLN A 231      63.026 -33.896  52.730  1.00  0.00      PROA H
ATOM   3455 HE22 GLN A 231      62.386 -34.143  54.299  1.00  0.00      PROA H
ATOM   3456  C   GLN A 231      66.615 -30.576  54.671  1.00  0.00      PROA C
ATOM   3457  O   GLN A 231      66.842 -31.331  55.636  1.00  0.00      PROA O
ATOM   3458  N   GLN A 232      67.604 -29.910  54.051  1.00  0.00      PROA N
ATOM   3459  HN  GLN A 232      67.506 -29.346  53.235  1.00  0.00      PROA H
ATOM   3460  CA  GLN A 232      69.030 -29.878  54.487  1.00  0.00      PROA C
ATOM   3461  HA  GLN A 232      69.271 -30.922  54.627  1.00  0.00      PROA H
ATOM   3462  CB  GLN A 232      70.033 -29.228  53.475  1.00  0.00      PROA C
ATOM   3463  HB1 GLN A 232      69.785 -28.145  53.450  1.00  0.00      PROA H
ATOM   3464  HB2 GLN A 232      69.781 -29.757  52.532  1.00  0.00      PROA H
ATOM   3465  CG  GLN A 232      71.561 -29.405  53.705  1.00  0.00      PROA C
ATOM   3466  HG1 GLN A 232      71.791 -28.604  54.440  1.00  0.00      PROA H
ATOM   3467  HG2 GLN A 232      71.999 -29.137  52.719  1.00  0.00      PROA H
ATOM   3468  CD  GLN A 232      72.188 -30.744  54.126  1.00  0.00      PROA C
ATOM   3469  OE1 GLN A 232      72.140 -31.710  53.324  1.00  0.00      PROA O
ATOM   3470  NE2 GLN A 232      72.917 -30.837  55.259  1.00  0.00      PROA N
ATOM   3471 HE21 GLN A 232      73.582 -31.560  55.442  1.00  0.00      PROA H
ATOM   3472 HE22 GLN A 232      72.999 -30.101  55.931  1.00  0.00      PROA H
ATOM   3473  C   GLN A 232      69.255 -29.321  55.914  1.00  0.00      PROA C
ATOM   3474  O   GLN A 232      70.054 -29.817  56.721  1.00  0.00      PROA O
ATOM   3475  N   GLN A 233      68.573 -28.192  56.216  1.00  0.00      PROA N
ATOM   3476  HN  GLN A 233      67.915 -27.792  55.583  1.00  0.00      PROA H
ATOM   3477  CA  GLN A 233      68.700 -27.644  57.523  1.00  0.00      PROA C
ATOM   3478  HA  GLN A 233      69.719 -27.456  57.826  1.00  0.00      PROA H
ATOM   3479  CB  GLN A 233      68.155 -26.192  57.569  1.00  0.00      PROA C
ATOM   3480  HB1 GLN A 233      68.229 -25.912  58.642  1.00  0.00      PROA H
ATOM   3481  HB2 GLN A 233      67.093 -26.229  57.246  1.00  0.00      PROA H
ATOM   3482  CG  GLN A 233      68.913 -25.094  56.770  1.00  0.00      PROA C
ATOM   3483  HG1 GLN A 233      68.690 -24.093  57.199  1.00  0.00      PROA H
ATOM   3484  HG2 GLN A 233      68.659 -25.112  55.688  1.00  0.00      PROA H
ATOM   3485  CD  GLN A 233      70.463 -25.267  56.657  1.00  0.00      PROA C
ATOM   3486  OE1 GLN A 233      71.067 -25.534  55.635  1.00  0.00      PROA O
ATOM   3487  NE2 GLN A 233      71.115 -24.894  57.748  1.00  0.00      PROA N
ATOM   3488 HE21 GLN A 233      70.607 -24.727  58.593  1.00  0.00      PROA H
ATOM   3489 HE22 GLN A 233      72.069 -24.688  57.530  1.00  0.00      PROA H
ATOM   3490  C   GLN A 233      68.055 -28.558  58.629  1.00  0.00      PROA C
ATOM   3491  O   GLN A 233      68.599 -28.703  59.733  1.00  0.00      PROA O
ATOM   3492  N   ALA A 234      66.975 -29.253  58.252  1.00  0.00      PROA N
ATOM   3493  HN  ALA A 234      66.514 -28.980  57.411  1.00  0.00      PROA H
ATOM   3494  CA  ALA A 234      66.310 -30.227  59.171  1.00  0.00      PROA C
ATOM   3495  HA  ALA A 234      66.170 -29.755  60.132  1.00  0.00      PROA H
ATOM   3496  CB  ALA A 234      64.942 -30.695  58.567  1.00  0.00      PROA C
ATOM   3497  HB1 ALA A 234      64.844 -31.137  57.552  1.00  0.00      PROA H
ATOM   3498  HB2 ALA A 234      64.293 -29.793  58.591  1.00  0.00      PROA H
ATOM   3499  HB3 ALA A 234      64.498 -31.396  59.306  1.00  0.00      PROA H
ATOM   3500  C   ALA A 234      67.126 -31.381  59.507  1.00  0.00      PROA C
ATOM   3501  O   ALA A 234      67.185 -31.837  60.638  1.00  0.00      PROA O
ATOM   3502  N   GLN A 235      67.879 -31.911  58.588  1.00  0.00      PROA N
ATOM   3503  HN  GLN A 235      67.739 -31.509  57.686  1.00  0.00      PROA H
ATOM   3504  CA  GLN A 235      68.972 -32.883  58.640  1.00  0.00      PROA C
ATOM   3505  HA  GLN A 235      68.629 -33.732  59.211  1.00  0.00      PROA H
ATOM   3506  CB  GLN A 235      69.511 -33.235  57.182  1.00  0.00      PROA C
ATOM   3507  HB1 GLN A 235      70.562 -33.573  57.309  1.00  0.00      PROA H
ATOM   3508  HB2 GLN A 235      69.625 -32.346  56.527  1.00  0.00      PROA H
ATOM   3509  CG  GLN A 235      68.719 -34.298  56.346  1.00  0.00      PROA C
ATOM   3510  HG1 GLN A 235      69.273 -34.465  55.397  1.00  0.00      PROA H
ATOM   3511  HG2 GLN A 235      67.764 -33.836  56.015  1.00  0.00      PROA H
ATOM   3512  CD  GLN A 235      68.388 -35.625  56.974  1.00  0.00      PROA C
ATOM   3513  OE1 GLN A 235      67.597 -35.740  57.937  1.00  0.00      PROA O
ATOM   3514  NE2 GLN A 235      69.080 -36.681  56.478  1.00  0.00      PROA N
ATOM   3515 HE21 GLN A 235      68.644 -37.553  56.699  1.00  0.00      PROA H
ATOM   3516 HE22 GLN A 235      69.802 -36.526  55.803  1.00  0.00      PROA H
ATOM   3517  C   GLN A 235      70.179 -32.378  59.470  1.00  0.00      PROA C
ATOM   3518  O   GLN A 235      70.767 -33.207  60.183  1.00  0.00      PROA O
ATOM   3519  N   THR A 236      70.663 -31.151  59.343  1.00  0.00      PROA N
ATOM   3520  HN  THR A 236      70.232 -30.511  58.712  1.00  0.00      PROA H
ATOM   3521  CA  THR A 236      71.755 -30.557  60.024  1.00  0.00      PROA C
ATOM   3522  HA  THR A 236      72.585 -31.205  59.786  1.00  0.00      PROA H
ATOM   3523  CB  THR A 236      72.073 -29.214  59.499  1.00  0.00      PROA C
ATOM   3524  HB  THR A 236      71.263 -28.477  59.687  1.00  0.00      PROA H
ATOM   3525  OG1 THR A 236      72.296 -29.329  58.050  1.00  0.00      PROA O
ATOM   3526  HG1 THR A 236      71.524 -29.615  57.558  1.00  0.00      PROA H
ATOM   3527  CG2 THR A 236      73.456 -28.737  60.038  1.00  0.00      PROA C
ATOM   3528 HG21 THR A 236      74.252 -29.512  60.048  1.00  0.00      PROA H
ATOM   3529 HG22 THR A 236      73.189 -28.288  61.019  1.00  0.00      PROA H
ATOM   3530 HG23 THR A 236      73.817 -27.935  59.359  1.00  0.00      PROA H
ATOM   3531  C   THR A 236      71.493 -30.508  61.479  1.00  0.00      PROA C
ATOM   3532  O   THR A 236      72.280 -31.037  62.263  1.00  0.00      PROA O
ATOM   3533  N   ASP A 237      70.307 -30.041  61.930  1.00  0.00      PROA N
ATOM   3534  HN  ASP A 237      69.803 -29.555  61.221  1.00  0.00      PROA H
ATOM   3535  CA  ASP A 237      69.943 -30.024  63.356  1.00  0.00      PROA C
ATOM   3536  HA  ASP A 237      70.825 -29.859  63.957  1.00  0.00      PROA H
ATOM   3537  CB  ASP A 237      68.822 -28.976  63.568  1.00  0.00      PROA C
ATOM   3538  HB1 ASP A 237      68.517 -28.815  64.624  1.00  0.00      PROA H
ATOM   3539  HB2 ASP A 237      68.046 -29.234  62.816  1.00  0.00      PROA H
ATOM   3540  CG  ASP A 237      69.300 -27.554  63.301  1.00  0.00      PROA C
ATOM   3541  OD1 ASP A 237      70.479 -27.411  62.950  1.00  0.00      PROA O
ATOM   3542  OD2 ASP A 237      68.600 -26.543  63.501  1.00  0.00      PROA O
ATOM   3543  C   ASP A 237      69.378 -31.377  63.882  1.00  0.00      PROA C
ATOM   3544  O   ASP A 237      69.202 -31.606  65.037  1.00  0.00      PROA O
ATOM   3545  N   GLY A 238      68.973 -32.297  62.948  1.00  0.00      PROA N
ATOM   3546  HN  GLY A 238      69.166 -32.033  62.006  1.00  0.00      PROA H
ATOM   3547  CA  GLY A 238      68.446 -33.597  63.330  1.00  0.00      PROA C
ATOM   3548  HA1 GLY A 238      68.984 -34.008  64.172  1.00  0.00      PROA H
ATOM   3549  HA2 GLY A 238      68.546 -34.257  62.482  1.00  0.00      PROA H
ATOM   3550  C   GLY A 238      66.902 -33.473  63.639  1.00  0.00      PROA C
ATOM   3551  O   GLY A 238      66.448 -33.951  64.657  1.00  0.00      PROA O
ATOM   3552  N   LYS A 239      66.053 -32.820  62.871  1.00  0.00      PROA N
ATOM   3553  HN  LYS A 239      66.366 -32.431  62.008  1.00  0.00      PROA H
ATOM   3554  CA  LYS A 239      64.645 -32.490  63.161  1.00  0.00      PROA C
ATOM   3555  HA  LYS A 239      64.159 -33.226  63.785  1.00  0.00      PROA H
ATOM   3556  CB  LYS A 239      64.565 -31.022  63.734  1.00  0.00      PROA C
ATOM   3557  HB1 LYS A 239      65.193 -31.037  64.651  1.00  0.00      PROA H
ATOM   3558  HB2 LYS A 239      63.543 -30.765  64.085  1.00  0.00      PROA H
ATOM   3559  CG  LYS A 239      65.116 -29.977  62.801  1.00  0.00      PROA C
ATOM   3560  HG1 LYS A 239      64.306 -29.755  62.075  1.00  0.00      PROA H
ATOM   3561  HG2 LYS A 239      65.975 -30.395  62.234  1.00  0.00      PROA H
ATOM   3562  CD  LYS A 239      65.393 -28.581  63.363  1.00  0.00      PROA C
ATOM   3563  HD1 LYS A 239      66.122 -28.676  64.196  1.00  0.00      PROA H
ATOM   3564  HD2 LYS A 239      64.440 -28.171  63.762  1.00  0.00      PROA H
ATOM   3565  CE  LYS A 239      65.839 -27.488  62.379  1.00  0.00      PROA C
ATOM   3566  HE1 LYS A 239      65.179 -27.366  61.493  1.00  0.00      PROA H
ATOM   3567  HE2 LYS A 239      66.774 -27.833  61.889  1.00  0.00      PROA H
ATOM   3568  NZ  LYS A 239      66.077 -26.258  63.121  1.00  0.00      PROA N
ATOM   3569  HZ1 LYS A 239      66.194 -25.445  62.483  1.00  0.00      PROA H
ATOM   3570  HZ2 LYS A 239      66.935 -26.319  63.707  1.00  0.00      PROA H
ATOM   3571  HZ3 LYS A 239      65.325 -26.068  63.814  1.00  0.00      PROA H
ATOM   3572  C   LYS A 239      63.886 -32.679  61.896  1.00  0.00      PROA C
ATOM   3573  O   LYS A 239      64.482 -33.189  60.933  1.00  0.00      PROA O
ATOM   3574  N   ARG A 240      62.589 -32.448  61.936  1.00  0.00      PROA N
ATOM   3575  HN  ARG A 240      62.021 -32.305  62.743  1.00  0.00      PROA H
ATOM   3576  CA  ARG A 240      61.755 -32.358  60.783  1.00  0.00      PROA C
ATOM   3577  HA  ARG A 240      62.364 -32.225  59.901  1.00  0.00      PROA H
ATOM   3578  CB  ARG A 240      60.891 -33.627  60.574  1.00  0.00      PROA C
ATOM   3579  HB1 ARG A 240      61.510 -34.534  60.744  1.00  0.00      PROA H
ATOM   3580  HB2 ARG A 240      60.663 -33.566  59.488  1.00  0.00      PROA H
ATOM   3581  CG  ARG A 240      59.686 -33.622  61.524  1.00  0.00      PROA C
ATOM   3582  HG1 ARG A 240      58.952 -32.815  61.314  1.00  0.00      PROA H
ATOM   3583  HG2 ARG A 240      60.068 -33.246  62.497  1.00  0.00      PROA H
ATOM   3584  CD  ARG A 240      58.864 -35.001  61.483  1.00  0.00      PROA C
ATOM   3585  HD1 ARG A 240      58.760 -35.289  60.415  1.00  0.00      PROA H
ATOM   3586  HD2 ARG A 240      57.874 -34.779  61.936  1.00  0.00      PROA H
ATOM   3587  NE  ARG A 240      59.662 -35.953  62.307  1.00  0.00      PROA N
ATOM   3588  HE  ARG A 240      60.531 -35.583  62.637  1.00  0.00      PROA H
ATOM   3589  CZ  ARG A 240      59.272 -37.114  62.826  1.00  0.00      PROA C
ATOM   3590  NH1 ARG A 240      58.056 -37.620  62.553  1.00  0.00      PROA N
ATOM   3591 HH11 ARG A 240      57.375 -37.027  62.124  1.00  0.00      PROA H
ATOM   3592 HH12 ARG A 240      57.942 -38.508  62.998  1.00  0.00      PROA H
ATOM   3593  NH2 ARG A 240      59.978 -37.744  63.761  1.00  0.00      PROA N
ATOM   3594 HH21 ARG A 240      60.888 -37.344  63.867  1.00  0.00      PROA H
ATOM   3595 HH22 ARG A 240      59.803 -38.707  63.965  1.00  0.00      PROA H
ATOM   3596  C   ARG A 240      60.990 -31.032  60.965  1.00  0.00      PROA C
ATOM   3597  O   ARG A 240      61.016 -30.422  62.071  1.00  0.00      PROA O
ATOM   3598  N   ILE A 241      60.244 -30.482  59.879  1.00  0.00      PROA N
ATOM   3599  HN  ILE A 241      60.119 -31.116  59.120  1.00  0.00      PROA H
ATOM   3600  CA  ILE A 241      59.331 -29.382  60.056  1.00  0.00      PROA C
ATOM   3601  HA  ILE A 241      59.858 -28.599  60.582  1.00  0.00      PROA H
ATOM   3602  CB  ILE A 241      58.833 -28.930  58.690  1.00  0.00      PROA C
ATOM   3603  HB  ILE A 241      58.424 -29.822  58.169  1.00  0.00      PROA H
ATOM   3604  CG2 ILE A 241      57.657 -27.901  58.718  1.00  0.00      PROA C
ATOM   3605 HG21 ILE A 241      56.674 -28.281  59.071  1.00  0.00      PROA H
ATOM   3606 HG22 ILE A 241      57.487 -27.403  57.740  1.00  0.00      PROA H
ATOM   3607 HG23 ILE A 241      57.821 -27.010  59.361  1.00  0.00      PROA H
ATOM   3608  CG1 ILE A 241      60.050 -28.357  57.875  1.00  0.00      PROA C
ATOM   3609 HG11 ILE A 241      61.067 -28.770  58.047  1.00  0.00      PROA H
ATOM   3610 HG12 ILE A 241      60.289 -27.275  57.962  1.00  0.00      PROA H
ATOM   3611  CD  ILE A 241      59.765 -28.713  56.397  1.00  0.00      PROA C
ATOM   3612  HD1 ILE A 241      60.679 -28.571  55.781  1.00  0.00      PROA H
ATOM   3613  HD2 ILE A 241      58.979 -28.109  55.896  1.00  0.00      PROA H
ATOM   3614  HD3 ILE A 241      59.633 -29.816  56.384  1.00  0.00      PROA H
ATOM   3615  C   ILE A 241      58.080 -29.820  60.793  1.00  0.00      PROA C
ATOM   3616  O   ILE A 241      57.669 -30.932  60.698  1.00  0.00      PROA O
ATOM   3617  N   SER A 242      57.368 -28.898  61.569  1.00  0.00      PROA N
ATOM   3618  HN  SER A 242      57.755 -27.989  61.700  1.00  0.00      PROA H
ATOM   3619  CA  SER A 242      56.092 -29.119  62.189  1.00  0.00      PROA C
ATOM   3620  HA  SER A 242      55.854 -30.159  62.020  1.00  0.00      PROA H
ATOM   3621  CB  SER A 242      56.046 -28.921  63.773  1.00  0.00      PROA C
ATOM   3622  HB1 SER A 242      56.450 -27.934  64.085  1.00  0.00      PROA H
ATOM   3623  HB2 SER A 242      56.721 -29.700  64.188  1.00  0.00      PROA H
ATOM   3624  OG  SER A 242      54.791 -29.181  64.419  1.00  0.00      PROA O
ATOM   3625  HG1 SER A 242      54.893 -28.781  65.286  1.00  0.00      PROA H
ATOM   3626  C   SER A 242      55.093 -28.125  61.508  1.00  0.00      PROA C
ATOM   3627  O   SER A 242      54.080 -28.560  60.961  1.00  0.00      PROA O
ATOM   3628  N   TYR A 243      55.382 -26.816  61.391  1.00  0.00      PROA N
ATOM   3629  HN  TYR A 243      56.113 -26.332  61.866  1.00  0.00      PROA H
ATOM   3630  CA  TYR A 243      54.637 -25.827  60.660  1.00  0.00      PROA C
ATOM   3631  HA  TYR A 243      53.962 -26.288  59.954  1.00  0.00      PROA H
ATOM   3632  CB  TYR A 243      53.579 -25.053  61.492  1.00  0.00      PROA C
ATOM   3633  HB1 TYR A 243      52.870 -25.712  62.037  1.00  0.00      PROA H
ATOM   3634  HB2 TYR A 243      53.034 -24.344  60.834  1.00  0.00      PROA H
ATOM   3635  CG  TYR A 243      54.155 -24.298  62.641  1.00  0.00      PROA C
ATOM   3636  CD1 TYR A 243      54.159 -24.892  63.861  1.00  0.00      PROA C
ATOM   3637  HD1 TYR A 243      53.779 -25.880  64.072  1.00  0.00      PROA H
ATOM   3638  CE1 TYR A 243      54.535 -24.078  64.941  1.00  0.00      PROA C
ATOM   3639  HE1 TYR A 243      54.487 -24.369  65.979  1.00  0.00      PROA H
ATOM   3640  CZ  TYR A 243      55.057 -22.774  64.711  1.00  0.00      PROA C
ATOM   3641  OH  TYR A 243      55.364 -21.881  65.781  1.00  0.00      PROA O
ATOM   3642  HH  TYR A 243      55.480 -20.994  65.431  1.00  0.00      PROA H
ATOM   3643  CD2 TYR A 243      54.610 -23.007  62.384  1.00  0.00      PROA C
ATOM   3644  HD2 TYR A 243      54.626 -22.582  61.392  1.00  0.00      PROA H
ATOM   3645  CE2 TYR A 243      55.123 -22.230  63.437  1.00  0.00      PROA C
ATOM   3646  HE2 TYR A 243      55.482 -21.224  63.278  1.00  0.00      PROA H
ATOM   3647  C   TYR A 243      55.555 -24.892  59.925  1.00  0.00      PROA C
ATOM   3648  O   TYR A 243      56.678 -24.724  60.399  1.00  0.00      PROA O
ATOM   3649  N   VAL A 244      55.051 -24.340  58.799  1.00  0.00      PROA N
ATOM   3650  HN  VAL A 244      54.158 -24.664  58.496  1.00  0.00      PROA H
ATOM   3651  CA  VAL A 244      55.653 -23.238  57.970  1.00  0.00      PROA C
ATOM   3652  HA  VAL A 244      56.571 -22.886  58.417  1.00  0.00      PROA H
ATOM   3653  CB  VAL A 244      55.993 -23.686  56.541  1.00  0.00      PROA C
ATOM   3654  HB  VAL A 244      55.121 -23.781  55.860  1.00  0.00      PROA H
ATOM   3655  CG1 VAL A 244      56.942 -22.663  55.923  1.00  0.00      PROA C
ATOM   3656 HG11 VAL A 244      57.248 -23.022  54.918  1.00  0.00      PROA H
ATOM   3657 HG12 VAL A 244      57.808 -22.506  56.602  1.00  0.00      PROA H
ATOM   3658 HG13 VAL A 244      56.317 -21.771  55.702  1.00  0.00      PROA H
ATOM   3659  CG2 VAL A 244      56.653 -25.050  56.549  1.00  0.00      PROA C
ATOM   3660 HG21 VAL A 244      55.780 -25.717  56.712  1.00  0.00      PROA H
ATOM   3661 HG22 VAL A 244      57.462 -25.069  57.311  1.00  0.00      PROA H
ATOM   3662 HG23 VAL A 244      57.008 -25.265  55.519  1.00  0.00      PROA H
ATOM   3663  C   VAL A 244      54.554 -22.215  57.858  1.00  0.00      PROA C
ATOM   3664  O   VAL A 244      53.379 -22.417  57.489  1.00  0.00      PROA O
ATOM   3665  N   ASP A 245      54.854 -20.992  58.325  1.00  0.00      PROA N
ATOM   3666  HN  ASP A 245      55.801 -20.892  58.618  1.00  0.00      PROA H
ATOM   3667  CA  ASP A 245      53.892 -19.898  58.391  1.00  0.00      PROA C
ATOM   3668  HA  ASP A 245      52.895 -20.163  58.072  1.00  0.00      PROA H
ATOM   3669  CB  ASP A 245      53.886 -19.434  59.899  1.00  0.00      PROA C
ATOM   3670  HB1 ASP A 245      54.802 -18.826  60.059  1.00  0.00      PROA H
ATOM   3671  HB2 ASP A 245      53.790 -20.375  60.481  1.00  0.00      PROA H
ATOM   3672  CG  ASP A 245      52.686 -18.518  60.118  1.00  0.00      PROA C
ATOM   3673  OD1 ASP A 245      52.220 -17.669  59.237  1.00  0.00      PROA O
ATOM   3674  OD2 ASP A 245      52.204 -18.672  61.231  1.00  0.00      PROA O
ATOM   3675  C   ASP A 245      54.279 -18.888  57.383  1.00  0.00      PROA C
ATOM   3676  O   ASP A 245      55.455 -18.499  57.242  1.00  0.00      PROA O
ATOM   3677  N   LEU A 246      53.373 -18.578  56.453  1.00  0.00      PROA N
ATOM   3678  HN  LEU A 246      52.459 -18.965  56.547  1.00  0.00      PROA H
ATOM   3679  CA  LEU A 246      53.801 -17.966  55.272  1.00  0.00      PROA C
ATOM   3680  HA  LEU A 246      54.859 -17.772  55.172  1.00  0.00      PROA H
ATOM   3681  CB  LEU A 246      53.521 -18.875  54.054  1.00  0.00      PROA C
ATOM   3682  HB1 LEU A 246      53.820 -18.275  53.169  1.00  0.00      PROA H
ATOM   3683  HB2 LEU A 246      52.425 -19.037  53.969  1.00  0.00      PROA H
ATOM   3684  CG  LEU A 246      54.200 -20.323  54.114  1.00  0.00      PROA C
ATOM   3685  HG  LEU A 246      54.482 -20.422  55.185  1.00  0.00      PROA H
ATOM   3686  CD1 LEU A 246      53.270 -21.420  53.675  1.00  0.00      PROA C
ATOM   3687 HD11 LEU A 246      53.843 -22.350  53.474  1.00  0.00      PROA H
ATOM   3688 HD12 LEU A 246      52.894 -21.211  52.650  1.00  0.00      PROA H
ATOM   3689 HD13 LEU A 246      52.498 -21.689  54.427  1.00  0.00      PROA H
ATOM   3690  CD2 LEU A 246      55.386 -20.379  53.107  1.00  0.00      PROA C
ATOM   3691 HD21 LEU A 246      55.060 -20.234  52.055  1.00  0.00      PROA H
ATOM   3692 HD22 LEU A 246      55.919 -21.353  53.149  1.00  0.00      PROA H
ATOM   3693 HD23 LEU A 246      56.134 -19.562  53.193  1.00  0.00      PROA H
ATOM   3694  C   LEU A 246      53.093 -16.590  55.056  1.00  0.00      PROA C
ATOM   3695  O   LEU A 246      53.141 -15.951  54.018  1.00  0.00      PROA O
ATOM   3696  N   ARG A 247      52.364 -16.154  56.148  1.00  0.00      PROA N
ATOM   3697  HN  ARG A 247      52.520 -16.628  57.010  1.00  0.00      PROA H
ATOM   3698  CA  ARG A 247      51.459 -15.007  56.125  1.00  0.00      PROA C
ATOM   3699  HA  ARG A 247      50.840 -14.977  55.240  1.00  0.00      PROA H
ATOM   3700  CB  ARG A 247      50.471 -15.178  57.278  1.00  0.00      PROA C
ATOM   3701  HB1 ARG A 247      49.894 -14.234  57.378  1.00  0.00      PROA H
ATOM   3702  HB2 ARG A 247      50.979 -15.196  58.266  1.00  0.00      PROA H
ATOM   3703  CG  ARG A 247      49.752 -16.500  57.162  1.00  0.00      PROA C
ATOM   3704  HG1 ARG A 247      50.370 -17.413  57.025  1.00  0.00      PROA H
ATOM   3705  HG2 ARG A 247      49.184 -16.547  56.208  1.00  0.00      PROA H
ATOM   3706  CD  ARG A 247      48.729 -16.684  58.301  1.00  0.00      PROA C
ATOM   3707  HD1 ARG A 247      47.983 -17.468  58.050  1.00  0.00      PROA H
ATOM   3708  HD2 ARG A 247      48.123 -15.758  58.403  1.00  0.00      PROA H
ATOM   3709  NE  ARG A 247      49.500 -17.069  59.548  1.00  0.00      PROA N
ATOM   3710  HE  ARG A 247      50.461 -17.332  59.471  1.00  0.00      PROA H
ATOM   3711  CZ  ARG A 247      49.082 -17.025  60.778  1.00  0.00      PROA C
ATOM   3712  NH1 ARG A 247      47.836 -16.676  61.040  1.00  0.00      PROA N
ATOM   3713 HH11 ARG A 247      47.234 -16.721  60.243  1.00  0.00      PROA H
ATOM   3714 HH12 ARG A 247      47.620 -16.922  61.985  1.00  0.00      PROA H
ATOM   3715  NH2 ARG A 247      49.839 -17.381  61.737  1.00  0.00      PROA N
ATOM   3716 HH21 ARG A 247      49.325 -17.694  62.536  1.00  0.00      PROA H
ATOM   3717 HH22 ARG A 247      50.757 -17.693  61.493  1.00  0.00      PROA H
ATOM   3718  C   ARG A 247      52.168 -13.639  56.101  1.00  0.00      PROA C
ATOM   3719  O   ARG A 247      51.487 -12.609  55.901  1.00  0.00      PROA O
ATOM   3720  N   TYR A 248      53.480 -13.705  56.282  1.00  0.00      PROA N
ATOM   3721  HN  TYR A 248      53.885 -14.600  56.452  1.00  0.00      PROA H
ATOM   3722  CA  TYR A 248      54.407 -12.602  56.172  1.00  0.00      PROA C
ATOM   3723  HA  TYR A 248      54.224 -11.898  56.970  1.00  0.00      PROA H
ATOM   3724  CB  TYR A 248      55.954 -13.113  56.433  1.00  0.00      PROA C
ATOM   3725  HB1 TYR A 248      56.639 -12.255  56.263  1.00  0.00      PROA H
ATOM   3726  HB2 TYR A 248      56.432 -13.895  55.804  1.00  0.00      PROA H
ATOM   3727  CG  TYR A 248      56.008 -13.673  57.848  1.00  0.00      PROA C
ATOM   3728  CD1 TYR A 248      56.355 -12.790  58.865  1.00  0.00      PROA C
ATOM   3729  HD1 TYR A 248      56.473 -11.746  58.613  1.00  0.00      PROA H
ATOM   3730  CE1 TYR A 248      56.587 -13.271  60.175  1.00  0.00      PROA C
ATOM   3731  HE1 TYR A 248      56.855 -12.634  61.005  1.00  0.00      PROA H
ATOM   3732  CZ  TYR A 248      56.372 -14.607  60.390  1.00  0.00      PROA C
ATOM   3733  OH  TYR A 248      56.550 -15.007  61.747  1.00  0.00      PROA O
ATOM   3734  HH  TYR A 248      56.372 -14.243  62.300  1.00  0.00      PROA H
ATOM   3735  CD2 TYR A 248      55.777 -15.014  58.165  1.00  0.00      PROA C
ATOM   3736  HD2 TYR A 248      55.458 -15.617  57.328  1.00  0.00      PROA H
ATOM   3737  CE2 TYR A 248      55.868 -15.505  59.460  1.00  0.00      PROA C
ATOM   3738  HE2 TYR A 248      55.637 -16.529  59.711  1.00  0.00      PROA H
ATOM   3739  C   TYR A 248      54.440 -11.938  54.817  1.00  0.00      PROA C
ATOM   3740  O   TYR A 248      54.232 -12.538  53.757  1.00  0.00      PROA O
ATOM   3741  N   ASP A 249      54.686 -10.592  54.801  1.00  0.00      PROA N
ATOM   3742  HN  ASP A 249      54.713 -10.069  55.649  1.00  0.00      PROA H
ATOM   3743  CA  ASP A 249      54.927  -9.898  53.533  1.00  0.00      PROA C
ATOM   3744  HA  ASP A 249      54.010  -9.857  52.965  1.00  0.00      PROA H
ATOM   3745  CB  ASP A 249      55.290  -8.424  53.899  1.00  0.00      PROA C
ATOM   3746  HB1 ASP A 249      54.360  -8.072  54.394  1.00  0.00      PROA H
ATOM   3747  HB2 ASP A 249      55.477  -7.955  52.910  1.00  0.00      PROA H
ATOM   3748  CG  ASP A 249      56.503  -8.078  54.800  1.00  0.00      PROA C
ATOM   3749  OD1 ASP A 249      57.003  -8.916  55.584  1.00  0.00      PROA O
ATOM   3750  OD2 ASP A 249      56.865  -6.858  54.806  1.00  0.00      PROA O
ATOM   3751  C   ASP A 249      56.050 -10.440  52.744  1.00  0.00      PROA C
ATOM   3752  O   ASP A 249      55.885 -10.750  51.541  1.00  0.00      PROA O
ATOM   3753  N   SER A 250      57.227 -10.752  53.274  1.00  0.00      PROA N
ATOM   3754  HN  SER A 250      57.417 -10.452  54.206  1.00  0.00      PROA H
ATOM   3755  CA  SER A 250      58.292 -11.423  52.605  1.00  0.00      PROA C
ATOM   3756  HA  SER A 250      58.002 -12.034  51.763  1.00  0.00      PROA H
ATOM   3757  CB  SER A 250      59.214 -10.382  51.927  1.00  0.00      PROA C
ATOM   3758  HB1 SER A 250      59.715  -9.844  52.760  1.00  0.00      PROA H
ATOM   3759  HB2 SER A 250      58.553  -9.751  51.295  1.00  0.00      PROA H
ATOM   3760  OG  SER A 250      60.262 -10.977  51.105  1.00  0.00      PROA O
ATOM   3761  HG1 SER A 250      60.701 -10.323  50.555  1.00  0.00      PROA H
ATOM   3762  C   SER A 250      58.948 -12.359  53.615  1.00  0.00      PROA C
ATOM   3763  O   SER A 250      59.231 -11.974  54.709  1.00  0.00      PROA O
ATOM   3764  N   GLY A 251      59.318 -13.531  53.244  1.00  0.00      PROA N
ATOM   3765  HN  GLY A 251      59.295 -13.756  52.273  1.00  0.00      PROA H
ATOM   3766  CA  GLY A 251      59.723 -14.558  54.151  1.00  0.00      PROA C
ATOM   3767  HA1 GLY A 251      60.334 -14.129  54.931  1.00  0.00      PROA H
ATOM   3768  HA2 GLY A 251      60.307 -15.304  53.632  1.00  0.00      PROA H
ATOM   3769  C   GLY A 251      58.695 -15.464  54.776  1.00  0.00      PROA C
ATOM   3770  O   GLY A 251      57.528 -15.585  54.420  1.00  0.00      PROA O
ATOM   3771  N   ALA A 252      59.179 -16.370  55.661  1.00  0.00      PROA N
ATOM   3772  HN  ALA A 252      60.144 -16.203  55.850  1.00  0.00      PROA H
ATOM   3773  CA  ALA A 252      58.364 -17.489  56.206  1.00  0.00      PROA C
ATOM   3774  HA  ALA A 252      57.383 -17.235  56.578  1.00  0.00      PROA H
ATOM   3775  CB  ALA A 252      58.469 -18.648  55.176  1.00  0.00      PROA C
ATOM   3776  HB1 ALA A 252      57.930 -19.512  55.621  1.00  0.00      PROA H
ATOM   3777  HB2 ALA A 252      59.463 -19.060  54.900  1.00  0.00      PROA H
ATOM   3778  HB3 ALA A 252      58.009 -18.326  54.218  1.00  0.00      PROA H
ATOM   3779  C   ALA A 252      59.030 -17.868  57.547  1.00  0.00      PROA C
ATOM   3780  O   ALA A 252      60.267 -17.823  57.740  1.00  0.00      PROA O
ATOM   3781  N   ALA A 253      58.274 -18.228  58.553  1.00  0.00      PROA N
ATOM   3782  HN  ALA A 253      57.283 -18.235  58.445  1.00  0.00      PROA H
ATOM   3783  CA  ALA A 253      58.670 -18.786  59.832  1.00  0.00      PROA C
ATOM   3784  HA  ALA A 253      59.731 -18.656  59.986  1.00  0.00      PROA H
ATOM   3785  CB  ALA A 253      57.967 -18.126  61.043  1.00  0.00      PROA C
ATOM   3786  HB1 ALA A 253      58.461 -18.456  61.981  1.00  0.00      PROA H
ATOM   3787  HB2 ALA A 253      56.883 -18.362  60.985  1.00  0.00      PROA H
ATOM   3788  HB3 ALA A 253      58.014 -17.018  61.118  1.00  0.00      PROA H
ATOM   3789  C   ALA A 253      58.333 -20.230  59.761  1.00  0.00      PROA C
ATOM   3790  O   ALA A 253      57.444 -20.598  59.028  1.00  0.00      PROA O
ATOM   3791  N   VAL A 254      59.118 -21.025  60.534  1.00  0.00      PROA N
ATOM   3792  HN  VAL A 254      59.737 -20.510  61.122  1.00  0.00      PROA H
ATOM   3793  CA  VAL A 254      59.100 -22.526  60.551  1.00  0.00      PROA C
ATOM   3794  HA  VAL A 254      58.112 -22.792  60.205  1.00  0.00      PROA H
ATOM   3795  CB  VAL A 254      60.218 -23.125  59.765  1.00  0.00      PROA C
ATOM   3796  HB  VAL A 254      61.229 -23.100  60.225  1.00  0.00      PROA H
ATOM   3797  CG1 VAL A 254      59.969 -24.661  59.607  1.00  0.00      PROA C
ATOM   3798 HG11 VAL A 254      60.296 -25.160  60.545  1.00  0.00      PROA H
ATOM   3799 HG12 VAL A 254      60.513 -25.098  58.742  1.00  0.00      PROA H
ATOM   3800 HG13 VAL A 254      58.905 -24.823  59.333  1.00  0.00      PROA H
ATOM   3801  CG2 VAL A 254      60.347 -22.441  58.361  1.00  0.00      PROA C
ATOM   3802 HG21 VAL A 254      60.966 -23.011  57.636  1.00  0.00      PROA H
ATOM   3803 HG22 VAL A 254      60.734 -21.403  58.447  1.00  0.00      PROA H
ATOM   3804 HG23 VAL A 254      59.318 -22.300  57.966  1.00  0.00      PROA H
ATOM   3805  C   VAL A 254      59.300 -23.015  62.038  1.00  0.00      PROA C
ATOM   3806  O   VAL A 254      60.323 -22.677  62.644  1.00  0.00      PROA O
ATOM   3807  N   GLY A 255      58.323 -23.725  62.607  1.00  0.00      PROA N
ATOM   3808  HN  GLY A 255      57.459 -23.784  62.112  1.00  0.00      PROA H
ATOM   3809  CA  GLY A 255      58.459 -24.426  63.850  1.00  0.00      PROA C
ATOM   3810  HA1 GLY A 255      57.614 -24.102  64.439  1.00  0.00      PROA H
ATOM   3811  HA2 GLY A 255      59.421 -24.141  64.250  1.00  0.00      PROA H
ATOM   3812  C   GLY A 255      58.663 -25.899  63.493  1.00  0.00      PROA C
ATOM   3813  O   GLY A 255      58.272 -26.499  62.470  1.00  0.00      PROA O
ATOM   3814  N   TRP A 256      59.349 -26.593  64.417  1.00  0.00      PROA N
ATOM   3815  HN  TRP A 256      59.517 -26.122  65.280  1.00  0.00      PROA H
ATOM   3816  CA  TRP A 256      60.046 -27.833  64.154  1.00  0.00      PROA C
ATOM   3817  HA  TRP A 256      59.830 -28.196  63.161  1.00  0.00      PROA H
ATOM   3818  CB  TRP A 256      61.556 -27.708  64.341  1.00  0.00      PROA C
ATOM   3819  HB1 TRP A 256      62.066 -28.551  63.827  1.00  0.00      PROA H
ATOM   3820  HB2 TRP A 256      61.846 -27.727  65.414  1.00  0.00      PROA H
ATOM   3821  CG  TRP A 256      62.215 -26.529  63.720  1.00  0.00      PROA C
ATOM   3822  CD1 TRP A 256      62.642 -25.400  64.298  1.00  0.00      PROA C
ATOM   3823  HD1 TRP A 256      62.669 -25.183  65.356  1.00  0.00      PROA H
ATOM   3824  NE1 TRP A 256      63.177 -24.622  63.341  1.00  0.00      PROA N
ATOM   3825  HE1 TRP A 256      63.635 -23.761  63.389  1.00  0.00      PROA H
ATOM   3826  CE2 TRP A 256      63.012 -25.228  62.178  1.00  0.00      PROA C
ATOM   3827  CD2 TRP A 256      62.522 -26.427  62.331  1.00  0.00      PROA C
ATOM   3828  CE3 TRP A 256      62.293 -27.343  61.286  1.00  0.00      PROA C
ATOM   3829  HE3 TRP A 256      61.878 -28.318  61.496  1.00  0.00      PROA H
ATOM   3830  CZ3 TRP A 256      62.587 -26.931  60.000  1.00  0.00      PROA C
ATOM   3831  HZ3 TRP A 256      62.640 -27.635  59.182  1.00  0.00      PROA H
ATOM   3832  CZ2 TRP A 256      63.382 -24.762  60.855  1.00  0.00      PROA C
ATOM   3833  HZ2 TRP A 256      63.858 -23.796  60.772  1.00  0.00      PROA H
ATOM   3834  CH2 TRP A 256      63.189 -25.675  59.767  1.00  0.00      PROA C
ATOM   3835  HH2 TRP A 256      63.486 -25.349  58.781  1.00  0.00      PROA H
ATOM   3836  C   TRP A 256      59.632 -28.942  65.081  1.00  0.00      PROA C
ATOM   3837  O   TRP A 256      59.081 -28.753  66.174  1.00  0.00      PROA O
ATOM   3838  N   ALA A 257      59.755 -30.209  64.670  1.00  0.00      PROA N
ATOM   3839  HN  ALA A 257      60.133 -30.539  63.808  1.00  0.00      PROA H
ATOM   3840  CA  ALA A 257      59.601 -31.394  65.560  1.00  0.00      PROA C
ATOM   3841  HA  ALA A 257      59.371 -31.076  66.567  1.00  0.00      PROA H
ATOM   3842  CB  ALA A 257      58.310 -32.190  65.130  1.00  0.00      PROA C
ATOM   3843  HB1 ALA A 257      58.181 -32.439  64.055  1.00  0.00      PROA H
ATOM   3844  HB2 ALA A 257      57.372 -31.691  65.456  1.00  0.00      PROA H
ATOM   3845  HB3 ALA A 257      58.294 -33.164  65.664  1.00  0.00      PROA H
ATOM   3846  C   ALA A 257      60.800 -32.203  65.553  1.00  0.00      PROA C
ATOM   3847  O   ALA A 257      61.419 -32.188  64.444  1.00  0.00      PROA O
ATOM   3848  N   PRO A 258      61.222 -32.820  66.637  1.00  0.00      PROA N
ATOM   3849  CD  PRO A 258      60.538 -32.671  67.895  1.00  0.00      PROA C
ATOM   3850  HD1 PRO A 258      59.452 -32.749  67.675  1.00  0.00      PROA H
ATOM   3851  HD2 PRO A 258      60.553 -31.675  68.387  1.00  0.00      PROA H
ATOM   3852  CA  PRO A 258      62.443 -33.638  66.762  1.00  0.00      PROA C
ATOM   3853  HA  PRO A 258      63.242 -32.933  66.587  1.00  0.00      PROA H
ATOM   3854  CB  PRO A 258      62.441 -34.002  68.315  1.00  0.00      PROA C
ATOM   3855  HB1 PRO A 258      63.087 -33.259  68.829  1.00  0.00      PROA H
ATOM   3856  HB2 PRO A 258      62.673 -35.079  68.460  1.00  0.00      PROA H
ATOM   3857  CG  PRO A 258      61.015 -33.752  68.827  1.00  0.00      PROA C
ATOM   3858  HG1 PRO A 258      60.401 -34.669  68.703  1.00  0.00      PROA H
ATOM   3859  HG2 PRO A 258      60.968 -33.425  69.888  1.00  0.00      PROA H
ATOM   3860  C   PRO A 258      62.556 -34.881  65.869  1.00  0.00      PROA C
ATOM   3861  O   PRO A 258      61.583 -35.428  65.500  1.00  0.00      PROA O
ATOM   3862  N   LEU A 259      63.787 -35.226  65.540  1.00  0.00      PROA N
ATOM   3863  HN  LEU A 259      64.561 -34.789  65.992  1.00  0.00      PROA H
ATOM   3864  CA  LEU A 259      64.127 -36.345  64.732  1.00  0.00      PROA C
ATOM   3865  HA  LEU A 259      65.191 -36.169  64.670  1.00  0.00      PROA H
ATOM   3866  CB  LEU A 259      63.782 -37.771  65.319  1.00  0.00      PROA C
ATOM   3867  HB1 LEU A 259      64.379 -38.505  64.736  1.00  0.00      PROA H
ATOM   3868  HB2 LEU A 259      62.684 -37.914  65.222  1.00  0.00      PROA H
ATOM   3869  CG  LEU A 259      64.158 -37.949  66.802  1.00  0.00      PROA C
ATOM   3870  HG  LEU A 259      63.864 -37.059  67.399  1.00  0.00      PROA H
ATOM   3871  CD1 LEU A 259      63.272 -39.070  67.470  1.00  0.00      PROA C
ATOM   3872 HD11 LEU A 259      62.242 -39.098  67.053  1.00  0.00      PROA H
ATOM   3873 HD12 LEU A 259      63.201 -39.016  68.578  1.00  0.00      PROA H
ATOM   3874 HD13 LEU A 259      63.775 -40.034  67.245  1.00  0.00      PROA H
ATOM   3875  CD2 LEU A 259      65.684 -38.252  66.975  1.00  0.00      PROA C
ATOM   3876 HD21 LEU A 259      66.062 -38.863  66.128  1.00  0.00      PROA H
ATOM   3877 HD22 LEU A 259      65.968 -38.498  68.020  1.00  0.00      PROA H
ATOM   3878 HD23 LEU A 259      66.158 -37.253  66.863  1.00  0.00      PROA H
ATOM   3879  C   LEU A 259      63.623 -36.320  63.292  1.00  0.00      PROA C
ATOM   3880  O   LEU A 259      62.612 -35.712  62.997  1.00  0.00      PROA O
ATOM   3881  N   PRO A 260      64.327 -36.861  62.286  1.00  0.00      PROA N
ATOM   3882  CD  PRO A 260      65.796 -37.245  62.348  1.00  0.00      PROA C
ATOM   3883  HD1 PRO A 260      65.835 -38.230  62.859  1.00  0.00      PROA H
ATOM   3884  HD2 PRO A 260      66.421 -36.489  62.869  1.00  0.00      PROA H
ATOM   3885  CA  PRO A 260      63.784 -37.255  61.016  1.00  0.00      PROA C
ATOM   3886  HA  PRO A 260      63.488 -36.361  60.487  1.00  0.00      PROA H
ATOM   3887  CB  PRO A 260      64.904 -37.989  60.293  1.00  0.00      PROA C
ATOM   3888  HB1 PRO A 260      64.865 -37.839  59.193  1.00  0.00      PROA H
ATOM   3889  HB2 PRO A 260      64.817 -39.063  60.565  1.00  0.00      PROA H
ATOM   3890  CG  PRO A 260      66.202 -37.404  60.798  1.00  0.00      PROA C
ATOM   3891  HG1 PRO A 260      67.071 -38.084  60.665  1.00  0.00      PROA H
ATOM   3892  HG2 PRO A 260      66.362 -36.448  60.254  1.00  0.00      PROA H
ATOM   3893  C   PRO A 260      62.493 -38.091  61.129  1.00  0.00      PROA C
ATOM   3894  O   PRO A 260      62.183 -38.720  62.178  1.00  0.00      PROA O
ATOM   3895  N   PRO A 261      61.595 -38.117  60.148  1.00  0.00      PROA N
ATOM   3896  CD  PRO A 261      61.571 -37.153  58.926  1.00  0.00      PROA C
ATOM   3897  HD1 PRO A 261      62.397 -37.311  58.200  1.00  0.00      PROA H
ATOM   3898  HD2 PRO A 261      61.418 -36.154  59.388  1.00  0.00      PROA H
ATOM   3899  CA  PRO A 261      60.599 -39.201  60.060  1.00  0.00      PROA C
ATOM   3900  HA  PRO A 261      59.847 -38.856  60.754  1.00  0.00      PROA H
ATOM   3901  CB  PRO A 261      60.235 -39.080  58.564  1.00  0.00      PROA C
ATOM   3902  HB1 PRO A 261      59.296 -39.588  58.260  1.00  0.00      PROA H
ATOM   3903  HB2 PRO A 261      61.056 -39.502  57.946  1.00  0.00      PROA H
ATOM   3904  CG  PRO A 261      60.231 -37.608  58.221  1.00  0.00      PROA C
ATOM   3905  HG1 PRO A 261      60.324 -37.486  57.120  1.00  0.00      PROA H
ATOM   3906  HG2 PRO A 261      59.371 -37.075  58.682  1.00  0.00      PROA H
ATOM   3907  C   PRO A 261      60.992 -40.624  60.476  1.00  0.00      PROA C
ATOM   3908  O   PRO A 261      62.164 -40.976  60.506  1.00  0.00      PROA O
ATOM   3909  N   GLU A 262      59.982 -41.338  61.050  1.00  0.00      PROA N
ATOM   3910  HN  GLU A 262      59.062 -40.960  60.984  1.00  0.00      PROA H
ATOM   3911  CA  GLU A 262      60.186 -42.528  61.715  1.00  0.00      PROA C
ATOM   3912  HA  GLU A 262      60.874 -42.341  62.526  1.00  0.00      PROA H
ATOM   3913  CB  GLU A 262      58.887 -43.086  62.386  1.00  0.00      PROA C
ATOM   3914  HB1 GLU A 262      58.817 -44.194  62.421  1.00  0.00      PROA H
ATOM   3915  HB2 GLU A 262      58.041 -42.774  61.738  1.00  0.00      PROA H
ATOM   3916  CG  GLU A 262      58.674 -42.436  63.787  1.00  0.00      PROA C
ATOM   3917  HG1 GLU A 262      59.449 -42.764  64.512  1.00  0.00      PROA H
ATOM   3918  HG2 GLU A 262      57.678 -42.778  64.140  1.00  0.00      PROA H
ATOM   3919  CD  GLU A 262      58.600 -40.946  63.907  1.00  0.00      PROA C
ATOM   3920  OE1 GLU A 262      57.676 -40.404  63.243  1.00  0.00      PROA O
ATOM   3921  OE2 GLU A 262      59.450 -40.296  64.530  1.00  0.00      PROA O
ATOM   3922  C   GLU A 262      60.862 -43.693  60.974  1.00  0.00      PROA C
ATOM   3923  O   GLU A 262      60.619 -43.780  59.756  1.00  0.00      PROA O
ATOM   3924  N   GLU A 263      61.707 -44.464  61.678  1.00  0.00      PROA N
ATOM   3925  HN  GLU A 263      61.814 -44.386  62.666  1.00  0.00      PROA H
ATOM   3926  CA  GLU A 263      62.258 -45.627  61.021  1.00  0.00      PROA C
ATOM   3927  HA  GLU A 263      62.620 -45.245  60.078  1.00  0.00      PROA H
ATOM   3928  CB  GLU A 263      63.432 -46.195  61.755  1.00  0.00      PROA C
ATOM   3929  HB1 GLU A 263      63.257 -46.043  62.841  1.00  0.00      PROA H
ATOM   3930  HB2 GLU A 263      64.262 -45.489  61.537  1.00  0.00      PROA H
ATOM   3931  CG  GLU A 263      63.906 -47.650  61.557  1.00  0.00      PROA C
ATOM   3932  HG1 GLU A 263      63.099 -48.375  61.796  1.00  0.00      PROA H
ATOM   3933  HG2 GLU A 263      64.634 -47.787  62.386  1.00  0.00      PROA H
ATOM   3934  CD  GLU A 263      64.401 -47.982  60.148  1.00  0.00      PROA C
ATOM   3935  OE1 GLU A 263      63.828 -48.953  59.519  1.00  0.00      PROA O
ATOM   3936  OE2 GLU A 263      65.464 -47.360  59.739  1.00  0.00      PROA O
ATOM   3937  C   GLU A 263      61.233 -46.742  60.660  1.00  0.00      PROA C
ATOM   3938  O   GLU A 263      60.410 -47.155  61.484  1.00  0.00      PROA O
ATOM   3939  N   SER A 264      61.173 -47.224  59.402  1.00  0.00      PROA N
ATOM   3940  HN  SER A 264      61.981 -47.034  58.850  1.00  0.00      PROA H
ATOM   3941  CA  SER A 264      60.157 -48.176  58.880  1.00  0.00      PROA C
ATOM   3942  HA  SER A 264      59.166 -47.806  59.098  1.00  0.00      PROA H
ATOM   3943  CB  SER A 264      60.365 -48.481  57.346  1.00  0.00      PROA C
ATOM   3944  HB1 SER A 264      60.272 -47.552  56.743  1.00  0.00      PROA H
ATOM   3945  HB2 SER A 264      59.557 -49.158  56.994  1.00  0.00      PROA H
ATOM   3946  OG  SER A 264      61.659 -49.040  56.981  1.00  0.00      PROA O
ATOM   3947  HG1 SER A 264      62.329 -48.360  57.076  1.00  0.00      PROA H
ATOM   3948  C   SER A 264      60.156 -49.592  59.576  1.00  0.00      PROA C
ATOM   3949  O   SER A 264      59.112 -50.207  59.840  1.00  0.00      PROA O
ATOM   3950  N   THR A 265      61.352 -50.081  59.982  1.00  0.00      PROA N
ATOM   3951  HN  THR A 265      62.225 -49.690  59.702  1.00  0.00      PROA H
ATOM   3952  CA  THR A 265      61.398 -51.313  60.789  1.00  0.00      PROA C
ATOM   3953  HA  THR A 265      60.928 -52.105  60.224  1.00  0.00      PROA H
ATOM   3954  CB  THR A 265      62.931 -51.605  61.073  1.00  0.00      PROA C
ATOM   3955  HB  THR A 265      63.352 -50.927  61.845  1.00  0.00      PROA H
ATOM   3956  OG1 THR A 265      63.748 -51.574  59.926  1.00  0.00      PROA O
ATOM   3957  HG1 THR A 265      63.841 -50.636  59.746  1.00  0.00      PROA H
ATOM   3958  CG2 THR A 265      63.013 -53.025  61.621  1.00  0.00      PROA C
ATOM   3959 HG21 THR A 265      64.078 -53.330  61.702  1.00  0.00      PROA H
ATOM   3960 HG22 THR A 265      62.546 -53.840  61.027  1.00  0.00      PROA H
ATOM   3961 HG23 THR A 265      62.627 -53.022  62.663  1.00  0.00      PROA H
ATOM   3962  C   THR A 265      60.620 -51.286  62.071  1.00  0.00      PROA C
ATOM   3963  O   THR A 265      59.934 -52.224  62.392  1.00  0.00      PROA O
ATOM   3964  N   GLN A 266      60.767 -50.196  62.777  1.00  0.00      PROA N
ATOM   3965  HN  GLN A 266      61.390 -49.463  62.516  1.00  0.00      PROA H
ATOM   3966  CA  GLN A 266      60.124 -50.024  64.088  1.00  0.00      PROA C
ATOM   3967  HA  GLN A 266      60.175 -50.980  64.587  1.00  0.00      PROA H
ATOM   3968  CB  GLN A 266      60.909 -48.825  64.745  1.00  0.00      PROA C
ATOM   3969  HB1 GLN A 266      60.491 -48.537  65.733  1.00  0.00      PROA H
ATOM   3970  HB2 GLN A 266      60.679 -47.906  64.164  1.00  0.00      PROA H
ATOM   3971  CG  GLN A 266      62.342 -48.985  64.973  1.00  0.00      PROA C
ATOM   3972  HG1 GLN A 266      62.688 -48.221  65.702  1.00  0.00      PROA H
ATOM   3973  HG2 GLN A 266      63.062 -49.022  64.128  1.00  0.00      PROA H
ATOM   3974  CD  GLN A 266      62.608 -50.417  65.557  1.00  0.00      PROA C
ATOM   3975  OE1 GLN A 266      62.892 -51.373  64.827  1.00  0.00      PROA O
ATOM   3976  NE2 GLN A 266      62.476 -50.559  66.893  1.00  0.00      PROA N
ATOM   3977 HE21 GLN A 266      63.073 -51.239  67.320  1.00  0.00      PROA H
ATOM   3978 HE22 GLN A 266      62.276 -49.758  67.457  1.00  0.00      PROA H
ATOM   3979  C   GLN A 266      58.694 -49.604  64.037  1.00  0.00      PROA C
ATOM   3980  O   GLN A 266      57.893 -49.588  65.006  1.00  0.00      PROA O
ATOM   3981  N   GLN A 267      58.301 -49.131  62.862  1.00  0.00      PROA N
ATOM   3982  HN  GLN A 267      58.914 -48.883  62.116  1.00  0.00      PROA H
ATOM   3983  CA  GLN A 267      56.806 -49.073  62.589  1.00  0.00      PROA C
ATOM   3984  HA  GLN A 267      56.291 -48.760  63.485  1.00  0.00      PROA H
ATOM   3985  CB  GLN A 267      56.379 -48.073  61.430  1.00  0.00      PROA C
ATOM   3986  HB1 GLN A 267      55.275 -48.055  61.314  1.00  0.00      PROA H
ATOM   3987  HB2 GLN A 267      56.844 -48.521  60.526  1.00  0.00      PROA H
ATOM   3988  CG  GLN A 267      56.874 -46.608  61.665  1.00  0.00      PROA C
ATOM   3989  HG1 GLN A 267      57.979 -46.717  61.695  1.00  0.00      PROA H
ATOM   3990  HG2 GLN A 267      56.505 -46.116  62.591  1.00  0.00      PROA H
ATOM   3991  CD  GLN A 267      56.644 -45.678  60.404  1.00  0.00      PROA C
ATOM   3992  OE1 GLN A 267      56.200 -44.533  60.582  1.00  0.00      PROA O
ATOM   3993  NE2 GLN A 267      56.942 -46.142  59.212  1.00  0.00      PROA N
ATOM   3994 HE21 GLN A 267      56.974 -45.427  58.513  1.00  0.00      PROA H
ATOM   3995 HE22 GLN A 267      57.192 -47.102  59.090  1.00  0.00      PROA H
ATOM   3996  C   GLN A 267      56.178 -50.395  62.129  1.00  0.00      PROA C
ATOM   3997  O   GLN A 267      55.009 -50.514  61.910  1.00  0.00      PROA O
ATOM   3998  N   GLN A 268      56.999 -51.422  61.833  1.00  0.00      PROA N
ATOM   3999  HN  GLN A 268      57.948 -51.360  62.130  1.00  0.00      PROA H
ATOM   4000  CA  GLN A 268      56.601 -52.678  61.276  1.00  0.00      PROA C
ATOM   4001  HA  GLN A 268      57.534 -53.217  61.197  1.00  0.00      PROA H
ATOM   4002  CB  GLN A 268      55.734 -53.434  62.334  1.00  0.00      PROA C
ATOM   4003  HB1 GLN A 268      55.366 -54.336  61.800  1.00  0.00      PROA H
ATOM   4004  HB2 GLN A 268      54.772 -52.963  62.627  1.00  0.00      PROA H
ATOM   4005  CG  GLN A 268      56.415 -54.026  63.589  1.00  0.00      PROA C
ATOM   4006  HG1 GLN A 268      57.206 -54.683  63.168  1.00  0.00      PROA H
ATOM   4007  HG2 GLN A 268      55.706 -54.673  64.149  1.00  0.00      PROA H
ATOM   4008  CD  GLN A 268      57.054 -53.038  64.593  1.00  0.00      PROA C
ATOM   4009  OE1 GLN A 268      58.226 -52.933  64.751  1.00  0.00      PROA O
ATOM   4010  NE2 GLN A 268      56.201 -52.210  65.079  1.00  0.00      PROA N
ATOM   4011 HE21 GLN A 268      55.237 -52.178  64.815  1.00  0.00      PROA H
ATOM   4012 HE22 GLN A 268      56.463 -51.657  65.870  1.00  0.00      PROA H
ATOM   4013  C   GLN A 268      56.086 -52.641  59.858  1.00  0.00      PROA C
ATOM   4014  O   GLN A 268      55.015 -53.120  59.482  1.00  0.00      PROA O
ATOM   4015  N   ASN A 269      56.660 -51.902  58.939  1.00  0.00      PROA N
ATOM   4016  HN  ASN A 269      57.468 -51.367  59.171  1.00  0.00      PROA H
ATOM   4017  CA  ASN A 269      56.295 -51.839  57.505  1.00  0.00      PROA C
ATOM   4018  HA  ASN A 269      55.224 -51.984  57.509  1.00  0.00      PROA H
ATOM   4019  CB  ASN A 269      56.624 -50.452  56.901  1.00  0.00      PROA C
ATOM   4020  HB1 ASN A 269      56.192 -50.463  55.878  1.00  0.00      PROA H
ATOM   4021  HB2 ASN A 269      57.725 -50.326  56.823  1.00  0.00      PROA H
ATOM   4022  CG  ASN A 269      55.930 -49.504  57.737  1.00  0.00      PROA C
ATOM   4023  OD1 ASN A 269      56.573 -48.641  58.303  1.00  0.00      PROA O
ATOM   4024  ND2 ASN A 269      54.572 -49.663  57.793  1.00  0.00      PROA N
ATOM   4025 HD21 ASN A 269      54.076 -50.350  57.262  1.00  0.00      PROA H
ATOM   4026 HD22 ASN A 269      54.081 -48.848  58.100  1.00  0.00      PROA H
ATOM   4027  C   ASN A 269      56.992 -53.017  56.822  1.00  0.00      PROA C
ATOM   4028  O   ASN A 269      57.964 -53.536  57.297  1.00  0.00      PROA O
ATOM   4029  N   GLN A 270      56.295 -53.566  55.796  1.00  0.00      PROA N
ATOM   4030  HN  GLN A 270      55.433 -53.115  55.580  1.00  0.00      PROA H
ATOM   4031  CA  GLN A 270      56.831 -54.530  54.853  1.00  0.00      PROA C
ATOM   4032  HA  GLN A 270      57.023 -55.466  55.357  1.00  0.00      PROA H
ATOM   4033  CB  GLN A 270      55.708 -54.850  53.862  1.00  0.00      PROA C
ATOM   4034  HB1 GLN A 270      56.113 -55.655  53.213  1.00  0.00      PROA H
ATOM   4035  HB2 GLN A 270      55.312 -53.947  53.348  1.00  0.00      PROA H
ATOM   4036  CG  GLN A 270      54.528 -55.589  54.567  1.00  0.00      PROA C
ATOM   4037  HG1 GLN A 270      53.694 -55.940  53.923  1.00  0.00      PROA H
ATOM   4038  HG2 GLN A 270      53.977 -54.953  55.292  1.00  0.00      PROA H
ATOM   4039  CD  GLN A 270      54.929 -56.810  55.358  1.00  0.00      PROA C
ATOM   4040  OE1 GLN A 270      54.749 -56.767  56.601  1.00  0.00      PROA O
ATOM   4041  NE2 GLN A 270      55.349 -57.895  54.720  1.00  0.00      PROA N
ATOM   4042 HE21 GLN A 270      55.716 -58.661  55.248  1.00  0.00      PROA H
ATOM   4043 HE22 GLN A 270      55.515 -57.786  53.740  1.00  0.00      PROA H
ATOM   4044  C   GLN A 270      58.084 -54.057  54.118  1.00  0.00      PROA C
ATOM   4045  O   GLN A 270      58.075 -52.957  53.557  1.00  0.00      PROA O
ATOM   4046  N   ALA A 271      59.161 -54.881  54.166  1.00  0.00      PROA N
ATOM   4047  HN  ALA A 271      59.173 -55.827  54.482  1.00  0.00      PROA H
ATOM   4048  CA  ALA A 271      60.422 -54.322  53.637  1.00  0.00      PROA C
ATOM   4049  HA  ALA A 271      60.544 -53.278  53.884  1.00  0.00      PROA H
ATOM   4050  CB  ALA A 271      61.570 -55.172  54.241  1.00  0.00      PROA C
ATOM   4051  HB1 ALA A 271      62.565 -54.963  53.793  1.00  0.00      PROA H
ATOM   4052  HB2 ALA A 271      61.352 -56.252  54.094  1.00  0.00      PROA H
ATOM   4053  HB3 ALA A 271      61.579 -55.073  55.347  1.00  0.00      PROA H
ATOM   4054  C   ALA A 271      60.560 -54.237  52.161  1.00  0.00      PROA C
ATOM   4055  O   ALA A 271      60.249 -55.220  51.462  1.00  0.00      PROA O
ATOM   4056  N   GLN A 272      61.174 -53.118  51.679  1.00  0.00      PROA N
ATOM   4057  HN  GLN A 272      61.437 -52.375  52.289  1.00  0.00      PROA H
ATOM   4058  CA  GLN A 272      61.261 -52.921  50.185  1.00  0.00      PROA C
ATOM   4059  HA  GLN A 272      60.765 -53.763  49.726  1.00  0.00      PROA H
ATOM   4060  CB  GLN A 272      60.623 -51.584  49.751  1.00  0.00      PROA C
ATOM   4061  HB1 GLN A 272      60.671 -51.490  48.645  1.00  0.00      PROA H
ATOM   4062  HB2 GLN A 272      61.030 -50.728  50.331  1.00  0.00      PROA H
ATOM   4063  CG  GLN A 272      59.061 -51.487  50.078  1.00  0.00      PROA C
ATOM   4064  HG1 GLN A 272      58.700 -50.720  49.360  1.00  0.00      PROA H
ATOM   4065  HG2 GLN A 272      59.008 -51.251  51.162  1.00  0.00      PROA H
ATOM   4066  CD  GLN A 272      58.283 -52.780  49.882  1.00  0.00      PROA C
ATOM   4067  OE1 GLN A 272      58.502 -53.600  48.967  1.00  0.00      PROA O
ATOM   4068  NE2 GLN A 272      57.165 -52.864  50.602  1.00  0.00      PROA N
ATOM   4069 HE21 GLN A 272      56.927 -52.034  51.107  1.00  0.00      PROA H
ATOM   4070 HE22 GLN A 272      56.469 -53.571  50.479  1.00  0.00      PROA H
ATOM   4071  C   GLN A 272      62.712 -52.999  49.689  1.00  0.00      PROA C
ATOM   4072  O   GLN A 272      62.923 -52.939  48.468  1.00  0.00      PROA O
ATOM   4073  N   ALA A 273      63.697 -53.094  50.584  1.00  0.00      PROA N
ATOM   4074  HN  ALA A 273      63.571 -53.283  51.555  1.00  0.00      PROA H
ATOM   4075  CA  ALA A 273      65.056 -53.535  50.288  1.00  0.00      PROA C
ATOM   4076  HA  ALA A 273      65.485 -52.923  49.509  1.00  0.00      PROA H
ATOM   4077  CB  ALA A 273      65.957 -53.306  51.530  1.00  0.00      PROA C
ATOM   4078  HB1 ALA A 273      65.791 -52.269  51.893  1.00  0.00      PROA H
ATOM   4079  HB2 ALA A 273      67.045 -53.473  51.382  1.00  0.00      PROA H
ATOM   4080  HB3 ALA A 273      65.714 -53.993  52.368  1.00  0.00      PROA H
ATOM   4081  C   ALA A 273      65.190 -55.015  49.944  1.00  0.00      PROA C
ATOM   4082  O   ALA A 273      64.252 -55.723  50.296  1.00  0.00      PROA O
ATOM   4083  N   GLU A 274      66.216 -55.470  49.225  1.00  0.00      PROA N
ATOM   4084  HN  GLU A 274      66.971 -54.870  48.972  1.00  0.00      PROA H
ATOM   4085  CA  GLU A 274      66.195 -56.842  48.713  1.00  0.00      PROA C
ATOM   4086  HA  GLU A 274      65.410 -57.418  49.181  1.00  0.00      PROA H
ATOM   4087  CB  GLU A 274      66.078 -56.800  47.133  1.00  0.00      PROA C
ATOM   4088  HB1 GLU A 274      66.136 -57.818  46.690  1.00  0.00      PROA H
ATOM   4089  HB2 GLU A 274      66.940 -56.263  46.684  1.00  0.00      PROA H
ATOM   4090  CG  GLU A 274      64.731 -56.166  46.675  1.00  0.00      PROA C
ATOM   4091  HG1 GLU A 274      64.885 -55.101  46.951  1.00  0.00      PROA H
ATOM   4092  HG2 GLU A 274      63.812 -56.524  47.186  1.00  0.00      PROA H
ATOM   4093  CD  GLU A 274      64.379 -56.217  45.206  1.00  0.00      PROA C
ATOM   4094  OE1 GLU A 274      63.491 -55.455  44.721  1.00  0.00      PROA O
ATOM   4095  OE2 GLU A 274      65.072 -57.032  44.522  1.00  0.00      PROA O
ATOM   4096  C   GLU A 274      67.400 -57.697  49.189  1.00  0.00      PROA C
ATOM   4097  O   GLU A 274      67.944 -58.543  48.484  1.00  0.00      PROA O
ATOM   4098  N   GLN A 275      68.026 -57.333  50.333  1.00  0.00      PROA N
ATOM   4099  HN  GLN A 275      67.673 -56.567  50.864  1.00  0.00      PROA H
ATOM   4100  CA  GLN A 275      69.235 -57.933  50.820  1.00  0.00      PROA C
ATOM   4101  HA  GLN A 275      69.357 -57.430  51.768  1.00  0.00      PROA H
ATOM   4102  CB  GLN A 275      69.101 -59.431  51.215  1.00  0.00      PROA C
ATOM   4103  HB1 GLN A 275      70.091 -59.855  51.489  1.00  0.00      PROA H
ATOM   4104  HB2 GLN A 275      68.879 -60.008  50.292  1.00  0.00      PROA H
ATOM   4105  CG  GLN A 275      68.237 -59.722  52.443  1.00  0.00      PROA C
ATOM   4106  HG1 GLN A 275      68.496 -59.064  53.300  1.00  0.00      PROA H
ATOM   4107  HG2 GLN A 275      68.436 -60.768  52.760  1.00  0.00      PROA H
ATOM   4108  CD  GLN A 275      66.756 -59.461  52.125  1.00  0.00      PROA C
ATOM   4109  OE1 GLN A 275      66.206 -58.492  52.721  1.00  0.00      PROA O
ATOM   4110  NE2 GLN A 275      66.151 -60.313  51.245  1.00  0.00      PROA N
ATOM   4111 HE21 GLN A 275      66.582 -61.170  50.960  1.00  0.00      PROA H
ATOM   4112 HE22 GLN A 275      65.437 -60.119  50.573  1.00  0.00      PROA H
ATOM   4113  C   GLN A 275      70.566 -57.499  50.140  1.00  0.00      PROA C
ATOM   4114  O   GLN A 275      70.825 -57.362  48.950  1.00  0.00      PROA O
ATOM   4115  N   GLN A 276      71.539 -57.101  50.948  1.00  0.00      PROA N
ATOM   4116  HN  GLN A 276      71.483 -57.133  51.943  1.00  0.00      PROA H
ATOM   4117  CA  GLN A 276      72.826 -56.699  50.523  1.00  0.00      PROA C
ATOM   4118  HA  GLN A 276      73.053 -57.193  49.590  1.00  0.00      PROA H
ATOM   4119  CB  GLN A 276      72.959 -55.129  50.399  1.00  0.00      PROA C
ATOM   4120  HB1 GLN A 276      74.047 -54.916  50.487  1.00  0.00      PROA H
ATOM   4121  HB2 GLN A 276      72.440 -54.579  51.213  1.00  0.00      PROA H
ATOM   4122  CG  GLN A 276      72.460 -54.417  49.076  1.00  0.00      PROA C
ATOM   4123  HG1 GLN A 276      72.556 -53.315  49.186  1.00  0.00      PROA H
ATOM   4124  HG2 GLN A 276      71.402 -54.611  48.796  1.00  0.00      PROA H
ATOM   4125  CD  GLN A 276      73.323 -54.816  47.906  1.00  0.00      PROA C
ATOM   4126  OE1 GLN A 276      74.109 -55.789  47.860  1.00  0.00      PROA O
ATOM   4127  NE2 GLN A 276      73.229 -54.024  46.785  1.00  0.00      PROA N
ATOM   4128 HE21 GLN A 276      72.473 -53.392  46.616  1.00  0.00      PROA H
ATOM   4129 HE22 GLN A 276      73.764 -54.298  45.986  1.00  0.00      PROA H
ATOM   4130  C   GLN A 276      73.801 -57.164  51.639  1.00  0.00      PROA C
ATOM   4131  OT1 GLN A 276      73.535 -56.901  52.869  1.00  0.00      PROA O
ATOM   4132  OT2 GLN A 276      74.763 -57.934  51.263  1.00  0.00      PROA O
ATOM   4133  N   MET B   1       9.728 -30.651 -13.476  1.00  0.00      PROB N
ATOM   4134  HT1 MET B   1       9.217 -29.805 -13.153  1.00  0.00      PROB H
ATOM   4135  HT2 MET B   1       9.214 -31.512 -13.201  1.00  0.00      PROB H
ATOM   4136  HT3 MET B   1       9.832 -30.650 -14.511  1.00  0.00      PROB H
ATOM   4137  CA  MET B   1      11.040 -30.464 -12.877  1.00  0.00      PROB C
ATOM   4138  HA  MET B   1      11.258 -29.415 -13.009  1.00  0.00      PROB H
ATOM   4139  CB  MET B   1      10.896 -30.648 -11.260  1.00  0.00      PROB C
ATOM   4140  HB1 MET B   1      11.894 -30.830 -10.808  1.00  0.00      PROB H
ATOM   4141  HB2 MET B   1      10.245 -31.533 -11.093  1.00  0.00      PROB H
ATOM   4142  CG  MET B   1      10.252 -29.436 -10.633  1.00  0.00      PROB C
ATOM   4143  HG1 MET B   1       9.993 -29.415  -9.553  1.00  0.00      PROB H
ATOM   4144  HG2 MET B   1       9.203 -29.485 -10.998  1.00  0.00      PROB H
ATOM   4145  SD  MET B   1      11.226 -27.887 -10.951  1.00  0.00      PROB S
ATOM   4146  CE  MET B   1      10.107 -26.729 -10.171  1.00  0.00      PROB C
ATOM   4147  HE1 MET B   1       9.023 -26.959 -10.249  1.00  0.00      PROB H
ATOM   4148  HE2 MET B   1      10.290 -25.808 -10.764  1.00  0.00      PROB H
ATOM   4149  HE3 MET B   1      10.384 -26.587  -9.105  1.00  0.00      PROB H
ATOM   4150  C   MET B   1      12.091 -31.240 -13.423  1.00  0.00      PROB C
ATOM   4151  O   MET B   1      13.022 -30.728 -14.057  1.00  0.00      PROB O
ATOM   4152  N   ILE B   2      12.048 -32.584 -13.237  1.00  0.00      PROB N
ATOM   4153  HN  ILE B   2      11.276 -33.094 -12.864  1.00  0.00      PROB H
ATOM   4154  CA  ILE B   2      13.129 -33.509 -13.681  1.00  0.00      PROB C
ATOM   4155  HA  ILE B   2      14.016 -32.910 -13.819  1.00  0.00      PROB H
ATOM   4156  CB  ILE B   2      13.596 -34.424 -12.615  1.00  0.00      PROB C
ATOM   4157  HB  ILE B   2      14.296 -35.224 -12.936  1.00  0.00      PROB H
ATOM   4158  CG2 ILE B   2      14.514 -33.694 -11.552  1.00  0.00      PROB C
ATOM   4159 HG21 ILE B   2      13.928 -32.902 -11.038  1.00  0.00      PROB H
ATOM   4160 HG22 ILE B   2      15.485 -33.330 -11.951  1.00  0.00      PROB H
ATOM   4161 HG23 ILE B   2      14.640 -34.480 -10.777  1.00  0.00      PROB H
ATOM   4162  CG1 ILE B   2      12.452 -35.154 -11.873  1.00  0.00      PROB C
ATOM   4163 HG11 ILE B   2      11.620 -34.480 -11.577  1.00  0.00      PROB H
ATOM   4164 HG12 ILE B   2      12.969 -35.516 -10.958  1.00  0.00      PROB H
ATOM   4165  CD  ILE B   2      11.943 -36.488 -12.458  1.00  0.00      PROB C
ATOM   4166  HD1 ILE B   2      12.606 -37.374 -12.560  1.00  0.00      PROB H
ATOM   4167  HD2 ILE B   2      11.396 -36.416 -13.423  1.00  0.00      PROB H
ATOM   4168  HD3 ILE B   2      11.105 -36.826 -11.812  1.00  0.00      PROB H
ATOM   4169  C   ILE B   2      12.881 -34.269 -14.938  1.00  0.00      PROB C
ATOM   4170  O   ILE B   2      11.816 -34.348 -15.484  1.00  0.00      PROB O
ATOM   4171  N   SER B   3      14.060 -34.833 -15.551  1.00  0.00      PROB N
ATOM   4172  HN  SER B   3      14.953 -34.468 -15.296  1.00  0.00      PROB H
ATOM   4173  CA  SER B   3      14.006 -35.776 -16.615  1.00  0.00      PROB C
ATOM   4174  HA  SER B   3      13.406 -35.239 -17.334  1.00  0.00      PROB H
ATOM   4175  CB  SER B   3      15.458 -36.006 -17.200  1.00  0.00      PROB C
ATOM   4176  HB1 SER B   3      15.682 -35.037 -17.695  1.00  0.00      PROB H
ATOM   4177  HB2 SER B   3      15.426 -36.716 -18.054  1.00  0.00      PROB H
ATOM   4178  OG  SER B   3      16.299 -36.341 -16.059  1.00  0.00      PROB O
ATOM   4179  HG1 SER B   3      16.251 -35.606 -15.443  1.00  0.00      PROB H
ATOM   4180  C   SER B   3      13.217 -37.043 -16.280  1.00  0.00      PROB C
ATOM   4181  O   SER B   3      13.001 -37.504 -15.161  1.00  0.00      PROB O
ATOM   4182  N   ARG B   4      12.586 -37.575 -17.359  1.00  0.00      PROB N
ATOM   4183  HN  ARG B   4      12.734 -37.236 -18.284  1.00  0.00      PROB H
ATOM   4184  CA  ARG B   4      11.682 -38.731 -17.375  1.00  0.00      PROB C
ATOM   4185  HA  ARG B   4      12.005 -39.459 -16.646  1.00  0.00      PROB H
ATOM   4186  CB  ARG B   4      10.244 -38.326 -17.299  1.00  0.00      PROB C
ATOM   4187  HB1 ARG B   4       9.505 -39.154 -17.349  1.00  0.00      PROB H
ATOM   4188  HB2 ARG B   4      10.058 -37.664 -18.171  1.00  0.00      PROB H
ATOM   4189  CG  ARG B   4       9.668 -37.450 -16.122  1.00  0.00      PROB C
ATOM   4190  HG1 ARG B   4       8.576 -37.335 -16.291  1.00  0.00      PROB H
ATOM   4191  HG2 ARG B   4      10.253 -36.506 -16.067  1.00  0.00      PROB H
ATOM   4192  CD  ARG B   4       9.833 -38.294 -14.938  1.00  0.00      PROB C
ATOM   4193  HD1 ARG B   4      10.890 -38.463 -14.641  1.00  0.00      PROB H
ATOM   4194  HD2 ARG B   4       9.240 -39.231 -15.012  1.00  0.00      PROB H
ATOM   4195  NE  ARG B   4       9.115 -37.489 -13.861  1.00  0.00      PROB N
ATOM   4196  HE  ARG B   4       8.947 -36.518 -14.032  1.00  0.00      PROB H
ATOM   4197  CZ  ARG B   4       8.633 -37.996 -12.717  1.00  0.00      PROB C
ATOM   4198  NH1 ARG B   4       9.088 -39.152 -12.277  1.00  0.00      PROB N
ATOM   4199 HH11 ARG B   4       9.868 -39.593 -12.722  1.00  0.00      PROB H
ATOM   4200 HH12 ARG B   4       8.792 -39.475 -11.379  1.00  0.00      PROB H
ATOM   4201  NH2 ARG B   4       7.869 -37.313 -11.914  1.00  0.00      PROB N
ATOM   4202 HH21 ARG B   4       7.629 -36.458 -12.373  1.00  0.00      PROB H
ATOM   4203 HH22 ARG B   4       7.652 -37.713 -11.024  1.00  0.00      PROB H
ATOM   4204  C   ARG B   4      11.897 -39.455 -18.640  1.00  0.00      PROB C
ATOM   4205  O   ARG B   4      12.571 -38.917 -19.504  1.00  0.00      PROB O
ATOM   4206  N   VAL B   5      11.389 -40.714 -18.715  1.00  0.00      PROB N
ATOM   4207  HN  VAL B   5      10.867 -40.991 -17.912  1.00  0.00      PROB H
ATOM   4208  CA  VAL B   5      11.348 -41.612 -19.822  1.00  0.00      PROB C
ATOM   4209  HA  VAL B   5      12.242 -41.404 -20.391  1.00  0.00      PROB H
ATOM   4210  CB  VAL B   5      11.295 -43.059 -19.336  1.00  0.00      PROB C
ATOM   4211  HB  VAL B   5      10.373 -43.311 -18.769  1.00  0.00      PROB H
ATOM   4212  CG1 VAL B   5      11.252 -44.061 -20.489  1.00  0.00      PROB C
ATOM   4213 HG11 VAL B   5      11.305 -45.075 -20.037  1.00  0.00      PROB H
ATOM   4214 HG12 VAL B   5      12.117 -43.803 -21.137  1.00  0.00      PROB H
ATOM   4215 HG13 VAL B   5      10.361 -44.030 -21.152  1.00  0.00      PROB H
ATOM   4216  CG2 VAL B   5      12.456 -43.429 -18.465  1.00  0.00      PROB C
ATOM   4217 HG21 VAL B   5      12.284 -43.081 -17.424  1.00  0.00      PROB H
ATOM   4218 HG22 VAL B   5      13.409 -42.932 -18.749  1.00  0.00      PROB H
ATOM   4219 HG23 VAL B   5      12.525 -44.536 -18.399  1.00  0.00      PROB H
ATOM   4220  C   VAL B   5      10.052 -41.243 -20.561  1.00  0.00      PROB C
ATOM   4221  O   VAL B   5       9.886 -41.457 -21.777  1.00  0.00      PROB O
ATOM   4222  N   THR B   6       9.118 -40.468 -19.921  1.00  0.00      PROB N
ATOM   4223  HN  THR B   6       9.360 -40.447 -18.954  1.00  0.00      PROB H
ATOM   4224  CA  THR B   6       7.762 -40.146 -20.413  1.00  0.00      PROB C
ATOM   4225  HA  THR B   6       7.374 -40.913 -21.067  1.00  0.00      PROB H
ATOM   4226  CB  THR B   6       6.736 -39.764 -19.316  1.00  0.00      PROB C
ATOM   4227  HB  THR B   6       5.852 -39.447 -19.910  1.00  0.00      PROB H
ATOM   4228  OG1 THR B   6       7.184 -38.721 -18.482  1.00  0.00      PROB O
ATOM   4229  HG1 THR B   6       6.715 -38.905 -17.665  1.00  0.00      PROB H
ATOM   4230  CG2 THR B   6       6.405 -40.966 -18.464  1.00  0.00      PROB C
ATOM   4231 HG21 THR B   6       6.080 -41.798 -19.125  1.00  0.00      PROB H
ATOM   4232 HG22 THR B   6       5.493 -40.791 -17.854  1.00  0.00      PROB H
ATOM   4233 HG23 THR B   6       7.202 -41.332 -17.782  1.00  0.00      PROB H
ATOM   4234  C   THR B   6       7.809 -38.902 -21.308  1.00  0.00      PROB C
ATOM   4235  O   THR B   6       6.859 -38.610 -22.028  1.00  0.00      PROB O
ATOM   4236  N   GLU B   7       9.018 -38.343 -21.343  1.00  0.00      PROB N
ATOM   4237  HN  GLU B   7       9.804 -38.697 -20.842  1.00  0.00      PROB H
ATOM   4238  CA  GLU B   7       9.309 -37.180 -22.250  1.00  0.00      PROB C
ATOM   4239  HA  GLU B   7       8.468 -36.539 -22.471  1.00  0.00      PROB H
ATOM   4240  CB  GLU B   7      10.479 -36.350 -21.609  1.00  0.00      PROB C
ATOM   4241  HB1 GLU B   7      10.890 -35.606 -22.324  1.00  0.00      PROB H
ATOM   4242  HB2 GLU B   7      11.208 -37.120 -21.278  1.00  0.00      PROB H
ATOM   4243  CG  GLU B   7      10.106 -35.521 -20.357  1.00  0.00      PROB C
ATOM   4244  HG1 GLU B   7       9.832 -36.237 -19.552  1.00  0.00      PROB H
ATOM   4245  HG2 GLU B   7       9.207 -34.929 -20.630  1.00  0.00      PROB H
ATOM   4246  CD  GLU B   7      11.238 -34.594 -19.852  1.00  0.00      PROB C
ATOM   4247  OE1 GLU B   7      11.032 -33.393 -19.869  1.00  0.00      PROB O
ATOM   4248  OE2 GLU B   7      12.323 -35.109 -19.443  1.00  0.00      PROB O
ATOM   4249  C   GLU B   7       9.823 -37.698 -23.594  1.00  0.00      PROB C
ATOM   4250  O   GLU B   7      10.666 -38.546 -23.645  1.00  0.00      PROB O
ATOM   4251  N   ALA B   8       9.427 -37.123 -24.757  1.00  0.00      PROB N
ATOM   4252  HN  ALA B   8       8.530 -36.698 -24.849  1.00  0.00      PROB H
ATOM   4253  CA  ALA B   8      10.192 -37.173 -25.974  1.00  0.00      PROB C
ATOM   4254  HA  ALA B   8      10.739 -38.101 -25.905  1.00  0.00      PROB H
ATOM   4255  CB  ALA B   8       9.279 -37.260 -27.216  1.00  0.00      PROB C
ATOM   4256  HB1 ALA B   8       9.844 -37.330 -28.169  1.00  0.00      PROB H
ATOM   4257  HB2 ALA B   8       8.560 -36.423 -27.349  1.00  0.00      PROB H
ATOM   4258  HB3 ALA B   8       8.652 -38.176 -27.173  1.00  0.00      PROB H
ATOM   4259  C   ALA B   8      11.298 -36.120 -26.020  1.00  0.00      PROB C
ATOM   4260  O   ALA B   8      11.237 -35.067 -25.427  1.00  0.00      PROB O
ATOM   4261  N   LEU B   9      12.353 -36.539 -26.683  1.00  0.00      PROB N
ATOM   4262  HN  LEU B   9      12.344 -37.391 -27.201  1.00  0.00      PROB H
ATOM   4263  CA  LEU B   9      13.602 -35.771 -26.561  1.00  0.00      PROB C
ATOM   4264  HA  LEU B   9      13.254 -34.750 -26.600  1.00  0.00      PROB H
ATOM   4265  CB  LEU B   9      14.396 -35.911 -25.198  1.00  0.00      PROB C
ATOM   4266  HB1 LEU B   9      13.581 -35.609 -24.506  1.00  0.00      PROB H
ATOM   4267  HB2 LEU B   9      15.179 -35.126 -25.128  1.00  0.00      PROB H
ATOM   4268  CG  LEU B   9      15.006 -37.316 -24.804  1.00  0.00      PROB C
ATOM   4269  HG  LEU B   9      15.264 -37.186 -23.731  1.00  0.00      PROB H
ATOM   4270  CD1 LEU B   9      14.069 -38.516 -24.908  1.00  0.00      PROB C
ATOM   4271 HD11 LEU B   9      13.110 -38.252 -24.412  1.00  0.00      PROB H
ATOM   4272 HD12 LEU B   9      14.528 -39.396 -24.410  1.00  0.00      PROB H
ATOM   4273 HD13 LEU B   9      13.766 -38.757 -25.949  1.00  0.00      PROB H
ATOM   4274  CD2 LEU B   9      16.378 -37.641 -25.580  1.00  0.00      PROB C
ATOM   4275 HD21 LEU B   9      17.174 -36.979 -25.176  1.00  0.00      PROB H
ATOM   4276 HD22 LEU B   9      16.321 -37.627 -26.689  1.00  0.00      PROB H
ATOM   4277 HD23 LEU B   9      16.743 -38.658 -25.324  1.00  0.00      PROB H
ATOM   4278  C   LEU B   9      14.471 -36.023 -27.726  1.00  0.00      PROB C
ATOM   4279  O   LEU B   9      14.231 -36.992 -28.450  1.00  0.00      PROB O
ATOM   4280  N   SER B  10      15.482 -35.229 -27.967  1.00  0.00      PROB N
ATOM   4281  HN  SER B  10      15.844 -34.549 -27.334  1.00  0.00      PROB H
ATOM   4282  CA  SER B  10      16.535 -35.614 -28.881  1.00  0.00      PROB C
ATOM   4283  HA  SER B  10      16.539 -36.690 -28.966  1.00  0.00      PROB H
ATOM   4284  CB  SER B  10      16.348 -34.942 -30.284  1.00  0.00      PROB C
ATOM   4285  HB1 SER B  10      16.365 -33.854 -30.061  1.00  0.00      PROB H
ATOM   4286  HB2 SER B  10      15.305 -35.096 -30.634  1.00  0.00      PROB H
ATOM   4287  OG  SER B  10      17.363 -35.262 -31.272  1.00  0.00      PROB O
ATOM   4288  HG1 SER B  10      16.909 -35.910 -31.815  1.00  0.00      PROB H
ATOM   4289  C   SER B  10      17.814 -35.133 -28.218  1.00  0.00      PROB C
ATOM   4290  O   SER B  10      17.812 -34.188 -27.442  1.00  0.00      PROB O
ATOM   4291  N   LYS B  11      18.998 -35.749 -28.402  1.00  0.00      PROB N
ATOM   4292  HN  LYS B  11      19.072 -36.565 -28.969  1.00  0.00      PROB H
ATOM   4293  CA  LYS B  11      20.178 -35.211 -27.700  1.00  0.00      PROB C
ATOM   4294  HA  LYS B  11      19.935 -35.141 -26.650  1.00  0.00      PROB H
ATOM   4295  CB  LYS B  11      21.432 -36.106 -28.015  1.00  0.00      PROB C
ATOM   4296  HB1 LYS B  11      21.577 -36.124 -29.117  1.00  0.00      PROB H
ATOM   4297  HB2 LYS B  11      21.296 -37.128 -27.602  1.00  0.00      PROB H
ATOM   4298  CG  LYS B  11      22.768 -35.669 -27.412  1.00  0.00      PROB C
ATOM   4299  HG1 LYS B  11      23.092 -34.859 -28.100  1.00  0.00      PROB H
ATOM   4300  HG2 LYS B  11      23.565 -36.443 -27.394  1.00  0.00      PROB H
ATOM   4301  CD  LYS B  11      22.598 -35.162 -25.925  1.00  0.00      PROB C
ATOM   4302  HD1 LYS B  11      22.123 -35.926 -25.274  1.00  0.00      PROB H
ATOM   4303  HD2 LYS B  11      22.084 -34.179 -25.860  1.00  0.00      PROB H
ATOM   4304  CE  LYS B  11      23.938 -35.086 -25.222  1.00  0.00      PROB C
ATOM   4305  HE1 LYS B  11      24.475 -36.032 -25.447  1.00  0.00      PROB H
ATOM   4306  HE2 LYS B  11      23.849 -34.839 -24.143  1.00  0.00      PROB H
ATOM   4307  NZ  LYS B  11      24.835 -34.044 -25.745  1.00  0.00      PROB N
ATOM   4308  HZ1 LYS B  11      24.366 -33.123 -25.637  1.00  0.00      PROB H
ATOM   4309  HZ2 LYS B  11      25.037 -34.261 -26.742  1.00  0.00      PROB H
ATOM   4310  HZ3 LYS B  11      25.704 -34.047 -25.174  1.00  0.00      PROB H
ATOM   4311  C   LYS B  11      20.501 -33.725 -27.993  1.00  0.00      PROB C
ATOM   4312  O   LYS B  11      20.549 -32.870 -27.031  1.00  0.00      PROB O
ATOM   4313  N   VAL B  12      20.597 -33.371 -29.263  1.00  0.00      PROB N
ATOM   4314  HN  VAL B  12      20.595 -34.119 -29.922  1.00  0.00      PROB H
ATOM   4315  CA  VAL B  12      20.857 -32.050 -29.723  1.00  0.00      PROB C
ATOM   4316  HA  VAL B  12      21.835 -31.787 -29.346  1.00  0.00      PROB H
ATOM   4317  CB  VAL B  12      21.029 -32.108 -31.257  1.00  0.00      PROB C
ATOM   4318  HB  VAL B  12      21.420 -31.105 -31.532  1.00  0.00      PROB H
ATOM   4319  CG1 VAL B  12      21.982 -33.265 -31.662  1.00  0.00      PROB C
ATOM   4320 HG11 VAL B  12      21.456 -34.184 -32.001  1.00  0.00      PROB H
ATOM   4321 HG12 VAL B  12      22.802 -33.515 -30.955  1.00  0.00      PROB H
ATOM   4322 HG13 VAL B  12      22.516 -32.928 -32.575  1.00  0.00      PROB H
ATOM   4323  CG2 VAL B  12      19.692 -32.299 -31.994  1.00  0.00      PROB C
ATOM   4324 HG21 VAL B  12      19.094 -33.149 -31.604  1.00  0.00      PROB H
ATOM   4325 HG22 VAL B  12      19.974 -32.632 -33.016  1.00  0.00      PROB H
ATOM   4326 HG23 VAL B  12      18.962 -31.461 -31.994  1.00  0.00      PROB H
ATOM   4327  C   VAL B  12      20.012 -30.952 -29.206  1.00  0.00      PROB C
ATOM   4328  O   VAL B  12      20.477 -29.840 -28.867  1.00  0.00      PROB O
ATOM   4329  N   LYS B  13      18.680 -31.146 -29.068  1.00  0.00      PROB N
ATOM   4330  HN  LYS B  13      18.422 -32.055 -29.386  1.00  0.00      PROB H
ATOM   4331  CA  LYS B  13      17.782 -30.049 -28.717  1.00  0.00      PROB C
ATOM   4332  HA  LYS B  13      18.256 -29.079 -28.728  1.00  0.00      PROB H
ATOM   4333  CB  LYS B  13      16.642 -29.859 -29.799  1.00  0.00      PROB C
ATOM   4334  HB1 LYS B  13      17.064 -29.875 -30.827  1.00  0.00      PROB H
ATOM   4335  HB2 LYS B  13      16.176 -28.854 -29.706  1.00  0.00      PROB H
ATOM   4336  CG  LYS B  13      15.451 -30.875 -29.812  1.00  0.00      PROB C
ATOM   4337  HG1 LYS B  13      14.693 -30.460 -29.114  1.00  0.00      PROB H
ATOM   4338  HG2 LYS B  13      15.769 -31.917 -29.593  1.00  0.00      PROB H
ATOM   4339  CD  LYS B  13      14.573 -30.800 -31.039  1.00  0.00      PROB C
ATOM   4340  HD1 LYS B  13      15.258 -31.242 -31.793  1.00  0.00      PROB H
ATOM   4341  HD2 LYS B  13      14.340 -29.757 -31.343  1.00  0.00      PROB H
ATOM   4342  CE  LYS B  13      13.314 -31.725 -31.101  1.00  0.00      PROB C
ATOM   4343  HE1 LYS B  13      12.562 -31.157 -30.513  1.00  0.00      PROB H
ATOM   4344  HE2 LYS B  13      13.580 -32.752 -30.772  1.00  0.00      PROB H
ATOM   4345  NZ  LYS B  13      12.758 -31.792 -32.477  1.00  0.00      PROB N
ATOM   4346  HZ1 LYS B  13      13.492 -31.938 -33.199  1.00  0.00      PROB H
ATOM   4347  HZ2 LYS B  13      12.257 -30.936 -32.789  1.00  0.00      PROB H
ATOM   4348  HZ3 LYS B  13      12.096 -32.594 -32.494  1.00  0.00      PROB H
ATOM   4349  C   LYS B  13      17.099 -30.244 -27.318  1.00  0.00      PROB C
ATOM   4350  O   LYS B  13      16.161 -29.507 -26.900  1.00  0.00      PROB O
ATOM   4351  N   GLY B  14      17.488 -31.274 -26.590  1.00  0.00      PROB N
ATOM   4352  HN  GLY B  14      18.231 -31.860 -26.902  1.00  0.00      PROB H
ATOM   4353  CA  GLY B  14      16.847 -31.865 -25.418  1.00  0.00      PROB C
ATOM   4354  HA1 GLY B  14      16.776 -31.025 -24.743  1.00  0.00      PROB H
ATOM   4355  HA2 GLY B  14      17.459 -32.688 -25.078  1.00  0.00      PROB H
ATOM   4356  C   GLY B  14      15.468 -32.323 -25.581  1.00  0.00      PROB C
ATOM   4357  O   GLY B  14      14.965 -32.582 -26.655  1.00  0.00      PROB O
ATOM   4358  N   SER B  15      14.727 -32.480 -24.515  1.00  0.00      PROB N
ATOM   4359  HN  SER B  15      15.025 -32.154 -23.621  1.00  0.00      PROB H
ATOM   4360  CA  SER B  15      13.310 -32.861 -24.476  1.00  0.00      PROB C
ATOM   4361  HA  SER B  15      13.101 -33.748 -25.056  1.00  0.00      PROB H
ATOM   4362  CB  SER B  15      12.908 -33.136 -22.968  1.00  0.00      PROB C
ATOM   4363  HB1 SER B  15      13.488 -33.964 -22.507  1.00  0.00      PROB H
ATOM   4364  HB2 SER B  15      11.897 -33.538 -22.747  1.00  0.00      PROB H
ATOM   4365  OG  SER B  15      12.997 -32.011 -22.069  1.00  0.00      PROB O
ATOM   4366  HG1 SER B  15      12.752 -32.238 -21.169  1.00  0.00      PROB H
ATOM   4367  C   SER B  15      12.418 -31.770 -25.111  1.00  0.00      PROB C
ATOM   4368  O   SER B  15      12.604 -30.561 -25.006  1.00  0.00      PROB O
ATOM   4369  N   MET B  16      11.351 -32.243 -25.823  1.00  0.00      PROB N
ATOM   4370  HN  MET B  16      11.028 -33.175 -25.678  1.00  0.00      PROB H
ATOM   4371  CA  MET B  16      10.345 -31.267 -26.336  1.00  0.00      PROB C
ATOM   4372  HA  MET B  16      10.986 -30.690 -26.986  1.00  0.00      PROB H
ATOM   4373  CB  MET B  16       9.206 -31.895 -27.119  1.00  0.00      PROB C
ATOM   4374  HB1 MET B  16       8.378 -31.180 -27.310  1.00  0.00      PROB H
ATOM   4375  HB2 MET B  16       8.845 -32.800 -26.583  1.00  0.00      PROB H
ATOM   4376  CG  MET B  16       9.734 -32.235 -28.531  1.00  0.00      PROB C
ATOM   4377  HG1 MET B  16      10.258 -31.337 -28.924  1.00  0.00      PROB H
ATOM   4378  HG2 MET B  16       8.850 -32.398 -29.183  1.00  0.00      PROB H
ATOM   4379  SD  MET B  16      10.861 -33.678 -28.679  1.00  0.00      PROB S
ATOM   4380  CE  MET B  16      10.557 -33.910 -30.460  1.00  0.00      PROB C
ATOM   4381  HE1 MET B  16      11.173 -34.659 -31.002  1.00  0.00      PROB H
ATOM   4382  HE2 MET B  16      10.458 -32.924 -30.963  1.00  0.00      PROB H
ATOM   4383  HE3 MET B  16       9.538 -34.321 -30.627  1.00  0.00      PROB H
ATOM   4384  C   MET B  16       9.860 -30.245 -25.324  1.00  0.00      PROB C
ATOM   4385  O   MET B  16       9.739 -30.539 -24.147  1.00  0.00      PROB O
ATOM   4386  N   GLY B  17       9.483 -29.017 -25.793  1.00  0.00      PROB N
ATOM   4387  HN  GLY B  17       9.617 -28.912 -26.776  1.00  0.00      PROB H
ATOM   4388  CA  GLY B  17       8.969 -27.925 -24.983  1.00  0.00      PROB C
ATOM   4389  HA1 GLY B  17       8.558 -28.334 -24.072  1.00  0.00      PROB H
ATOM   4390  HA2 GLY B  17       8.372 -27.442 -25.743  1.00  0.00      PROB H
ATOM   4391  C   GLY B  17      10.060 -26.869 -24.687  1.00  0.00      PROB C
ATOM   4392  O   GLY B  17      10.762 -26.910 -23.681  1.00  0.00      PROB O
ATOM   4393  N   SER B  18      10.244 -25.957 -25.676  1.00  0.00      PROB N
ATOM   4394  HN  SER B  18       9.825 -26.056 -26.575  1.00  0.00      PROB H
ATOM   4395  CA  SER B  18      11.314 -24.915 -25.695  1.00  0.00      PROB C
ATOM   4396  HA  SER B  18      11.459 -24.530 -24.696  1.00  0.00      PROB H
ATOM   4397  CB  SER B  18      12.459 -25.454 -26.461  1.00  0.00      PROB C
ATOM   4398  HB1 SER B  18      12.090 -25.723 -27.475  1.00  0.00      PROB H
ATOM   4399  HB2 SER B  18      12.814 -26.411 -26.022  1.00  0.00      PROB H
ATOM   4400  OG  SER B  18      13.481 -24.527 -26.746  1.00  0.00      PROB O
ATOM   4401  HG1 SER B  18      14.141 -24.523 -26.049  1.00  0.00      PROB H
ATOM   4402  C   SER B  18      10.745 -23.755 -26.487  1.00  0.00      PROB C
ATOM   4403  O   SER B  18      10.002 -24.017 -27.436  1.00  0.00      PROB O
ATOM   4404  N   HSD B  19      10.996 -22.434 -26.142  1.00  0.00      PROB N
ATOM   4405  HN  HSD B  19      11.805 -22.250 -25.590  1.00  0.00      PROB H
ATOM   4406  CA  HSD B  19      10.549 -21.197 -26.827  1.00  0.00      PROB C
ATOM   4407  HA  HSD B  19      11.311 -20.432 -26.795  1.00  0.00      PROB H
ATOM   4408  CB  HSD B  19      10.235 -21.366 -28.304  1.00  0.00      PROB C
ATOM   4409  HB1 HSD B  19      10.185 -20.381 -28.816  1.00  0.00      PROB H
ATOM   4410  HB2 HSD B  19       9.283 -21.902 -28.509  1.00  0.00      PROB H
ATOM   4411  ND1 HSD B  19      12.584 -22.062 -28.948  1.00  0.00      PROB N
ATOM   4412  HD1 HSD B  19      12.940 -21.425 -28.264  1.00  0.00      PROB H
ATOM   4413  CG  HSD B  19      11.244 -22.109 -29.198  1.00  0.00      PROB C
ATOM   4414  CE1 HSD B  19      13.193 -23.001 -29.708  1.00  0.00      PROB C
ATOM   4415  HE1 HSD B  19      14.249 -23.261 -29.640  1.00  0.00      PROB H
ATOM   4416  NE2 HSD B  19      12.308 -23.590 -30.481  1.00  0.00      PROB N
ATOM   4417  CD2 HSD B  19      11.119 -23.079 -30.149  1.00  0.00      PROB C
ATOM   4418  HD2 HSD B  19      10.258 -23.410 -30.716  1.00  0.00      PROB H
ATOM   4419  C   HSD B  19       9.461 -20.567 -25.996  1.00  0.00      PROB C
ATOM   4420  O   HSD B  19       8.873 -19.600 -26.441  1.00  0.00      PROB O
ATOM   4421  N   GLU B  20       9.333 -20.913 -24.668  1.00  0.00      PROB N
ATOM   4422  HN  GLU B  20       9.814 -21.677 -24.244  1.00  0.00      PROB H
ATOM   4423  CA  GLU B  20       8.544 -20.173 -23.755  1.00  0.00      PROB C
ATOM   4424  HA  GLU B  20       7.606 -20.002 -24.262  1.00  0.00      PROB H
ATOM   4425  CB  GLU B  20       8.485 -20.867 -22.414  1.00  0.00      PROB C
ATOM   4426  HB1 GLU B  20       7.896 -20.249 -21.703  1.00  0.00      PROB H
ATOM   4427  HB2 GLU B  20       9.535 -20.887 -22.053  1.00  0.00      PROB H
ATOM   4428  CG  GLU B  20       7.759 -22.155 -22.450  1.00  0.00      PROB C
ATOM   4429  HG1 GLU B  20       8.360 -22.711 -23.200  1.00  0.00      PROB H
ATOM   4430  HG2 GLU B  20       6.809 -21.889 -22.961  1.00  0.00      PROB H
ATOM   4431  CD  GLU B  20       7.530 -22.935 -21.143  1.00  0.00      PROB C
ATOM   4432  OE1 GLU B  20       8.416 -23.765 -20.789  1.00  0.00      PROB O
ATOM   4433  OE2 GLU B  20       6.511 -22.655 -20.412  1.00  0.00      PROB O
ATOM   4434  C   GLU B  20       9.041 -18.753 -23.560  1.00  0.00      PROB C
ATOM   4435  O   GLU B  20      10.214 -18.584 -23.218  1.00  0.00      PROB O
ATOM   4436  N   ARG B  21       8.136 -17.776 -23.776  1.00  0.00      PROB N
ATOM   4437  HN  ARG B  21       7.214 -17.976 -24.099  1.00  0.00      PROB H
ATOM   4438  CA  ARG B  21       8.573 -16.411 -23.763  1.00  0.00      PROB C
ATOM   4439  HA  ARG B  21       9.614 -16.439 -24.049  1.00  0.00      PROB H
ATOM   4440  CB  ARG B  21       7.877 -15.560 -24.867  1.00  0.00      PROB C
ATOM   4441  HB1 ARG B  21       8.169 -14.494 -24.750  1.00  0.00      PROB H
ATOM   4442  HB2 ARG B  21       6.773 -15.550 -24.744  1.00  0.00      PROB H
ATOM   4443  CG  ARG B  21       8.203 -15.902 -26.383  1.00  0.00      PROB C
ATOM   4444  HG1 ARG B  21       7.702 -15.195 -27.079  1.00  0.00      PROB H
ATOM   4445  HG2 ARG B  21       7.645 -16.845 -26.571  1.00  0.00      PROB H
ATOM   4446  CD  ARG B  21       9.664 -16.097 -26.758  1.00  0.00      PROB C
ATOM   4447  HD1 ARG B  21      10.032 -16.966 -26.173  1.00  0.00      PROB H
ATOM   4448  HD2 ARG B  21      10.348 -15.256 -26.514  1.00  0.00      PROB H
ATOM   4449  NE  ARG B  21       9.828 -16.561 -28.163  1.00  0.00      PROB N
ATOM   4450  HE  ARG B  21       8.988 -16.722 -28.680  1.00  0.00      PROB H
ATOM   4451  CZ  ARG B  21      10.882 -16.597 -28.914  1.00  0.00      PROB C
ATOM   4452  NH1 ARG B  21      12.100 -16.393 -28.488  1.00  0.00      PROB N
ATOM   4453 HH11 ARG B  21      12.234 -16.022 -27.569  1.00  0.00      PROB H
ATOM   4454 HH12 ARG B  21      12.863 -16.804 -28.987  1.00  0.00      PROB H
ATOM   4455  NH2 ARG B  21      10.648 -16.834 -30.219  1.00  0.00      PROB N
ATOM   4456 HH21 ARG B  21       9.825 -17.207 -30.648  1.00  0.00      PROB H
ATOM   4457 HH22 ARG B  21      11.421 -16.664 -30.829  1.00  0.00      PROB H
ATOM   4458  C   ARG B  21       8.437 -15.866 -22.364  1.00  0.00      PROB C
ATOM   4459  O   ARG B  21       7.611 -16.307 -21.561  1.00  0.00      PROB O
ATOM   4460  N   HSD B  22       9.259 -14.866 -22.036  1.00  0.00      PROB N
ATOM   4461  HN  HSD B  22       9.891 -14.450 -22.685  1.00  0.00      PROB H
ATOM   4462  CA  HSD B  22       9.314 -14.258 -20.727  1.00  0.00      PROB C
ATOM   4463  HA  HSD B  22       9.330 -15.042 -19.984  1.00  0.00      PROB H
ATOM   4464  CB  HSD B  22      10.475 -13.202 -20.537  1.00  0.00      PROB C
ATOM   4465  HB1 HSD B  22      10.282 -12.751 -19.540  1.00  0.00      PROB H
ATOM   4466  HB2 HSD B  22      10.278 -12.396 -21.275  1.00  0.00      PROB H
ATOM   4467  ND1 HSD B  22      12.740 -14.067 -21.662  1.00  0.00      PROB N
ATOM   4468  HD1 HSD B  22      12.623 -13.643 -22.560  1.00  0.00      PROB H
ATOM   4469  CG  HSD B  22      11.876 -13.882 -20.577  1.00  0.00      PROB C
ATOM   4470  CE1 HSD B  22      13.898 -14.450 -21.164  1.00  0.00      PROB C
ATOM   4471  HE1 HSD B  22      14.735 -14.705 -21.815  1.00  0.00      PROB H
ATOM   4472  NE2 HSD B  22      13.891 -14.505 -19.876  1.00  0.00      PROB N
ATOM   4473  CD2 HSD B  22      12.606 -14.130 -19.501  1.00  0.00      PROB C
ATOM   4474  HD2 HSD B  22      12.356 -14.178 -18.448  1.00  0.00      PROB H
ATOM   4475  C   HSD B  22       7.985 -13.592 -20.285  1.00  0.00      PROB C
ATOM   4476  O   HSD B  22       7.469 -12.709 -21.044  1.00  0.00      PROB O
ATOM   4477  N   ALA B  23       7.545 -13.907 -19.074  1.00  0.00      PROB N
ATOM   4478  HN  ALA B  23       8.062 -14.557 -18.523  1.00  0.00      PROB H
ATOM   4479  CA  ALA B  23       6.406 -13.338 -18.526  1.00  0.00      PROB C
ATOM   4480  HA  ALA B  23       5.722 -13.065 -19.316  1.00  0.00      PROB H
ATOM   4481  CB  ALA B  23       5.710 -14.189 -17.616  1.00  0.00      PROB C
ATOM   4482  HB1 ALA B  23       5.068 -14.877 -18.207  1.00  0.00      PROB H
ATOM   4483  HB2 ALA B  23       4.967 -13.544 -17.100  1.00  0.00      PROB H
ATOM   4484  HB3 ALA B  23       6.344 -14.769 -16.912  1.00  0.00      PROB H
ATOM   4485  C   ALA B  23       6.905 -12.027 -17.849  1.00  0.00      PROB C
ATOM   4486  O   ALA B  23       8.089 -11.735 -17.774  1.00  0.00      PROB O
ATOM   4487  N   LEU B  24       5.948 -11.118 -17.369  1.00  0.00      PROB N
ATOM   4488  HN  LEU B  24       5.034 -11.469 -17.556  1.00  0.00      PROB H
ATOM   4489  CA  LEU B  24       6.303  -9.853 -16.734  1.00  0.00      PROB C
ATOM   4490  HA  LEU B  24       6.880  -9.306 -17.465  1.00  0.00      PROB H
ATOM   4491  CB  LEU B  24       4.997  -9.070 -16.487  1.00  0.00      PROB C
ATOM   4492  HB1 LEU B  24       4.203  -9.589 -15.908  1.00  0.00      PROB H
ATOM   4493  HB2 LEU B  24       4.538  -8.855 -17.476  1.00  0.00      PROB H
ATOM   4494  CG  LEU B  24       4.949  -7.576 -15.826  1.00  0.00      PROB C
ATOM   4495  HG  LEU B  24       5.201  -7.662 -14.747  1.00  0.00      PROB H
ATOM   4496  CD1 LEU B  24       5.927  -6.538 -16.427  1.00  0.00      PROB C
ATOM   4497 HD11 LEU B  24       6.941  -6.986 -16.497  1.00  0.00      PROB H
ATOM   4498 HD12 LEU B  24       6.009  -5.634 -15.787  1.00  0.00      PROB H
ATOM   4499 HD13 LEU B  24       5.603  -6.229 -17.443  1.00  0.00      PROB H
ATOM   4500  CD2 LEU B  24       3.539  -6.982 -15.964  1.00  0.00      PROB C
ATOM   4501 HD21 LEU B  24       3.236  -6.856 -17.025  1.00  0.00      PROB H
ATOM   4502 HD22 LEU B  24       3.594  -5.927 -15.621  1.00  0.00      PROB H
ATOM   4503 HD23 LEU B  24       2.835  -7.673 -15.453  1.00  0.00      PROB H
ATOM   4504  C   LEU B  24       7.240 -10.019 -15.469  1.00  0.00      PROB C
ATOM   4505  O   LEU B  24       8.178  -9.223 -15.447  1.00  0.00      PROB O
ATOM   4506  N   PRO B  25       7.150 -10.917 -14.549  1.00  0.00      PROB N
ATOM   4507  CD  PRO B  25       5.888 -11.604 -14.183  1.00  0.00      PROB C
ATOM   4508  HD1 PRO B  25       5.898 -12.631 -14.605  1.00  0.00      PROB H
ATOM   4509  HD2 PRO B  25       4.962 -11.051 -14.452  1.00  0.00      PROB H
ATOM   4510  CA  PRO B  25       8.118 -11.040 -13.443  1.00  0.00      PROB C
ATOM   4511  HA  PRO B  25       8.273 -10.078 -12.976  1.00  0.00      PROB H
ATOM   4512  CB  PRO B  25       7.482 -12.025 -12.456  1.00  0.00      PROB C
ATOM   4513  HB1 PRO B  25       7.721 -11.763 -11.403  1.00  0.00      PROB H
ATOM   4514  HB2 PRO B  25       7.784 -13.059 -12.733  1.00  0.00      PROB H
ATOM   4515  CG  PRO B  25       5.949 -11.752 -12.657  1.00  0.00      PROB C
ATOM   4516  HG1 PRO B  25       5.510 -12.653 -12.180  1.00  0.00      PROB H
ATOM   4517  HG2 PRO B  25       5.730 -10.789 -12.147  1.00  0.00      PROB H
ATOM   4518  C   PRO B  25       9.457 -11.544 -13.979  1.00  0.00      PROB C
ATOM   4519  O   PRO B  25      10.482 -10.985 -13.577  1.00  0.00      PROB O
ATOM   4520  N   GLY B  26       9.511 -12.412 -15.014  1.00  0.00      PROB N
ATOM   4521  HN  GLY B  26       8.698 -12.809 -15.432  1.00  0.00      PROB H
ATOM   4522  CA  GLY B  26      10.813 -12.785 -15.732  1.00  0.00      PROB C
ATOM   4523  HA1 GLY B  26      10.566 -13.496 -16.506  1.00  0.00      PROB H
ATOM   4524  HA2 GLY B  26      11.489 -13.256 -15.033  1.00  0.00      PROB H
ATOM   4525  C   GLY B  26      11.536 -11.657 -16.559  1.00  0.00      PROB C
ATOM   4526  O   GLY B  26      12.727 -11.552 -16.505  1.00  0.00      PROB O
ATOM   4527  N   VAL B  27      10.705 -10.806 -17.182  1.00  0.00      PROB N
ATOM   4528  HN  VAL B  27       9.809 -11.242 -17.198  1.00  0.00      PROB H
ATOM   4529  CA  VAL B  27      11.080  -9.588 -17.858  1.00  0.00      PROB C
ATOM   4530  HA  VAL B  27      11.769  -9.788 -18.665  1.00  0.00      PROB H
ATOM   4531  CB  VAL B  27       9.808  -9.002 -18.449  1.00  0.00      PROB C
ATOM   4532  HB  VAL B  27       8.862  -9.121 -17.878  1.00  0.00      PROB H
ATOM   4533  CG1 VAL B  27      10.001  -7.534 -18.871  1.00  0.00      PROB C
ATOM   4534 HG11 VAL B  27       9.048  -7.249 -19.365  1.00  0.00      PROB H
ATOM   4535 HG12 VAL B  27      10.902  -7.351 -19.495  1.00  0.00      PROB H
ATOM   4536 HG13 VAL B  27       9.952  -6.957 -17.923  1.00  0.00      PROB H
ATOM   4537  CG2 VAL B  27       9.435  -9.718 -19.817  1.00  0.00      PROB C
ATOM   4538 HG21 VAL B  27       9.254 -10.782 -19.557  1.00  0.00      PROB H
ATOM   4539 HG22 VAL B  27      10.362  -9.738 -20.429  1.00  0.00      PROB H
ATOM   4540 HG23 VAL B  27       8.590  -9.207 -20.326  1.00  0.00      PROB H
ATOM   4541  C   VAL B  27      11.719  -8.567 -16.915  1.00  0.00      PROB C
ATOM   4542  O   VAL B  27      12.839  -8.040 -17.055  1.00  0.00      PROB O
ATOM   4543  N   ILE B  28      11.097  -8.241 -15.753  1.00  0.00      PROB N
ATOM   4544  HN  ILE B  28      10.133  -8.468 -15.641  1.00  0.00      PROB H
ATOM   4545  CA  ILE B  28      11.618  -7.531 -14.559  1.00  0.00      PROB C
ATOM   4546  HA  ILE B  28      12.047  -6.638 -14.990  1.00  0.00      PROB H
ATOM   4547  CB  ILE B  28      10.437  -7.386 -13.522  1.00  0.00      PROB C
ATOM   4548  HB  ILE B  28      10.015  -8.394 -13.321  1.00  0.00      PROB H
ATOM   4549  CG2 ILE B  28      10.914  -6.951 -12.076  1.00  0.00      PROB C
ATOM   4550 HG21 ILE B  28      11.533  -7.796 -11.704  1.00  0.00      PROB H
ATOM   4551 HG22 ILE B  28      10.014  -7.087 -11.439  1.00  0.00      PROB H
ATOM   4552 HG23 ILE B  28      11.362  -5.937 -11.998  1.00  0.00      PROB H
ATOM   4553  CG1 ILE B  28       9.328  -6.377 -14.053  1.00  0.00      PROB C
ATOM   4554 HG11 ILE B  28       8.981  -6.653 -15.071  1.00  0.00      PROB H
ATOM   4555 HG12 ILE B  28       9.913  -5.440 -14.174  1.00  0.00      PROB H
ATOM   4556  CD  ILE B  28       8.026  -6.060 -13.259  1.00  0.00      PROB C
ATOM   4557  HD1 ILE B  28       8.271  -5.633 -12.263  1.00  0.00      PROB H
ATOM   4558  HD2 ILE B  28       7.505  -7.028 -13.094  1.00  0.00      PROB H
ATOM   4559  HD3 ILE B  28       7.293  -5.393 -13.761  1.00  0.00      PROB H
ATOM   4560  C   ILE B  28      12.866  -8.242 -13.935  1.00  0.00      PROB C
ATOM   4561  O   ILE B  28      13.773  -7.518 -13.501  1.00  0.00      PROB O
ATOM   4562  N   GLY B  29      12.898  -9.643 -13.868  1.00  0.00      PROB N
ATOM   4563  HN  GLY B  29      12.096 -10.192 -14.090  1.00  0.00      PROB H
ATOM   4564  CA  GLY B  29      14.069 -10.495 -13.621  1.00  0.00      PROB C
ATOM   4565  HA1 GLY B  29      13.660 -11.483 -13.774  1.00  0.00      PROB H
ATOM   4566  HA2 GLY B  29      14.289 -10.359 -12.573  1.00  0.00      PROB H
ATOM   4567  C   GLY B  29      15.288 -10.194 -14.466  1.00  0.00      PROB C
ATOM   4568  O   GLY B  29      16.412 -10.025 -13.897  1.00  0.00      PROB O
ATOM   4569  N   ASP B  30      15.119 -10.115 -15.815  1.00  0.00      PROB N
ATOM   4570  HN  ASP B  30      14.202 -10.365 -16.119  1.00  0.00      PROB H
ATOM   4571  CA  ASP B  30      16.170  -9.956 -16.673  1.00  0.00      PROB C
ATOM   4572  HA  ASP B  30      16.760 -10.844 -16.499  1.00  0.00      PROB H
ATOM   4573  CB  ASP B  30      15.601 -10.160 -18.124  1.00  0.00      PROB C
ATOM   4574  HB1 ASP B  30      15.044  -9.303 -18.558  1.00  0.00      PROB H
ATOM   4575  HB2 ASP B  30      14.844 -10.971 -18.062  1.00  0.00      PROB H
ATOM   4576  CG  ASP B  30      16.650 -10.588 -19.128  1.00  0.00      PROB C
ATOM   4577  OD1 ASP B  30      17.799 -10.799 -18.780  1.00  0.00      PROB O
ATOM   4578  OD2 ASP B  30      16.306 -10.637 -20.359  1.00  0.00      PROB O
ATOM   4579  C   ASP B  30      16.945  -8.685 -16.564  1.00  0.00      PROB C
ATOM   4580  O   ASP B  30      18.160  -8.603 -16.601  1.00  0.00      PROB O
ATOM   4581  N   ASP B  31      16.157  -7.585 -16.336  1.00  0.00      PROB N
ATOM   4582  HN  ASP B  31      15.166  -7.645 -16.244  1.00  0.00      PROB H
ATOM   4583  CA  ASP B  31      16.760  -6.319 -16.090  1.00  0.00      PROB C
ATOM   4584  HA  ASP B  31      17.609  -6.107 -16.724  1.00  0.00      PROB H
ATOM   4585  CB  ASP B  31      15.721  -5.208 -16.209  1.00  0.00      PROB C
ATOM   4586  HB1 ASP B  31      16.136  -4.272 -15.777  1.00  0.00      PROB H
ATOM   4587  HB2 ASP B  31      14.855  -5.368 -15.532  1.00  0.00      PROB H
ATOM   4588  CG  ASP B  31      15.308  -4.909 -17.611  1.00  0.00      PROB C
ATOM   4589  OD1 ASP B  31      14.292  -4.190 -17.820  1.00  0.00      PROB O
ATOM   4590  OD2 ASP B  31      15.928  -5.363 -18.604  1.00  0.00      PROB O
ATOM   4591  C   ASP B  31      17.385  -6.224 -14.689  1.00  0.00      PROB C
ATOM   4592  O   ASP B  31      18.456  -5.654 -14.608  1.00  0.00      PROB O
ATOM   4593  N   LEU B  32      16.854  -6.803 -13.588  1.00  0.00      PROB N
ATOM   4594  HN  LEU B  32      15.953  -7.229 -13.556  1.00  0.00      PROB H
ATOM   4595  CA  LEU B  32      17.593  -6.677 -12.305  1.00  0.00      PROB C
ATOM   4596  HA  LEU B  32      17.860  -5.662 -12.049  1.00  0.00      PROB H
ATOM   4597  CB  LEU B  32      16.842  -7.288 -11.172  1.00  0.00      PROB C
ATOM   4598  HB1 LEU B  32      17.479  -7.478 -10.282  1.00  0.00      PROB H
ATOM   4599  HB2 LEU B  32      16.389  -8.289 -11.338  1.00  0.00      PROB H
ATOM   4600  CG  LEU B  32      15.657  -6.477 -10.605  1.00  0.00      PROB C
ATOM   4601  HG  LEU B  32      14.966  -6.231 -11.440  1.00  0.00      PROB H
ATOM   4602  CD1 LEU B  32      14.893  -7.232  -9.467  1.00  0.00      PROB C
ATOM   4603 HD11 LEU B  32      14.017  -6.642  -9.120  1.00  0.00      PROB H
ATOM   4604 HD12 LEU B  32      15.537  -7.311  -8.565  1.00  0.00      PROB H
ATOM   4605 HD13 LEU B  32      14.525  -8.233  -9.779  1.00  0.00      PROB H
ATOM   4606  CD2 LEU B  32      16.095  -5.134 -10.109  1.00  0.00      PROB C
ATOM   4607 HD21 LEU B  32      15.191  -4.491 -10.175  1.00  0.00      PROB H
ATOM   4608 HD22 LEU B  32      16.864  -4.716 -10.794  1.00  0.00      PROB H
ATOM   4609 HD23 LEU B  32      16.546  -5.146  -9.094  1.00  0.00      PROB H
ATOM   4610  C   LEU B  32      18.928  -7.489 -12.445  1.00  0.00      PROB C
ATOM   4611  O   LEU B  32      20.007  -7.077 -11.923  1.00  0.00      PROB O
ATOM   4612  N   LEU B  33      18.917  -8.602 -13.223  1.00  0.00      PROB N
ATOM   4613  HN  LEU B  33      18.135  -8.962 -13.724  1.00  0.00      PROB H
ATOM   4614  CA  LEU B  33      20.160  -9.304 -13.443  1.00  0.00      PROB C
ATOM   4615  HA  LEU B  33      20.492  -9.645 -12.473  1.00  0.00      PROB H
ATOM   4616  CB  LEU B  33      19.908 -10.620 -14.247  1.00  0.00      PROB C
ATOM   4617  HB1 LEU B  33      19.491 -10.339 -15.237  1.00  0.00      PROB H
ATOM   4618  HB2 LEU B  33      19.253 -11.226 -13.584  1.00  0.00      PROB H
ATOM   4619  CG  LEU B  33      21.131 -11.584 -14.446  1.00  0.00      PROB C
ATOM   4620  HG  LEU B  33      21.835 -11.140 -15.182  1.00  0.00      PROB H
ATOM   4621  CD1 LEU B  33      21.916 -11.879 -13.190  1.00  0.00      PROB C
ATOM   4622 HD11 LEU B  33      22.242 -10.927 -12.718  1.00  0.00      PROB H
ATOM   4623 HD12 LEU B  33      22.744 -12.558 -13.484  1.00  0.00      PROB H
ATOM   4624 HD13 LEU B  33      21.266 -12.384 -12.443  1.00  0.00      PROB H
ATOM   4625  CD2 LEU B  33      20.763 -12.947 -14.991  1.00  0.00      PROB C
ATOM   4626 HD21 LEU B  33      20.091 -12.932 -15.875  1.00  0.00      PROB H
ATOM   4627 HD22 LEU B  33      20.219 -13.523 -14.212  1.00  0.00      PROB H
ATOM   4628 HD23 LEU B  33      21.655 -13.520 -15.320  1.00  0.00      PROB H
ATOM   4629  C   LEU B  33      21.172  -8.448 -14.190  1.00  0.00      PROB C
ATOM   4630  O   LEU B  33      22.338  -8.325 -13.862  1.00  0.00      PROB O
ATOM   4631  N   ARG B  34      20.751  -7.743 -15.304  1.00  0.00      PROB N
ATOM   4632  HN  ARG B  34      19.798  -7.856 -15.576  1.00  0.00      PROB H
ATOM   4633  CA  ARG B  34      21.670  -6.959 -16.146  1.00  0.00      PROB C
ATOM   4634  HA  ARG B  34      22.442  -7.621 -16.509  1.00  0.00      PROB H
ATOM   4635  CB  ARG B  34      20.961  -6.500 -17.443  1.00  0.00      PROB C
ATOM   4636  HB1 ARG B  34      21.643  -5.793 -17.962  1.00  0.00      PROB H
ATOM   4637  HB2 ARG B  34      19.975  -6.129 -17.091  1.00  0.00      PROB H
ATOM   4638  CG  ARG B  34      20.734  -7.673 -18.398  1.00  0.00      PROB C
ATOM   4639  HG1 ARG B  34      20.524  -8.647 -17.906  1.00  0.00      PROB H
ATOM   4640  HG2 ARG B  34      21.763  -7.823 -18.787  1.00  0.00      PROB H
ATOM   4641  CD  ARG B  34      19.673  -7.381 -19.506  1.00  0.00      PROB C
ATOM   4642  HD1 ARG B  34      19.903  -6.650 -20.310  1.00  0.00      PROB H
ATOM   4643  HD2 ARG B  34      18.783  -7.117 -18.896  1.00  0.00      PROB H
ATOM   4644  NE  ARG B  34      19.347  -8.697 -20.134  1.00  0.00      PROB N
ATOM   4645  HE  ARG B  34      18.888  -9.363 -19.545  1.00  0.00      PROB H
ATOM   4646  CZ  ARG B  34      19.801  -9.039 -21.331  1.00  0.00      PROB C
ATOM   4647  NH1 ARG B  34      20.631  -8.397 -22.150  1.00  0.00      PROB N
ATOM   4648 HH11 ARG B  34      21.102  -7.558 -21.880  1.00  0.00      PROB H
ATOM   4649 HH12 ARG B  34      21.079  -8.939 -22.861  1.00  0.00      PROB H
ATOM   4650  NH2 ARG B  34      19.375 -10.249 -21.769  1.00  0.00      PROB N
ATOM   4651 HH21 ARG B  34      18.733 -10.691 -21.142  1.00  0.00      PROB H
ATOM   4652 HH22 ARG B  34      19.534 -10.588 -22.696  1.00  0.00      PROB H
ATOM   4653  C   ARG B  34      22.225  -5.819 -15.389  1.00  0.00      PROB C
ATOM   4654  O   ARG B  34      23.444  -5.508 -15.376  1.00  0.00      PROB O
ATOM   4655  N   PHE B  35      21.287  -5.074 -14.686  1.00  0.00      PROB N
ATOM   4656  HN  PHE B  35      20.346  -5.387 -14.785  1.00  0.00      PROB H
ATOM   4657  CA  PHE B  35      21.523  -3.727 -14.225  1.00  0.00      PROB C
ATOM   4658  HA  PHE B  35      22.547  -3.424 -14.386  1.00  0.00      PROB H
ATOM   4659  CB  PHE B  35      20.558  -2.786 -15.026  1.00  0.00      PROB C
ATOM   4660  HB1 PHE B  35      20.700  -1.716 -14.764  1.00  0.00      PROB H
ATOM   4661  HB2 PHE B  35      19.562  -3.109 -14.653  1.00  0.00      PROB H
ATOM   4662  CG  PHE B  35      20.419  -3.063 -16.468  1.00  0.00      PROB C
ATOM   4663  CD1 PHE B  35      19.159  -3.517 -16.967  1.00  0.00      PROB C
ATOM   4664  HD1 PHE B  35      18.384  -3.535 -16.215  1.00  0.00      PROB H
ATOM   4665  CE1 PHE B  35      18.967  -3.899 -18.270  1.00  0.00      PROB C
ATOM   4666  HE1 PHE B  35      18.004  -4.235 -18.625  1.00  0.00      PROB H
ATOM   4667  CZ  PHE B  35      19.936  -3.711 -19.195  1.00  0.00      PROB C
ATOM   4668  HZ  PHE B  35      19.767  -4.126 -20.178  1.00  0.00      PROB H
ATOM   4669  CD2 PHE B  35      21.376  -2.912 -17.424  1.00  0.00      PROB C
ATOM   4670  HD2 PHE B  35      22.356  -2.630 -17.069  1.00  0.00      PROB H
ATOM   4671  CE2 PHE B  35      21.195  -3.226 -18.779  1.00  0.00      PROB C
ATOM   4672  HE2 PHE B  35      22.080  -3.035 -19.368  1.00  0.00      PROB H
ATOM   4673  C   PHE B  35      21.286  -3.324 -12.810  1.00  0.00      PROB C
ATOM   4674  O   PHE B  35      21.466  -2.199 -12.429  1.00  0.00      PROB O
ATOM   4675  N   GLY B  36      20.993  -4.368 -11.947  1.00  0.00      PROB N
ATOM   4676  HN  GLY B  36      20.925  -5.339 -12.161  1.00  0.00      PROB H
ATOM   4677  CA  GLY B  36      20.722  -4.126 -10.587  1.00  0.00      PROB C
ATOM   4678  HA1 GLY B  36      19.686  -4.429 -10.541  1.00  0.00      PROB H
ATOM   4679  HA2 GLY B  36      20.938  -3.085 -10.397  1.00  0.00      PROB H
ATOM   4680  C   GLY B  36      21.456  -4.938  -9.598  1.00  0.00      PROB C
ATOM   4681  O   GLY B  36      21.212  -4.878  -8.386  1.00  0.00      PROB O
ATOM   4682  N   LYS B  37      22.433  -5.734 -10.093  1.00  0.00      PROB N
ATOM   4683  HN  LYS B  37      22.870  -5.371 -10.912  1.00  0.00      PROB H
ATOM   4684  CA  LYS B  37      23.252  -6.615  -9.246  1.00  0.00      PROB C
ATOM   4685  HA  LYS B  37      22.573  -7.306  -8.770  1.00  0.00      PROB H
ATOM   4686  CB  LYS B  37      24.326  -7.351 -10.039  1.00  0.00      PROB C
ATOM   4687  HB1 LYS B  37      24.928  -8.005  -9.372  1.00  0.00      PROB H
ATOM   4688  HB2 LYS B  37      25.161  -6.755 -10.464  1.00  0.00      PROB H
ATOM   4689  CG  LYS B  37      23.753  -8.251 -11.141  1.00  0.00      PROB C
ATOM   4690  HG1 LYS B  37      22.996  -7.722 -11.759  1.00  0.00      PROB H
ATOM   4691  HG2 LYS B  37      23.119  -9.000 -10.620  1.00  0.00      PROB H
ATOM   4692  CD  LYS B  37      24.767  -8.970 -12.023  1.00  0.00      PROB C
ATOM   4693  HD1 LYS B  37      24.291  -9.825 -12.549  1.00  0.00      PROB H
ATOM   4694  HD2 LYS B  37      25.416  -9.474 -11.275  1.00  0.00      PROB H
ATOM   4695  CE  LYS B  37      25.738  -8.151 -12.841  1.00  0.00      PROB C
ATOM   4696  HE1 LYS B  37      26.722  -8.548 -13.169  1.00  0.00      PROB H
ATOM   4697  HE2 LYS B  37      25.900  -7.316 -12.127  1.00  0.00      PROB H
ATOM   4698  NZ  LYS B  37      24.972  -7.594 -13.959  1.00  0.00      PROB N
ATOM   4699  HZ1 LYS B  37      25.292  -6.608 -14.032  1.00  0.00      PROB H
ATOM   4700  HZ2 LYS B  37      23.942  -7.652 -13.830  1.00  0.00      PROB H
ATOM   4701  HZ3 LYS B  37      25.331  -8.062 -14.815  1.00  0.00      PROB H
ATOM   4702  C   LYS B  37      24.025  -5.891  -8.069  1.00  0.00      PROB C
ATOM   4703  O   LYS B  37      23.935  -6.278  -6.894  1.00  0.00      PROB O
ATOM   4704  N   LEU B  38      24.737  -4.841  -8.484  1.00  0.00      PROB N
ATOM   4705  HN  LEU B  38      24.634  -4.632  -9.454  1.00  0.00      PROB H
ATOM   4706  CA  LEU B  38      25.462  -3.943  -7.655  1.00  0.00      PROB C
ATOM   4707  HA  LEU B  38      26.009  -4.582  -6.979  1.00  0.00      PROB H
ATOM   4708  CB  LEU B  38      26.497  -3.179  -8.389  1.00  0.00      PROB C
ATOM   4709  HB1 LEU B  38      26.055  -2.623  -9.243  1.00  0.00      PROB H
ATOM   4710  HB2 LEU B  38      27.068  -3.947  -8.954  1.00  0.00      PROB H
ATOM   4711  CG  LEU B  38      27.404  -2.126  -7.668  1.00  0.00      PROB C
ATOM   4712  HG  LEU B  38      26.670  -1.395  -7.264  1.00  0.00      PROB H
ATOM   4713  CD1 LEU B  38      28.364  -2.685  -6.678  1.00  0.00      PROB C
ATOM   4714 HD11 LEU B  38      29.241  -3.217  -7.106  1.00  0.00      PROB H
ATOM   4715 HD12 LEU B  38      27.831  -3.491  -6.129  1.00  0.00      PROB H
ATOM   4716 HD13 LEU B  38      28.582  -1.912  -5.911  1.00  0.00      PROB H
ATOM   4717  CD2 LEU B  38      28.211  -1.341  -8.688  1.00  0.00      PROB C
ATOM   4718 HD21 LEU B  38      27.752  -0.697  -9.468  1.00  0.00      PROB H
ATOM   4719 HD22 LEU B  38      28.898  -1.991  -9.271  1.00  0.00      PROB H
ATOM   4720 HD23 LEU B  38      28.839  -0.645  -8.091  1.00  0.00      PROB H
ATOM   4721  C   LEU B  38      24.553  -3.054  -6.784  1.00  0.00      PROB C
ATOM   4722  O   LEU B  38      24.639  -3.090  -5.528  1.00  0.00      PROB O
ATOM   4723  N   PRO B  39      23.524  -2.299  -7.343  1.00  0.00      PROB N
ATOM   4724  CD  PRO B  39      23.482  -1.855  -8.758  1.00  0.00      PROB C
ATOM   4725  HD1 PRO B  39      23.176  -2.706  -9.404  1.00  0.00      PROB H
ATOM   4726  HD2 PRO B  39      24.477  -1.475  -9.076  1.00  0.00      PROB H
ATOM   4727  CA  PRO B  39      22.384  -1.745  -6.565  1.00  0.00      PROB C
ATOM   4728  HA  PRO B  39      22.778  -0.876  -6.059  1.00  0.00      PROB H
ATOM   4729  CB  PRO B  39      21.446  -1.335  -7.732  1.00  0.00      PROB C
ATOM   4730  HB1 PRO B  39      20.835  -0.448  -7.460  1.00  0.00      PROB H
ATOM   4731  HB2 PRO B  39      20.700  -2.117  -7.990  1.00  0.00      PROB H
ATOM   4732  CG  PRO B  39      22.362  -0.732  -8.817  1.00  0.00      PROB C
ATOM   4733  HG1 PRO B  39      21.932  -0.761  -9.841  1.00  0.00      PROB H
ATOM   4734  HG2 PRO B  39      22.774   0.270  -8.570  1.00  0.00      PROB H
ATOM   4735  C   PRO B  39      21.776  -2.627  -5.461  1.00  0.00      PROB C
ATOM   4736  O   PRO B  39      21.760  -2.163  -4.316  1.00  0.00      PROB O
ATOM   4737  N   LEU B  40      21.349  -3.881  -5.871  1.00  0.00      PROB N
ATOM   4738  HN  LEU B  40      21.314  -4.208  -6.812  1.00  0.00      PROB H
ATOM   4739  CA  LEU B  40      20.944  -4.881  -4.909  1.00  0.00      PROB C
ATOM   4740  HA  LEU B  40      20.062  -4.563  -4.373  1.00  0.00      PROB H
ATOM   4741  CB  LEU B  40      20.529  -6.234  -5.653  1.00  0.00      PROB C
ATOM   4742  HB1 LEU B  40      20.583  -7.081  -4.935  1.00  0.00      PROB H
ATOM   4743  HB2 LEU B  40      21.319  -6.405  -6.415  1.00  0.00      PROB H
ATOM   4744  CG  LEU B  40      19.170  -6.209  -6.525  1.00  0.00      PROB C
ATOM   4745  HG  LEU B  40      19.168  -5.334  -7.210  1.00  0.00      PROB H
ATOM   4746  CD1 LEU B  40      19.067  -7.502  -7.353  1.00  0.00      PROB C
ATOM   4747 HD11 LEU B  40      20.093  -7.755  -7.695  1.00  0.00      PROB H
ATOM   4748 HD12 LEU B  40      18.392  -7.384  -8.228  1.00  0.00      PROB H
ATOM   4749 HD13 LEU B  40      18.578  -8.281  -6.730  1.00  0.00      PROB H
ATOM   4750  CD2 LEU B  40      17.945  -6.022  -5.598  1.00  0.00      PROB C
ATOM   4751 HD21 LEU B  40      17.027  -6.107  -6.218  1.00  0.00      PROB H
ATOM   4752 HD22 LEU B  40      18.047  -5.021  -5.127  1.00  0.00      PROB H
ATOM   4753 HD23 LEU B  40      18.071  -6.812  -4.827  1.00  0.00      PROB H
ATOM   4754  C   LEU B  40      21.962  -5.298  -3.819  1.00  0.00      PROB C
ATOM   4755  O   LEU B  40      21.643  -5.531  -2.624  1.00  0.00      PROB O
ATOM   4756  N   CYS B  41      23.264  -5.389  -4.146  1.00  0.00      PROB N
ATOM   4757  HN  CYS B  41      23.510  -5.302  -5.109  1.00  0.00      PROB H
ATOM   4758  CA  CYS B  41      24.339  -5.502  -3.189  1.00  0.00      PROB C
ATOM   4759  HA  CYS B  41      24.089  -6.343  -2.560  1.00  0.00      PROB H
ATOM   4760  CB  CYS B  41      25.686  -5.907  -3.867  1.00  0.00      PROB C
ATOM   4761  HB1 CYS B  41      26.439  -5.872  -3.051  1.00  0.00      PROB H
ATOM   4762  HB2 CYS B  41      26.076  -5.354  -4.748  1.00  0.00      PROB H
ATOM   4763  SG  CYS B  41      25.545  -7.638  -4.476  1.00  0.00      PROB S
ATOM   4764  HG1 CYS B  41      25.126  -7.175  -5.644  1.00  0.00      PROB H
ATOM   4765  C   CYS B  41      24.498  -4.261  -2.232  1.00  0.00      PROB C
ATOM   4766  O   CYS B  41      24.757  -4.343  -1.026  1.00  0.00      PROB O
ATOM   4767  N   LEU B  42      24.414  -2.995  -2.721  1.00  0.00      PROB N
ATOM   4768  HN  LEU B  42      24.261  -2.726  -3.669  1.00  0.00      PROB H
ATOM   4769  CA  LEU B  42      24.447  -1.876  -1.835  1.00  0.00      PROB C
ATOM   4770  HA  LEU B  42      25.284  -2.037  -1.172  1.00  0.00      PROB H
ATOM   4771  CB  LEU B  42      24.472  -0.543  -2.568  1.00  0.00      PROB C
ATOM   4772  HB1 LEU B  42      24.444   0.300  -1.845  1.00  0.00      PROB H
ATOM   4773  HB2 LEU B  42      23.517  -0.486  -3.132  1.00  0.00      PROB H
ATOM   4774  CG  LEU B  42      25.723  -0.330  -3.378  1.00  0.00      PROB C
ATOM   4775  HG  LEU B  42      26.026  -1.294  -3.842  1.00  0.00      PROB H
ATOM   4776  CD1 LEU B  42      25.624   0.752  -4.450  1.00  0.00      PROB C
ATOM   4777 HD11 LEU B  42      26.507   0.763  -5.125  1.00  0.00      PROB H
ATOM   4778 HD12 LEU B  42      25.395   1.751  -4.023  1.00  0.00      PROB H
ATOM   4779 HD13 LEU B  42      24.828   0.528  -5.191  1.00  0.00      PROB H
ATOM   4780  CD2 LEU B  42      26.939   0.039  -2.506  1.00  0.00      PROB C
ATOM   4781 HD21 LEU B  42      27.220  -0.762  -1.789  1.00  0.00      PROB H
ATOM   4782 HD22 LEU B  42      26.748   0.898  -1.828  1.00  0.00      PROB H
ATOM   4783 HD23 LEU B  42      27.733   0.247  -3.255  1.00  0.00      PROB H
ATOM   4784  C   LEU B  42      23.238  -1.883  -0.951  1.00  0.00      PROB C
ATOM   4785  O   LEU B  42      23.324  -1.637   0.283  1.00  0.00      PROB O
ATOM   4786  N   PHE B  43      22.068  -2.082  -1.589  1.00  0.00      PROB N
ATOM   4787  HN  PHE B  43      22.022  -2.178  -2.580  1.00  0.00      PROB H
ATOM   4788  CA  PHE B  43      20.775  -2.128  -0.902  1.00  0.00      PROB C
ATOM   4789  HA  PHE B  43      20.797  -1.146  -0.451  1.00  0.00      PROB H
ATOM   4790  CB  PHE B  43      19.639  -2.129  -1.933  1.00  0.00      PROB C
ATOM   4791  HB1 PHE B  43      19.935  -2.879  -2.697  1.00  0.00      PROB H
ATOM   4792  HB2 PHE B  43      19.585  -1.176  -2.501  1.00  0.00      PROB H
ATOM   4793  CG  PHE B  43      18.223  -2.474  -1.537  1.00  0.00      PROB C
ATOM   4794  CD1 PHE B  43      17.754  -1.915  -0.323  1.00  0.00      PROB C
ATOM   4795  HD1 PHE B  43      18.415  -1.237   0.196  1.00  0.00      PROB H
ATOM   4796  CE1 PHE B  43      16.445  -2.201   0.095  1.00  0.00      PROB C
ATOM   4797  HE1 PHE B  43      16.142  -1.705   1.005  1.00  0.00      PROB H
ATOM   4798  CZ  PHE B  43      15.478  -2.846  -0.749  1.00  0.00      PROB C
ATOM   4799  HZ  PHE B  43      14.475  -2.998  -0.377  1.00  0.00      PROB H
ATOM   4800  CD2 PHE B  43      17.305  -3.141  -2.351  1.00  0.00      PROB C
ATOM   4801  HD2 PHE B  43      17.717  -3.575  -3.250  1.00  0.00      PROB H
ATOM   4802  CE2 PHE B  43      16.045  -3.375  -1.926  1.00  0.00      PROB C
ATOM   4803  HE2 PHE B  43      15.401  -3.935  -2.588  1.00  0.00      PROB H
ATOM   4804  C   PHE B  43      20.684  -3.183   0.200  1.00  0.00      PROB C
ATOM   4805  O   PHE B  43      20.169  -2.888   1.320  1.00  0.00      PROB O
ATOM   4806  N   ILE B  44      21.248  -4.419   0.051  1.00  0.00      PROB N
ATOM   4807  HN  ILE B  44      21.691  -4.621  -0.819  1.00  0.00      PROB H
ATOM   4808  CA  ILE B  44      21.460  -5.317   1.217  1.00  0.00      PROB C
ATOM   4809  HA  ILE B  44      20.520  -5.474   1.725  1.00  0.00      PROB H
ATOM   4810  CB  ILE B  44      21.808  -6.742   0.791  1.00  0.00      PROB C
ATOM   4811  HB  ILE B  44      22.741  -6.765   0.188  1.00  0.00      PROB H
ATOM   4812  CG2 ILE B  44      22.308  -7.528   2.019  1.00  0.00      PROB C
ATOM   4813 HG21 ILE B  44      21.440  -7.641   2.703  1.00  0.00      PROB H
ATOM   4814 HG22 ILE B  44      23.261  -7.328   2.553  1.00  0.00      PROB H
ATOM   4815 HG23 ILE B  44      22.543  -8.550   1.651  1.00  0.00      PROB H
ATOM   4816  CG1 ILE B  44      20.640  -7.382   0.085  1.00  0.00      PROB C
ATOM   4817 HG11 ILE B  44      20.241  -6.808  -0.778  1.00  0.00      PROB H
ATOM   4818 HG12 ILE B  44      19.888  -7.459   0.899  1.00  0.00      PROB H
ATOM   4819  CD  ILE B  44      21.026  -8.884  -0.346  1.00  0.00      PROB C
ATOM   4820  HD1 ILE B  44      21.941  -8.763  -0.966  1.00  0.00      PROB H
ATOM   4821  HD2 ILE B  44      20.220  -9.282  -0.999  1.00  0.00      PROB H
ATOM   4822  HD3 ILE B  44      21.091  -9.512   0.568  1.00  0.00      PROB H
ATOM   4823  C   ILE B  44      22.299  -4.780   2.366  1.00  0.00      PROB C
ATOM   4824  O   ILE B  44      21.826  -4.877   3.522  1.00  0.00      PROB O
ATOM   4825  N   CYS B  45      23.392  -4.090   2.079  1.00  0.00      PROB N
ATOM   4826  HN  CYS B  45      23.543  -4.041   1.095  1.00  0.00      PROB H
ATOM   4827  CA  CYS B  45      24.261  -3.318   2.989  1.00  0.00      PROB C
ATOM   4828  HA  CYS B  45      24.389  -4.089   3.734  1.00  0.00      PROB H
ATOM   4829  CB  CYS B  45      25.559  -2.886   2.279  1.00  0.00      PROB C
ATOM   4830  HB1 CYS B  45      26.185  -2.238   2.929  1.00  0.00      PROB H
ATOM   4831  HB2 CYS B  45      25.288  -2.132   1.509  1.00  0.00      PROB H
ATOM   4832  SG  CYS B  45      26.490  -4.311   1.678  1.00  0.00      PROB S
ATOM   4833  HG1 CYS B  45      25.747  -4.602   0.620  1.00  0.00      PROB H
ATOM   4834  C   CYS B  45      23.463  -2.132   3.655  1.00  0.00      PROB C
ATOM   4835  O   CYS B  45      23.591  -1.953   4.838  1.00  0.00      PROB O
ATOM   4836  N   ILE B  46      22.692  -1.378   2.901  1.00  0.00      PROB N
ATOM   4837  HN  ILE B  46      22.737  -1.437   1.907  1.00  0.00      PROB H
ATOM   4838  CA  ILE B  46      21.780  -0.410   3.399  1.00  0.00      PROB C
ATOM   4839  HA  ILE B  46      22.297   0.392   3.906  1.00  0.00      PROB H
ATOM   4840  CB  ILE B  46      21.010   0.216   2.186  1.00  0.00      PROB C
ATOM   4841  HB  ILE B  46      20.697  -0.645   1.558  1.00  0.00      PROB H
ATOM   4842  CG2 ILE B  46      19.619   0.823   2.552  1.00  0.00      PROB C
ATOM   4843 HG21 ILE B  46      19.805   1.798   3.052  1.00  0.00      PROB H
ATOM   4844 HG22 ILE B  46      18.958   0.158   3.149  1.00  0.00      PROB H
ATOM   4845 HG23 ILE B  46      19.043   0.971   1.614  1.00  0.00      PROB H
ATOM   4846  CG1 ILE B  46      21.937   1.149   1.331  1.00  0.00      PROB C
ATOM   4847 HG11 ILE B  46      22.748   0.492   0.947  1.00  0.00      PROB H
ATOM   4848 HG12 ILE B  46      22.410   1.989   1.883  1.00  0.00      PROB H
ATOM   4849  CD  ILE B  46      21.238   1.800   0.125  1.00  0.00      PROB C
ATOM   4850  HD1 ILE B  46      20.817   0.969  -0.482  1.00  0.00      PROB H
ATOM   4851  HD2 ILE B  46      21.964   2.351  -0.510  1.00  0.00      PROB H
ATOM   4852  HD3 ILE B  46      20.536   2.541   0.562  1.00  0.00      PROB H
ATOM   4853  C   ILE B  46      20.844  -1.011   4.458  1.00  0.00      PROB C
ATOM   4854  O   ILE B  46      20.968  -0.561   5.653  1.00  0.00      PROB O
ATOM   4855  N   ILE B  47      20.162  -2.178   4.220  1.00  0.00      PROB N
ATOM   4856  HN  ILE B  47      20.064  -2.520   3.288  1.00  0.00      PROB H
ATOM   4857  CA  ILE B  47      19.256  -2.832   5.221  1.00  0.00      PROB C
ATOM   4858  HA  ILE B  47      18.619  -2.071   5.647  1.00  0.00      PROB H
ATOM   4859  CB  ILE B  47      18.365  -3.918   4.632  1.00  0.00      PROB C
ATOM   4860  HB  ILE B  47      19.054  -4.452   3.943  1.00  0.00      PROB H
ATOM   4861  CG2 ILE B  47      17.830  -5.094   5.571  1.00  0.00      PROB C
ATOM   4862 HG21 ILE B  47      17.423  -4.622   6.492  1.00  0.00      PROB H
ATOM   4863 HG22 ILE B  47      18.617  -5.840   5.809  1.00  0.00      PROB H
ATOM   4864 HG23 ILE B  47      16.972  -5.587   5.066  1.00  0.00      PROB H
ATOM   4865  CG1 ILE B  47      17.197  -3.332   3.733  1.00  0.00      PROB C
ATOM   4866 HG11 ILE B  47      16.778  -4.224   3.221  1.00  0.00      PROB H
ATOM   4867 HG12 ILE B  47      17.682  -2.638   3.013  1.00  0.00      PROB H
ATOM   4868  CD  ILE B  47      16.067  -2.736   4.650  1.00  0.00      PROB C
ATOM   4869  HD1 ILE B  47      16.016  -3.317   5.595  1.00  0.00      PROB H
ATOM   4870  HD2 ILE B  47      15.176  -2.597   4.002  1.00  0.00      PROB H
ATOM   4871  HD3 ILE B  47      16.428  -1.701   4.833  1.00  0.00      PROB H
ATOM   4872  C   ILE B  47      19.973  -3.308   6.445  1.00  0.00      PROB C
ATOM   4873  O   ILE B  47      19.526  -3.069   7.509  1.00  0.00      PROB O
ATOM   4874  N   LEU B  48      21.065  -4.012   6.211  1.00  0.00      PROB N
ATOM   4875  HN  LEU B  48      21.323  -4.124   5.255  1.00  0.00      PROB H
ATOM   4876  CA  LEU B  48      21.864  -4.600   7.280  1.00  0.00      PROB C
ATOM   4877  HA  LEU B  48      21.300  -5.270   7.912  1.00  0.00      PROB H
ATOM   4878  CB  LEU B  48      23.012  -5.408   6.701  1.00  0.00      PROB C
ATOM   4879  HB1 LEU B  48      23.842  -5.461   7.437  1.00  0.00      PROB H
ATOM   4880  HB2 LEU B  48      23.469  -4.924   5.812  1.00  0.00      PROB H
ATOM   4881  CG  LEU B  48      22.579  -6.868   6.239  1.00  0.00      PROB C
ATOM   4882  HG  LEU B  48      21.700  -6.745   5.571  1.00  0.00      PROB H
ATOM   4883  CD1 LEU B  48      23.676  -7.492   5.296  1.00  0.00      PROB C
ATOM   4884 HD11 LEU B  48      24.588  -7.654   5.908  1.00  0.00      PROB H
ATOM   4885 HD12 LEU B  48      23.989  -6.843   4.450  1.00  0.00      PROB H
ATOM   4886 HD13 LEU B  48      23.224  -8.373   4.793  1.00  0.00      PROB H
ATOM   4887  CD2 LEU B  48      22.414  -7.747   7.489  1.00  0.00      PROB C
ATOM   4888 HD21 LEU B  48      21.564  -7.427   8.130  1.00  0.00      PROB H
ATOM   4889 HD22 LEU B  48      23.303  -7.607   8.141  1.00  0.00      PROB H
ATOM   4890 HD23 LEU B  48      22.218  -8.814   7.249  1.00  0.00      PROB H
ATOM   4891  C   LEU B  48      22.445  -3.465   8.160  1.00  0.00      PROB C
ATOM   4892  O   LEU B  48      22.305  -3.506   9.399  1.00  0.00      PROB O
ATOM   4893  N   THR B  49      23.023  -2.375   7.633  1.00  0.00      PROB N
ATOM   4894  HN  THR B  49      22.850  -2.169   6.673  1.00  0.00      PROB H
ATOM   4895  CA  THR B  49      23.544  -1.232   8.458  1.00  0.00      PROB C
ATOM   4896  HA  THR B  49      24.154  -1.775   9.164  1.00  0.00      PROB H
ATOM   4897  CB  THR B  49      24.336  -0.213   7.600  1.00  0.00      PROB C
ATOM   4898  HB  THR B  49      23.654   0.338   6.919  1.00  0.00      PROB H
ATOM   4899  OG1 THR B  49      25.362  -0.802   6.853  1.00  0.00      PROB O
ATOM   4900  HG1 THR B  49      24.956  -1.232   6.097  1.00  0.00      PROB H
ATOM   4901  CG2 THR B  49      24.925   0.786   8.521  1.00  0.00      PROB C
ATOM   4902 HG21 THR B  49      25.478   1.325   7.722  1.00  0.00      PROB H
ATOM   4903 HG22 THR B  49      25.686   0.314   9.179  1.00  0.00      PROB H
ATOM   4904 HG23 THR B  49      24.255   1.405   9.155  1.00  0.00      PROB H
ATOM   4905  C   THR B  49      22.502  -0.573   9.246  1.00  0.00      PROB C
ATOM   4906  O   THR B  49      22.674  -0.142  10.353  1.00  0.00      PROB O
ATOM   4907  N   ALA B  50      21.249  -0.413   8.663  1.00  0.00      PROB N
ATOM   4908  HN  ALA B  50      21.004  -0.697   7.739  1.00  0.00      PROB H
ATOM   4909  CA  ALA B  50      20.172   0.300   9.230  1.00  0.00      PROB C
ATOM   4910  HA  ALA B  50      20.725   1.089   9.718  1.00  0.00      PROB H
ATOM   4911  CB  ALA B  50      19.084   0.716   8.253  1.00  0.00      PROB C
ATOM   4912  HB1 ALA B  50      19.485   1.516   7.594  1.00  0.00      PROB H
ATOM   4913  HB2 ALA B  50      18.141   1.085   8.709  1.00  0.00      PROB H
ATOM   4914  HB3 ALA B  50      18.785  -0.136   7.606  1.00  0.00      PROB H
ATOM   4915  C   ALA B  50      19.455  -0.375  10.442  1.00  0.00      PROB C
ATOM   4916  O   ALA B  50      19.123   0.296  11.431  1.00  0.00      PROB O
ATOM   4917  N   VAL B  51      19.421  -1.711  10.448  1.00  0.00      PROB N
ATOM   4918  HN  VAL B  51      19.658  -2.197   9.611  1.00  0.00      PROB H
ATOM   4919  CA  VAL B  51      19.214  -2.553  11.634  1.00  0.00      PROB C
ATOM   4920  HA  VAL B  51      18.215  -2.327  11.976  1.00  0.00      PROB H
ATOM   4921  CB  VAL B  51      19.193  -4.020  11.154  1.00  0.00      PROB C
ATOM   4922  HB  VAL B  51      20.046  -4.375  10.536  1.00  0.00      PROB H
ATOM   4923  CG1 VAL B  51      19.298  -4.970  12.364  1.00  0.00      PROB C
ATOM   4924 HG11 VAL B  51      18.668  -4.494  13.146  1.00  0.00      PROB H
ATOM   4925 HG12 VAL B  51      20.337  -5.015  12.757  1.00  0.00      PROB H
ATOM   4926 HG13 VAL B  51      18.815  -5.964  12.253  1.00  0.00      PROB H
ATOM   4927  CG2 VAL B  51      17.800  -4.156  10.522  1.00  0.00      PROB C
ATOM   4928 HG21 VAL B  51      17.885  -5.172  10.081  1.00  0.00      PROB H
ATOM   4929 HG22 VAL B  51      17.586  -3.400   9.737  1.00  0.00      PROB H
ATOM   4930 HG23 VAL B  51      16.963  -4.057  11.246  1.00  0.00      PROB H
ATOM   4931  C   VAL B  51      20.277  -2.263  12.698  1.00  0.00      PROB C
ATOM   4932  O   VAL B  51      19.929  -2.144  13.860  1.00  0.00      PROB O
ATOM   4933  N   THR B  52      21.573  -2.049  12.249  1.00  0.00      PROB N
ATOM   4934  HN  THR B  52      21.788  -2.234  11.294  1.00  0.00      PROB H
ATOM   4935  CA  THR B  52      22.699  -1.894  13.105  1.00  0.00      PROB C
ATOM   4936  HA  THR B  52      22.569  -2.703  13.809  1.00  0.00      PROB H
ATOM   4937  CB  THR B  52      24.118  -2.161  12.444  1.00  0.00      PROB C
ATOM   4938  HB  THR B  52      24.473  -1.354  11.768  1.00  0.00      PROB H
ATOM   4939  OG1 THR B  52      24.189  -3.342  11.610  1.00  0.00      PROB O
ATOM   4940  HG1 THR B  52      23.454  -3.273  10.997  1.00  0.00      PROB H
ATOM   4941  CG2 THR B  52      25.097  -2.467  13.553  1.00  0.00      PROB C
ATOM   4942 HG21 THR B  52      25.498  -1.575  14.080  1.00  0.00      PROB H
ATOM   4943 HG22 THR B  52      26.016  -2.957  13.165  1.00  0.00      PROB H
ATOM   4944 HG23 THR B  52      24.655  -3.070  14.374  1.00  0.00      PROB H
ATOM   4945  C   THR B  52      22.622  -0.515  13.818  1.00  0.00      PROB C
ATOM   4946  O   THR B  52      22.796  -0.411  15.047  1.00  0.00      PROB O
ATOM   4947  N   VAL B  53      22.302   0.599  13.056  1.00  0.00      PROB N
ATOM   4948  HN  VAL B  53      22.161   0.513  12.073  1.00  0.00      PROB H
ATOM   4949  CA  VAL B  53      22.252   1.938  13.623  1.00  0.00      PROB C
ATOM   4950  HA  VAL B  53      23.281   2.166  13.857  1.00  0.00      PROB H
ATOM   4951  CB  VAL B  53      21.820   3.008  12.569  1.00  0.00      PROB C
ATOM   4952  HB  VAL B  53      21.008   2.551  11.964  1.00  0.00      PROB H
ATOM   4953  CG1 VAL B  53      21.279   4.348  13.212  1.00  0.00      PROB C
ATOM   4954 HG11 VAL B  53      21.874   4.745  14.063  1.00  0.00      PROB H
ATOM   4955 HG12 VAL B  53      20.223   4.158  13.499  1.00  0.00      PROB H
ATOM   4956 HG13 VAL B  53      21.239   5.142  12.436  1.00  0.00      PROB H
ATOM   4957  CG2 VAL B  53      23.037   3.189  11.663  1.00  0.00      PROB C
ATOM   4958 HG21 VAL B  53      23.316   2.261  11.119  1.00  0.00      PROB H
ATOM   4959 HG22 VAL B  53      23.821   3.679  12.278  1.00  0.00      PROB H
ATOM   4960 HG23 VAL B  53      22.799   3.936  10.875  1.00  0.00      PROB H
ATOM   4961  C   VAL B  53      21.399   2.104  14.802  1.00  0.00      PROB C
ATOM   4962  O   VAL B  53      21.804   2.653  15.819  1.00  0.00      PROB O
ATOM   4963  N   VAL B  54      20.135   1.656  14.648  1.00  0.00      PROB N
ATOM   4964  HN  VAL B  54      19.865   1.107  13.861  1.00  0.00      PROB H
ATOM   4965  CA  VAL B  54      19.074   1.792  15.653  1.00  0.00      PROB C
ATOM   4966  HA  VAL B  54      18.861   2.823  15.893  1.00  0.00      PROB H
ATOM   4967  CB  VAL B  54      17.781   1.360  14.968  1.00  0.00      PROB C
ATOM   4968  HB  VAL B  54      17.916   0.359  14.506  1.00  0.00      PROB H
ATOM   4969  CG1 VAL B  54      16.523   1.290  15.993  1.00  0.00      PROB C
ATOM   4970 HG11 VAL B  54      15.584   1.076  15.439  1.00  0.00      PROB H
ATOM   4971 HG12 VAL B  54      16.431   2.257  16.531  1.00  0.00      PROB H
ATOM   4972 HG13 VAL B  54      16.615   0.553  16.819  1.00  0.00      PROB H
ATOM   4973  CG2 VAL B  54      17.378   2.179  13.745  1.00  0.00      PROB C
ATOM   4974 HG21 VAL B  54      16.526   1.663  13.251  1.00  0.00      PROB H
ATOM   4975 HG22 VAL B  54      18.236   2.248  13.043  1.00  0.00      PROB H
ATOM   4976 HG23 VAL B  54      17.037   3.218  13.939  1.00  0.00      PROB H
ATOM   4977  C   VAL B  54      19.391   0.966  16.885  1.00  0.00      PROB C
ATOM   4978  O   VAL B  54      19.289   1.531  18.037  1.00  0.00      PROB O
ATOM   4979  N   THR B  55      19.911  -0.264  16.672  1.00  0.00      PROB N
ATOM   4980  HN  THR B  55      20.129  -0.577  15.751  1.00  0.00      PROB H
ATOM   4981  CA  THR B  55      20.336  -1.143  17.855  1.00  0.00      PROB C
ATOM   4982  HA  THR B  55      19.509  -1.004  18.535  1.00  0.00      PROB H
ATOM   4983  CB  THR B  55      20.465  -2.629  17.433  1.00  0.00      PROB C
ATOM   4984  HB  THR B  55      20.890  -3.231  18.264  1.00  0.00      PROB H
ATOM   4985  OG1 THR B  55      21.228  -2.780  16.252  1.00  0.00      PROB O
ATOM   4986  HG1 THR B  55      20.669  -2.463  15.539  1.00  0.00      PROB H
ATOM   4987  CG2 THR B  55      19.037  -3.296  17.241  1.00  0.00      PROB C
ATOM   4988 HG21 THR B  55      18.395  -3.103  18.127  1.00  0.00      PROB H
ATOM   4989 HG22 THR B  55      19.167  -4.381  17.040  1.00  0.00      PROB H
ATOM   4990 HG23 THR B  55      18.647  -2.739  16.362  1.00  0.00      PROB H
ATOM   4991  C   THR B  55      21.635  -0.708  18.606  1.00  0.00      PROB C
ATOM   4992  O   THR B  55      21.907  -0.811  19.790  1.00  0.00      PROB O
ATOM   4993  N   THR B  56      22.468   0.053  17.874  1.00  0.00      PROB N
ATOM   4994  HN  THR B  56      22.315   0.093  16.890  1.00  0.00      PROB H
ATOM   4995  CA  THR B  56      23.670   0.667  18.502  1.00  0.00      PROB C
ATOM   4996  HA  THR B  56      24.049   0.031  19.288  1.00  0.00      PROB H
ATOM   4997  CB  THR B  56      24.651   1.222  17.466  1.00  0.00      PROB C
ATOM   4998  HB  THR B  56      24.233   2.072  16.886  1.00  0.00      PROB H
ATOM   4999  OG1 THR B  56      25.015   0.193  16.515  1.00  0.00      PROB O
ATOM   5000  HG1 THR B  56      24.267   0.035  15.935  1.00  0.00      PROB H
ATOM   5001  CG2 THR B  56      26.030   1.625  18.158  1.00  0.00      PROB C
ATOM   5002 HG21 THR B  56      25.863   2.468  18.863  1.00  0.00      PROB H
ATOM   5003 HG22 THR B  56      26.719   1.919  17.337  1.00  0.00      PROB H
ATOM   5004 HG23 THR B  56      26.313   0.686  18.679  1.00  0.00      PROB H
ATOM   5005  C   THR B  56      23.253   1.882  19.382  1.00  0.00      PROB C
ATOM   5006  O   THR B  56      23.565   1.963  20.568  1.00  0.00      PROB O
ATOM   5007  N   ALA B  57      22.375   2.753  18.755  1.00  0.00      PROB N
ATOM   5008  HN  ALA B  57      22.217   2.684  17.773  1.00  0.00      PROB H
ATOM   5009  CA  ALA B  57      21.794   3.925  19.426  1.00  0.00      PROB C
ATOM   5010  HA  ALA B  57      22.629   4.552  19.702  1.00  0.00      PROB H
ATOM   5011  CB  ALA B  57      21.080   4.743  18.442  1.00  0.00      PROB C
ATOM   5012  HB1 ALA B  57      20.651   5.681  18.853  1.00  0.00      PROB H
ATOM   5013  HB2 ALA B  57      20.369   4.036  17.962  1.00  0.00      PROB H
ATOM   5014  HB3 ALA B  57      21.812   4.875  17.617  1.00  0.00      PROB H
ATOM   5015  C   ALA B  57      20.940   3.684  20.629  1.00  0.00      PROB C
ATOM   5016  O   ALA B  57      20.965   4.376  21.649  1.00  0.00      PROB O
ATOM   5017  N   HSD B  58      20.160   2.619  20.544  1.00  0.00      PROB N
ATOM   5018  HN  HSD B  58      20.099   2.139  19.672  1.00  0.00      PROB H
ATOM   5019  CA  HSD B  58      19.353   2.120  21.666  1.00  0.00      PROB C
ATOM   5020  HA  HSD B  58      18.899   2.923  22.228  1.00  0.00      PROB H
ATOM   5021  CB  HSD B  58      18.164   1.205  21.176  1.00  0.00      PROB C
ATOM   5022  HB1 HSD B  58      17.707   0.713  22.061  1.00  0.00      PROB H
ATOM   5023  HB2 HSD B  58      18.552   0.432  20.479  1.00  0.00      PROB H
ATOM   5024  ND1 HSD B  58      15.780   1.168  20.311  1.00  0.00      PROB N
ATOM   5025  HD1 HSD B  58      15.476   0.350  20.798  1.00  0.00      PROB H
ATOM   5026  CG  HSD B  58      16.989   1.865  20.482  1.00  0.00      PROB C
ATOM   5027  CE1 HSD B  58      14.910   2.020  19.707  1.00  0.00      PROB C
ATOM   5028  HE1 HSD B  58      13.846   1.839  19.557  1.00  0.00      PROB H
ATOM   5029  NE2 HSD B  58      15.520   3.237  19.457  1.00  0.00      PROB N
ATOM   5030  CD2 HSD B  58      16.826   3.098  19.942  1.00  0.00      PROB C
ATOM   5031  HD2 HSD B  58      17.503   3.830  19.518  1.00  0.00      PROB H
ATOM   5032  C   HSD B  58      20.138   1.377  22.735  1.00  0.00      PROB C
ATOM   5033  O   HSD B  58      19.819   1.595  23.929  1.00  0.00      PROB O
ATOM   5034  N   HSD B  59      21.310   0.639  22.377  1.00  0.00      PROB N
ATOM   5035  HN  HSD B  59      21.532   0.430  21.427  1.00  0.00      PROB H
ATOM   5036  CA  HSD B  59      22.275   0.267  23.375  1.00  0.00      PROB C
ATOM   5037  HA  HSD B  59      21.829  -0.428  24.071  1.00  0.00      PROB H
ATOM   5038  CB  HSD B  59      23.391  -0.590  22.775  1.00  0.00      PROB C
ATOM   5039  HB1 HSD B  59      24.295  -0.465  23.408  1.00  0.00      PROB H
ATOM   5040  HB2 HSD B  59      23.670  -0.219  21.766  1.00  0.00      PROB H
ATOM   5041  ND1 HSD B  59      22.345  -2.683  22.068  1.00  0.00      PROB N
ATOM   5042  HD1 HSD B  59      21.933  -2.304  21.239  1.00  0.00      PROB H
ATOM   5043  CG  HSD B  59      23.151  -1.976  22.916  1.00  0.00      PROB C
ATOM   5044  CE1 HSD B  59      22.476  -3.997  22.357  1.00  0.00      PROB C
ATOM   5045  HE1 HSD B  59      21.860  -4.786  21.926  1.00  0.00      PROB H
ATOM   5046  NE2 HSD B  59      23.199  -4.182  23.468  1.00  0.00      PROB N
ATOM   5047  CD2 HSD B  59      23.643  -2.903  23.807  1.00  0.00      PROB C
ATOM   5048  HD2 HSD B  59      24.478  -2.910  24.498  1.00  0.00      PROB H
ATOM   5049  C   HSD B  59      22.899   1.353  24.252  1.00  0.00      PROB C
ATOM   5050  O   HSD B  59      22.946   1.221  25.475  1.00  0.00      PROB O
ATOM   5051  N   THR B  60      23.357   2.474  23.645  1.00  0.00      PROB N
ATOM   5052  HN  THR B  60      23.433   2.614  22.661  1.00  0.00      PROB H
ATOM   5053  CA  THR B  60      23.844   3.692  24.275  1.00  0.00      PROB C
ATOM   5054  HA  THR B  60      24.638   3.349  24.923  1.00  0.00      PROB H
ATOM   5055  CB  THR B  60      24.266   4.690  23.205  1.00  0.00      PROB C
ATOM   5056  HB  THR B  60      23.404   5.312  22.884  1.00  0.00      PROB H
ATOM   5057  OG1 THR B  60      24.883   4.048  22.097  1.00  0.00      PROB O
ATOM   5058  HG1 THR B  60      24.945   4.630  21.337  1.00  0.00      PROB H
ATOM   5059  CG2 THR B  60      25.289   5.585  23.899  1.00  0.00      PROB C
ATOM   5060 HG21 THR B  60      25.005   6.141  24.818  1.00  0.00      PROB H
ATOM   5061 HG22 THR B  60      25.618   6.380  23.196  1.00  0.00      PROB H
[truncated: 1,369,628 more chars]
