# Supplementary material for: Conformational changes in the essential E. coli septal cell wall synthesis complex suggest an activation mechanism
Source: Nat Commun. 2023 Jul 31;14:4585. doi: 10.1038/s41467-023-39921-4 (PMC10390529; doi:10.1038/s41467-023-39921-4)
Supplement: Supplementary file 5 — Supplementary Data 2 [file 41467_2023_39921_MOESM5_ESM.zip › Supplementary Data 2/coordinates-after-1-microsecond-MD/R61E_lastframe.pdb]

TITLE     MDANALYSIS FRAMES FROM 0, STEP 1: Created by PDBWriter
CRYST1  179.066  179.066  196.834  90.00  90.00  90.00 P 1           1
MODEL        1
ATOM      1  CAY ASN A  20      -5.647 -47.962 -16.887  1.00  0.00      PROA C
ATOM      2  HY1 ASN A  20      -5.171 -48.769 -16.290  1.00  0.00      PROA H
ATOM      3  HY2 ASN A  20      -4.801 -47.465 -17.410  1.00  0.00      PROA H
ATOM      4  HY3 ASN A  20      -6.382 -48.406 -17.591  1.00  0.00      PROA H
ATOM      5  CY  ASN A  20      -6.202 -47.007 -15.967  1.00  0.00      PROA C
ATOM      6  OY  ASN A  20      -5.646 -45.929 -15.733  1.00  0.00      PROA O
ATOM      7  N   ASN A  20      -7.347 -47.361 -15.332  1.00  0.00      PROA N
ATOM      8  HN  ASN A  20      -7.664 -48.306 -15.300  1.00  0.00      PROA H
ATOM      9  CA  ASN A  20      -8.148 -46.433 -14.553  1.00  0.00      PROA C
ATOM     10  HA  ASN A  20      -8.261 -45.543 -15.154  1.00  0.00      PROA H
ATOM     11  CB  ASN A  20      -9.543 -47.149 -14.217  1.00  0.00      PROA C
ATOM     12  HB1 ASN A  20      -9.396 -48.027 -13.553  1.00  0.00      PROA H
ATOM     13  HB2 ASN A  20      -9.971 -47.577 -15.149  1.00  0.00      PROA H
ATOM     14  CG  ASN A  20     -10.443 -46.182 -13.516  1.00  0.00      PROA C
ATOM     15  OD1 ASN A  20     -10.166 -44.988 -13.439  1.00  0.00      PROA O
ATOM     16  ND2 ASN A  20     -11.483 -46.729 -12.805  1.00  0.00      PROA N
ATOM     17 HD21 ASN A  20     -11.813 -47.669 -12.895  1.00  0.00      PROA H
ATOM     18 HD22 ASN A  20     -12.013 -46.023 -12.337  1.00  0.00      PROA H
ATOM     19  C   ASN A  20      -7.305 -45.928 -13.302  1.00  0.00      PROA C
ATOM     20  O   ASN A  20      -6.550 -46.702 -12.716  1.00  0.00      PROA O
ATOM     21  N   ASN A  21      -7.435 -44.696 -12.860  1.00  0.00      PROA N
ATOM     22  HN  ASN A  21      -7.933 -43.989 -13.356  1.00  0.00      PROA H
ATOM     23  CA  ASN A  21      -6.737 -44.287 -11.559  1.00  0.00      PROA C
ATOM     24  HA  ASN A  21      -5.985 -44.983 -11.217  1.00  0.00      PROA H
ATOM     25  CB  ASN A  21      -6.256 -42.871 -11.675  1.00  0.00      PROA C
ATOM     26  HB1 ASN A  21      -5.885 -42.420 -10.730  1.00  0.00      PROA H
ATOM     27  HB2 ASN A  21      -7.098 -42.242 -12.034  1.00  0.00      PROA H
ATOM     28  CG  ASN A  21      -5.059 -42.839 -12.670  1.00  0.00      PROA C
ATOM     29  OD1 ASN A  21      -4.027 -43.520 -12.571  1.00  0.00      PROA O
ATOM     30  ND2 ASN A  21      -5.254 -42.213 -13.850  1.00  0.00      PROA N
ATOM     31 HD21 ASN A  21      -6.141 -41.857 -14.145  1.00  0.00      PROA H
ATOM     32 HD22 ASN A  21      -4.545 -42.200 -14.554  1.00  0.00      PROA H
ATOM     33  C   ASN A  21      -7.761 -44.326 -10.414  1.00  0.00      PROA C
ATOM     34  O   ASN A  21      -7.362 -44.282  -9.282  1.00  0.00      PROA O
ATOM     35  N   GLY A  22      -9.028 -44.509 -10.735  1.00  0.00      PROA N
ATOM     36  HN  GLY A  22      -9.267 -44.652 -11.692  1.00  0.00      PROA H
ATOM     37  CA  GLY A  22     -10.083 -44.744  -9.724  1.00  0.00      PROA C
ATOM     38  HA1 GLY A  22     -11.068 -44.783 -10.166  1.00  0.00      PROA H
ATOM     39  HA2 GLY A  22     -10.012 -43.915  -9.036  1.00  0.00      PROA H
ATOM     40  C   GLY A  22     -10.015 -45.965  -8.910  1.00  0.00      PROA C
ATOM     41  O   GLY A  22     -10.234 -46.078  -7.690  1.00  0.00      PROA O
ATOM     42  N   THR A  23      -9.748 -47.112  -9.661  1.00  0.00      PROA N
ATOM     43  HN  THR A  23      -9.515 -47.062 -10.629  1.00  0.00      PROA H
ATOM     44  CA  THR A  23      -9.476 -48.431  -9.020  1.00  0.00      PROA C
ATOM     45  HA  THR A  23     -10.407 -48.666  -8.526  1.00  0.00      PROA H
ATOM     46  CB  THR A  23      -9.177 -49.450 -10.035  1.00  0.00      PROA C
ATOM     47  HB  THR A  23      -8.748 -50.355  -9.555  1.00  0.00      PROA H
ATOM     48  OG1 THR A  23      -8.289 -49.020 -11.087  1.00  0.00      PROA O
ATOM     49  HG1 THR A  23      -7.785 -49.795 -11.347  1.00  0.00      PROA H
ATOM     50  CG2 THR A  23     -10.563 -49.811 -10.668  1.00  0.00      PROA C
ATOM     51 HG21 THR A  23     -10.704 -48.841 -11.190  1.00  0.00      PROA H
ATOM     52 HG22 THR A  23     -11.364 -50.010  -9.924  1.00  0.00      PROA H
ATOM     53 HG23 THR A  23     -10.617 -50.598 -11.451  1.00  0.00      PROA H
ATOM     54  C   THR A  23      -8.281 -48.429  -8.046  1.00  0.00      PROA C
ATOM     55  O   THR A  23      -8.444 -48.718  -6.886  1.00  0.00      PROA O
ATOM     56  N   ARG A  24      -7.171 -47.860  -8.481  1.00  0.00      PROA N
ATOM     57  HN  ARG A  24      -7.098 -47.632  -9.449  1.00  0.00      PROA H
ATOM     58  CA  ARG A  24      -5.885 -47.597  -7.717  1.00  0.00      PROA C
ATOM     59  HA  ARG A  24      -5.627 -48.560  -7.301  1.00  0.00      PROA H
ATOM     60  CB  ARG A  24      -4.825 -47.093  -8.702  1.00  0.00      PROA C
ATOM     61  HB1 ARG A  24      -3.882 -46.941  -8.134  1.00  0.00      PROA H
ATOM     62  HB2 ARG A  24      -5.103 -46.062  -9.010  1.00  0.00      PROA H
ATOM     63  CG  ARG A  24      -4.540 -47.888  -9.988  1.00  0.00      PROA C
ATOM     64  HG1 ARG A  24      -5.436 -48.251 -10.536  1.00  0.00      PROA H
ATOM     65  HG2 ARG A  24      -3.992 -48.809  -9.697  1.00  0.00      PROA H
ATOM     66  CD  ARG A  24      -3.678 -47.201 -11.076  1.00  0.00      PROA C
ATOM     67  HD1 ARG A  24      -4.094 -46.218 -11.385  1.00  0.00      PROA H
ATOM     68  HD2 ARG A  24      -3.704 -47.801 -12.011  1.00  0.00      PROA H
ATOM     69  NE  ARG A  24      -2.273 -47.132 -10.637  1.00  0.00      PROA N
ATOM     70  HE  ARG A  24      -2.188 -47.232  -9.645  1.00  0.00      PROA H
ATOM     71  CZ  ARG A  24      -1.168 -46.980 -11.379  1.00  0.00      PROA C
ATOM     72  NH1 ARG A  24      -1.275 -46.627 -12.650  1.00  0.00      PROA N
ATOM     73 HH11 ARG A  24      -2.167 -46.584 -13.099  1.00  0.00      PROA H
ATOM     74 HH12 ARG A  24      -0.426 -46.337 -13.092  1.00  0.00      PROA H
ATOM     75  NH2 ARG A  24      -0.022 -47.064 -10.784  1.00  0.00      PROA N
ATOM     76 HH21 ARG A  24       0.811 -46.750 -11.239  1.00  0.00      PROA H
ATOM     77 HH22 ARG A  24      -0.065 -47.221  -9.797  1.00  0.00      PROA H
ATOM     78  C   ARG A  24      -6.152 -46.629  -6.534  1.00  0.00      PROA C
ATOM     79  O   ARG A  24      -5.648 -46.838  -5.496  1.00  0.00      PROA O
ATOM     80  N   LEU A  25      -7.014 -45.590  -6.721  1.00  0.00      PROA N
ATOM     81  HN  LEU A  25      -7.545 -45.453  -7.554  1.00  0.00      PROA H
ATOM     82  CA  LEU A  25      -7.439 -44.724  -5.619  1.00  0.00      PROA C
ATOM     83  HA  LEU A  25      -6.546 -44.292  -5.192  1.00  0.00      PROA H
ATOM     84  CB  LEU A  25      -8.332 -43.607  -6.043  1.00  0.00      PROA C
ATOM     85  HB1 LEU A  25      -9.075 -44.109  -6.698  1.00  0.00      PROA H
ATOM     86  HB2 LEU A  25      -7.706 -42.993  -6.725  1.00  0.00      PROA H
ATOM     87  CG  LEU A  25      -9.017 -42.785  -4.949  1.00  0.00      PROA C
ATOM     88  HG  LEU A  25      -9.563 -43.445  -4.241  1.00  0.00      PROA H
ATOM     89  CD1 LEU A  25      -8.004 -42.028  -4.137  1.00  0.00      PROA C
ATOM     90 HD11 LEU A  25      -7.260 -42.751  -3.739  1.00  0.00      PROA H
ATOM     91 HD12 LEU A  25      -8.420 -41.507  -3.248  1.00  0.00      PROA H
ATOM     92 HD13 LEU A  25      -7.509 -41.319  -4.834  1.00  0.00      PROA H
ATOM     93  CD2 LEU A  25     -10.068 -41.842  -5.512  1.00  0.00      PROA C
ATOM     94 HD21 LEU A  25     -10.656 -42.409  -6.265  1.00  0.00      PROA H
ATOM     95 HD22 LEU A  25      -9.493 -40.995  -5.944  1.00  0.00      PROA H
ATOM     96 HD23 LEU A  25     -10.720 -41.536  -4.666  1.00  0.00      PROA H
ATOM     97  C   LEU A  25      -8.132 -45.490  -4.527  1.00  0.00      PROA C
ATOM     98  O   LEU A  25      -7.758 -45.358  -3.383  1.00  0.00      PROA O
ATOM     99  N   ALA A  26      -9.068 -46.407  -4.887  1.00  0.00      PROA N
ATOM    100  HN  ALA A  26      -9.311 -46.592  -5.837  1.00  0.00      PROA H
ATOM    101  CA  ALA A  26      -9.686 -47.246  -3.872  1.00  0.00      PROA C
ATOM    102  HA  ALA A  26     -10.198 -46.668  -3.117  1.00  0.00      PROA H
ATOM    103  CB  ALA A  26     -10.693 -48.129  -4.595  1.00  0.00      PROA C
ATOM    104  HB1 ALA A  26     -11.203 -48.771  -3.846  1.00  0.00      PROA H
ATOM    105  HB2 ALA A  26     -10.123 -48.730  -5.336  1.00  0.00      PROA H
ATOM    106  HB3 ALA A  26     -11.423 -47.461  -5.101  1.00  0.00      PROA H
ATOM    107  C   ALA A  26      -8.609 -48.037  -3.178  1.00  0.00      PROA C
ATOM    108  O   ALA A  26      -8.649 -48.290  -1.981  1.00  0.00      PROA O
ATOM    109  N   GLY A  27      -7.548 -48.488  -3.901  1.00  0.00      PROA N
ATOM    110  HN  GLY A  27      -7.469 -48.190  -4.849  1.00  0.00      PROA H
ATOM    111  CA  GLY A  27      -6.509 -49.310  -3.270  1.00  0.00      PROA C
ATOM    112  HA1 GLY A  27      -5.785 -49.570  -4.029  1.00  0.00      PROA H
ATOM    113  HA2 GLY A  27      -7.028 -50.137  -2.808  1.00  0.00      PROA H
ATOM    114  C   GLY A  27      -5.690 -48.600  -2.255  1.00  0.00      PROA C
ATOM    115  O   GLY A  27      -5.250 -49.164  -1.311  1.00  0.00      PROA O
ATOM    116  N   ILE A  28      -5.544 -47.298  -2.399  1.00  0.00      PROA N
ATOM    117  HN  ILE A  28      -5.784 -46.780  -3.216  1.00  0.00      PROA H
ATOM    118  CA  ILE A  28      -5.002 -46.545  -1.277  1.00  0.00      PROA C
ATOM    119  HA  ILE A  28      -4.132 -47.085  -0.934  1.00  0.00      PROA H
ATOM    120  CB  ILE A  28      -4.587 -45.056  -1.706  1.00  0.00      PROA C
ATOM    121  HB  ILE A  28      -5.491 -44.446  -1.918  1.00  0.00      PROA H
ATOM    122  CG2 ILE A  28      -3.858 -44.515  -0.463  1.00  0.00      PROA C
ATOM    123 HG21 ILE A  28      -4.558 -44.410   0.394  1.00  0.00      PROA H
ATOM    124 HG22 ILE A  28      -3.391 -43.523  -0.638  1.00  0.00      PROA H
ATOM    125 HG23 ILE A  28      -2.908 -45.047  -0.242  1.00  0.00      PROA H
ATOM    126  CG1 ILE A  28      -3.685 -45.020  -2.958  1.00  0.00      PROA C
ATOM    127 HG11 ILE A  28      -3.230 -44.030  -2.739  1.00  0.00      PROA H
ATOM    128 HG12 ILE A  28      -4.279 -44.946  -3.894  1.00  0.00      PROA H
ATOM    129  CD  ILE A  28      -2.623 -46.015  -2.936  1.00  0.00      PROA C
ATOM    130  HD1 ILE A  28      -1.844 -45.743  -3.680  1.00  0.00      PROA H
ATOM    131  HD2 ILE A  28      -3.025 -47.026  -3.162  1.00  0.00      PROA H
ATOM    132  HD3 ILE A  28      -1.976 -46.159  -2.045  1.00  0.00      PROA H
ATOM    133  C   ILE A  28      -5.910 -46.517  -0.033  1.00  0.00      PROA C
ATOM    134  O   ILE A  28      -5.528 -46.720   1.114  1.00  0.00      PROA O
ATOM    135  N   LEU A  29      -7.286 -46.274  -0.207  1.00  0.00      PROA N
ATOM    136  HN  LEU A  29      -7.668 -46.388  -1.121  1.00  0.00      PROA H
ATOM    137  CA  LEU A  29      -8.228 -46.119   0.916  1.00  0.00      PROA C
ATOM    138  HA  LEU A  29      -7.689 -45.652   1.727  1.00  0.00      PROA H
ATOM    139  CB  LEU A  29      -9.464 -45.255   0.419  1.00  0.00      PROA C
ATOM    140  HB1 LEU A  29     -10.366 -45.495   1.022  1.00  0.00      PROA H
ATOM    141  HB2 LEU A  29      -9.664 -45.528  -0.640  1.00  0.00      PROA H
ATOM    142  CG  LEU A  29      -9.309 -43.640   0.591  1.00  0.00      PROA C
ATOM    143  HG  LEU A  29     -10.338 -43.258   0.417  1.00  0.00      PROA H
ATOM    144  CD1 LEU A  29      -8.725 -43.398   2.030  1.00  0.00      PROA C
ATOM    145 HD11 LEU A  29      -9.092 -44.210   2.694  1.00  0.00      PROA H
ATOM    146 HD12 LEU A  29      -9.026 -42.377   2.348  1.00  0.00      PROA H
ATOM    147 HD13 LEU A  29      -7.617 -43.474   2.070  1.00  0.00      PROA H
ATOM    148  CD2 LEU A  29      -8.366 -43.059  -0.387  1.00  0.00      PROA C
ATOM    149 HD21 LEU A  29      -8.808 -43.217  -1.394  1.00  0.00      PROA H
ATOM    150 HD22 LEU A  29      -7.404 -43.613  -0.342  1.00  0.00      PROA H
ATOM    151 HD23 LEU A  29      -8.082 -41.994  -0.253  1.00  0.00      PROA H
ATOM    152  C   LEU A  29      -8.546 -47.499   1.551  1.00  0.00      PROA C
ATOM    153  O   LEU A  29      -8.747 -47.553   2.700  1.00  0.00      PROA O
ATOM    154  N   PHE A  30      -8.374 -48.580   0.782  1.00  0.00      PROA N
ATOM    155  HN  PHE A  30      -8.073 -48.539  -0.168  1.00  0.00      PROA H
ATOM    156  CA  PHE A  30      -8.263 -49.865   1.313  1.00  0.00      PROA C
ATOM    157  HA  PHE A  30      -9.131 -50.149   1.889  1.00  0.00      PROA H
ATOM    158  CB  PHE A  30      -8.263 -50.841   0.099  1.00  0.00      PROA C
ATOM    159  HB1 PHE A  30      -7.474 -50.428  -0.566  1.00  0.00      PROA H
ATOM    160  HB2 PHE A  30      -9.271 -50.599  -0.300  1.00  0.00      PROA H
ATOM    161  CG  PHE A  30      -7.991 -52.349   0.320  1.00  0.00      PROA C
ATOM    162  CD1 PHE A  30      -8.748 -53.046   1.307  1.00  0.00      PROA C
ATOM    163  HD1 PHE A  30      -9.585 -52.673   1.879  1.00  0.00      PROA H
ATOM    164  CE1 PHE A  30      -8.579 -54.483   1.384  1.00  0.00      PROA C
ATOM    165  HE1 PHE A  30      -9.167 -55.116   2.033  1.00  0.00      PROA H
ATOM    166  CZ  PHE A  30      -7.472 -55.126   0.752  1.00  0.00      PROA C
ATOM    167  HZ  PHE A  30      -7.197 -56.170   0.780  1.00  0.00      PROA H
ATOM    168  CD2 PHE A  30      -6.921 -52.983  -0.363  1.00  0.00      PROA C
ATOM    169  HD2 PHE A  30      -6.316 -52.381  -1.025  1.00  0.00      PROA H
ATOM    170  CE2 PHE A  30      -6.717 -54.397  -0.147  1.00  0.00      PROA C
ATOM    171  HE2 PHE A  30      -5.998 -54.884  -0.789  1.00  0.00      PROA H
ATOM    172  C   PHE A  30      -7.118 -50.081   2.253  1.00  0.00      PROA C
ATOM    173  O   PHE A  30      -7.238 -50.550   3.377  1.00  0.00      PROA O
ATOM    174  N   LEU A  31      -5.871 -49.750   1.904  1.00  0.00      PROA N
ATOM    175  HN  LEU A  31      -5.749 -49.320   1.013  1.00  0.00      PROA H
ATOM    176  CA  LEU A  31      -4.665 -49.950   2.656  1.00  0.00      PROA C
ATOM    177  HA  LEU A  31      -4.781 -50.940   3.073  1.00  0.00      PROA H
ATOM    178  CB  LEU A  31      -3.511 -49.720   1.699  1.00  0.00      PROA C
ATOM    179  HB1 LEU A  31      -3.639 -48.664   1.380  1.00  0.00      PROA H
ATOM    180  HB2 LEU A  31      -3.515 -50.380   0.806  1.00  0.00      PROA H
ATOM    181  CG  LEU A  31      -2.054 -49.864   2.377  1.00  0.00      PROA C
ATOM    182  HG  LEU A  31      -2.099 -49.317   3.343  1.00  0.00      PROA H
ATOM    183  CD1 LEU A  31      -1.627 -51.316   2.739  1.00  0.00      PROA C
ATOM    184 HD11 LEU A  31      -0.591 -51.432   3.122  1.00  0.00      PROA H
ATOM    185 HD12 LEU A  31      -1.828 -51.969   1.862  1.00  0.00      PROA H
ATOM    186 HD13 LEU A  31      -2.306 -51.637   3.559  1.00  0.00      PROA H
ATOM    187  CD2 LEU A  31      -0.859 -49.247   1.593  1.00  0.00      PROA C
ATOM    188 HD21 LEU A  31      -0.601 -49.888   0.722  1.00  0.00      PROA H
ATOM    189 HD22 LEU A  31      -0.016 -49.147   2.310  1.00  0.00      PROA H
ATOM    190 HD23 LEU A  31      -1.070 -48.271   1.107  1.00  0.00      PROA H
ATOM    191  C   LEU A  31      -4.681 -49.136   3.919  1.00  0.00      PROA C
ATOM    192  O   LEU A  31      -4.373 -49.540   5.026  1.00  0.00      PROA O
ATOM    193  N   LEU A  32      -5.185 -47.891   3.833  1.00  0.00      PROA N
ATOM    194  HN  LEU A  32      -5.120 -47.384   2.977  1.00  0.00      PROA H
ATOM    195  CA  LEU A  32      -5.507 -47.096   4.971  1.00  0.00      PROA C
ATOM    196  HA  LEU A  32      -4.621 -47.028   5.585  1.00  0.00      PROA H
ATOM    197  CB  LEU A  32      -6.266 -45.758   4.496  1.00  0.00      PROA C
ATOM    198  HB1 LEU A  32      -7.329 -45.932   4.224  1.00  0.00      PROA H
ATOM    199  HB2 LEU A  32      -5.710 -45.555   3.556  1.00  0.00      PROA H
ATOM    200  CG  LEU A  32      -6.196 -44.531   5.494  1.00  0.00      PROA C
ATOM    201  HG  LEU A  32      -6.944 -44.650   6.307  1.00  0.00      PROA H
ATOM    202  CD1 LEU A  32      -4.814 -44.446   6.068  1.00  0.00      PROA C
ATOM    203 HD11 LEU A  32      -4.820 -43.463   6.586  1.00  0.00      PROA H
ATOM    204 HD12 LEU A  32      -4.087 -44.518   5.232  1.00  0.00      PROA H
ATOM    205 HD13 LEU A  32      -4.656 -45.200   6.869  1.00  0.00      PROA H
ATOM    206  CD2 LEU A  32      -6.580 -43.203   4.808  1.00  0.00      PROA C
ATOM    207 HD21 LEU A  32      -6.711 -42.501   5.659  1.00  0.00      PROA H
ATOM    208 HD22 LEU A  32      -7.593 -43.403   4.397  1.00  0.00      PROA H
ATOM    209 HD23 LEU A  32      -5.892 -42.932   3.978  1.00  0.00      PROA H
ATOM    210  C   LEU A  32      -6.392 -47.808   5.973  1.00  0.00      PROA C
ATOM    211  O   LEU A  32      -6.191 -47.725   7.215  1.00  0.00      PROA O
ATOM    212  N   THR A  33      -7.424 -48.489   5.483  1.00  0.00      PROA N
ATOM    213  HN  THR A  33      -7.494 -48.607   4.496  1.00  0.00      PROA H
ATOM    214  CA  THR A  33      -8.399 -49.188   6.303  1.00  0.00      PROA C
ATOM    215  HA  THR A  33      -8.836 -48.462   6.973  1.00  0.00      PROA H
ATOM    216  CB  THR A  33      -9.589 -49.788   5.451  1.00  0.00      PROA C
ATOM    217  HB  THR A  33      -9.121 -50.426   4.671  1.00  0.00      PROA H
ATOM    218  OG1 THR A  33     -10.308 -48.805   4.747  1.00  0.00      PROA O
ATOM    219  HG1 THR A  33      -9.787 -48.276   4.138  1.00  0.00      PROA H
ATOM    220  CG2 THR A  33     -10.551 -50.673   6.263  1.00  0.00      PROA C
ATOM    221 HG21 THR A  33     -10.732 -50.204   7.253  1.00  0.00      PROA H
ATOM    222 HG22 THR A  33     -10.184 -51.721   6.313  1.00  0.00      PROA H
ATOM    223 HG23 THR A  33     -11.486 -50.802   5.678  1.00  0.00      PROA H
ATOM    224  C   THR A  33      -7.826 -50.441   6.998  1.00  0.00      PROA C
ATOM    225  O   THR A  33      -7.969 -50.659   8.217  1.00  0.00      PROA O
ATOM    226  N   VAL A  34      -6.947 -51.237   6.258  1.00  0.00      PROA N
ATOM    227  HN  VAL A  34      -6.821 -51.089   5.280  1.00  0.00      PROA H
ATOM    228  CA  VAL A  34      -6.195 -52.368   6.761  1.00  0.00      PROA C
ATOM    229  HA  VAL A  34      -6.903 -52.944   7.339  1.00  0.00      PROA H
ATOM    230  CB  VAL A  34      -5.646 -53.255   5.680  1.00  0.00      PROA C
ATOM    231  HB  VAL A  34      -4.967 -52.574   5.124  1.00  0.00      PROA H
ATOM    232  CG1 VAL A  34      -4.817 -54.500   6.267  1.00  0.00      PROA C
ATOM    233 HG11 VAL A  34      -4.522 -55.000   5.319  1.00  0.00      PROA H
ATOM    234 HG12 VAL A  34      -5.561 -55.083   6.850  1.00  0.00      PROA H
ATOM    235 HG13 VAL A  34      -3.931 -54.148   6.837  1.00  0.00      PROA H
ATOM    236  CG2 VAL A  34      -6.810 -53.790   4.900  1.00  0.00      PROA C
ATOM    237 HG21 VAL A  34      -7.515 -54.252   5.624  1.00  0.00      PROA H
ATOM    238 HG22 VAL A  34      -6.422 -54.360   4.029  1.00  0.00      PROA H
ATOM    239 HG23 VAL A  34      -7.308 -52.897   4.466  1.00  0.00      PROA H
ATOM    240  C   VAL A  34      -5.196 -51.843   7.754  1.00  0.00      PROA C
ATOM    241  O   VAL A  34      -5.135 -52.391   8.884  1.00  0.00      PROA O
ATOM    242  N   LEU A  35      -4.398 -50.862   7.485  1.00  0.00      PROA N
ATOM    243  HN  LEU A  35      -4.438 -50.395   6.606  1.00  0.00      PROA H
ATOM    244  CA  LEU A  35      -3.373 -50.245   8.338  1.00  0.00      PROA C
ATOM    245  HA  LEU A  35      -2.864 -51.059   8.833  1.00  0.00      PROA H
ATOM    246  CB  LEU A  35      -2.340 -49.393   7.508  1.00  0.00      PROA C
ATOM    247  HB1 LEU A  35      -1.585 -49.067   8.255  1.00  0.00      PROA H
ATOM    248  HB2 LEU A  35      -2.878 -48.530   7.060  1.00  0.00      PROA H
ATOM    249  CG  LEU A  35      -1.471 -50.137   6.434  1.00  0.00      PROA C
ATOM    250  HG  LEU A  35      -2.075 -50.136   5.501  1.00  0.00      PROA H
ATOM    251  CD1 LEU A  35      -0.278 -49.289   6.184  1.00  0.00      PROA C
ATOM    252 HD11 LEU A  35       0.421 -49.199   7.043  1.00  0.00      PROA H
ATOM    253 HD12 LEU A  35      -0.559 -48.235   5.976  1.00  0.00      PROA H
ATOM    254 HD13 LEU A  35       0.179 -49.558   5.208  1.00  0.00      PROA H
ATOM    255  CD2 LEU A  35      -1.153 -51.597   6.837  1.00  0.00      PROA C
ATOM    256 HD21 LEU A  35      -0.824 -51.609   7.898  1.00  0.00      PROA H
ATOM    257 HD22 LEU A  35      -0.557 -52.126   6.063  1.00  0.00      PROA H
ATOM    258 HD23 LEU A  35      -2.077 -52.206   6.927  1.00  0.00      PROA H
ATOM    259  C   LEU A  35      -4.000 -49.535   9.537  1.00  0.00      PROA C
ATOM    260  O   LEU A  35      -3.468 -49.788  10.615  1.00  0.00      PROA O
ATOM    261  N   THR A  36      -5.108 -48.752   9.423  1.00  0.00      PROA N
ATOM    262  HN  THR A  36      -5.447 -48.532   8.512  1.00  0.00      PROA H
ATOM    263  CA  THR A  36      -5.850 -48.306  10.593  1.00  0.00      PROA C
ATOM    264  HA  THR A  36      -5.252 -47.664  11.222  1.00  0.00      PROA H
ATOM    265  CB  THR A  36      -7.063 -47.488  10.398  1.00  0.00      PROA C
ATOM    266  HB  THR A  36      -7.869 -48.039   9.867  1.00  0.00      PROA H
ATOM    267  OG1 THR A  36      -6.734 -46.358   9.626  1.00  0.00      PROA O
ATOM    268  HG1 THR A  36      -6.637 -46.624   8.708  1.00  0.00      PROA H
ATOM    269  CG2 THR A  36      -7.805 -47.048  11.618  1.00  0.00      PROA C
ATOM    270 HG21 THR A  36      -8.279 -47.846  12.229  1.00  0.00      PROA H
ATOM    271 HG22 THR A  36      -8.703 -46.430  11.408  1.00  0.00      PROA H
ATOM    272 HG23 THR A  36      -7.200 -46.350  12.235  1.00  0.00      PROA H
ATOM    273  C   THR A  36      -6.158 -49.447  11.550  1.00  0.00      PROA C
ATOM    274  O   THR A  36      -5.752 -49.467  12.705  1.00  0.00      PROA O
ATOM    275  N   THR A  37      -6.725 -50.518  10.993  1.00  0.00      PROA N
ATOM    276  HN  THR A  37      -6.909 -50.516  10.013  1.00  0.00      PROA H
ATOM    277  CA  THR A  37      -7.189 -51.691  11.702  1.00  0.00      PROA C
ATOM    278  HA  THR A  37      -7.852 -51.442  12.517  1.00  0.00      PROA H
ATOM    279  CB  THR A  37      -8.024 -52.621  10.789  1.00  0.00      PROA C
ATOM    280  HB  THR A  37      -7.460 -52.852   9.860  1.00  0.00      PROA H
ATOM    281  OG1 THR A  37      -9.177 -51.953  10.436  1.00  0.00      PROA O
ATOM    282  HG1 THR A  37      -9.076 -51.262   9.778  1.00  0.00      PROA H
ATOM    283  CG2 THR A  37      -8.372 -53.898  11.515  1.00  0.00      PROA C
ATOM    284 HG21 THR A  37      -7.454 -54.511  11.640  1.00  0.00      PROA H
ATOM    285 HG22 THR A  37      -9.147 -54.504  11.000  1.00  0.00      PROA H
ATOM    286 HG23 THR A  37      -8.803 -53.640  12.506  1.00  0.00      PROA H
ATOM    287  C   THR A  37      -6.064 -52.463  12.392  1.00  0.00      PROA C
ATOM    288  O   THR A  37      -6.185 -52.957  13.501  1.00  0.00      PROA O
ATOM    289  N   VAL A  38      -4.898 -52.595  11.744  1.00  0.00      PROA N
ATOM    290  HN  VAL A  38      -4.736 -52.196  10.845  1.00  0.00      PROA H
ATOM    291  CA  VAL A  38      -3.659 -53.167  12.314  1.00  0.00      PROA C
ATOM    292  HA  VAL A  38      -3.806 -54.118  12.804  1.00  0.00      PROA H
ATOM    293  CB  VAL A  38      -2.613 -53.387  11.221  1.00  0.00      PROA C
ATOM    294  HB  VAL A  38      -2.441 -52.547  10.515  1.00  0.00      PROA H
ATOM    295  CG1 VAL A  38      -1.239 -53.719  11.792  1.00  0.00      PROA C
ATOM    296 HG11 VAL A  38      -0.477 -53.800  10.988  1.00  0.00      PROA H
ATOM    297 HG12 VAL A  38      -1.278 -54.718  12.275  1.00  0.00      PROA H
ATOM    298 HG13 VAL A  38      -0.813 -52.971  12.495  1.00  0.00      PROA H
ATOM    299  CG2 VAL A  38      -3.148 -54.532  10.307  1.00  0.00      PROA C
ATOM    300 HG21 VAL A  38      -2.540 -54.735   9.400  1.00  0.00      PROA H
ATOM    301 HG22 VAL A  38      -4.229 -54.440  10.066  1.00  0.00      PROA H
ATOM    302 HG23 VAL A  38      -3.299 -55.423  10.954  1.00  0.00      PROA H
ATOM    303  C   VAL A  38      -3.125 -52.385  13.537  1.00  0.00      PROA C
ATOM    304  O   VAL A  38      -2.824 -52.861  14.645  1.00  0.00      PROA O
ATOM    305  N   LEU A  39      -3.066 -51.053  13.463  1.00  0.00      PROA N
ATOM    306  HN  LEU A  39      -3.294 -50.587  12.612  1.00  0.00      PROA H
ATOM    307  CA  LEU A  39      -2.799 -50.042  14.544  1.00  0.00      PROA C
ATOM    308  HA  LEU A  39      -1.973 -50.494  15.072  1.00  0.00      PROA H
ATOM    309  CB  LEU A  39      -2.457 -48.623  13.952  1.00  0.00      PROA C
ATOM    310  HB1 LEU A  39      -3.286 -48.304  13.286  1.00  0.00      PROA H
ATOM    311  HB2 LEU A  39      -1.497 -48.755  13.409  1.00  0.00      PROA H
ATOM    312  CG  LEU A  39      -2.305 -47.484  15.020  1.00  0.00      PROA C
ATOM    313  HG  LEU A  39      -3.248 -47.387  15.600  1.00  0.00      PROA H
ATOM    314  CD1 LEU A  39      -1.248 -47.893  16.106  1.00  0.00      PROA C
ATOM    315 HD11 LEU A  39      -1.387 -48.891  16.574  1.00  0.00      PROA H
ATOM    316 HD12 LEU A  39      -1.247 -47.037  16.815  1.00  0.00      PROA H
ATOM    317 HD13 LEU A  39      -0.211 -47.911  15.709  1.00  0.00      PROA H
ATOM    318  CD2 LEU A  39      -1.935 -46.176  14.315  1.00  0.00      PROA C
ATOM    319 HD21 LEU A  39      -2.763 -45.983  13.600  1.00  0.00      PROA H
ATOM    320 HD22 LEU A  39      -0.973 -46.202  13.758  1.00  0.00      PROA H
ATOM    321 HD23 LEU A  39      -1.888 -45.432  15.139  1.00  0.00      PROA H
ATOM    322  C   LEU A  39      -3.799 -50.065  15.627  1.00  0.00      PROA C
ATOM    323  O   LEU A  39      -3.531 -50.171  16.805  1.00  0.00      PROA O
ATOM    324  N   VAL A  40      -5.052 -50.007  15.231  1.00  0.00      PROA N
ATOM    325  HN  VAL A  40      -5.344 -50.014  14.277  1.00  0.00      PROA H
ATOM    326  CA  VAL A  40      -6.135 -49.993  16.277  1.00  0.00      PROA C
ATOM    327  HA  VAL A  40      -5.920 -49.269  17.049  1.00  0.00      PROA H
ATOM    328  CB  VAL A  40      -7.437 -49.476  15.660  1.00  0.00      PROA C
ATOM    329  HB  VAL A  40      -7.590 -50.049  14.720  1.00  0.00      PROA H
ATOM    330  CG1 VAL A  40      -8.597 -49.624  16.686  1.00  0.00      PROA C
ATOM    331 HG11 VAL A  40      -9.507 -49.035  16.443  1.00  0.00      PROA H
ATOM    332 HG12 VAL A  40      -8.254 -49.163  17.637  1.00  0.00      PROA H
ATOM    333 HG13 VAL A  40      -8.776 -50.712  16.825  1.00  0.00      PROA H
ATOM    334  CG2 VAL A  40      -7.237 -47.973  15.391  1.00  0.00      PROA C
ATOM    335 HG21 VAL A  40      -8.219 -47.486  15.210  1.00  0.00      PROA H
ATOM    336 HG22 VAL A  40      -6.509 -47.778  14.574  1.00  0.00      PROA H
ATOM    337 HG23 VAL A  40      -6.763 -47.406  16.220  1.00  0.00      PROA H
ATOM    338  C   VAL A  40      -6.248 -51.268  17.042  1.00  0.00      PROA C
ATOM    339  O   VAL A  40      -6.460 -51.312  18.241  1.00  0.00      PROA O
ATOM    340  N   SER A  41      -6.049 -52.443  16.323  1.00  0.00      PROA N
ATOM    341  HN  SER A  41      -6.107 -52.328  15.334  1.00  0.00      PROA H
ATOM    342  CA  SER A  41      -5.932 -53.777  16.921  1.00  0.00      PROA C
ATOM    343  HA  SER A  41      -6.851 -53.978  17.452  1.00  0.00      PROA H
ATOM    344  CB  SER A  41      -5.640 -54.951  15.970  1.00  0.00      PROA C
ATOM    345  HB1 SER A  41      -5.510 -55.911  16.515  1.00  0.00      PROA H
ATOM    346  HB2 SER A  41      -4.681 -54.780  15.437  1.00  0.00      PROA H
ATOM    347  OG  SER A  41      -6.631 -55.067  14.970  1.00  0.00      PROA O
ATOM    348  HG1 SER A  41      -6.494 -54.246  14.493  1.00  0.00      PROA H
ATOM    349  C   SER A  41      -4.873 -53.710  18.031  1.00  0.00      PROA C
ATOM    350  O   SER A  41      -5.108 -54.165  19.197  1.00  0.00      PROA O
ATOM    351  N   GLY A  42      -3.688 -53.248  17.668  1.00  0.00      PROA N
ATOM    352  HN  GLY A  42      -3.467 -53.148  16.701  1.00  0.00      PROA H
ATOM    353  CA  GLY A  42      -2.596 -53.023  18.596  1.00  0.00      PROA C
ATOM    354  HA1 GLY A  42      -1.775 -52.508  18.119  1.00  0.00      PROA H
ATOM    355  HA2 GLY A  42      -2.253 -53.976  18.970  1.00  0.00      PROA H
ATOM    356  C   GLY A  42      -2.847 -52.187  19.765  1.00  0.00      PROA C
ATOM    357  O   GLY A  42      -2.532 -52.485  20.886  1.00  0.00      PROA O
ATOM    358  N   TRP A  43      -3.508 -50.992  19.467  1.00  0.00      PROA N
ATOM    359  HN  TRP A  43      -3.774 -50.795  18.526  1.00  0.00      PROA H
ATOM    360  CA  TRP A  43      -3.967 -50.031  20.449  1.00  0.00      PROA C
ATOM    361  HA  TRP A  43      -3.025 -49.836  20.940  1.00  0.00      PROA H
ATOM    362  CB  TRP A  43      -4.507 -48.615  19.924  1.00  0.00      PROA C
ATOM    363  HB1 TRP A  43      -5.184 -48.842  19.074  1.00  0.00      PROA H
ATOM    364  HB2 TRP A  43      -3.635 -48.137  19.428  1.00  0.00      PROA H
ATOM    365  CG  TRP A  43      -5.150 -47.691  20.866  1.00  0.00      PROA C
ATOM    366  CD1 TRP A  43      -4.538 -46.833  21.715  1.00  0.00      PROA C
ATOM    367  HD1 TRP A  43      -3.487 -46.586  21.758  1.00  0.00      PROA H
ATOM    368  NE1 TRP A  43      -5.524 -46.109  22.406  1.00  0.00      PROA N
ATOM    369  HE1 TRP A  43      -5.403 -45.628  23.247  1.00  0.00      PROA H
ATOM    370  CE2 TRP A  43      -6.787 -46.642  22.038  1.00  0.00      PROA C
ATOM    371  CD2 TRP A  43      -6.594 -47.684  21.091  1.00  0.00      PROA C
ATOM    372  CE3 TRP A  43      -7.714 -48.339  20.649  1.00  0.00      PROA C
ATOM    373  HE3 TRP A  43      -7.685 -49.170  19.959  1.00  0.00      PROA H
ATOM    374  CZ3 TRP A  43      -8.947 -48.023  21.180  1.00  0.00      PROA C
ATOM    375  HZ3 TRP A  43      -9.770 -48.681  20.943  1.00  0.00      PROA H
ATOM    376  CZ2 TRP A  43      -7.984 -46.329  22.533  1.00  0.00      PROA C
ATOM    377  HZ2 TRP A  43      -7.939 -45.541  23.270  1.00  0.00      PROA H
ATOM    378  CH2 TRP A  43      -9.129 -47.055  22.170  1.00  0.00      PROA C
ATOM    379  HH2 TRP A  43     -10.113 -46.831  22.555  1.00  0.00      PROA H
ATOM    380  C   TRP A  43      -4.889 -50.734  21.525  1.00  0.00      PROA C
ATOM    381  O   TRP A  43      -4.828 -50.315  22.690  1.00  0.00      PROA O
ATOM    382  N   VAL A  44      -5.818 -51.622  21.070  1.00  0.00      PROA N
ATOM    383  HN  VAL A  44      -5.763 -51.791  20.089  1.00  0.00      PROA H
ATOM    384  CA  VAL A  44      -6.760 -52.412  21.821  1.00  0.00      PROA C
ATOM    385  HA  VAL A  44      -7.317 -51.797  22.513  1.00  0.00      PROA H
ATOM    386  CB  VAL A  44      -7.893 -53.153  21.081  1.00  0.00      PROA C
ATOM    387  HB  VAL A  44      -7.473 -53.885  20.358  1.00  0.00      PROA H
ATOM    388  CG1 VAL A  44      -8.744 -53.905  22.083  1.00  0.00      PROA C
ATOM    389 HG11 VAL A  44      -8.227 -54.666  22.706  1.00  0.00      PROA H
ATOM    390 HG12 VAL A  44      -9.532 -54.466  21.536  1.00  0.00      PROA H
ATOM    391 HG13 VAL A  44      -9.278 -53.195  22.749  1.00  0.00      PROA H
ATOM    392  CG2 VAL A  44      -8.802 -52.141  20.306  1.00  0.00      PROA C
ATOM    393 HG21 VAL A  44      -8.423 -51.676  19.371  1.00  0.00      PROA H
ATOM    394 HG22 VAL A  44      -9.004 -51.355  21.064  1.00  0.00      PROA H
ATOM    395 HG23 VAL A  44      -9.777 -52.604  20.043  1.00  0.00      PROA H
ATOM    396  C   VAL A  44      -6.107 -53.348  22.809  1.00  0.00      PROA C
ATOM    397  O   VAL A  44      -6.526 -53.517  23.933  1.00  0.00      PROA O
ATOM    398  N   VAL A  45      -4.962 -53.996  22.419  1.00  0.00      PROA N
ATOM    399  HN  VAL A  45      -4.725 -54.028  21.451  1.00  0.00      PROA H
ATOM    400  CA  VAL A  45      -3.993 -54.667  23.276  1.00  0.00      PROA C
ATOM    401  HA  VAL A  45      -4.577 -55.233  23.987  1.00  0.00      PROA H
ATOM    402  CB  VAL A  45      -3.265 -55.694  22.503  1.00  0.00      PROA C
ATOM    403  HB  VAL A  45      -2.477 -55.261  21.850  1.00  0.00      PROA H
ATOM    404  CG1 VAL A  45      -2.490 -56.666  23.420  1.00  0.00      PROA C
ATOM    405 HG11 VAL A  45      -2.165 -57.530  22.803  1.00  0.00      PROA H
ATOM    406 HG12 VAL A  45      -3.092 -57.059  24.267  1.00  0.00      PROA H
ATOM    407 HG13 VAL A  45      -1.664 -56.024  23.796  1.00  0.00      PROA H
ATOM    408  CG2 VAL A  45      -4.229 -56.458  21.648  1.00  0.00      PROA C
ATOM    409 HG21 VAL A  45      -4.979 -57.056  22.208  1.00  0.00      PROA H
ATOM    410 HG22 VAL A  45      -3.675 -57.172  21.002  1.00  0.00      PROA H
ATOM    411 HG23 VAL A  45      -4.897 -55.873  20.980  1.00  0.00      PROA H
ATOM    412  C   VAL A  45      -3.092 -53.821  24.201  1.00  0.00      PROA C
ATOM    413  O   VAL A  45      -2.842 -54.156  25.359  1.00  0.00      PROA O
ATOM    414  N   LEU A  46      -2.672 -52.631  23.742  1.00  0.00      PROA N
ATOM    415  HN  LEU A  46      -2.710 -52.489  22.756  1.00  0.00      PROA H
ATOM    416  CA  LEU A  46      -2.008 -51.581  24.498  1.00  0.00      PROA C
ATOM    417  HA  LEU A  46      -1.181 -52.055  25.005  1.00  0.00      PROA H
ATOM    418  CB  LEU A  46      -1.371 -50.511  23.507  1.00  0.00      PROA C
ATOM    419  HB1 LEU A  46      -2.194 -50.230  22.815  1.00  0.00      PROA H
ATOM    420  HB2 LEU A  46      -0.510 -51.007  23.009  1.00  0.00      PROA H
ATOM    421  CG  LEU A  46      -0.594 -49.292  24.208  1.00  0.00      PROA C
ATOM    422  HG  LEU A  46      -0.118 -49.792  25.078  1.00  0.00      PROA H
ATOM    423  CD1 LEU A  46       0.599 -48.878  23.264  1.00  0.00      PROA C
ATOM    424 HD11 LEU A  46       1.397 -48.276  23.750  1.00  0.00      PROA H
ATOM    425 HD12 LEU A  46       0.136 -48.304  22.434  1.00  0.00      PROA H
ATOM    426 HD13 LEU A  46       1.099 -49.773  22.836  1.00  0.00      PROA H
ATOM    427  CD2 LEU A  46      -1.332 -48.032  24.697  1.00  0.00      PROA C
ATOM    428 HD21 LEU A  46      -1.410 -47.321  23.847  1.00  0.00      PROA H
ATOM    429 HD22 LEU A  46      -0.648 -47.557  25.433  1.00  0.00      PROA H
ATOM    430 HD23 LEU A  46      -2.188 -48.408  25.296  1.00  0.00      PROA H
ATOM    431  C   LEU A  46      -2.804 -51.074  25.655  1.00  0.00      PROA C
ATOM    432  O   LEU A  46      -2.290 -50.868  26.719  1.00  0.00      PROA O
ATOM    433  N   GLY A  47      -4.153 -51.079  25.450  1.00  0.00      PROA N
ATOM    434  HN  GLY A  47      -4.551 -51.298  24.563  1.00  0.00      PROA H
ATOM    435  CA  GLY A  47      -5.117 -50.816  26.517  1.00  0.00      PROA C
ATOM    436  HA1 GLY A  47      -6.128 -50.697  26.156  1.00  0.00      PROA H
ATOM    437  HA2 GLY A  47      -4.810 -49.918  27.034  1.00  0.00      PROA H
ATOM    438  C   GLY A  47      -5.328 -51.926  27.518  1.00  0.00      PROA C
ATOM    439  O   GLY A  47      -5.335 -51.645  28.700  1.00  0.00      PROA O
ATOM    440  N   TRP A  48      -5.463 -53.177  27.073  1.00  0.00      PROA N
ATOM    441  HN  TRP A  48      -5.588 -53.212  26.084  1.00  0.00      PROA H
ATOM    442  CA  TRP A  48      -5.541 -54.472  27.776  1.00  0.00      PROA C
ATOM    443  HA  TRP A  48      -6.463 -54.529  28.336  1.00  0.00      PROA H
ATOM    444  CB  TRP A  48      -5.371 -55.665  26.836  1.00  0.00      PROA C
ATOM    445  HB1 TRP A  48      -4.388 -55.665  26.318  1.00  0.00      PROA H
ATOM    446  HB2 TRP A  48      -6.088 -55.460  26.013  1.00  0.00      PROA H
ATOM    447  CG  TRP A  48      -5.683 -57.058  27.443  1.00  0.00      PROA C
ATOM    448  CD1 TRP A  48      -6.963 -57.597  27.477  1.00  0.00      PROA C
ATOM    449  HD1 TRP A  48      -7.895 -57.167  27.143  1.00  0.00      PROA H
ATOM    450  NE1 TRP A  48      -6.865 -58.885  28.036  1.00  0.00      PROA N
ATOM    451  HE1 TRP A  48      -7.625 -59.430  28.314  1.00  0.00      PROA H
ATOM    452  CE2 TRP A  48      -5.532 -59.204  28.386  1.00  0.00      PROA C
ATOM    453  CD2 TRP A  48      -4.769 -58.095  27.900  1.00  0.00      PROA C
ATOM    454  CE3 TRP A  48      -3.428 -58.220  27.957  1.00  0.00      PROA C
ATOM    455  HE3 TRP A  48      -2.884 -57.291  27.864  1.00  0.00      PROA H
ATOM    456  CZ3 TRP A  48      -2.850 -59.342  28.431  1.00  0.00      PROA C
ATOM    457  HZ3 TRP A  48      -1.774 -59.420  28.488  1.00  0.00      PROA H
ATOM    458  CZ2 TRP A  48      -5.018 -60.350  28.966  1.00  0.00      PROA C
ATOM    459  HZ2 TRP A  48      -5.535 -61.267  29.206  1.00  0.00      PROA H
ATOM    460  CH2 TRP A  48      -3.661 -60.400  28.987  1.00  0.00      PROA C
ATOM    461  HH2 TRP A  48      -3.061 -61.265  29.229  1.00  0.00      PROA H
ATOM    462  C   TRP A  48      -4.345 -54.569  28.807  1.00  0.00      PROA C
ATOM    463  O   TRP A  48      -4.561 -54.938  29.949  1.00  0.00      PROA O
ATOM    464  N   MET A  49      -3.087 -54.202  28.400  1.00  0.00      PROA N
ATOM    465  HN  MET A  49      -2.908 -53.942  27.455  1.00  0.00      PROA H
ATOM    466  CA  MET A  49      -1.914 -54.153  29.274  1.00  0.00      PROA C
ATOM    467  HA  MET A  49      -1.924 -55.047  29.881  1.00  0.00      PROA H
ATOM    468  CB  MET A  49      -0.594 -54.190  28.433  1.00  0.00      PROA C
ATOM    469  HB1 MET A  49       0.275 -53.760  28.975  1.00  0.00      PROA H
ATOM    470  HB2 MET A  49      -0.710 -53.480  27.586  1.00  0.00      PROA H
ATOM    471  CG  MET A  49      -0.362 -55.559  27.815  1.00  0.00      PROA C
ATOM    472  HG1 MET A  49       0.382 -55.476  26.994  1.00  0.00      PROA H
ATOM    473  HG2 MET A  49      -1.329 -55.737  27.297  1.00  0.00      PROA H
ATOM    474  SD  MET A  49       0.076 -56.943  28.871  1.00  0.00      PROA S
ATOM    475  CE  MET A  49       1.796 -56.452  29.007  1.00  0.00      PROA C
ATOM    476  HE1 MET A  49       2.350 -56.854  28.132  1.00  0.00      PROA H
ATOM    477  HE2 MET A  49       2.202 -56.874  29.952  1.00  0.00      PROA H
ATOM    478  HE3 MET A  49       1.835 -55.343  29.042  1.00  0.00      PROA H
ATOM    479  C   MET A  49      -1.898 -52.862  30.274  1.00  0.00      PROA C
ATOM    480  O   MET A  49      -1.006 -52.783  31.180  1.00  0.00      PROA O
ATOM    481  N   GLU A  50      -2.833 -51.838  30.153  1.00  0.00      PROA N
ATOM    482  HN  GLU A  50      -3.472 -51.868  29.387  1.00  0.00      PROA H
ATOM    483  CA  GLU A  50      -3.019 -50.770  31.093  1.00  0.00      PROA C
ATOM    484  HA  GLU A  50      -2.109 -50.606  31.652  1.00  0.00      PROA H
ATOM    485  CB  GLU A  50      -3.373 -49.400  30.381  1.00  0.00      PROA C
ATOM    486  HB1 GLU A  50      -3.836 -48.641  31.046  1.00  0.00      PROA H
ATOM    487  HB2 GLU A  50      -4.126 -49.571  29.581  1.00  0.00      PROA H
ATOM    488  CG  GLU A  50      -2.236 -48.714  29.630  1.00  0.00      PROA C
ATOM    489  HG1 GLU A  50      -1.739 -49.289  28.820  1.00  0.00      PROA H
ATOM    490  HG2 GLU A  50      -1.331 -48.519  30.244  1.00  0.00      PROA H
ATOM    491  CD  GLU A  50      -2.493 -47.381  29.064  1.00  0.00      PROA C
ATOM    492  OE1 GLU A  50      -1.599 -46.670  28.452  1.00  0.00      PROA O
ATOM    493  OE2 GLU A  50      -3.653 -46.878  29.199  1.00  0.00      PROA O
ATOM    494  C   GLU A  50      -4.096 -51.183  32.084  1.00  0.00      PROA C
ATOM    495  O   GLU A  50      -4.151 -50.649  33.181  1.00  0.00      PROA O
ATOM    496  N   ASP A  51      -4.850 -52.247  31.721  1.00  0.00      PROA N
ATOM    497  HN  ASP A  51      -4.760 -52.647  30.812  1.00  0.00      PROA H
ATOM    498  CA  ASP A  51      -5.848 -52.865  32.533  1.00  0.00      PROA C
ATOM    499  HA  ASP A  51      -6.124 -52.179  33.320  1.00  0.00      PROA H
ATOM    500  CB  ASP A  51      -7.106 -53.157  31.629  1.00  0.00      PROA C
ATOM    501  HB1 ASP A  51      -6.829 -53.909  30.859  1.00  0.00      PROA H
ATOM    502  HB2 ASP A  51      -7.512 -52.197  31.244  1.00  0.00      PROA H
ATOM    503  CG  ASP A  51      -8.299 -53.689  32.314  1.00  0.00      PROA C
ATOM    504  OD1 ASP A  51      -9.304 -53.915  31.556  1.00  0.00      PROA O
ATOM    505  OD2 ASP A  51      -8.333 -53.906  33.499  1.00  0.00      PROA O
ATOM    506  C   ASP A  51      -5.213 -54.129  33.144  1.00  0.00      PROA C
ATOM    507  O   ASP A  51      -5.935 -54.958  33.712  1.00  0.00      PROA O
ATOM    508  N   ALA A  52      -3.879 -54.370  33.107  1.00  0.00      PROA N
ATOM    509  HN  ALA A  52      -3.251 -53.644  32.838  1.00  0.00      PROA H
ATOM    510  CA  ALA A  52      -3.071 -55.532  33.517  1.00  0.00      PROA C
ATOM    511  HA  ALA A  52      -3.751 -56.371  33.532  1.00  0.00      PROA H
ATOM    512  CB  ALA A  52      -2.045 -55.903  32.381  1.00  0.00      PROA C
ATOM    513  HB1 ALA A  52      -1.512 -54.934  32.276  1.00  0.00      PROA H
ATOM    514  HB2 ALA A  52      -2.560 -56.131  31.423  1.00  0.00      PROA H
ATOM    515  HB3 ALA A  52      -1.316 -56.638  32.785  1.00  0.00      PROA H
ATOM    516  C   ALA A  52      -2.269 -55.305  34.733  1.00  0.00      PROA C
ATOM    517  O   ALA A  52      -1.556 -54.334  34.836  1.00  0.00      PROA O
ATOM    518  N   GLN A  53      -2.507 -56.181  35.746  1.00  0.00      PROA N
ATOM    519  HN  GLN A  53      -3.117 -56.961  35.627  1.00  0.00      PROA H
ATOM    520  CA  GLN A  53      -1.863 -56.015  37.013  1.00  0.00      PROA C
ATOM    521  HA  GLN A  53      -1.270 -55.115  37.081  1.00  0.00      PROA H
ATOM    522  CB  GLN A  53      -2.903 -55.793  38.139  1.00  0.00      PROA C
ATOM    523  HB1 GLN A  53      -2.363 -55.593  39.089  1.00  0.00      PROA H
ATOM    524  HB2 GLN A  53      -3.546 -56.692  38.245  1.00  0.00      PROA H
ATOM    525  CG  GLN A  53      -3.801 -54.487  37.940  1.00  0.00      PROA C
ATOM    526  HG1 GLN A  53      -4.699 -54.510  38.595  1.00  0.00      PROA H
ATOM    527  HG2 GLN A  53      -4.224 -54.351  36.922  1.00  0.00      PROA H
ATOM    528  CD  GLN A  53      -3.031 -53.207  38.246  1.00  0.00      PROA C
ATOM    529  OE1 GLN A  53      -2.834 -52.357  37.392  1.00  0.00      PROA O
ATOM    530  NE2 GLN A  53      -2.722 -53.022  39.579  1.00  0.00      PROA N
ATOM    531 HE21 GLN A  53      -3.123 -53.673  40.223  1.00  0.00      PROA H
ATOM    532 HE22 GLN A  53      -2.212 -52.232  39.920  1.00  0.00      PROA H
ATOM    533  C   GLN A  53      -0.908 -57.170  37.366  1.00  0.00      PROA C
ATOM    534  O   GLN A  53      -0.037 -56.888  38.192  1.00  0.00      PROA O
ATOM    535  N   ARG A  54      -0.995 -58.398  36.754  1.00  0.00      PROA N
ATOM    536  HN  ARG A  54      -1.758 -58.583  36.140  1.00  0.00      PROA H
ATOM    537  CA  ARG A  54      -0.037 -59.488  36.808  1.00  0.00      PROA C
ATOM    538  HA  ARG A  54      -0.178 -59.909  37.793  1.00  0.00      PROA H
ATOM    539  CB  ARG A  54      -0.331 -60.610  35.779  1.00  0.00      PROA C
ATOM    540  HB1 ARG A  54       0.547 -61.230  35.496  1.00  0.00      PROA H
ATOM    541  HB2 ARG A  54      -0.765 -60.193  34.845  1.00  0.00      PROA H
ATOM    542  CG  ARG A  54      -1.337 -61.695  36.291  1.00  0.00      PROA C
ATOM    543  HG1 ARG A  54      -1.979 -62.149  35.506  1.00  0.00      PROA H
ATOM    544  HG2 ARG A  54      -2.001 -61.066  36.922  1.00  0.00      PROA H
ATOM    545  CD  ARG A  54      -0.675 -62.695  37.262  1.00  0.00      PROA C
ATOM    546  HD1 ARG A  54      -1.528 -63.288  37.654  1.00  0.00      PROA H
ATOM    547  HD2 ARG A  54      -0.091 -62.111  38.006  1.00  0.00      PROA H
ATOM    548  NE  ARG A  54       0.171 -63.625  36.403  1.00  0.00      PROA N
ATOM    549  HE  ARG A  54      -0.175 -63.868  35.497  1.00  0.00      PROA H
ATOM    550  CZ  ARG A  54       1.234 -64.284  36.826  1.00  0.00      PROA C
ATOM    551  NH1 ARG A  54       1.747 -64.055  38.018  1.00  0.00      PROA N
ATOM    552 HH11 ARG A  54       2.524 -64.648  38.229  1.00  0.00      PROA H
ATOM    553 HH12 ARG A  54       1.123 -63.743  38.734  1.00  0.00      PROA H
ATOM    554  NH2 ARG A  54       1.707 -65.183  36.028  1.00  0.00      PROA N
ATOM    555 HH21 ARG A  54       1.210 -65.290  35.167  1.00  0.00      PROA H
ATOM    556 HH22 ARG A  54       2.357 -65.919  36.216  1.00  0.00      PROA H
ATOM    557  C   ARG A  54       1.454 -59.044  36.531  1.00  0.00      PROA C
ATOM    558  O   ARG A  54       1.816 -58.252  35.615  1.00  0.00      PROA O
ATOM    559  N   LEU A  55       2.455 -59.465  37.384  1.00  0.00      PROA N
ATOM    560  HN  LEU A  55       2.094 -59.937  38.184  1.00  0.00      PROA H
ATOM    561  CA  LEU A  55       3.895 -59.288  37.191  1.00  0.00      PROA C
ATOM    562  HA  LEU A  55       4.364 -59.713  38.066  1.00  0.00      PROA H
ATOM    563  CB  LEU A  55       4.442 -59.975  35.855  1.00  0.00      PROA C
ATOM    564  HB1 LEU A  55       5.531 -59.787  35.740  1.00  0.00      PROA H
ATOM    565  HB2 LEU A  55       3.911 -59.475  35.018  1.00  0.00      PROA H
ATOM    566  CG  LEU A  55       4.138 -61.511  35.895  1.00  0.00      PROA C
ATOM    567  HG  LEU A  55       3.048 -61.648  36.060  1.00  0.00      PROA H
ATOM    568  CD1 LEU A  55       4.440 -62.204  34.509  1.00  0.00      PROA C
ATOM    569 HD11 LEU A  55       3.636 -61.888  33.810  1.00  0.00      PROA H
ATOM    570 HD12 LEU A  55       4.426 -63.306  34.650  1.00  0.00      PROA H
ATOM    571 HD13 LEU A  55       5.492 -62.036  34.196  1.00  0.00      PROA H
ATOM    572  CD2 LEU A  55       4.932 -62.224  37.027  1.00  0.00      PROA C
ATOM    573 HD21 LEU A  55       5.934 -61.776  37.198  1.00  0.00      PROA H
ATOM    574 HD22 LEU A  55       5.067 -63.256  36.639  1.00  0.00      PROA H
ATOM    575 HD23 LEU A  55       4.396 -62.200  37.999  1.00  0.00      PROA H
ATOM    576  C   LEU A  55       4.412 -57.830  37.240  1.00  0.00      PROA C
ATOM    577  O   LEU A  55       4.967 -57.275  36.247  1.00  0.00      PROA O
ATOM    578  N   PRO A  56       4.340 -57.129  38.356  1.00  0.00      PROA N
ATOM    579  CD  PRO A  56       3.708 -57.568  39.620  1.00  0.00      PROA C
ATOM    580  HD1 PRO A  56       4.131 -58.537  39.960  1.00  0.00      PROA H
ATOM    581  HD2 PRO A  56       2.607 -57.620  39.480  1.00  0.00      PROA H
ATOM    582  CA  PRO A  56       4.775 -55.691  38.401  1.00  0.00      PROA C
ATOM    583  HA  PRO A  56       4.579 -55.162  37.480  1.00  0.00      PROA H
ATOM    584  CB  PRO A  56       4.137 -55.195  39.698  1.00  0.00      PROA C
ATOM    585  HB1 PRO A  56       3.070 -54.990  39.469  1.00  0.00      PROA H
ATOM    586  HB2 PRO A  56       4.642 -54.290  40.098  1.00  0.00      PROA H
ATOM    587  CG  PRO A  56       3.941 -56.419  40.627  1.00  0.00      PROA C
ATOM    588  HG1 PRO A  56       4.870 -56.786  41.112  1.00  0.00      PROA H
ATOM    589  HG2 PRO A  56       3.097 -56.304  41.340  1.00  0.00      PROA H
ATOM    590  C   PRO A  56       6.304 -55.542  38.572  1.00  0.00      PROA C
ATOM    591  O   PRO A  56       6.921 -56.463  38.996  1.00  0.00      PROA O
ATOM    592  N   LEU A  57       6.875 -54.367  38.165  1.00  0.00      PROA N
ATOM    593  HN  LEU A  57       6.289 -53.624  37.851  1.00  0.00      PROA H
ATOM    594  CA  LEU A  57       8.295 -54.177  38.019  1.00  0.00      PROA C
ATOM    595  HA  LEU A  57       8.645 -55.011  37.427  1.00  0.00      PROA H
ATOM    596  CB  LEU A  57       8.648 -52.829  37.356  1.00  0.00      PROA C
ATOM    597  HB1 LEU A  57       9.718 -52.824  37.057  1.00  0.00      PROA H
ATOM    598  HB2 LEU A  57       8.351 -52.051  38.091  1.00  0.00      PROA H
ATOM    599  CG  LEU A  57       7.918 -52.487  36.025  1.00  0.00      PROA C
ATOM    600  HG  LEU A  57       6.828 -52.686  36.115  1.00  0.00      PROA H
ATOM    601  CD1 LEU A  57       8.016 -50.977  35.737  1.00  0.00      PROA C
ATOM    602 HD11 LEU A  57       9.032 -50.706  35.378  1.00  0.00      PROA H
ATOM    603 HD12 LEU A  57       7.791 -50.512  36.720  1.00  0.00      PROA H
ATOM    604 HD13 LEU A  57       7.242 -50.688  34.994  1.00  0.00      PROA H
ATOM    605  CD2 LEU A  57       8.302 -53.366  34.845  1.00  0.00      PROA C
ATOM    606 HD21 LEU A  57       8.213 -54.416  35.198  1.00  0.00      PROA H
ATOM    607 HD22 LEU A  57       9.340 -53.142  34.521  1.00  0.00      PROA H
ATOM    608 HD23 LEU A  57       7.559 -53.205  34.035  1.00  0.00      PROA H
ATOM    609  C   LEU A  57       8.962 -54.145  39.367  1.00  0.00      PROA C
ATOM    610  O   LEU A  57       8.621 -53.310  40.181  1.00  0.00      PROA O
ATOM    611  N   SER A  58       9.702 -55.240  39.736  1.00  0.00      PROA N
ATOM    612  HN  SER A  58       9.946 -55.839  38.977  1.00  0.00      PROA H
ATOM    613  CA  SER A  58      10.181 -55.462  41.063  1.00  0.00      PROA C
ATOM    614  HA  SER A  58      10.272 -54.550  41.634  1.00  0.00      PROA H
ATOM    615  CB  SER A  58       9.086 -56.290  41.870  1.00  0.00      PROA C
ATOM    616  HB1 SER A  58       8.066 -55.851  41.908  1.00  0.00      PROA H
ATOM    617  HB2 SER A  58       9.502 -56.463  42.886  1.00  0.00      PROA H
ATOM    618  OG  SER A  58       8.938 -57.530  41.196  1.00  0.00      PROA O
ATOM    619  HG1 SER A  58       8.191 -57.398  40.608  1.00  0.00      PROA H
ATOM    620  C   SER A  58      11.536 -56.125  41.194  1.00  0.00      PROA C
ATOM    621  O   SER A  58      12.204 -55.961  42.269  1.00  0.00      PROA O
ATOM    622  N   LYS A  59      12.052 -56.767  40.122  1.00  0.00      PROA N
ATOM    623  HN  LYS A  59      11.546 -56.983  39.291  1.00  0.00      PROA H
ATOM    624  CA  LYS A  59      13.477 -57.058  40.019  1.00  0.00      PROA C
ATOM    625  HA  LYS A  59      13.777 -57.436  40.985  1.00  0.00      PROA H
ATOM    626  CB  LYS A  59      13.864 -58.139  38.989  1.00  0.00      PROA C
ATOM    627  HB1 LYS A  59      14.964 -58.221  38.859  1.00  0.00      PROA H
ATOM    628  HB2 LYS A  59      13.465 -57.861  37.990  1.00  0.00      PROA H
ATOM    629  CG  LYS A  59      13.479 -59.529  39.318  1.00  0.00      PROA C
ATOM    630  HG1 LYS A  59      13.941 -59.765  40.301  1.00  0.00      PROA H
ATOM    631  HG2 LYS A  59      14.012 -60.281  38.699  1.00  0.00      PROA H
ATOM    632  CD  LYS A  59      11.989 -59.873  39.318  1.00  0.00      PROA C
ATOM    633  HD1 LYS A  59      11.422 -59.181  38.659  1.00  0.00      PROA H
ATOM    634  HD2 LYS A  59      11.482 -59.677  40.287  1.00  0.00      PROA H
ATOM    635  CE  LYS A  59      11.801 -61.282  38.927  1.00  0.00      PROA C
ATOM    636  HE1 LYS A  59      10.804 -61.666  39.231  1.00  0.00      PROA H
ATOM    637  HE2 LYS A  59      12.543 -61.948  39.416  1.00  0.00      PROA H
ATOM    638  NZ  LYS A  59      11.884 -61.510  37.452  1.00  0.00      PROA N
ATOM    639  HZ1 LYS A  59      11.106 -61.002  36.986  1.00  0.00      PROA H
ATOM    640  HZ2 LYS A  59      11.763 -62.495  37.140  1.00  0.00      PROA H
ATOM    641  HZ3 LYS A  59      12.756 -61.158  37.007  1.00  0.00      PROA H
ATOM    642  C   LYS A  59      14.249 -55.783  39.755  1.00  0.00      PROA C
ATOM    643  O   LYS A  59      13.966 -55.003  38.861  1.00  0.00      PROA O
ATOM    644  N   LEU A  60      15.260 -55.452  40.655  1.00  0.00      PROA N
ATOM    645  HN  LEU A  60      15.568 -56.025  41.410  1.00  0.00      PROA H
ATOM    646  CA  LEU A  60      16.017 -54.243  40.493  1.00  0.00      PROA C
ATOM    647  HA  LEU A  60      15.605 -53.698  39.657  1.00  0.00      PROA H
ATOM    648  CB  LEU A  60      16.095 -53.544  41.868  1.00  0.00      PROA C
ATOM    649  HB1 LEU A  60      16.760 -52.659  41.762  1.00  0.00      PROA H
ATOM    650  HB2 LEU A  60      16.445 -54.259  42.642  1.00  0.00      PROA H
ATOM    651  CG  LEU A  60      14.770 -53.035  42.464  1.00  0.00      PROA C
ATOM    652  HG  LEU A  60      14.049 -53.856  42.661  1.00  0.00      PROA H
ATOM    653  CD1 LEU A  60      15.258 -52.218  43.629  1.00  0.00      PROA C
ATOM    654 HD11 LEU A  60      14.374 -51.828  44.179  1.00  0.00      PROA H
ATOM    655 HD12 LEU A  60      15.843 -51.345  43.268  1.00  0.00      PROA H
ATOM    656 HD13 LEU A  60      15.832 -52.890  44.301  1.00  0.00      PROA H
ATOM    657  CD2 LEU A  60      14.198 -52.034  41.404  1.00  0.00      PROA C
ATOM    658 HD21 LEU A  60      13.894 -52.575  40.483  1.00  0.00      PROA H
ATOM    659 HD22 LEU A  60      14.870 -51.199  41.114  1.00  0.00      PROA H
ATOM    660 HD23 LEU A  60      13.296 -51.613  41.897  1.00  0.00      PROA H
ATOM    661  C   LEU A  60      17.529 -54.527  40.160  1.00  0.00      PROA C
ATOM    662  O   LEU A  60      18.323 -55.094  40.989  1.00  0.00      PROA O
ATOM    663  N   VAL A  61      18.045 -54.203  38.979  1.00  0.00      PROA N
ATOM    664  HN  VAL A  61      17.507 -53.726  38.287  1.00  0.00      PROA H
ATOM    665  CA  VAL A  61      19.417 -54.585  38.625  1.00  0.00      PROA C
ATOM    666  HA  VAL A  61      19.919 -55.046  39.463  1.00  0.00      PROA H
ATOM    667  CB  VAL A  61      19.370 -55.535  37.407  1.00  0.00      PROA C
ATOM    668  HB  VAL A  61      18.658 -55.132  36.654  1.00  0.00      PROA H
ATOM    669  CG1 VAL A  61      20.760 -55.841  36.922  1.00  0.00      PROA C
ATOM    670 HG11 VAL A  61      20.764 -56.417  35.972  1.00  0.00      PROA H
ATOM    671 HG12 VAL A  61      21.442 -56.187  37.727  1.00  0.00      PROA H
ATOM    672 HG13 VAL A  61      21.266 -54.914  36.579  1.00  0.00      PROA H
ATOM    673  CG2 VAL A  61      18.565 -56.842  37.816  1.00  0.00      PROA C
ATOM    674 HG21 VAL A  61      18.791 -57.672  37.113  1.00  0.00      PROA H
ATOM    675 HG22 VAL A  61      17.477 -56.623  37.766  1.00  0.00      PROA H
ATOM    676 HG23 VAL A  61      18.829 -57.196  38.836  1.00  0.00      PROA H
ATOM    677  C   VAL A  61      20.287 -53.313  38.327  1.00  0.00      PROA C
ATOM    678  O   VAL A  61      20.161 -52.520  37.379  1.00  0.00      PROA O
ATOM    679  N   LEU A  62      21.217 -52.938  39.247  1.00  0.00      PROA N
ATOM    680  HN  LEU A  62      21.406 -53.439  40.088  1.00  0.00      PROA H
ATOM    681  CA  LEU A  62      22.145 -51.845  38.967  1.00  0.00      PROA C
ATOM    682  HA  LEU A  62      21.612 -51.004  38.549  1.00  0.00      PROA H
ATOM    683  CB  LEU A  62      22.821 -51.438  40.264  1.00  0.00      PROA C
ATOM    684  HB1 LEU A  62      23.352 -52.282  40.756  1.00  0.00      PROA H
ATOM    685  HB2 LEU A  62      22.013 -51.143  40.967  1.00  0.00      PROA H
ATOM    686  CG  LEU A  62      23.905 -50.296  40.242  1.00  0.00      PROA C
ATOM    687  HG  LEU A  62      24.823 -50.711  39.775  1.00  0.00      PROA H
ATOM    688  CD1 LEU A  62      23.393 -49.041  39.562  1.00  0.00      PROA C
ATOM    689 HD11 LEU A  62      23.134 -49.294  38.511  1.00  0.00      PROA H
ATOM    690 HD12 LEU A  62      24.131 -48.218  39.667  1.00  0.00      PROA H
ATOM    691 HD13 LEU A  62      22.414 -48.758  40.004  1.00  0.00      PROA H
ATOM    692  CD2 LEU A  62      24.375 -49.896  41.725  1.00  0.00      PROA C
ATOM    693 HD21 LEU A  62      25.342 -49.373  41.569  1.00  0.00      PROA H
ATOM    694 HD22 LEU A  62      24.423 -50.847  42.296  1.00  0.00      PROA H
ATOM    695 HD23 LEU A  62      23.560 -49.339  42.235  1.00  0.00      PROA H
ATOM    696  C   LEU A  62      23.247 -52.377  38.019  1.00  0.00      PROA C
ATOM    697  O   LEU A  62      23.792 -53.476  38.231  1.00  0.00      PROA O
ATOM    698  N   THR A  63      23.507 -51.693  36.917  1.00  0.00      PROA N
ATOM    699  HN  THR A  63      22.990 -50.855  36.760  1.00  0.00      PROA H
ATOM    700  CA  THR A  63      24.363 -52.170  35.841  1.00  0.00      PROA C
ATOM    701  HA  THR A  63      25.039 -52.804  36.395  1.00  0.00      PROA H
ATOM    702  CB  THR A  63      23.484 -52.647  34.780  1.00  0.00      PROA C
ATOM    703  HB  THR A  63      22.708 -53.317  35.208  1.00  0.00      PROA H
ATOM    704  OG1 THR A  63      24.270 -53.409  33.795  1.00  0.00      PROA O
ATOM    705  HG1 THR A  63      25.048 -53.824  34.175  1.00  0.00      PROA H
ATOM    706  CG2 THR A  63      22.720 -51.521  33.978  1.00  0.00      PROA C
ATOM    707 HG21 THR A  63      23.413 -50.899  33.373  1.00  0.00      PROA H
ATOM    708 HG22 THR A  63      22.069 -50.932  34.659  1.00  0.00      PROA H
ATOM    709 HG23 THR A  63      22.077 -52.027  33.226  1.00  0.00      PROA H
ATOM    710  C   THR A  63      25.211 -51.026  35.329  1.00  0.00      PROA C
ATOM    711  O   THR A  63      24.947 -49.866  35.494  1.00  0.00      PROA O
ATOM    712  N   GLY A  64      26.428 -51.326  34.752  1.00  0.00      PROA N
ATOM    713  HN  GLY A  64      26.682 -52.290  34.735  1.00  0.00      PROA H
ATOM    714  CA  GLY A  64      27.403 -50.356  34.255  1.00  0.00      PROA C
ATOM    715  HA1 GLY A  64      26.773 -49.516  34.002  1.00  0.00      PROA H
ATOM    716  HA2 GLY A  64      27.882 -50.808  33.399  1.00  0.00      PROA H
ATOM    717  C   GLY A  64      28.353 -49.962  35.253  1.00  0.00      PROA C
ATOM    718  O   GLY A  64      28.434 -50.609  36.327  1.00  0.00      PROA O
ATOM    719  N   GLU A  65      29.088 -48.924  35.067  1.00  0.00      PROA N
ATOM    720  HN  GLU A  65      28.916 -48.369  34.257  1.00  0.00      PROA H
ATOM    721  CA  GLU A  65      30.180 -48.538  35.962  1.00  0.00      PROA C
ATOM    722  HA  GLU A  65      30.746 -49.389  36.312  1.00  0.00      PROA H
ATOM    723  CB  GLU A  65      31.230 -47.653  35.189  1.00  0.00      PROA C
ATOM    724  HB1 GLU A  65      31.438 -48.065  34.179  1.00  0.00      PROA H
ATOM    725  HB2 GLU A  65      32.161 -47.792  35.781  1.00  0.00      PROA H
ATOM    726  CG  GLU A  65      30.841 -46.113  35.269  1.00  0.00      PROA C
ATOM    727  HG1 GLU A  65      31.106 -45.667  36.251  1.00  0.00      PROA H
ATOM    728  HG2 GLU A  65      29.772 -45.897  35.058  1.00  0.00      PROA H
ATOM    729  CD  GLU A  65      31.842 -45.310  34.325  1.00  0.00      PROA C
ATOM    730  OE1 GLU A  65      33.026 -45.650  34.295  1.00  0.00      PROA O
ATOM    731  OE2 GLU A  65      31.351 -44.356  33.693  1.00  0.00      PROA O
ATOM    732  C   GLU A  65      29.567 -47.796  37.188  1.00  0.00      PROA C
ATOM    733  O   GLU A  65      28.548 -47.126  37.130  1.00  0.00      PROA O
ATOM    734  N   ARG A  66      30.181 -48.069  38.357  1.00  0.00      PROA N
ATOM    735  HN  ARG A  66      30.913 -48.738  38.259  1.00  0.00      PROA H
ATOM    736  CA  ARG A  66      29.800 -47.520  39.643  1.00  0.00      PROA C
ATOM    737  HA  ARG A  66      29.756 -46.464  39.419  1.00  0.00      PROA H
ATOM    738  CB  ARG A  66      28.467 -47.956  40.382  1.00  0.00      PROA C
ATOM    739  HB1 ARG A  66      27.587 -47.618  39.794  1.00  0.00      PROA H
ATOM    740  HB2 ARG A  66      28.506 -47.293  41.273  1.00  0.00      PROA H
ATOM    741  CG  ARG A  66      28.408 -49.424  40.659  1.00  0.00      PROA C
ATOM    742  HG1 ARG A  66      27.609 -49.549  41.420  1.00  0.00      PROA H
ATOM    743  HG2 ARG A  66      29.306 -49.836  41.167  1.00  0.00      PROA H
ATOM    744  CD  ARG A  66      28.035 -50.301  39.434  1.00  0.00      PROA C
ATOM    745  HD1 ARG A  66      28.885 -50.408  38.728  1.00  0.00      PROA H
ATOM    746  HD2 ARG A  66      27.136 -49.854  38.958  1.00  0.00      PROA H
ATOM    747  NE  ARG A  66      27.758 -51.667  39.959  1.00  0.00      PROA N
ATOM    748  HE  ARG A  66      27.687 -51.704  40.956  1.00  0.00      PROA H
ATOM    749  CZ  ARG A  66      27.435 -52.722  39.267  1.00  0.00      PROA C
ATOM    750  NH1 ARG A  66      27.642 -52.819  37.972  1.00  0.00      PROA N
ATOM    751 HH11 ARG A  66      27.382 -53.702  37.580  1.00  0.00      PROA H
ATOM    752 HH12 ARG A  66      27.985 -52.064  37.415  1.00  0.00      PROA H
ATOM    753  NH2 ARG A  66      26.781 -53.705  39.888  1.00  0.00      PROA N
ATOM    754 HH21 ARG A  66      26.559 -53.722  40.863  1.00  0.00      PROA H
ATOM    755 HH22 ARG A  66      26.634 -54.458  39.246  1.00  0.00      PROA H
ATOM    756  C   ARG A  66      30.984 -47.715  40.630  1.00  0.00      PROA C
ATOM    757  O   ARG A  66      31.854 -48.572  40.507  1.00  0.00      PROA O
ATOM    758  N   HSD A  67      30.996 -46.835  41.616  1.00  0.00      PROA N
ATOM    759  HN  HSD A  67      30.258 -46.174  41.727  1.00  0.00      PROA H
ATOM    760  CA  HSD A  67      31.967 -46.970  42.736  1.00  0.00      PROA C
ATOM    761  HA  HSD A  67      32.395 -47.960  42.805  1.00  0.00      PROA H
ATOM    762  CB  HSD A  67      33.091 -45.901  42.586  1.00  0.00      PROA C
ATOM    763  HB1 HSD A  67      32.709 -44.884  42.821  1.00  0.00      PROA H
ATOM    764  HB2 HSD A  67      33.479 -45.902  41.545  1.00  0.00      PROA H
ATOM    765  ND1 HSD A  67      35.205 -45.273  43.938  1.00  0.00      PROA N
ATOM    766  HD1 HSD A  67      35.282 -44.322  43.640  1.00  0.00      PROA H
ATOM    767  CG  HSD A  67      34.254 -46.212  43.572  1.00  0.00      PROA C
ATOM    768  CE1 HSD A  67      36.074 -45.891  44.711  1.00  0.00      PROA C
ATOM    769  HE1 HSD A  67      36.868 -45.266  45.117  1.00  0.00      PROA H
ATOM    770  NE2 HSD A  67      35.815 -47.141  44.851  1.00  0.00      PROA N
ATOM    771  CD2 HSD A  67      34.647 -47.369  44.189  1.00  0.00      PROA C
ATOM    772  HD2 HSD A  67      34.155 -48.334  44.176  1.00  0.00      PROA H
ATOM    773  C   HSD A  67      31.226 -46.840  44.008  1.00  0.00      PROA C
ATOM    774  O   HSD A  67      30.974 -47.820  44.661  1.00  0.00      PROA O
ATOM    775  N   TYR A  68      30.795 -45.570  44.359  1.00  0.00      PROA N
ATOM    776  HN  TYR A  68      30.996 -44.794  43.766  1.00  0.00      PROA H
ATOM    777  CA  TYR A  68      30.074 -45.342  45.608  1.00  0.00      PROA C
ATOM    778  HA  TYR A  68      30.657 -45.763  46.415  1.00  0.00      PROA H
ATOM    779  CB  TYR A  68      29.801 -43.760  45.964  1.00  0.00      PROA C
ATOM    780  HB1 TYR A  68      29.349 -43.776  46.979  1.00  0.00      PROA H
ATOM    781  HB2 TYR A  68      29.088 -43.318  45.235  1.00  0.00      PROA H
ATOM    782  CG  TYR A  68      31.127 -43.032  46.030  1.00  0.00      PROA C
ATOM    783  CD1 TYR A  68      32.013 -43.501  46.965  1.00  0.00      PROA C
ATOM    784  HD1 TYR A  68      31.745 -44.219  47.726  1.00  0.00      PROA H
ATOM    785  CE1 TYR A  68      33.350 -43.055  46.954  1.00  0.00      PROA C
ATOM    786  HE1 TYR A  68      34.086 -43.456  47.636  1.00  0.00      PROA H
ATOM    787  CZ  TYR A  68      33.686 -42.007  46.135  1.00  0.00      PROA C
ATOM    788  OH  TYR A  68      34.884 -41.332  46.313  1.00  0.00      PROA O
ATOM    789  HH  TYR A  68      35.130 -41.599  47.201  1.00  0.00      PROA H
ATOM    790  CD2 TYR A  68      31.513 -41.986  45.193  1.00  0.00      PROA C
ATOM    791  HD2 TYR A  68      30.846 -41.724  44.385  1.00  0.00      PROA H
ATOM    792  CE2 TYR A  68      32.821 -41.425  45.227  1.00  0.00      PROA C
ATOM    793  HE2 TYR A  68      33.133 -40.662  44.530  1.00  0.00      PROA H
ATOM    794  C   TYR A  68      28.747 -46.071  45.643  1.00  0.00      PROA C
ATOM    795  O   TYR A  68      28.339 -46.696  46.652  1.00  0.00      PROA O
ATOM    796  N   THR A  69      27.930 -46.118  44.538  1.00  0.00      PROA N
ATOM    797  HN  THR A  69      28.258 -45.626  43.736  1.00  0.00      PROA H
ATOM    798  CA  THR A  69      26.526 -46.532  44.553  1.00  0.00      PROA C
ATOM    799  HA  THR A  69      26.153 -46.016  45.425  1.00  0.00      PROA H
ATOM    800  CB  THR A  69      25.674 -45.974  43.323  1.00  0.00      PROA C
ATOM    801  HB  THR A  69      25.933 -46.709  42.530  1.00  0.00      PROA H
ATOM    802  OG1 THR A  69      26.062 -44.685  42.903  1.00  0.00      PROA O
ATOM    803  HG1 THR A  69      26.960 -44.740  42.568  1.00  0.00      PROA H
ATOM    804  CG2 THR A  69      24.196 -45.913  43.627  1.00  0.00      PROA C
ATOM    805 HG21 THR A  69      24.009 -45.170  44.431  1.00  0.00      PROA H
ATOM    806 HG22 THR A  69      23.741 -46.906  43.826  1.00  0.00      PROA H
ATOM    807 HG23 THR A  69      23.727 -45.404  42.758  1.00  0.00      PROA H
ATOM    808  C   THR A  69      26.359 -48.108  44.681  1.00  0.00      PROA C
ATOM    809  O   THR A  69      26.933 -48.842  43.884  1.00  0.00      PROA O
ATOM    810  N   ARG A  70      25.541 -48.622  45.606  1.00  0.00      PROA N
ATOM    811  HN  ARG A  70      25.213 -48.015  46.326  1.00  0.00      PROA H
ATOM    812  CA  ARG A  70      25.183 -49.973  45.826  1.00  0.00      PROA C
ATOM    813  HA  ARG A  70      25.854 -50.651  45.319  1.00  0.00      PROA H
ATOM    814  CB  ARG A  70      25.366 -50.341  47.278  1.00  0.00      PROA C
ATOM    815  HB1 ARG A  70      24.964 -51.359  47.468  1.00  0.00      PROA H
ATOM    816  HB2 ARG A  70      24.891 -49.580  47.934  1.00  0.00      PROA H
ATOM    817  CG  ARG A  70      26.822 -50.640  47.642  1.00  0.00      PROA C
ATOM    818  HG1 ARG A  70      27.515 -49.956  47.105  1.00  0.00      PROA H
ATOM    819  HG2 ARG A  70      26.960 -51.726  47.454  1.00  0.00      PROA H
ATOM    820  CD  ARG A  70      27.080 -50.509  49.114  1.00  0.00      PROA C
ATOM    821  HD1 ARG A  70      26.553 -51.353  49.608  1.00  0.00      PROA H
ATOM    822  HD2 ARG A  70      26.598 -49.586  49.501  1.00  0.00      PROA H
ATOM    823  NE  ARG A  70      28.579 -50.357  49.381  1.00  0.00      PROA N
ATOM    824  HE  ARG A  70      29.150 -50.035  48.626  1.00  0.00      PROA H
ATOM    825  CZ  ARG A  70      29.189 -51.123  50.333  1.00  0.00      PROA C
ATOM    826  NH1 ARG A  70      28.596 -51.485  51.437  1.00  0.00      PROA N
ATOM    827 HH11 ARG A  70      27.759 -51.014  51.715  1.00  0.00      PROA H
ATOM    828 HH12 ARG A  70      29.227 -51.860  52.116  1.00  0.00      PROA H
ATOM    829  NH2 ARG A  70      30.394 -51.461  50.081  1.00  0.00      PROA N
ATOM    830 HH21 ARG A  70      30.844 -51.355  49.195  1.00  0.00      PROA H
ATOM    831 HH22 ARG A  70      31.005 -51.695  50.838  1.00  0.00      PROA H
ATOM    832  C   ARG A  70      23.800 -50.331  45.362  1.00  0.00      PROA C
ATOM    833  O   ARG A  70      22.952 -49.427  45.302  1.00  0.00      PROA O
ATOM    834  N   ASN A  71      23.492 -51.694  45.022  1.00  0.00      PROA N
ATOM    835  HN  ASN A  71      24.188 -52.400  45.127  1.00  0.00      PROA H
ATOM    836  CA  ASN A  71      22.122 -52.109  44.704  1.00  0.00      PROA C
ATOM    837  HA  ASN A  71      21.961 -51.432  43.878  1.00  0.00      PROA H
ATOM    838  CB  ASN A  71      22.096 -53.581  44.130  1.00  0.00      PROA C
ATOM    839  HB1 ASN A  71      21.928 -54.394  44.869  1.00  0.00      PROA H
ATOM    840  HB2 ASN A  71      23.091 -53.757  43.670  1.00  0.00      PROA H
ATOM    841  CG  ASN A  71      21.083 -53.745  43.065  1.00  0.00      PROA C
ATOM    842  OD1 ASN A  71      21.365 -54.264  42.010  1.00  0.00      PROA O
ATOM    843  ND2 ASN A  71      19.750 -53.357  43.166  1.00  0.00      PROA N
ATOM    844 HD21 ASN A  71      19.160 -53.786  42.481  1.00  0.00      PROA H
ATOM    845 HD22 ASN A  71      19.380 -52.999  44.023  1.00  0.00      PROA H
ATOM    846  C   ASN A  71      21.155 -51.778  45.838  1.00  0.00      PROA C
ATOM    847  O   ASN A  71      20.027 -51.362  45.650  1.00  0.00      PROA O
ATOM    848  N   ASP A  72      21.568 -51.842  47.109  1.00  0.00      PROA N
ATOM    849  HN  ASP A  72      22.493 -52.180  47.263  1.00  0.00      PROA H
ATOM    850  CA  ASP A  72      20.887 -51.487  48.313  1.00  0.00      PROA C
ATOM    851  HA  ASP A  72      19.939 -52.003  48.279  1.00  0.00      PROA H
ATOM    852  CB  ASP A  72      21.704 -51.826  49.534  1.00  0.00      PROA C
ATOM    853  HB1 ASP A  72      21.295 -51.544  50.527  1.00  0.00      PROA H
ATOM    854  HB2 ASP A  72      22.679 -51.338  49.319  1.00  0.00      PROA H
ATOM    855  CG  ASP A  72      22.001 -53.306  49.579  1.00  0.00      PROA C
ATOM    856  OD1 ASP A  72      21.135 -54.103  49.080  1.00  0.00      PROA O
ATOM    857  OD2 ASP A  72      23.060 -53.716  50.062  1.00  0.00      PROA O
ATOM    858  C   ASP A  72      20.525 -50.034  48.356  1.00  0.00      PROA C
ATOM    859  O   ASP A  72      19.410 -49.653  48.676  1.00  0.00      PROA O
ATOM    860  N   ASP A  73      21.401 -49.133  47.979  1.00  0.00      PROA N
ATOM    861  HN  ASP A  73      22.342 -49.419  47.821  1.00  0.00      PROA H
ATOM    862  CA  ASP A  73      21.065 -47.756  47.764  1.00  0.00      PROA C
ATOM    863  HA  ASP A  73      20.678 -47.379  48.699  1.00  0.00      PROA H
ATOM    864  CB  ASP A  73      22.327 -46.933  47.265  1.00  0.00      PROA C
ATOM    865  HB1 ASP A  73      22.109 -45.848  47.175  1.00  0.00      PROA H
ATOM    866  HB2 ASP A  73      22.641 -47.144  46.220  1.00  0.00      PROA H
ATOM    867  CG  ASP A  73      23.523 -47.157  48.204  1.00  0.00      PROA C
ATOM    868  OD1 ASP A  73      23.398 -47.439  49.468  1.00  0.00      PROA O
ATOM    869  OD2 ASP A  73      24.714 -46.933  47.765  1.00  0.00      PROA O
ATOM    870  C   ASP A  73      19.962 -47.473  46.789  1.00  0.00      PROA C
ATOM    871  O   ASP A  73      19.104 -46.613  46.888  1.00  0.00      PROA O
ATOM    872  N   ILE A  74      20.018 -48.249  45.663  1.00  0.00      PROA N
ATOM    873  HN  ILE A  74      20.767 -48.888  45.508  1.00  0.00      PROA H
ATOM    874  CA  ILE A  74      19.004 -48.259  44.648  1.00  0.00      PROA C
ATOM    875  HA  ILE A  74      18.725 -47.245  44.401  1.00  0.00      PROA H
ATOM    876  CB  ILE A  74      19.515 -48.946  43.364  1.00  0.00      PROA C
ATOM    877  HB  ILE A  74      19.837 -49.999  43.514  1.00  0.00      PROA H
ATOM    878  CG2 ILE A  74      18.580 -49.169  42.153  1.00  0.00      PROA C
ATOM    879 HG21 ILE A  74      19.056 -49.860  41.426  1.00  0.00      PROA H
ATOM    880 HG22 ILE A  74      18.349 -48.205  41.651  1.00  0.00      PROA H
ATOM    881 HG23 ILE A  74      17.594 -49.547  42.500  1.00  0.00      PROA H
ATOM    882  CG1 ILE A  74      20.726 -48.148  42.726  1.00  0.00      PROA C
ATOM    883 HG11 ILE A  74      20.724 -48.577  41.701  1.00  0.00      PROA H
ATOM    884 HG12 ILE A  74      21.698 -48.450  43.171  1.00  0.00      PROA H
ATOM    885  CD  ILE A  74      20.645 -46.583  42.689  1.00  0.00      PROA C
ATOM    886  HD1 ILE A  74      21.359 -46.183  41.938  1.00  0.00      PROA H
ATOM    887  HD2 ILE A  74      20.888 -46.104  43.662  1.00  0.00      PROA H
ATOM    888  HD3 ILE A  74      19.585 -46.387  42.421  1.00  0.00      PROA H
ATOM    889  C   ILE A  74      17.650 -48.861  45.095  1.00  0.00      PROA C
ATOM    890  O   ILE A  74      16.588 -48.315  44.724  1.00  0.00      PROA O
ATOM    891  N   ARG A  75      17.600 -49.946  45.929  1.00  0.00      PROA N
ATOM    892  HN  ARG A  75      18.479 -50.393  46.075  1.00  0.00      PROA H
ATOM    893  CA  ARG A  75      16.381 -50.408  46.612  1.00  0.00      PROA C
ATOM    894  HA  ARG A  75      15.633 -50.740  45.908  1.00  0.00      PROA H
ATOM    895  CB  ARG A  75      16.747 -51.635  47.501  1.00  0.00      PROA C
ATOM    896  HB1 ARG A  75      17.371 -51.253  48.338  1.00  0.00      PROA H
ATOM    897  HB2 ARG A  75      17.350 -52.399  46.966  1.00  0.00      PROA H
ATOM    898  CG  ARG A  75      15.580 -52.369  48.261  1.00  0.00      PROA C
ATOM    899  HG1 ARG A  75      15.154 -51.649  48.992  1.00  0.00      PROA H
ATOM    900  HG2 ARG A  75      16.198 -53.182  48.700  1.00  0.00      PROA H
ATOM    901  CD  ARG A  75      14.460 -53.024  47.425  1.00  0.00      PROA C
ATOM    902  HD1 ARG A  75      13.809 -52.319  46.865  1.00  0.00      PROA H
ATOM    903  HD2 ARG A  75      13.905 -53.703  48.107  1.00  0.00      PROA H
ATOM    904  NE  ARG A  75      15.110 -53.983  46.469  1.00  0.00      PROA N
ATOM    905  HE  ARG A  75      16.101 -54.065  46.361  1.00  0.00      PROA H
ATOM    906  CZ  ARG A  75      14.438 -54.762  45.643  1.00  0.00      PROA C
ATOM    907  NH1 ARG A  75      13.114 -54.831  45.484  1.00  0.00      PROA N
ATOM    908 HH11 ARG A  75      12.584 -54.345  46.180  1.00  0.00      PROA H
ATOM    909 HH12 ARG A  75      12.780 -54.983  44.554  1.00  0.00      PROA H
ATOM    910  NH2 ARG A  75      15.223 -55.350  44.798  1.00  0.00      PROA N
ATOM    911 HH21 ARG A  75      16.213 -55.273  44.919  1.00  0.00      PROA H
ATOM    912 HH22 ARG A  75      14.888 -56.153  44.305  1.00  0.00      PROA H
ATOM    913  C   ARG A  75      15.769 -49.345  47.547  1.00  0.00      PROA C
ATOM    914  O   ARG A  75      14.551 -49.129  47.573  1.00  0.00      PROA O
ATOM    915  N   GLN A  76      16.694 -48.691  48.227  1.00  0.00      PROA N
ATOM    916  HN  GLN A  76      17.661 -48.931  48.181  1.00  0.00      PROA H
ATOM    917  CA  GLN A  76      16.312 -47.693  49.226  1.00  0.00      PROA C
ATOM    918  HA  GLN A  76      15.542 -48.083  49.875  1.00  0.00      PROA H
ATOM    919  CB  GLN A  76      17.581 -47.369  50.117  1.00  0.00      PROA C
ATOM    920  HB1 GLN A  76      17.523 -46.391  50.642  1.00  0.00      PROA H
ATOM    921  HB2 GLN A  76      18.421 -47.141  49.427  1.00  0.00      PROA H
ATOM    922  CG  GLN A  76      17.925 -48.488  51.253  1.00  0.00      PROA C
ATOM    923  HG1 GLN A  76      18.927 -48.223  51.653  1.00  0.00      PROA H
ATOM    924  HG2 GLN A  76      17.985 -49.438  50.680  1.00  0.00      PROA H
ATOM    925  CD  GLN A  76      16.811 -48.673  52.280  1.00  0.00      PROA C
ATOM    926  OE1 GLN A  76      16.141 -47.732  52.693  1.00  0.00      PROA O
ATOM    927  NE2 GLN A  76      16.776 -49.948  52.820  1.00  0.00      PROA N
ATOM    928 HE21 GLN A  76      17.351 -50.673  52.441  1.00  0.00      PROA H
ATOM    929 HE22 GLN A  76      16.214 -50.160  53.620  1.00  0.00      PROA H
ATOM    930  C   GLN A  76      15.763 -46.356  48.690  1.00  0.00      PROA C
ATOM    931  O   GLN A  76      14.940 -45.743  49.361  1.00  0.00      PROA O
ATOM    932  N   SER A  77      16.114 -46.077  47.398  1.00  0.00      PROA N
ATOM    933  HN  SER A  77      16.796 -46.530  46.828  1.00  0.00      PROA H
ATOM    934  CA  SER A  77      15.554 -44.951  46.700  1.00  0.00      PROA C
ATOM    935  HA  SER A  77      15.563 -44.100  47.365  1.00  0.00      PROA H
ATOM    936  CB  SER A  77      16.258 -44.684  45.365  1.00  0.00      PROA C
ATOM    937  HB1 SER A  77      15.751 -43.861  44.818  1.00  0.00      PROA H
ATOM    938  HB2 SER A  77      16.308 -45.584  44.716  1.00  0.00      PROA H
ATOM    939  OG  SER A  77      17.644 -44.407  45.549  1.00  0.00      PROA O
ATOM    940  HG1 SER A  77      18.117 -45.154  45.923  1.00  0.00      PROA H
ATOM    941  C   SER A  77      14.126 -45.246  46.249  1.00  0.00      PROA C
ATOM    942  O   SER A  77      13.266 -44.372  46.469  1.00  0.00      PROA O
ATOM    943  N   ILE A  78      13.770 -46.462  45.761  1.00  0.00      PROA N
ATOM    944  HN  ILE A  78      14.371 -47.242  45.609  1.00  0.00      PROA H
ATOM    945  CA  ILE A  78      12.344 -46.759  45.562  1.00  0.00      PROA C
ATOM    946  HA  ILE A  78      11.870 -45.925  45.066  1.00  0.00      PROA H
ATOM    947  CB  ILE A  78      12.048 -48.008  44.665  1.00  0.00      PROA C
ATOM    948  HB  ILE A  78      10.959 -48.080  44.455  1.00  0.00      PROA H
ATOM    949  CG2 ILE A  78      12.775 -47.590  43.349  1.00  0.00      PROA C
ATOM    950 HG21 ILE A  78      13.834 -47.376  43.606  1.00  0.00      PROA H
ATOM    951 HG22 ILE A  78      12.344 -46.661  42.920  1.00  0.00      PROA H
ATOM    952 HG23 ILE A  78      12.916 -48.417  42.620  1.00  0.00      PROA H
ATOM    953  CG1 ILE A  78      12.613 -49.306  45.272  1.00  0.00      PROA C
ATOM    954 HG11 ILE A  78      12.269 -49.467  46.316  1.00  0.00      PROA H
ATOM    955 HG12 ILE A  78      13.717 -49.184  45.246  1.00  0.00      PROA H
ATOM    956  CD  ILE A  78      12.061 -50.431  44.429  1.00  0.00      PROA C
ATOM    957  HD1 ILE A  78      10.958 -50.446  44.559  1.00  0.00      PROA H
ATOM    958  HD2 ILE A  78      12.497 -51.381  44.805  1.00  0.00      PROA H
ATOM    959  HD3 ILE A  78      12.376 -50.258  43.377  1.00  0.00      PROA H
ATOM    960  C   ILE A  78      11.573 -46.974  46.887  1.00  0.00      PROA C
ATOM    961  O   ILE A  78      10.363 -46.979  46.983  1.00  0.00      PROA O
ATOM    962  N   LEU A  79      12.302 -47.228  48.019  1.00  0.00      PROA N
ATOM    963  HN  LEU A  79      13.291 -47.353  48.041  1.00  0.00      PROA H
ATOM    964  CA  LEU A  79      11.546 -47.353  49.291  1.00  0.00      PROA C
ATOM    965  HA  LEU A  79      10.609 -47.842  49.072  1.00  0.00      PROA H
ATOM    966  CB  LEU A  79      12.472 -48.179  50.378  1.00  0.00      PROA C
ATOM    967  HB1 LEU A  79      12.123 -47.969  51.412  1.00  0.00      PROA H
ATOM    968  HB2 LEU A  79      13.518 -47.808  50.313  1.00  0.00      PROA H
ATOM    969  CG  LEU A  79      12.454 -49.709  50.124  1.00  0.00      PROA C
ATOM    970  HG  LEU A  79      12.557 -49.918  49.038  1.00  0.00      PROA H
ATOM    971  CD1 LEU A  79      13.550 -50.409  50.962  1.00  0.00      PROA C
ATOM    972 HD11 LEU A  79      14.543 -50.022  50.648  1.00  0.00      PROA H
ATOM    973 HD12 LEU A  79      13.550 -51.519  51.021  1.00  0.00      PROA H
ATOM    974 HD13 LEU A  79      13.324 -50.204  52.030  1.00  0.00      PROA H
ATOM    975  CD2 LEU A  79      11.112 -50.192  50.659  1.00  0.00      PROA C
ATOM    976 HD21 LEU A  79      10.253 -49.596  50.282  1.00  0.00      PROA H
ATOM    977 HD22 LEU A  79      10.958 -50.027  51.747  1.00  0.00      PROA H
ATOM    978 HD23 LEU A  79      10.906 -51.250  50.388  1.00  0.00      PROA H
ATOM    979  C   LEU A  79      11.137 -45.957  49.909  1.00  0.00      PROA C
ATOM    980  O   LEU A  79      10.500 -45.842  50.967  1.00  0.00      PROA O
ATOM    981  N   ALA A  80      11.501 -44.842  49.238  1.00  0.00      PROA N
ATOM    982  HN  ALA A  80      12.119 -44.819  48.456  1.00  0.00      PROA H
ATOM    983  CA  ALA A  80      11.054 -43.523  49.603  1.00  0.00      PROA C
ATOM    984  HA  ALA A  80      10.833 -43.349  50.645  1.00  0.00      PROA H
ATOM    985  CB  ALA A  80      12.344 -42.664  49.215  1.00  0.00      PROA C
ATOM    986  HB1 ALA A  80      13.220 -43.028  49.793  1.00  0.00      PROA H
ATOM    987  HB2 ALA A  80      12.130 -41.612  49.502  1.00  0.00      PROA H
ATOM    988  HB3 ALA A  80      12.601 -42.704  48.135  1.00  0.00      PROA H
ATOM    989  C   ALA A  80       9.905 -43.074  48.712  1.00  0.00      PROA C
ATOM    990  O   ALA A  80       9.543 -41.930  48.789  1.00  0.00      PROA O
ATOM    991  N   LEU A  81       9.273 -43.981  47.933  1.00  0.00      PROA N
ATOM    992  HN  LEU A  81       9.566 -44.933  47.888  1.00  0.00      PROA H
ATOM    993  CA  LEU A  81       7.993 -43.850  47.363  1.00  0.00      PROA C
ATOM    994  HA  LEU A  81       7.385 -43.180  47.953  1.00  0.00      PROA H
ATOM    995  CB  LEU A  81       8.251 -43.247  45.950  1.00  0.00      PROA C
ATOM    996  HB1 LEU A  81       8.655 -42.222  46.092  1.00  0.00      PROA H
ATOM    997  HB2 LEU A  81       7.361 -43.173  45.288  1.00  0.00      PROA H
ATOM    998  CG  LEU A  81       9.379 -43.750  45.027  1.00  0.00      PROA C
ATOM    999  HG  LEU A  81      10.332 -43.731  45.596  1.00  0.00      PROA H
ATOM   1000  CD1 LEU A  81       9.290 -45.236  44.645  1.00  0.00      PROA C
ATOM   1001 HD11 LEU A  81      10.240 -45.368  44.084  1.00  0.00      PROA H
ATOM   1002 HD12 LEU A  81       8.433 -45.213  43.938  1.00  0.00      PROA H
ATOM   1003 HD13 LEU A  81       9.081 -45.906  45.506  1.00  0.00      PROA H
ATOM   1004  CD2 LEU A  81       9.490 -42.792  43.815  1.00  0.00      PROA C
ATOM   1005 HD21 LEU A  81       8.589 -42.622  43.187  1.00  0.00      PROA H
ATOM   1006 HD22 LEU A  81      10.352 -43.147  43.210  1.00  0.00      PROA H
ATOM   1007 HD23 LEU A  81       9.711 -41.782  44.222  1.00  0.00      PROA H
ATOM   1008  C   LEU A  81       7.284 -45.182  47.238  1.00  0.00      PROA C
ATOM   1009  O   LEU A  81       7.778 -46.208  47.647  1.00  0.00      PROA O
ATOM   1010  N   GLY A  82       5.974 -45.197  46.861  1.00  0.00      PROA N
ATOM   1011  HN  GLY A  82       5.556 -44.314  46.661  1.00  0.00      PROA H
ATOM   1012  CA  GLY A  82       5.130 -46.332  46.589  1.00  0.00      PROA C
ATOM   1013  HA1 GLY A  82       4.354 -45.873  45.996  1.00  0.00      PROA H
ATOM   1014  HA2 GLY A  82       4.920 -46.756  47.560  1.00  0.00      PROA H
ATOM   1015  C   GLY A  82       5.745 -47.528  45.726  1.00  0.00      PROA C
ATOM   1016  O   GLY A  82       6.803 -47.448  45.084  1.00  0.00      PROA O
ATOM   1017  N   GLU A  83       5.010 -48.635  45.661  1.00  0.00      PROA N
ATOM   1018  HN  GLU A  83       4.164 -48.706  46.182  1.00  0.00      PROA H
ATOM   1019  CA  GLU A  83       5.475 -49.708  44.838  1.00  0.00      PROA C
ATOM   1020  HA  GLU A  83       6.523 -49.877  45.039  1.00  0.00      PROA H
ATOM   1021  CB  GLU A  83       4.698 -50.975  45.154  1.00  0.00      PROA C
ATOM   1022  HB1 GLU A  83       5.173 -51.821  44.612  1.00  0.00      PROA H
ATOM   1023  HB2 GLU A  83       3.684 -50.968  44.699  1.00  0.00      PROA H
ATOM   1024  CG  GLU A  83       4.762 -51.325  46.694  1.00  0.00      PROA C
ATOM   1025  HG1 GLU A  83       4.161 -50.561  47.233  1.00  0.00      PROA H
ATOM   1026  HG2 GLU A  83       5.815 -51.331  47.046  1.00  0.00      PROA H
ATOM   1027  CD  GLU A  83       4.220 -52.741  46.771  1.00  0.00      PROA C
ATOM   1028  OE1 GLU A  83       3.058 -52.906  47.148  1.00  0.00      PROA O
ATOM   1029  OE2 GLU A  83       4.895 -53.753  46.418  1.00  0.00      PROA O
ATOM   1030  C   GLU A  83       5.313 -49.370  43.287  1.00  0.00      PROA C
ATOM   1031  O   GLU A  83       4.236 -48.919  42.856  1.00  0.00      PROA O
ATOM   1032  N   PRO A  84       6.333 -49.557  42.434  1.00  0.00      PROA N
ATOM   1033  CD  PRO A  84       7.741 -49.745  42.854  1.00  0.00      PROA C
ATOM   1034  HD1 PRO A  84       7.800 -50.800  43.196  1.00  0.00      PROA H
ATOM   1035  HD2 PRO A  84       8.048 -49.060  43.673  1.00  0.00      PROA H
ATOM   1036  CA  PRO A  84       6.169 -49.709  41.031  1.00  0.00      PROA C
ATOM   1037  HA  PRO A  84       5.922 -48.736  40.634  1.00  0.00      PROA H
ATOM   1038  CB  PRO A  84       7.486 -50.111  40.522  1.00  0.00      PROA C
ATOM   1039  HB1 PRO A  84       7.682 -49.827  39.466  1.00  0.00      PROA H
ATOM   1040  HB2 PRO A  84       7.576 -51.213  40.622  1.00  0.00      PROA H
ATOM   1041  CG  PRO A  84       8.420 -49.440  41.504  1.00  0.00      PROA C
ATOM   1042  HG1 PRO A  84       9.475 -49.783  41.445  1.00  0.00      PROA H
ATOM   1043  HG2 PRO A  84       8.459 -48.340  41.353  1.00  0.00      PROA H
ATOM   1044  C   PRO A  84       5.025 -50.610  40.571  1.00  0.00      PROA C
ATOM   1045  O   PRO A  84       4.872 -51.649  41.167  1.00  0.00      PROA O
ATOM   1046  N   GLY A  85       4.297 -50.154  39.559  1.00  0.00      PROA N
ATOM   1047  HN  GLY A  85       4.619 -49.313  39.131  1.00  0.00      PROA H
ATOM   1048  CA  GLY A  85       3.291 -50.884  38.900  1.00  0.00      PROA C
ATOM   1049  HA1 GLY A  85       2.613 -50.179  38.443  1.00  0.00      PROA H
ATOM   1050  HA2 GLY A  85       2.850 -51.462  39.699  1.00  0.00      PROA H
ATOM   1051  C   GLY A  85       3.785 -51.781  37.799  1.00  0.00      PROA C
ATOM   1052  O   GLY A  85       4.949 -51.816  37.465  1.00  0.00      PROA O
ATOM   1053  N   THR A  86       2.792 -52.426  37.090  1.00  0.00      PROA N
ATOM   1054  HN  THR A  86       1.862 -52.498  37.441  1.00  0.00      PROA H
ATOM   1055  CA  THR A  86       2.952 -52.974  35.737  1.00  0.00      PROA C
ATOM   1056  HA  THR A  86       3.759 -53.685  35.845  1.00  0.00      PROA H
ATOM   1057  CB  THR A  86       1.731 -53.665  35.262  1.00  0.00      PROA C
ATOM   1058  HB  THR A  86       1.821 -53.975  34.199  1.00  0.00      PROA H
ATOM   1059  OG1 THR A  86       0.499 -52.963  35.462  1.00  0.00      PROA O
ATOM   1060  HG1 THR A  86      -0.207 -53.581  35.259  1.00  0.00      PROA H
ATOM   1061  CG2 THR A  86       1.588 -55.056  35.985  1.00  0.00      PROA C
ATOM   1062 HG21 THR A  86       2.524 -55.591  35.715  1.00  0.00      PROA H
ATOM   1063 HG22 THR A  86       0.752 -55.584  35.478  1.00  0.00      PROA H
ATOM   1064 HG23 THR A  86       1.498 -54.922  37.084  1.00  0.00      PROA H
ATOM   1065  C   THR A  86       3.446 -52.033  34.629  1.00  0.00      PROA C
ATOM   1066  O   THR A  86       3.188 -50.851  34.573  1.00  0.00      PROA O
ATOM   1067  N   PHE A  87       4.262 -52.701  33.713  1.00  0.00      PROA N
ATOM   1068  HN  PHE A  87       4.385 -53.690  33.708  1.00  0.00      PROA H
ATOM   1069  CA  PHE A  87       5.062 -52.090  32.708  1.00  0.00      PROA C
ATOM   1070  HA  PHE A  87       6.042 -51.881  33.110  1.00  0.00      PROA H
ATOM   1071  CB  PHE A  87       5.402 -53.120  31.599  1.00  0.00      PROA C
ATOM   1072  HB1 PHE A  87       4.420 -53.431  31.183  1.00  0.00      PROA H
ATOM   1073  HB2 PHE A  87       5.986 -53.860  32.186  1.00  0.00      PROA H
ATOM   1074  CG  PHE A  87       6.334 -52.676  30.514  1.00  0.00      PROA C
ATOM   1075  CD1 PHE A  87       5.833 -52.170  29.330  1.00  0.00      PROA C
ATOM   1076  HD1 PHE A  87       4.764 -52.068  29.210  1.00  0.00      PROA H
ATOM   1077  CE1 PHE A  87       6.678 -51.848  28.307  1.00  0.00      PROA C
ATOM   1078  HE1 PHE A  87       6.293 -51.477  27.368  1.00  0.00      PROA H
ATOM   1079  CZ  PHE A  87       8.049 -51.902  28.475  1.00  0.00      PROA C
ATOM   1080  HZ  PHE A  87       8.772 -51.770  27.684  1.00  0.00      PROA H
ATOM   1081  CD2 PHE A  87       7.747 -52.819  30.681  1.00  0.00      PROA C
ATOM   1082  HD2 PHE A  87       8.214 -53.277  31.540  1.00  0.00      PROA H
ATOM   1083  CE2 PHE A  87       8.584 -52.477  29.619  1.00  0.00      PROA C
ATOM   1084  HE2 PHE A  87       9.647 -52.650  29.690  1.00  0.00      PROA H
ATOM   1085  C   PHE A  87       4.521 -50.814  31.946  1.00  0.00      PROA C
ATOM   1086  O   PHE A  87       5.118 -49.717  31.857  1.00  0.00      PROA O
ATOM   1087  N   MET A  88       3.210 -50.924  31.378  1.00  0.00      PROA N
ATOM   1088  HN  MET A  88       2.711 -51.788  31.397  1.00  0.00      PROA H
ATOM   1089  CA  MET A  88       2.560 -49.878  30.679  1.00  0.00      PROA C
ATOM   1090  HA  MET A  88       3.333 -49.361  30.130  1.00  0.00      PROA H
ATOM   1091  CB  MET A  88       1.464 -50.384  29.678  1.00  0.00      PROA C
ATOM   1092  HB1 MET A  88       0.952 -49.492  29.257  1.00  0.00      PROA H
ATOM   1093  HB2 MET A  88       0.680 -51.003  30.164  1.00  0.00      PROA H
ATOM   1094  CG  MET A  88       1.947 -51.328  28.536  1.00  0.00      PROA C
ATOM   1095  HG1 MET A  88       1.068 -51.614  27.919  1.00  0.00      PROA H
ATOM   1096  HG2 MET A  88       2.309 -52.299  28.937  1.00  0.00      PROA H
ATOM   1097  SD  MET A  88       3.136 -50.473  27.521  1.00  0.00      PROA S
ATOM   1098  CE  MET A  88       2.236 -48.859  27.361  1.00  0.00      PROA C
ATOM   1099  HE1 MET A  88       2.460 -48.242  28.257  1.00  0.00      PROA H
ATOM   1100  HE2 MET A  88       1.141 -49.019  27.268  1.00  0.00      PROA H
ATOM   1101  HE3 MET A  88       2.526 -48.221  26.498  1.00  0.00      PROA H
ATOM   1102  C   MET A  88       1.998 -48.749  31.523  1.00  0.00      PROA C
ATOM   1103  O   MET A  88       2.010 -47.607  31.064  1.00  0.00      PROA O
ATOM   1104  N   THR A  89       1.433 -48.906  32.707  1.00  0.00      PROA N
ATOM   1105  HN  THR A  89       1.314 -49.804  33.123  1.00  0.00      PROA H
ATOM   1106  CA  THR A  89       1.062 -47.704  33.520  1.00  0.00      PROA C
ATOM   1107  HA  THR A  89       0.414 -47.023  32.987  1.00  0.00      PROA H
ATOM   1108  CB  THR A  89       0.185 -48.056  34.784  1.00  0.00      PROA C
ATOM   1109  HB  THR A  89       0.721 -48.940  35.191  1.00  0.00      PROA H
ATOM   1110  OG1 THR A  89      -1.057 -48.647  34.430  1.00  0.00      PROA O
ATOM   1111  HG1 THR A  89      -0.808 -49.488  34.040  1.00  0.00      PROA H
ATOM   1112  CG2 THR A  89       0.050 -47.090  35.944  1.00  0.00      PROA C
ATOM   1113 HG21 THR A  89      -0.807 -47.493  36.524  1.00  0.00      PROA H
ATOM   1114 HG22 THR A  89      -0.317 -46.104  35.586  1.00  0.00      PROA H
ATOM   1115 HG23 THR A  89       0.956 -47.038  36.586  1.00  0.00      PROA H
ATOM   1116  C   THR A  89       2.298 -46.899  33.957  1.00  0.00      PROA C
ATOM   1117  O   THR A  89       2.306 -45.667  33.964  1.00  0.00      PROA O
ATOM   1118  N   GLN A  90       3.416 -47.533  34.445  1.00  0.00      PROA N
ATOM   1119  HN  GLN A  90       3.441 -48.490  34.166  1.00  0.00      PROA H
ATOM   1120  CA  GLN A  90       4.430 -46.896  35.281  1.00  0.00      PROA C
ATOM   1121  HA  GLN A  90       3.896 -46.477  36.121  1.00  0.00      PROA H
ATOM   1122  CB  GLN A  90       5.274 -47.999  35.766  1.00  0.00      PROA C
ATOM   1123  HB1 GLN A  90       5.922 -48.306  34.916  1.00  0.00      PROA H
ATOM   1124  HB2 GLN A  90       4.586 -48.799  36.115  1.00  0.00      PROA H
ATOM   1125  CG  GLN A  90       6.353 -47.693  36.870  1.00  0.00      PROA C
ATOM   1126  HG1 GLN A  90       7.212 -47.182  36.384  1.00  0.00      PROA H
ATOM   1127  HG2 GLN A  90       6.740 -48.615  37.354  1.00  0.00      PROA H
ATOM   1128  CD  GLN A  90       5.743 -46.976  38.098  1.00  0.00      PROA C
ATOM   1129  OE1 GLN A  90       4.921 -47.545  38.790  1.00  0.00      PROA O
ATOM   1130  NE2 GLN A  90       6.221 -45.761  38.419  1.00  0.00      PROA N
ATOM   1131 HE21 GLN A  90       6.702 -45.246  37.710  1.00  0.00      PROA H
ATOM   1132 HE22 GLN A  90       5.892 -45.272  39.227  1.00  0.00      PROA H
ATOM   1133  C   GLN A  90       5.132 -45.836  34.455  1.00  0.00      PROA C
ATOM   1134  O   GLN A  90       5.661 -46.049  33.353  1.00  0.00      PROA O
ATOM   1135  N   ASP A  91       5.168 -44.548  34.925  1.00  0.00      PROA N
ATOM   1136  HN  ASP A  91       4.591 -44.430  35.730  1.00  0.00      PROA H
ATOM   1137  CA  ASP A  91       6.251 -43.642  34.521  1.00  0.00      PROA C
ATOM   1138  HA  ASP A  91       6.589 -44.038  33.575  1.00  0.00      PROA H
ATOM   1139  CB  ASP A  91       5.632 -42.142  34.614  1.00  0.00      PROA C
ATOM   1140  HB1 ASP A  91       5.204 -42.088  35.638  1.00  0.00      PROA H
ATOM   1141  HB2 ASP A  91       4.748 -42.075  33.944  1.00  0.00      PROA H
ATOM   1142  CG  ASP A  91       6.499 -41.004  34.241  1.00  0.00      PROA C
ATOM   1143  OD1 ASP A  91       7.633 -41.155  33.841  1.00  0.00      PROA O
ATOM   1144  OD2 ASP A  91       5.948 -39.853  34.315  1.00  0.00      PROA O
ATOM   1145  C   ASP A  91       7.547 -43.828  35.343  1.00  0.00      PROA C
ATOM   1146  O   ASP A  91       7.538 -44.086  36.553  1.00  0.00      PROA O
ATOM   1147  N   VAL A  92       8.711 -43.642  34.737  1.00  0.00      PROA N
ATOM   1148  HN  VAL A  92       8.773 -43.474  33.757  1.00  0.00      PROA H
ATOM   1149  CA  VAL A  92       9.948 -43.760  35.472  1.00  0.00      PROA C
ATOM   1150  HA  VAL A  92       9.849 -44.450  36.297  1.00  0.00      PROA H
ATOM   1151  CB  VAL A  92      10.997 -44.319  34.509  1.00  0.00      PROA C
ATOM   1152  HB  VAL A  92      11.979 -44.203  35.016  1.00  0.00      PROA H
ATOM   1153  CG1 VAL A  92      10.909 -45.884  34.503  1.00  0.00      PROA C
ATOM   1154 HG11 VAL A  92      11.754 -46.378  33.976  1.00  0.00      PROA H
ATOM   1155 HG12 VAL A  92      10.046 -46.287  33.932  1.00  0.00      PROA H
ATOM   1156 HG13 VAL A  92      10.780 -46.262  35.539  1.00  0.00      PROA H
ATOM   1157  CG2 VAL A  92      11.044 -43.693  33.139  1.00  0.00      PROA C
ATOM   1158 HG21 VAL A  92      11.961 -43.929  32.558  1.00  0.00      PROA H
ATOM   1159 HG22 VAL A  92      10.864 -42.597  33.141  1.00  0.00      PROA H
ATOM   1160 HG23 VAL A  92      10.310 -44.179  32.461  1.00  0.00      PROA H
ATOM   1161  C   VAL A  92      10.514 -42.376  35.922  1.00  0.00      PROA C
ATOM   1162  O   VAL A  92      11.499 -42.347  36.668  1.00  0.00      PROA O
ATOM   1163  N   ASN A  93       9.958 -41.274  35.446  1.00  0.00      PROA N
ATOM   1164  HN  ASN A  93       9.123 -41.440  34.926  1.00  0.00      PROA H
ATOM   1165  CA  ASN A  93      10.415 -39.992  35.886  1.00  0.00      PROA C
ATOM   1166  HA  ASN A  93      11.463 -39.903  35.639  1.00  0.00      PROA H
ATOM   1167  CB  ASN A  93       9.821 -38.926  34.939  1.00  0.00      PROA C
ATOM   1168  HB1 ASN A  93       8.721 -39.082  34.919  1.00  0.00      PROA H
ATOM   1169  HB2 ASN A  93      10.239 -39.231  33.956  1.00  0.00      PROA H
ATOM   1170  CG  ASN A  93      10.165 -37.427  35.235  1.00  0.00      PROA C
ATOM   1171  OD1 ASN A  93      11.102 -37.089  35.970  1.00  0.00      PROA O
ATOM   1172  ND2 ASN A  93       9.174 -36.599  34.784  1.00  0.00      PROA N
ATOM   1173 HD21 ASN A  93       9.332 -35.616  34.885  1.00  0.00      PROA H
ATOM   1174 HD22 ASN A  93       8.385 -36.932  34.268  1.00  0.00      PROA H
ATOM   1175  C   ASN A  93      10.400 -39.597  37.382  1.00  0.00      PROA C
ATOM   1176  O   ASN A  93      11.437 -39.267  38.023  1.00  0.00      PROA O
ATOM   1177  N   ILE A  94       9.239 -39.982  37.993  1.00  0.00      PROA N
ATOM   1178  HN  ILE A  94       8.379 -40.173  37.525  1.00  0.00      PROA H
ATOM   1179  CA  ILE A  94       8.985 -40.014  39.467  1.00  0.00      PROA C
ATOM   1180  HA  ILE A  94       9.133 -39.056  39.944  1.00  0.00      PROA H
ATOM   1181  CB  ILE A  94       7.510 -40.355  39.694  1.00  0.00      PROA C
ATOM   1182  HB  ILE A  94       6.893 -39.565  39.216  1.00  0.00      PROA H
ATOM   1183  CG2 ILE A  94       7.159 -41.615  38.873  1.00  0.00      PROA C
ATOM   1184 HG21 ILE A  94       7.435 -42.568  39.373  1.00  0.00      PROA H
ATOM   1185 HG22 ILE A  94       7.465 -41.682  37.807  1.00  0.00      PROA H
ATOM   1186 HG23 ILE A  94       6.050 -41.680  38.866  1.00  0.00      PROA H
ATOM   1187  CG1 ILE A  94       7.115 -40.473  41.151  1.00  0.00      PROA C
ATOM   1188 HG11 ILE A  94       7.298 -39.511  41.677  1.00  0.00      PROA H
ATOM   1189 HG12 ILE A  94       7.845 -41.126  41.677  1.00  0.00      PROA H
ATOM   1190  CD  ILE A  94       5.646 -40.858  41.367  1.00  0.00      PROA C
ATOM   1191  HD1 ILE A  94       5.015 -40.410  40.570  1.00  0.00      PROA H
ATOM   1192  HD2 ILE A  94       5.257 -40.461  42.329  1.00  0.00      PROA H
ATOM   1193  HD3 ILE A  94       5.425 -41.940  41.485  1.00  0.00      PROA H
ATOM   1194  C   ILE A  94       9.972 -40.863  40.198  1.00  0.00      PROA C
ATOM   1195  O   ILE A  94      10.484 -40.500  41.282  1.00  0.00      PROA O
ATOM   1196  N   ILE A  95      10.358 -42.018  39.577  1.00  0.00      PROA N
ATOM   1197  HN  ILE A  95       9.954 -42.386  38.743  1.00  0.00      PROA H
ATOM   1198  CA  ILE A  95      11.435 -42.833  40.072  1.00  0.00      PROA C
ATOM   1199  HA  ILE A  95      11.202 -42.775  41.125  1.00  0.00      PROA H
ATOM   1200  CB  ILE A  95      11.328 -44.303  39.492  1.00  0.00      PROA C
ATOM   1201  HB  ILE A  95      11.565 -44.240  38.409  1.00  0.00      PROA H
ATOM   1202  CG2 ILE A  95      12.317 -45.233  40.184  1.00  0.00      PROA C
ATOM   1203 HG21 ILE A  95      11.987 -45.221  41.245  1.00  0.00      PROA H
ATOM   1204 HG22 ILE A  95      13.382 -44.934  40.079  1.00  0.00      PROA H
ATOM   1205 HG23 ILE A  95      12.265 -46.299  39.876  1.00  0.00      PROA H
ATOM   1206  CG1 ILE A  95       9.866 -44.876  39.357  1.00  0.00      PROA C
ATOM   1207 HG11 ILE A  95       9.716 -45.833  38.812  1.00  0.00      PROA H
ATOM   1208 HG12 ILE A  95       9.517 -44.179  38.565  1.00  0.00      PROA H
ATOM   1209  CD  ILE A  95       9.113 -44.901  40.636  1.00  0.00      PROA C
ATOM   1210  HD1 ILE A  95       9.080 -43.958  41.222  1.00  0.00      PROA H
ATOM   1211  HD2 ILE A  95       9.459 -45.630  41.400  1.00  0.00      PROA H
ATOM   1212  HD3 ILE A  95       8.059 -45.021  40.305  1.00  0.00      PROA H
ATOM   1213  C   ILE A  95      12.862 -42.232  40.004  1.00  0.00      PROA C
ATOM   1214  O   ILE A  95      13.585 -42.199  40.980  1.00  0.00      PROA O
ATOM   1215  N   GLN A  96      13.258 -41.656  38.815  1.00  0.00      PROA N
ATOM   1216  HN  GLN A  96      12.688 -41.502  38.012  1.00  0.00      PROA H
ATOM   1217  CA  GLN A  96      14.590 -41.189  38.439  1.00  0.00      PROA C
ATOM   1218  HA  GLN A  96      15.219 -42.037  38.668  1.00  0.00      PROA H
ATOM   1219  CB  GLN A  96      14.691 -40.785  36.923  1.00  0.00      PROA C
ATOM   1220  HB1 GLN A  96      15.551 -40.121  36.693  1.00  0.00      PROA H
ATOM   1221  HB2 GLN A  96      13.815 -40.140  36.696  1.00  0.00      PROA H
ATOM   1222  CG  GLN A  96      14.608 -42.012  35.898  1.00  0.00      PROA C
ATOM   1223  HG1 GLN A  96      13.761 -42.687  36.142  1.00  0.00      PROA H
ATOM   1224  HG2 GLN A  96      15.565 -42.554  36.056  1.00  0.00      PROA H
ATOM   1225  CD  GLN A  96      14.568 -41.576  34.407  1.00  0.00      PROA C
ATOM   1226  OE1 GLN A  96      14.963 -42.328  33.518  1.00  0.00      PROA O
ATOM   1227  NE2 GLN A  96      14.202 -40.364  34.175  1.00  0.00      PROA N
ATOM   1228 HE21 GLN A  96      14.160 -39.708  34.928  1.00  0.00      PROA H
ATOM   1229 HE22 GLN A  96      13.987 -40.108  33.233  1.00  0.00      PROA H
ATOM   1230  C   GLN A  96      15.018 -40.031  39.291  1.00  0.00      PROA C
ATOM   1231  O   GLN A  96      16.101 -40.084  39.877  1.00  0.00      PROA O
ATOM   1232  N   THR A  97      14.096 -39.040  39.503  1.00  0.00      PROA N
ATOM   1233  HN  THR A  97      13.226 -39.084  39.017  1.00  0.00      PROA H
ATOM   1234  CA  THR A  97      14.211 -37.894  40.391  1.00  0.00      PROA C
ATOM   1235  HA  THR A  97      15.121 -37.442  40.024  1.00  0.00      PROA H
ATOM   1236  CB  THR A  97      13.100 -36.911  40.195  1.00  0.00      PROA C
ATOM   1237  HB  THR A  97      12.925 -36.918  39.097  1.00  0.00      PROA H
ATOM   1238  OG1 THR A  97      13.474 -35.640  40.795  1.00  0.00      PROA O
ATOM   1239  HG1 THR A  97      14.426 -35.527  40.744  1.00  0.00      PROA H
ATOM   1240  CG2 THR A  97      11.769 -37.384  40.782  1.00  0.00      PROA C
ATOM   1241 HG21 THR A  97      11.026 -36.613  40.486  1.00  0.00      PROA H
ATOM   1242 HG22 THR A  97      11.609 -37.391  41.881  1.00  0.00      PROA H
ATOM   1243 HG23 THR A  97      11.459 -38.329  40.286  1.00  0.00      PROA H
ATOM   1244  C   THR A  97      14.436 -38.385  41.797  1.00  0.00      PROA C
ATOM   1245  O   THR A  97      15.077 -37.788  42.597  1.00  0.00      PROA O
ATOM   1246  N   GLN A  98      13.708 -39.408  42.221  1.00  0.00      PROA N
ATOM   1247  HN  GLN A  98      12.972 -39.759  41.647  1.00  0.00      PROA H
ATOM   1248  CA  GLN A  98      13.786 -39.913  43.561  1.00  0.00      PROA C
ATOM   1249  HA  GLN A  98      13.564 -39.038  44.154  1.00  0.00      PROA H
ATOM   1250  CB  GLN A  98      12.654 -40.935  43.958  1.00  0.00      PROA C
ATOM   1251  HB1 GLN A  98      12.742 -41.941  43.496  1.00  0.00      PROA H
ATOM   1252  HB2 GLN A  98      11.754 -40.395  43.592  1.00  0.00      PROA H
ATOM   1253  CG  GLN A  98      12.436 -41.248  45.434  1.00  0.00      PROA C
ATOM   1254  HG1 GLN A  98      13.304 -41.685  45.973  1.00  0.00      PROA H
ATOM   1255  HG2 GLN A  98      11.648 -42.031  45.458  1.00  0.00      PROA H
ATOM   1256  CD  GLN A  98      12.079 -40.031  46.236  1.00  0.00      PROA C
ATOM   1257  OE1 GLN A  98      12.683 -39.722  47.261  1.00  0.00      PROA O
ATOM   1258  NE2 GLN A  98      11.049 -39.283  45.850  1.00  0.00      PROA N
ATOM   1259 HE21 GLN A  98      10.437 -39.378  45.065  1.00  0.00      PROA H
ATOM   1260 HE22 GLN A  98      10.958 -38.446  46.389  1.00  0.00      PROA H
ATOM   1261  C   GLN A  98      15.134 -40.474  44.002  1.00  0.00      PROA C
ATOM   1262  O   GLN A  98      15.561 -40.242  45.112  1.00  0.00      PROA O
ATOM   1263  N   ILE A  99      15.821 -41.214  43.067  1.00  0.00      PROA N
ATOM   1264  HN  ILE A  99      15.379 -41.411  42.196  1.00  0.00      PROA H
ATOM   1265  CA  ILE A  99      17.193 -41.583  43.239  1.00  0.00      PROA C
ATOM   1266  HA  ILE A  99      17.224 -42.231  44.101  1.00  0.00      PROA H
ATOM   1267  CB  ILE A  99      17.576 -42.540  42.028  1.00  0.00      PROA C
ATOM   1268  HB  ILE A  99      17.547 -42.094  41.010  1.00  0.00      PROA H
ATOM   1269  CG2 ILE A  99      19.083 -42.916  42.155  1.00  0.00      PROA C
ATOM   1270 HG21 ILE A  99      19.760 -42.036  42.137  1.00  0.00      PROA H
ATOM   1271 HG22 ILE A  99      19.522 -43.451  41.286  1.00  0.00      PROA H
ATOM   1272 HG23 ILE A  99      19.460 -43.322  43.118  1.00  0.00      PROA H
ATOM   1273  CG1 ILE A  99      16.607 -43.803  41.843  1.00  0.00      PROA C
ATOM   1274 HG11 ILE A  99      15.553 -43.605  42.132  1.00  0.00      PROA H
ATOM   1275 HG12 ILE A  99      16.981 -44.544  42.581  1.00  0.00      PROA H
ATOM   1276  CD  ILE A  99      16.630 -44.438  40.443  1.00  0.00      PROA C
ATOM   1277  HD1 ILE A  99      15.590 -44.778  40.251  1.00  0.00      PROA H
ATOM   1278  HD2 ILE A  99      17.313 -45.307  40.330  1.00  0.00      PROA H
ATOM   1279  HD3 ILE A  99      16.949 -43.690  39.687  1.00  0.00      PROA H
ATOM   1280  C   ILE A  99      18.122 -40.382  43.372  1.00  0.00      PROA C
ATOM   1281  O   ILE A  99      19.012 -40.315  44.244  1.00  0.00      PROA O
ATOM   1282  N   GLU A 100      17.880 -39.326  42.533  1.00  0.00      PROA N
ATOM   1283  HN  GLU A 100      17.190 -39.402  41.817  1.00  0.00      PROA H
ATOM   1284  CA  GLU A 100      18.691 -38.128  42.691  1.00  0.00      PROA C
ATOM   1285  HA  GLU A 100      19.750 -38.302  42.566  1.00  0.00      PROA H
ATOM   1286  CB  GLU A 100      18.320 -37.097  41.599  1.00  0.00      PROA C
ATOM   1287  HB1 GLU A 100      19.001 -36.265  41.878  1.00  0.00      PROA H
ATOM   1288  HB2 GLU A 100      17.254 -36.830  41.765  1.00  0.00      PROA H
ATOM   1289  CG  GLU A 100      18.572 -37.471  40.097  1.00  0.00      PROA C
ATOM   1290  HG1 GLU A 100      17.934 -38.294  39.709  1.00  0.00      PROA H
ATOM   1291  HG2 GLU A 100      19.555 -37.966  40.245  1.00  0.00      PROA H
ATOM   1292  CD  GLU A 100      18.738 -36.284  39.281  1.00  0.00      PROA C
ATOM   1293  OE1 GLU A 100      19.708 -35.524  39.553  1.00  0.00      PROA O
ATOM   1294  OE2 GLU A 100      18.024 -36.054  38.318  1.00  0.00      PROA O
ATOM   1295  C   GLU A 100      18.541 -37.495  44.089  1.00  0.00      PROA C
ATOM   1296  O   GLU A 100      19.558 -37.096  44.703  1.00  0.00      PROA O
ATOM   1297  N   GLN A 101      17.279 -37.359  44.653  1.00  0.00      PROA N
ATOM   1298  HN  GLN A 101      16.513 -37.570  44.051  1.00  0.00      PROA H
ATOM   1299  CA  GLN A 101      17.063 -36.986  46.048  1.00  0.00      PROA C
ATOM   1300  HA  GLN A 101      17.492 -36.030  46.308  1.00  0.00      PROA H
ATOM   1301  CB  GLN A 101      15.542 -36.939  46.182  1.00  0.00      PROA C
ATOM   1302  HB1 GLN A 101      15.323 -36.747  47.254  1.00  0.00      PROA H
ATOM   1303  HB2 GLN A 101      15.124 -37.854  45.710  1.00  0.00      PROA H
ATOM   1304  CG  GLN A 101      14.905 -35.743  45.347  1.00  0.00      PROA C
ATOM   1305  HG1 GLN A 101      15.044 -35.851  44.250  1.00  0.00      PROA H
ATOM   1306  HG2 GLN A 101      15.341 -34.777  45.681  1.00  0.00      PROA H
ATOM   1307  CD  GLN A 101      13.409 -35.799  45.611  1.00  0.00      PROA C
ATOM   1308  OE1 GLN A 101      12.919 -35.696  46.742  1.00  0.00      PROA O
ATOM   1309  NE2 GLN A 101      12.567 -35.910  44.514  1.00  0.00      PROA N
ATOM   1310 HE21 GLN A 101      11.608 -36.107  44.714  1.00  0.00      PROA H
ATOM   1311 HE22 GLN A 101      12.985 -35.711  43.627  1.00  0.00      PROA H
ATOM   1312  C   GLN A 101      17.659 -37.924  47.086  1.00  0.00      PROA C
ATOM   1313  O   GLN A 101      18.282 -37.409  48.044  1.00  0.00      PROA O
ATOM   1314  N   ARG A 102      17.391 -39.237  46.945  1.00  0.00      PROA N
ATOM   1315  HN  ARG A 102      16.857 -39.610  46.191  1.00  0.00      PROA H
ATOM   1316  CA  ARG A 102      17.769 -40.183  47.997  1.00  0.00      PROA C
ATOM   1317  HA  ARG A 102      17.281 -39.793  48.877  1.00  0.00      PROA H
ATOM   1318  CB  ARG A 102      17.254 -41.571  47.706  1.00  0.00      PROA C
ATOM   1319  HB1 ARG A 102      17.730 -41.790  46.727  1.00  0.00      PROA H
ATOM   1320  HB2 ARG A 102      16.166 -41.524  47.485  1.00  0.00      PROA H
ATOM   1321  CG  ARG A 102      17.438 -42.643  48.776  1.00  0.00      PROA C
ATOM   1322  HG1 ARG A 102      18.446 -42.764  49.227  1.00  0.00      PROA H
ATOM   1323  HG2 ARG A 102      17.218 -43.584  48.227  1.00  0.00      PROA H
ATOM   1324  CD  ARG A 102      16.414 -42.485  49.925  1.00  0.00      PROA C
ATOM   1325  HD1 ARG A 102      15.376 -42.713  49.603  1.00  0.00      PROA H
ATOM   1326  HD2 ARG A 102      16.501 -41.517  50.464  1.00  0.00      PROA H
ATOM   1327  NE  ARG A 102      16.804 -43.571  50.861  1.00  0.00      PROA N
ATOM   1328  HE  ARG A 102      17.773 -43.818  50.867  1.00  0.00      PROA H
ATOM   1329  CZ  ARG A 102      16.167 -43.898  51.926  1.00  0.00      PROA C
ATOM   1330  NH1 ARG A 102      14.954 -43.449  52.178  1.00  0.00      PROA N
ATOM   1331 HH11 ARG A 102      14.614 -42.590  51.795  1.00  0.00      PROA H
ATOM   1332 HH12 ARG A 102      14.736 -43.691  53.124  1.00  0.00      PROA H
ATOM   1333  NH2 ARG A 102      16.858 -44.521  52.844  1.00  0.00      PROA N
ATOM   1334 HH21 ARG A 102      17.805 -44.755  52.624  1.00  0.00      PROA H
ATOM   1335 HH22 ARG A 102      16.402 -44.678  53.720  1.00  0.00      PROA H
ATOM   1336  C   ARG A 102      19.231 -40.233  48.222  1.00  0.00      PROA C
ATOM   1337  O   ARG A 102      19.662 -40.245  49.385  1.00  0.00      PROA O
ATOM   1338  N   LEU A 103      20.090 -40.228  47.159  1.00  0.00      PROA N
ATOM   1339  HN  LEU A 103      19.847 -40.280  46.194  1.00  0.00      PROA H
ATOM   1340  CA  LEU A 103      21.495 -40.476  47.452  1.00  0.00      PROA C
ATOM   1341  HA  LEU A 103      21.644 -40.570  48.517  1.00  0.00      PROA H
ATOM   1342  CB  LEU A 103      21.912 -41.755  46.637  1.00  0.00      PROA C
ATOM   1343  HB1 LEU A 103      23.001 -41.962  46.579  1.00  0.00      PROA H
ATOM   1344  HB2 LEU A 103      21.579 -41.526  45.602  1.00  0.00      PROA H
ATOM   1345  CG  LEU A 103      21.154 -43.010  47.082  1.00  0.00      PROA C
ATOM   1346  HG  LEU A 103      20.073 -42.811  47.247  1.00  0.00      PROA H
ATOM   1347  CD1 LEU A 103      21.135 -44.011  45.916  1.00  0.00      PROA C
ATOM   1348 HD11 LEU A 103      22.111 -44.514  45.746  1.00  0.00      PROA H
ATOM   1349 HD12 LEU A 103      20.746 -43.432  45.052  1.00  0.00      PROA H
ATOM   1350 HD13 LEU A 103      20.395 -44.827  46.056  1.00  0.00      PROA H
ATOM   1351  CD2 LEU A 103      21.721 -43.692  48.362  1.00  0.00      PROA C
ATOM   1352 HD21 LEU A 103      21.703 -42.980  49.215  1.00  0.00      PROA H
ATOM   1353 HD22 LEU A 103      22.718 -44.091  48.078  1.00  0.00      PROA H
ATOM   1354 HD23 LEU A 103      21.162 -44.604  48.662  1.00  0.00      PROA H
ATOM   1355  C   LEU A 103      22.469 -39.295  47.119  1.00  0.00      PROA C
ATOM   1356  O   LEU A 103      22.609 -38.909  46.005  1.00  0.00      PROA O
ATOM   1357  N   PRO A 104      23.227 -38.611  47.990  1.00  0.00      PROA N
ATOM   1358  CD  PRO A 104      23.217 -38.768  49.454  1.00  0.00      PROA C
ATOM   1359  HD1 PRO A 104      24.066 -39.397  49.797  1.00  0.00      PROA H
ATOM   1360  HD2 PRO A 104      22.251 -39.173  49.824  1.00  0.00      PROA H
ATOM   1361  CA  PRO A 104      23.753 -37.253  47.691  1.00  0.00      PROA C
ATOM   1362  HA  PRO A 104      22.952 -36.646  47.297  1.00  0.00      PROA H
ATOM   1363  CB  PRO A 104      24.288 -36.760  49.051  1.00  0.00      PROA C
ATOM   1364  HB1 PRO A 104      24.162 -35.662  49.160  1.00  0.00      PROA H
ATOM   1365  HB2 PRO A 104      25.320 -37.023  49.366  1.00  0.00      PROA H
ATOM   1366  CG  PRO A 104      23.347 -37.413  49.997  1.00  0.00      PROA C
ATOM   1367  HG1 PRO A 104      23.663 -37.366  51.061  1.00  0.00      PROA H
ATOM   1368  HG2 PRO A 104      22.380 -36.879  49.878  1.00  0.00      PROA H
ATOM   1369  C   PRO A 104      24.921 -37.086  46.737  1.00  0.00      PROA C
ATOM   1370  O   PRO A 104      25.411 -36.032  46.480  1.00  0.00      PROA O
ATOM   1371  N   TRP A 105      25.380 -38.211  46.119  1.00  0.00      PROA N
ATOM   1372  HN  TRP A 105      25.039 -39.084  46.459  1.00  0.00      PROA H
ATOM   1373  CA  TRP A 105      26.359 -38.309  45.024  1.00  0.00      PROA C
ATOM   1374  HA  TRP A 105      26.978 -37.426  44.964  1.00  0.00      PROA H
ATOM   1375  CB  TRP A 105      27.355 -39.409  45.488  1.00  0.00      PROA C
ATOM   1376  HB1 TRP A 105      27.744 -39.044  46.463  1.00  0.00      PROA H
ATOM   1377  HB2 TRP A 105      28.266 -39.372  44.852  1.00  0.00      PROA H
ATOM   1378  CG  TRP A 105      26.881 -40.831  45.621  1.00  0.00      PROA C
ATOM   1379  CD1 TRP A 105      26.900 -41.726  44.540  1.00  0.00      PROA C
ATOM   1380  HD1 TRP A 105      27.221 -41.485  43.538  1.00  0.00      PROA H
ATOM   1381  NE1 TRP A 105      26.328 -42.849  45.028  1.00  0.00      PROA N
ATOM   1382  HE1 TRP A 105      26.061 -43.563  44.419  1.00  0.00      PROA H
ATOM   1383  CE2 TRP A 105      26.014 -42.755  46.364  1.00  0.00      PROA C
ATOM   1384  CD2 TRP A 105      26.288 -41.429  46.731  1.00  0.00      PROA C
ATOM   1385  CE3 TRP A 105      25.912 -40.990  48.012  1.00  0.00      PROA C
ATOM   1386  HE3 TRP A 105      26.008 -39.991  48.412  1.00  0.00      PROA H
ATOM   1387  CZ3 TRP A 105      25.324 -41.852  48.893  1.00  0.00      PROA C
ATOM   1388  HZ3 TRP A 105      25.188 -41.606  49.935  1.00  0.00      PROA H
ATOM   1389  CZ2 TRP A 105      25.515 -43.698  47.258  1.00  0.00      PROA C
ATOM   1390  HZ2 TRP A 105      25.363 -44.745  47.040  1.00  0.00      PROA H
ATOM   1391  CH2 TRP A 105      25.124 -43.132  48.541  1.00  0.00      PROA C
ATOM   1392  HH2 TRP A 105      24.705 -43.742  49.328  1.00  0.00      PROA H
ATOM   1393  C   TRP A 105      25.843 -38.580  43.615  1.00  0.00      PROA C
ATOM   1394  O   TRP A 105      26.662 -38.544  42.646  1.00  0.00      PROA O
ATOM   1395  N   ILE A 106      24.510 -38.759  43.455  1.00  0.00      PROA N
ATOM   1396  HN  ILE A 106      23.966 -38.855  44.284  1.00  0.00      PROA H
ATOM   1397  CA  ILE A 106      23.882 -38.962  42.140  1.00  0.00      PROA C
ATOM   1398  HA  ILE A 106      24.275 -39.820  41.613  1.00  0.00      PROA H
ATOM   1399  CB  ILE A 106      22.424 -39.334  42.254  1.00  0.00      PROA C
ATOM   1400  HB  ILE A 106      21.901 -38.474  42.725  1.00  0.00      PROA H
ATOM   1401  CG2 ILE A 106      21.712 -39.632  40.891  1.00  0.00      PROA C
ATOM   1402 HG21 ILE A 106      22.259 -40.298  40.189  1.00  0.00      PROA H
ATOM   1403 HG22 ILE A 106      21.632 -38.683  40.319  1.00  0.00      PROA H
ATOM   1404 HG23 ILE A 106      20.663 -39.953  41.068  1.00  0.00      PROA H
ATOM   1405  CG1 ILE A 106      22.267 -40.683  43.091  1.00  0.00      PROA C
ATOM   1406 HG11 ILE A 106      21.225 -40.864  43.432  1.00  0.00      PROA H
ATOM   1407 HG12 ILE A 106      22.826 -40.603  44.047  1.00  0.00      PROA H
ATOM   1408  CD  ILE A 106      22.627 -41.940  42.290  1.00  0.00      PROA C
ATOM   1409  HD1 ILE A 106      22.610 -42.827  42.960  1.00  0.00      PROA H
ATOM   1410  HD2 ILE A 106      23.693 -41.827  41.998  1.00  0.00      PROA H
ATOM   1411  HD3 ILE A 106      22.059 -42.157  41.361  1.00  0.00      PROA H
ATOM   1412  C   ILE A 106      23.972 -37.684  41.205  1.00  0.00      PROA C
ATOM   1413  O   ILE A 106      23.215 -36.727  41.365  1.00  0.00      PROA O
ATOM   1414  N   LYS A 107      24.794 -37.729  40.156  1.00  0.00      PROA N
ATOM   1415  HN  LYS A 107      25.446 -38.468  40.006  1.00  0.00      PROA H
ATOM   1416  CA  LYS A 107      24.929 -36.571  39.278  1.00  0.00      PROA C
ATOM   1417  HA  LYS A 107      24.779 -35.575  39.669  1.00  0.00      PROA H
ATOM   1418  CB  LYS A 107      26.345 -36.530  38.662  1.00  0.00      PROA C
ATOM   1419  HB1 LYS A 107      26.740 -37.376  38.059  1.00  0.00      PROA H
ATOM   1420  HB2 LYS A 107      27.080 -36.252  39.447  1.00  0.00      PROA H
ATOM   1421  CG  LYS A 107      26.334 -35.320  37.646  1.00  0.00      PROA C
ATOM   1422  HG1 LYS A 107      26.006 -34.414  38.200  1.00  0.00      PROA H
ATOM   1423  HG2 LYS A 107      25.683 -35.488  36.761  1.00  0.00      PROA H
ATOM   1424  CD  LYS A 107      27.708 -35.023  37.035  1.00  0.00      PROA C
ATOM   1425  HD1 LYS A 107      27.983 -35.900  36.410  1.00  0.00      PROA H
ATOM   1426  HD2 LYS A 107      28.416 -34.722  37.837  1.00  0.00      PROA H
ATOM   1427  CE  LYS A 107      27.696 -33.808  36.119  1.00  0.00      PROA C
ATOM   1428  HE1 LYS A 107      27.169 -33.037  36.721  1.00  0.00      PROA H
ATOM   1429  HE2 LYS A 107      27.028 -33.949  35.243  1.00  0.00      PROA H
ATOM   1430  NZ  LYS A 107      29.051 -33.378  35.633  1.00  0.00      PROA N
ATOM   1431  HZ1 LYS A 107      29.430 -33.990  34.882  1.00  0.00      PROA H
ATOM   1432  HZ2 LYS A 107      29.769 -33.329  36.384  1.00  0.00      PROA H
ATOM   1433  HZ3 LYS A 107      28.938 -32.418  35.250  1.00  0.00      PROA H
ATOM   1434  C   LYS A 107      23.910 -36.689  38.155  1.00  0.00      PROA C
ATOM   1435  O   LYS A 107      23.098 -35.802  37.896  1.00  0.00      PROA O
ATOM   1436  N   GLN A 108      23.642 -37.898  37.661  1.00  0.00      PROA N
ATOM   1437  HN  GLN A 108      24.242 -38.664  37.881  1.00  0.00      PROA H
ATOM   1438  CA  GLN A 108      22.653 -38.226  36.665  1.00  0.00      PROA C
ATOM   1439  HA  GLN A 108      21.845 -37.520  36.792  1.00  0.00      PROA H
ATOM   1440  CB  GLN A 108      23.187 -38.110  35.266  1.00  0.00      PROA C
ATOM   1441  HB1 GLN A 108      22.338 -38.308  34.577  1.00  0.00      PROA H
ATOM   1442  HB2 GLN A 108      24.070 -38.713  34.966  1.00  0.00      PROA H
ATOM   1443  CG  GLN A 108      23.620 -36.621  34.910  1.00  0.00      PROA C
ATOM   1444  HG1 GLN A 108      24.682 -36.502  35.213  1.00  0.00      PROA H
ATOM   1445  HG2 GLN A 108      22.807 -35.972  35.299  1.00  0.00      PROA H
ATOM   1446  CD  GLN A 108      23.608 -36.488  33.380  1.00  0.00      PROA C
ATOM   1447  OE1 GLN A 108      24.066 -37.374  32.633  1.00  0.00      PROA O
ATOM   1448  NE2 GLN A 108      23.059 -35.415  32.819  1.00  0.00      PROA N
ATOM   1449 HE21 GLN A 108      22.598 -34.807  33.466  1.00  0.00      PROA H
ATOM   1450 HE22 GLN A 108      23.296 -35.118  31.894  1.00  0.00      PROA H
ATOM   1451  C   GLN A 108      22.218 -39.631  36.902  1.00  0.00      PROA C
ATOM   1452  O   GLN A 108      22.923 -40.391  37.561  1.00  0.00      PROA O
ATOM   1453  N   VAL A 109      21.018 -40.024  36.421  1.00  0.00      PROA N
ATOM   1454  HN  VAL A 109      20.335 -39.370  36.107  1.00  0.00      PROA H
ATOM   1455  CA  VAL A 109      20.544 -41.372  36.537  1.00  0.00      PROA C
ATOM   1456  HA  VAL A 109      21.386 -41.985  36.252  1.00  0.00      PROA H
ATOM   1457  CB  VAL A 109      19.993 -41.698  37.925  1.00  0.00      PROA C
ATOM   1458  HB  VAL A 109      20.880 -41.767  38.590  1.00  0.00      PROA H
ATOM   1459  CG1 VAL A 109      19.085 -40.562  38.466  1.00  0.00      PROA C
ATOM   1460 HG11 VAL A 109      19.653 -39.634  38.692  1.00  0.00      PROA H
ATOM   1461 HG12 VAL A 109      18.595 -40.920  39.397  1.00  0.00      PROA H
ATOM   1462 HG13 VAL A 109      18.239 -40.374  37.771  1.00  0.00      PROA H
ATOM   1463  CG2 VAL A 109      19.287 -43.103  37.996  1.00  0.00      PROA C
ATOM   1464 HG21 VAL A 109      18.411 -43.162  37.316  1.00  0.00      PROA H
ATOM   1465 HG22 VAL A 109      19.049 -43.323  39.058  1.00  0.00      PROA H
ATOM   1466 HG23 VAL A 109      19.903 -43.974  37.686  1.00  0.00      PROA H
ATOM   1467  C   VAL A 109      19.548 -41.688  35.392  1.00  0.00      PROA C
ATOM   1468  O   VAL A 109      18.653 -40.954  35.015  1.00  0.00      PROA O
ATOM   1469  N   SER A 110      19.601 -42.904  34.874  1.00  0.00      PROA N
ATOM   1470  HN  SER A 110      20.320 -43.585  34.988  1.00  0.00      PROA H
ATOM   1471  CA  SER A 110      18.649 -43.457  33.944  1.00  0.00      PROA C
ATOM   1472  HA  SER A 110      17.860 -42.755  33.719  1.00  0.00      PROA H
ATOM   1473  CB  SER A 110      19.344 -43.822  32.628  1.00  0.00      PROA C
ATOM   1474  HB1 SER A 110      20.242 -44.442  32.839  1.00  0.00      PROA H
ATOM   1475  HB2 SER A 110      19.784 -42.869  32.263  1.00  0.00      PROA H
ATOM   1476  OG  SER A 110      18.446 -44.463  31.697  1.00  0.00      PROA O
ATOM   1477  HG1 SER A 110      18.998 -44.998  31.123  1.00  0.00      PROA H
ATOM   1478  C   SER A 110      18.030 -44.728  34.520  1.00  0.00      PROA C
ATOM   1479  O   SER A 110      18.788 -45.617  34.803  1.00  0.00      PROA O
ATOM   1480  N   VAL A 111      16.630 -44.823  34.443  1.00  0.00      PROA N
ATOM   1481  HN  VAL A 111      16.015 -44.119  34.098  1.00  0.00      PROA H
ATOM   1482  CA  VAL A 111      15.953 -46.032  34.892  1.00  0.00      PROA C
ATOM   1483  HA  VAL A 111      16.749 -46.720  35.138  1.00  0.00      PROA H
ATOM   1484  CB  VAL A 111      15.042 -45.659  36.097  1.00  0.00      PROA C
ATOM   1485  HB  VAL A 111      14.424 -44.762  35.879  1.00  0.00      PROA H
ATOM   1486  CG1 VAL A 111      14.149 -46.820  36.576  1.00  0.00      PROA C
ATOM   1487 HG11 VAL A 111      14.746 -47.618  37.066  1.00  0.00      PROA H
ATOM   1488 HG12 VAL A 111      13.614 -47.283  35.719  1.00  0.00      PROA H
ATOM   1489 HG13 VAL A 111      13.452 -46.505  37.381  1.00  0.00      PROA H
ATOM   1490  CG2 VAL A 111      15.870 -45.088  37.304  1.00  0.00      PROA C
ATOM   1491 HG21 VAL A 111      15.213 -44.576  38.039  1.00  0.00      PROA H
ATOM   1492 HG22 VAL A 111      16.647 -44.355  36.999  1.00  0.00      PROA H
ATOM   1493 HG23 VAL A 111      16.398 -45.992  37.676  1.00  0.00      PROA H
ATOM   1494  C   VAL A 111      15.090 -46.552  33.773  1.00  0.00      PROA C
ATOM   1495  O   VAL A 111      14.278 -45.813  33.237  1.00  0.00      PROA O
ATOM   1496  N   ARG A 112      15.260 -47.846  33.385  1.00  0.00      PROA N
ATOM   1497  HN  ARG A 112      16.046 -48.273  33.826  1.00  0.00      PROA H
ATOM   1498  CA  ARG A 112      14.646 -48.394  32.216  1.00  0.00      PROA C
ATOM   1499  HA  ARG A 112      14.056 -47.616  31.756  1.00  0.00      PROA H
ATOM   1500  CB  ARG A 112      15.704 -48.826  31.159  1.00  0.00      PROA C
ATOM   1501  HB1 ARG A 112      15.347 -49.707  30.582  1.00  0.00      PROA H
ATOM   1502  HB2 ARG A 112      16.458 -49.407  31.731  1.00  0.00      PROA H
ATOM   1503  CG  ARG A 112      16.503 -47.712  30.352  1.00  0.00      PROA C
ATOM   1504  HG1 ARG A 112      17.190 -48.270  29.680  1.00  0.00      PROA H
ATOM   1505  HG2 ARG A 112      16.961 -46.953  31.023  1.00  0.00      PROA H
ATOM   1506  CD  ARG A 112      15.578 -46.769  29.578  1.00  0.00      PROA C
ATOM   1507  HD1 ARG A 112      15.010 -46.112  30.270  1.00  0.00      PROA H
ATOM   1508  HD2 ARG A 112      14.892 -47.300  28.884  1.00  0.00      PROA H
ATOM   1509  NE  ARG A 112      16.508 -45.886  28.731  1.00  0.00      PROA N
ATOM   1510  HE  ARG A 112      17.451 -46.108  28.481  1.00  0.00      PROA H
ATOM   1511  CZ  ARG A 112      15.973 -45.057  27.827  1.00  0.00      PROA C
ATOM   1512  NH1 ARG A 112      14.651 -44.810  27.704  1.00  0.00      PROA N
ATOM   1513 HH11 ARG A 112      14.052 -45.204  28.401  1.00  0.00      PROA H
ATOM   1514 HH12 ARG A 112      14.347 -44.035  27.150  1.00  0.00      PROA H
ATOM   1515  NH2 ARG A 112      16.771 -44.509  26.960  1.00  0.00      PROA N
ATOM   1516 HH21 ARG A 112      17.764 -44.625  26.953  1.00  0.00      PROA H
ATOM   1517 HH22 ARG A 112      16.333 -44.003  26.217  1.00  0.00      PROA H
ATOM   1518  C   ARG A 112      13.697 -49.526  32.600  1.00  0.00      PROA C
ATOM   1519  O   ARG A 112      14.053 -50.555  33.200  1.00  0.00      PROA O
ATOM   1520  N   LYS A 113      12.435 -49.379  32.179  1.00  0.00      PROA N
ATOM   1521  HN  LYS A 113      12.111 -48.579  31.679  1.00  0.00      PROA H
ATOM   1522  CA  LYS A 113      11.428 -50.410  32.249  1.00  0.00      PROA C
ATOM   1523  HA  LYS A 113      11.544 -50.761  33.264  1.00  0.00      PROA H
ATOM   1524  CB  LYS A 113       9.975 -49.900  31.924  1.00  0.00      PROA C
ATOM   1525  HB1 LYS A 113       9.319 -50.796  31.904  1.00  0.00      PROA H
ATOM   1526  HB2 LYS A 113      10.025 -49.532  30.877  1.00  0.00      PROA H
ATOM   1527  CG  LYS A 113       9.504 -48.775  32.880  1.00  0.00      PROA C
ATOM   1528  HG1 LYS A 113      10.147 -47.894  32.668  1.00  0.00      PROA H
ATOM   1529  HG2 LYS A 113       9.761 -48.974  33.942  1.00  0.00      PROA H
ATOM   1530  CD  LYS A 113       8.006 -48.384  32.759  1.00  0.00      PROA C
ATOM   1531  HD1 LYS A 113       7.753 -47.783  33.658  1.00  0.00      PROA H
ATOM   1532  HD2 LYS A 113       7.472 -49.356  32.836  1.00  0.00      PROA H
ATOM   1533  CE  LYS A 113       7.758 -47.662  31.438  1.00  0.00      PROA C
ATOM   1534  HE1 LYS A 113       8.177 -48.169  30.542  1.00  0.00      PROA H
ATOM   1535  HE2 LYS A 113       8.348 -46.754  31.686  1.00  0.00      PROA H
ATOM   1536  NZ  LYS A 113       6.336 -47.424  31.149  1.00  0.00      PROA N
ATOM   1537  HZ1 LYS A 113       5.747 -48.266  31.312  1.00  0.00      PROA H
ATOM   1538  HZ2 LYS A 113       6.247 -47.131  30.155  1.00  0.00      PROA H
ATOM   1539  HZ3 LYS A 113       6.051 -46.624  31.749  1.00  0.00      PROA H
ATOM   1540  C   LYS A 113      11.752 -51.654  31.414  1.00  0.00      PROA C
ATOM   1541  O   LYS A 113      12.275 -51.453  30.307  1.00  0.00      PROA O
ATOM   1542  N   GLN A 114      11.527 -52.831  31.961  1.00  0.00      PROA N
ATOM   1543  HN  GLN A 114      11.308 -52.916  32.929  1.00  0.00      PROA H
ATOM   1544  CA  GLN A 114      11.838 -54.059  31.309  1.00  0.00      PROA C
ATOM   1545  HA  GLN A 114      11.813 -53.957  30.234  1.00  0.00      PROA H
ATOM   1546  CB  GLN A 114      13.167 -54.706  31.877  1.00  0.00      PROA C
ATOM   1547  HB1 GLN A 114      13.320 -55.555  31.176  1.00  0.00      PROA H
ATOM   1548  HB2 GLN A 114      13.002 -55.164  32.876  1.00  0.00      PROA H
ATOM   1549  CG  GLN A 114      14.375 -53.828  32.085  1.00  0.00      PROA C
ATOM   1550  HG1 GLN A 114      15.064 -54.408  32.736  1.00  0.00      PROA H
ATOM   1551  HG2 GLN A 114      14.133 -52.892  32.631  1.00  0.00      PROA H
ATOM   1552  CD  GLN A 114      15.140 -53.495  30.748  1.00  0.00      PROA C
ATOM   1553  OE1 GLN A 114      16.374 -53.553  30.839  1.00  0.00      PROA O
ATOM   1554  NE2 GLN A 114      14.441 -52.895  29.797  1.00  0.00      PROA N
ATOM   1555 HE21 GLN A 114      14.944 -52.389  29.096  1.00  0.00      PROA H
ATOM   1556 HE22 GLN A 114      13.561 -52.492  30.049  1.00  0.00      PROA H
ATOM   1557  C   GLN A 114      10.674 -55.058  31.655  1.00  0.00      PROA C
ATOM   1558  O   GLN A 114      10.170 -55.108  32.745  1.00  0.00      PROA O
ATOM   1559  N   TRP A 115      10.220 -55.752  30.628  1.00  0.00      PROA N
ATOM   1560  HN  TRP A 115      10.772 -55.674  29.802  1.00  0.00      PROA H
ATOM   1561  CA  TRP A 115       9.065 -56.507  30.671  1.00  0.00      PROA C
ATOM   1562  HA  TRP A 115       8.457 -56.115  31.474  1.00  0.00      PROA H
ATOM   1563  CB  TRP A 115       8.275 -56.427  29.310  1.00  0.00      PROA C
ATOM   1564  HB1 TRP A 115       8.849 -57.021  28.567  1.00  0.00      PROA H
ATOM   1565  HB2 TRP A 115       8.371 -55.353  29.043  1.00  0.00      PROA H
ATOM   1566  CG  TRP A 115       6.851 -56.889  29.437  1.00  0.00      PROA C
ATOM   1567  CD1 TRP A 115       6.032 -56.219  30.198  1.00  0.00      PROA C
ATOM   1568  HD1 TRP A 115       6.179 -55.287  30.723  1.00  0.00      PROA H
ATOM   1569  NE1 TRP A 115       4.904 -57.074  30.478  1.00  0.00      PROA N
ATOM   1570  HE1 TRP A 115       4.123 -56.938  31.048  1.00  0.00      PROA H
ATOM   1571  CE2 TRP A 115       4.990 -58.165  29.716  1.00  0.00      PROA C
ATOM   1572  CD2 TRP A 115       6.233 -58.108  29.056  1.00  0.00      PROA C
ATOM   1573  CE3 TRP A 115       6.686 -59.144  28.267  1.00  0.00      PROA C
ATOM   1574  HE3 TRP A 115       7.702 -59.045  27.913  1.00  0.00      PROA H
ATOM   1575  CZ3 TRP A 115       5.953 -60.328  28.254  1.00  0.00      PROA C
ATOM   1576  HZ3 TRP A 115       6.184 -61.161  27.607  1.00  0.00      PROA H
ATOM   1577  CZ2 TRP A 115       4.134 -59.288  29.635  1.00  0.00      PROA C
ATOM   1578  HZ2 TRP A 115       3.155 -59.340  30.089  1.00  0.00      PROA H
ATOM   1579  CH2 TRP A 115       4.698 -60.411  28.973  1.00  0.00      PROA C
ATOM   1580  HH2 TRP A 115       4.065 -61.276  28.841  1.00  0.00      PROA H
ATOM   1581  C   TRP A 115       9.486 -57.969  30.860  1.00  0.00      PROA C
ATOM   1582  O   TRP A 115      10.449 -58.450  30.229  1.00  0.00      PROA O
ATOM   1583  N   PRO A 116       8.896 -58.757  31.733  1.00  0.00      PROA N
ATOM   1584  CD  PRO A 116       8.922 -60.212  31.557  1.00  0.00      PROA C
ATOM   1585  HD1 PRO A 116       9.683 -60.694  32.207  1.00  0.00      PROA H
ATOM   1586  HD2 PRO A 116       9.118 -60.489  30.500  1.00  0.00      PROA H
ATOM   1587  CA  PRO A 116       7.780 -58.396  32.534  1.00  0.00      PROA C
ATOM   1588  HA  PRO A 116       7.050 -57.941  31.880  1.00  0.00      PROA H
ATOM   1589  CB  PRO A 116       7.266 -59.658  33.180  1.00  0.00      PROA C
ATOM   1590  HB1 PRO A 116       6.177 -59.709  33.395  1.00  0.00      PROA H
ATOM   1591  HB2 PRO A 116       7.768 -59.974  34.119  1.00  0.00      PROA H
ATOM   1592  CG  PRO A 116       7.539 -60.691  32.057  1.00  0.00      PROA C
ATOM   1593  HG1 PRO A 116       7.489 -61.700  32.520  1.00  0.00      PROA H
ATOM   1594  HG2 PRO A 116       6.818 -60.417  31.258  1.00  0.00      PROA H
ATOM   1595  C   PRO A 116       8.051 -57.401  33.668  1.00  0.00      PROA C
ATOM   1596  O   PRO A 116       7.381 -56.367  33.635  1.00  0.00      PROA O
ATOM   1597  N   ASP A 117       8.995 -57.730  34.591  1.00  0.00      PROA N
ATOM   1598  HN  ASP A 117       9.669 -58.462  34.520  1.00  0.00      PROA H
ATOM   1599  CA  ASP A 117       8.974 -57.215  35.987  1.00  0.00      PROA C
ATOM   1600  HA  ASP A 117       8.288 -56.383  36.059  1.00  0.00      PROA H
ATOM   1601  CB  ASP A 117       8.475 -58.329  36.924  1.00  0.00      PROA C
ATOM   1602  HB1 ASP A 117       7.382 -58.436  36.755  1.00  0.00      PROA H
ATOM   1603  HB2 ASP A 117       8.625 -58.094  38.000  1.00  0.00      PROA H
ATOM   1604  CG  ASP A 117       9.208 -59.676  36.775  1.00  0.00      PROA C
ATOM   1605  OD1 ASP A 117       8.788 -60.720  37.337  1.00  0.00      PROA O
ATOM   1606  OD2 ASP A 117      10.249 -59.683  36.022  1.00  0.00      PROA O
ATOM   1607  C   ASP A 117      10.336 -56.703  36.451  1.00  0.00      PROA C
ATOM   1608  O   ASP A 117      10.695 -56.862  37.653  1.00  0.00      PROA O
ATOM   1609  N   GLU A 118      11.142 -56.196  35.440  1.00  0.00      PROA N
ATOM   1610  HN  GLU A 118      10.777 -55.838  34.584  1.00  0.00      PROA H
ATOM   1611  CA  GLU A 118      12.559 -55.946  35.773  1.00  0.00      PROA C
ATOM   1612  HA  GLU A 118      12.787 -56.071  36.821  1.00  0.00      PROA H
ATOM   1613  CB  GLU A 118      13.547 -56.813  34.955  1.00  0.00      PROA C
ATOM   1614  HB1 GLU A 118      13.286 -56.905  33.879  1.00  0.00      PROA H
ATOM   1615  HB2 GLU A 118      13.230 -57.826  35.283  1.00  0.00      PROA H
ATOM   1616  CG  GLU A 118      15.124 -56.544  35.094  1.00  0.00      PROA C
ATOM   1617  HG1 GLU A 118      15.483 -56.591  36.145  1.00  0.00      PROA H
ATOM   1618  HG2 GLU A 118      15.291 -55.518  34.702  1.00  0.00      PROA H
ATOM   1619  CD  GLU A 118      15.849 -57.463  34.224  1.00  0.00      PROA C
ATOM   1620  OE1 GLU A 118      15.702 -58.708  34.307  1.00  0.00      PROA O
ATOM   1621  OE2 GLU A 118      16.641 -56.990  33.326  1.00  0.00      PROA O
ATOM   1622  C   GLU A 118      12.767 -54.447  35.505  1.00  0.00      PROA C
ATOM   1623  O   GLU A 118      12.202 -53.819  34.616  1.00  0.00      PROA O
ATOM   1624  N   LEU A 119      13.828 -53.896  36.195  1.00  0.00      PROA N
ATOM   1625  HN  LEU A 119      14.155 -54.542  36.881  1.00  0.00      PROA H
ATOM   1626  CA  LEU A 119      14.196 -52.522  36.098  1.00  0.00      PROA C
ATOM   1627  HA  LEU A 119      13.910 -52.155  35.124  1.00  0.00      PROA H
ATOM   1628  CB  LEU A 119      13.781 -51.774  37.346  1.00  0.00      PROA C
ATOM   1629  HB1 LEU A 119      14.407 -50.875  37.531  1.00  0.00      PROA H
ATOM   1630  HB2 LEU A 119      13.777 -52.386  38.273  1.00  0.00      PROA H
ATOM   1631  CG  LEU A 119      12.233 -51.368  37.431  1.00  0.00      PROA C
ATOM   1632  HG  LEU A 119      11.618 -52.207  37.041  1.00  0.00      PROA H
ATOM   1633  CD1 LEU A 119      11.740 -50.982  38.867  1.00  0.00      PROA C
ATOM   1634 HD11 LEU A 119      10.733 -50.515  38.840  1.00  0.00      PROA H
ATOM   1635 HD12 LEU A 119      12.438 -50.240  39.311  1.00  0.00      PROA H
ATOM   1636 HD13 LEU A 119      11.652 -51.873  39.525  1.00  0.00      PROA H
ATOM   1637  CD2 LEU A 119      11.992 -50.147  36.534  1.00  0.00      PROA C
ATOM   1638 HD21 LEU A 119      10.899 -50.053  36.364  1.00  0.00      PROA H
ATOM   1639 HD22 LEU A 119      12.465 -50.267  35.536  1.00  0.00      PROA H
ATOM   1640 HD23 LEU A 119      12.395 -49.208  36.971  1.00  0.00      PROA H
ATOM   1641  C   LEU A 119      15.683 -52.607  36.010  1.00  0.00      PROA C
ATOM   1642  O   LEU A 119      16.344 -53.441  36.641  1.00  0.00      PROA O
ATOM   1643  N   LYS A 120      16.151 -51.784  35.136  1.00  0.00      PROA N
ATOM   1644  HN  LYS A 120      15.595 -51.146  34.609  1.00  0.00      PROA H
ATOM   1645  CA  LYS A 120      17.505 -51.692  34.916  1.00  0.00      PROA C
ATOM   1646  HA  LYS A 120      18.066 -52.393  35.517  1.00  0.00      PROA H
ATOM   1647  CB  LYS A 120      17.568 -52.034  33.461  1.00  0.00      PROA C
ATOM   1648  HB1 LYS A 120      17.253 -51.106  32.938  1.00  0.00      PROA H
ATOM   1649  HB2 LYS A 120      16.849 -52.808  33.118  1.00  0.00      PROA H
ATOM   1650  CG  LYS A 120      18.953 -52.328  32.994  1.00  0.00      PROA C
ATOM   1651  HG1 LYS A 120      19.634 -51.509  33.310  1.00  0.00      PROA H
ATOM   1652  HG2 LYS A 120      18.971 -52.502  31.897  1.00  0.00      PROA H
ATOM   1653  CD  LYS A 120      19.599 -53.600  33.623  1.00  0.00      PROA C
ATOM   1654  HD1 LYS A 120      19.890 -53.281  34.647  1.00  0.00      PROA H
ATOM   1655  HD2 LYS A 120      20.472 -53.930  33.021  1.00  0.00      PROA H
ATOM   1656  CE  LYS A 120      18.857 -54.888  33.670  1.00  0.00      PROA C
ATOM   1657  HE1 LYS A 120      17.923 -54.766  34.260  1.00  0.00      PROA H
ATOM   1658  HE2 LYS A 120      19.430 -55.751  34.071  1.00  0.00      PROA H
ATOM   1659  NZ  LYS A 120      18.501 -55.295  32.266  1.00  0.00      PROA N
ATOM   1660  HZ1 LYS A 120      18.004 -56.206  32.208  1.00  0.00      PROA H
ATOM   1661  HZ2 LYS A 120      19.352 -55.375  31.674  1.00  0.00      PROA H
ATOM   1662  HZ3 LYS A 120      17.998 -54.470  31.881  1.00  0.00      PROA H
ATOM   1663  C   LYS A 120      17.899 -50.237  35.221  1.00  0.00      PROA C
ATOM   1664  O   LYS A 120      17.227 -49.331  34.801  1.00  0.00      PROA O
ATOM   1665  N   ILE A 121      18.976 -50.159  36.091  1.00  0.00      PROA N
ATOM   1666  HN  ILE A 121      19.519 -50.920  36.437  1.00  0.00      PROA H
ATOM   1667  CA  ILE A 121      19.438 -48.890  36.664  1.00  0.00      PROA C
ATOM   1668  HA  ILE A 121      18.852 -48.113  36.196  1.00  0.00      PROA H
ATOM   1669  CB  ILE A 121      19.127 -48.739  38.187  1.00  0.00      PROA C
ATOM   1670  HB  ILE A 121      19.721 -49.501  38.735  1.00  0.00      PROA H
ATOM   1671  CG2 ILE A 121      19.453 -47.269  38.605  1.00  0.00      PROA C
ATOM   1672 HG21 ILE A 121      18.780 -46.634  37.990  1.00  0.00      PROA H
ATOM   1673 HG22 ILE A 121      20.553 -47.251  38.453  1.00  0.00      PROA H
ATOM   1674 HG23 ILE A 121      19.324 -47.099  39.695  1.00  0.00      PROA H
ATOM   1675  CG1 ILE A 121      17.653 -49.073  38.454  1.00  0.00      PROA C
ATOM   1676 HG11 ILE A 121      16.998 -48.950  37.565  1.00  0.00      PROA H
ATOM   1677 HG12 ILE A 121      17.157 -48.489  39.259  1.00  0.00      PROA H
ATOM   1678  CD  ILE A 121      17.407 -50.587  38.904  1.00  0.00      PROA C
ATOM   1679  HD1 ILE A 121      18.027 -50.843  39.790  1.00  0.00      PROA H
ATOM   1680  HD2 ILE A 121      17.551 -51.322  38.084  1.00  0.00      PROA H
ATOM   1681  HD3 ILE A 121      16.340 -50.624  39.211  1.00  0.00      PROA H
ATOM   1682  C   ILE A 121      20.847 -48.601  36.276  1.00  0.00      PROA C
ATOM   1683  O   ILE A 121      21.771 -49.386  36.520  1.00  0.00      PROA O
ATOM   1684  N   HSD A 122      21.121 -47.451  35.598  1.00  0.00      PROA N
ATOM   1685  HN  HSD A 122      20.362 -46.820  35.465  1.00  0.00      PROA H
ATOM   1686  CA  HSD A 122      22.390 -46.999  35.160  1.00  0.00      PROA C
ATOM   1687  HA  HSD A 122      23.112 -47.475  35.806  1.00  0.00      PROA H
ATOM   1688  CB  HSD A 122      22.513 -47.349  33.652  1.00  0.00      PROA C
ATOM   1689  HB1 HSD A 122      21.750 -46.776  33.082  1.00  0.00      PROA H
ATOM   1690  HB2 HSD A 122      22.229 -48.361  33.291  1.00  0.00      PROA H
ATOM   1691  ND1 HSD A 122      24.254 -46.167  32.219  1.00  0.00      PROA N
ATOM   1692  HD1 HSD A 122      23.690 -45.373  31.995  1.00  0.00      PROA H
ATOM   1693  CG  HSD A 122      23.840 -47.218  33.035  1.00  0.00      PROA C
ATOM   1694  CE1 HSD A 122      25.364 -46.579  31.574  1.00  0.00      PROA C
ATOM   1695  HE1 HSD A 122      25.946 -45.836  31.029  1.00  0.00      PROA H
ATOM   1696  NE2 HSD A 122      25.705 -47.812  31.937  1.00  0.00      PROA N
ATOM   1697  CD2 HSD A 122      24.694 -48.219  32.800  1.00  0.00      PROA C
ATOM   1698  HD2 HSD A 122      24.537 -49.192  33.249  1.00  0.00      PROA H
ATOM   1699  C   HSD A 122      22.602 -45.480  35.294  1.00  0.00      PROA C
ATOM   1700  O   HSD A 122      21.640 -44.652  35.091  1.00  0.00      PROA O
ATOM   1701  N   LEU A 123      23.791 -44.945  35.718  1.00  0.00      PROA N
ATOM   1702  HN  LEU A 123      24.595 -45.505  35.901  1.00  0.00      PROA H
ATOM   1703  CA  LEU A 123      23.941 -43.613  36.333  1.00  0.00      PROA C
ATOM   1704  HA  LEU A 123      23.368 -42.845  35.834  1.00  0.00      PROA H
ATOM   1705  CB  LEU A 123      23.505 -43.587  37.802  1.00  0.00      PROA C
ATOM   1706  HB1 LEU A 123      22.396 -43.617  37.735  1.00  0.00      PROA H
ATOM   1707  HB2 LEU A 123      23.590 -42.619  38.340  1.00  0.00      PROA H
ATOM   1708  CG  LEU A 123      23.925 -44.742  38.712  1.00  0.00      PROA C
ATOM   1709  HG  LEU A 123      24.295 -45.593  38.102  1.00  0.00      PROA H
ATOM   1710  CD1 LEU A 123      25.069 -44.307  39.658  1.00  0.00      PROA C
ATOM   1711 HD11 LEU A 123      25.396 -45.120  40.341  1.00  0.00      PROA H
ATOM   1712 HD12 LEU A 123      24.783 -43.396  40.226  1.00  0.00      PROA H
ATOM   1713 HD13 LEU A 123      25.920 -44.016  39.006  1.00  0.00      PROA H
ATOM   1714  CD2 LEU A 123      22.765 -45.312  39.490  1.00  0.00      PROA C
ATOM   1715 HD21 LEU A 123      22.055 -45.746  38.754  1.00  0.00      PROA H
ATOM   1716 HD22 LEU A 123      22.178 -44.525  40.010  1.00  0.00      PROA H
ATOM   1717 HD23 LEU A 123      23.119 -46.137  40.146  1.00  0.00      PROA H
ATOM   1718  C   LEU A 123      25.273 -43.005  36.209  1.00  0.00      PROA C
ATOM   1719  O   LEU A 123      26.262 -43.686  35.810  1.00  0.00      PROA O
ATOM   1720  N   VAL A 124      25.378 -41.708  36.609  1.00  0.00      PROA N
ATOM   1721  HN  VAL A 124      24.725 -41.211  37.176  1.00  0.00      PROA H
ATOM   1722  CA  VAL A 124      26.730 -41.080  36.669  1.00  0.00      PROA C
ATOM   1723  HA  VAL A 124      27.459 -41.855  36.479  1.00  0.00      PROA H
ATOM   1724  CB  VAL A 124      26.853 -39.834  35.711  1.00  0.00      PROA C
ATOM   1725  HB  VAL A 124      26.227 -39.008  36.114  1.00  0.00      PROA H
ATOM   1726  CG1 VAL A 124      28.297 -39.283  35.631  1.00  0.00      PROA C
ATOM   1727 HG11 VAL A 124      28.361 -38.406  34.952  1.00  0.00      PROA H
ATOM   1728 HG12 VAL A 124      28.901 -40.100  35.182  1.00  0.00      PROA H
ATOM   1729 HG13 VAL A 124      28.776 -38.943  36.575  1.00  0.00      PROA H
ATOM   1730  CG2 VAL A 124      26.352 -40.197  34.318  1.00  0.00      PROA C
ATOM   1731 HG21 VAL A 124      26.866 -41.088  33.897  1.00  0.00      PROA H
ATOM   1732 HG22 VAL A 124      26.472 -39.340  33.621  1.00  0.00      PROA H
ATOM   1733 HG23 VAL A 124      25.272 -40.451  34.263  1.00  0.00      PROA H
ATOM   1734  C   VAL A 124      26.912 -40.585  38.071  1.00  0.00      PROA C
ATOM   1735  O   VAL A 124      25.977 -40.071  38.703  1.00  0.00      PROA O
ATOM   1736  N   GLU A 125      28.103 -40.774  38.585  1.00  0.00      PROA N
ATOM   1737  HN  GLU A 125      28.716 -41.290  37.992  1.00  0.00      PROA H
ATOM   1738  CA  GLU A 125      28.622 -40.390  39.920  1.00  0.00      PROA C
ATOM   1739  HA  GLU A 125      27.813 -40.045  40.547  1.00  0.00      PROA H
ATOM   1740  CB  GLU A 125      29.429 -41.525  40.542  1.00  0.00      PROA C
ATOM   1741  HB1 GLU A 125      29.851 -41.195  41.516  1.00  0.00      PROA H
ATOM   1742  HB2 GLU A 125      30.345 -41.875  40.018  1.00  0.00      PROA H
ATOM   1743  CG  GLU A 125      28.617 -42.753  40.874  1.00  0.00      PROA C
ATOM   1744  HG1 GLU A 125      28.344 -43.193  39.891  1.00  0.00      PROA H
ATOM   1745  HG2 GLU A 125      27.651 -42.531  41.378  1.00  0.00      PROA H
ATOM   1746  CD  GLU A 125      29.349 -43.908  41.560  1.00  0.00      PROA C
ATOM   1747  OE1 GLU A 125      28.719 -44.768  42.276  1.00  0.00      PROA O
ATOM   1748  OE2 GLU A 125      30.595 -43.953  41.410  1.00  0.00      PROA O
ATOM   1749  C   GLU A 125      29.518 -39.105  39.806  1.00  0.00      PROA C
ATOM   1750  O   GLU A 125      30.273 -38.992  38.887  1.00  0.00      PROA O
ATOM   1751  N   TYR A 126      29.514 -38.252  40.864  1.00  0.00      PROA N
ATOM   1752  HN  TYR A 126      28.853 -38.325  41.607  1.00  0.00      PROA H
ATOM   1753  CA  TYR A 126      30.513 -37.260  41.104  1.00  0.00      PROA C
ATOM   1754  HA  TYR A 126      30.722 -36.694  40.208  1.00  0.00      PROA H
ATOM   1755  CB  TYR A 126      30.133 -36.366  42.363  1.00  0.00      PROA C
ATOM   1756  HB1 TYR A 126      30.928 -35.598  42.477  1.00  0.00      PROA H
ATOM   1757  HB2 TYR A 126      30.015 -37.058  43.224  1.00  0.00      PROA H
ATOM   1758  CG  TYR A 126      28.900 -35.573  42.208  1.00  0.00      PROA C
ATOM   1759  CD1 TYR A 126      28.532 -34.731  41.119  1.00  0.00      PROA C
ATOM   1760  HD1 TYR A 126      29.081 -34.780  40.190  1.00  0.00      PROA H
ATOM   1761  CE1 TYR A 126      27.303 -34.055  41.104  1.00  0.00      PROA C
ATOM   1762  HE1 TYR A 126      27.070 -33.706  40.109  1.00  0.00      PROA H
ATOM   1763  CZ  TYR A 126      26.362 -34.075  42.136  1.00  0.00      PROA C
ATOM   1764  OH  TYR A 126      25.008 -33.490  42.022  1.00  0.00      PROA O
ATOM   1765  HH  TYR A 126      25.048 -32.940  41.237  1.00  0.00      PROA H
ATOM   1766  CD2 TYR A 126      27.956 -35.557  43.255  1.00  0.00      PROA C
ATOM   1767  HD2 TYR A 126      28.205 -36.069  44.173  1.00  0.00      PROA H
ATOM   1768  CE2 TYR A 126      26.736 -34.839  43.219  1.00  0.00      PROA C
ATOM   1769  HE2 TYR A 126      26.124 -34.775  44.107  1.00  0.00      PROA H
ATOM   1770  C   TYR A 126      31.834 -38.057  41.346  1.00  0.00      PROA C
ATOM   1771  O   TYR A 126      31.919 -39.152  41.964  1.00  0.00      PROA O
ATOM   1772  N   VAL A 127      32.944 -37.465  40.864  1.00  0.00      PROA N
ATOM   1773  HN  VAL A 127      32.883 -36.564  40.441  1.00  0.00      PROA H
ATOM   1774  CA  VAL A 127      34.268 -37.733  41.307  1.00  0.00      PROA C
ATOM   1775  HA  VAL A 127      34.214 -38.711  41.763  1.00  0.00      PROA H
ATOM   1776  CB  VAL A 127      35.230 -37.760  40.064  1.00  0.00      PROA C
ATOM   1777  HB  VAL A 127      35.323 -36.748  39.615  1.00  0.00      PROA H
ATOM   1778  CG1 VAL A 127      36.572 -38.279  40.514  1.00  0.00      PROA C
ATOM   1779 HG11 VAL A 127      36.503 -39.384  40.612  1.00  0.00      PROA H
ATOM   1780 HG12 VAL A 127      36.847 -37.886  41.516  1.00  0.00      PROA H
ATOM   1781 HG13 VAL A 127      37.345 -37.998  39.768  1.00  0.00      PROA H
ATOM   1782  CG2 VAL A 127      34.642 -38.622  38.939  1.00  0.00      PROA C
ATOM   1783 HG21 VAL A 127      34.440 -39.630  39.360  1.00  0.00      PROA H
ATOM   1784 HG22 VAL A 127      35.242 -38.778  38.017  1.00  0.00      PROA H
ATOM   1785 HG23 VAL A 127      33.635 -38.275  38.623  1.00  0.00      PROA H
ATOM   1786  C   VAL A 127      34.741 -36.665  42.246  1.00  0.00      PROA C
ATOM   1787  O   VAL A 127      34.627 -35.469  41.941  1.00  0.00      PROA O
ATOM   1788  N   PRO A 128      35.169 -36.926  43.486  1.00  0.00      PROA N
ATOM   1789  CD  PRO A 128      35.249 -38.262  44.126  1.00  0.00      PROA C
ATOM   1790  HD1 PRO A 128      35.878 -38.931  43.501  1.00  0.00      PROA H
ATOM   1791  HD2 PRO A 128      34.194 -38.563  44.304  1.00  0.00      PROA H
ATOM   1792  CA  PRO A 128      35.778 -35.915  44.392  1.00  0.00      PROA C
ATOM   1793  HA  PRO A 128      35.374 -34.915  44.331  1.00  0.00      PROA H
ATOM   1794  CB  PRO A 128      35.827 -36.622  45.810  1.00  0.00      PROA C
ATOM   1795  HB1 PRO A 128      34.898 -36.373  46.365  1.00  0.00      PROA H
ATOM   1796  HB2 PRO A 128      36.725 -36.283  46.369  1.00  0.00      PROA H
ATOM   1797  CG  PRO A 128      35.932 -38.157  45.477  1.00  0.00      PROA C
ATOM   1798  HG1 PRO A 128      37.031 -38.279  45.361  1.00  0.00      PROA H
ATOM   1799  HG2 PRO A 128      35.447 -38.850  46.196  1.00  0.00      PROA H
ATOM   1800  C   PRO A 128      37.182 -35.648  43.998  1.00  0.00      PROA C
ATOM   1801  O   PRO A 128      37.927 -36.597  43.897  1.00  0.00      PROA O
ATOM   1802  N   ILE A 129      37.648 -34.382  43.929  1.00  0.00      PROA N
ATOM   1803  HN  ILE A 129      36.953 -33.699  44.141  1.00  0.00      PROA H
ATOM   1804  CA  ILE A 129      39.101 -34.110  43.916  1.00  0.00      PROA C
ATOM   1805  HA  ILE A 129      39.635 -34.936  43.470  1.00  0.00      PROA H
ATOM   1806  CB  ILE A 129      39.418 -32.841  43.047  1.00  0.00      PROA C
ATOM   1807  HB  ILE A 129      38.887 -32.931  42.075  1.00  0.00      PROA H
ATOM   1808  CG2 ILE A 129      38.787 -31.543  43.634  1.00  0.00      PROA C
ATOM   1809 HG21 ILE A 129      38.973 -31.373  44.716  1.00  0.00      PROA H
ATOM   1810 HG22 ILE A 129      37.688 -31.692  43.567  1.00  0.00      PROA H
ATOM   1811 HG23 ILE A 129      38.810 -30.572  43.095  1.00  0.00      PROA H
ATOM   1812  CG1 ILE A 129      40.960 -32.644  42.795  1.00  0.00      PROA C
ATOM   1813 HG11 ILE A 129      41.545 -32.685  43.739  1.00  0.00      PROA H
ATOM   1814 HG12 ILE A 129      41.089 -31.649  42.318  1.00  0.00      PROA H
ATOM   1815  CD  ILE A 129      41.423 -33.591  41.715  1.00  0.00      PROA C
ATOM   1816  HD1 ILE A 129      41.103 -33.356  40.678  1.00  0.00      PROA H
ATOM   1817  HD2 ILE A 129      41.071 -34.607  41.995  1.00  0.00      PROA H
ATOM   1818  HD3 ILE A 129      42.530 -33.615  41.623  1.00  0.00      PROA H
ATOM   1819  C   ILE A 129      39.666 -33.984  45.389  1.00  0.00      PROA C
ATOM   1820  O   ILE A 129      40.810 -34.290  45.609  1.00  0.00      PROA O
ATOM   1821  N   ALA A 130      38.839 -33.583  46.372  1.00  0.00      PROA N
ATOM   1822  HN  ALA A 130      37.856 -33.434  46.299  1.00  0.00      PROA H
ATOM   1823  CA  ALA A 130      39.326 -33.376  47.749  1.00  0.00      PROA C
ATOM   1824  HA  ALA A 130      40.074 -34.094  48.049  1.00  0.00      PROA H
ATOM   1825  CB  ALA A 130      39.970 -31.987  47.864  1.00  0.00      PROA C
ATOM   1826  HB1 ALA A 130      40.746 -31.884  48.652  1.00  0.00      PROA H
ATOM   1827  HB2 ALA A 130      39.124 -31.298  48.074  1.00  0.00      PROA H
ATOM   1828  HB3 ALA A 130      40.444 -31.566  46.952  1.00  0.00      PROA H
ATOM   1829  C   ALA A 130      38.161 -33.548  48.749  1.00  0.00      PROA C
ATOM   1830  O   ALA A 130      37.053 -33.767  48.340  1.00  0.00      PROA O
ATOM   1831  N   ARG A 131      38.496 -33.500  50.002  1.00  0.00      PROA N
ATOM   1832  HN  ARG A 131      39.442 -33.252  50.194  1.00  0.00      PROA H
ATOM   1833  CA  ARG A 131      37.574 -33.363  51.129  1.00  0.00      PROA C
ATOM   1834  HA  ARG A 131      36.623 -33.849  50.971  1.00  0.00      PROA H
ATOM   1835  CB  ARG A 131      38.227 -33.965  52.406  1.00  0.00      PROA C
ATOM   1836  HB1 ARG A 131      37.673 -33.669  53.322  1.00  0.00      PROA H
ATOM   1837  HB2 ARG A 131      39.282 -33.628  52.493  1.00  0.00      PROA H
ATOM   1838  CG  ARG A 131      38.342 -35.512  52.226  1.00  0.00      PROA C
ATOM   1839  HG1 ARG A 131      39.096 -35.803  51.464  1.00  0.00      PROA H
ATOM   1840  HG2 ARG A 131      37.327 -35.905  52.003  1.00  0.00      PROA H
ATOM   1841  CD  ARG A 131      38.769 -36.348  53.491  1.00  0.00      PROA C
ATOM   1842  HD1 ARG A 131      38.725 -37.446  53.327  1.00  0.00      PROA H
ATOM   1843  HD2 ARG A 131      38.014 -36.118  54.273  1.00  0.00      PROA H
ATOM   1844  NE  ARG A 131      40.139 -35.905  53.855  1.00  0.00      PROA N
ATOM   1845  HE  ARG A 131      40.886 -35.901  53.190  1.00  0.00      PROA H
ATOM   1846  CZ  ARG A 131      40.716 -35.804  55.046  1.00  0.00      PROA C
ATOM   1847  NH1 ARG A 131      39.995 -36.069  56.088  1.00  0.00      PROA N
ATOM   1848 HH11 ARG A 131      39.110 -36.535  56.047  1.00  0.00      PROA H
ATOM   1849 HH12 ARG A 131      40.588 -36.390  56.827  1.00  0.00      PROA H
ATOM   1850  NH2 ARG A 131      41.947 -35.491  55.180  1.00  0.00      PROA N
ATOM   1851 HH21 ARG A 131      42.316 -35.459  56.109  1.00  0.00      PROA H
ATOM   1852 HH22 ARG A 131      42.507 -35.553  54.354  1.00  0.00      PROA H
ATOM   1853  C   ARG A 131      37.225 -31.928  51.468  1.00  0.00      PROA C
ATOM   1854  O   ARG A 131      38.070 -31.036  51.300  1.00  0.00      PROA O
ATOM   1855  N   TRP A 132      35.999 -31.700  51.938  1.00  0.00      PROA N
ATOM   1856  HN  TRP A 132      35.337 -32.441  52.019  1.00  0.00      PROA H
ATOM   1857  CA  TRP A 132      35.502 -30.343  52.057  1.00  0.00      PROA C
ATOM   1858  HA  TRP A 132      36.347 -29.672  52.092  1.00  0.00      PROA H
ATOM   1859  CB  TRP A 132      34.453 -29.947  50.959  1.00  0.00      PROA C
ATOM   1860  HB1 TRP A 132      33.607 -30.667  50.996  1.00  0.00      PROA H
ATOM   1861  HB2 TRP A 132      34.908 -30.056  49.951  1.00  0.00      PROA H
ATOM   1862  CG  TRP A 132      33.915 -28.528  51.106  1.00  0.00      PROA C
ATOM   1863  CD1 TRP A 132      32.709 -28.185  51.553  1.00  0.00      PROA C
ATOM   1864  HD1 TRP A 132      31.917 -28.857  51.849  1.00  0.00      PROA H
ATOM   1865  NE1 TRP A 132      32.598 -26.833  51.554  1.00  0.00      PROA N
ATOM   1866  HE1 TRP A 132      31.879 -26.417  52.068  1.00  0.00      PROA H
ATOM   1867  CE2 TRP A 132      33.676 -26.268  51.010  1.00  0.00      PROA C
ATOM   1868  CD2 TRP A 132      34.627 -27.311  50.759  1.00  0.00      PROA C
ATOM   1869  CE3 TRP A 132      35.787 -27.013  50.021  1.00  0.00      PROA C
ATOM   1870  HE3 TRP A 132      36.472 -27.755  49.638  1.00  0.00      PROA H
ATOM   1871  CZ3 TRP A 132      36.115 -25.601  49.949  1.00  0.00      PROA C
ATOM   1872  HZ3 TRP A 132      37.042 -25.325  49.469  1.00  0.00      PROA H
ATOM   1873  CZ2 TRP A 132      33.986 -24.931  50.846  1.00  0.00      PROA C
ATOM   1874  HZ2 TRP A 132      33.273 -24.160  51.099  1.00  0.00      PROA H
ATOM   1875  CH2 TRP A 132      35.252 -24.591  50.298  1.00  0.00      PROA C
ATOM   1876  HH2 TRP A 132      35.616 -23.592  50.108  1.00  0.00      PROA H
ATOM   1877  C   TRP A 132      34.866 -30.273  53.504  1.00  0.00      PROA C
ATOM   1878  O   TRP A 132      34.080 -31.145  53.880  1.00  0.00      PROA O
ATOM   1879  N   ASN A 133      35.231 -29.211  54.236  1.00  0.00      PROA N
ATOM   1880  HN  ASN A 133      35.914 -28.552  53.930  1.00  0.00      PROA H
ATOM   1881  CA  ASN A 133      34.728 -28.886  55.601  1.00  0.00      PROA C
ATOM   1882  HA  ASN A 133      35.582 -28.414  56.064  1.00  0.00      PROA H
ATOM   1883  CB  ASN A 133      33.574 -27.841  55.513  1.00  0.00      PROA C
ATOM   1884  HB1 ASN A 133      33.257 -27.524  56.530  1.00  0.00      PROA H
ATOM   1885  HB2 ASN A 133      32.710 -28.351  55.036  1.00  0.00      PROA H
ATOM   1886  CG  ASN A 133      34.052 -26.575  54.796  1.00  0.00      PROA C
ATOM   1887  OD1 ASN A 133      35.220 -26.404  54.440  1.00  0.00      PROA O
ATOM   1888  ND2 ASN A 133      33.177 -25.621  54.555  1.00  0.00      PROA N
ATOM   1889 HD21 ASN A 133      33.522 -24.813  54.077  1.00  0.00      PROA H
ATOM   1890 HD22 ASN A 133      32.249 -25.631  54.927  1.00  0.00      PROA H
ATOM   1891  C   ASN A 133      34.235 -30.078  56.491  1.00  0.00      PROA C
ATOM   1892  O   ASN A 133      33.076 -30.170  56.872  1.00  0.00      PROA O
ATOM   1893  N   ASP A 134      35.228 -30.951  56.645  1.00  0.00      PROA N
ATOM   1894  HN  ASP A 134      36.092 -30.746  56.191  1.00  0.00      PROA H
ATOM   1895  CA  ASP A 134      35.097 -32.137  57.419  1.00  0.00      PROA C
ATOM   1896  HA  ASP A 134      36.123 -32.444  57.562  1.00  0.00      PROA H
ATOM   1897  CB  ASP A 134      34.523 -31.908  58.841  1.00  0.00      PROA C
ATOM   1898  HB1 ASP A 134      34.526 -32.858  59.417  1.00  0.00      PROA H
ATOM   1899  HB2 ASP A 134      33.464 -31.570  58.833  1.00  0.00      PROA H
ATOM   1900  CG  ASP A 134      35.375 -30.863  59.664  1.00  0.00      PROA C
ATOM   1901  OD1 ASP A 134      36.614 -30.964  59.600  1.00  0.00      PROA O
ATOM   1902  OD2 ASP A 134      34.719 -30.116  60.412  1.00  0.00      PROA O
ATOM   1903  C   ASP A 134      34.373 -33.225  56.722  1.00  0.00      PROA C
ATOM   1904  O   ASP A 134      34.947 -34.199  56.231  1.00  0.00      PROA O
ATOM   1905  N   GLN A 135      33.035 -33.217  56.706  1.00  0.00      PROA N
ATOM   1906  HN  GLN A 135      32.662 -32.357  57.044  1.00  0.00      PROA H
ATOM   1907  CA  GLN A 135      32.204 -34.374  56.494  1.00  0.00      PROA C
ATOM   1908  HA  GLN A 135      32.815 -35.233  56.729  1.00  0.00      PROA H
ATOM   1909  CB  GLN A 135      31.038 -34.295  57.507  1.00  0.00      PROA C
ATOM   1910  HB1 GLN A 135      30.400 -35.177  57.285  1.00  0.00      PROA H
ATOM   1911  HB2 GLN A 135      30.467 -33.364  57.307  1.00  0.00      PROA H
ATOM   1912  CG  GLN A 135      31.455 -34.314  58.980  1.00  0.00      PROA C
ATOM   1913  HG1 GLN A 135      30.529 -34.633  59.505  1.00  0.00      PROA H
ATOM   1914  HG2 GLN A 135      31.834 -33.339  59.356  1.00  0.00      PROA H
ATOM   1915  CD  GLN A 135      32.519 -35.362  59.351  1.00  0.00      PROA C
ATOM   1916  OE1 GLN A 135      33.643 -35.123  59.872  1.00  0.00      PROA O
ATOM   1917  NE2 GLN A 135      31.977 -36.648  59.248  1.00  0.00      PROA N
ATOM   1918 HE21 GLN A 135      32.597 -37.416  59.409  1.00  0.00      PROA H
ATOM   1919 HE22 GLN A 135      31.117 -36.798  58.760  1.00  0.00      PROA H
ATOM   1920  C   GLN A 135      31.674 -34.521  55.088  1.00  0.00      PROA C
ATOM   1921  O   GLN A 135      30.764 -35.261  54.791  1.00  0.00      PROA O
ATOM   1922  N   HSD A 136      32.340 -33.754  54.225  1.00  0.00      PROA N
ATOM   1923  HN  HSD A 136      33.137 -33.227  54.510  1.00  0.00      PROA H
ATOM   1924  CA  HSD A 136      31.882 -33.619  52.861  1.00  0.00      PROA C
ATOM   1925  HA  HSD A 136      31.252 -34.442  52.559  1.00  0.00      PROA H
ATOM   1926  CB  HSD A 136      31.172 -32.190  52.630  1.00  0.00      PROA C
ATOM   1927  HB1 HSD A 136      30.602 -32.161  51.676  1.00  0.00      PROA H
ATOM   1928  HB2 HSD A 136      31.997 -31.489  52.380  1.00  0.00      PROA H
ATOM   1929  ND1 HSD A 136      29.205 -32.580  54.263  1.00  0.00      PROA N
ATOM   1930  HD1 HSD A 136      28.726 -33.297  53.757  1.00  0.00      PROA H
ATOM   1931  CG  HSD A 136      30.377 -31.895  53.850  1.00  0.00      PROA C
ATOM   1932  CE1 HSD A 136      28.690 -31.916  55.258  1.00  0.00      PROA C
ATOM   1933  HE1 HSD A 136      27.835 -32.226  55.860  1.00  0.00      PROA H
ATOM   1934  NE2 HSD A 136      29.426 -30.836  55.550  1.00  0.00      PROA N
ATOM   1935  CD2 HSD A 136      30.430 -30.797  54.668  1.00  0.00      PROA C
ATOM   1936  HD2 HSD A 136      31.154 -29.992  54.664  1.00  0.00      PROA H
ATOM   1937  C   HSD A 136      33.050 -33.732  51.821  1.00  0.00      PROA C
ATOM   1938  O   HSD A 136      34.210 -33.853  52.203  1.00  0.00      PROA O
ATOM   1939  N   MET A 137      32.717 -33.771  50.521  1.00  0.00      PROA N
ATOM   1940  HN  MET A 137      31.760 -33.696  50.254  1.00  0.00      PROA H
ATOM   1941  CA  MET A 137      33.470 -34.120  49.344  1.00  0.00      PROA C
ATOM   1942  HA  MET A 137      34.492 -34.069  49.687  1.00  0.00      PROA H
ATOM   1943  CB  MET A 137      33.014 -35.489  48.771  1.00  0.00      PROA C
ATOM   1944  HB1 MET A 137      33.595 -35.947  47.943  1.00  0.00      PROA H
ATOM   1945  HB2 MET A 137      31.971 -35.319  48.427  1.00  0.00      PROA H
ATOM   1946  CG  MET A 137      32.888 -36.708  49.699  1.00  0.00      PROA C
ATOM   1947  HG1 MET A 137      32.689 -37.573  49.031  1.00  0.00      PROA H
ATOM   1948  HG2 MET A 137      31.983 -36.704  50.342  1.00  0.00      PROA H
ATOM   1949  SD  MET A 137      34.309 -36.943  50.736  1.00  0.00      PROA S
ATOM   1950  CE  MET A 137      35.566 -37.057  49.429  1.00  0.00      PROA C
ATOM   1951  HE1 MET A 137      35.793 -36.082  48.947  1.00  0.00      PROA H
ATOM   1952  HE2 MET A 137      35.164 -37.756  48.665  1.00  0.00      PROA H
ATOM   1953  HE3 MET A 137      36.538 -37.439  49.809  1.00  0.00      PROA H
ATOM   1954  C   MET A 137      33.291 -32.927  48.404  1.00  0.00      PROA C
ATOM   1955  O   MET A 137      32.297 -32.272  48.401  1.00  0.00      PROA O
ATOM   1956  N   VAL A 138      34.283 -32.601  47.603  1.00  0.00      PROA N
ATOM   1957  HN  VAL A 138      35.231 -32.871  47.752  1.00  0.00      PROA H
ATOM   1958  CA  VAL A 138      34.119 -31.640  46.477  1.00  0.00      PROA C
ATOM   1959  HA  VAL A 138      33.056 -31.699  46.293  1.00  0.00      PROA H
ATOM   1960  CB  VAL A 138      34.606 -30.247  46.848  1.00  0.00      PROA C
ATOM   1961  HB  VAL A 138      34.189 -30.097  47.867  1.00  0.00      PROA H
ATOM   1962  CG1 VAL A 138      36.157 -30.163  46.838  1.00  0.00      PROA C
ATOM   1963 HG11 VAL A 138      36.548 -30.445  45.837  1.00  0.00      PROA H
ATOM   1964 HG12 VAL A 138      36.566 -30.815  47.638  1.00  0.00      PROA H
ATOM   1965 HG13 VAL A 138      36.550 -29.141  47.029  1.00  0.00      PROA H
ATOM   1966  CG2 VAL A 138      33.826 -29.323  45.850  1.00  0.00      PROA C
ATOM   1967 HG21 VAL A 138      33.779 -29.683  44.800  1.00  0.00      PROA H
ATOM   1968 HG22 VAL A 138      34.291 -28.314  45.867  1.00  0.00      PROA H
ATOM   1969 HG23 VAL A 138      32.757 -29.343  46.150  1.00  0.00      PROA H
ATOM   1970  C   VAL A 138      34.829 -32.212  45.211  1.00  0.00      PROA C
ATOM   1971  O   VAL A 138      35.876 -32.833  45.308  1.00  0.00      PROA O
ATOM   1972  N   ASP A 139      34.113 -32.007  44.106  1.00  0.00      PROA N
ATOM   1973  HN  ASP A 139      33.214 -31.602  44.257  1.00  0.00      PROA H
ATOM   1974  CA  ASP A 139      34.506 -32.168  42.703  1.00  0.00      PROA C
ATOM   1975  HA  ASP A 139      35.269 -32.931  42.664  1.00  0.00      PROA H
ATOM   1976  CB  ASP A 139      33.197 -32.649  41.965  1.00  0.00      PROA C
ATOM   1977  HB1 ASP A 139      32.429 -31.898  42.251  1.00  0.00      PROA H
ATOM   1978  HB2 ASP A 139      32.974 -33.684  42.301  1.00  0.00      PROA H
ATOM   1979  CG  ASP A 139      33.127 -32.727  40.445  1.00  0.00      PROA C
ATOM   1980  OD1 ASP A 139      34.155 -32.675  39.782  1.00  0.00      PROA O
ATOM   1981  OD2 ASP A 139      31.947 -32.997  40.015  1.00  0.00      PROA O
ATOM   1982  C   ASP A 139      35.270 -30.971  42.147  1.00  0.00      PROA C
ATOM   1983  O   ASP A 139      34.844 -29.847  42.486  1.00  0.00      PROA O
ATOM   1984  N   ALA A 140      36.296 -31.165  41.217  1.00  0.00      PROA N
ATOM   1985  HN  ALA A 140      36.591 -32.108  41.077  1.00  0.00      PROA H
ATOM   1986  CA  ALA A 140      36.991 -30.066  40.568  1.00  0.00      PROA C
ATOM   1987  HA  ALA A 140      37.237 -29.378  41.364  1.00  0.00      PROA H
ATOM   1988  CB  ALA A 140      38.287 -30.562  39.845  1.00  0.00      PROA C
ATOM   1989  HB1 ALA A 140      38.009 -31.146  38.941  1.00  0.00      PROA H
ATOM   1990  HB2 ALA A 140      38.835 -31.276  40.496  1.00  0.00      PROA H
ATOM   1991  HB3 ALA A 140      38.914 -29.705  39.518  1.00  0.00      PROA H
ATOM   1992  C   ALA A 140      36.213 -29.258  39.614  1.00  0.00      PROA C
ATOM   1993  O   ALA A 140      36.389 -28.088  39.376  1.00  0.00      PROA O
ATOM   1994  N   GLU A 141      35.142 -29.917  39.065  1.00  0.00      PROA N
ATOM   1995  HN  GLU A 141      35.037 -30.885  39.279  1.00  0.00      PROA H
ATOM   1996  CA  GLU A 141      34.049 -29.269  38.347  1.00  0.00      PROA C
ATOM   1997  HA  GLU A 141      34.615 -28.685  37.636  1.00  0.00      PROA H
ATOM   1998  CB  GLU A 141      33.268 -30.236  37.522  1.00  0.00      PROA C
ATOM   1999  HB1 GLU A 141      33.082 -31.143  38.135  1.00  0.00      PROA H
ATOM   2000  HB2 GLU A 141      33.921 -30.658  36.729  1.00  0.00      PROA H
ATOM   2001  CG  GLU A 141      31.968 -29.681  36.842  1.00  0.00      PROA C
ATOM   2002  HG1 GLU A 141      32.273 -28.727  36.360  1.00  0.00      PROA H
ATOM   2003  HG2 GLU A 141      31.183 -29.645  37.628  1.00  0.00      PROA H
ATOM   2004  CD  GLU A 141      31.331 -30.443  35.606  1.00  0.00      PROA C
ATOM   2005  OE1 GLU A 141      30.698 -29.847  34.697  1.00  0.00      PROA O
ATOM   2006  OE2 GLU A 141      31.510 -31.710  35.651  1.00  0.00      PROA O
ATOM   2007  C   GLU A 141      33.281 -28.308  39.174  1.00  0.00      PROA C
ATOM   2008  O   GLU A 141      32.902 -27.265  38.583  1.00  0.00      PROA O
ATOM   2009  N   GLY A 142      33.045 -28.536  40.499  1.00  0.00      PROA N
ATOM   2010  HN  GLY A 142      33.530 -29.270  40.969  1.00  0.00      PROA H
ATOM   2011  CA  GLY A 142      32.152 -27.669  41.270  1.00  0.00      PROA C
ATOM   2012  HA1 GLY A 142      31.300 -27.370  40.677  1.00  0.00      PROA H
ATOM   2013  HA2 GLY A 142      32.732 -26.829  41.623  1.00  0.00      PROA H
ATOM   2014  C   GLY A 142      31.466 -28.323  42.446  1.00  0.00      PROA C
ATOM   2015  O   GLY A 142      31.455 -27.780  43.557  1.00  0.00      PROA O
ATOM   2016  N   ASN A 143      30.736 -29.415  42.117  1.00  0.00      PROA N
ATOM   2017  HN  ASN A 143      30.640 -29.772  41.191  1.00  0.00      PROA H
ATOM   2018  CA  ASN A 143      29.875 -30.221  42.948  1.00  0.00      PROA C
ATOM   2019  HA  ASN A 143      29.096 -29.536  43.250  1.00  0.00      PROA H
ATOM   2020  CB  ASN A 143      29.212 -31.383  42.262  1.00  0.00      PROA C
ATOM   2021  HB1 ASN A 143      28.383 -31.794  42.878  1.00  0.00      PROA H
ATOM   2022  HB2 ASN A 143      29.866 -32.236  41.980  1.00  0.00      PROA H
ATOM   2023  CG  ASN A 143      28.541 -30.855  40.964  1.00  0.00      PROA C
ATOM   2024  OD1 ASN A 143      27.399 -30.457  40.960  1.00  0.00      PROA O
ATOM   2025  ND2 ASN A 143      29.382 -30.758  39.915  1.00  0.00      PROA N
ATOM   2026 HD21 ASN A 143      30.263 -31.229  39.969  1.00  0.00      PROA H
ATOM   2027 HD22 ASN A 143      28.996 -30.564  39.013  1.00  0.00      PROA H
ATOM   2028  C   ASN A 143      30.414 -30.640  44.301  1.00  0.00      PROA C
ATOM   2029  O   ASN A 143      31.500 -31.161  44.479  1.00  0.00      PROA O
ATOM   2030  N   THR A 144      29.603 -30.439  45.359  1.00  0.00      PROA N
ATOM   2031  HN  THR A 144      28.675 -30.095  45.236  1.00  0.00      PROA H
ATOM   2032  CA  THR A 144      29.919 -30.830  46.726  1.00  0.00      PROA C
ATOM   2033  HA  THR A 144      30.796 -31.458  46.781  1.00  0.00      PROA H
ATOM   2034  CB  THR A 144      30.070 -29.630  47.729  1.00  0.00      PROA C
ATOM   2035  HB  THR A 144      30.635 -28.854  47.170  1.00  0.00      PROA H
ATOM   2036  OG1 THR A 144      30.773 -29.980  48.925  1.00  0.00      PROA O
ATOM   2037  HG1 THR A 144      31.611 -30.444  48.857  1.00  0.00      PROA H
ATOM   2038  CG2 THR A 144      28.730 -29.041  48.070  1.00  0.00      PROA C
ATOM   2039 HG21 THR A 144      28.075 -29.013  47.174  1.00  0.00      PROA H
ATOM   2040 HG22 THR A 144      28.898 -28.014  48.461  1.00  0.00      PROA H
ATOM   2041 HG23 THR A 144      28.296 -29.629  48.907  1.00  0.00      PROA H
ATOM   2042  C   THR A 144      28.888 -31.812  47.193  1.00  0.00      PROA C
ATOM   2043  O   THR A 144      27.707 -31.790  46.857  1.00  0.00      PROA O
ATOM   2044  N   PHE A 145      29.320 -32.851  47.887  1.00  0.00      PROA N
ATOM   2045  HN  PHE A 145      30.296 -32.823  48.085  1.00  0.00      PROA H
ATOM   2046  CA  PHE A 145      28.446 -34.054  48.103  1.00  0.00      PROA C
ATOM   2047  HA  PHE A 145      27.511 -33.568  48.337  1.00  0.00      PROA H
ATOM   2048  CB  PHE A 145      28.333 -34.957  46.876  1.00  0.00      PROA C
ATOM   2049  HB1 PHE A 145      27.861 -34.433  46.017  1.00  0.00      PROA H
ATOM   2050  HB2 PHE A 145      27.710 -35.837  47.143  1.00  0.00      PROA H
ATOM   2051  CG  PHE A 145      29.705 -35.390  46.517  1.00  0.00      PROA C
ATOM   2052  CD1 PHE A 145      30.476 -34.684  45.594  1.00  0.00      PROA C
ATOM   2053  HD1 PHE A 145      30.091 -33.768  45.170  1.00  0.00      PROA H
ATOM   2054  CE1 PHE A 145      31.705 -35.178  45.134  1.00  0.00      PROA C
ATOM   2055  HE1 PHE A 145      32.246 -34.595  44.403  1.00  0.00      PROA H
ATOM   2056  CZ  PHE A 145      32.079 -36.435  45.591  1.00  0.00      PROA C
ATOM   2057  HZ  PHE A 145      33.019 -36.808  45.210  1.00  0.00      PROA H
ATOM   2058  CD2 PHE A 145      30.132 -36.658  46.985  1.00  0.00      PROA C
ATOM   2059  HD2 PHE A 145      29.556 -37.201  47.720  1.00  0.00      PROA H
ATOM   2060  CE2 PHE A 145      31.354 -37.132  46.485  1.00  0.00      PROA C
ATOM   2061  HE2 PHE A 145      31.641 -38.110  46.843  1.00  0.00      PROA H
ATOM   2062  C   PHE A 145      28.889 -34.704  49.346  1.00  0.00      PROA C
ATOM   2063  O   PHE A 145      29.978 -34.258  49.860  1.00  0.00      PROA O
ATOM   2064  N   SER A 146      28.263 -35.748  49.903  1.00  0.00      PROA N
ATOM   2065  HN  SER A 146      27.466 -36.080  49.403  1.00  0.00      PROA H
ATOM   2066  CA  SER A 146      28.629 -36.484  51.116  1.00  0.00      PROA C
ATOM   2067  HA  SER A 146      29.699 -36.380  51.219  1.00  0.00      PROA H
ATOM   2068  CB  SER A 146      27.905 -36.178  52.436  1.00  0.00      PROA C
ATOM   2069  HB1 SER A 146      28.419 -36.747  53.240  1.00  0.00      PROA H
ATOM   2070  HB2 SER A 146      26.821 -36.421  52.411  1.00  0.00      PROA H
ATOM   2071  OG  SER A 146      27.950 -34.760  52.628  1.00  0.00      PROA O
ATOM   2072  HG1 SER A 146      28.855 -34.602  52.351  1.00  0.00      PROA H
ATOM   2073  C   SER A 146      28.327 -37.920  50.799  1.00  0.00      PROA C
ATOM   2074  O   SER A 146      27.354 -38.155  50.134  1.00  0.00      PROA O
ATOM   2075  N   VAL A 147      29.254 -38.816  51.317  1.00  0.00      PROA N
ATOM   2076  HN  VAL A 147      30.049 -38.456  51.799  1.00  0.00      PROA H
ATOM   2077  CA  VAL A 147      29.160 -40.262  51.227  1.00  0.00      PROA C
ATOM   2078  HA  VAL A 147      28.220 -40.467  50.736  1.00  0.00      PROA H
ATOM   2079  CB  VAL A 147      30.223 -40.812  50.170  1.00  0.00      PROA C
ATOM   2080  HB  VAL A 147      30.087 -41.895  49.967  1.00  0.00      PROA H
ATOM   2081  CG1 VAL A 147      29.844 -40.176  48.829  1.00  0.00      PROA C
ATOM   2082 HG11 VAL A 147      30.541 -40.596  48.072  1.00  0.00      PROA H
ATOM   2083 HG12 VAL A 147      30.014 -39.079  48.887  1.00  0.00      PROA H
ATOM   2084 HG13 VAL A 147      28.799 -40.424  48.548  1.00  0.00      PROA H
ATOM   2085  CG2 VAL A 147      31.703 -40.615  50.522  1.00  0.00      PROA C
ATOM   2086 HG21 VAL A 147      32.329 -41.001  49.690  1.00  0.00      PROA H
ATOM   2087 HG22 VAL A 147      32.062 -41.130  51.438  1.00  0.00      PROA H
ATOM   2088 HG23 VAL A 147      31.939 -39.545  50.705  1.00  0.00      PROA H
ATOM   2089  C   VAL A 147      29.091 -40.864  52.561  1.00  0.00      PROA C
ATOM   2090  O   VAL A 147      29.787 -40.330  53.463  1.00  0.00      PROA O
ATOM   2091  N   PRO A 148      28.170 -41.811  52.790  1.00  0.00      PROA N
ATOM   2092  CD  PRO A 148      27.479 -42.599  51.813  1.00  0.00      PROA C
ATOM   2093  HD1 PRO A 148      28.184 -42.955  51.032  1.00  0.00      PROA H
ATOM   2094  HD2 PRO A 148      26.738 -41.869  51.421  1.00  0.00      PROA H
ATOM   2095  CA  PRO A 148      28.162 -42.591  54.110  1.00  0.00      PROA C
ATOM   2096  HA  PRO A 148      27.955 -41.914  54.925  1.00  0.00      PROA H
ATOM   2097  CB  PRO A 148      26.872 -43.498  53.973  1.00  0.00      PROA C
ATOM   2098  HB1 PRO A 148      25.902 -42.970  54.090  1.00  0.00      PROA H
ATOM   2099  HB2 PRO A 148      26.875 -44.403  54.618  1.00  0.00      PROA H
ATOM   2100  CG  PRO A 148      26.963 -43.890  52.507  1.00  0.00      PROA C
ATOM   2101  HG1 PRO A 148      27.565 -44.822  52.447  1.00  0.00      PROA H
ATOM   2102  HG2 PRO A 148      25.934 -44.055  52.120  1.00  0.00      PROA H
ATOM   2103  C   PRO A 148      29.445 -43.367  54.492  1.00  0.00      PROA C
ATOM   2104  O   PRO A 148      30.229 -43.764  53.616  1.00  0.00      PROA O
ATOM   2105  N   PRO A 149      29.813 -43.575  55.749  1.00  0.00      PROA N
ATOM   2106  CD  PRO A 149      28.941 -43.404  56.863  1.00  0.00      PROA C
ATOM   2107  HD1 PRO A 149      28.196 -44.220  56.972  1.00  0.00      PROA H
ATOM   2108  HD2 PRO A 149      28.391 -42.441  56.799  1.00  0.00      PROA H
ATOM   2109  CA  PRO A 149      31.154 -44.070  56.152  1.00  0.00      PROA C
ATOM   2110  HA  PRO A 149      31.883 -43.275  56.102  1.00  0.00      PROA H
ATOM   2111  CB  PRO A 149      30.882 -44.510  57.558  1.00  0.00      PROA C
ATOM   2112  HB1 PRO A 149      31.763 -44.395  58.225  1.00  0.00      PROA H
ATOM   2113  HB2 PRO A 149      30.546 -45.561  57.689  1.00  0.00      PROA H
ATOM   2114  CG  PRO A 149      29.884 -43.446  58.038  1.00  0.00      PROA C
ATOM   2115  HG1 PRO A 149      29.437 -43.676  59.029  1.00  0.00      PROA H
ATOM   2116  HG2 PRO A 149      30.381 -42.453  58.039  1.00  0.00      PROA H
ATOM   2117  C   PRO A 149      31.869 -45.161  55.434  1.00  0.00      PROA C
ATOM   2118  O   PRO A 149      31.328 -46.231  55.164  1.00  0.00      PROA O
ATOM   2119  N   GLU A 150      33.142 -44.991  55.083  1.00  0.00      PROA N
ATOM   2120  HN  GLU A 150      33.630 -44.131  55.212  1.00  0.00      PROA H
ATOM   2121  CA  GLU A 150      33.978 -45.977  54.512  1.00  0.00      PROA C
ATOM   2122  HA  GLU A 150      34.878 -45.429  54.274  1.00  0.00      PROA H
ATOM   2123  CB  GLU A 150      34.468 -46.924  55.630  1.00  0.00      PROA C
ATOM   2124  HB1 GLU A 150      34.851 -47.890  55.237  1.00  0.00      PROA H
ATOM   2125  HB2 GLU A 150      33.607 -47.158  56.292  1.00  0.00      PROA H
ATOM   2126  CG  GLU A 150      35.626 -46.303  56.529  1.00  0.00      PROA C
ATOM   2127  HG1 GLU A 150      35.875 -47.026  57.335  1.00  0.00      PROA H
ATOM   2128  HG2 GLU A 150      35.257 -45.378  57.020  1.00  0.00      PROA H
ATOM   2129  CD  GLU A 150      36.840 -45.872  55.699  1.00  0.00      PROA C
ATOM   2130  OE1 GLU A 150      37.560 -44.923  56.131  1.00  0.00      PROA O
ATOM   2131  OE2 GLU A 150      36.975 -46.315  54.543  1.00  0.00      PROA O
ATOM   2132  C   GLU A 150      33.504 -46.690  53.247  1.00  0.00      PROA C
ATOM   2133  O   GLU A 150      33.323 -47.891  53.323  1.00  0.00      PROA O
ATOM   2134  N   ARG A 151      33.389 -46.001  52.092  1.00  0.00      PROA N
ATOM   2135  HN  ARG A 151      33.603 -45.030  52.015  1.00  0.00      PROA H
ATOM   2136  CA  ARG A 151      32.747 -46.458  50.824  1.00  0.00      PROA C
ATOM   2137  HA  ARG A 151      32.283 -47.418  50.996  1.00  0.00      PROA H
ATOM   2138  CB  ARG A 151      31.611 -45.517  50.297  1.00  0.00      PROA C
ATOM   2139  HB1 ARG A 151      31.478 -45.706  49.210  1.00  0.00      PROA H
ATOM   2140  HB2 ARG A 151      31.963 -44.474  50.447  1.00  0.00      PROA H
ATOM   2141  CG  ARG A 151      30.244 -45.660  50.977  1.00  0.00      PROA C
ATOM   2142  HG1 ARG A 151      29.634 -44.751  50.784  1.00  0.00      PROA H
ATOM   2143  HG2 ARG A 151      30.282 -45.682  52.088  1.00  0.00      PROA H
ATOM   2144  CD  ARG A 151      29.407 -46.874  50.573  1.00  0.00      PROA C
ATOM   2145  HD1 ARG A 151      29.820 -47.781  51.062  1.00  0.00      PROA H
ATOM   2146  HD2 ARG A 151      29.466 -47.010  49.472  1.00  0.00      PROA H
ATOM   2147  NE  ARG A 151      27.977 -46.787  51.066  1.00  0.00      PROA N
ATOM   2148  HE  ARG A 151      27.787 -46.994  52.026  1.00  0.00      PROA H
ATOM   2149  CZ  ARG A 151      26.835 -46.720  50.347  1.00  0.00      PROA C
ATOM   2150  NH1 ARG A 151      26.886 -46.469  49.088  1.00  0.00      PROA N
ATOM   2151 HH11 ARG A 151      27.775 -46.556  48.638  1.00  0.00      PROA H
ATOM   2152 HH12 ARG A 151      26.060 -46.473  48.525  1.00  0.00      PROA H
ATOM   2153  NH2 ARG A 151      25.732 -46.971  50.991  1.00  0.00      PROA N
ATOM   2154 HH21 ARG A 151      25.852 -47.475  51.846  1.00  0.00      PROA H
ATOM   2155 HH22 ARG A 151      24.888 -47.077  50.464  1.00  0.00      PROA H
ATOM   2156  C   ARG A 151      33.854 -46.659  49.717  1.00  0.00      PROA C
ATOM   2157  O   ARG A 151      33.561 -46.971  48.542  1.00  0.00      PROA O
ATOM   2158  N   THR A 152      35.124 -46.485  50.077  1.00  0.00      PROA N
ATOM   2159  HN  THR A 152      35.364 -46.038  50.936  1.00  0.00      PROA H
ATOM   2160  CA  THR A 152      36.261 -46.875  49.222  1.00  0.00      PROA C
ATOM   2161  HA  THR A 152      35.998 -47.855  48.852  1.00  0.00      PROA H
ATOM   2162  CB  THR A 152      36.548 -45.901  48.079  1.00  0.00      PROA C
ATOM   2163  HB  THR A 152      35.621 -45.558  47.572  1.00  0.00      PROA H
ATOM   2164  OG1 THR A 152      37.457 -46.398  47.097  1.00  0.00      PROA O
ATOM   2165  HG1 THR A 152      36.898 -46.877  46.481  1.00  0.00      PROA H
ATOM   2166  CG2 THR A 152      37.275 -44.623  48.545  1.00  0.00      PROA C
ATOM   2167 HG21 THR A 152      36.626 -44.163  49.320  1.00  0.00      PROA H
ATOM   2168 HG22 THR A 152      37.212 -43.858  47.742  1.00  0.00      PROA H
ATOM   2169 HG23 THR A 152      38.367 -44.659  48.747  1.00  0.00      PROA H
ATOM   2170  C   THR A 152      37.480 -47.194  50.055  1.00  0.00      PROA C
ATOM   2171  O   THR A 152      37.530 -46.799  51.230  1.00  0.00      PROA O
ATOM   2172  N   SER A 153      38.524 -47.883  49.582  1.00  0.00      PROA N
ATOM   2173  HN  SER A 153      38.439 -48.293  48.678  1.00  0.00      PROA H
ATOM   2174  CA  SER A 153      39.711 -48.232  50.338  1.00  0.00      PROA C
ATOM   2175  HA  SER A 153      39.495 -48.214  51.396  1.00  0.00      PROA H
ATOM   2176  CB  SER A 153      40.139 -49.631  49.897  1.00  0.00      PROA C
ATOM   2177  HB1 SER A 153      39.329 -50.350  50.141  1.00  0.00      PROA H
ATOM   2178  HB2 SER A 153      40.956 -50.043  50.527  1.00  0.00      PROA H
ATOM   2179  OG  SER A 153      40.493 -49.850  48.509  1.00  0.00      PROA O
ATOM   2180  HG1 SER A 153      39.685 -49.884  47.992  1.00  0.00      PROA H
ATOM   2181  C   SER A 153      40.950 -47.362  50.137  1.00  0.00      PROA C
ATOM   2182  O   SER A 153      42.040 -47.612  50.684  1.00  0.00      PROA O
ATOM   2183  N   LYS A 154      40.752 -46.296  49.338  1.00  0.00      PROA N
ATOM   2184  HN  LYS A 154      39.889 -46.172  48.853  1.00  0.00      PROA H
ATOM   2185  CA  LYS A 154      41.831 -45.422  48.941  1.00  0.00      PROA C
ATOM   2186  HA  LYS A 154      42.658 -45.977  48.525  1.00  0.00      PROA H
ATOM   2187  CB  LYS A 154      41.359 -44.677  47.661  1.00  0.00      PROA C
ATOM   2188  HB1 LYS A 154      42.096 -43.925  47.306  1.00  0.00      PROA H
ATOM   2189  HB2 LYS A 154      40.540 -44.058  48.086  1.00  0.00      PROA H
ATOM   2190  CG  LYS A 154      41.086 -45.599  46.441  1.00  0.00      PROA C
ATOM   2191  HG1 LYS A 154      40.534 -44.941  45.736  1.00  0.00      PROA H
ATOM   2192  HG2 LYS A 154      40.389 -46.382  46.810  1.00  0.00      PROA H
ATOM   2193  CD  LYS A 154      42.208 -46.333  45.784  1.00  0.00      PROA C
ATOM   2194  HD1 LYS A 154      41.807 -46.923  44.932  1.00  0.00      PROA H
ATOM   2195  HD2 LYS A 154      42.656 -47.049  46.506  1.00  0.00      PROA H
ATOM   2196  CE  LYS A 154      43.337 -45.406  45.266  1.00  0.00      PROA C
ATOM   2197  HE1 LYS A 154      44.292 -45.954  45.118  1.00  0.00      PROA H
ATOM   2198  HE2 LYS A 154      43.623 -44.636  46.014  1.00  0.00      PROA H
ATOM   2199  NZ  LYS A 154      42.895 -44.550  44.116  1.00  0.00      PROA N
ATOM   2200  HZ1 LYS A 154      42.532 -45.127  43.332  1.00  0.00      PROA H
ATOM   2201  HZ2 LYS A 154      43.701 -43.966  43.816  1.00  0.00      PROA H
ATOM   2202  HZ3 LYS A 154      42.092 -43.936  44.361  1.00  0.00      PROA H
ATOM   2203  C   LYS A 154      42.278 -44.474  49.913  1.00  0.00      PROA C
ATOM   2204  O   LYS A 154      41.514 -43.933  50.664  1.00  0.00      PROA O
ATOM   2205  N   GLN A 155      43.596 -44.240  50.034  1.00  0.00      PROA N
ATOM   2206  HN  GLN A 155      44.210 -44.711  49.404  1.00  0.00      PROA H
ATOM   2207  CA  GLN A 155      44.240 -43.338  51.000  1.00  0.00      PROA C
ATOM   2208  HA  GLN A 155      43.792 -43.556  51.958  1.00  0.00      PROA H
ATOM   2209  CB  GLN A 155      45.805 -43.630  50.936  1.00  0.00      PROA C
ATOM   2210  HB1 GLN A 155      46.028 -44.401  51.704  1.00  0.00      PROA H
ATOM   2211  HB2 GLN A 155      46.404 -42.802  51.372  1.00  0.00      PROA H
ATOM   2212  CG  GLN A 155      46.389 -44.284  49.622  1.00  0.00      PROA C
ATOM   2213  HG1 GLN A 155      45.800 -45.207  49.431  1.00  0.00      PROA H
ATOM   2214  HG2 GLN A 155      47.472 -44.464  49.795  1.00  0.00      PROA H
ATOM   2215  CD  GLN A 155      46.258 -43.366  48.393  1.00  0.00      PROA C
ATOM   2216  OE1 GLN A 155      45.623 -43.605  47.372  1.00  0.00      PROA O
ATOM   2217  NE2 GLN A 155      46.939 -42.180  48.503  1.00  0.00      PROA N
ATOM   2218 HE21 GLN A 155      47.010 -41.525  47.751  1.00  0.00      PROA H
ATOM   2219 HE22 GLN A 155      47.554 -42.069  49.284  1.00  0.00      PROA H
ATOM   2220  C   GLN A 155      43.822 -41.876  50.728  1.00  0.00      PROA C
ATOM   2221  O   GLN A 155      43.533 -41.499  49.613  1.00  0.00      PROA O
ATOM   2222  N   VAL A 156      43.598 -41.206  51.826  1.00  0.00      PROA N
ATOM   2223  HN  VAL A 156      43.976 -41.465  52.712  1.00  0.00      PROA H
ATOM   2224  CA  VAL A 156      42.817 -39.935  51.856  1.00  0.00      PROA C
ATOM   2225  HA  VAL A 156      41.879 -40.281  51.446  1.00  0.00      PROA H
ATOM   2226  CB  VAL A 156      42.396 -39.409  53.212  1.00  0.00      PROA C
ATOM   2227  HB  VAL A 156      41.792 -38.485  53.085  1.00  0.00      PROA H
ATOM   2228  CG1 VAL A 156      41.494 -40.547  53.815  1.00  0.00      PROA C
ATOM   2229 HG11 VAL A 156      42.021 -41.506  54.007  1.00  0.00      PROA H
ATOM   2230 HG12 VAL A 156      40.611 -40.654  53.149  1.00  0.00      PROA H
ATOM   2231 HG13 VAL A 156      41.108 -40.242  54.811  1.00  0.00      PROA H
ATOM   2232  CG2 VAL A 156      43.587 -39.154  54.131  1.00  0.00      PROA C
ATOM   2233 HG21 VAL A 156      43.276 -38.817  55.143  1.00  0.00      PROA H
ATOM   2234 HG22 VAL A 156      44.178 -38.406  53.561  1.00  0.00      PROA H
ATOM   2235 HG23 VAL A 156      44.162 -40.099  54.236  1.00  0.00      PROA H
ATOM   2236  C   VAL A 156      43.253 -38.784  51.016  1.00  0.00      PROA C
ATOM   2237  O   VAL A 156      44.459 -38.383  50.945  1.00  0.00      PROA O
ATOM   2238  N   LEU A 157      42.211 -38.130  50.372  1.00  0.00      PROA N
ATOM   2239  HN  LEU A 157      41.263 -38.392  50.536  1.00  0.00      PROA H
ATOM   2240  CA  LEU A 157      42.317 -36.945  49.589  1.00  0.00      PROA C
ATOM   2241  HA  LEU A 157      43.098 -36.983  48.844  1.00  0.00      PROA H
ATOM   2242  CB  LEU A 157      41.046 -36.601  48.764  1.00  0.00      PROA C
ATOM   2243  HB1 LEU A 157      41.205 -35.676  48.169  1.00  0.00      PROA H
ATOM   2244  HB2 LEU A 157      40.238 -36.194  49.409  1.00  0.00      PROA H
ATOM   2245  CG  LEU A 157      40.543 -37.796  47.944  1.00  0.00      PROA C
ATOM   2246  HG  LEU A 157      40.292 -38.609  48.658  1.00  0.00      PROA H
ATOM   2247  CD1 LEU A 157      39.118 -37.548  47.324  1.00  0.00      PROA C
ATOM   2248 HD11 LEU A 157      38.901 -38.342  46.579  1.00  0.00      PROA H
ATOM   2249 HD12 LEU A 157      39.154 -36.574  46.790  1.00  0.00      PROA H
ATOM   2250 HD13 LEU A 157      38.375 -37.362  48.129  1.00  0.00      PROA H
ATOM   2251  CD2 LEU A 157      41.618 -38.134  46.886  1.00  0.00      PROA C
ATOM   2252 HD21 LEU A 157      41.376 -39.038  46.287  1.00  0.00      PROA H
ATOM   2253 HD22 LEU A 157      42.643 -38.224  47.305  1.00  0.00      PROA H
ATOM   2254 HD23 LEU A 157      41.718 -37.352  46.103  1.00  0.00      PROA H
ATOM   2255  C   LEU A 157      42.538 -35.694  50.470  1.00  0.00      PROA C
ATOM   2256  O   LEU A 157      41.956 -35.699  51.565  1.00  0.00      PROA O
ATOM   2257  N   PRO A 158      43.323 -34.760  50.051  1.00  0.00      PROA N
ATOM   2258  CD  PRO A 158      44.280 -34.865  48.909  1.00  0.00      PROA C
ATOM   2259  HD1 PRO A 158      43.684 -34.982  47.979  1.00  0.00      PROA H
ATOM   2260  HD2 PRO A 158      45.006 -35.696  49.040  1.00  0.00      PROA H
ATOM   2261  CA  PRO A 158      43.448 -33.485  50.757  1.00  0.00      PROA C
ATOM   2262  HA  PRO A 158      44.173 -33.614  51.546  1.00  0.00      PROA H
ATOM   2263  CB  PRO A 158      44.151 -32.544  49.726  1.00  0.00      PROA C
ATOM   2264  HB1 PRO A 158      44.840 -31.803  50.183  1.00  0.00      PROA H
ATOM   2265  HB2 PRO A 158      43.434 -32.010  49.067  1.00  0.00      PROA H
ATOM   2266  CG  PRO A 158      45.071 -33.539  48.898  1.00  0.00      PROA C
ATOM   2267  HG1 PRO A 158      45.332 -33.205  47.871  1.00  0.00      PROA H
ATOM   2268  HG2 PRO A 158      45.959 -33.616  49.562  1.00  0.00      PROA H
ATOM   2269  C   PRO A 158      42.195 -32.838  51.379  1.00  0.00      PROA C
ATOM   2270  O   PRO A 158      41.098 -32.811  50.736  1.00  0.00      PROA O
ATOM   2271  N   MET A 159      42.320 -32.350  52.645  1.00  0.00      PROA N
ATOM   2272  HN  MET A 159      43.198 -32.447  53.107  1.00  0.00      PROA H
ATOM   2273  CA  MET A 159      41.221 -31.556  53.235  1.00  0.00      PROA C
ATOM   2274  HA  MET A 159      40.227 -31.865  52.947  1.00  0.00      PROA H
ATOM   2275  CB  MET A 159      41.334 -31.673  54.747  1.00  0.00      PROA C
ATOM   2276  HB1 MET A 159      42.355 -31.474  55.136  1.00  0.00      PROA H
ATOM   2277  HB2 MET A 159      41.246 -32.720  55.106  1.00  0.00      PROA H
ATOM   2278  CG  MET A 159      40.322 -30.777  55.603  1.00  0.00      PROA C
ATOM   2279  HG1 MET A 159      40.542 -29.688  55.614  1.00  0.00      PROA H
ATOM   2280  HG2 MET A 159      40.313 -31.059  56.677  1.00  0.00      PROA H
ATOM   2281  SD  MET A 159      38.640 -30.811  54.986  1.00  0.00      PROA S
ATOM   2282  CE  MET A 159      38.123 -32.275  55.878  1.00  0.00      PROA C
ATOM   2283  HE1 MET A 159      37.232 -32.678  55.352  1.00  0.00      PROA H
ATOM   2284  HE2 MET A 159      37.943 -32.094  56.959  1.00  0.00      PROA H
ATOM   2285  HE3 MET A 159      38.861 -33.096  55.750  1.00  0.00      PROA H
ATOM   2286  C   MET A 159      41.309 -30.089  52.769  1.00  0.00      PROA C
ATOM   2287  O   MET A 159      42.357 -29.445  52.722  1.00  0.00      PROA O
ATOM   2288  N   LEU A 160      40.140 -29.557  52.368  1.00  0.00      PROA N
ATOM   2289  HN  LEU A 160      39.335 -30.143  52.312  1.00  0.00      PROA H
ATOM   2290  CA  LEU A 160      40.076 -28.185  51.990  1.00  0.00      PROA C
ATOM   2291  HA  LEU A 160      40.982 -27.616  52.139  1.00  0.00      PROA H
ATOM   2292  CB  LEU A 160      39.679 -28.146  50.472  1.00  0.00      PROA C
ATOM   2293  HB1 LEU A 160      38.688 -28.614  50.288  1.00  0.00      PROA H
ATOM   2294  HB2 LEU A 160      40.355 -28.893  50.002  1.00  0.00      PROA H
ATOM   2295  CG  LEU A 160      39.862 -26.743  49.878  1.00  0.00      PROA C
ATOM   2296  HG  LEU A 160      39.231 -26.049  50.474  1.00  0.00      PROA H
ATOM   2297  CD1 LEU A 160      41.359 -26.303  49.906  1.00  0.00      PROA C
ATOM   2298 HD11 LEU A 160      41.687 -26.154  50.957  1.00  0.00      PROA H
ATOM   2299 HD12 LEU A 160      41.546 -25.353  49.361  1.00  0.00      PROA H
ATOM   2300 HD13 LEU A 160      42.011 -27.125  49.540  1.00  0.00      PROA H
ATOM   2301  CD2 LEU A 160      39.339 -26.822  48.383  1.00  0.00      PROA C
ATOM   2302 HD21 LEU A 160      38.372 -27.368  48.359  1.00  0.00      PROA H
ATOM   2303 HD22 LEU A 160      40.185 -27.376  47.923  1.00  0.00      PROA H
ATOM   2304 HD23 LEU A 160      39.271 -25.841  47.866  1.00  0.00      PROA H
ATOM   2305  C   LEU A 160      38.926 -27.549  52.684  1.00  0.00      PROA C
ATOM   2306  O   LEU A 160      37.749 -27.895  52.589  1.00  0.00      PROA O
ATOM   2307  N   TYR A 161      39.341 -26.581  53.522  1.00  0.00      PROA N
ATOM   2308  HN  TYR A 161      40.318 -26.410  53.622  1.00  0.00      PROA H
ATOM   2309  CA  TYR A 161      38.429 -25.790  54.244  1.00  0.00      PROA C
ATOM   2310  HA  TYR A 161      37.486 -26.310  54.329  1.00  0.00      PROA H
ATOM   2311  CB  TYR A 161      38.993 -25.412  55.717  1.00  0.00      PROA C
ATOM   2312  HB1 TYR A 161      38.351 -24.693  56.270  1.00  0.00      PROA H
ATOM   2313  HB2 TYR A 161      40.027 -25.007  55.672  1.00  0.00      PROA H
ATOM   2314  CG  TYR A 161      39.045 -26.676  56.574  1.00  0.00      PROA C
ATOM   2315  CD1 TYR A 161      37.831 -27.038  57.194  1.00  0.00      PROA C
ATOM   2316  HD1 TYR A 161      36.906 -26.566  56.899  1.00  0.00      PROA H
ATOM   2317  CE1 TYR A 161      37.792 -28.205  58.024  1.00  0.00      PROA C
ATOM   2318  HE1 TYR A 161      36.882 -28.533  58.504  1.00  0.00      PROA H
ATOM   2319  CZ  TYR A 161      38.909 -28.919  58.335  1.00  0.00      PROA C
ATOM   2320  OH  TYR A 161      38.984 -30.132  59.125  1.00  0.00      PROA O
ATOM   2321  HH  TYR A 161      38.090 -30.404  59.342  1.00  0.00      PROA H
ATOM   2322  CD2 TYR A 161      40.201 -27.431  56.987  1.00  0.00      PROA C
ATOM   2323  HD2 TYR A 161      41.110 -27.016  56.578  1.00  0.00      PROA H
ATOM   2324  CE2 TYR A 161      40.175 -28.504  57.791  1.00  0.00      PROA C
ATOM   2325  HE2 TYR A 161      41.123 -28.963  58.030  1.00  0.00      PROA H
ATOM   2326  C   TYR A 161      38.080 -24.436  53.569  1.00  0.00      PROA C
ATOM   2327  O   TYR A 161      39.013 -23.614  53.317  1.00  0.00      PROA O
ATOM   2328  N   GLY A 162      36.847 -24.054  53.237  1.00  0.00      PROA N
ATOM   2329  HN  GLY A 162      36.089 -24.678  53.410  1.00  0.00      PROA H
ATOM   2330  CA  GLY A 162      36.630 -22.688  52.947  1.00  0.00      PROA C
ATOM   2331  HA1 GLY A 162      36.801 -22.583  51.886  1.00  0.00      PROA H
ATOM   2332  HA2 GLY A 162      37.196 -22.092  53.647  1.00  0.00      PROA H
ATOM   2333  C   GLY A 162      35.254 -22.319  53.282  1.00  0.00      PROA C
ATOM   2334  O   GLY A 162      34.494 -23.151  53.763  1.00  0.00      PROA O
ATOM   2335  N   PRO A 163      34.834 -21.092  53.178  1.00  0.00      PROA N
ATOM   2336  CD  PRO A 163      35.696 -19.968  53.080  1.00  0.00      PROA C
ATOM   2337  HD1 PRO A 163      36.045 -19.847  52.032  1.00  0.00      PROA H
ATOM   2338  HD2 PRO A 163      36.677 -20.171  53.560  1.00  0.00      PROA H
ATOM   2339  CA  PRO A 163      33.456 -20.674  53.267  1.00  0.00      PROA C
ATOM   2340  HA  PRO A 163      33.010 -20.897  54.225  1.00  0.00      PROA H
ATOM   2341  CB  PRO A 163      33.509 -19.137  53.105  1.00  0.00      PROA C
ATOM   2342  HB1 PRO A 163      32.671 -18.574  53.568  1.00  0.00      PROA H
ATOM   2343  HB2 PRO A 163      33.570 -18.884  52.025  1.00  0.00      PROA H
ATOM   2344  CG  PRO A 163      34.909 -18.833  53.691  1.00  0.00      PROA C
ATOM   2345  HG1 PRO A 163      35.250 -17.843  53.321  1.00  0.00      PROA H
ATOM   2346  HG2 PRO A 163      34.937 -18.867  54.801  1.00  0.00      PROA H
ATOM   2347  C   PRO A 163      32.651 -21.316  52.159  1.00  0.00      PROA C
ATOM   2348  O   PRO A 163      33.092 -21.335  51.040  1.00  0.00      PROA O
ATOM   2349  N   GLU A 164      31.478 -21.814  52.486  1.00  0.00      PROA N
ATOM   2350  HN  GLU A 164      31.103 -21.735  53.406  1.00  0.00      PROA H
ATOM   2351  CA  GLU A 164      30.579 -22.367  51.512  1.00  0.00      PROA C
ATOM   2352  HA  GLU A 164      31.153 -23.214  51.164  1.00  0.00      PROA H
ATOM   2353  CB  GLU A 164      29.244 -22.876  52.152  1.00  0.00      PROA C
ATOM   2354  HB1 GLU A 164      28.741 -23.372  51.295  1.00  0.00      PROA H
ATOM   2355  HB2 GLU A 164      28.485 -22.128  52.464  1.00  0.00      PROA H
ATOM   2356  CG  GLU A 164      29.492 -23.972  53.235  1.00  0.00      PROA C
ATOM   2357  HG1 GLU A 164      29.942 -23.467  54.116  1.00  0.00      PROA H
ATOM   2358  HG2 GLU A 164      30.023 -24.812  52.738  1.00  0.00      PROA H
ATOM   2359  CD  GLU A 164      28.264 -24.598  53.682  1.00  0.00      PROA C
ATOM   2360  OE1 GLU A 164      27.908 -25.597  53.031  1.00  0.00      PROA O
ATOM   2361  OE2 GLU A 164      27.664 -24.134  54.690  1.00  0.00      PROA O
ATOM   2362  C   GLU A 164      30.148 -21.495  50.405  1.00  0.00      PROA C
ATOM   2363  O   GLU A 164      30.175 -21.833  49.199  1.00  0.00      PROA O
ATOM   2364  N   GLY A 165      29.778 -20.188  50.696  1.00  0.00      PROA N
ATOM   2365  HN  GLY A 165      29.579 -19.823  51.602  1.00  0.00      PROA H
ATOM   2366  CA  GLY A 165      29.530 -19.217  49.684  1.00  0.00      PROA C
ATOM   2367  HA1 GLY A 165      29.198 -18.279  50.104  1.00  0.00      PROA H
ATOM   2368  HA2 GLY A 165      28.715 -19.636  49.113  1.00  0.00      PROA H
ATOM   2369  C   GLY A 165      30.690 -18.891  48.848  1.00  0.00      PROA C
ATOM   2370  O   GLY A 165      30.558 -18.504  47.691  1.00  0.00      PROA O
ATOM   2371  N   SER A 166      32.012 -19.090  49.268  1.00  0.00      PROA N
ATOM   2372  HN  SER A 166      32.078 -19.403  50.213  1.00  0.00      PROA H
ATOM   2373  CA  SER A 166      33.263 -18.846  48.450  1.00  0.00      PROA C
ATOM   2374  HA  SER A 166      33.130 -18.159  47.628  1.00  0.00      PROA H
ATOM   2375  CB  SER A 166      34.315 -18.036  49.287  1.00  0.00      PROA C
ATOM   2376  HB1 SER A 166      35.266 -17.872  48.735  1.00  0.00      PROA H
ATOM   2377  HB2 SER A 166      34.654 -18.511  50.232  1.00  0.00      PROA H
ATOM   2378  OG  SER A 166      33.601 -16.830  49.613  1.00  0.00      PROA O
ATOM   2379  HG1 SER A 166      33.024 -17.114  50.326  1.00  0.00      PROA H
ATOM   2380  C   SER A 166      33.977 -20.102  47.884  1.00  0.00      PROA C
ATOM   2381  O   SER A 166      34.992 -20.022  47.159  1.00  0.00      PROA O
ATOM   2382  N   ALA A 167      33.446 -21.346  48.199  1.00  0.00      PROA N
ATOM   2383  HN  ALA A 167      32.556 -21.304  48.647  1.00  0.00      PROA H
ATOM   2384  CA  ALA A 167      33.896 -22.587  47.679  1.00  0.00      PROA C
ATOM   2385  HA  ALA A 167      34.744 -22.818  48.306  1.00  0.00      PROA H
ATOM   2386  CB  ALA A 167      32.780 -23.606  48.096  1.00  0.00      PROA C
ATOM   2387  HB1 ALA A 167      32.532 -23.508  49.174  1.00  0.00      PROA H
ATOM   2388  HB2 ALA A 167      32.922 -24.686  47.874  1.00  0.00      PROA H
ATOM   2389  HB3 ALA A 167      31.890 -23.367  47.475  1.00  0.00      PROA H
ATOM   2390  C   ALA A 167      34.354 -22.747  46.264  1.00  0.00      PROA C
ATOM   2391  O   ALA A 167      35.298 -23.445  45.983  1.00  0.00      PROA O
ATOM   2392  N   ASN A 168      33.653 -22.136  45.311  1.00  0.00      PROA N
ATOM   2393  HN  ASN A 168      32.968 -21.452  45.548  1.00  0.00      PROA H
ATOM   2394  CA  ASN A 168      34.142 -22.195  43.899  1.00  0.00      PROA C
ATOM   2395  HA  ASN A 168      34.111 -23.245  43.650  1.00  0.00      PROA H
ATOM   2396  CB  ASN A 168      33.056 -21.493  43.116  1.00  0.00      PROA C
ATOM   2397  HB1 ASN A 168      33.067 -20.404  43.334  1.00  0.00      PROA H
ATOM   2398  HB2 ASN A 168      32.095 -21.894  43.503  1.00  0.00      PROA H
ATOM   2399  CG  ASN A 168      33.155 -21.656  41.609  1.00  0.00      PROA C
ATOM   2400  OD1 ASN A 168      33.489 -20.640  40.948  1.00  0.00      PROA O
ATOM   2401  ND2 ASN A 168      33.097 -22.920  41.083  1.00  0.00      PROA N
ATOM   2402 HD21 ASN A 168      32.940 -23.680  41.714  1.00  0.00      PROA H
ATOM   2403 HD22 ASN A 168      33.298 -23.066  40.115  1.00  0.00      PROA H
ATOM   2404  C   ASN A 168      35.545 -21.544  43.659  1.00  0.00      PROA C
ATOM   2405  O   ASN A 168      36.327 -21.993  42.882  1.00  0.00      PROA O
ATOM   2406  N   GLU A 169      35.817 -20.436  44.339  1.00  0.00      PROA N
ATOM   2407  HN  GLU A 169      35.033 -20.173  44.896  1.00  0.00      PROA H
ATOM   2408  CA  GLU A 169      37.037 -19.628  44.377  1.00  0.00      PROA C
ATOM   2409  HA  GLU A 169      37.346 -19.569  43.344  1.00  0.00      PROA H
ATOM   2410  CB  GLU A 169      36.731 -18.246  44.925  1.00  0.00      PROA C
ATOM   2411  HB1 GLU A 169      36.042 -18.203  45.795  1.00  0.00      PROA H
ATOM   2412  HB2 GLU A 169      36.179 -17.721  44.116  1.00  0.00      PROA H
ATOM   2413  CG  GLU A 169      37.961 -17.534  45.414  1.00  0.00      PROA C
ATOM   2414  HG1 GLU A 169      38.732 -17.406  44.624  1.00  0.00      PROA H
ATOM   2415  HG2 GLU A 169      38.468 -17.972  46.300  1.00  0.00      PROA H
ATOM   2416  CD  GLU A 169      37.722 -16.143  45.936  1.00  0.00      PROA C
ATOM   2417  OE1 GLU A 169      38.632 -15.499  46.584  1.00  0.00      PROA O
ATOM   2418  OE2 GLU A 169      36.630 -15.579  45.728  1.00  0.00      PROA O
ATOM   2419  C   GLU A 169      38.236 -20.376  44.985  1.00  0.00      PROA C
ATOM   2420  O   GLU A 169      39.253 -20.427  44.343  1.00  0.00      PROA O
ATOM   2421  N   VAL A 170      38.101 -20.927  46.179  1.00  0.00      PROA N
ATOM   2422  HN  VAL A 170      37.235 -20.772  46.649  1.00  0.00      PROA H
ATOM   2423  CA  VAL A 170      39.037 -21.826  46.836  1.00  0.00      PROA C
ATOM   2424  HA  VAL A 170      39.945 -21.277  47.034  1.00  0.00      PROA H
ATOM   2425  CB  VAL A 170      38.470 -22.451  48.158  1.00  0.00      PROA C
ATOM   2426  HB  VAL A 170      37.914 -23.410  48.075  1.00  0.00      PROA H
ATOM   2427  CG1 VAL A 170      39.711 -22.678  49.051  1.00  0.00      PROA C
ATOM   2428 HG11 VAL A 170      39.208 -22.924  50.010  1.00  0.00      PROA H
ATOM   2429 HG12 VAL A 170      40.415 -21.819  49.078  1.00  0.00      PROA H
ATOM   2430 HG13 VAL A 170      40.298 -23.572  48.750  1.00  0.00      PROA H
ATOM   2431  CG2 VAL A 170      37.593 -21.411  48.881  1.00  0.00      PROA C
ATOM   2432 HG21 VAL A 170      37.253 -21.657  49.909  1.00  0.00      PROA H
ATOM   2433 HG22 VAL A 170      36.694 -21.197  48.264  1.00  0.00      PROA H
ATOM   2434 HG23 VAL A 170      38.207 -20.494  49.014  1.00  0.00      PROA H
ATOM   2435  C   VAL A 170      39.449 -22.944  45.918  1.00  0.00      PROA C
ATOM   2436  O   VAL A 170      40.665 -23.162  45.746  1.00  0.00      PROA O
ATOM   2437  N   LEU A 171      38.452 -23.644  45.289  1.00  0.00      PROA N
ATOM   2438  HN  LEU A 171      37.496 -23.459  45.505  1.00  0.00      PROA H
ATOM   2439  CA  LEU A 171      38.572 -24.741  44.391  1.00  0.00      PROA C
ATOM   2440  HA  LEU A 171      39.062 -25.587  44.850  1.00  0.00      PROA H
ATOM   2441  CB  LEU A 171      37.089 -25.281  44.060  1.00  0.00      PROA C
ATOM   2442  HB1 LEU A 171      36.555 -24.370  43.715  1.00  0.00      PROA H
ATOM   2443  HB2 LEU A 171      36.685 -25.648  45.028  1.00  0.00      PROA H
ATOM   2444  CG  LEU A 171      36.974 -26.248  42.864  1.00  0.00      PROA C
ATOM   2445  HG  LEU A 171      37.302 -25.708  41.950  1.00  0.00      PROA H
ATOM   2446  CD1 LEU A 171      37.734 -27.478  43.121  1.00  0.00      PROA C
ATOM   2447 HD11 LEU A 171      37.107 -28.293  43.541  1.00  0.00      PROA H
ATOM   2448 HD12 LEU A 171      38.558 -27.426  43.865  1.00  0.00      PROA H
ATOM   2449 HD13 LEU A 171      38.146 -27.919  42.188  1.00  0.00      PROA H
ATOM   2450  CD2 LEU A 171      35.483 -26.523  42.627  1.00  0.00      PROA C
ATOM   2451 HD21 LEU A 171      35.055 -25.607  42.167  1.00  0.00      PROA H
ATOM   2452 HD22 LEU A 171      35.070 -26.745  43.634  1.00  0.00      PROA H
ATOM   2453 HD23 LEU A 171      35.349 -27.378  41.930  1.00  0.00      PROA H
ATOM   2454  C   LEU A 171      39.390 -24.281  43.196  1.00  0.00      PROA C
ATOM   2455  O   LEU A 171      40.429 -24.894  42.900  1.00  0.00      PROA O
ATOM   2456  N   GLN A 172      39.096 -23.121  42.633  1.00  0.00      PROA N
ATOM   2457  HN  GLN A 172      38.254 -22.643  42.872  1.00  0.00      PROA H
ATOM   2458  CA  GLN A 172      39.800 -22.515  41.546  1.00  0.00      PROA C
ATOM   2459  HA  GLN A 172      39.847 -23.276  40.782  1.00  0.00      PROA H
ATOM   2460  CB  GLN A 172      39.137 -21.212  40.906  1.00  0.00      PROA C
ATOM   2461  HB1 GLN A 172      39.870 -20.693  40.251  1.00  0.00      PROA H
ATOM   2462  HB2 GLN A 172      38.935 -20.501  41.734  1.00  0.00      PROA H
ATOM   2463  CG  GLN A 172      37.794 -21.338  40.136  1.00  0.00      PROA C
ATOM   2464  HG1 GLN A 172      37.818 -20.665  39.253  1.00  0.00      PROA H
ATOM   2465  HG2 GLN A 172      36.996 -21.118  40.877  1.00  0.00      PROA H
ATOM   2466  CD  GLN A 172      37.426 -22.739  39.678  1.00  0.00      PROA C
ATOM   2467  OE1 GLN A 172      37.995 -23.256  38.653  1.00  0.00      PROA O
ATOM   2468  NE2 GLN A 172      36.500 -23.396  40.382  1.00  0.00      PROA N
ATOM   2469 HE21 GLN A 172      36.257 -23.157  41.322  1.00  0.00      PROA H
ATOM   2470 HE22 GLN A 172      36.036 -24.207  40.024  1.00  0.00      PROA H
ATOM   2471  C   GLN A 172      41.220 -22.184  41.828  1.00  0.00      PROA C
ATOM   2472  O   GLN A 172      42.096 -22.522  41.041  1.00  0.00      PROA O
ATOM   2473  N   GLY A 173      41.552 -21.611  43.031  1.00  0.00      PROA N
ATOM   2474  HN  GLY A 173      40.798 -21.289  43.599  1.00  0.00      PROA H
ATOM   2475  CA  GLY A 173      42.859 -21.356  43.554  1.00  0.00      PROA C
ATOM   2476  HA1 GLY A 173      42.742 -20.843  44.498  1.00  0.00      PROA H
ATOM   2477  HA2 GLY A 173      43.358 -20.767  42.799  1.00  0.00      PROA H
ATOM   2478  C   GLY A 173      43.615 -22.621  43.792  1.00  0.00      PROA C
ATOM   2479  O   GLY A 173      44.797 -22.489  43.506  1.00  0.00      PROA O
ATOM   2480  N   TYR A 174      43.109 -23.651  44.504  1.00  0.00      PROA N
ATOM   2481  HN  TYR A 174      42.135 -23.702  44.712  1.00  0.00      PROA H
ATOM   2482  CA  TYR A 174      43.824 -24.868  44.808  1.00  0.00      PROA C
ATOM   2483  HA  TYR A 174      44.707 -24.561  45.350  1.00  0.00      PROA H
ATOM   2484  CB  TYR A 174      42.872 -25.854  45.713  1.00  0.00      PROA C
ATOM   2485  HB1 TYR A 174      41.873 -25.811  45.230  1.00  0.00      PROA H
ATOM   2486  HB2 TYR A 174      42.842 -25.521  46.773  1.00  0.00      PROA H
ATOM   2487  CG  TYR A 174      43.331 -27.233  45.706  1.00  0.00      PROA C
ATOM   2488  CD1 TYR A 174      44.683 -27.499  45.935  1.00  0.00      PROA C
ATOM   2489  HD1 TYR A 174      45.491 -26.784  45.898  1.00  0.00      PROA H
ATOM   2490  CE1 TYR A 174      45.118 -28.810  45.784  1.00  0.00      PROA C
ATOM   2491  HE1 TYR A 174      46.149 -29.116  45.874  1.00  0.00      PROA H
ATOM   2492  CZ  TYR A 174      44.156 -29.831  45.733  1.00  0.00      PROA C
ATOM   2493  OH  TYR A 174      44.537 -31.169  45.662  1.00  0.00      PROA O
ATOM   2494  HH  TYR A 174      45.488 -31.259  45.570  1.00  0.00      PROA H
ATOM   2495  CD2 TYR A 174      42.426 -28.232  45.662  1.00  0.00      PROA C
ATOM   2496  HD2 TYR A 174      41.367 -28.021  45.652  1.00  0.00      PROA H
ATOM   2497  CE2 TYR A 174      42.821 -29.584  45.829  1.00  0.00      PROA C
ATOM   2498  HE2 TYR A 174      42.101 -30.387  45.883  1.00  0.00      PROA H
ATOM   2499  C   TYR A 174      44.357 -25.494  43.515  1.00  0.00      PROA C
ATOM   2500  O   TYR A 174      45.495 -25.989  43.384  1.00  0.00      PROA O
ATOM   2501  N   ARG A 175      43.500 -25.475  42.445  1.00  0.00      PROA N
ATOM   2502  HN  ARG A 175      42.570 -25.118  42.479  1.00  0.00      PROA H
ATOM   2503  CA  ARG A 175      43.866 -26.024  41.141  1.00  0.00      PROA C
ATOM   2504  HA  ARG A 175      43.997 -27.093  41.224  1.00  0.00      PROA H
ATOM   2505  CB  ARG A 175      42.787 -25.880  40.087  1.00  0.00      PROA C
ATOM   2506  HB1 ARG A 175      43.264 -26.072  39.101  1.00  0.00      PROA H
ATOM   2507  HB2 ARG A 175      42.375 -24.849  40.055  1.00  0.00      PROA H
ATOM   2508  CG  ARG A 175      41.624 -26.850  40.180  1.00  0.00      PROA C
ATOM   2509  HG1 ARG A 175      41.405 -26.804  41.268  1.00  0.00      PROA H
ATOM   2510  HG2 ARG A 175      41.983 -27.897  40.081  1.00  0.00      PROA H
ATOM   2511  CD  ARG A 175      40.321 -26.551  39.339  1.00  0.00      PROA C
ATOM   2512  HD1 ARG A 175      40.094 -25.480  39.526  1.00  0.00      PROA H
ATOM   2513  HD2 ARG A 175      39.457 -27.162  39.679  1.00  0.00      PROA H
ATOM   2514  NE  ARG A 175      40.535 -26.784  37.900  1.00  0.00      PROA N
ATOM   2515  HE  ARG A 175      41.209 -27.474  37.635  1.00  0.00      PROA H
ATOM   2516  CZ  ARG A 175      39.816 -26.316  36.916  1.00  0.00      PROA C
ATOM   2517  NH1 ARG A 175      38.773 -25.492  36.982  1.00  0.00      PROA N
ATOM   2518 HH11 ARG A 175      38.470 -25.011  37.804  1.00  0.00      PROA H
ATOM   2519 HH12 ARG A 175      38.328 -25.317  36.104  1.00  0.00      PROA H
ATOM   2520  NH2 ARG A 175      40.064 -26.749  35.679  1.00  0.00      PROA N
ATOM   2521 HH21 ARG A 175      39.555 -26.278  34.959  1.00  0.00      PROA H
ATOM   2522 HH22 ARG A 175      40.921 -27.246  35.545  1.00  0.00      PROA H
ATOM   2523  C   ARG A 175      45.166 -25.433  40.556  1.00  0.00      PROA C
ATOM   2524  O   ARG A 175      46.142 -26.076  40.110  1.00  0.00      PROA O
ATOM   2525  N   GLU A 176      45.336 -24.127  40.746  1.00  0.00      PROA N
ATOM   2526  HN  GLU A 176      44.628 -23.604  41.215  1.00  0.00      PROA H
ATOM   2527  CA  GLU A 176      46.633 -23.459  40.319  1.00  0.00      PROA C
ATOM   2528  HA  GLU A 176      46.951 -23.934  39.402  1.00  0.00      PROA H
ATOM   2529  CB  GLU A 176      46.411 -21.958  39.928  1.00  0.00      PROA C
ATOM   2530  HB1 GLU A 176      47.381 -21.428  39.821  1.00  0.00      PROA H
ATOM   2531  HB2 GLU A 176      45.978 -21.430  40.804  1.00  0.00      PROA H
ATOM   2532  CG  GLU A 176      45.562 -21.703  38.690  1.00  0.00      PROA C
ATOM   2533  HG1 GLU A 176      44.601 -22.231  38.868  1.00  0.00      PROA H
ATOM   2534  HG2 GLU A 176      45.969 -22.165  37.765  1.00  0.00      PROA H
ATOM   2535  CD  GLU A 176      45.154 -20.293  38.238  1.00  0.00      PROA C
ATOM   2536  OE1 GLU A 176      45.299 -19.313  38.972  1.00  0.00      PROA O
ATOM   2537  OE2 GLU A 176      44.604 -20.162  37.063  1.00  0.00      PROA O
ATOM   2538  C   GLU A 176      47.728 -23.748  41.339  1.00  0.00      PROA C
ATOM   2539  O   GLU A 176      48.889 -23.969  40.961  1.00  0.00      PROA O
ATOM   2540  N   MET A 177      47.385 -23.739  42.679  1.00  0.00      PROA N
ATOM   2541  HN  MET A 177      46.514 -23.519  43.111  1.00  0.00      PROA H
ATOM   2542  CA  MET A 177      48.296 -24.013  43.733  1.00  0.00      PROA C
ATOM   2543  HA  MET A 177      49.046 -23.254  43.564  1.00  0.00      PROA H
ATOM   2544  CB  MET A 177      47.717 -23.748  45.156  1.00  0.00      PROA C
ATOM   2545  HB1 MET A 177      48.420 -24.085  45.948  1.00  0.00      PROA H
ATOM   2546  HB2 MET A 177      46.722 -24.235  45.237  1.00  0.00      PROA H
ATOM   2547  CG  MET A 177      47.322 -22.313  45.426  1.00  0.00      PROA C
ATOM   2548  HG1 MET A 177      46.716 -21.933  44.575  1.00  0.00      PROA H
ATOM   2549  HG2 MET A 177      48.268 -21.732  45.368  1.00  0.00      PROA H
ATOM   2550  SD  MET A 177      46.618 -22.024  47.076  1.00  0.00      PROA S
ATOM   2551  CE  MET A 177      47.880 -22.507  48.226  1.00  0.00      PROA C
ATOM   2552  HE1 MET A 177      47.642 -21.891  49.119  1.00  0.00      PROA H
ATOM   2553  HE2 MET A 177      48.907 -22.303  47.855  1.00  0.00      PROA H
ATOM   2554  HE3 MET A 177      47.839 -23.613  48.324  1.00  0.00      PROA H
ATOM   2555  C   MET A 177      48.981 -25.357  43.681  1.00  0.00      PROA C
ATOM   2556  O   MET A 177      50.197 -25.477  43.879  1.00  0.00      PROA O
ATOM   2557  N   GLY A 178      48.176 -26.458  43.345  1.00  0.00      PROA N
ATOM   2558  HN  GLY A 178      47.208 -26.424  43.109  1.00  0.00      PROA H
ATOM   2559  CA  GLY A 178      48.586 -27.868  43.224  1.00  0.00      PROA C
ATOM   2560  HA1 GLY A 178      47.729 -28.479  42.979  1.00  0.00      PROA H
ATOM   2561  HA2 GLY A 178      49.042 -28.146  44.163  1.00  0.00      PROA H
ATOM   2562  C   GLY A 178      49.512 -28.168  42.200  1.00  0.00      PROA C
ATOM   2563  O   GLY A 178      50.115 -29.230  42.226  1.00  0.00      PROA O
ATOM   2564  N   GLN A 179      49.730 -27.256  41.305  1.00  0.00      PROA N
ATOM   2565  HN  GLN A 179      49.167 -26.460  41.515  1.00  0.00      PROA H
ATOM   2566  CA  GLN A 179      50.775 -27.261  40.309  1.00  0.00      PROA C
ATOM   2567  HA  GLN A 179      50.865 -28.260  39.909  1.00  0.00      PROA H
ATOM   2568  CB  GLN A 179      50.378 -26.229  39.262  1.00  0.00      PROA C
ATOM   2569  HB1 GLN A 179      51.260 -26.231  38.585  1.00  0.00      PROA H
ATOM   2570  HB2 GLN A 179      50.298 -25.285  39.842  1.00  0.00      PROA H
ATOM   2571  CG  GLN A 179      49.163 -26.541  38.405  1.00  0.00      PROA C
ATOM   2572  HG1 GLN A 179      48.878 -25.656  37.798  1.00  0.00      PROA H
ATOM   2573  HG2 GLN A 179      48.278 -26.675  39.064  1.00  0.00      PROA H
ATOM   2574  CD  GLN A 179      49.381 -27.721  37.376  1.00  0.00      PROA C
ATOM   2575  OE1 GLN A 179      49.114 -28.897  37.644  1.00  0.00      PROA O
ATOM   2576  NE2 GLN A 179      49.779 -27.454  36.099  1.00  0.00      PROA N
ATOM   2577 HE21 GLN A 179      49.787 -28.285  35.543  1.00  0.00      PROA H
ATOM   2578 HE22 GLN A 179      49.983 -26.518  35.811  1.00  0.00      PROA H
ATOM   2579  C   GLN A 179      52.233 -27.067  40.735  1.00  0.00      PROA C
ATOM   2580  O   GLN A 179      53.172 -27.619  40.123  1.00  0.00      PROA O
ATOM   2581  N   MET A 180      52.463 -26.372  41.860  1.00  0.00      PROA N
ATOM   2582  HN  MET A 180      51.731 -25.926  42.369  1.00  0.00      PROA H
ATOM   2583  CA  MET A 180      53.781 -26.095  42.386  1.00  0.00      PROA C
ATOM   2584  HA  MET A 180      54.531 -26.433  41.686  1.00  0.00      PROA H
ATOM   2585  CB  MET A 180      54.000 -24.636  42.888  1.00  0.00      PROA C
ATOM   2586  HB1 MET A 180      54.917 -24.624  43.515  1.00  0.00      PROA H
ATOM   2587  HB2 MET A 180      53.120 -24.338  43.497  1.00  0.00      PROA H
ATOM   2588  CG  MET A 180      54.159 -23.582  41.748  1.00  0.00      PROA C
ATOM   2589  HG1 MET A 180      54.763 -24.028  40.929  1.00  0.00      PROA H
ATOM   2590  HG2 MET A 180      54.639 -22.695  42.214  1.00  0.00      PROA H
ATOM   2591  SD  MET A 180      52.528 -23.151  41.028  1.00  0.00      PROA S
ATOM   2592  CE  MET A 180      53.128 -21.596  40.212  1.00  0.00      PROA C
ATOM   2593  HE1 MET A 180      53.746 -21.762  39.304  1.00  0.00      PROA H
ATOM   2594  HE2 MET A 180      53.633 -20.960  40.971  1.00  0.00      PROA H
ATOM   2595  HE3 MET A 180      52.244 -20.991  39.915  1.00  0.00      PROA H
ATOM   2596  C   MET A 180      53.892 -27.000  43.662  1.00  0.00      PROA C
ATOM   2597  O   MET A 180      54.927 -26.958  44.307  1.00  0.00      PROA O
ATOM   2598  N   LEU A 181      52.844 -27.887  43.898  1.00  0.00      PROA N
ATOM   2599  HN  LEU A 181      52.040 -27.944  43.311  1.00  0.00      PROA H
ATOM   2600  CA  LEU A 181      52.799 -28.736  45.069  1.00  0.00      PROA C
ATOM   2601  HA  LEU A 181      53.749 -28.813  45.577  1.00  0.00      PROA H
ATOM   2602  CB  LEU A 181      51.694 -28.281  46.022  1.00  0.00      PROA C
ATOM   2603  HB1 LEU A 181      51.825 -28.897  46.937  1.00  0.00      PROA H
ATOM   2604  HB2 LEU A 181      50.693 -28.495  45.588  1.00  0.00      PROA H
ATOM   2605  CG  LEU A 181      51.770 -26.825  46.618  1.00  0.00      PROA C
ATOM   2606  HG  LEU A 181      51.842 -26.062  45.813  1.00  0.00      PROA H
ATOM   2607  CD1 LEU A 181      50.414 -26.655  47.306  1.00  0.00      PROA C
ATOM   2608 HD11 LEU A 181      49.411 -26.679  46.829  1.00  0.00      PROA H
ATOM   2609 HD12 LEU A 181      50.405 -25.645  47.770  1.00  0.00      PROA H
ATOM   2610 HD13 LEU A 181      50.371 -27.376  48.150  1.00  0.00      PROA H
ATOM   2611  CD2 LEU A 181      53.004 -26.798  47.510  1.00  0.00      PROA C
ATOM   2612 HD21 LEU A 181      52.807 -27.503  48.346  1.00  0.00      PROA H
ATOM   2613 HD22 LEU A 181      53.226 -25.824  47.997  1.00  0.00      PROA H
ATOM   2614 HD23 LEU A 181      53.932 -27.056  46.957  1.00  0.00      PROA H
ATOM   2615  C   LEU A 181      52.667 -30.141  44.594  1.00  0.00      PROA C
ATOM   2616  O   LEU A 181      52.283 -31.076  45.357  1.00  0.00      PROA O
ATOM   2617  N   ALA A 182      52.953 -30.398  43.307  1.00  0.00      PROA N
ATOM   2618  HN  ALA A 182      53.244 -29.637  42.732  1.00  0.00      PROA H
ATOM   2619  CA  ALA A 182      52.910 -31.651  42.632  1.00  0.00      PROA C
ATOM   2620  HA  ALA A 182      52.131 -32.291  43.019  1.00  0.00      PROA H
ATOM   2621  CB  ALA A 182      52.601 -31.511  41.091  1.00  0.00      PROA C
ATOM   2622  HB1 ALA A 182      53.321 -30.785  40.657  1.00  0.00      PROA H
ATOM   2623  HB2 ALA A 182      51.643 -30.968  40.944  1.00  0.00      PROA H
ATOM   2624  HB3 ALA A 182      52.579 -32.486  40.560  1.00  0.00      PROA H
ATOM   2625  C   ALA A 182      54.154 -32.537  42.830  1.00  0.00      PROA C
ATOM   2626  O   ALA A 182      54.144 -33.738  42.709  1.00  0.00      PROA O
ATOM   2627  N   LYS A 183      55.385 -31.963  43.148  1.00  0.00      PROA N
ATOM   2628  HN  LYS A 183      55.481 -30.974  43.069  1.00  0.00      PROA H
ATOM   2629  CA  LYS A 183      56.501 -32.642  43.667  1.00  0.00      PROA C
ATOM   2630  HA  LYS A 183      56.665 -33.504  43.037  1.00  0.00      PROA H
ATOM   2631  CB  LYS A 183      57.738 -31.820  43.536  1.00  0.00      PROA C
ATOM   2632  HB1 LYS A 183      58.504 -32.330  44.158  1.00  0.00      PROA H
ATOM   2633  HB2 LYS A 183      57.641 -30.761  43.855  1.00  0.00      PROA H
ATOM   2634  CG  LYS A 183      58.263 -31.606  42.087  1.00  0.00      PROA C
ATOM   2635  HG1 LYS A 183      59.189 -30.993  42.109  1.00  0.00      PROA H
ATOM   2636  HG2 LYS A 183      57.523 -30.912  41.635  1.00  0.00      PROA H
ATOM   2637  CD  LYS A 183      58.666 -32.866  41.287  1.00  0.00      PROA C
ATOM   2638  HD1 LYS A 183      57.771 -33.524  41.280  1.00  0.00      PROA H
ATOM   2639  HD2 LYS A 183      59.506 -33.395  41.785  1.00  0.00      PROA H
ATOM   2640  CE  LYS A 183      59.078 -32.519  39.835  1.00  0.00      PROA C
ATOM   2641  HE1 LYS A 183      60.055 -31.989  39.847  1.00  0.00      PROA H
ATOM   2642  HE2 LYS A 183      58.289 -31.942  39.306  1.00  0.00      PROA H
ATOM   2643  NZ  LYS A 183      59.321 -33.831  39.069  1.00  0.00      PROA N
ATOM   2644  HZ1 LYS A 183      58.496 -34.464  39.061  1.00  0.00      PROA H
ATOM   2645  HZ2 LYS A 183      60.076 -34.292  39.615  1.00  0.00      PROA H
ATOM   2646  HZ3 LYS A 183      59.529 -33.696  38.059  1.00  0.00      PROA H
ATOM   2647  C   LYS A 183      56.225 -33.164  45.091  1.00  0.00      PROA C
ATOM   2648  O   LYS A 183      55.626 -32.531  46.014  1.00  0.00      PROA O
ATOM   2649  N   ASP A 184      56.530 -34.476  45.346  1.00  0.00      PROA N
ATOM   2650  HN  ASP A 184      56.949 -34.921  44.558  1.00  0.00      PROA H
ATOM   2651  CA  ASP A 184      56.156 -35.296  46.509  1.00  0.00      PROA C
ATOM   2652  HA  ASP A 184      55.114 -35.577  46.464  1.00  0.00      PROA H
ATOM   2653  CB  ASP A 184      56.870 -36.717  46.328  1.00  0.00      PROA C
ATOM   2654  HB1 ASP A 184      56.656 -37.344  47.220  1.00  0.00      PROA H
ATOM   2655  HB2 ASP A 184      57.952 -36.487  46.219  1.00  0.00      PROA H
ATOM   2656  CG  ASP A 184      56.353 -37.493  45.216  1.00  0.00      PROA C
ATOM   2657  OD1 ASP A 184      57.097 -38.150  44.481  1.00  0.00      PROA O
ATOM   2658  OD2 ASP A 184      55.106 -37.463  45.040  1.00  0.00      PROA O
ATOM   2659  C   ASP A 184      56.509 -34.650  47.852  1.00  0.00      PROA C
ATOM   2660  O   ASP A 184      55.771 -34.697  48.840  1.00  0.00      PROA O
ATOM   2661  N   ARG A 185      57.694 -34.056  47.997  1.00  0.00      PROA N
ATOM   2662  HN  ARG A 185      58.330 -33.941  47.238  1.00  0.00      PROA H
ATOM   2663  CA  ARG A 185      58.094 -33.547  49.296  1.00  0.00      PROA C
ATOM   2664  HA  ARG A 185      57.620 -34.080  50.107  1.00  0.00      PROA H
ATOM   2665  CB  ARG A 185      59.705 -33.609  49.439  1.00  0.00      PROA C
ATOM   2666  HB1 ARG A 185      59.971 -33.337  50.483  1.00  0.00      PROA H
ATOM   2667  HB2 ARG A 185      60.261 -32.872  48.820  1.00  0.00      PROA H
ATOM   2668  CG  ARG A 185      60.321 -34.930  49.141  1.00  0.00      PROA C
ATOM   2669  HG1 ARG A 185      61.325 -35.011  49.610  1.00  0.00      PROA H
ATOM   2670  HG2 ARG A 185      60.511 -35.023  48.050  1.00  0.00      PROA H
ATOM   2671  CD  ARG A 185      59.527 -36.070  49.636  1.00  0.00      PROA C
ATOM   2672  HD1 ARG A 185      58.465 -36.183  49.331  1.00  0.00      PROA H
ATOM   2673  HD2 ARG A 185      59.601 -36.234  50.733  1.00  0.00      PROA H
ATOM   2674  NE  ARG A 185      60.249 -37.293  49.056  1.00  0.00      PROA N
ATOM   2675  HE  ARG A 185      60.942 -37.140  48.351  1.00  0.00      PROA H
ATOM   2676  CZ  ARG A 185      59.852 -38.567  49.132  1.00  0.00      PROA C
ATOM   2677  NH1 ARG A 185      58.792 -38.896  49.905  1.00  0.00      PROA N
ATOM   2678 HH11 ARG A 185      58.394 -38.280  50.584  1.00  0.00      PROA H
ATOM   2679 HH12 ARG A 185      58.610 -39.853  50.130  1.00  0.00      PROA H
ATOM   2680  NH2 ARG A 185      60.692 -39.367  48.579  1.00  0.00      PROA N
ATOM   2681 HH21 ARG A 185      61.562 -39.066  48.188  1.00  0.00      PROA H
ATOM   2682 HH22 ARG A 185      60.494 -40.331  48.755  1.00  0.00      PROA H
ATOM   2683  C   ARG A 185      57.596 -32.065  49.472  1.00  0.00      PROA C
ATOM   2684  O   ARG A 185      57.831 -31.398  50.514  1.00  0.00      PROA O
ATOM   2685  N   PHE A 186      56.864 -31.580  48.462  1.00  0.00      PROA N
ATOM   2686  HN  PHE A 186      56.785 -32.074  47.600  1.00  0.00      PROA H
ATOM   2687  CA  PHE A 186      56.122 -30.302  48.511  1.00  0.00      PROA C
ATOM   2688  HA  PHE A 186      56.293 -29.855  49.480  1.00  0.00      PROA H
ATOM   2689  CB  PHE A 186      56.443 -29.378  47.321  1.00  0.00      PROA C
ATOM   2690  HB1 PHE A 186      55.889 -28.455  47.596  1.00  0.00      PROA H
ATOM   2691  HB2 PHE A 186      56.009 -29.764  46.375  1.00  0.00      PROA H
ATOM   2692  CG  PHE A 186      57.941 -29.122  47.105  1.00  0.00      PROA C
ATOM   2693  CD1 PHE A 186      58.296 -27.748  47.126  1.00  0.00      PROA C
ATOM   2694  HD1 PHE A 186      57.579 -27.010  47.454  1.00  0.00      PROA H
ATOM   2695  CE1 PHE A 186      59.505 -27.292  46.530  1.00  0.00      PROA C
ATOM   2696  HE1 PHE A 186      59.686 -26.227  46.539  1.00  0.00      PROA H
ATOM   2697  CZ  PHE A 186      60.514 -28.231  46.228  1.00  0.00      PROA C
ATOM   2698  HZ  PHE A 186      61.498 -27.917  45.914  1.00  0.00      PROA H
ATOM   2699  CD2 PHE A 186      58.888 -30.074  46.535  1.00  0.00      PROA C
ATOM   2700  HD2 PHE A 186      58.502 -31.067  46.359  1.00  0.00      PROA H
ATOM   2701  CE2 PHE A 186      60.190 -29.585  46.169  1.00  0.00      PROA C
ATOM   2702  HE2 PHE A 186      60.986 -30.241  45.849  1.00  0.00      PROA H
ATOM   2703  C   PHE A 186      54.590 -30.626  48.448  1.00  0.00      PROA C
ATOM   2704  O   PHE A 186      53.774 -29.706  48.208  1.00  0.00      PROA O
ATOM   2705  N   THR A 187      54.146 -31.848  48.748  1.00  0.00      PROA N
ATOM   2706  HN  THR A 187      54.710 -32.627  49.009  1.00  0.00      PROA H
ATOM   2707  CA  THR A 187      52.712 -32.181  48.630  1.00  0.00      PROA C
ATOM   2708  HA  THR A 187      52.394 -31.491  47.863  1.00  0.00      PROA H
ATOM   2709  CB  THR A 187      52.540 -33.537  48.019  1.00  0.00      PROA C
ATOM   2710  HB  THR A 187      53.364 -34.135  48.463  1.00  0.00      PROA H
ATOM   2711  OG1 THR A 187      52.565 -33.588  46.621  1.00  0.00      PROA O
ATOM   2712  HG1 THR A 187      53.039 -32.958  46.074  1.00  0.00      PROA H
ATOM   2713  CG2 THR A 187      51.188 -34.294  48.424  1.00  0.00      PROA C
ATOM   2714 HG21 THR A 187      51.263 -35.252  47.865  1.00  0.00      PROA H
ATOM   2715 HG22 THR A 187      50.372 -33.632  48.064  1.00  0.00      PROA H
ATOM   2716 HG23 THR A 187      51.072 -34.411  49.523  1.00  0.00      PROA H
ATOM   2717  C   THR A 187      51.856 -31.942  49.806  1.00  0.00      PROA C
ATOM   2718  O   THR A 187      52.195 -32.392  50.900  1.00  0.00      PROA O
ATOM   2719  N   LEU A 188      50.662 -31.329  49.592  1.00  0.00      PROA N
ATOM   2720  HN  LEU A 188      50.409 -30.969  48.697  1.00  0.00      PROA H
ATOM   2721  CA  LEU A 188      49.764 -30.846  50.669  1.00  0.00      PROA C
ATOM   2722  HA  LEU A 188      50.336 -30.428  51.484  1.00  0.00      PROA H
ATOM   2723  CB  LEU A 188      48.748 -29.734  50.260  1.00  0.00      PROA C
ATOM   2724  HB1 LEU A 188      49.279 -28.986  49.634  1.00  0.00      PROA H
ATOM   2725  HB2 LEU A 188      48.344 -29.159  51.121  1.00  0.00      PROA H
ATOM   2726  CG  LEU A 188      47.527 -30.288  49.500  1.00  0.00      PROA C
ATOM   2727  HG  LEU A 188      47.181 -31.196  50.037  1.00  0.00      PROA H
ATOM   2728  CD1 LEU A 188      46.317 -29.289  49.454  1.00  0.00      PROA C
ATOM   2729 HD11 LEU A 188      46.513 -28.457  48.744  1.00  0.00      PROA H
ATOM   2730 HD12 LEU A 188      46.078 -28.862  50.452  1.00  0.00      PROA H
ATOM   2731 HD13 LEU A 188      45.396 -29.834  49.155  1.00  0.00      PROA H
ATOM   2732  CD2 LEU A 188      47.821 -30.683  48.075  1.00  0.00      PROA C
ATOM   2733 HD21 LEU A 188      48.625 -31.449  48.053  1.00  0.00      PROA H
ATOM   2734 HD22 LEU A 188      48.013 -29.809  47.416  1.00  0.00      PROA H
ATOM   2735 HD23 LEU A 188      46.944 -31.114  47.547  1.00  0.00      PROA H
ATOM   2736  C   LEU A 188      49.131 -32.143  51.318  1.00  0.00      PROA C
ATOM   2737  O   LEU A 188      49.016 -33.198  50.817  1.00  0.00      PROA O
ATOM   2738  N   LYS A 189      48.611 -31.957  52.502  1.00  0.00      PROA N
ATOM   2739  HN  LYS A 189      48.831 -31.185  53.094  1.00  0.00      PROA H
ATOM   2740  CA  LYS A 189      47.549 -32.884  52.997  1.00  0.00      PROA C
ATOM   2741  HA  LYS A 189      47.190 -33.389  52.113  1.00  0.00      PROA H
ATOM   2742  CB  LYS A 189      47.952 -33.977  54.062  1.00  0.00      PROA C
ATOM   2743  HB1 LYS A 189      48.517 -34.799  53.573  1.00  0.00      PROA H
ATOM   2744  HB2 LYS A 189      47.028 -34.294  54.590  1.00  0.00      PROA H
ATOM   2745  CG  LYS A 189      48.905 -33.444  55.193  1.00  0.00      PROA C
ATOM   2746  HG1 LYS A 189      48.396 -32.577  55.666  1.00  0.00      PROA H
ATOM   2747  HG2 LYS A 189      49.847 -33.069  54.739  1.00  0.00      PROA H
ATOM   2748  CD  LYS A 189      49.200 -34.476  56.276  1.00  0.00      PROA C
ATOM   2749  HD1 LYS A 189      49.415 -35.511  55.935  1.00  0.00      PROA H
ATOM   2750  HD2 LYS A 189      48.232 -34.589  56.809  1.00  0.00      PROA H
ATOM   2751  CE  LYS A 189      50.300 -34.047  57.167  1.00  0.00      PROA C
ATOM   2752  HE1 LYS A 189      50.118 -33.013  57.532  1.00  0.00      PROA H
ATOM   2753  HE2 LYS A 189      51.297 -34.107  56.680  1.00  0.00      PROA H
ATOM   2754  NZ  LYS A 189      50.418 -34.885  58.387  1.00  0.00      PROA N
ATOM   2755  HZ1 LYS A 189      50.432 -35.907  58.197  1.00  0.00      PROA H
ATOM   2756  HZ2 LYS A 189      49.661 -34.721  59.082  1.00  0.00      PROA H
ATOM   2757  HZ3 LYS A 189      51.316 -34.632  58.846  1.00  0.00      PROA H
ATOM   2758  C   LYS A 189      46.305 -32.140  53.571  1.00  0.00      PROA C
ATOM   2759  O   LYS A 189      45.163 -32.636  53.603  1.00  0.00      PROA O
ATOM   2760  N   GLU A 190      46.463 -30.796  53.829  1.00  0.00      PROA N
ATOM   2761  HN  GLU A 190      47.313 -30.306  53.651  1.00  0.00      PROA H
ATOM   2762  CA  GLU A 190      45.466 -29.917  54.417  1.00  0.00      PROA C
ATOM   2763  HA  GLU A 190      44.453 -30.278  54.316  1.00  0.00      PROA H
ATOM   2764  CB  GLU A 190      45.719 -29.979  55.965  1.00  0.00      PROA C
ATOM   2765  HB1 GLU A 190      46.798 -30.179  56.144  1.00  0.00      PROA H
ATOM   2766  HB2 GLU A 190      45.167 -30.818  56.440  1.00  0.00      PROA H
ATOM   2767  CG  GLU A 190      45.367 -28.702  56.899  1.00  0.00      PROA C
ATOM   2768  HG1 GLU A 190      44.332 -28.349  56.704  1.00  0.00      PROA H
ATOM   2769  HG2 GLU A 190      46.038 -27.846  56.674  1.00  0.00      PROA H
ATOM   2770  CD  GLU A 190      45.477 -29.105  58.420  1.00  0.00      PROA C
ATOM   2771  OE1 GLU A 190      44.465 -28.951  59.116  1.00  0.00      PROA O
ATOM   2772  OE2 GLU A 190      46.588 -29.477  58.887  1.00  0.00      PROA O
ATOM   2773  C   GLU A 190      45.550 -28.520  53.927  1.00  0.00      PROA C
ATOM   2774  O   GLU A 190      46.709 -28.109  53.838  1.00  0.00      PROA O
ATOM   2775  N   ALA A 191      44.498 -27.782  53.470  1.00  0.00      PROA N
ATOM   2776  HN  ALA A 191      43.623 -28.260  53.460  1.00  0.00      PROA H
ATOM   2777  CA  ALA A 191      44.639 -26.389  53.169  1.00  0.00      PROA C
ATOM   2778  HA  ALA A 191      45.488 -25.903  53.626  1.00  0.00      PROA H
ATOM   2779  CB  ALA A 191      45.019 -26.127  51.642  1.00  0.00      PROA C
ATOM   2780  HB1 ALA A 191      45.913 -26.763  51.463  1.00  0.00      PROA H
ATOM   2781  HB2 ALA A 191      45.390 -25.086  51.529  1.00  0.00      PROA H
ATOM   2782  HB3 ALA A 191      44.155 -26.462  51.029  1.00  0.00      PROA H
ATOM   2783  C   ALA A 191      43.330 -25.668  53.517  1.00  0.00      PROA C
ATOM   2784  O   ALA A 191      42.260 -26.290  53.543  1.00  0.00      PROA O
ATOM   2785  N   ALA A 192      43.373 -24.354  53.683  1.00  0.00      PROA N
ATOM   2786  HN  ALA A 192      44.166 -23.750  53.695  1.00  0.00      PROA H
ATOM   2787  CA  ALA A 192      42.197 -23.634  54.042  1.00  0.00      PROA C
ATOM   2788  HA  ALA A 192      41.323 -24.098  53.608  1.00  0.00      PROA H
ATOM   2789  CB  ALA A 192      42.172 -23.522  55.630  1.00  0.00      PROA C
ATOM   2790  HB1 ALA A 192      43.053 -22.898  55.893  1.00  0.00      PROA H
ATOM   2791  HB2 ALA A 192      42.390 -24.542  56.015  1.00  0.00      PROA H
ATOM   2792  HB3 ALA A 192      41.288 -23.003  56.058  1.00  0.00      PROA H
ATOM   2793  C   ALA A 192      42.303 -22.228  53.532  1.00  0.00      PROA C
ATOM   2794  O   ALA A 192      43.350 -21.628  53.659  1.00  0.00      PROA O
ATOM   2795  N   MET A 193      41.242 -21.660  53.074  1.00  0.00      PROA N
ATOM   2796  HN  MET A 193      40.358 -22.108  52.970  1.00  0.00      PROA H
ATOM   2797  CA  MET A 193      41.117 -20.293  52.752  1.00  0.00      PROA C
ATOM   2798  HA  MET A 193      42.084 -19.839  52.912  1.00  0.00      PROA H
ATOM   2799  CB  MET A 193      40.591 -20.068  51.331  1.00  0.00      PROA C
ATOM   2800  HB1 MET A 193      39.523 -20.369  51.265  1.00  0.00      PROA H
ATOM   2801  HB2 MET A 193      41.161 -20.776  50.693  1.00  0.00      PROA H
ATOM   2802  CG  MET A 193      40.773 -18.605  50.844  1.00  0.00      PROA C
ATOM   2803  HG1 MET A 193      41.831 -18.266  50.829  1.00  0.00      PROA H
ATOM   2804  HG2 MET A 193      40.367 -17.985  51.671  1.00  0.00      PROA H
ATOM   2805  SD  MET A 193      39.939 -18.166  49.298  1.00  0.00      PROA S
ATOM   2806  CE  MET A 193      38.333 -17.585  50.090  1.00  0.00      PROA C
ATOM   2807  HE1 MET A 193      38.108 -18.352  50.862  1.00  0.00      PROA H
ATOM   2808  HE2 MET A 193      37.537 -17.595  49.315  1.00  0.00      PROA H
ATOM   2809  HE3 MET A 193      38.370 -16.557  50.509  1.00  0.00      PROA H
ATOM   2810  C   MET A 193      40.089 -19.711  53.742  1.00  0.00      PROA C
ATOM   2811  O   MET A 193      38.987 -20.237  53.791  1.00  0.00      PROA O
ATOM   2812  N   THR A 194      40.460 -18.580  54.408  1.00  0.00      PROA N
ATOM   2813  HN  THR A 194      41.400 -18.267  54.520  1.00  0.00      PROA H
ATOM   2814  CA  THR A 194      39.460 -17.852  55.180  1.00  0.00      PROA C
ATOM   2815  HA  THR A 194      38.871 -18.579  55.721  1.00  0.00      PROA H
ATOM   2816  CB  THR A 194      40.125 -17.129  56.329  1.00  0.00      PROA C
ATOM   2817  HB  THR A 194      39.361 -16.694  57.008  1.00  0.00      PROA H
ATOM   2818  OG1 THR A 194      40.895 -16.063  55.896  1.00  0.00      PROA O
ATOM   2819  HG1 THR A 194      41.359 -15.755  56.678  1.00  0.00      PROA H
ATOM   2820  CG2 THR A 194      40.989 -18.164  57.075  1.00  0.00      PROA C
ATOM   2821 HG21 THR A 194      40.401 -19.065  57.355  1.00  0.00      PROA H
ATOM   2822 HG22 THR A 194      41.419 -17.679  57.977  1.00  0.00      PROA H
ATOM   2823 HG23 THR A 194      41.839 -18.655  56.555  1.00  0.00      PROA H
ATOM   2824  C   THR A 194      38.629 -16.969  54.332  1.00  0.00      PROA C
ATOM   2825  O   THR A 194      38.849 -16.787  53.121  1.00  0.00      PROA O
ATOM   2826  N   ALA A 195      37.584 -16.375  54.934  1.00  0.00      PROA N
ATOM   2827  HN  ALA A 195      37.387 -16.537  55.897  1.00  0.00      PROA H
ATOM   2828  CA  ALA A 195      36.622 -15.467  54.343  1.00  0.00      PROA C
ATOM   2829  HA  ALA A 195      36.181 -15.983  53.503  1.00  0.00      PROA H
ATOM   2830  CB  ALA A 195      35.564 -14.967  55.390  1.00  0.00      PROA C
ATOM   2831  HB1 ALA A 195      34.978 -15.848  55.728  1.00  0.00      PROA H
ATOM   2832  HB2 ALA A 195      34.895 -14.255  54.861  1.00  0.00      PROA H
ATOM   2833  HB3 ALA A 195      36.001 -14.328  56.187  1.00  0.00      PROA H
ATOM   2834  C   ALA A 195      37.309 -14.227  53.742  1.00  0.00      PROA C
ATOM   2835  O   ALA A 195      36.923 -13.680  52.718  1.00  0.00      PROA O
ATOM   2836  N   ARG A 196      38.359 -13.713  54.478  1.00  0.00      PROA N
ATOM   2837  HN  ARG A 196      38.561 -14.128  55.362  1.00  0.00      PROA H
ATOM   2838  CA  ARG A 196      39.111 -12.506  54.167  1.00  0.00      PROA C
ATOM   2839  HA  ARG A 196      38.598 -11.730  53.618  1.00  0.00      PROA H
ATOM   2840  CB  ARG A 196      39.820 -11.904  55.392  1.00  0.00      PROA C
ATOM   2841  HB1 ARG A 196      39.080 -11.978  56.217  1.00  0.00      PROA H
ATOM   2842  HB2 ARG A 196      40.135 -10.870  55.134  1.00  0.00      PROA H
ATOM   2843  CG  ARG A 196      41.081 -12.523  56.034  1.00  0.00      PROA C
ATOM   2844  HG1 ARG A 196      41.971 -12.485  55.370  1.00  0.00      PROA H
ATOM   2845  HG2 ARG A 196      40.840 -13.594  56.204  1.00  0.00      PROA H
ATOM   2846  CD  ARG A 196      41.393 -11.796  57.329  1.00  0.00      PROA C
ATOM   2847  HD1 ARG A 196      40.730 -11.971  58.203  1.00  0.00      PROA H
ATOM   2848  HD2 ARG A 196      41.479 -10.714  57.090  1.00  0.00      PROA H
ATOM   2849  NE  ARG A 196      42.653 -12.440  57.852  1.00  0.00      PROA N
ATOM   2850  HE  ARG A 196      42.580 -13.355  58.247  1.00  0.00      PROA H
ATOM   2851  CZ  ARG A 196      43.827 -11.931  57.778  1.00  0.00      PROA C
ATOM   2852  NH1 ARG A 196      44.011 -10.688  57.379  1.00  0.00      PROA N
ATOM   2853 HH11 ARG A 196      43.260 -10.280  56.859  1.00  0.00      PROA H
ATOM   2854 HH12 ARG A 196      44.941 -10.711  57.013  1.00  0.00      PROA H
ATOM   2855  NH2 ARG A 196      44.881 -12.652  58.025  1.00  0.00      PROA N
ATOM   2856 HH21 ARG A 196      44.754 -13.604  58.306  1.00  0.00      PROA H
ATOM   2857 HH22 ARG A 196      45.750 -12.231  57.765  1.00  0.00      PROA H
ATOM   2858  C   ARG A 196      40.261 -12.875  53.176  1.00  0.00      PROA C
ATOM   2859  O   ARG A 196      41.104 -12.092  52.814  1.00  0.00      PROA O
ATOM   2860  N   ARG A 197      40.168 -14.169  52.709  1.00  0.00      PROA N
ATOM   2861  HN  ARG A 197      39.446 -14.767  53.049  1.00  0.00      PROA H
ATOM   2862  CA  ARG A 197      41.054 -14.759  51.669  1.00  0.00      PROA C
ATOM   2863  HA  ARG A 197      40.596 -15.719  51.479  1.00  0.00      PROA H
ATOM   2864  CB  ARG A 197      41.200 -13.944  50.284  1.00  0.00      PROA C
ATOM   2865  HB1 ARG A 197      42.087 -14.243  49.686  1.00  0.00      PROA H
ATOM   2866  HB2 ARG A 197      41.369 -12.931  50.708  1.00  0.00      PROA H
ATOM   2867  CG  ARG A 197      39.962 -14.116  49.297  1.00  0.00      PROA C
ATOM   2868  HG1 ARG A 197      39.949 -15.184  48.992  1.00  0.00      PROA H
ATOM   2869  HG2 ARG A 197      40.150 -13.460  48.420  1.00  0.00      PROA H
ATOM   2870  CD  ARG A 197      38.601 -13.727  49.879  1.00  0.00      PROA C
ATOM   2871  HD1 ARG A 197      38.499 -12.651  50.136  1.00  0.00      PROA H
ATOM   2872  HD2 ARG A 197      38.436 -14.311  50.810  1.00  0.00      PROA H
ATOM   2873  NE  ARG A 197      37.591 -14.097  48.804  1.00  0.00      PROA N
ATOM   2874  HE  ARG A 197      37.956 -14.399  47.924  1.00  0.00      PROA H
ATOM   2875  CZ  ARG A 197      36.304 -14.391  49.003  1.00  0.00      PROA C
ATOM   2876  NH1 ARG A 197      35.779 -14.335  50.234  1.00  0.00      PROA N
ATOM   2877 HH11 ARG A 197      34.889 -14.766  50.386  1.00  0.00      PROA H
ATOM   2878 HH12 ARG A 197      36.326 -14.033  51.015  1.00  0.00      PROA H
ATOM   2879  NH2 ARG A 197      35.587 -14.839  48.012  1.00  0.00      PROA N
ATOM   2880 HH21 ARG A 197      34.686 -15.190  48.268  1.00  0.00      PROA H
ATOM   2881 HH22 ARG A 197      35.850 -14.670  47.062  1.00  0.00      PROA H
ATOM   2882  C   ARG A 197      42.394 -15.120  52.205  1.00  0.00      PROA C
ATOM   2883  O   ARG A 197      43.335 -15.247  51.417  1.00  0.00      PROA O
ATOM   2884  N   SER A 198      42.601 -15.328  53.530  1.00  0.00      PROA N
ATOM   2885  HN  SER A 198      41.809 -15.251  54.131  1.00  0.00      PROA H
ATOM   2886  CA  SER A 198      43.885 -15.759  54.141  1.00  0.00      PROA C
ATOM   2887  HA  SER A 198      44.710 -15.340  53.584  1.00  0.00      PROA H
ATOM   2888  CB  SER A 198      44.140 -15.406  55.622  1.00  0.00      PROA C
ATOM   2889  HB1 SER A 198      43.329 -15.789  56.277  1.00  0.00      PROA H
ATOM   2890  HB2 SER A 198      44.053 -14.302  55.714  1.00  0.00      PROA H
ATOM   2891  OG  SER A 198      45.417 -15.825  56.068  1.00  0.00      PROA O
ATOM   2892  HG1 SER A 198      45.384 -16.781  56.156  1.00  0.00      PROA H
ATOM   2893  C   SER A 198      44.105 -17.308  53.840  1.00  0.00      PROA C
ATOM   2894  O   SER A 198      43.260 -18.138  54.243  1.00  0.00      PROA O
ATOM   2895  N   TRP A 199      45.200 -17.653  53.190  1.00  0.00      PROA N
ATOM   2896  HN  TRP A 199      45.778 -16.886  52.925  1.00  0.00      PROA H
ATOM   2897  CA  TRP A 199      45.667 -19.024  52.948  1.00  0.00      PROA C
ATOM   2898  HA  TRP A 199      44.794 -19.660  52.950  1.00  0.00      PROA H
ATOM   2899  CB  TRP A 199      46.291 -19.126  51.544  1.00  0.00      PROA C
ATOM   2900  HB1 TRP A 199      46.938 -20.004  51.331  1.00  0.00      PROA H
ATOM   2901  HB2 TRP A 199      46.956 -18.241  51.453  1.00  0.00      PROA H
ATOM   2902  CG  TRP A 199      45.254 -19.148  50.469  1.00  0.00      PROA C
ATOM   2903  CD1 TRP A 199      44.676 -18.097  49.851  1.00  0.00      PROA C
ATOM   2904  HD1 TRP A 199      44.765 -17.075  50.189  1.00  0.00      PROA H
ATOM   2905  NE1 TRP A 199      43.966 -18.511  48.799  1.00  0.00      PROA N
ATOM   2906  HE1 TRP A 199      43.331 -18.056  48.214  1.00  0.00      PROA H
ATOM   2907  CE2 TRP A 199      43.981 -19.882  48.786  1.00  0.00      PROA C
ATOM   2908  CD2 TRP A 199      44.700 -20.323  49.901  1.00  0.00      PROA C
ATOM   2909  CE3 TRP A 199      44.752 -21.683  50.235  1.00  0.00      PROA C
ATOM   2910  HE3 TRP A 199      45.193 -22.096  51.130  1.00  0.00      PROA H
ATOM   2911  CZ3 TRP A 199      43.971 -22.591  49.451  1.00  0.00      PROA C
ATOM   2912  HZ3 TRP A 199      43.942 -23.651  49.658  1.00  0.00      PROA H
ATOM   2913  CZ2 TRP A 199      43.227 -20.804  48.011  1.00  0.00      PROA C
ATOM   2914  HZ2 TRP A 199      42.642 -20.417  47.190  1.00  0.00      PROA H
ATOM   2915  CH2 TRP A 199      43.286 -22.167  48.302  1.00  0.00      PROA C
ATOM   2916  HH2 TRP A 199      42.832 -22.936  47.694  1.00  0.00      PROA H
ATOM   2917  C   TRP A 199      46.675 -19.640  53.827  1.00  0.00      PROA C
ATOM   2918  O   TRP A 199      47.799 -19.172  54.071  1.00  0.00      PROA O
ATOM   2919  N   GLN A 200      46.303 -20.853  54.344  1.00  0.00      PROA N
ATOM   2920  HN  GLN A 200      45.383 -21.170  54.127  1.00  0.00      PROA H
ATOM   2921  CA  GLN A 200      47.081 -21.720  55.234  1.00  0.00      PROA C
ATOM   2922  HA  GLN A 200      48.109 -21.402  55.151  1.00  0.00      PROA H
ATOM   2923  CB  GLN A 200      46.471 -21.905  56.655  1.00  0.00      PROA C
ATOM   2924  HB1 GLN A 200      47.315 -22.506  57.054  1.00  0.00      PROA H
ATOM   2925  HB2 GLN A 200      45.493 -22.432  56.638  1.00  0.00      PROA H
ATOM   2926  CG  GLN A 200      46.263 -20.651  57.563  1.00  0.00      PROA C
ATOM   2927  HG1 GLN A 200      47.288 -20.252  57.715  1.00  0.00      PROA H
ATOM   2928  HG2 GLN A 200      45.864 -21.037  58.526  1.00  0.00      PROA H
ATOM   2929  CD  GLN A 200      45.329 -19.634  56.947  1.00  0.00      PROA C
ATOM   2930  OE1 GLN A 200      45.721 -18.518  56.608  1.00  0.00      PROA O
ATOM   2931  NE2 GLN A 200      44.045 -20.012  56.876  1.00  0.00      PROA N
ATOM   2932 HE21 GLN A 200      43.439 -19.308  56.507  1.00  0.00      PROA H
ATOM   2933 HE22 GLN A 200      43.695 -20.882  57.222  1.00  0.00      PROA H
ATOM   2934  C   GLN A 200      47.078 -23.070  54.462  1.00  0.00      PROA C
ATOM   2935  O   GLN A 200      46.146 -23.434  53.724  1.00  0.00      PROA O
ATOM   2936  N   LEU A 201      48.164 -23.783  54.687  1.00  0.00      PROA N
ATOM   2937  HN  LEU A 201      49.012 -23.368  55.008  1.00  0.00      PROA H
ATOM   2938  CA  LEU A 201      48.339 -25.174  54.253  1.00  0.00      PROA C
ATOM   2939  HA  LEU A 201      47.405 -25.625  54.554  1.00  0.00      PROA H
ATOM   2940  CB  LEU A 201      48.378 -25.462  52.773  1.00  0.00      PROA C
ATOM   2941  HB1 LEU A 201      47.439 -25.210  52.236  1.00  0.00      PROA H
ATOM   2942  HB2 LEU A 201      48.507 -26.551  52.597  1.00  0.00      PROA H
ATOM   2943  CG  LEU A 201      49.454 -24.765  51.833  1.00  0.00      PROA C
ATOM   2944  HG  LEU A 201      50.425 -24.806  52.372  1.00  0.00      PROA H
ATOM   2945  CD1 LEU A 201      49.469 -25.551  50.516  1.00  0.00      PROA C
ATOM   2946 HD11 LEU A 201      50.307 -25.340  49.818  1.00  0.00      PROA H
ATOM   2947 HD12 LEU A 201      48.554 -25.293  49.941  1.00  0.00      PROA H
ATOM   2948 HD13 LEU A 201      49.407 -26.659  50.581  1.00  0.00      PROA H
ATOM   2949  CD2 LEU A 201      49.120 -23.277  51.578  1.00  0.00      PROA C
ATOM   2950 HD21 LEU A 201      50.034 -22.899  51.071  1.00  0.00      PROA H
ATOM   2951 HD22 LEU A 201      48.990 -22.688  52.511  1.00  0.00      PROA H
ATOM   2952 HD23 LEU A 201      48.208 -23.095  50.971  1.00  0.00      PROA H
ATOM   2953  C   LEU A 201      49.404 -25.938  54.967  1.00  0.00      PROA C
ATOM   2954  O   LEU A 201      50.242 -25.367  55.606  1.00  0.00      PROA O
ATOM   2955  N   THR A 202      49.287 -27.268  55.108  1.00  0.00      PROA N
ATOM   2956  HN  THR A 202      48.585 -27.741  54.581  1.00  0.00      PROA H
ATOM   2957  CA  THR A 202      50.164 -28.161  55.857  1.00  0.00      PROA C
ATOM   2958  HA  THR A 202      51.022 -27.606  56.206  1.00  0.00      PROA H
ATOM   2959  CB  THR A 202      49.547 -28.692  57.159  1.00  0.00      PROA C
ATOM   2960  HB  THR A 202      48.708 -29.342  56.830  1.00  0.00      PROA H
ATOM   2961  OG1 THR A 202      49.015 -27.625  57.893  1.00  0.00      PROA O
ATOM   2962  HG1 THR A 202      48.084 -27.840  57.993  1.00  0.00      PROA H
ATOM   2963  CG2 THR A 202      50.610 -29.373  58.029  1.00  0.00      PROA C
ATOM   2964 HG21 THR A 202      51.442 -28.645  58.142  1.00  0.00      PROA H
ATOM   2965 HG22 THR A 202      51.068 -30.240  57.508  1.00  0.00      PROA H
ATOM   2966 HG23 THR A 202      50.358 -29.713  59.057  1.00  0.00      PROA H
ATOM   2967  C   THR A 202      50.479 -29.278  54.909  1.00  0.00      PROA C
ATOM   2968  O   THR A 202      49.606 -29.866  54.277  1.00  0.00      PROA O
ATOM   2969  N   LEU A 203      51.770 -29.464  54.644  1.00  0.00      PROA N
ATOM   2970  HN  LEU A 203      52.513 -29.053  55.166  1.00  0.00      PROA H
ATOM   2971  CA  LEU A 203      52.260 -30.586  53.783  1.00  0.00      PROA C
ATOM   2972  HA  LEU A 203      51.679 -30.649  52.875  1.00  0.00      PROA H
ATOM   2973  CB  LEU A 203      53.689 -30.387  53.276  1.00  0.00      PROA C
ATOM   2974  HB1 LEU A 203      54.015 -31.211  52.605  1.00  0.00      PROA H
ATOM   2975  HB2 LEU A 203      54.292 -30.389  54.209  1.00  0.00      PROA H
ATOM   2976  CG  LEU A 203      53.985 -29.017  52.586  1.00  0.00      PROA C
ATOM   2977  HG  LEU A 203      53.952 -28.223  53.362  1.00  0.00      PROA H
ATOM   2978  CD1 LEU A 203      55.421 -29.015  52.073  1.00  0.00      PROA C
ATOM   2979 HD11 LEU A 203      55.763 -28.162  51.449  1.00  0.00      PROA H
ATOM   2980 HD12 LEU A 203      55.589 -29.827  51.334  1.00  0.00      PROA H
ATOM   2981 HD13 LEU A 203      56.168 -29.177  52.879  1.00  0.00      PROA H
ATOM   2982  CD2 LEU A 203      53.078 -28.667  51.385  1.00  0.00      PROA C
ATOM   2983 HD21 LEU A 203      53.444 -27.764  50.852  1.00  0.00      PROA H
ATOM   2984 HD22 LEU A 203      52.030 -28.534  51.728  1.00  0.00      PROA H
ATOM   2985 HD23 LEU A 203      53.090 -29.499  50.648  1.00  0.00      PROA H
ATOM   2986  C   LEU A 203      52.209 -31.944  54.533  1.00  0.00      PROA C
ATOM   2987  O   LEU A 203      52.175 -32.035  55.778  1.00  0.00      PROA O
ATOM   2988  N   ASN A 204      52.345 -33.030  53.759  1.00  0.00      PROA N
ATOM   2989  HN  ASN A 204      52.323 -32.892  52.771  1.00  0.00      PROA H
ATOM   2990  CA  ASN A 204      52.512 -34.474  54.114  1.00  0.00      PROA C
ATOM   2991  HA  ASN A 204      51.599 -34.866  54.536  1.00  0.00      PROA H
ATOM   2992  CB  ASN A 204      52.843 -35.363  52.894  1.00  0.00      PROA C
ATOM   2993  HB1 ASN A 204      51.904 -35.489  52.314  1.00  0.00      PROA H
ATOM   2994  HB2 ASN A 204      53.122 -36.377  53.253  1.00  0.00      PROA H
ATOM   2995  CG  ASN A 204      53.929 -34.828  51.983  1.00  0.00      PROA C
ATOM   2996  OD1 ASN A 204      54.784 -33.991  52.294  1.00  0.00      PROA O
ATOM   2997  ND2 ASN A 204      53.957 -35.385  50.798  1.00  0.00      PROA N
ATOM   2998 HD21 ASN A 204      53.177 -35.847  50.377  1.00  0.00      PROA H
ATOM   2999 HD22 ASN A 204      54.756 -35.120  50.257  1.00  0.00      PROA H
ATOM   3000  C   ASN A 204      53.580 -34.769  55.193  1.00  0.00      PROA C
ATOM   3001  O   ASN A 204      53.429 -35.662  55.928  1.00  0.00      PROA O
ATOM   3002  N   ASN A 205      54.722 -34.014  55.277  1.00  0.00      PROA N
ATOM   3003  HN  ASN A 205      54.967 -33.310  54.615  1.00  0.00      PROA H
ATOM   3004  CA  ASN A 205      55.719 -34.208  56.291  1.00  0.00      PROA C
ATOM   3005  HA  ASN A 205      55.726 -35.181  56.760  1.00  0.00      PROA H
ATOM   3006  CB  ASN A 205      57.095 -34.137  55.544  1.00  0.00      PROA C
ATOM   3007  HB1 ASN A 205      58.003 -34.173  56.183  1.00  0.00      PROA H
ATOM   3008  HB2 ASN A 205      57.210 -33.086  55.202  1.00  0.00      PROA H
ATOM   3009  CG  ASN A 205      57.248 -35.165  54.459  1.00  0.00      PROA C
ATOM   3010  OD1 ASN A 205      56.659 -36.295  54.436  1.00  0.00      PROA O
ATOM   3011  ND2 ASN A 205      58.138 -34.888  53.502  1.00  0.00      PROA N
ATOM   3012 HD21 ASN A 205      58.413 -35.531  52.786  1.00  0.00      PROA H
ATOM   3013 HD22 ASN A 205      58.590 -34.004  53.624  1.00  0.00      PROA H
ATOM   3014  C   ASN A 205      55.471 -33.322  57.546  1.00  0.00      PROA C
ATOM   3015  O   ASN A 205      56.399 -33.062  58.381  1.00  0.00      PROA O
ATOM   3016  N   ASP A 206      54.263 -32.817  57.737  1.00  0.00      PROA N
ATOM   3017  HN  ASP A 206      53.518 -33.090  57.135  1.00  0.00      PROA H
ATOM   3018  CA  ASP A 206      53.845 -32.042  58.873  1.00  0.00      PROA C
ATOM   3019  HA  ASP A 206      52.767 -31.995  58.828  1.00  0.00      PROA H
ATOM   3020  CB  ASP A 206      54.164 -32.564  60.279  1.00  0.00      PROA C
ATOM   3021  HB1 ASP A 206      53.825 -31.854  61.064  1.00  0.00      PROA H
ATOM   3022  HB2 ASP A 206      55.253 -32.633  60.487  1.00  0.00      PROA H
ATOM   3023  CG  ASP A 206      53.566 -33.971  60.393  1.00  0.00      PROA C
ATOM   3024  OD1 ASP A 206      53.992 -34.849  61.222  1.00  0.00      PROA O
ATOM   3025  OD2 ASP A 206      52.604 -34.205  59.621  1.00  0.00      PROA O
ATOM   3026  C   ASP A 206      54.302 -30.523  58.835  1.00  0.00      PROA C
ATOM   3027  O   ASP A 206      54.124 -29.754  59.813  1.00  0.00      PROA O
ATOM   3028  N   ILE A 207      54.887 -30.122  57.738  1.00  0.00      PROA N
ATOM   3029  HN  ILE A 207      55.088 -30.839  57.075  1.00  0.00      PROA H
ATOM   3030  CA  ILE A 207      55.399 -28.798  57.478  1.00  0.00      PROA C
ATOM   3031  HA  ILE A 207      55.862 -28.476  58.399  1.00  0.00      PROA H
ATOM   3032  CB  ILE A 207      56.251 -28.780  56.259  1.00  0.00      PROA C
ATOM   3033  HB  ILE A 207      55.572 -29.067  55.428  1.00  0.00      PROA H
ATOM   3034  CG2 ILE A 207      56.804 -27.397  55.811  1.00  0.00      PROA C
ATOM   3035 HG21 ILE A 207      57.510 -27.552  54.967  1.00  0.00      PROA H
ATOM   3036 HG22 ILE A 207      57.410 -26.982  56.644  1.00  0.00      PROA H
ATOM   3037 HG23 ILE A 207      56.047 -26.634  55.530  1.00  0.00      PROA H
ATOM   3038  CG1 ILE A 207      57.347 -29.864  56.204  1.00  0.00      PROA C
ATOM   3039 HG11 ILE A 207      57.840 -29.839  55.208  1.00  0.00      PROA H
ATOM   3040 HG12 ILE A 207      56.847 -30.824  56.450  1.00  0.00      PROA H
ATOM   3041  CD  ILE A 207      58.363 -29.848  57.317  1.00  0.00      PROA C
ATOM   3042  HD1 ILE A 207      59.179 -30.556  57.061  1.00  0.00      PROA H
ATOM   3043  HD2 ILE A 207      57.894 -29.989  58.314  1.00  0.00      PROA H
ATOM   3044  HD3 ILE A 207      59.002 -28.941  57.378  1.00  0.00      PROA H
ATOM   3045  C   ILE A 207      54.253 -27.846  57.199  1.00  0.00      PROA C
ATOM   3046  O   ILE A 207      53.399 -27.985  56.287  1.00  0.00      PROA O
ATOM   3047  N   LYS A 208      54.134 -26.781  58.021  1.00  0.00      PROA N
ATOM   3048  HN  LYS A 208      54.739 -26.851  58.810  1.00  0.00      PROA H
ATOM   3049  CA  LYS A 208      52.992 -25.856  58.048  1.00  0.00      PROA C
ATOM   3050  HA  LYS A 208      52.166 -26.320  57.529  1.00  0.00      PROA H
ATOM   3051  CB  LYS A 208      52.586 -25.482  59.509  1.00  0.00      PROA C
ATOM   3052  HB1 LYS A 208      53.579 -25.189  59.913  1.00  0.00      PROA H
ATOM   3053  HB2 LYS A 208      52.137 -26.317  60.088  1.00  0.00      PROA H
ATOM   3054  CG  LYS A 208      51.726 -24.191  59.594  1.00  0.00      PROA C
ATOM   3055  HG1 LYS A 208      50.753 -24.396  59.097  1.00  0.00      PROA H
ATOM   3056  HG2 LYS A 208      52.159 -23.336  59.032  1.00  0.00      PROA H
ATOM   3057  CD  LYS A 208      51.435 -23.784  61.066  1.00  0.00      PROA C
ATOM   3058  HD1 LYS A 208      52.312 -24.083  61.679  1.00  0.00      PROA H
ATOM   3059  HD2 LYS A 208      50.600 -24.304  61.583  1.00  0.00      PROA H
ATOM   3060  CE  LYS A 208      51.302 -22.232  61.381  1.00  0.00      PROA C
ATOM   3061  HE1 LYS A 208      50.559 -21.742  60.716  1.00  0.00      PROA H
ATOM   3062  HE2 LYS A 208      52.266 -21.680  61.387  1.00  0.00      PROA H
ATOM   3063  NZ  LYS A 208      50.834 -22.142  62.761  1.00  0.00      PROA N
ATOM   3064  HZ1 LYS A 208      49.907 -22.603  62.858  1.00  0.00      PROA H
ATOM   3065  HZ2 LYS A 208      50.551 -21.169  62.996  1.00  0.00      PROA H
ATOM   3066  HZ3 LYS A 208      51.360 -22.552  63.559  1.00  0.00      PROA H
ATOM   3067  C   LYS A 208      53.279 -24.631  57.294  1.00  0.00      PROA C
ATOM   3068  O   LYS A 208      54.166 -23.896  57.661  1.00  0.00      PROA O
ATOM   3069  N   LEU A 209      52.617 -24.303  56.140  1.00  0.00      PROA N
ATOM   3070  HN  LEU A 209      51.768 -24.743  55.857  1.00  0.00      PROA H
ATOM   3071  CA  LEU A 209      52.953 -23.181  55.278  1.00  0.00      PROA C
ATOM   3072  HA  LEU A 209      53.935 -22.801  55.517  1.00  0.00      PROA H
ATOM   3073  CB  LEU A 209      52.927 -23.510  53.758  1.00  0.00      PROA C
ATOM   3074  HB1 LEU A 209      53.246 -22.649  53.133  1.00  0.00      PROA H
ATOM   3075  HB2 LEU A 209      51.884 -23.802  53.507  1.00  0.00      PROA H
ATOM   3076  CG  LEU A 209      53.823 -24.720  53.434  1.00  0.00      PROA C
ATOM   3077  HG  LEU A 209      53.409 -25.650  53.877  1.00  0.00      PROA H
ATOM   3078  CD1 LEU A 209      53.765 -25.024  51.893  1.00  0.00      PROA C
ATOM   3079 HD11 LEU A 209      52.792 -25.451  51.568  1.00  0.00      PROA H
ATOM   3080 HD12 LEU A 209      54.514 -25.822  51.699  1.00  0.00      PROA H
ATOM   3081 HD13 LEU A 209      53.973 -24.119  51.284  1.00  0.00      PROA H
ATOM   3082  CD2 LEU A 209      55.292 -24.596  53.987  1.00  0.00      PROA C
ATOM   3083 HD21 LEU A 209      55.339 -24.500  55.093  1.00  0.00      PROA H
ATOM   3084 HD22 LEU A 209      55.819 -23.702  53.589  1.00  0.00      PROA H
ATOM   3085 HD23 LEU A 209      55.861 -25.528  53.787  1.00  0.00      PROA H
ATOM   3086  C   LEU A 209      51.899 -22.053  55.396  1.00  0.00      PROA C
ATOM   3087  O   LEU A 209      50.720 -22.314  55.111  1.00  0.00      PROA O
ATOM   3088  N   ASN A 210      52.365 -20.847  55.734  1.00  0.00      PROA N
ATOM   3089  HN  ASN A 210      53.313 -20.632  55.955  1.00  0.00      PROA H
ATOM   3090  CA  ASN A 210      51.536 -19.665  55.902  1.00  0.00      PROA C
ATOM   3091  HA  ASN A 210      50.487 -19.920  55.850  1.00  0.00      PROA H
ATOM   3092  CB  ASN A 210      51.753 -18.915  57.248  1.00  0.00      PROA C
ATOM   3093  HB1 ASN A 210      51.345 -17.885  57.169  1.00  0.00      PROA H
ATOM   3094  HB2 ASN A 210      52.831 -18.657  57.320  1.00  0.00      PROA H
ATOM   3095  CG  ASN A 210      51.256 -19.539  58.539  1.00  0.00      PROA C
ATOM   3096  OD1 ASN A 210      51.903 -19.510  59.609  1.00  0.00      PROA O
ATOM   3097  ND2 ASN A 210      50.031 -20.077  58.467  1.00  0.00      PROA N
ATOM   3098 HD21 ASN A 210      49.490 -20.072  57.626  1.00  0.00      PROA H
ATOM   3099 HD22 ASN A 210      49.547 -20.145  59.339  1.00  0.00      PROA H
ATOM   3100  C   ASN A 210      51.807 -18.626  54.734  1.00  0.00      PROA C
ATOM   3101  O   ASN A 210      52.728 -17.843  54.764  1.00  0.00      PROA O
ATOM   3102  N   LEU A 211      50.987 -18.722  53.646  1.00  0.00      PROA N
ATOM   3103  HN  LEU A 211      50.306 -19.447  53.586  1.00  0.00      PROA H
ATOM   3104  CA  LEU A 211      51.018 -17.665  52.594  1.00  0.00      PROA C
ATOM   3105  HA  LEU A 211      52.019 -17.289  52.441  1.00  0.00      PROA H
ATOM   3106  CB  LEU A 211      50.485 -18.234  51.256  1.00  0.00      PROA C
ATOM   3107  HB1 LEU A 211      50.682 -17.553  50.401  1.00  0.00      PROA H
ATOM   3108  HB2 LEU A 211      49.396 -18.456  51.267  1.00  0.00      PROA H
ATOM   3109  CG  LEU A 211      51.183 -19.575  50.823  1.00  0.00      PROA C
ATOM   3110  HG  LEU A 211      51.128 -20.299  51.664  1.00  0.00      PROA H
ATOM   3111  CD1 LEU A 211      50.533 -20.057  49.601  1.00  0.00      PROA C
ATOM   3112 HD11 LEU A 211      51.000 -21.032  49.341  1.00  0.00      PROA H
ATOM   3113 HD12 LEU A 211      50.604 -19.343  48.753  1.00  0.00      PROA H
ATOM   3114 HD13 LEU A 211      49.455 -20.244  49.791  1.00  0.00      PROA H
ATOM   3115  CD2 LEU A 211      52.758 -19.535  50.608  1.00  0.00      PROA C
ATOM   3116 HD21 LEU A 211      52.905 -19.076  49.607  1.00  0.00      PROA H
ATOM   3117 HD22 LEU A 211      53.241 -20.529  50.720  1.00  0.00      PROA H
ATOM   3118 HD23 LEU A 211      53.257 -18.927  51.393  1.00  0.00      PROA H
ATOM   3119  C   LEU A 211      50.226 -16.456  53.002  1.00  0.00      PROA C
ATOM   3120  O   LEU A 211      50.462 -15.285  52.585  1.00  0.00      PROA O
ATOM   3121  N   GLY A 212      49.189 -16.611  53.872  1.00  0.00      PROA N
ATOM   3122  HN  GLY A 212      48.939 -17.538  54.141  1.00  0.00      PROA H
ATOM   3123  CA  GLY A 212      48.372 -15.545  54.313  1.00  0.00      PROA C
ATOM   3124  HA1 GLY A 212      49.031 -14.695  54.404  1.00  0.00      PROA H
ATOM   3125  HA2 GLY A 212      47.740 -15.827  55.142  1.00  0.00      PROA H
ATOM   3126  C   GLY A 212      47.372 -15.061  53.258  1.00  0.00      PROA C
ATOM   3127  O   GLY A 212      47.078 -15.747  52.276  1.00  0.00      PROA O
ATOM   3128  N   ARG A 213      46.892 -13.742  53.407  1.00  0.00      PROA N
ATOM   3129  HN  ARG A 213      47.247 -13.171  54.143  1.00  0.00      PROA H
ATOM   3130  CA  ARG A 213      45.927 -13.269  52.450  1.00  0.00      PROA C
ATOM   3131  HA  ARG A 213      45.539 -14.085  51.858  1.00  0.00      PROA H
ATOM   3132  CB  ARG A 213      44.826 -12.386  53.072  1.00  0.00      PROA C
ATOM   3133  HB1 ARG A 213      44.475 -12.911  53.987  1.00  0.00      PROA H
ATOM   3134  HB2 ARG A 213      43.994 -12.345  52.337  1.00  0.00      PROA H
ATOM   3135  CG  ARG A 213      45.192 -10.990  53.620  1.00  0.00      PROA C
ATOM   3136  HG1 ARG A 213      46.198 -11.034  54.091  1.00  0.00      PROA H
ATOM   3137  HG2 ARG A 213      44.479 -10.907  54.468  1.00  0.00      PROA H
ATOM   3138  CD  ARG A 213      44.932  -9.818  52.641  1.00  0.00      PROA C
ATOM   3139  HD1 ARG A 213      43.860  -9.901  52.361  1.00  0.00      PROA H
ATOM   3140  HD2 ARG A 213      45.574  -9.761  51.737  1.00  0.00      PROA H
ATOM   3141  NE  ARG A 213      44.990  -8.584  53.474  1.00  0.00      PROA N
ATOM   3142  HE  ARG A 213      45.474  -8.562  54.348  1.00  0.00      PROA H
ATOM   3143  CZ  ARG A 213      44.533  -7.440  52.944  1.00  0.00      PROA C
ATOM   3144  NH1 ARG A 213      44.055  -7.253  51.709  1.00  0.00      PROA N
ATOM   3145 HH11 ARG A 213      44.059  -8.034  51.084  1.00  0.00      PROA H
ATOM   3146 HH12 ARG A 213      43.787  -6.349  51.375  1.00  0.00      PROA H
ATOM   3147  NH2 ARG A 213      44.721  -6.372  53.688  1.00  0.00      PROA N
ATOM   3148 HH21 ARG A 213      44.406  -5.456  53.440  1.00  0.00      PROA H
ATOM   3149 HH22 ARG A 213      45.051  -6.387  54.632  1.00  0.00      PROA H
ATOM   3150  C   ARG A 213      46.790 -12.411  51.518  1.00  0.00      PROA C
ATOM   3151  O   ARG A 213      47.617 -11.590  51.949  1.00  0.00      PROA O
ATOM   3152  N   GLY A 214      46.562 -12.658  50.171  1.00  0.00      PROA N
ATOM   3153  HN  GLY A 214      45.850 -13.305  49.908  1.00  0.00      PROA H
ATOM   3154  CA  GLY A 214      47.237 -11.871  49.126  1.00  0.00      PROA C
ATOM   3155  HA1 GLY A 214      47.486 -10.864  49.429  1.00  0.00      PROA H
ATOM   3156  HA2 GLY A 214      46.563 -11.884  48.283  1.00  0.00      PROA H
ATOM   3157  C   GLY A 214      48.526 -12.468  48.673  1.00  0.00      PROA C
ATOM   3158  O   GLY A 214      49.246 -13.080  49.404  1.00  0.00      PROA O
ATOM   3159  N   ASP A 215      48.806 -12.399  47.342  1.00  0.00      PROA N
ATOM   3160  HN  ASP A 215      48.145 -12.059  46.678  1.00  0.00      PROA H
ATOM   3161  CA  ASP A 215      50.077 -12.619  46.781  1.00  0.00      PROA C
ATOM   3162  HA  ASP A 215      50.084 -12.241  45.770  1.00  0.00      PROA H
ATOM   3163  CB  ASP A 215      51.279 -11.932  47.584  1.00  0.00      PROA C
ATOM   3164  HB1 ASP A 215      52.262 -12.364  47.300  1.00  0.00      PROA H
ATOM   3165  HB2 ASP A 215      51.133 -11.985  48.684  1.00  0.00      PROA H
ATOM   3166  CG  ASP A 215      51.316 -10.449  47.391  1.00  0.00      PROA C
ATOM   3167  OD1 ASP A 215      50.578  -9.864  46.467  1.00  0.00      PROA O
ATOM   3168  OD2 ASP A 215      52.173  -9.856  48.047  1.00  0.00      PROA O
ATOM   3169  C   ASP A 215      50.371 -14.109  46.693  1.00  0.00      PROA C
ATOM   3170  O   ASP A 215      51.506 -14.524  46.686  1.00  0.00      PROA O
ATOM   3171  N   THR A 216      49.301 -14.972  46.720  1.00  0.00      PROA N
ATOM   3172  HN  THR A 216      48.442 -14.465  46.706  1.00  0.00      PROA H
ATOM   3173  CA  THR A 216      49.325 -16.427  46.980  1.00  0.00      PROA C
ATOM   3174  HA  THR A 216      49.878 -16.506  47.904  1.00  0.00      PROA H
ATOM   3175  CB  THR A 216      47.902 -17.001  47.015  1.00  0.00      PROA C
ATOM   3176  HB  THR A 216      47.368 -16.745  46.075  1.00  0.00      PROA H
ATOM   3177  OG1 THR A 216      47.150 -16.593  48.104  1.00  0.00      PROA O
ATOM   3178  HG1 THR A 216      47.774 -16.380  48.802  1.00  0.00      PROA H
ATOM   3179  CG2 THR A 216      47.963 -18.556  47.202  1.00  0.00      PROA C
ATOM   3180 HG21 THR A 216      47.034 -18.897  47.706  1.00  0.00      PROA H
ATOM   3181 HG22 THR A 216      48.871 -18.788  47.799  1.00  0.00      PROA H
ATOM   3182 HG23 THR A 216      48.120 -19.140  46.270  1.00  0.00      PROA H
ATOM   3183  C   THR A 216      50.182 -17.188  46.003  1.00  0.00      PROA C
ATOM   3184  O   THR A 216      51.053 -18.000  46.335  1.00  0.00      PROA O
ATOM   3185  N   MET A 217      50.036 -16.827  44.702  1.00  0.00      PROA N
ATOM   3186  HN  MET A 217      49.317 -16.213  44.384  1.00  0.00      PROA H
ATOM   3187  CA  MET A 217      50.993 -17.406  43.743  1.00  0.00      PROA C
ATOM   3188  HA  MET A 217      50.926 -18.477  43.867  1.00  0.00      PROA H
ATOM   3189  CB  MET A 217      50.450 -17.190  42.314  1.00  0.00      PROA C
ATOM   3190  HB1 MET A 217      51.239 -17.709  41.728  1.00  0.00      PROA H
ATOM   3191  HB2 MET A 217      50.402 -16.113  42.047  1.00  0.00      PROA H
ATOM   3192  CG  MET A 217      48.935 -17.684  42.144  1.00  0.00      PROA C
ATOM   3193  HG1 MET A 217      48.728 -17.575  41.058  1.00  0.00      PROA H
ATOM   3194  HG2 MET A 217      48.208 -17.090  42.738  1.00  0.00      PROA H
ATOM   3195  SD  MET A 217      48.706 -19.381  42.509  1.00  0.00      PROA S
ATOM   3196  CE  MET A 217      49.778 -20.085  41.278  1.00  0.00      PROA C
ATOM   3197  HE1 MET A 217      50.795 -19.640  41.326  1.00  0.00      PROA H
ATOM   3198  HE2 MET A 217      49.467 -20.134  40.213  1.00  0.00      PROA H
ATOM   3199  HE3 MET A 217      49.793 -21.182  41.447  1.00  0.00      PROA H
ATOM   3200  C   MET A 217      52.475 -16.966  43.974  1.00  0.00      PROA C
ATOM   3201  O   MET A 217      53.340 -17.819  43.917  1.00  0.00      PROA O
ATOM   3202  N   LYS A 218      52.754 -15.656  44.185  1.00  0.00      PROA N
ATOM   3203  HN  LYS A 218      52.090 -14.918  44.096  1.00  0.00      PROA H
ATOM   3204  CA  LYS A 218      54.136 -15.141  44.450  1.00  0.00      PROA C
ATOM   3205  HA  LYS A 218      54.798 -15.499  43.675  1.00  0.00      PROA H
ATOM   3206  CB  LYS A 218      54.086 -13.605  44.603  1.00  0.00      PROA C
ATOM   3207  HB1 LYS A 218      55.136 -13.246  44.551  1.00  0.00      PROA H
ATOM   3208  HB2 LYS A 218      53.488 -13.318  45.495  1.00  0.00      PROA H
ATOM   3209  CG  LYS A 218      53.514 -12.847  43.297  1.00  0.00      PROA C
ATOM   3210  HG1 LYS A 218      52.704 -13.412  42.788  1.00  0.00      PROA H
ATOM   3211  HG2 LYS A 218      54.312 -12.952  42.530  1.00  0.00      PROA H
ATOM   3212  CD  LYS A 218      53.293 -11.368  43.426  1.00  0.00      PROA C
ATOM   3213  HD1 LYS A 218      54.233 -10.882  43.764  1.00  0.00      PROA H
ATOM   3214  HD2 LYS A 218      52.493 -11.157  44.168  1.00  0.00      PROA H
ATOM   3215  CE  LYS A 218      52.842 -10.748  42.048  1.00  0.00      PROA C
ATOM   3216  HE1 LYS A 218      52.265  -9.802  42.132  1.00  0.00      PROA H
ATOM   3217  HE2 LYS A 218      52.060 -11.433  41.655  1.00  0.00      PROA H
ATOM   3218  NZ  LYS A 218      53.872 -10.747  41.007  1.00  0.00      PROA N
ATOM   3219  HZ1 LYS A 218      54.416 -11.632  41.060  1.00  0.00      PROA H
ATOM   3220  HZ2 LYS A 218      54.647 -10.086  41.213  1.00  0.00      PROA H
ATOM   3221  HZ3 LYS A 218      53.409 -10.632  40.082  1.00  0.00      PROA H
ATOM   3222  C   LYS A 218      54.801 -15.722  45.667  1.00  0.00      PROA C
ATOM   3223  O   LYS A 218      55.997 -15.890  45.603  1.00  0.00      PROA O
ATOM   3224  N   ARG A 219      54.037 -15.856  46.789  1.00  0.00      PROA N
ATOM   3225  HN  ARG A 219      53.067 -15.625  46.825  1.00  0.00      PROA H
ATOM   3226  CA  ARG A 219      54.597 -16.352  47.981  1.00  0.00      PROA C
ATOM   3227  HA  ARG A 219      55.534 -15.840  48.147  1.00  0.00      PROA H
ATOM   3228  CB  ARG A 219      53.662 -16.051  49.177  1.00  0.00      PROA C
ATOM   3229  HB1 ARG A 219      54.014 -16.690  50.015  1.00  0.00      PROA H
ATOM   3230  HB2 ARG A 219      52.618 -16.265  48.863  1.00  0.00      PROA H
ATOM   3231  CG  ARG A 219      53.746 -14.588  49.532  1.00  0.00      PROA C
ATOM   3232  HG1 ARG A 219      53.640 -13.927  48.646  1.00  0.00      PROA H
ATOM   3233  HG2 ARG A 219      54.714 -14.288  49.988  1.00  0.00      PROA H
ATOM   3234  CD  ARG A 219      52.702 -14.083  50.556  1.00  0.00      PROA C
ATOM   3235  HD1 ARG A 219      52.761 -14.746  51.446  1.00  0.00      PROA H
ATOM   3236  HD2 ARG A 219      51.674 -14.171  50.144  1.00  0.00      PROA H
ATOM   3237  NE  ARG A 219      52.953 -12.623  50.940  1.00  0.00      PROA N
ATOM   3238  HE  ARG A 219      53.593 -12.024  50.459  1.00  0.00      PROA H
ATOM   3239  CZ  ARG A 219      52.189 -12.070  51.815  1.00  0.00      PROA C
ATOM   3240  NH1 ARG A 219      51.124 -12.595  52.470  1.00  0.00      PROA N
ATOM   3241 HH11 ARG A 219      50.831 -13.550  52.422  1.00  0.00      PROA H
ATOM   3242 HH12 ARG A 219      50.552 -12.004  53.038  1.00  0.00      PROA H
ATOM   3243  NH2 ARG A 219      52.354 -10.836  52.056  1.00  0.00      PROA N
ATOM   3244 HH21 ARG A 219      53.034 -10.374  51.487  1.00  0.00      PROA H
ATOM   3245 HH22 ARG A 219      51.675 -10.289  52.547  1.00  0.00      PROA H
ATOM   3246  C   ARG A 219      54.817 -17.862  47.904  1.00  0.00      PROA C
ATOM   3247  O   ARG A 219      55.662 -18.400  48.580  1.00  0.00      PROA O
ATOM   3248  N   LEU A 220      54.005 -18.575  47.098  1.00  0.00      PROA N
ATOM   3249  HN  LEU A 220      53.258 -18.095  46.645  1.00  0.00      PROA H
ATOM   3250  CA  LEU A 220      54.195 -19.947  46.756  1.00  0.00      PROA C
ATOM   3251  HA  LEU A 220      54.239 -20.320  47.769  1.00  0.00      PROA H
ATOM   3252  CB  LEU A 220      52.852 -20.513  46.129  1.00  0.00      PROA C
ATOM   3253  HB1 LEU A 220      52.657 -20.052  45.137  1.00  0.00      PROA H
ATOM   3254  HB2 LEU A 220      51.985 -20.316  46.795  1.00  0.00      PROA H
ATOM   3255  CG  LEU A 220      52.904 -22.012  45.864  1.00  0.00      PROA C
ATOM   3256  HG  LEU A 220      53.785 -22.299  45.252  1.00  0.00      PROA H
ATOM   3257  CD1 LEU A 220      53.333 -22.819  47.119  1.00  0.00      PROA C
ATOM   3258 HD11 LEU A 220      54.280 -22.435  47.554  1.00  0.00      PROA H
ATOM   3259 HD12 LEU A 220      53.481 -23.889  46.858  1.00  0.00      PROA H
ATOM   3260 HD13 LEU A 220      52.672 -22.717  48.006  1.00  0.00      PROA H
ATOM   3261  CD2 LEU A 220      51.570 -22.580  45.417  1.00  0.00      PROA C
ATOM   3262 HD21 LEU A 220      51.481 -23.676  45.264  1.00  0.00      PROA H
ATOM   3263 HD22 LEU A 220      51.157 -22.078  44.517  1.00  0.00      PROA H
ATOM   3264 HD23 LEU A 220      50.819 -22.611  46.235  1.00  0.00      PROA H
ATOM   3265  C   LEU A 220      55.522 -20.109  45.988  1.00  0.00      PROA C
ATOM   3266  O   LEU A 220      56.351 -20.927  46.300  1.00  0.00      PROA O
ATOM   3267  N   ALA A 221      55.807 -19.323  44.904  1.00  0.00      PROA N
ATOM   3268  HN  ALA A 221      55.137 -18.632  44.642  1.00  0.00      PROA H
ATOM   3269  CA  ALA A 221      57.070 -19.266  44.157  1.00  0.00      PROA C
ATOM   3270  HA  ALA A 221      57.239 -20.302  43.902  1.00  0.00      PROA H
ATOM   3271  CB  ALA A 221      57.065 -18.186  43.081  1.00  0.00      PROA C
ATOM   3272  HB1 ALA A 221      58.062 -17.907  42.677  1.00  0.00      PROA H
ATOM   3273  HB2 ALA A 221      56.607 -17.245  43.454  1.00  0.00      PROA H
ATOM   3274  HB3 ALA A 221      56.402 -18.588  42.285  1.00  0.00      PROA H
ATOM   3275  C   ALA A 221      58.267 -18.902  45.012  1.00  0.00      PROA C
ATOM   3276  O   ALA A 221      59.253 -19.643  44.871  1.00  0.00      PROA O
ATOM   3277  N   ARG A 222      58.210 -17.920  45.904  1.00  0.00      PROA N
ATOM   3278  HN  ARG A 222      57.379 -17.373  45.964  1.00  0.00      PROA H
ATOM   3279  CA  ARG A 222      59.301 -17.556  46.898  1.00  0.00      PROA C
ATOM   3280  HA  ARG A 222      60.195 -17.248  46.377  1.00  0.00      PROA H
ATOM   3281  CB  ARG A 222      58.864 -16.340  47.878  1.00  0.00      PROA C
ATOM   3282  HB1 ARG A 222      59.494 -16.431  48.789  1.00  0.00      PROA H
ATOM   3283  HB2 ARG A 222      57.840 -16.531  48.262  1.00  0.00      PROA H
ATOM   3284  CG  ARG A 222      58.813 -14.958  47.238  1.00  0.00      PROA C
ATOM   3285  HG1 ARG A 222      58.261 -14.905  46.275  1.00  0.00      PROA H
ATOM   3286  HG2 ARG A 222      59.860 -14.777  46.915  1.00  0.00      PROA H
ATOM   3287  CD  ARG A 222      58.273 -13.861  48.258  1.00  0.00      PROA C
ATOM   3288  HD1 ARG A 222      58.883 -13.745  49.179  1.00  0.00      PROA H
ATOM   3289  HD2 ARG A 222      57.229 -14.172  48.475  1.00  0.00      PROA H
ATOM   3290  NE  ARG A 222      58.163 -12.486  47.566  1.00  0.00      PROA N
ATOM   3291  HE  ARG A 222      58.939 -12.034  47.126  1.00  0.00      PROA H
ATOM   3292  CZ  ARG A 222      57.018 -12.012  47.160  1.00  0.00      PROA C
ATOM   3293  NH1 ARG A 222      55.935 -12.107  47.916  1.00  0.00      PROA N
ATOM   3294 HH11 ARG A 222      56.052 -12.208  48.904  1.00  0.00      PROA H
ATOM   3295 HH12 ARG A 222      55.257 -11.397  47.722  1.00  0.00      PROA H
ATOM   3296  NH2 ARG A 222      56.922 -11.204  46.150  1.00  0.00      PROA N
ATOM   3297 HH21 ARG A 222      57.727 -11.120  45.564  1.00  0.00      PROA H
ATOM   3298 HH22 ARG A 222      56.139 -10.595  46.027  1.00  0.00      PROA H
ATOM   3299  C   ARG A 222      59.627 -18.764  47.772  1.00  0.00      PROA C
ATOM   3300  O   ARG A 222      60.790 -19.090  47.982  1.00  0.00      PROA O
ATOM   3301  N   PHE A 223      58.574 -19.494  48.228  1.00  0.00      PROA N
ATOM   3302  HN  PHE A 223      57.640 -19.215  48.020  1.00  0.00      PROA H
ATOM   3303  CA  PHE A 223      58.675 -20.737  48.994  1.00  0.00      PROA C
ATOM   3304  HA  PHE A 223      59.292 -20.393  49.812  1.00  0.00      PROA H
ATOM   3305  CB  PHE A 223      57.254 -21.143  49.455  1.00  0.00      PROA C
ATOM   3306  HB1 PHE A 223      56.375 -21.124  48.775  1.00  0.00      PROA H
ATOM   3307  HB2 PHE A 223      56.995 -20.474  50.303  1.00  0.00      PROA H
ATOM   3308  CG  PHE A 223      57.260 -22.438  50.117  1.00  0.00      PROA C
ATOM   3309  CD1 PHE A 223      56.556 -23.580  49.631  1.00  0.00      PROA C
ATOM   3310  HD1 PHE A 223      55.993 -23.488  48.713  1.00  0.00      PROA H
ATOM   3311  CE1 PHE A 223      56.541 -24.810  50.299  1.00  0.00      PROA C
ATOM   3312  HE1 PHE A 223      55.986 -25.582  49.786  1.00  0.00      PROA H
ATOM   3313  CZ  PHE A 223      57.320 -25.002  51.412  1.00  0.00      PROA C
ATOM   3314  HZ  PHE A 223      57.481 -25.946  51.913  1.00  0.00      PROA H
ATOM   3315  CD2 PHE A 223      57.848 -22.615  51.457  1.00  0.00      PROA C
ATOM   3316  HD2 PHE A 223      58.270 -21.681  51.798  1.00  0.00      PROA H
ATOM   3317  CE2 PHE A 223      57.952 -23.853  52.056  1.00  0.00      PROA C
ATOM   3318  HE2 PHE A 223      58.623 -23.876  52.902  1.00  0.00      PROA H
ATOM   3319  C   PHE A 223      59.411 -21.840  48.263  1.00  0.00      PROA C
ATOM   3320  O   PHE A 223      60.289 -22.464  48.780  1.00  0.00      PROA O
ATOM   3321  N   VAL A 224      59.096 -22.045  46.968  1.00  0.00      PROA N
ATOM   3322  HN  VAL A 224      58.388 -21.465  46.573  1.00  0.00      PROA H
ATOM   3323  CA  VAL A 224      59.765 -23.038  46.144  1.00  0.00      PROA C
ATOM   3324  HA  VAL A 224      59.641 -24.043  46.519  1.00  0.00      PROA H
ATOM   3325  CB  VAL A 224      59.117 -23.095  44.785  1.00  0.00      PROA C
ATOM   3326  HB  VAL A 224      59.055 -22.065  44.375  1.00  0.00      PROA H
ATOM   3327  CG1 VAL A 224      59.808 -24.018  43.763  1.00  0.00      PROA C
ATOM   3328 HG11 VAL A 224      60.779 -23.546  43.502  1.00  0.00      PROA H
ATOM   3329 HG12 VAL A 224      59.168 -24.147  42.864  1.00  0.00      PROA H
ATOM   3330 HG13 VAL A 224      60.091 -25.000  44.198  1.00  0.00      PROA H
ATOM   3331  CG2 VAL A 224      57.690 -23.659  45.010  1.00  0.00      PROA C
ATOM   3332 HG21 VAL A 224      57.143 -23.481  44.060  1.00  0.00      PROA H
ATOM   3333 HG22 VAL A 224      57.119 -23.120  45.796  1.00  0.00      PROA H
ATOM   3334 HG23 VAL A 224      57.652 -24.735  45.285  1.00  0.00      PROA H
ATOM   3335  C   VAL A 224      61.292 -22.796  45.987  1.00  0.00      PROA C
ATOM   3336  O   VAL A 224      62.075 -23.719  46.146  1.00  0.00      PROA O
ATOM   3337  N   GLU A 225      61.725 -21.544  45.826  1.00  0.00      PROA N
ATOM   3338  HN  GLU A 225      61.058 -20.812  45.719  1.00  0.00      PROA H
ATOM   3339  CA  GLU A 225      63.140 -21.136  45.881  1.00  0.00      PROA C
ATOM   3340  HA  GLU A 225      63.718 -21.604  45.097  1.00  0.00      PROA H
ATOM   3341  CB  GLU A 225      63.202 -19.591  45.541  1.00  0.00      PROA C
ATOM   3342  HB1 GLU A 225      64.245 -19.267  45.742  1.00  0.00      PROA H
ATOM   3343  HB2 GLU A 225      62.506 -18.997  46.171  1.00  0.00      PROA H
ATOM   3344  CG  GLU A 225      62.790 -19.173  44.112  1.00  0.00      PROA C
ATOM   3345  HG1 GLU A 225      63.225 -18.167  43.928  1.00  0.00      PROA H
ATOM   3346  HG2 GLU A 225      61.682 -19.126  44.047  1.00  0.00      PROA H
ATOM   3347  CD  GLU A 225      63.248 -19.991  42.967  1.00  0.00      PROA C
ATOM   3348  OE1 GLU A 225      64.427 -19.915  42.539  1.00  0.00      PROA O
ATOM   3349  OE2 GLU A 225      62.330 -20.720  42.385  1.00  0.00      PROA O
ATOM   3350  C   GLU A 225      63.892 -21.349  47.199  1.00  0.00      PROA C
ATOM   3351  O   GLU A 225      65.043 -21.764  47.225  1.00  0.00      PROA O
ATOM   3352  N   LEU A 226      63.232 -21.229  48.404  1.00  0.00      PROA N
ATOM   3353  HN  LEU A 226      62.236 -21.203  48.423  1.00  0.00      PROA H
ATOM   3354  CA  LEU A 226      63.944 -21.297  49.657  1.00  0.00      PROA C
ATOM   3355  HA  LEU A 226      64.937 -20.872  49.660  1.00  0.00      PROA H
ATOM   3356  CB  LEU A 226      63.051 -20.416  50.562  1.00  0.00      PROA C
ATOM   3357  HB1 LEU A 226      61.979 -20.711  50.544  1.00  0.00      PROA H
ATOM   3358  HB2 LEU A 226      63.052 -19.357  50.226  1.00  0.00      PROA H
ATOM   3359  CG  LEU A 226      63.449 -20.298  52.091  1.00  0.00      PROA C
ATOM   3360  HG  LEU A 226      63.201 -21.286  52.535  1.00  0.00      PROA H
ATOM   3361  CD1 LEU A 226      64.961 -20.075  52.174  1.00  0.00      PROA C
ATOM   3362 HD11 LEU A 226      65.307 -20.099  53.230  1.00  0.00      PROA H
ATOM   3363 HD12 LEU A 226      65.342 -19.093  51.821  1.00  0.00      PROA H
ATOM   3364 HD13 LEU A 226      65.541 -20.772  51.531  1.00  0.00      PROA H
ATOM   3365  CD2 LEU A 226      62.659 -19.232  52.738  1.00  0.00      PROA C
ATOM   3366 HD21 LEU A 226      61.550 -19.260  52.676  1.00  0.00      PROA H
ATOM   3367 HD22 LEU A 226      63.079 -18.314  52.274  1.00  0.00      PROA H
ATOM   3368 HD23 LEU A 226      62.964 -19.197  53.806  1.00  0.00      PROA H
ATOM   3369  C   LEU A 226      63.913 -22.775  50.139  1.00  0.00      PROA C
ATOM   3370  O   LEU A 226      64.894 -23.352  50.652  1.00  0.00      PROA O
ATOM   3371  N   TYR A 227      62.823 -23.494  49.912  1.00  0.00      PROA N
ATOM   3372  HN  TYR A 227      62.175 -23.307  49.179  1.00  0.00      PROA H
ATOM   3373  CA  TYR A 227      62.419 -24.793  50.601  1.00  0.00      PROA C
ATOM   3374  HA  TYR A 227      62.365 -24.578  51.658  1.00  0.00      PROA H
ATOM   3375  CB  TYR A 227      60.980 -25.196  50.117  1.00  0.00      PROA C
ATOM   3376  HB1 TYR A 227      60.932 -25.457  49.038  1.00  0.00      PROA H
ATOM   3377  HB2 TYR A 227      60.220 -24.396  50.254  1.00  0.00      PROA H
ATOM   3378  CG  TYR A 227      60.490 -26.430  50.837  1.00  0.00      PROA C
ATOM   3379  CD1 TYR A 227      60.298 -27.599  50.052  1.00  0.00      PROA C
ATOM   3380  HD1 TYR A 227      60.572 -27.658  49.008  1.00  0.00      PROA H
ATOM   3381  CE1 TYR A 227      59.806 -28.806  50.620  1.00  0.00      PROA C
ATOM   3382  HE1 TYR A 227      59.605 -29.715  50.073  1.00  0.00      PROA H
ATOM   3383  CZ  TYR A 227      59.498 -28.811  51.996  1.00  0.00      PROA C
ATOM   3384  OH  TYR A 227      58.922 -29.966  52.517  1.00  0.00      PROA O
ATOM   3385  HH  TYR A 227      58.747 -30.488  51.731  1.00  0.00      PROA H
ATOM   3386  CD2 TYR A 227      60.277 -26.549  52.244  1.00  0.00      PROA C
ATOM   3387  HD2 TYR A 227      60.408 -25.690  52.884  1.00  0.00      PROA H
ATOM   3388  CE2 TYR A 227      59.793 -27.752  52.866  1.00  0.00      PROA C
ATOM   3389  HE2 TYR A 227      59.664 -27.902  53.928  1.00  0.00      PROA H
ATOM   3390  C   TYR A 227      63.525 -25.924  50.546  1.00  0.00      PROA C
ATOM   3391  O   TYR A 227      63.961 -26.388  51.553  1.00  0.00      PROA O
ATOM   3392  N   PRO A 228      64.127 -26.360  49.420  1.00  0.00      PROA N
ATOM   3393  CD  PRO A 228      63.482 -26.171  48.080  1.00  0.00      PROA C
ATOM   3394  HD1 PRO A 228      63.530 -25.083  47.864  1.00  0.00      PROA H
ATOM   3395  HD2 PRO A 228      62.437 -26.544  48.139  1.00  0.00      PROA H
ATOM   3396  CA  PRO A 228      65.412 -27.016  49.295  1.00  0.00      PROA C
ATOM   3397  HA  PRO A 228      65.234 -28.033  49.610  1.00  0.00      PROA H
ATOM   3398  CB  PRO A 228      65.750 -26.829  47.815  1.00  0.00      PROA C
ATOM   3399  HB1 PRO A 228      66.420 -27.642  47.464  1.00  0.00      PROA H
ATOM   3400  HB2 PRO A 228      66.253 -25.861  47.602  1.00  0.00      PROA H
ATOM   3401  CG  PRO A 228      64.382 -26.948  47.114  1.00  0.00      PROA C
ATOM   3402  HG1 PRO A 228      64.343 -26.511  46.093  1.00  0.00      PROA H
ATOM   3403  HG2 PRO A 228      64.035 -27.995  46.981  1.00  0.00      PROA H
ATOM   3404  C   PRO A 228      66.563 -26.608  50.180  1.00  0.00      PROA C
ATOM   3405  O   PRO A 228      67.117 -27.560  50.729  1.00  0.00      PROA O
ATOM   3406  N   VAL A 229      66.927 -25.323  50.228  1.00  0.00      PROA N
ATOM   3407  HN  VAL A 229      66.379 -24.647  49.741  1.00  0.00      PROA H
ATOM   3408  CA  VAL A 229      67.936 -24.758  51.094  1.00  0.00      PROA C
ATOM   3409  HA  VAL A 229      68.863 -25.269  50.876  1.00  0.00      PROA H
ATOM   3410  CB  VAL A 229      68.258 -23.287  50.811  1.00  0.00      PROA C
ATOM   3411  HB  VAL A 229      67.512 -22.603  51.268  1.00  0.00      PROA H
ATOM   3412  CG1 VAL A 229      69.726 -23.057  51.369  1.00  0.00      PROA C
ATOM   3413 HG11 VAL A 229      70.589 -23.442  50.784  1.00  0.00      PROA H
ATOM   3414 HG12 VAL A 229      69.830 -23.468  52.396  1.00  0.00      PROA H
ATOM   3415 HG13 VAL A 229      70.006 -22.000  51.567  1.00  0.00      PROA H
ATOM   3416  CG2 VAL A 229      68.313 -23.172  49.276  1.00  0.00      PROA C
ATOM   3417 HG21 VAL A 229      69.062 -22.384  49.050  1.00  0.00      PROA H
ATOM   3418 HG22 VAL A 229      67.309 -23.018  48.826  1.00  0.00      PROA H
ATOM   3419 HG23 VAL A 229      68.753 -24.080  48.811  1.00  0.00      PROA H
ATOM   3420  C   VAL A 229      67.682 -24.990  52.603  1.00  0.00      PROA C
ATOM   3421  O   VAL A 229      68.649 -25.373  53.318  1.00  0.00      PROA O
ATOM   3422  N   LEU A 230      66.370 -24.907  53.082  1.00  0.00      PROA N
ATOM   3423  HN  LEU A 230      65.833 -24.418  52.399  1.00  0.00      PROA H
ATOM   3424  CA  LEU A 230      65.919 -25.236  54.456  1.00  0.00      PROA C
ATOM   3425  HA  LEU A 230      66.515 -24.560  55.050  1.00  0.00      PROA H
ATOM   3426  CB  LEU A 230      64.391 -24.990  54.627  1.00  0.00      PROA C
ATOM   3427  HB1 LEU A 230      64.077 -25.041  55.692  1.00  0.00      PROA H
ATOM   3428  HB2 LEU A 230      63.886 -25.794  54.050  1.00  0.00      PROA H
ATOM   3429  CG  LEU A 230      63.858 -23.749  54.099  1.00  0.00      PROA C
ATOM   3430  HG  LEU A 230      63.929 -23.837  52.994  1.00  0.00      PROA H
ATOM   3431  CD1 LEU A 230      62.370 -23.636  54.446  1.00  0.00      PROA C
ATOM   3432 HD11 LEU A 230      61.822 -22.778  54.001  1.00  0.00      PROA H
ATOM   3433 HD12 LEU A 230      62.247 -23.440  55.533  1.00  0.00      PROA H
ATOM   3434 HD13 LEU A 230      61.915 -24.580  54.077  1.00  0.00      PROA H
ATOM   3435  CD2 LEU A 230      64.629 -22.609  54.639  1.00  0.00      PROA C
ATOM   3436 HD21 LEU A 230      65.720 -22.720  54.461  1.00  0.00      PROA H
ATOM   3437 HD22 LEU A 230      64.487 -22.624  55.741  1.00  0.00      PROA H
ATOM   3438 HD23 LEU A 230      64.335 -21.576  54.356  1.00  0.00      PROA H
ATOM   3439  C   LEU A 230      66.217 -26.680  54.869  1.00  0.00      PROA C
ATOM   3440  O   LEU A 230      66.644 -26.997  55.968  1.00  0.00      PROA O
ATOM   3441  N   GLN A 231      66.076 -27.672  53.920  1.00  0.00      PROA N
ATOM   3442  HN  GLN A 231      65.586 -27.483  53.072  1.00  0.00      PROA H
ATOM   3443  CA  GLN A 231      66.371 -29.097  54.155  1.00  0.00      PROA C
ATOM   3444  HA  GLN A 231      65.807 -29.383  55.030  1.00  0.00      PROA H
ATOM   3445  CB  GLN A 231      66.027 -30.239  53.096  1.00  0.00      PROA C
ATOM   3446  HB1 GLN A 231      66.010 -31.235  53.588  1.00  0.00      PROA H
ATOM   3447  HB2 GLN A 231      66.755 -30.219  52.257  1.00  0.00      PROA H
ATOM   3448  CG  GLN A 231      64.534 -30.133  52.513  1.00  0.00      PROA C
ATOM   3449  HG1 GLN A 231      64.429 -30.952  51.770  1.00  0.00      PROA H
ATOM   3450  HG2 GLN A 231      64.413 -29.166  51.979  1.00  0.00      PROA H
ATOM   3451  CD  GLN A 231      63.427 -30.300  53.601  1.00  0.00      PROA C
ATOM   3452  OE1 GLN A 231      63.613 -30.972  54.594  1.00  0.00      PROA O
ATOM   3453  NE2 GLN A 231      62.299 -29.573  53.360  1.00  0.00      PROA N
ATOM   3454 HE21 GLN A 231      62.090 -29.268  52.431  1.00  0.00      PROA H
ATOM   3455 HE22 GLN A 231      61.676 -29.486  54.138  1.00  0.00      PROA H
ATOM   3456  C   GLN A 231      67.838 -29.346  54.456  1.00  0.00      PROA C
ATOM   3457  O   GLN A 231      68.321 -30.123  55.327  1.00  0.00      PROA O
ATOM   3458  N   GLN A 232      68.702 -28.625  53.637  1.00  0.00      PROA N
ATOM   3459  HN  GLN A 232      68.363 -28.006  52.933  1.00  0.00      PROA H
ATOM   3460  CA  GLN A 232      70.169 -28.663  53.806  1.00  0.00      PROA C
ATOM   3461  HA  GLN A 232      70.518 -29.683  53.882  1.00  0.00      PROA H
ATOM   3462  CB  GLN A 232      70.735 -27.939  52.633  1.00  0.00      PROA C
ATOM   3463  HB1 GLN A 232      71.839 -27.845  52.708  1.00  0.00      PROA H
ATOM   3464  HB2 GLN A 232      70.291 -26.938  52.445  1.00  0.00      PROA H
ATOM   3465  CG  GLN A 232      70.533 -28.588  51.175  1.00  0.00      PROA C
ATOM   3466  HG1 GLN A 232      71.079 -27.927  50.468  1.00  0.00      PROA H
ATOM   3467  HG2 GLN A 232      69.450 -28.560  50.929  1.00  0.00      PROA H
ATOM   3468  CD  GLN A 232      71.035 -30.004  51.073  1.00  0.00      PROA C
ATOM   3469  OE1 GLN A 232      70.264 -30.936  50.886  1.00  0.00      PROA O
ATOM   3470  NE2 GLN A 232      72.350 -30.250  51.383  1.00  0.00      PROA N
ATOM   3471 HE21 GLN A 232      72.631 -31.172  51.115  1.00  0.00      PROA H
ATOM   3472 HE22 GLN A 232      73.034 -29.542  51.206  1.00  0.00      PROA H
ATOM   3473  C   GLN A 232      70.527 -28.184  55.156  1.00  0.00      PROA C
ATOM   3474  O   GLN A 232      71.269 -28.837  55.852  1.00  0.00      PROA O
ATOM   3475  N   GLN A 233      69.950 -27.055  55.575  1.00  0.00      PROA N
ATOM   3476  HN  GLN A 233      69.551 -26.440  54.899  1.00  0.00      PROA H
ATOM   3477  CA  GLN A 233      70.260 -26.434  56.899  1.00  0.00      PROA C
ATOM   3478  HA  GLN A 233      71.320 -26.367  57.094  1.00  0.00      PROA H
ATOM   3479  CB  GLN A 233      69.803 -24.895  56.937  1.00  0.00      PROA C
ATOM   3480  HB1 GLN A 233      69.901 -24.534  57.983  1.00  0.00      PROA H
ATOM   3481  HB2 GLN A 233      68.707 -24.806  56.779  1.00  0.00      PROA H
ATOM   3482  CG  GLN A 233      70.595 -23.920  56.009  1.00  0.00      PROA C
ATOM   3483  HG1 GLN A 233      70.770 -22.907  56.429  1.00  0.00      PROA H
ATOM   3484  HG2 GLN A 233      69.840 -23.730  55.217  1.00  0.00      PROA H
ATOM   3485  CD  GLN A 233      71.757 -24.472  55.296  1.00  0.00      PROA C
ATOM   3486  OE1 GLN A 233      71.658 -25.017  54.160  1.00  0.00      PROA O
ATOM   3487  NE2 GLN A 233      72.962 -24.439  55.860  1.00  0.00      PROA N
ATOM   3488 HE21 GLN A 233      73.032 -23.911  56.706  1.00  0.00      PROA H
ATOM   3489 HE22 GLN A 233      73.644 -25.058  55.471  1.00  0.00      PROA H
ATOM   3490  C   GLN A 233      69.681 -27.260  58.090  1.00  0.00      PROA C
ATOM   3491  O   GLN A 233      70.155 -27.329  59.187  1.00  0.00      PROA O
ATOM   3492  N   ALA A 234      68.616 -28.013  57.742  1.00  0.00      PROA N
ATOM   3493  HN  ALA A 234      68.223 -27.840  56.842  1.00  0.00      PROA H
ATOM   3494  CA  ALA A 234      67.969 -28.936  58.624  1.00  0.00      PROA C
ATOM   3495  HA  ALA A 234      67.754 -28.495  59.586  1.00  0.00      PROA H
ATOM   3496  CB  ALA A 234      66.634 -29.403  57.946  1.00  0.00      PROA C
ATOM   3497  HB1 ALA A 234      65.937 -28.562  57.746  1.00  0.00      PROA H
ATOM   3498  HB2 ALA A 234      66.127 -30.067  58.679  1.00  0.00      PROA H
ATOM   3499  HB3 ALA A 234      66.725 -30.018  57.025  1.00  0.00      PROA H
ATOM   3500  C   ALA A 234      68.780 -30.176  58.949  1.00  0.00      PROA C
ATOM   3501  O   ALA A 234      68.978 -30.492  60.122  1.00  0.00      PROA O
ATOM   3502  N   GLN A 235      69.485 -30.768  57.963  1.00  0.00      PROA N
ATOM   3503  HN  GLN A 235      69.359 -30.475  57.019  1.00  0.00      PROA H
ATOM   3504  CA  GLN A 235      70.524 -31.799  58.143  1.00  0.00      PROA C
ATOM   3505  HA  GLN A 235      70.252 -32.465  58.949  1.00  0.00      PROA H
ATOM   3506  CB  GLN A 235      70.872 -32.381  56.751  1.00  0.00      PROA C
ATOM   3507  HB1 GLN A 235      71.382 -31.657  56.081  1.00  0.00      PROA H
ATOM   3508  HB2 GLN A 235      69.946 -32.708  56.233  1.00  0.00      PROA H
ATOM   3509  CG  GLN A 235      71.817 -33.591  56.879  1.00  0.00      PROA C
ATOM   3510  HG1 GLN A 235      72.781 -33.222  57.289  1.00  0.00      PROA H
ATOM   3511  HG2 GLN A 235      71.934 -34.030  55.865  1.00  0.00      PROA H
ATOM   3512  CD  GLN A 235      71.310 -34.714  57.773  1.00  0.00      PROA C
ATOM   3513  OE1 GLN A 235      71.826 -35.057  58.820  1.00  0.00      PROA O
ATOM   3514  NE2 GLN A 235      70.166 -35.304  57.308  1.00  0.00      PROA N
ATOM   3515 HE21 GLN A 235      69.866 -35.126  56.370  1.00  0.00      PROA H
ATOM   3516 HE22 GLN A 235      69.839 -36.078  57.850  1.00  0.00      PROA H
ATOM   3517  C   GLN A 235      71.753 -31.084  58.732  1.00  0.00      PROA C
ATOM   3518  O   GLN A 235      72.351 -31.612  59.618  1.00  0.00      PROA O
ATOM   3519  N   THR A 236      72.110 -29.859  58.293  1.00  0.00      PROA N
ATOM   3520  HN  THR A 236      71.572 -29.546  57.514  1.00  0.00      PROA H
ATOM   3521  CA  THR A 236      73.381 -29.203  58.663  1.00  0.00      PROA C
ATOM   3522  HA  THR A 236      74.215 -29.863  58.478  1.00  0.00      PROA H
ATOM   3523  CB  THR A 236      73.616 -27.935  57.861  1.00  0.00      PROA C
ATOM   3524  HB  THR A 236      72.673 -27.368  58.018  1.00  0.00      PROA H
ATOM   3525  OG1 THR A 236      73.721 -28.078  56.449  1.00  0.00      PROA O
ATOM   3526  HG1 THR A 236      72.897 -28.493  56.183  1.00  0.00      PROA H
ATOM   3527  CG2 THR A 236      74.862 -27.178  58.340  1.00  0.00      PROA C
ATOM   3528 HG21 THR A 236      74.753 -26.826  59.388  1.00  0.00      PROA H
ATOM   3529 HG22 THR A 236      75.003 -26.218  57.798  1.00  0.00      PROA H
ATOM   3530 HG23 THR A 236      75.749 -27.794  58.081  1.00  0.00      PROA H
ATOM   3531  C   THR A 236      73.596 -28.965  60.218  1.00  0.00      PROA C
ATOM   3532  O   THR A 236      74.668 -29.178  60.760  1.00  0.00      PROA O
ATOM   3533  N   ASP A 237      72.456 -28.540  60.819  1.00  0.00      PROA N
ATOM   3534  HN  ASP A 237      71.722 -28.288  60.194  1.00  0.00      PROA H
ATOM   3535  CA  ASP A 237      72.345 -28.263  62.203  1.00  0.00      PROA C
ATOM   3536  HA  ASP A 237      73.347 -28.179  62.600  1.00  0.00      PROA H
ATOM   3537  CB  ASP A 237      71.576 -26.881  62.353  1.00  0.00      PROA C
ATOM   3538  HB1 ASP A 237      71.269 -26.767  63.414  1.00  0.00      PROA H
ATOM   3539  HB2 ASP A 237      70.733 -27.023  61.642  1.00  0.00      PROA H
ATOM   3540  CG  ASP A 237      72.407 -25.668  61.907  1.00  0.00      PROA C
ATOM   3541  OD1 ASP A 237      73.646 -25.639  61.933  1.00  0.00      PROA O
ATOM   3542  OD2 ASP A 237      71.746 -24.657  61.608  1.00  0.00      PROA O
ATOM   3543  C   ASP A 237      71.627 -29.314  62.993  1.00  0.00      PROA C
ATOM   3544  O   ASP A 237      71.506 -29.238  64.173  1.00  0.00      PROA O
ATOM   3545  N   GLY A 238      71.107 -30.393  62.332  1.00  0.00      PROA N
ATOM   3546  HN  GLY A 238      71.186 -30.457  61.340  1.00  0.00      PROA H
ATOM   3547  CA  GLY A 238      70.275 -31.375  63.036  1.00  0.00      PROA C
ATOM   3548  HA1 GLY A 238      70.847 -31.826  63.834  1.00  0.00      PROA H
ATOM   3549  HA2 GLY A 238      70.076 -32.176  62.340  1.00  0.00      PROA H
ATOM   3550  C   GLY A 238      68.937 -31.009  63.676  1.00  0.00      PROA C
ATOM   3551  O   GLY A 238      68.710 -31.153  64.844  1.00  0.00      PROA O
ATOM   3552  N   LYS A 239      68.032 -30.490  62.856  1.00  0.00      PROA N
ATOM   3553  HN  LYS A 239      68.221 -30.430  61.879  1.00  0.00      PROA H
ATOM   3554  CA  LYS A 239      66.854 -29.797  63.355  1.00  0.00      PROA C
ATOM   3555  HA  LYS A 239      66.490 -30.165  64.304  1.00  0.00      PROA H
ATOM   3556  CB  LYS A 239      67.224 -28.289  63.491  1.00  0.00      PROA C
ATOM   3557  HB1 LYS A 239      68.114 -28.237  64.154  1.00  0.00      PROA H
ATOM   3558  HB2 LYS A 239      66.384 -27.746  63.974  1.00  0.00      PROA H
ATOM   3559  CG  LYS A 239      67.515 -27.520  62.193  1.00  0.00      PROA C
ATOM   3560  HG1 LYS A 239      66.589 -27.593  61.583  1.00  0.00      PROA H
ATOM   3561  HG2 LYS A 239      68.365 -27.995  61.659  1.00  0.00      PROA H
ATOM   3562  CD  LYS A 239      68.002 -26.069  62.503  1.00  0.00      PROA C
ATOM   3563  HD1 LYS A 239      68.827 -26.139  63.245  1.00  0.00      PROA H
ATOM   3564  HD2 LYS A 239      67.140 -25.710  63.105  1.00  0.00      PROA H
ATOM   3565  CE  LYS A 239      68.425 -25.131  61.395  1.00  0.00      PROA C
ATOM   3566  HE1 LYS A 239      67.506 -24.923  60.806  1.00  0.00      PROA H
ATOM   3567  HE2 LYS A 239      69.150 -25.664  60.743  1.00  0.00      PROA H
ATOM   3568  NZ  LYS A 239      69.073 -23.872  61.889  1.00  0.00      PROA N
ATOM   3569  HZ1 LYS A 239      68.693 -23.059  61.364  1.00  0.00      PROA H
ATOM   3570  HZ2 LYS A 239      70.096 -24.031  61.787  1.00  0.00      PROA H
ATOM   3571  HZ3 LYS A 239      68.859 -23.709  62.894  1.00  0.00      PROA H
ATOM   3572  C   LYS A 239      65.689 -30.139  62.374  1.00  0.00      PROA C
ATOM   3573  O   LYS A 239      65.960 -30.322  61.207  1.00  0.00      PROA O
ATOM   3574  N   ARG A 240      64.408 -30.255  62.855  1.00  0.00      PROA N
ATOM   3575  HN  ARG A 240      64.337 -30.197  63.848  1.00  0.00      PROA H
ATOM   3576  CA  ARG A 240      63.323 -30.710  61.964  1.00  0.00      PROA C
ATOM   3577  HA  ARG A 240      63.870 -30.984  61.075  1.00  0.00      PROA H
ATOM   3578  CB  ARG A 240      62.316 -31.781  62.420  1.00  0.00      PROA C
ATOM   3579  HB1 ARG A 240      61.640 -32.132  61.612  1.00  0.00      PROA H
ATOM   3580  HB2 ARG A 240      61.652 -31.425  63.237  1.00  0.00      PROA H
ATOM   3581  CG  ARG A 240      63.051 -33.093  62.962  1.00  0.00      PROA C
ATOM   3582  HG1 ARG A 240      62.336 -33.899  63.234  1.00  0.00      PROA H
ATOM   3583  HG2 ARG A 240      63.679 -32.820  63.837  1.00  0.00      PROA H
ATOM   3584  CD  ARG A 240      64.055 -33.594  61.950  1.00  0.00      PROA C
ATOM   3585  HD1 ARG A 240      64.947 -32.933  61.926  1.00  0.00      PROA H
ATOM   3586  HD2 ARG A 240      63.654 -33.616  60.914  1.00  0.00      PROA H
ATOM   3587  NE  ARG A 240      64.486 -34.902  62.520  1.00  0.00      PROA N
ATOM   3588  HE  ARG A 240      63.932 -35.334  63.232  1.00  0.00      PROA H
ATOM   3589  CZ  ARG A 240      65.310 -35.778  61.937  1.00  0.00      PROA C
ATOM   3590  NH1 ARG A 240      65.896 -35.552  60.839  1.00  0.00      PROA N
ATOM   3591 HH11 ARG A 240      65.948 -34.598  60.546  1.00  0.00      PROA H
ATOM   3592 HH12 ARG A 240      66.528 -36.304  60.651  1.00  0.00      PROA H
ATOM   3593  NH2 ARG A 240      65.491 -36.942  62.555  1.00  0.00      PROA N
ATOM   3594 HH21 ARG A 240      64.876 -37.023  63.339  1.00  0.00      PROA H
ATOM   3595 HH22 ARG A 240      66.171 -37.666  62.443  1.00  0.00      PROA H
ATOM   3596  C   ARG A 240      62.492 -29.410  61.720  1.00  0.00      PROA C
ATOM   3597  O   ARG A 240      62.243 -28.606  62.657  1.00  0.00      PROA O
ATOM   3598  N   ILE A 241      62.068 -29.128  60.442  1.00  0.00      PROA N
ATOM   3599  HN  ILE A 241      62.257 -29.793  59.725  1.00  0.00      PROA H
ATOM   3600  CA  ILE A 241      61.231 -28.002  60.234  1.00  0.00      PROA C
ATOM   3601  HA  ILE A 241      61.786 -27.155  60.609  1.00  0.00      PROA H
ATOM   3602  CB  ILE A 241      61.186 -27.656  58.755  1.00  0.00      PROA C
ATOM   3603  HB  ILE A 241      60.730 -28.547  58.272  1.00  0.00      PROA H
ATOM   3604  CG2 ILE A 241      60.381 -26.355  58.380  1.00  0.00      PROA C
ATOM   3605 HG21 ILE A 241      60.050 -26.389  57.320  1.00  0.00      PROA H
ATOM   3606 HG22 ILE A 241      61.053 -25.479  58.507  1.00  0.00      PROA H
ATOM   3607 HG23 ILE A 241      59.514 -26.086  59.020  1.00  0.00      PROA H
ATOM   3608  CG1 ILE A 241      62.693 -27.609  58.273  1.00  0.00      PROA C
ATOM   3609 HG11 ILE A 241      63.278 -28.526  58.499  1.00  0.00      PROA H
ATOM   3610 HG12 ILE A 241      63.100 -26.795  58.910  1.00  0.00      PROA H
ATOM   3611  CD  ILE A 241      62.858 -27.301  56.818  1.00  0.00      PROA C
ATOM   3612  HD1 ILE A 241      62.454 -26.312  56.514  1.00  0.00      PROA H
ATOM   3613  HD2 ILE A 241      62.320 -28.130  56.309  1.00  0.00      PROA H
ATOM   3614  HD3 ILE A 241      63.924 -27.414  56.528  1.00  0.00      PROA H
ATOM   3615  C   ILE A 241      59.839 -28.089  60.903  1.00  0.00      PROA C
ATOM   3616  O   ILE A 241      59.140 -29.075  60.883  1.00  0.00      PROA O
ATOM   3617  N   SER A 242      59.349 -26.957  61.386  1.00  0.00      PROA N
ATOM   3618  HN  SER A 242      59.872 -26.115  61.273  1.00  0.00      PROA H
ATOM   3619  CA  SER A 242      58.006 -26.849  61.966  1.00  0.00      PROA C
ATOM   3620  HA  SER A 242      57.662 -27.857  62.142  1.00  0.00      PROA H
ATOM   3621  CB  SER A 242      57.992 -26.368  63.387  1.00  0.00      PROA C
ATOM   3622  HB1 SER A 242      58.396 -25.337  63.473  1.00  0.00      PROA H
ATOM   3623  HB2 SER A 242      58.673 -26.981  64.016  1.00  0.00      PROA H
ATOM   3624  OG  SER A 242      56.715 -26.495  63.968  1.00  0.00      PROA O
ATOM   3625  HG1 SER A 242      56.779 -27.298  64.491  1.00  0.00      PROA H
ATOM   3626  C   SER A 242      57.068 -26.125  61.004  1.00  0.00      PROA C
ATOM   3627  O   SER A 242      56.136 -26.639  60.366  1.00  0.00      PROA O
ATOM   3628  N   TYR A 243      57.319 -24.829  60.753  1.00  0.00      PROA N
ATOM   3629  HN  TYR A 243      58.126 -24.347  61.086  1.00  0.00      PROA H
ATOM   3630  CA  TYR A 243      56.500 -24.032  59.853  1.00  0.00      PROA C
ATOM   3631  HA  TYR A 243      55.995 -24.670  59.142  1.00  0.00      PROA H
ATOM   3632  CB  TYR A 243      55.444 -23.291  60.645  1.00  0.00      PROA C
ATOM   3633  HB1 TYR A 243      54.872 -24.024  61.253  1.00  0.00      PROA H
ATOM   3634  HB2 TYR A 243      54.723 -22.755  59.992  1.00  0.00      PROA H
ATOM   3635  CG  TYR A 243      55.909 -22.236  61.612  1.00  0.00      PROA C
ATOM   3636  CD1 TYR A 243      55.803 -22.583  62.964  1.00  0.00      PROA C
ATOM   3637  HD1 TYR A 243      55.581 -23.561  63.365  1.00  0.00      PROA H
ATOM   3638  CE1 TYR A 243      56.071 -21.548  63.972  1.00  0.00      PROA C
ATOM   3639  HE1 TYR A 243      55.906 -21.728  65.024  1.00  0.00      PROA H
ATOM   3640  CZ  TYR A 243      56.570 -20.357  63.505  1.00  0.00      PROA C
ATOM   3641  OH  TYR A 243      56.845 -19.391  64.458  1.00  0.00      PROA O
ATOM   3642  HH  TYR A 243      57.157 -18.587  64.038  1.00  0.00      PROA H
ATOM   3643  CD2 TYR A 243      56.170 -20.945  61.185  1.00  0.00      PROA C
ATOM   3644  HD2 TYR A 243      56.123 -20.690  60.136  1.00  0.00      PROA H
ATOM   3645  CE2 TYR A 243      56.561 -20.012  62.163  1.00  0.00      PROA C
ATOM   3646  HE2 TYR A 243      56.819 -18.970  62.043  1.00  0.00      PROA H
ATOM   3647  C   TYR A 243      57.419 -23.158  59.002  1.00  0.00      PROA C
ATOM   3648  O   TYR A 243      58.568 -22.950  59.427  1.00  0.00      PROA O
ATOM   3649  N   VAL A 244      56.906 -22.682  57.873  1.00  0.00      PROA N
ATOM   3650  HN  VAL A 244      55.982 -22.964  57.627  1.00  0.00      PROA H
ATOM   3651  CA  VAL A 244      57.528 -21.736  57.036  1.00  0.00      PROA C
ATOM   3652  HA  VAL A 244      58.304 -21.267  57.622  1.00  0.00      PROA H
ATOM   3653  CB  VAL A 244      58.222 -22.173  55.746  1.00  0.00      PROA C
ATOM   3654  HB  VAL A 244      57.488 -22.581  55.019  1.00  0.00      PROA H
ATOM   3655  CG1 VAL A 244      58.987 -21.052  55.042  1.00  0.00      PROA C
ATOM   3656 HG11 VAL A 244      59.578 -20.470  55.781  1.00  0.00      PROA H
ATOM   3657 HG12 VAL A 244      58.312 -20.311  54.563  1.00  0.00      PROA H
ATOM   3658 HG13 VAL A 244      59.726 -21.404  54.291  1.00  0.00      PROA H
ATOM   3659  CG2 VAL A 244      59.205 -23.327  56.134  1.00  0.00      PROA C
ATOM   3660 HG21 VAL A 244      59.904 -22.881  56.874  1.00  0.00      PROA H
ATOM   3661 HG22 VAL A 244      59.782 -23.623  55.233  1.00  0.00      PROA H
ATOM   3662 HG23 VAL A 244      58.704 -24.268  56.445  1.00  0.00      PROA H
ATOM   3663  C   VAL A 244      56.531 -20.629  56.792  1.00  0.00      PROA C
ATOM   3664  O   VAL A 244      55.399 -20.916  56.392  1.00  0.00      PROA O
ATOM   3665  N   ASP A 245      56.907 -19.366  56.949  1.00  0.00      PROA N
ATOM   3666  HN  ASP A 245      57.845 -19.186  57.236  1.00  0.00      PROA H
ATOM   3667  CA  ASP A 245      55.968 -18.236  56.851  1.00  0.00      PROA C
ATOM   3668  HA  ASP A 245      55.025 -18.603  56.472  1.00  0.00      PROA H
ATOM   3669  CB  ASP A 245      55.546 -17.747  58.297  1.00  0.00      PROA C
ATOM   3670  HB1 ASP A 245      56.447 -17.742  58.947  1.00  0.00      PROA H
ATOM   3671  HB2 ASP A 245      54.912 -18.580  58.669  1.00  0.00      PROA H
ATOM   3672  CG  ASP A 245      54.705 -16.501  58.469  1.00  0.00      PROA C
ATOM   3673  OD1 ASP A 245      54.230 -15.995  57.500  1.00  0.00      PROA O
ATOM   3674  OD2 ASP A 245      54.483 -16.131  59.633  1.00  0.00      PROA O
ATOM   3675  C   ASP A 245      56.518 -17.217  55.979  1.00  0.00      PROA C
ATOM   3676  O   ASP A 245      57.706 -16.944  56.059  1.00  0.00      PROA O
ATOM   3677  N   LEU A 246      55.795 -16.628  55.068  1.00  0.00      PROA N
ATOM   3678  HN  LEU A 246      54.855 -16.955  55.007  1.00  0.00      PROA H
ATOM   3679  CA  LEU A 246      56.317 -15.736  54.097  1.00  0.00      PROA C
ATOM   3680  HA  LEU A 246      57.317 -15.350  54.234  1.00  0.00      PROA H
ATOM   3681  CB  LEU A 246      56.279 -16.262  52.631  1.00  0.00      PROA C
ATOM   3682  HB1 LEU A 246      56.707 -15.522  51.921  1.00  0.00      PROA H
ATOM   3683  HB2 LEU A 246      55.247 -16.523  52.311  1.00  0.00      PROA H
ATOM   3684  CG  LEU A 246      57.166 -17.488  52.480  1.00  0.00      PROA C
ATOM   3685  HG  LEU A 246      57.962 -17.536  53.254  1.00  0.00      PROA H
ATOM   3686  CD1 LEU A 246      56.394 -18.837  52.578  1.00  0.00      PROA C
ATOM   3687 HD11 LEU A 246      55.687 -18.690  53.423  1.00  0.00      PROA H
ATOM   3688 HD12 LEU A 246      57.043 -19.690  52.872  1.00  0.00      PROA H
ATOM   3689 HD13 LEU A 246      55.769 -18.963  51.668  1.00  0.00      PROA H
ATOM   3690  CD2 LEU A 246      57.924 -17.445  51.158  1.00  0.00      PROA C
ATOM   3691 HD21 LEU A 246      57.267 -17.587  50.273  1.00  0.00      PROA H
ATOM   3692 HD22 LEU A 246      58.661 -18.276  51.154  1.00  0.00      PROA H
ATOM   3693 HD23 LEU A 246      58.560 -16.535  51.105  1.00  0.00      PROA H
ATOM   3694  C   LEU A 246      55.397 -14.525  54.073  1.00  0.00      PROA C
ATOM   3695  O   LEU A 246      55.450 -13.772  53.074  1.00  0.00      PROA O
ATOM   3696  N   ARG A 247      54.633 -14.156  55.191  1.00  0.00      PROA N
ATOM   3697  HN  ARG A 247      54.583 -14.708  56.020  1.00  0.00      PROA H
ATOM   3698  CA  ARG A 247      53.704 -13.040  55.106  1.00  0.00      PROA C
ATOM   3699  HA  ARG A 247      53.304 -13.003  54.103  1.00  0.00      PROA H
ATOM   3700  CB  ARG A 247      52.664 -13.287  56.164  1.00  0.00      PROA C
ATOM   3701  HB1 ARG A 247      52.046 -12.369  56.261  1.00  0.00      PROA H
ATOM   3702  HB2 ARG A 247      53.190 -13.503  57.118  1.00  0.00      PROA H
ATOM   3703  CG  ARG A 247      51.688 -14.367  55.694  1.00  0.00      PROA C
ATOM   3704  HG1 ARG A 247      52.214 -15.256  55.283  1.00  0.00      PROA H
ATOM   3705  HG2 ARG A 247      51.132 -13.930  54.837  1.00  0.00      PROA H
ATOM   3706  CD  ARG A 247      50.605 -14.833  56.679  1.00  0.00      PROA C
ATOM   3707  HD1 ARG A 247      49.935 -15.623  56.278  1.00  0.00      PROA H
ATOM   3708  HD2 ARG A 247      50.144 -13.845  56.891  1.00  0.00      PROA H
ATOM   3709  NE  ARG A 247      51.373 -15.340  57.831  1.00  0.00      PROA N
ATOM   3710  HE  ARG A 247      52.306 -15.686  57.731  1.00  0.00      PROA H
ATOM   3711  CZ  ARG A 247      50.885 -15.422  59.035  1.00  0.00      PROA C
ATOM   3712  NH1 ARG A 247      49.628 -15.089  59.378  1.00  0.00      PROA N
ATOM   3713 HH11 ARG A 247      48.934 -15.049  58.659  1.00  0.00      PROA H
ATOM   3714 HH12 ARG A 247      49.329 -15.496  60.241  1.00  0.00      PROA H
ATOM   3715  NH2 ARG A 247      51.788 -15.601  60.009  1.00  0.00      PROA N
ATOM   3716 HH21 ARG A 247      51.462 -15.624  60.954  1.00  0.00      PROA H
ATOM   3717 HH22 ARG A 247      52.725 -15.870  59.785  1.00  0.00      PROA H
ATOM   3718  C   ARG A 247      54.320 -11.663  55.231  1.00  0.00      PROA C
ATOM   3719  O   ARG A 247      53.657 -10.655  55.273  1.00  0.00      PROA O
ATOM   3720  N   TYR A 248      55.687 -11.603  55.171  1.00  0.00      PROA N
ATOM   3721  HN  TYR A 248      56.221 -12.445  55.131  1.00  0.00      PROA H
ATOM   3722  CA  TYR A 248      56.420 -10.406  54.914  1.00  0.00      PROA C
ATOM   3723  HA  TYR A 248      55.962  -9.692  55.582  1.00  0.00      PROA H
ATOM   3724  CB  TYR A 248      57.900 -10.663  55.257  1.00  0.00      PROA C
ATOM   3725  HB1 TYR A 248      58.545  -9.774  55.088  1.00  0.00      PROA H
ATOM   3726  HB2 TYR A 248      58.213 -11.460  54.550  1.00  0.00      PROA H
ATOM   3727  CG  TYR A 248      58.072 -11.248  56.659  1.00  0.00      PROA C
ATOM   3728  CD1 TYR A 248      58.536 -10.382  57.653  1.00  0.00      PROA C
ATOM   3729  HD1 TYR A 248      58.516  -9.328  57.420  1.00  0.00      PROA H
ATOM   3730  CE1 TYR A 248      58.977 -10.820  58.882  1.00  0.00      PROA C
ATOM   3731  HE1 TYR A 248      59.175 -10.148  59.704  1.00  0.00      PROA H
ATOM   3732  CZ  TYR A 248      59.002 -12.170  59.182  1.00  0.00      PROA C
ATOM   3733  OH  TYR A 248      59.496 -12.764  60.372  1.00  0.00      PROA O
ATOM   3734  HH  TYR A 248      59.627 -12.013  60.955  1.00  0.00      PROA H
ATOM   3735  CD2 TYR A 248      58.132 -12.675  56.951  1.00  0.00      PROA C
ATOM   3736  HD2 TYR A 248      57.937 -13.280  56.077  1.00  0.00      PROA H
ATOM   3737  CE2 TYR A 248      58.554 -13.078  58.216  1.00  0.00      PROA C
ATOM   3738  HE2 TYR A 248      58.686 -14.140  58.361  1.00  0.00      PROA H
ATOM   3739  C   TYR A 248      56.184  -9.797  53.527  1.00  0.00      PROA C
ATOM   3740  O   TYR A 248      55.626 -10.445  52.649  1.00  0.00      PROA O
ATOM   3741  N   ASP A 249      56.632  -8.592  53.224  1.00  0.00      PROA N
ATOM   3742  HN  ASP A 249      56.957  -7.931  53.896  1.00  0.00      PROA H
ATOM   3743  CA  ASP A 249      56.510  -8.082  51.831  1.00  0.00      PROA C
ATOM   3744  HA  ASP A 249      55.468  -8.273  51.621  1.00  0.00      PROA H
ATOM   3745  CB  ASP A 249      56.594  -6.546  51.750  1.00  0.00      PROA C
ATOM   3746  HB1 ASP A 249      55.800  -5.999  52.302  1.00  0.00      PROA H
ATOM   3747  HB2 ASP A 249      56.547  -6.131  50.721  1.00  0.00      PROA H
ATOM   3748  CG  ASP A 249      57.838  -5.970  52.444  1.00  0.00      PROA C
ATOM   3749  OD1 ASP A 249      57.811  -4.904  53.091  1.00  0.00      PROA O
ATOM   3750  OD2 ASP A 249      58.919  -6.541  52.133  1.00  0.00      PROA O
ATOM   3751  C   ASP A 249      57.181  -8.872  50.753  1.00  0.00      PROA C
ATOM   3752  O   ASP A 249      56.696  -9.084  49.617  1.00  0.00      PROA O
ATOM   3753  N   SER A 250      58.341  -9.432  51.107  1.00  0.00      PROA N
ATOM   3754  HN  SER A 250      58.584  -9.195  52.044  1.00  0.00      PROA H
ATOM   3755  CA  SER A 250      58.992 -10.459  50.229  1.00  0.00      PROA C
ATOM   3756  HA  SER A 250      58.350 -11.153  49.707  1.00  0.00      PROA H
ATOM   3757  CB  SER A 250      59.654  -9.781  49.126  1.00  0.00      PROA C
ATOM   3758  HB1 SER A 250      58.902  -9.246  48.508  1.00  0.00      PROA H
ATOM   3759  HB2 SER A 250      60.206 -10.547  48.541  1.00  0.00      PROA H
ATOM   3760  OG  SER A 250      60.518  -8.731  49.626  1.00  0.00      PROA O
ATOM   3761  HG1 SER A 250      59.962  -8.119  50.112  1.00  0.00      PROA H
ATOM   3762  C   SER A 250      60.037 -11.275  50.880  1.00  0.00      PROA C
ATOM   3763  O   SER A 250      60.598 -12.194  50.247  1.00  0.00      PROA O
ATOM   3764  N   GLY A 251      60.356 -11.096  52.223  1.00  0.00      PROA N
ATOM   3765  HN  GLY A 251      59.906 -10.358  52.719  1.00  0.00      PROA H
ATOM   3766  CA  GLY A 251      61.175 -12.019  52.979  1.00  0.00      PROA C
ATOM   3767  HA1 GLY A 251      61.721 -11.472  53.734  1.00  0.00      PROA H
ATOM   3768  HA2 GLY A 251      61.801 -12.528  52.262  1.00  0.00      PROA H
ATOM   3769  C   GLY A 251      60.440 -13.155  53.650  1.00  0.00      PROA C
ATOM   3770  O   GLY A 251      59.245 -13.317  53.487  1.00  0.00      PROA O
ATOM   3771  N   ALA A 252      61.100 -14.041  54.394  1.00  0.00      PROA N
ATOM   3772  HN  ALA A 252      62.094 -13.971  54.410  1.00  0.00      PROA H
ATOM   3773  CA  ALA A 252      60.482 -15.240  54.935  1.00  0.00      PROA C
ATOM   3774  HA  ALA A 252      59.452 -15.185  55.255  1.00  0.00      PROA H
ATOM   3775  CB  ALA A 252      60.583 -16.436  53.915  1.00  0.00      PROA C
ATOM   3776  HB1 ALA A 252      60.187 -17.355  54.397  1.00  0.00      PROA H
ATOM   3777  HB2 ALA A 252      61.615 -16.743  53.639  1.00  0.00      PROA H
ATOM   3778  HB3 ALA A 252      60.021 -16.121  53.010  1.00  0.00      PROA H
ATOM   3779  C   ALA A 252      61.121 -15.635  56.211  1.00  0.00      PROA C
ATOM   3780  O   ALA A 252      62.295 -15.481  56.391  1.00  0.00      PROA O
ATOM   3781  N   ALA A 253      60.397 -16.315  57.085  1.00  0.00      PROA N
ATOM   3782  HN  ALA A 253      59.444 -16.479  56.842  1.00  0.00      PROA H
ATOM   3783  CA  ALA A 253      60.878 -16.679  58.407  1.00  0.00      PROA C
ATOM   3784  HA  ALA A 253      61.955 -16.692  58.335  1.00  0.00      PROA H
ATOM   3785  CB  ALA A 253      60.427 -15.889  59.590  1.00  0.00      PROA C
ATOM   3786  HB1 ALA A 253      60.919 -14.892  59.573  1.00  0.00      PROA H
ATOM   3787  HB2 ALA A 253      60.594 -16.290  60.613  1.00  0.00      PROA H
ATOM   3788  HB3 ALA A 253      59.335 -15.685  59.601  1.00  0.00      PROA H
ATOM   3789  C   ALA A 253      60.426 -18.187  58.697  1.00  0.00      PROA C
ATOM   3790  O   ALA A 253      59.222 -18.468  58.583  1.00  0.00      PROA O
ATOM   3791  N   VAL A 254      61.372 -19.092  59.028  1.00  0.00      PROA N
ATOM   3792  HN  VAL A 254      62.338 -18.877  58.905  1.00  0.00      PROA H
ATOM   3793  CA  VAL A 254      61.213 -20.560  59.234  1.00  0.00      PROA C
ATOM   3794  HA  VAL A 254      60.263 -20.808  58.785  1.00  0.00      PROA H
ATOM   3795  CB  VAL A 254      62.336 -21.208  58.483  1.00  0.00      PROA C
ATOM   3796  HB  VAL A 254      63.344 -20.799  58.708  1.00  0.00      PROA H
ATOM   3797  CG1 VAL A 254      62.453 -22.726  58.787  1.00  0.00      PROA C
ATOM   3798 HG11 VAL A 254      63.291 -23.244  58.273  1.00  0.00      PROA H
ATOM   3799 HG12 VAL A 254      61.505 -23.261  58.566  1.00  0.00      PROA H
ATOM   3800 HG13 VAL A 254      62.554 -22.950  59.871  1.00  0.00      PROA H
ATOM   3801  CG2 VAL A 254      62.127 -20.974  56.973  1.00  0.00      PROA C
ATOM   3802 HG21 VAL A 254      61.386 -21.615  56.451  1.00  0.00      PROA H
ATOM   3803 HG22 VAL A 254      63.077 -21.202  56.443  1.00  0.00      PROA H
ATOM   3804 HG23 VAL A 254      61.887 -19.936  56.656  1.00  0.00      PROA H
ATOM   3805  C   VAL A 254      61.140 -20.798  60.707  1.00  0.00      PROA C
ATOM   3806  O   VAL A 254      62.030 -20.334  61.433  1.00  0.00      PROA O
ATOM   3807  N   GLY A 255      60.061 -21.511  61.137  1.00  0.00      PROA N
ATOM   3808  HN  GLY A 255      59.373 -21.877  60.515  1.00  0.00      PROA H
ATOM   3809  CA  GLY A 255      59.898 -22.002  62.524  1.00  0.00      PROA C
ATOM   3810  HA1 GLY A 255      58.836 -22.027  62.717  1.00  0.00      PROA H
ATOM   3811  HA2 GLY A 255      60.389 -21.376  63.255  1.00  0.00      PROA H
ATOM   3812  C   GLY A 255      60.386 -23.364  62.501  1.00  0.00      PROA C
ATOM   3813  O   GLY A 255      60.004 -24.176  61.678  1.00  0.00      PROA O
ATOM   3814  N   TRP A 256      61.329 -23.743  63.419  1.00  0.00      PROA N
ATOM   3815  HN  TRP A 256      61.575 -23.145  64.177  1.00  0.00      PROA H
ATOM   3816  CA  TRP A 256      61.948 -25.119  63.504  1.00  0.00      PROA C
ATOM   3817  HA  TRP A 256      61.642 -25.718  62.659  1.00  0.00      PROA H
ATOM   3818  CB  TRP A 256      63.530 -25.115  63.489  1.00  0.00      PROA C
ATOM   3819  HB1 TRP A 256      63.839 -26.120  63.129  1.00  0.00      PROA H
ATOM   3820  HB2 TRP A 256      63.888 -24.970  64.530  1.00  0.00      PROA H
ATOM   3821  CG  TRP A 256      64.214 -24.194  62.586  1.00  0.00      PROA C
ATOM   3822  CD1 TRP A 256      64.305 -22.810  62.665  1.00  0.00      PROA C
ATOM   3823  HD1 TRP A 256      63.935 -22.256  63.515  1.00  0.00      PROA H
ATOM   3824  NE1 TRP A 256      64.936 -22.299  61.569  1.00  0.00      PROA N
ATOM   3825  HE1 TRP A 256      65.249 -21.375  61.594  1.00  0.00      PROA H
ATOM   3826  CE2 TRP A 256      65.194 -23.337  60.675  1.00  0.00      PROA C
ATOM   3827  CD2 TRP A 256      64.695 -24.534  61.313  1.00  0.00      PROA C
ATOM   3828  CE3 TRP A 256      64.823 -25.762  60.556  1.00  0.00      PROA C
ATOM   3829  HE3 TRP A 256      64.459 -26.662  61.028  1.00  0.00      PROA H
ATOM   3830  CZ3 TRP A 256      65.595 -25.793  59.399  1.00  0.00      PROA C
ATOM   3831  HZ3 TRP A 256      65.564 -26.730  58.863  1.00  0.00      PROA H
ATOM   3832  CZ2 TRP A 256      65.888 -23.324  59.448  1.00  0.00      PROA C
ATOM   3833  HZ2 TRP A 256      66.271 -22.389  59.064  1.00  0.00      PROA H
ATOM   3834  CH2 TRP A 256      66.077 -24.531  58.881  1.00  0.00      PROA C
ATOM   3835  HH2 TRP A 256      66.595 -24.625  57.937  1.00  0.00      PROA H
ATOM   3836  C   TRP A 256      61.361 -25.736  64.761  1.00  0.00      PROA C
ATOM   3837  O   TRP A 256      60.614 -25.089  65.498  1.00  0.00      PROA O
ATOM   3838  N   ALA A 257      61.681 -27.047  64.972  1.00  0.00      PROA N
ATOM   3839  HN  ALA A 257      62.350 -27.377  64.310  1.00  0.00      PROA H
ATOM   3840  CA  ALA A 257      61.461 -27.890  66.114  1.00  0.00      PROA C
ATOM   3841  HA  ALA A 257      60.456 -27.711  66.466  1.00  0.00      PROA H
ATOM   3842  CB  ALA A 257      61.685 -29.315  65.657  1.00  0.00      PROA C
ATOM   3843  HB1 ALA A 257      61.315 -30.002  66.448  1.00  0.00      PROA H
ATOM   3844  HB2 ALA A 257      62.782 -29.486  65.615  1.00  0.00      PROA H
ATOM   3845  HB3 ALA A 257      61.192 -29.445  64.670  1.00  0.00      PROA H
ATOM   3846  C   ALA A 257      62.414 -27.488  67.343  1.00  0.00      PROA C
ATOM   3847  O   ALA A 257      63.586 -27.397  67.029  1.00  0.00      PROA O
ATOM   3848  N   PRO A 258      61.975 -27.198  68.634  1.00  0.00      PROA N
ATOM   3849  CD  PRO A 258      60.565 -27.375  69.044  1.00  0.00      PROA C
ATOM   3850  HD1 PRO A 258      60.169 -28.393  68.839  1.00  0.00      PROA H
ATOM   3851  HD2 PRO A 258      59.965 -26.557  68.592  1.00  0.00      PROA H
ATOM   3852  CA  PRO A 258      62.822 -26.915  69.845  1.00  0.00      PROA C
ATOM   3853  HA  PRO A 258      62.853 -25.839  69.930  1.00  0.00      PROA H
ATOM   3854  CB  PRO A 258      62.010 -27.419  71.038  1.00  0.00      PROA C
ATOM   3855  HB1 PRO A 258      62.336 -26.901  71.965  1.00  0.00      PROA H
ATOM   3856  HB2 PRO A 258      62.082 -28.528  71.063  1.00  0.00      PROA H
ATOM   3857  CG  PRO A 258      60.611 -27.137  70.527  1.00  0.00      PROA C
ATOM   3858  HG1 PRO A 258      59.936 -27.892  70.985  1.00  0.00      PROA H
ATOM   3859  HG2 PRO A 258      60.398 -26.060  70.693  1.00  0.00      PROA H
ATOM   3860  C   PRO A 258      64.241 -27.336  69.934  1.00  0.00      PROA C
ATOM   3861  O   PRO A 258      64.457 -28.533  69.830  1.00  0.00      PROA O
ATOM   3862  N   LEU A 259      65.104 -26.372  70.150  1.00  0.00      PROA N
ATOM   3863  HN  LEU A 259      64.642 -25.500  70.005  1.00  0.00      PROA H
ATOM   3864  CA  LEU A 259      66.538 -26.501  70.433  1.00  0.00      PROA C
ATOM   3865  HA  LEU A 259      66.767 -27.535  70.646  1.00  0.00      PROA H
ATOM   3866  CB  LEU A 259      67.303 -25.927  69.175  1.00  0.00      PROA C
ATOM   3867  HB1 LEU A 259      68.365 -25.649  69.346  1.00  0.00      PROA H
ATOM   3868  HB2 LEU A 259      66.833 -24.952  68.929  1.00  0.00      PROA H
ATOM   3869  CG  LEU A 259      67.170 -26.691  67.854  1.00  0.00      PROA C
ATOM   3870  HG  LEU A 259      66.072 -26.773  67.707  1.00  0.00      PROA H
ATOM   3871  CD1 LEU A 259      67.842 -26.000  66.711  1.00  0.00      PROA C
ATOM   3872 HD11 LEU A 259      67.631 -26.380  65.688  1.00  0.00      PROA H
ATOM   3873 HD12 LEU A 259      68.930 -25.892  66.911  1.00  0.00      PROA H
ATOM   3874 HD13 LEU A 259      67.400 -24.989  66.587  1.00  0.00      PROA H
ATOM   3875  CD2 LEU A 259      67.769 -28.099  68.082  1.00  0.00      PROA C
ATOM   3876 HD21 LEU A 259      67.509 -28.779  67.242  1.00  0.00      PROA H
ATOM   3877 HD22 LEU A 259      67.362 -28.627  68.971  1.00  0.00      PROA H
ATOM   3878 HD23 LEU A 259      68.857 -27.935  68.237  1.00  0.00      PROA H
ATOM   3879  C   LEU A 259      67.003 -25.676  71.643  1.00  0.00      PROA C
ATOM   3880  O   LEU A 259      66.467 -24.600  71.911  1.00  0.00      PROA O
ATOM   3881  N   PRO A 260      68.066 -26.142  72.315  1.00  0.00      PROA N
ATOM   3882  CD  PRO A 260      68.809 -27.412  72.171  1.00  0.00      PROA C
ATOM   3883  HD1 PRO A 260      69.312 -27.498  71.184  1.00  0.00      PROA H
ATOM   3884  HD2 PRO A 260      68.097 -28.262  72.239  1.00  0.00      PROA H
ATOM   3885  CA  PRO A 260      68.741 -25.258  73.339  1.00  0.00      PROA C
ATOM   3886  HA  PRO A 260      68.239 -25.355  74.290  1.00  0.00      PROA H
ATOM   3887  CB  PRO A 260      70.113 -25.965  73.551  1.00  0.00      PROA C
ATOM   3888  HB1 PRO A 260      70.297 -25.713  74.617  1.00  0.00      PROA H
ATOM   3889  HB2 PRO A 260      70.906 -25.578  72.876  1.00  0.00      PROA H
ATOM   3890  CG  PRO A 260      69.767 -27.461  73.343  1.00  0.00      PROA C
ATOM   3891  HG1 PRO A 260      70.648 -28.121  73.193  1.00  0.00      PROA H
ATOM   3892  HG2 PRO A 260      69.201 -27.838  74.221  1.00  0.00      PROA H
ATOM   3893  C   PRO A 260      68.864 -23.746  73.025  1.00  0.00      PROA C
ATOM   3894  O   PRO A 260      69.197 -23.500  71.840  1.00  0.00      PROA O
ATOM   3895  N   PRO A 261      68.667 -22.779  73.954  1.00  0.00      PROA N
ATOM   3896  CD  PRO A 261      68.014 -23.037  75.215  1.00  0.00      PROA C
ATOM   3897  HD1 PRO A 261      68.572 -23.809  75.786  1.00  0.00      PROA H
ATOM   3898  HD2 PRO A 261      66.945 -23.288  75.049  1.00  0.00      PROA H
ATOM   3899  CA  PRO A 261      69.341 -21.408  74.042  1.00  0.00      PROA C
ATOM   3900  HA  PRO A 261      68.725 -20.689  73.523  1.00  0.00      PROA H
ATOM   3901  CB  PRO A 261      69.334 -21.064  75.521  1.00  0.00      PROA C
ATOM   3902  HB1 PRO A 261      69.312 -19.966  75.690  1.00  0.00      PROA H
ATOM   3903  HB2 PRO A 261      70.199 -21.513  76.054  1.00  0.00      PROA H
ATOM   3904  CG  PRO A 261      67.986 -21.680  75.980  1.00  0.00      PROA C
ATOM   3905  HG1 PRO A 261      67.882 -21.971  77.048  1.00  0.00      PROA H
ATOM   3906  HG2 PRO A 261      67.060 -21.145  75.679  1.00  0.00      PROA H
ATOM   3907  C   PRO A 261      70.835 -21.449  73.537  1.00  0.00      PROA C
ATOM   3908  O   PRO A 261      71.468 -22.516  73.655  1.00  0.00      PROA O
ATOM   3909  N   GLU A 262      71.428 -20.368  72.967  1.00  0.00      PROA N
ATOM   3910  HN  GLU A 262      70.842 -19.564  72.909  1.00  0.00      PROA H
ATOM   3911  CA  GLU A 262      72.753 -20.268  72.450  1.00  0.00      PROA C
ATOM   3912  HA  GLU A 262      73.110 -21.248  72.170  1.00  0.00      PROA H
ATOM   3913  CB  GLU A 262      72.718 -19.341  71.191  1.00  0.00      PROA C
ATOM   3914  HB1 GLU A 262      73.726 -18.993  70.880  1.00  0.00      PROA H
ATOM   3915  HB2 GLU A 262      72.113 -18.430  71.391  1.00  0.00      PROA H
ATOM   3916  CG  GLU A 262      72.032 -20.162  70.064  1.00  0.00      PROA C
ATOM   3917  HG1 GLU A 262      71.291 -20.865  70.501  1.00  0.00      PROA H
ATOM   3918  HG2 GLU A 262      72.816 -20.784  69.583  1.00  0.00      PROA H
ATOM   3919  CD  GLU A 262      71.171 -19.340  69.068  1.00  0.00      PROA C
ATOM   3920  OE1 GLU A 262      70.197 -18.683  69.483  1.00  0.00      PROA O
ATOM   3921  OE2 GLU A 262      71.446 -19.235  67.835  1.00  0.00      PROA O
ATOM   3922  C   GLU A 262      73.696 -19.691  73.515  1.00  0.00      PROA C
ATOM   3923  O   GLU A 262      73.339 -18.994  74.472  1.00  0.00      PROA O
ATOM   3924  N   GLU A 263      75.026 -19.938  73.381  1.00  0.00      PROA N
ATOM   3925  HN  GLU A 263      75.421 -20.477  72.641  1.00  0.00      PROA H
ATOM   3926  CA  GLU A 263      75.987 -19.561  74.386  1.00  0.00      PROA C
ATOM   3927  HA  GLU A 263      75.513 -19.011  75.185  1.00  0.00      PROA H
ATOM   3928  CB  GLU A 263      76.738 -20.737  74.980  1.00  0.00      PROA C
ATOM   3929  HB1 GLU A 263      76.000 -21.404  75.475  1.00  0.00      PROA H
ATOM   3930  HB2 GLU A 263      77.363 -20.336  75.806  1.00  0.00      PROA H
ATOM   3931  CG  GLU A 263      77.619 -21.609  73.999  1.00  0.00      PROA C
ATOM   3932  HG1 GLU A 263      78.419 -21.028  73.492  1.00  0.00      PROA H
ATOM   3933  HG2 GLU A 263      77.105 -22.087  73.138  1.00  0.00      PROA H
ATOM   3934  CD  GLU A 263      78.240 -22.878  74.683  1.00  0.00      PROA C
ATOM   3935  OE1 GLU A 263      77.934 -23.251  75.811  1.00  0.00      PROA O
ATOM   3936  OE2 GLU A 263      79.110 -23.520  74.077  1.00  0.00      PROA O
ATOM   3937  C   GLU A 263      76.960 -18.557  73.788  1.00  0.00      PROA C
ATOM   3938  O   GLU A 263      77.934 -18.184  74.414  1.00  0.00      PROA O
ATOM   3939  N   SER A 264      76.652 -18.045  72.607  1.00  0.00      PROA N
ATOM   3940  HN  SER A 264      75.820 -18.190  72.077  1.00  0.00      PROA H
ATOM   3941  CA  SER A 264      77.449 -17.153  71.799  1.00  0.00      PROA C
ATOM   3942  HA  SER A 264      78.351 -16.852  72.311  1.00  0.00      PROA H
ATOM   3943  CB  SER A 264      77.875 -17.892  70.497  1.00  0.00      PROA C
ATOM   3944  HB1 SER A 264      78.475 -17.231  69.836  1.00  0.00      PROA H
ATOM   3945  HB2 SER A 264      77.000 -18.274  69.929  1.00  0.00      PROA H
ATOM   3946  OG  SER A 264      78.674 -19.027  70.651  1.00  0.00      PROA O
ATOM   3947  HG1 SER A 264      78.050 -19.741  70.801  1.00  0.00      PROA H
ATOM   3948  C   SER A 264      76.689 -15.868  71.331  1.00  0.00      PROA C
ATOM   3949  O   SER A 264      75.744 -15.954  70.527  1.00  0.00      PROA O
ATOM   3950  N   THR A 265      77.167 -14.669  71.704  1.00  0.00      PROA N
ATOM   3951  HN  THR A 265      77.922 -14.487  72.329  1.00  0.00      PROA H
ATOM   3952  CA  THR A 265      76.500 -13.437  71.246  1.00  0.00      PROA C
ATOM   3953  HA  THR A 265      75.444 -13.659  71.199  1.00  0.00      PROA H
ATOM   3954  CB  THR A 265      76.779 -12.177  72.116  1.00  0.00      PROA C
ATOM   3955  HB  THR A 265      76.471 -11.214  71.655  1.00  0.00      PROA H
ATOM   3956  OG1 THR A 265      78.176 -11.986  72.407  1.00  0.00      PROA O
ATOM   3957  HG1 THR A 265      78.486 -11.525  71.624  1.00  0.00      PROA H
ATOM   3958  CG2 THR A 265      75.968 -12.417  73.371  1.00  0.00      PROA C
ATOM   3959 HG21 THR A 265      76.265 -13.371  73.857  1.00  0.00      PROA H
ATOM   3960 HG22 THR A 265      74.884 -12.531  73.153  1.00  0.00      PROA H
ATOM   3961 HG23 THR A 265      76.098 -11.596  74.108  1.00  0.00      PROA H
ATOM   3962  C   THR A 265      77.037 -13.115  69.810  1.00  0.00      PROA C
ATOM   3963  O   THR A 265      78.162 -13.513  69.497  1.00  0.00      PROA O
ATOM   3964  N   GLN A 266      76.305 -12.491  68.878  1.00  0.00      PROA N
ATOM   3965  HN  GLN A 266      75.357 -12.226  69.031  1.00  0.00      PROA H
ATOM   3966  CA  GLN A 266      76.826 -12.115  67.559  1.00  0.00      PROA C
ATOM   3967  HA  GLN A 266      77.689 -12.694  67.266  1.00  0.00      PROA H
ATOM   3968  CB  GLN A 266      75.835 -12.222  66.370  1.00  0.00      PROA C
ATOM   3969  HB1 GLN A 266      76.004 -11.461  65.578  1.00  0.00      PROA H
ATOM   3970  HB2 GLN A 266      74.880 -11.966  66.876  1.00  0.00      PROA H
ATOM   3971  CG  GLN A 266      75.791 -13.617  65.672  1.00  0.00      PROA C
ATOM   3972  HG1 GLN A 266      76.547 -13.633  64.858  1.00  0.00      PROA H
ATOM   3973  HG2 GLN A 266      74.753 -13.620  65.276  1.00  0.00      PROA H
ATOM   3974  CD  GLN A 266      76.116 -14.854  66.530  1.00  0.00      PROA C
ATOM   3975  OE1 GLN A 266      77.136 -15.533  66.218  1.00  0.00      PROA O
ATOM   3976  NE2 GLN A 266      75.268 -15.289  67.440  1.00  0.00      PROA N
ATOM   3977 HE21 GLN A 266      74.533 -14.666  67.707  1.00  0.00      PROA H
ATOM   3978 HE22 GLN A 266      75.483 -16.081  68.012  1.00  0.00      PROA H
ATOM   3979  C   GLN A 266      77.328 -10.644  67.676  1.00  0.00      PROA C
ATOM   3980  O   GLN A 266      76.873  -9.872  68.560  1.00  0.00      PROA O
ATOM   3981  N   GLN A 267      78.214 -10.209  66.695  1.00  0.00      PROA N
ATOM   3982  HN  GLN A 267      78.665 -10.836  66.063  1.00  0.00      PROA H
ATOM   3983  CA  GLN A 267      78.566  -8.794  66.397  1.00  0.00      PROA C
ATOM   3984  HA  GLN A 267      78.747  -8.282  67.330  1.00  0.00      PROA H
ATOM   3985  CB  GLN A 267      79.889  -8.735  65.516  1.00  0.00      PROA C
ATOM   3986  HB1 GLN A 267      80.008  -7.651  65.306  1.00  0.00      PROA H
ATOM   3987  HB2 GLN A 267      79.742  -9.172  64.505  1.00  0.00      PROA H
ATOM   3988  CG  GLN A 267      81.053  -9.373  66.182  1.00  0.00      PROA C
ATOM   3989  HG1 GLN A 267      81.928  -9.445  65.502  1.00  0.00      PROA H
ATOM   3990  HG2 GLN A 267      80.773 -10.365  66.597  1.00  0.00      PROA H
ATOM   3991  CD  GLN A 267      81.429  -8.618  67.420  1.00  0.00      PROA C
ATOM   3992  OE1 GLN A 267      80.978  -9.031  68.491  1.00  0.00      PROA O
ATOM   3993  NE2 GLN A 267      82.237  -7.571  67.213  1.00  0.00      PROA N
ATOM   3994 HE21 GLN A 267      82.571  -6.980  67.947  1.00  0.00      PROA H
ATOM   3995 HE22 GLN A 267      82.642  -7.562  66.298  1.00  0.00      PROA H
ATOM   3996  C   GLN A 267      77.341  -8.132  65.818  1.00  0.00      PROA C
ATOM   3997  O   GLN A 267      76.562  -8.812  65.132  1.00  0.00      PROA O
ATOM   3998  N   GLN A 268      77.175  -6.843  66.110  1.00  0.00      PROA N
ATOM   3999  HN  GLN A 268      77.954  -6.363  66.506  1.00  0.00      PROA H
ATOM   4000  CA  GLN A 268      75.972  -6.142  65.919  1.00  0.00      PROA C
ATOM   4001  HA  GLN A 268      75.182  -6.798  65.587  1.00  0.00      PROA H
ATOM   4002  CB  GLN A 268      75.639  -5.322  67.226  1.00  0.00      PROA C
ATOM   4003  HB1 GLN A 268      74.836  -4.570  67.075  1.00  0.00      PROA H
ATOM   4004  HB2 GLN A 268      76.515  -4.675  67.446  1.00  0.00      PROA H
ATOM   4005  CG  GLN A 268      75.190  -6.170  68.393  1.00  0.00      PROA C
ATOM   4006  HG1 GLN A 268      74.616  -5.659  69.195  1.00  0.00      PROA H
ATOM   4007  HG2 GLN A 268      76.144  -6.532  68.833  1.00  0.00      PROA H
ATOM   4008  CD  GLN A 268      74.179  -7.231  67.963  1.00  0.00      PROA C
ATOM   4009  OE1 GLN A 268      73.045  -6.793  67.572  1.00  0.00      PROA O
ATOM   4010  NE2 GLN A 268      74.483  -8.522  67.951  1.00  0.00      PROA N
ATOM   4011 HE21 GLN A 268      75.447  -8.772  68.044  1.00  0.00      PROA H
ATOM   4012 HE22 GLN A 268      73.671  -9.101  67.882  1.00  0.00      PROA H
ATOM   4013  C   GLN A 268      76.123  -5.175  64.768  1.00  0.00      PROA C
ATOM   4014  O   GLN A 268      77.217  -4.678  64.587  1.00  0.00      PROA O
ATOM   4015  N   ASN A 269      75.054  -4.954  63.979  1.00  0.00      PROA N
ATOM   4016  HN  ASN A 269      74.151  -5.238  64.293  1.00  0.00      PROA H
ATOM   4017  CA  ASN A 269      75.084  -3.972  62.819  1.00  0.00      PROA C
ATOM   4018  HA  ASN A 269      76.125  -3.689  62.767  1.00  0.00      PROA H
ATOM   4019  CB  ASN A 269      74.781  -4.340  61.344  1.00  0.00      PROA C
ATOM   4020  HB1 ASN A 269      74.857  -3.439  60.698  1.00  0.00      PROA H
ATOM   4021  HB2 ASN A 269      73.741  -4.729  61.333  1.00  0.00      PROA H
ATOM   4022  CG  ASN A 269      75.758  -5.366  60.918  1.00  0.00      PROA C
ATOM   4023  OD1 ASN A 269      75.612  -6.624  61.018  1.00  0.00      PROA O
ATOM   4024  ND2 ASN A 269      76.874  -4.954  60.222  1.00  0.00      PROA N
ATOM   4025 HD21 ASN A 269      77.465  -5.628  59.779  1.00  0.00      PROA H
ATOM   4026 HD22 ASN A 269      77.087  -3.978  60.241  1.00  0.00      PROA H
ATOM   4027  C   ASN A 269      74.364  -2.713  63.234  1.00  0.00      PROA C
ATOM   4028  O   ASN A 269      74.580  -1.721  62.517  1.00  0.00      PROA O
ATOM   4029  N   GLN A 270      73.720  -2.559  64.390  1.00  0.00      PROA N
ATOM   4030  HN  GLN A 270      73.458  -3.336  64.957  1.00  0.00      PROA H
ATOM   4031  CA  GLN A 270      73.181  -1.306  64.827  1.00  0.00      PROA C
ATOM   4032  HA  GLN A 270      73.046  -0.721  63.929  1.00  0.00      PROA H
ATOM   4033  CB  GLN A 270      71.792  -1.510  65.440  1.00  0.00      PROA C
ATOM   4034  HB1 GLN A 270      71.320  -0.516  65.594  1.00  0.00      PROA H
ATOM   4035  HB2 GLN A 270      71.826  -2.040  66.416  1.00  0.00      PROA H
ATOM   4036  CG  GLN A 270      70.718  -2.295  64.602  1.00  0.00      PROA C
ATOM   4037  HG1 GLN A 270      69.862  -2.563  65.258  1.00  0.00      PROA H
ATOM   4038  HG2 GLN A 270      71.170  -3.281  64.362  1.00  0.00      PROA H
ATOM   4039  CD  GLN A 270      70.132  -1.596  63.332  1.00  0.00      PROA C
ATOM   4040  OE1 GLN A 270      68.870  -1.392  63.352  1.00  0.00      PROA O
ATOM   4041  NE2 GLN A 270      70.948  -1.269  62.272  1.00  0.00      PROA N
ATOM   4042 HE21 GLN A 270      71.919  -1.207  62.502  1.00  0.00      PROA H
ATOM   4043 HE22 GLN A 270      70.487  -1.095  61.401  1.00  0.00      PROA H
ATOM   4044  C   GLN A 270      74.201  -0.426  65.712  1.00  0.00      PROA C
ATOM   4045  O   GLN A 270      75.158  -0.917  66.223  1.00  0.00      PROA O
ATOM   4046  N   ALA A 271      74.107   0.940  65.706  1.00  0.00      PROA N
ATOM   4047  HN  ALA A 271      73.343   1.425  65.286  1.00  0.00      PROA H
ATOM   4048  CA  ALA A 271      74.970   1.803  66.544  1.00  0.00      PROA C
ATOM   4049  HA  ALA A 271      75.955   1.424  66.311  1.00  0.00      PROA H
ATOM   4050  CB  ALA A 271      74.832   3.305  66.226  1.00  0.00      PROA C
ATOM   4051  HB1 ALA A 271      75.352   3.868  67.030  1.00  0.00      PROA H
ATOM   4052  HB2 ALA A 271      73.735   3.483  66.244  1.00  0.00      PROA H
ATOM   4053  HB3 ALA A 271      75.353   3.509  65.267  1.00  0.00      PROA H
ATOM   4054  C   ALA A 271      74.660   1.581  68.046  1.00  0.00      PROA C
ATOM   4055  O   ALA A 271      73.531   1.487  68.480  1.00  0.00      PROA O
ATOM   4056  N   GLN A 272      75.697   1.454  68.839  1.00  0.00      PROA N
ATOM   4057  HN  GLN A 272      76.580   1.663  68.425  1.00  0.00      PROA H
ATOM   4058  CA  GLN A 272      75.712   1.153  70.283  1.00  0.00      PROA C
ATOM   4059  HA  GLN A 272      74.895   0.458  70.405  1.00  0.00      PROA H
ATOM   4060  CB  GLN A 272      77.149   0.598  70.775  1.00  0.00      PROA C
ATOM   4061  HB1 GLN A 272      77.206   0.500  71.880  1.00  0.00      PROA H
ATOM   4062  HB2 GLN A 272      77.916   1.336  70.456  1.00  0.00      PROA H
ATOM   4063  CG  GLN A 272      77.673  -0.752  70.192  1.00  0.00      PROA C
ATOM   4064  HG1 GLN A 272      78.667  -0.967  70.640  1.00  0.00      PROA H
ATOM   4065  HG2 GLN A 272      77.794  -0.445  69.131  1.00  0.00      PROA H
ATOM   4066  CD  GLN A 272      76.642  -1.845  70.353  1.00  0.00      PROA C
ATOM   4067  OE1 GLN A 272      76.003  -2.186  69.391  1.00  0.00      PROA O
ATOM   4068  NE2 GLN A 272      76.461  -2.496  71.526  1.00  0.00      PROA N
ATOM   4069 HE21 GLN A 272      75.693  -2.991  71.933  1.00  0.00      PROA H
ATOM   4070 HE22 GLN A 272      77.144  -2.277  72.222  1.00  0.00      PROA H
ATOM   4071  C   GLN A 272      75.314   2.367  71.086  1.00  0.00      PROA C
ATOM   4072  O   GLN A 272      75.545   3.492  70.700  1.00  0.00      PROA O
ATOM   4073  N   ALA A 273      74.854   2.151  72.288  1.00  0.00      PROA N
ATOM   4074  HN  ALA A 273      74.692   1.277  72.741  1.00  0.00      PROA H
ATOM   4075  CA  ALA A 273      74.571   3.281  73.179  1.00  0.00      PROA C
ATOM   4076  HA  ALA A 273      73.963   3.964  72.603  1.00  0.00      PROA H
ATOM   4077  CB  ALA A 273      73.567   2.851  74.253  1.00  0.00      PROA C
ATOM   4078  HB1 ALA A 273      73.164   3.770  74.728  1.00  0.00      PROA H
ATOM   4079  HB2 ALA A 273      74.052   2.098  74.911  1.00  0.00      PROA H
ATOM   4080  HB3 ALA A 273      72.724   2.278  73.810  1.00  0.00      PROA H
ATOM   4081  C   ALA A 273      75.823   4.003  73.715  1.00  0.00      PROA C
ATOM   4082  O   ALA A 273      76.872   3.407  73.998  1.00  0.00      PROA O
ATOM   4083  N   GLU A 274      75.717   5.361  73.723  1.00  0.00      PROA N
ATOM   4084  HN  GLU A 274      74.884   5.826  73.434  1.00  0.00      PROA H
ATOM   4085  CA  GLU A 274      76.683   6.375  74.230  1.00  0.00      PROA C
ATOM   4086  HA  GLU A 274      76.395   7.325  73.803  1.00  0.00      PROA H
ATOM   4087  CB  GLU A 274      76.678   6.456  75.775  1.00  0.00      PROA C
ATOM   4088  HB1 GLU A 274      77.364   7.285  76.050  1.00  0.00      PROA H
ATOM   4089  HB2 GLU A 274      76.956   5.449  76.153  1.00  0.00      PROA H
ATOM   4090  CG  GLU A 274      75.284   6.823  76.354  1.00  0.00      PROA C
ATOM   4091  HG1 GLU A 274      74.517   6.188  75.861  1.00  0.00      PROA H
ATOM   4092  HG2 GLU A 274      75.011   7.893  76.226  1.00  0.00      PROA H
ATOM   4093  CD  GLU A 274      75.293   6.632  77.862  1.00  0.00      PROA C
ATOM   4094  OE1 GLU A 274      75.254   7.624  78.684  1.00  0.00      PROA O
ATOM   4095  OE2 GLU A 274      75.352   5.489  78.306  1.00  0.00      PROA O
ATOM   4096  C   GLU A 274      78.122   6.178  73.683  1.00  0.00      PROA C
ATOM   4097  O   GLU A 274      79.075   5.792  74.382  1.00  0.00      PROA O
ATOM   4098  N   GLN A 275      78.285   6.589  72.473  1.00  0.00      PROA N
ATOM   4099  HN  GLN A 275      77.515   6.798  71.875  1.00  0.00      PROA H
ATOM   4100  CA  GLN A 275      79.531   6.528  71.690  1.00  0.00      PROA C
ATOM   4101  HA  GLN A 275      80.324   6.178  72.335  1.00  0.00      PROA H
ATOM   4102  CB  GLN A 275      79.438   5.559  70.483  1.00  0.00      PROA C
ATOM   4103  HB1 GLN A 275      80.483   5.258  70.256  1.00  0.00      PROA H
ATOM   4104  HB2 GLN A 275      78.918   5.951  69.583  1.00  0.00      PROA H
ATOM   4105  CG  GLN A 275      78.720   4.203  70.759  1.00  0.00      PROA C
ATOM   4106  HG1 GLN A 275      78.433   3.723  69.799  1.00  0.00      PROA H
ATOM   4107  HG2 GLN A 275      77.798   4.411  71.344  1.00  0.00      PROA H
ATOM   4108  CD  GLN A 275      79.601   3.164  71.361  1.00  0.00      PROA C
ATOM   4109  OE1 GLN A 275      80.265   2.345  70.712  1.00  0.00      PROA O
ATOM   4110  NE2 GLN A 275      79.572   3.033  72.723  1.00  0.00      PROA N
ATOM   4111 HE21 GLN A 275      78.860   3.369  73.340  1.00  0.00      PROA H
ATOM   4112 HE22 GLN A 275      80.185   2.326  73.076  1.00  0.00      PROA H
ATOM   4113  C   GLN A 275      79.953   7.970  71.224  1.00  0.00      PROA C
ATOM   4114  O   GLN A 275      79.126   8.577  70.513  1.00  0.00      PROA O
ATOM   4115  N   GLN A 276      81.077   8.418  71.708  1.00  0.00      PROA N
ATOM   4116  HN  GLN A 276      81.459   7.939  72.494  1.00  0.00      PROA H
ATOM   4117  CA  GLN A 276      81.734   9.617  71.187  1.00  0.00      PROA C
ATOM   4118  HA  GLN A 276      81.076  10.200  70.559  1.00  0.00      PROA H
ATOM   4119  CB  GLN A 276      82.175  10.438  72.398  1.00  0.00      PROA C
ATOM   4120  HB1 GLN A 276      82.709  11.334  72.015  1.00  0.00      PROA H
ATOM   4121  HB2 GLN A 276      82.846   9.990  73.162  1.00  0.00      PROA H
ATOM   4122  CG  GLN A 276      80.965  10.938  73.272  1.00  0.00      PROA C
ATOM   4123  HG1 GLN A 276      81.316  11.801  73.877  1.00  0.00      PROA H
ATOM   4124  HG2 GLN A 276      80.722  10.069  73.919  1.00  0.00      PROA H
ATOM   4125  CD  GLN A 276      79.697  11.386  72.555  1.00  0.00      PROA C
ATOM   4126  OE1 GLN A 276      79.640  12.230  71.660  1.00  0.00      PROA O
ATOM   4127  NE2 GLN A 276      78.555  10.812  72.998  1.00  0.00      PROA N
ATOM   4128 HE21 GLN A 276      77.654  11.015  72.613  1.00  0.00      PROA H
ATOM   4129 HE22 GLN A 276      78.587  10.092  73.691  1.00  0.00      PROA H
ATOM   4130  C   GLN A 276      82.827   9.241  70.194  1.00  0.00      PROA C
ATOM   4131  OT1 GLN A 276      83.689   8.437  70.569  1.00  0.00      PROA O
ATOM   4132  OT2 GLN A 276      82.899   9.696  69.048  1.00  0.00      PROA O
ATOM   4133  N   MET B   1      20.042  -8.835 -41.841  1.00  0.00      PROB N
ATOM   4134  HT1 MET B   1      19.653  -9.572 -42.463  1.00  0.00      PROB H
ATOM   4135  HT2 MET B   1      19.743  -9.204 -40.915  1.00  0.00      PROB H
ATOM   4136  HT3 MET B   1      21.076  -8.768 -41.745  1.00  0.00      PROB H
ATOM   4137  CA  MET B   1      19.259  -7.529 -42.110  1.00  0.00      PROB C
ATOM   4138  HA  MET B   1      19.844  -6.974 -42.828  1.00  0.00      PROB H
ATOM   4139  CB  MET B   1      17.874  -7.918 -42.701  1.00  0.00      PROB C
ATOM   4140  HB1 MET B   1      17.248  -7.002 -42.756  1.00  0.00      PROB H
ATOM   4141  HB2 MET B   1      17.436  -8.707 -42.053  1.00  0.00      PROB H
ATOM   4142  CG  MET B   1      17.910  -8.339 -44.204  1.00  0.00      PROB C
ATOM   4143  HG1 MET B   1      18.442  -9.312 -44.272  1.00  0.00      PROB H
ATOM   4144  HG2 MET B   1      18.476  -7.613 -44.826  1.00  0.00      PROB H
ATOM   4145  SD  MET B   1      16.191  -8.284 -44.882  1.00  0.00      PROB S
ATOM   4146  CE  MET B   1      16.605  -8.728 -46.665  1.00  0.00      PROB C
ATOM   4147  HE1 MET B   1      17.383  -9.519 -46.726  1.00  0.00      PROB H
ATOM   4148  HE2 MET B   1      16.944  -7.819 -47.205  1.00  0.00      PROB H
ATOM   4149  HE3 MET B   1      15.731  -9.132 -47.220  1.00  0.00      PROB H
ATOM   4150  C   MET B   1      19.145  -6.633 -40.909  1.00  0.00      PROB C
ATOM   4151  O   MET B   1      19.342  -7.013 -39.757  1.00  0.00      PROB O
ATOM   4152  N   ILE B   2      19.169  -5.301 -41.156  1.00  0.00      PROB N
ATOM   4153  HN  ILE B   2      19.105  -4.867 -42.052  1.00  0.00      PROB H
ATOM   4154  CA  ILE B   2      19.252  -4.211 -40.127  1.00  0.00      PROB C
ATOM   4155  HA  ILE B   2      19.838  -4.605 -39.310  1.00  0.00      PROB H
ATOM   4156  CB  ILE B   2      20.029  -2.930 -40.624  1.00  0.00      PROB C
ATOM   4157  HB  ILE B   2      19.326  -2.394 -41.297  1.00  0.00      PROB H
ATOM   4158  CG2 ILE B   2      20.387  -2.135 -39.405  1.00  0.00      PROB C
ATOM   4159 HG21 ILE B   2      19.445  -1.724 -38.982  1.00  0.00      PROB H
ATOM   4160 HG22 ILE B   2      21.119  -1.319 -39.582  1.00  0.00      PROB H
ATOM   4161 HG23 ILE B   2      20.803  -2.846 -38.659  1.00  0.00      PROB H
ATOM   4162  CG1 ILE B   2      21.226  -3.245 -41.451  1.00  0.00      PROB C
ATOM   4163 HG11 ILE B   2      21.823  -2.325 -41.628  1.00  0.00      PROB H
ATOM   4164 HG12 ILE B   2      20.921  -3.705 -42.415  1.00  0.00      PROB H
ATOM   4165  CD  ILE B   2      22.266  -4.137 -40.803  1.00  0.00      PROB C
ATOM   4166  HD1 ILE B   2      23.167  -4.202 -41.449  1.00  0.00      PROB H
ATOM   4167  HD2 ILE B   2      21.905  -5.144 -40.502  1.00  0.00      PROB H
ATOM   4168  HD3 ILE B   2      22.526  -3.722 -39.806  1.00  0.00      PROB H
ATOM   4169  C   ILE B   2      17.851  -3.758 -39.737  1.00  0.00      PROB C
ATOM   4170  O   ILE B   2      17.150  -3.174 -40.574  1.00  0.00      PROB O
ATOM   4171  N   SER B   3      17.546  -3.881 -38.449  1.00  0.00      PROB N
ATOM   4172  HN  SER B   3      18.256  -4.276 -37.870  1.00  0.00      PROB H
ATOM   4173  CA  SER B   3      16.300  -3.385 -37.863  1.00  0.00      PROB C
ATOM   4174  HA  SER B   3      15.943  -2.573 -38.479  1.00  0.00      PROB H
ATOM   4175  CB  SER B   3      15.258  -4.578 -37.766  1.00  0.00      PROB C
ATOM   4176  HB1 SER B   3      15.443  -5.476 -37.139  1.00  0.00      PROB H
ATOM   4177  HB2 SER B   3      15.271  -4.905 -38.828  1.00  0.00      PROB H
ATOM   4178  OG  SER B   3      13.938  -4.001 -37.546  1.00  0.00      PROB O
ATOM   4179  HG1 SER B   3      13.356  -4.745 -37.720  1.00  0.00      PROB H
ATOM   4180  C   SER B   3      16.480  -2.954 -36.487  1.00  0.00      PROB C
ATOM   4181  O   SER B   3      17.161  -3.511 -35.633  1.00  0.00      PROB O
ATOM   4182  N   ARG B   4      15.763  -1.833 -36.132  1.00  0.00      PROB N
ATOM   4183  HN  ARG B   4      15.397  -1.311 -36.899  1.00  0.00      PROB H
ATOM   4184  CA  ARG B   4      15.874  -1.174 -34.827  1.00  0.00      PROB C
ATOM   4185  HA  ARG B   4      16.725  -1.624 -34.337  1.00  0.00      PROB H
ATOM   4186  CB  ARG B   4      16.155   0.373 -35.095  1.00  0.00      PROB C
ATOM   4187  HB1 ARG B   4      16.313   0.824 -34.092  1.00  0.00      PROB H
ATOM   4188  HB2 ARG B   4      15.284   0.900 -35.542  1.00  0.00      PROB H
ATOM   4189  CG  ARG B   4      17.303   0.640 -36.003  1.00  0.00      PROB C
ATOM   4190  HG1 ARG B   4      17.406   1.739 -35.881  1.00  0.00      PROB H
ATOM   4191  HG2 ARG B   4      17.062   0.576 -37.085  1.00  0.00      PROB H
ATOM   4192  CD  ARG B   4      18.631  -0.000 -35.622  1.00  0.00      PROB C
ATOM   4193  HD1 ARG B   4      18.582  -1.110 -35.609  1.00  0.00      PROB H
ATOM   4194  HD2 ARG B   4      18.886   0.308 -34.585  1.00  0.00      PROB H
ATOM   4195  NE  ARG B   4      19.732   0.497 -36.530  1.00  0.00      PROB N
ATOM   4196  HE  ARG B   4      19.562   0.911 -37.425  1.00  0.00      PROB H
ATOM   4197  CZ  ARG B   4      21.007   0.145 -36.425  1.00  0.00      PROB C
ATOM   4198  NH1 ARG B   4      21.344  -0.501 -35.305  1.00  0.00      PROB N
ATOM   4199 HH11 ARG B   4      20.694  -0.581 -34.549  1.00  0.00      PROB H
ATOM   4200 HH12 ARG B   4      22.228  -0.967 -35.261  1.00  0.00      PROB H
ATOM   4201  NH2 ARG B   4      21.817   0.356 -37.454  1.00  0.00      PROB N
ATOM   4202 HH21 ARG B   4      21.608   1.020 -38.172  1.00  0.00      PROB H
ATOM   4203 HH22 ARG B   4      22.799   0.382 -37.267  1.00  0.00      PROB H
ATOM   4204  C   ARG B   4      14.610  -1.331 -33.997  1.00  0.00      PROB C
ATOM   4205  O   ARG B   4      14.805  -1.476 -32.722  1.00  0.00      PROB O
ATOM   4206  N   VAL B   5      13.468  -1.434 -34.684  1.00  0.00      PROB N
ATOM   4207  HN  VAL B   5      13.567  -1.455 -35.676  1.00  0.00      PROB H
ATOM   4208  CA  VAL B   5      12.157  -1.592 -34.159  1.00  0.00      PROB C
ATOM   4209  HA  VAL B   5      12.095  -0.872 -33.356  1.00  0.00      PROB H
ATOM   4210  CB  VAL B   5      11.073  -1.292 -35.151  1.00  0.00      PROB C
ATOM   4211  HB  VAL B   5      10.099  -1.609 -34.722  1.00  0.00      PROB H
ATOM   4212  CG1 VAL B   5      11.192   0.192 -35.582  1.00  0.00      PROB C
ATOM   4213 HG11 VAL B   5      10.317   0.326 -36.253  1.00  0.00      PROB H
ATOM   4214 HG12 VAL B   5      12.133   0.262 -36.168  1.00  0.00      PROB H
ATOM   4215 HG13 VAL B   5      11.072   0.865 -34.706  1.00  0.00      PROB H
ATOM   4216  CG2 VAL B   5      11.238  -2.193 -36.389  1.00  0.00      PROB C
ATOM   4217 HG21 VAL B   5      12.316  -2.243 -36.656  1.00  0.00      PROB H
ATOM   4218 HG22 VAL B   5      10.590  -1.942 -37.256  1.00  0.00      PROB H
ATOM   4219 HG23 VAL B   5      11.055  -3.257 -36.129  1.00  0.00      PROB H
ATOM   4220  C   VAL B   5      12.160  -2.969 -33.540  1.00  0.00      PROB C
ATOM   4221  O   VAL B   5      11.556  -3.157 -32.411  1.00  0.00      PROB O
ATOM   4222  N   THR B   6      12.796  -4.054 -34.143  1.00  0.00      PROB N
ATOM   4223  HN  THR B   6      13.108  -4.018 -35.090  1.00  0.00      PROB H
ATOM   4224  CA  THR B   6      12.896  -5.326 -33.437  1.00  0.00      PROB C
ATOM   4225  HA  THR B   6      11.909  -5.381 -33.001  1.00  0.00      PROB H
ATOM   4226  CB  THR B   6      13.264  -6.600 -34.124  1.00  0.00      PROB C
ATOM   4227  HB  THR B   6      13.837  -7.344 -33.530  1.00  0.00      PROB H
ATOM   4228  OG1 THR B   6      14.016  -6.237 -35.314  1.00  0.00      PROB O
ATOM   4229  HG1 THR B   6      14.950  -6.353 -35.128  1.00  0.00      PROB H
ATOM   4230  CG2 THR B   6      11.959  -7.310 -34.608  1.00  0.00      PROB C
ATOM   4231 HG21 THR B   6      12.197  -8.213 -35.210  1.00  0.00      PROB H
ATOM   4232 HG22 THR B   6      11.278  -6.631 -35.164  1.00  0.00      PROB H
ATOM   4233 HG23 THR B   6      11.322  -7.615 -33.750  1.00  0.00      PROB H
ATOM   4234  C   THR B   6      13.710  -5.287 -32.113  1.00  0.00      PROB C
ATOM   4235  O   THR B   6      13.246  -5.848 -31.131  1.00  0.00      PROB O
ATOM   4236  N   GLU B   7      14.904  -4.658 -32.118  1.00  0.00      PROB N
ATOM   4237  HN  GLU B   7      15.291  -4.432 -33.008  1.00  0.00      PROB H
ATOM   4238  CA  GLU B   7      15.671  -4.596 -30.886  1.00  0.00      PROB C
ATOM   4239  HA  GLU B   7      15.914  -5.537 -30.415  1.00  0.00      PROB H
ATOM   4240  CB  GLU B   7      17.143  -4.117 -31.203  1.00  0.00      PROB C
ATOM   4241  HB1 GLU B   7      17.700  -4.048 -30.244  1.00  0.00      PROB H
ATOM   4242  HB2 GLU B   7      17.143  -3.084 -31.613  1.00  0.00      PROB H
ATOM   4243  CG  GLU B   7      18.034  -5.060 -32.184  1.00  0.00      PROB C
ATOM   4244  HG1 GLU B   7      17.904  -4.697 -33.226  1.00  0.00      PROB H
ATOM   4245  HG2 GLU B   7      17.665  -6.105 -32.111  1.00  0.00      PROB H
ATOM   4246  CD  GLU B   7      19.500  -4.997 -31.898  1.00  0.00      PROB C
ATOM   4247  OE1 GLU B   7      20.153  -6.025 -31.542  1.00  0.00      PROB O
ATOM   4248  OE2 GLU B   7      19.928  -3.812 -31.920  1.00  0.00      PROB O
ATOM   4249  C   GLU B   7      15.023  -3.762 -29.804  1.00  0.00      PROB C
ATOM   4250  O   GLU B   7      14.935  -4.191 -28.653  1.00  0.00      PROB O
ATOM   4251  N   ALA B   8      14.370  -2.616 -30.150  1.00  0.00      PROB N
ATOM   4252  HN  ALA B   8      14.357  -2.421 -31.127  1.00  0.00      PROB H
ATOM   4253  CA  ALA B   8      13.531  -1.848 -29.247  1.00  0.00      PROB C
ATOM   4254  HA  ALA B   8      14.158  -1.548 -28.420  1.00  0.00      PROB H
ATOM   4255  CB  ALA B   8      13.062  -0.621 -30.107  1.00  0.00      PROB C
ATOM   4256  HB1 ALA B   8      12.564   0.159 -29.492  1.00  0.00      PROB H
ATOM   4257  HB2 ALA B   8      12.587  -0.959 -31.053  1.00  0.00      PROB H
ATOM   4258  HB3 ALA B   8      14.010  -0.113 -30.384  1.00  0.00      PROB H
ATOM   4259  C   ALA B   8      12.452  -2.748 -28.620  1.00  0.00      PROB C
ATOM   4260  O   ALA B   8      12.302  -2.765 -27.328  1.00  0.00      PROB O
ATOM   4261  N   LEU B   9      11.868  -3.594 -29.446  1.00  0.00      PROB N
ATOM   4262  HN  LEU B   9      12.052  -3.466 -30.417  1.00  0.00      PROB H
ATOM   4263  CA  LEU B   9      10.968  -4.674 -29.043  1.00  0.00      PROB C
ATOM   4264  HA  LEU B   9      10.307  -4.173 -28.351  1.00  0.00      PROB H
ATOM   4265  CB  LEU B   9      10.061  -5.201 -30.265  1.00  0.00      PROB C
ATOM   4266  HB1 LEU B   9      10.671  -5.679 -31.061  1.00  0.00      PROB H
ATOM   4267  HB2 LEU B   9       9.427  -4.363 -30.624  1.00  0.00      PROB H
ATOM   4268  CG  LEU B   9       9.065  -6.308 -29.900  1.00  0.00      PROB C
ATOM   4269  HG  LEU B   9       9.596  -7.217 -29.544  1.00  0.00      PROB H
ATOM   4270  CD1 LEU B   9       7.921  -5.918 -28.931  1.00  0.00      PROB C
ATOM   4271 HD11 LEU B   9       7.241  -6.796 -28.914  1.00  0.00      PROB H
ATOM   4272 HD12 LEU B   9       7.412  -4.987 -29.262  1.00  0.00      PROB H
ATOM   4273 HD13 LEU B   9       8.351  -5.792 -27.914  1.00  0.00      PROB H
ATOM   4274  CD2 LEU B   9       8.420  -6.771 -31.273  1.00  0.00      PROB C
ATOM   4275 HD21 LEU B   9       9.247  -7.252 -31.837  1.00  0.00      PROB H
ATOM   4276 HD22 LEU B   9       7.843  -5.960 -31.767  1.00  0.00      PROB H
ATOM   4277 HD23 LEU B   9       7.660  -7.580 -31.221  1.00  0.00      PROB H
ATOM   4278  C   LEU B   9      11.399  -5.848 -28.224  1.00  0.00      PROB C
ATOM   4279  O   LEU B   9      10.723  -6.350 -27.370  1.00  0.00      PROB O
ATOM   4280  N   SER B  10      12.660  -6.253 -28.527  1.00  0.00      PROB N
ATOM   4281  HN  SER B  10      13.010  -5.972 -29.417  1.00  0.00      PROB H
ATOM   4282  CA  SER B  10      13.421  -7.381 -27.919  1.00  0.00      PROB C
ATOM   4283  HA  SER B  10      12.773  -8.245 -27.907  1.00  0.00      PROB H
ATOM   4284  CB  SER B  10      14.622  -7.643 -28.825  1.00  0.00      PROB C
ATOM   4285  HB1 SER B  10      15.205  -6.697 -28.846  1.00  0.00      PROB H
ATOM   4286  HB2 SER B  10      14.407  -7.906 -29.882  1.00  0.00      PROB H
ATOM   4287  OG  SER B  10      15.401  -8.711 -28.303  1.00  0.00      PROB O
ATOM   4288  HG1 SER B  10      16.291  -8.498 -28.593  1.00  0.00      PROB H
ATOM   4289  C   SER B  10      13.789  -7.057 -26.440  1.00  0.00      PROB C
ATOM   4290  O   SER B  10      13.559  -7.880 -25.566  1.00  0.00      PROB O
ATOM   4291  N   LYS B  11      14.240  -5.817 -26.228  1.00  0.00      PROB N
ATOM   4292  HN  LYS B  11      14.378  -5.122 -26.930  1.00  0.00      PROB H
ATOM   4293  CA  LYS B  11      14.671  -5.333 -24.874  1.00  0.00      PROB C
ATOM   4294  HA  LYS B  11      15.425  -5.966 -24.430  1.00  0.00      PROB H
ATOM   4295  CB  LYS B  11      15.275  -3.839 -24.918  1.00  0.00      PROB C
ATOM   4296  HB1 LYS B  11      15.321  -3.545 -23.848  1.00  0.00      PROB H
ATOM   4297  HB2 LYS B  11      14.507  -3.273 -25.488  1.00  0.00      PROB H
ATOM   4298  CG  LYS B  11      16.674  -3.701 -25.476  1.00  0.00      PROB C
ATOM   4299  HG1 LYS B  11      16.524  -4.178 -26.468  1.00  0.00      PROB H
ATOM   4300  HG2 LYS B  11      17.472  -4.374 -25.095  1.00  0.00      PROB H
ATOM   4301  CD  LYS B  11      17.184  -2.235 -25.616  1.00  0.00      PROB C
ATOM   4302  HD1 LYS B  11      17.222  -1.611 -24.698  1.00  0.00      PROB H
ATOM   4303  HD2 LYS B  11      16.392  -1.794 -26.258  1.00  0.00      PROB H
ATOM   4304  CE  LYS B  11      18.576  -2.121 -26.215  1.00  0.00      PROB C
ATOM   4305  HE1 LYS B  11      18.544  -2.732 -27.143  1.00  0.00      PROB H
ATOM   4306  HE2 LYS B  11      19.441  -2.423 -25.588  1.00  0.00      PROB H
ATOM   4307  NZ  LYS B  11      18.863  -0.686 -26.538  1.00  0.00      PROB N
ATOM   4308  HZ1 LYS B  11      19.475  -0.647 -27.377  1.00  0.00      PROB H
ATOM   4309  HZ2 LYS B  11      19.356  -0.307 -25.704  1.00  0.00      PROB H
ATOM   4310  HZ3 LYS B  11      17.948  -0.234 -26.737  1.00  0.00      PROB H
ATOM   4311  C   LYS B  11      13.450  -5.349 -23.949  1.00  0.00      PROB C
ATOM   4312  O   LYS B  11      13.559  -5.587 -22.758  1.00  0.00      PROB O
ATOM   4313  N   VAL B  12      12.273  -4.991 -24.460  1.00  0.00      PROB N
ATOM   4314  HN  VAL B  12      12.173  -4.592 -25.368  1.00  0.00      PROB H
ATOM   4315  CA  VAL B  12      11.035  -4.868 -23.675  1.00  0.00      PROB C
ATOM   4316  HA  VAL B  12      11.178  -4.196 -22.842  1.00  0.00      PROB H
ATOM   4317  CB  VAL B  12       9.845  -4.090 -24.397  1.00  0.00      PROB C
ATOM   4318  HB  VAL B  12       9.642  -4.658 -25.330  1.00  0.00      PROB H
ATOM   4319  CG1 VAL B  12       8.587  -4.137 -23.507  1.00  0.00      PROB C
ATOM   4320 HG11 VAL B  12       7.880  -3.293 -23.653  1.00  0.00      PROB H
ATOM   4321 HG12 VAL B  12       8.969  -3.987 -22.475  1.00  0.00      PROB H
ATOM   4322 HG13 VAL B  12       8.106  -5.139 -23.495  1.00  0.00      PROB H
ATOM   4323  CG2 VAL B  12      10.145  -2.609 -24.728  1.00  0.00      PROB C
ATOM   4324 HG21 VAL B  12       9.302  -2.173 -25.306  1.00  0.00      PROB H
ATOM   4325 HG22 VAL B  12      10.965  -2.622 -25.477  1.00  0.00      PROB H
ATOM   4326 HG23 VAL B  12      10.443  -2.136 -23.768  1.00  0.00      PROB H
ATOM   4327  C   VAL B  12      10.625  -6.287 -23.237  1.00  0.00      PROB C
ATOM   4328  O   VAL B  12      10.353  -6.657 -22.099  1.00  0.00      PROB O
ATOM   4329  N   LYS B  13      10.681  -7.200 -24.307  1.00  0.00      PROB N
ATOM   4330  HN  LYS B  13      11.118  -6.838 -25.127  1.00  0.00      PROB H
ATOM   4331  CA  LYS B  13      10.196  -8.531 -24.206  1.00  0.00      PROB C
ATOM   4332  HA  LYS B  13       9.325  -8.570 -23.570  1.00  0.00      PROB H
ATOM   4333  CB  LYS B  13       9.896  -9.097 -25.612  1.00  0.00      PROB C
ATOM   4334  HB1 LYS B  13       9.802 -10.193 -25.459  1.00  0.00      PROB H
ATOM   4335  HB2 LYS B  13      10.839  -9.063 -26.199  1.00  0.00      PROB H
ATOM   4336  CG  LYS B  13       8.653  -8.708 -26.327  1.00  0.00      PROB C
ATOM   4337  HG1 LYS B  13       8.554  -7.603 -26.379  1.00  0.00      PROB H
ATOM   4338  HG2 LYS B  13       7.734  -9.097 -25.837  1.00  0.00      PROB H
ATOM   4339  CD  LYS B  13       8.639  -9.255 -27.763  1.00  0.00      PROB C
ATOM   4340  HD1 LYS B  13       9.655  -9.243 -28.213  1.00  0.00      PROB H
ATOM   4341  HD2 LYS B  13       7.925  -8.716 -28.423  1.00  0.00      PROB H
ATOM   4342  CE  LYS B  13       8.251 -10.790 -27.606  1.00  0.00      PROB C
ATOM   4343  HE1 LYS B  13       7.220 -10.743 -27.194  1.00  0.00      PROB H
ATOM   4344  HE2 LYS B  13       8.821 -11.441 -26.910  1.00  0.00      PROB H
ATOM   4345  NZ  LYS B  13       8.156 -11.520 -28.877  1.00  0.00      PROB N
ATOM   4346  HZ1 LYS B  13       7.294 -11.215 -29.373  1.00  0.00      PROB H
ATOM   4347  HZ2 LYS B  13       8.146 -12.551 -28.747  1.00  0.00      PROB H
ATOM   4348  HZ3 LYS B  13       8.917 -11.304 -29.552  1.00  0.00      PROB H
ATOM   4349  C   LYS B  13      11.081  -9.495 -23.462  1.00  0.00      PROB C
ATOM   4350  O   LYS B  13      10.730 -10.615 -23.063  1.00  0.00      PROB O
ATOM   4351  N   GLY B  14      12.400  -9.141 -23.272  1.00  0.00      PROB N
ATOM   4352  HN  GLY B  14      12.682  -8.369 -23.837  1.00  0.00      PROB H
ATOM   4353  CA  GLY B  14      13.437  -9.900 -22.627  1.00  0.00      PROB C
ATOM   4354  HA1 GLY B  14      12.922 -10.130 -21.705  1.00  0.00      PROB H
ATOM   4355  HA2 GLY B  14      14.306  -9.265 -22.537  1.00  0.00      PROB H
ATOM   4356  C   GLY B  14      13.842 -11.052 -23.399  1.00  0.00      PROB C
ATOM   4357  O   GLY B  14      14.361 -12.055 -22.900  1.00  0.00      PROB O
ATOM   4358  N   SER B  15      13.630 -10.954 -24.725  1.00  0.00      PROB N
ATOM   4359  HN  SER B  15      13.237 -10.062 -24.938  1.00  0.00      PROB H
ATOM   4360  CA  SER B  15      13.516 -12.123 -25.651  1.00  0.00      PROB C
ATOM   4361  HA  SER B  15      13.246 -12.965 -25.031  1.00  0.00      PROB H
ATOM   4362  CB  SER B  15      12.382 -11.855 -26.605  1.00  0.00      PROB C
ATOM   4363  HB1 SER B  15      11.420 -11.896 -26.051  1.00  0.00      PROB H
ATOM   4364  HB2 SER B  15      12.267 -12.634 -27.389  1.00  0.00      PROB H
ATOM   4365  OG  SER B  15      12.486 -10.570 -27.225  1.00  0.00      PROB O
ATOM   4366  HG1 SER B  15      13.247 -10.621 -27.808  1.00  0.00      PROB H
ATOM   4367  C   SER B  15      14.771 -12.439 -26.337  1.00  0.00      PROB C
ATOM   4368  O   SER B  15      14.781 -13.125 -27.332  1.00  0.00      PROB O
ATOM   4369  N   MET B  16      15.906 -11.955 -25.808  1.00  0.00      PROB N
ATOM   4370  HN  MET B  16      15.879 -11.300 -25.058  1.00  0.00      PROB H
ATOM   4371  CA  MET B  16      17.216 -12.150 -26.481  1.00  0.00      PROB C
ATOM   4372  HA  MET B  16      17.157 -11.723 -27.472  1.00  0.00      PROB H
ATOM   4373  CB  MET B  16      18.340 -11.269 -25.947  1.00  0.00      PROB C
ATOM   4374  HB1 MET B  16      19.274 -11.352 -26.543  1.00  0.00      PROB H
ATOM   4375  HB2 MET B  16      18.668 -11.570 -24.929  1.00  0.00      PROB H
ATOM   4376  CG  MET B  16      18.050  -9.678 -25.979  1.00  0.00      PROB C
ATOM   4377  HG1 MET B  16      18.035  -9.457 -27.068  1.00  0.00      PROB H
ATOM   4378  HG2 MET B  16      18.969  -9.169 -25.617  1.00  0.00      PROB H
ATOM   4379  SD  MET B  16      16.705  -9.081 -24.960  1.00  0.00      PROB S
ATOM   4380  CE  MET B  16      17.515  -9.155 -23.363  1.00  0.00      PROB C
ATOM   4381  HE1 MET B  16      17.316 -10.150 -22.911  1.00  0.00      PROB H
ATOM   4382  HE2 MET B  16      17.207  -8.454 -22.558  1.00  0.00      PROB H
ATOM   4383  HE3 MET B  16      18.620  -9.139 -23.476  1.00  0.00      PROB H
ATOM   4384  C   MET B  16      17.616 -13.631 -26.522  1.00  0.00      PROB C
ATOM   4385  O   MET B  16      17.344 -14.369 -25.599  1.00  0.00      PROB O
ATOM   4386  N   GLY B  17      18.308 -14.037 -27.581  1.00  0.00      PROB N
ATOM   4387  HN  GLY B  17      18.583 -13.339 -28.238  1.00  0.00      PROB H
ATOM   4388  CA  GLY B  17      18.598 -15.414 -27.910  1.00  0.00      PROB C
ATOM   4389  HA1 GLY B  17      18.734 -16.101 -27.087  1.00  0.00      PROB H
ATOM   4390  HA2 GLY B  17      19.479 -15.538 -28.522  1.00  0.00      PROB H
ATOM   4391  C   GLY B  17      17.459 -16.066 -28.762  1.00  0.00      PROB C
ATOM   4392  O   GLY B  17      17.327 -17.290 -28.779  1.00  0.00      PROB O
ATOM   4393  N   SER B  18      16.774 -15.208 -29.521  1.00  0.00      PROB N
ATOM   4394  HN  SER B  18      16.881 -14.233 -29.344  1.00  0.00      PROB H
ATOM   4395  CA  SER B  18      15.787 -15.713 -30.534  1.00  0.00      PROB C
ATOM   4396  HA  SER B  18      15.322 -14.826 -30.939  1.00  0.00      PROB H
ATOM   4397  CB  SER B  18      16.322 -16.461 -31.746  1.00  0.00      PROB C
ATOM   4398  HB1 SER B  18      15.584 -16.732 -32.531  1.00  0.00      PROB H
ATOM   4399  HB2 SER B  18      16.747 -17.396 -31.323  1.00  0.00      PROB H
ATOM   4400  OG  SER B  18      17.389 -15.730 -32.343  1.00  0.00      PROB O
ATOM   4401  HG1 SER B  18      18.172 -15.825 -31.796  1.00  0.00      PROB H
ATOM   4402  C   SER B  18      14.558 -16.453 -29.976  1.00  0.00      PROB C
ATOM   4403  O   SER B  18      13.778 -17.163 -30.648  1.00  0.00      PROB O
ATOM   4404  N   HSD B  19      14.193 -16.134 -28.700  1.00  0.00      PROB N
ATOM   4405  HN  HSD B  19      14.827 -15.539 -28.211  1.00  0.00      PROB H
ATOM   4406  CA  HSD B  19      13.026 -16.677 -28.031  1.00  0.00      PROB C
ATOM   4407  HA  HSD B  19      12.125 -16.374 -28.544  1.00  0.00      PROB H
ATOM   4408  CB  HSD B  19      13.005 -18.246 -27.904  1.00  0.00      PROB C
ATOM   4409  HB1 HSD B  19      13.089 -18.763 -28.884  1.00  0.00      PROB H
ATOM   4410  HB2 HSD B  19      12.009 -18.523 -27.496  1.00  0.00      PROB H
ATOM   4411  ND1 HSD B  19      15.282 -18.959 -27.433  1.00  0.00      PROB N
ATOM   4412  HD1 HSD B  19      15.698 -18.507 -28.222  1.00  0.00      PROB H
ATOM   4413  CG  HSD B  19      14.028 -18.717 -27.017  1.00  0.00      PROB C
ATOM   4414  CE1 HSD B  19      15.931 -19.595 -26.479  1.00  0.00      PROB C
ATOM   4415  HE1 HSD B  19      16.996 -19.802 -26.581  1.00  0.00      PROB H
ATOM   4416  NE2 HSD B  19      15.100 -19.890 -25.457  1.00  0.00      PROB N
ATOM   4417  CD2 HSD B  19      13.911 -19.321 -25.797  1.00  0.00      PROB C
ATOM   4418  HD2 HSD B  19      12.953 -19.443 -25.308  1.00  0.00      PROB H
ATOM   4419  C   HSD B  19      12.766 -15.953 -26.715  1.00  0.00      PROB C
ATOM   4420  O   HSD B  19      13.699 -15.654 -25.943  1.00  0.00      PROB O
ATOM   4421  N   GLU B  20      11.448 -15.764 -26.393  1.00  0.00      PROB N
ATOM   4422  HN  GLU B  20      10.684 -16.046 -26.967  1.00  0.00      PROB H
ATOM   4423  CA  GLU B  20      10.908 -15.331 -25.088  1.00  0.00      PROB C
ATOM   4424  HA  GLU B  20      11.672 -14.723 -24.627  1.00  0.00      PROB H
ATOM   4425  CB  GLU B  20       9.644 -14.474 -25.394  1.00  0.00      PROB C
ATOM   4426  HB1 GLU B  20      10.204 -13.668 -25.915  1.00  0.00      PROB H
ATOM   4427  HB2 GLU B  20       9.241 -14.016 -24.466  1.00  0.00      PROB H
ATOM   4428  CG  GLU B  20       8.437 -15.078 -26.239  1.00  0.00      PROB C
ATOM   4429  HG1 GLU B  20       7.604 -14.359 -26.085  1.00  0.00      PROB H
ATOM   4430  HG2 GLU B  20       8.136 -16.085 -25.879  1.00  0.00      PROB H
ATOM   4431  CD  GLU B  20       8.844 -15.114 -27.704  1.00  0.00      PROB C
ATOM   4432  OE1 GLU B  20       9.508 -16.115 -28.118  1.00  0.00      PROB O
ATOM   4433  OE2 GLU B  20       8.544 -14.137 -28.412  1.00  0.00      PROB O
ATOM   4434  C   GLU B  20      10.562 -16.458 -24.146  1.00  0.00      PROB C
ATOM   4435  O   GLU B  20      10.451 -17.613 -24.544  1.00  0.00      PROB O
ATOM   4436  N   ARG B  21      10.562 -16.134 -22.835  1.00  0.00      PROB N
ATOM   4437  HN  ARG B  21      10.810 -15.222 -22.518  1.00  0.00      PROB H
ATOM   4438  CA  ARG B  21      10.240 -17.044 -21.777  1.00  0.00      PROB C
ATOM   4439  HA  ARG B  21      10.111 -18.034 -22.189  1.00  0.00      PROB H
ATOM   4440  CB  ARG B  21      11.361 -17.013 -20.751  1.00  0.00      PROB C
ATOM   4441  HB1 ARG B  21      11.104 -17.583 -19.832  1.00  0.00      PROB H
ATOM   4442  HB2 ARG B  21      11.459 -15.963 -20.404  1.00  0.00      PROB H
ATOM   4443  CG  ARG B  21      12.767 -17.470 -21.307  1.00  0.00      PROB C
ATOM   4444  HG1 ARG B  21      13.562 -17.397 -20.534  1.00  0.00      PROB H
ATOM   4445  HG2 ARG B  21      13.143 -16.892 -22.178  1.00  0.00      PROB H
ATOM   4446  CD  ARG B  21      12.729 -19.015 -21.614  1.00  0.00      PROB C
ATOM   4447  HD1 ARG B  21      12.266 -19.163 -22.614  1.00  0.00      PROB H
ATOM   4448  HD2 ARG B  21      12.202 -19.552 -20.797  1.00  0.00      PROB H
ATOM   4449  NE  ARG B  21      14.153 -19.411 -21.692  1.00  0.00      PROB N
ATOM   4450  HE  ARG B  21      14.845 -18.698 -21.807  1.00  0.00      PROB H
ATOM   4451  CZ  ARG B  21      14.569 -20.688 -21.965  1.00  0.00      PROB C
ATOM   4452  NH1 ARG B  21      13.779 -21.716 -22.141  1.00  0.00      PROB N
ATOM   4453 HH11 ARG B  21      12.807 -21.488 -22.207  1.00  0.00      PROB H
ATOM   4454 HH12 ARG B  21      14.169 -22.573 -22.478  1.00  0.00      PROB H
ATOM   4455  NH2 ARG B  21      15.878 -20.905 -22.046  1.00  0.00      PROB N
ATOM   4456 HH21 ARG B  21      16.561 -20.258 -21.707  1.00  0.00      PROB H
ATOM   4457 HH22 ARG B  21      16.149 -21.860 -22.164  1.00  0.00      PROB H
ATOM   4458  C   ARG B  21       8.970 -16.598 -21.117  1.00  0.00      PROB C
ATOM   4459  O   ARG B  21       8.840 -15.430 -20.880  1.00  0.00      PROB O
ATOM   4460  N   HSD B  22       7.951 -17.531 -20.894  1.00  0.00      PROB N
ATOM   4461  HN  HSD B  22       8.111 -18.496 -21.089  1.00  0.00      PROB H
ATOM   4462  CA  HSD B  22       6.571 -17.113 -20.848  1.00  0.00      PROB C
ATOM   4463  HA  HSD B  22       6.417 -16.535 -21.747  1.00  0.00      PROB H
ATOM   4464  CB  HSD B  22       5.666 -18.375 -20.852  1.00  0.00      PROB C
ATOM   4465  HB1 HSD B  22       5.587 -18.738 -19.805  1.00  0.00      PROB H
ATOM   4466  HB2 HSD B  22       6.222 -19.192 -21.360  1.00  0.00      PROB H
ATOM   4467  ND1 HSD B  22       3.688 -16.916 -21.210  1.00  0.00      PROB N
ATOM   4468  HD1 HSD B  22       4.060 -16.268 -20.545  1.00  0.00      PROB H
ATOM   4469  CG  HSD B  22       4.401 -18.047 -21.491  1.00  0.00      PROB C
ATOM   4470  CE1 HSD B  22       2.616 -16.903 -22.123  1.00  0.00      PROB C
ATOM   4471  HE1 HSD B  22       1.982 -16.035 -22.301  1.00  0.00      PROB H
ATOM   4472  NE2 HSD B  22       2.761 -17.886 -23.011  1.00  0.00      PROB N
ATOM   4473  CD2 HSD B  22       3.877 -18.602 -22.591  1.00  0.00      PROB C
ATOM   4474  HD2 HSD B  22       4.327 -19.354 -23.228  1.00  0.00      PROB H
ATOM   4475  C   HSD B  22       6.197 -16.201 -19.658  1.00  0.00      PROB C
ATOM   4476  O   HSD B  22       5.433 -15.248 -19.802  1.00  0.00      PROB O
ATOM   4477  N   ALA B  23       6.659 -16.435 -18.374  1.00  0.00      PROB N
ATOM   4478  HN  ALA B  23       7.344 -17.133 -18.180  1.00  0.00      PROB H
ATOM   4479  CA  ALA B  23       6.110 -15.619 -17.290  1.00  0.00      PROB C
ATOM   4480  HA  ALA B  23       5.047 -15.504 -17.439  1.00  0.00      PROB H
ATOM   4481  CB  ALA B  23       6.156 -16.323 -15.947  1.00  0.00      PROB C
ATOM   4482  HB1 ALA B  23       7.162 -16.675 -15.631  1.00  0.00      PROB H
ATOM   4483  HB2 ALA B  23       5.693 -17.330 -16.026  1.00  0.00      PROB H
ATOM   4484  HB3 ALA B  23       5.618 -15.707 -15.195  1.00  0.00      PROB H
ATOM   4485  C   ALA B  23       6.743 -14.243 -17.104  1.00  0.00      PROB C
ATOM   4486  O   ALA B  23       7.920 -14.258 -16.998  1.00  0.00      PROB O
ATOM   4487  N   LEU B  24       5.968 -13.169 -16.900  1.00  0.00      PROB N
ATOM   4488  HN  LEU B  24       4.996 -13.229 -17.113  1.00  0.00      PROB H
ATOM   4489  CA  LEU B  24       6.438 -11.786 -16.652  1.00  0.00      PROB C
ATOM   4490  HA  LEU B  24       6.972 -11.398 -17.507  1.00  0.00      PROB H
ATOM   4491  CB  LEU B  24       5.248 -10.904 -16.401  1.00  0.00      PROB C
ATOM   4492  HB1 LEU B  24       4.533 -11.197 -15.602  1.00  0.00      PROB H
ATOM   4493  HB2 LEU B  24       4.576 -10.919 -17.286  1.00  0.00      PROB H
ATOM   4494  CG  LEU B  24       5.525  -9.378 -16.233  1.00  0.00      PROB C
ATOM   4495  HG  LEU B  24       6.107  -9.201 -15.303  1.00  0.00      PROB H
ATOM   4496  CD1 LEU B  24       6.386  -8.812 -17.338  1.00  0.00      PROB C
ATOM   4497 HD11 LEU B  24       5.828  -8.611 -18.277  1.00  0.00      PROB H
ATOM   4498 HD12 LEU B  24       7.318  -9.385 -17.531  1.00  0.00      PROB H
ATOM   4499 HD13 LEU B  24       6.774  -7.798 -17.106  1.00  0.00      PROB H
ATOM   4500  CD2 LEU B  24       4.239  -8.531 -16.099  1.00  0.00      PROB C
ATOM   4501 HD21 LEU B  24       3.725  -8.638 -17.078  1.00  0.00      PROB H
ATOM   4502 HD22 LEU B  24       4.331  -7.434 -15.949  1.00  0.00      PROB H
ATOM   4503 HD23 LEU B  24       3.639  -8.914 -15.245  1.00  0.00      PROB H
ATOM   4504  C   LEU B  24       7.344 -11.590 -15.437  1.00  0.00      PROB C
ATOM   4505  O   LEU B  24       8.307 -10.855 -15.653  1.00  0.00      PROB O
ATOM   4506  N   PRO B  25       7.280 -12.235 -14.263  1.00  0.00      PROB N
ATOM   4507  CD  PRO B  25       6.052 -12.829 -13.770  1.00  0.00      PROB C
ATOM   4508  HD1 PRO B  25       5.493 -13.558 -14.395  1.00  0.00      PROB H
ATOM   4509  HD2 PRO B  25       5.347 -11.971 -13.729  1.00  0.00      PROB H
ATOM   4510  CA  PRO B  25       8.222 -12.154 -13.215  1.00  0.00      PROB C
ATOM   4511  HA  PRO B  25       8.552 -11.138 -13.058  1.00  0.00      PROB H
ATOM   4512  CB  PRO B  25       7.539 -12.565 -11.923  1.00  0.00      PROB C
ATOM   4513  HB1 PRO B  25       7.217 -11.607 -11.462  1.00  0.00      PROB H
ATOM   4514  HB2 PRO B  25       8.142 -13.220 -11.258  1.00  0.00      PROB H
ATOM   4515  CG  PRO B  25       6.343 -13.409 -12.352  1.00  0.00      PROB C
ATOM   4516  HG1 PRO B  25       6.535 -14.503 -12.354  1.00  0.00      PROB H
ATOM   4517  HG2 PRO B  25       5.461 -13.311 -11.685  1.00  0.00      PROB H
ATOM   4518  C   PRO B  25       9.491 -12.903 -13.613  1.00  0.00      PROB C
ATOM   4519  O   PRO B  25      10.514 -12.717 -13.003  1.00  0.00      PROB O
ATOM   4520  N   GLY B  26       9.445 -13.717 -14.705  1.00  0.00      PROB N
ATOM   4521  HN  GLY B  26       8.593 -13.889 -15.192  1.00  0.00      PROB H
ATOM   4522  CA  GLY B  26      10.673 -14.383 -15.250  1.00  0.00      PROB C
ATOM   4523  HA1 GLY B  26      10.343 -15.208 -15.864  1.00  0.00      PROB H
ATOM   4524  HA2 GLY B  26      11.386 -14.657 -14.486  1.00  0.00      PROB H
ATOM   4525  C   GLY B  26      11.363 -13.384 -16.214  1.00  0.00      PROB C
ATOM   4526  O   GLY B  26      12.612 -13.271 -16.263  1.00  0.00      PROB O
ATOM   4527  N   VAL B  27      10.606 -12.550 -16.942  1.00  0.00      PROB N
ATOM   4528  HN  VAL B  27       9.612 -12.620 -16.971  1.00  0.00      PROB H
ATOM   4529  CA  VAL B  27      11.228 -11.446 -17.657  1.00  0.00      PROB C
ATOM   4530  HA  VAL B  27      12.060 -11.734 -18.282  1.00  0.00      PROB H
ATOM   4531  CB  VAL B  27      10.189 -10.680 -18.603  1.00  0.00      PROB C
ATOM   4532  HB  VAL B  27       9.369 -10.295 -17.959  1.00  0.00      PROB H
ATOM   4533  CG1 VAL B  27      10.771  -9.432 -19.358  1.00  0.00      PROB C
ATOM   4534 HG11 VAL B  27      11.156  -8.630 -18.692  1.00  0.00      PROB H
ATOM   4535 HG12 VAL B  27      10.074  -8.853 -20.001  1.00  0.00      PROB H
ATOM   4536 HG13 VAL B  27      11.619  -9.744 -20.005  1.00  0.00      PROB H
ATOM   4537  CG2 VAL B  27       9.699 -11.685 -19.699  1.00  0.00      PROB C
ATOM   4538 HG21 VAL B  27       9.155 -12.482 -19.148  1.00  0.00      PROB H
ATOM   4539 HG22 VAL B  27      10.490 -12.035 -20.397  1.00  0.00      PROB H
ATOM   4540 HG23 VAL B  27       8.942 -11.129 -20.293  1.00  0.00      PROB H
ATOM   4541  C   VAL B  27      11.856 -10.377 -16.771  1.00  0.00      PROB C
ATOM   4542  O   VAL B  27      12.952  -9.884 -17.158  1.00  0.00      PROB O
ATOM   4543  N   ILE B  28      11.296 -10.009 -15.603  1.00  0.00      PROB N
ATOM   4544  HN  ILE B  28      10.426 -10.388 -15.296  1.00  0.00      PROB H
ATOM   4545  CA  ILE B  28      11.938  -9.065 -14.631  1.00  0.00      PROB C
ATOM   4546  HA  ILE B  28      12.220  -8.119 -15.070  1.00  0.00      PROB H
ATOM   4547  CB  ILE B  28      10.889  -8.587 -13.657  1.00  0.00      PROB C
ATOM   4548  HB  ILE B  28      10.453  -9.438 -13.091  1.00  0.00      PROB H
ATOM   4549  CG2 ILE B  28      11.611  -7.659 -12.594  1.00  0.00      PROB C
ATOM   4550 HG21 ILE B  28      11.966  -6.766 -13.152  1.00  0.00      PROB H
ATOM   4551 HG22 ILE B  28      12.387  -8.254 -12.067  1.00  0.00      PROB H
ATOM   4552 HG23 ILE B  28      10.809  -7.277 -11.927  1.00  0.00      PROB H
ATOM   4553  CG1 ILE B  28       9.698  -7.847 -14.246  1.00  0.00      PROB C
ATOM   4554 HG11 ILE B  28       9.497  -8.362 -15.210  1.00  0.00      PROB H
ATOM   4555 HG12 ILE B  28      10.025  -6.807 -14.461  1.00  0.00      PROB H
ATOM   4556  CD  ILE B  28       8.495  -7.908 -13.415  1.00  0.00      PROB C
ATOM   4557  HD1 ILE B  28       7.660  -7.254 -13.747  1.00  0.00      PROB H
ATOM   4558  HD2 ILE B  28       8.639  -7.691 -12.335  1.00  0.00      PROB H
ATOM   4559  HD3 ILE B  28       8.125  -8.954 -13.352  1.00  0.00      PROB H
ATOM   4560  C   ILE B  28      13.206  -9.821 -14.011  1.00  0.00      PROB C
ATOM   4561  O   ILE B  28      14.226  -9.158 -13.785  1.00  0.00      PROB O
ATOM   4562  N   GLY B  29      13.151 -11.216 -13.852  1.00  0.00      PROB N
ATOM   4563  HN  GLY B  29      12.358 -11.679 -14.239  1.00  0.00      PROB H
ATOM   4564  CA  GLY B  29      14.246 -12.024 -13.243  1.00  0.00      PROB C
ATOM   4565  HA1 GLY B  29      13.881 -13.039 -13.207  1.00  0.00      PROB H
ATOM   4566  HA2 GLY B  29      14.546 -11.685 -12.262  1.00  0.00      PROB H
ATOM   4567  C   GLY B  29      15.512 -12.091 -14.066  1.00  0.00      PROB C
ATOM   4568  O   GLY B  29      16.684 -12.007 -13.630  1.00  0.00      PROB O
ATOM   4569  N   ASP B  30      15.384 -12.301 -15.306  1.00  0.00      PROB N
ATOM   4570  HN  ASP B  30      14.560 -12.785 -15.592  1.00  0.00      PROB H
ATOM   4571  CA  ASP B  30      16.423 -12.119 -16.274  1.00  0.00      PROB C
ATOM   4572  HA  ASP B  30      17.301 -12.682 -15.992  1.00  0.00      PROB H
ATOM   4573  CB  ASP B  30      15.901 -12.617 -17.682  1.00  0.00      PROB C
ATOM   4574  HB1 ASP B  30      16.575 -12.321 -18.514  1.00  0.00      PROB H
ATOM   4575  HB2 ASP B  30      14.894 -12.240 -17.960  1.00  0.00      PROB H
ATOM   4576  CG  ASP B  30      15.761 -14.119 -17.714  1.00  0.00      PROB C
ATOM   4577  OD1 ASP B  30      15.090 -14.721 -18.586  1.00  0.00      PROB O
ATOM   4578  OD2 ASP B  30      16.290 -14.834 -16.848  1.00  0.00      PROB O
ATOM   4579  C   ASP B  30      16.895 -10.716 -16.365  1.00  0.00      PROB C
ATOM   4580  O   ASP B  30      18.081 -10.463 -16.239  1.00  0.00      PROB O
ATOM   4581  N   ASP B  31      16.088  -9.727 -16.448  1.00  0.00      PROB N
ATOM   4582  HN  ASP B  31      15.096  -9.798 -16.520  1.00  0.00      PROB H
ATOM   4583  CA  ASP B  31      16.534  -8.321 -16.354  1.00  0.00      PROB C
ATOM   4584  HA  ASP B  31      17.328  -8.199 -17.075  1.00  0.00      PROB H
ATOM   4585  CB  ASP B  31      15.336  -7.447 -16.689  1.00  0.00      PROB C
ATOM   4586  HB1 ASP B  31      14.578  -7.533 -15.881  1.00  0.00      PROB H
ATOM   4587  HB2 ASP B  31      14.939  -7.759 -17.679  1.00  0.00      PROB H
ATOM   4588  CG  ASP B  31      15.686  -5.953 -16.846  1.00  0.00      PROB C
ATOM   4589  OD1 ASP B  31      16.785  -5.427 -16.547  1.00  0.00      PROB O
ATOM   4590  OD2 ASP B  31      14.828  -5.253 -17.434  1.00  0.00      PROB O
ATOM   4591  C   ASP B  31      17.329  -7.895 -15.105  1.00  0.00      PROB C
ATOM   4592  O   ASP B  31      18.390  -7.368 -15.172  1.00  0.00      PROB O
ATOM   4593  N   LEU B  32      16.789  -8.275 -13.893  1.00  0.00      PROB N
ATOM   4594  HN  LEU B  32      15.841  -8.568 -13.804  1.00  0.00      PROB H
ATOM   4595  CA  LEU B  32      17.537  -8.049 -12.668  1.00  0.00      PROB C
ATOM   4596  HA  LEU B  32      17.837  -7.014 -12.593  1.00  0.00      PROB H
ATOM   4597  CB  LEU B  32      16.699  -8.412 -11.435  1.00  0.00      PROB C
ATOM   4598  HB1 LEU B  32      17.343  -8.452 -10.531  1.00  0.00      PROB H
ATOM   4599  HB2 LEU B  32      16.328  -9.429 -11.686  1.00  0.00      PROB H
ATOM   4600  CG  LEU B  32      15.500  -7.436 -11.146  1.00  0.00      PROB C
ATOM   4601  HG  LEU B  32      14.866  -7.372 -12.056  1.00  0.00      PROB H
ATOM   4602  CD1 LEU B  32      14.571  -8.057 -10.103  1.00  0.00      PROB C
ATOM   4603 HD11 LEU B  32      15.221  -8.297  -9.234  1.00  0.00      PROB H
ATOM   4604 HD12 LEU B  32      14.210  -9.022 -10.518  1.00  0.00      PROB H
ATOM   4605 HD13 LEU B  32      13.801  -7.307  -9.822  1.00  0.00      PROB H
ATOM   4606  CD2 LEU B  32      15.821  -5.994 -10.730  1.00  0.00      PROB C
ATOM   4607 HD21 LEU B  32      16.242  -5.901  -9.706  1.00  0.00      PROB H
ATOM   4608 HD22 LEU B  32      14.861  -5.451 -10.868  1.00  0.00      PROB H
ATOM   4609 HD23 LEU B  32      16.585  -5.588 -11.427  1.00  0.00      PROB H
ATOM   4610  C   LEU B  32      18.889  -8.904 -12.559  1.00  0.00      PROB C
ATOM   4611  O   LEU B  32      19.856  -8.280 -12.159  1.00  0.00      PROB O
ATOM   4612  N   LEU B  33      18.948 -10.185 -12.933  1.00  0.00      PROB N
ATOM   4613  HN  LEU B  33      18.107 -10.573 -13.302  1.00  0.00      PROB H
ATOM   4614  CA  LEU B  33      20.225 -10.947 -12.994  1.00  0.00      PROB C
ATOM   4615  HA  LEU B  33      20.763 -10.798 -12.069  1.00  0.00      PROB H
ATOM   4616  CB  LEU B  33      19.998 -12.507 -13.164  1.00  0.00      PROB C
ATOM   4617  HB1 LEU B  33      19.243 -12.576 -13.976  1.00  0.00      PROB H
ATOM   4618  HB2 LEU B  33      19.457 -12.873 -12.266  1.00  0.00      PROB H
ATOM   4619  CG  LEU B  33      21.188 -13.370 -13.509  1.00  0.00      PROB C
ATOM   4620  HG  LEU B  33      21.520 -13.155 -14.548  1.00  0.00      PROB H
ATOM   4621  CD1 LEU B  33      22.391 -13.159 -12.638  1.00  0.00      PROB C
ATOM   4622 HD11 LEU B  33      23.313 -13.758 -12.799  1.00  0.00      PROB H
ATOM   4623 HD12 LEU B  33      22.221 -13.531 -11.605  1.00  0.00      PROB H
ATOM   4624 HD13 LEU B  33      22.642 -12.077 -12.614  1.00  0.00      PROB H
ATOM   4625  CD2 LEU B  33      20.769 -14.826 -13.559  1.00  0.00      PROB C
ATOM   4626 HD21 LEU B  33      21.602 -15.339 -14.086  1.00  0.00      PROB H
ATOM   4627 HD22 LEU B  33      19.851 -14.692 -14.170  1.00  0.00      PROB H
ATOM   4628 HD23 LEU B  33      20.512 -15.349 -12.613  1.00  0.00      PROB H
ATOM   4629  C   LEU B  33      21.130 -10.329 -14.031  1.00  0.00      PROB C
ATOM   4630  O   LEU B  33      22.246  -9.970 -13.658  1.00  0.00      PROB O
ATOM   4631  N   ARG B  34      20.692 -10.239 -15.326  1.00  0.00      PROB N
ATOM   4632  HN  ARG B  34      19.734 -10.423 -15.532  1.00  0.00      PROB H
ATOM   4633  CA  ARG B  34      21.662  -9.709 -16.340  1.00  0.00      PROB C
ATOM   4634  HA  ARG B  34      22.561 -10.285 -16.177  1.00  0.00      PROB H
ATOM   4635  CB  ARG B  34      21.225  -9.732 -17.769  1.00  0.00      PROB C
ATOM   4636  HB1 ARG B  34      21.941  -9.109 -18.348  1.00  0.00      PROB H
ATOM   4637  HB2 ARG B  34      20.242  -9.298 -18.049  1.00  0.00      PROB H
ATOM   4638  CG  ARG B  34      21.536 -11.002 -18.532  1.00  0.00      PROB C
ATOM   4639  HG1 ARG B  34      20.964 -11.849 -18.097  1.00  0.00      PROB H
ATOM   4640  HG2 ARG B  34      22.596 -11.273 -18.343  1.00  0.00      PROB H
ATOM   4641  CD  ARG B  34      21.029 -10.994 -19.999  1.00  0.00      PROB C
ATOM   4642  HD1 ARG B  34      21.456 -11.866 -20.540  1.00  0.00      PROB H
ATOM   4643  HD2 ARG B  34      21.363 -10.065 -20.507  1.00  0.00      PROB H
ATOM   4644  NE  ARG B  34      19.524 -10.889 -20.067  1.00  0.00      PROB N
ATOM   4645  HE  ARG B  34      19.014 -10.114 -19.694  1.00  0.00      PROB H
ATOM   4646  CZ  ARG B  34      18.801 -11.862 -20.558  1.00  0.00      PROB C
ATOM   4647  NH1 ARG B  34      19.260 -13.117 -20.580  1.00  0.00      PROB N
ATOM   4648 HH11 ARG B  34      20.102 -13.417 -20.132  1.00  0.00      PROB H
ATOM   4649 HH12 ARG B  34      18.781 -13.672 -21.260  1.00  0.00      PROB H
ATOM   4650  NH2 ARG B  34      17.585 -11.670 -20.892  1.00  0.00      PROB N
ATOM   4651 HH21 ARG B  34      17.178 -10.839 -20.513  1.00  0.00      PROB H
ATOM   4652 HH22 ARG B  34      16.974 -12.461 -20.919  1.00  0.00      PROB H
ATOM   4653  C   ARG B  34      22.187  -8.307 -16.111  1.00  0.00      PROB C
ATOM   4654  O   ARG B  34      23.333  -7.936 -16.283  1.00  0.00      PROB O
ATOM   4655  N   PHE B  35      21.295  -7.336 -15.740  1.00  0.00      PROB N
ATOM   4656  HN  PHE B  35      20.316  -7.526 -15.732  1.00  0.00      PROB H
ATOM   4657  CA  PHE B  35      21.677  -5.930 -15.682  1.00  0.00      PROB C
ATOM   4658  HA  PHE B  35      22.743  -5.816 -15.817  1.00  0.00      PROB H
ATOM   4659  CB  PHE B  35      20.715  -5.266 -16.711  1.00  0.00      PROB C
ATOM   4660  HB1 PHE B  35      20.845  -4.166 -16.802  1.00  0.00      PROB H
ATOM   4661  HB2 PHE B  35      19.705  -5.557 -16.352  1.00  0.00      PROB H
ATOM   4662  CG  PHE B  35      20.974  -5.772 -18.131  1.00  0.00      PROB C
ATOM   4663  CD1 PHE B  35      19.996  -6.453 -18.854  1.00  0.00      PROB C
ATOM   4664  HD1 PHE B  35      19.053  -6.696 -18.388  1.00  0.00      PROB H
ATOM   4665  CE1 PHE B  35      20.251  -7.000 -20.052  1.00  0.00      PROB C
ATOM   4666  HE1 PHE B  35      19.478  -7.636 -20.458  1.00  0.00      PROB H
ATOM   4667  CZ  PHE B  35      21.528  -6.842 -20.626  1.00  0.00      PROB C
ATOM   4668  HZ  PHE B  35      21.828  -7.142 -21.619  1.00  0.00      PROB H
ATOM   4669  CD2 PHE B  35      22.240  -5.570 -18.714  1.00  0.00      PROB C
ATOM   4670  HD2 PHE B  35      23.030  -5.171 -18.096  1.00  0.00      PROB H
ATOM   4671  CE2 PHE B  35      22.472  -6.028 -19.961  1.00  0.00      PROB C
ATOM   4672  HE2 PHE B  35      23.510  -5.909 -20.233  1.00  0.00      PROB H
ATOM   4673  C   PHE B  35      21.433  -5.178 -14.379  1.00  0.00      PROB C
ATOM   4674  O   PHE B  35      21.395  -3.948 -14.307  1.00  0.00      PROB O
ATOM   4675  N   GLY B  36      21.329  -5.850 -13.211  1.00  0.00      PROB N
ATOM   4676  HN  GLY B  36      21.312  -6.843 -13.293  1.00  0.00      PROB H
ATOM   4677  CA  GLY B  36      20.897  -5.157 -11.961  1.00  0.00      PROB C
ATOM   4678  HA1 GLY B  36      19.840  -5.250 -11.759  1.00  0.00      PROB H
ATOM   4679  HA2 GLY B  36      21.149  -4.113 -12.070  1.00  0.00      PROB H
ATOM   4680  C   GLY B  36      21.677  -5.660 -10.766  1.00  0.00      PROB C
ATOM   4681  O   GLY B  36      21.324  -5.268  -9.626  1.00  0.00      PROB O
ATOM   4682  N   LYS B  37      22.734  -6.454 -10.952  1.00  0.00      PROB N
ATOM   4683  HN  LYS B  37      23.071  -6.649 -11.869  1.00  0.00      PROB H
ATOM   4684  CA  LYS B  37      23.286  -7.160  -9.801  1.00  0.00      PROB C
ATOM   4685  HA  LYS B  37      22.402  -7.686  -9.474  1.00  0.00      PROB H
ATOM   4686  CB  LYS B  37      24.402  -8.191 -10.220  1.00  0.00      PROB C
ATOM   4687  HB1 LYS B  37      24.831  -8.701  -9.331  1.00  0.00      PROB H
ATOM   4688  HB2 LYS B  37      25.114  -7.607 -10.842  1.00  0.00      PROB H
ATOM   4689  CG  LYS B  37      24.024  -9.226 -11.259  1.00  0.00      PROB C
ATOM   4690  HG1 LYS B  37      23.571  -8.795 -12.178  1.00  0.00      PROB H
ATOM   4691  HG2 LYS B  37      23.288  -9.930 -10.814  1.00  0.00      PROB H
ATOM   4692  CD  LYS B  37      25.205 -10.061 -11.848  1.00  0.00      PROB C
ATOM   4693  HD1 LYS B  37      24.782 -10.900 -12.441  1.00  0.00      PROB H
ATOM   4694  HD2 LYS B  37      25.844 -10.553 -11.084  1.00  0.00      PROB H
ATOM   4695  CE  LYS B  37      26.224  -9.356 -12.667  1.00  0.00      PROB C
ATOM   4696  HE1 LYS B  37      27.111  -9.827 -13.143  1.00  0.00      PROB H
ATOM   4697  HE2 LYS B  37      26.545  -8.469 -12.082  1.00  0.00      PROB H
ATOM   4698  NZ  LYS B  37      25.479  -8.691 -13.760  1.00  0.00      PROB N
ATOM   4699  HZ1 LYS B  37      24.900  -7.858 -13.533  1.00  0.00      PROB H
ATOM   4700  HZ2 LYS B  37      24.872  -9.412 -14.199  1.00  0.00      PROB H
ATOM   4701  HZ3 LYS B  37      26.174  -8.569 -14.524  1.00  0.00      PROB H
ATOM   4702  C   LYS B  37      23.842  -6.224  -8.753  1.00  0.00      PROB C
ATOM   4703  O   LYS B  37      23.598  -6.385  -7.536  1.00  0.00      PROB O
ATOM   4704  N   LEU B  38      24.665  -5.257  -9.208  1.00  0.00      PROB N
ATOM   4705  HN  LEU B  38      24.894  -5.075 -10.161  1.00  0.00      PROB H
ATOM   4706  CA  LEU B  38      25.277  -4.270  -8.370  1.00  0.00      PROB C
ATOM   4707  HA  LEU B  38      25.790  -4.683  -7.514  1.00  0.00      PROB H
ATOM   4708  CB  LEU B  38      26.531  -3.699  -9.195  1.00  0.00      PROB C
ATOM   4709  HB1 LEU B  38      26.183  -3.354 -10.193  1.00  0.00      PROB H
ATOM   4710  HB2 LEU B  38      27.238  -4.531  -9.396  1.00  0.00      PROB H
ATOM   4711  CG  LEU B  38      27.301  -2.587  -8.489  1.00  0.00      PROB C
ATOM   4712  HG  LEU B  38      26.521  -1.803  -8.380  1.00  0.00      PROB H
ATOM   4713  CD1 LEU B  38      27.855  -3.058  -7.151  1.00  0.00      PROB C
ATOM   4714 HD11 LEU B  38      28.662  -3.779  -7.405  1.00  0.00      PROB H
ATOM   4715 HD12 LEU B  38      27.097  -3.468  -6.450  1.00  0.00      PROB H
ATOM   4716 HD13 LEU B  38      28.347  -2.253  -6.565  1.00  0.00      PROB H
ATOM   4717  CD2 LEU B  38      28.412  -2.023  -9.423  1.00  0.00      PROB C
ATOM   4718 HD21 LEU B  38      28.928  -1.151  -8.969  1.00  0.00      PROB H
ATOM   4719 HD22 LEU B  38      28.025  -1.614 -10.381  1.00  0.00      PROB H
ATOM   4720 HD23 LEU B  38      29.202  -2.750  -9.708  1.00  0.00      PROB H
ATOM   4721  C   LEU B  38      24.288  -3.248  -7.743  1.00  0.00      PROB C
ATOM   4722  O   LEU B  38      24.494  -2.951  -6.556  1.00  0.00      PROB O
ATOM   4723  N   PRO B  39      23.317  -2.697  -8.467  1.00  0.00      PROB N
ATOM   4724  CD  PRO B  39      23.469  -2.272  -9.841  1.00  0.00      PROB C
ATOM   4725  HD1 PRO B  39      23.770  -3.134 -10.473  1.00  0.00      PROB H
ATOM   4726  HD2 PRO B  39      24.292  -1.525  -9.824  1.00  0.00      PROB H
ATOM   4727  CA  PRO B  39      22.065  -2.182  -7.857  1.00  0.00      PROB C
ATOM   4728  HA  PRO B  39      22.428  -1.353  -7.268  1.00  0.00      PROB H
ATOM   4729  CB  PRO B  39      21.218  -1.934  -9.070  1.00  0.00      PROB C
ATOM   4730  HB1 PRO B  39      20.567  -1.034  -9.044  1.00  0.00      PROB H
ATOM   4731  HB2 PRO B  39      20.633  -2.855  -9.281  1.00  0.00      PROB H
ATOM   4732  CG  PRO B  39      22.163  -1.663 -10.213  1.00  0.00      PROB C
ATOM   4733  HG1 PRO B  39      21.755  -1.963 -11.202  1.00  0.00      PROB H
ATOM   4734  HG2 PRO B  39      22.287  -0.562 -10.296  1.00  0.00      PROB H
ATOM   4735  C   PRO B  39      21.368  -3.029  -6.793  1.00  0.00      PROB C
ATOM   4736  O   PRO B  39      21.092  -2.460  -5.738  1.00  0.00      PROB O
ATOM   4737  N   LEU B  40      21.089  -4.307  -7.030  1.00  0.00      PROB N
ATOM   4738  HN  LEU B  40      21.450  -4.760  -7.842  1.00  0.00      PROB H
ATOM   4739  CA  LEU B  40      20.507  -5.200  -5.978  1.00  0.00      PROB C
ATOM   4740  HA  LEU B  40      19.601  -4.692  -5.681  1.00  0.00      PROB H
ATOM   4741  CB  LEU B  40      20.129  -6.515  -6.641  1.00  0.00      PROB C
ATOM   4742  HB1 LEU B  40      20.133  -7.415  -5.990  1.00  0.00      PROB H
ATOM   4743  HB2 LEU B  40      21.019  -6.721  -7.274  1.00  0.00      PROB H
ATOM   4744  CG  LEU B  40      18.736  -6.399  -7.326  1.00  0.00      PROB C
ATOM   4745  HG  LEU B  40      18.744  -5.672  -8.166  1.00  0.00      PROB H
ATOM   4746  CD1 LEU B  40      18.410  -7.754  -7.928  1.00  0.00      PROB C
ATOM   4747 HD11 LEU B  40      17.405  -7.834  -8.395  1.00  0.00      PROB H
ATOM   4748 HD12 LEU B  40      18.336  -8.508  -7.115  1.00  0.00      PROB H
ATOM   4749 HD13 LEU B  40      19.137  -8.100  -8.693  1.00  0.00      PROB H
ATOM   4750  CD2 LEU B  40      17.560  -6.032  -6.379  1.00  0.00      PROB C
ATOM   4751 HD21 LEU B  40      16.676  -5.903  -7.040  1.00  0.00      PROB H
ATOM   4752 HD22 LEU B  40      17.633  -5.054  -5.857  1.00  0.00      PROB H
ATOM   4753 HD23 LEU B  40      17.278  -6.724  -5.557  1.00  0.00      PROB H
ATOM   4754  C   LEU B  40      21.388  -5.446  -4.750  1.00  0.00      PROB C
ATOM   4755  O   LEU B  40      20.895  -5.242  -3.650  1.00  0.00      PROB O
ATOM   4756  N   CYS B  41      22.692  -5.700  -4.888  1.00  0.00      PROB N
ATOM   4757  HN  CYS B  41      23.116  -5.797  -5.786  1.00  0.00      PROB H
ATOM   4758  CA  CYS B  41      23.557  -5.826  -3.729  1.00  0.00      PROB C
ATOM   4759  HA  CYS B  41      23.265  -6.641  -3.083  1.00  0.00      PROB H
ATOM   4760  CB  CYS B  41      24.868  -6.479  -4.256  1.00  0.00      PROB C
ATOM   4761  HB1 CYS B  41      25.514  -6.685  -3.376  1.00  0.00      PROB H
ATOM   4762  HB2 CYS B  41      25.409  -5.800  -4.949  1.00  0.00      PROB H
ATOM   4763  SG  CYS B  41      24.675  -8.117  -5.070  1.00  0.00      PROB S
ATOM   4764  HG1 CYS B  41      24.269  -7.557  -6.200  1.00  0.00      PROB H
ATOM   4765  C   CYS B  41      23.722  -4.550  -2.906  1.00  0.00      PROB C
ATOM   4766  O   CYS B  41      23.598  -4.652  -1.696  1.00  0.00      PROB O
ATOM   4767  N   LEU B  42      23.896  -3.368  -3.543  1.00  0.00      PROB N
ATOM   4768  HN  LEU B  42      24.048  -3.377  -4.529  1.00  0.00      PROB H
ATOM   4769  CA  LEU B  42      23.669  -2.102  -2.976  1.00  0.00      PROB C
ATOM   4770  HA  LEU B  42      24.465  -1.999  -2.254  1.00  0.00      PROB H
ATOM   4771  CB  LEU B  42      23.970  -0.943  -3.978  1.00  0.00      PROB C
ATOM   4772  HB1 LEU B  42      23.545   0.009  -3.594  1.00  0.00      PROB H
ATOM   4773  HB2 LEU B  42      23.374  -1.069  -4.906  1.00  0.00      PROB H
ATOM   4774  CG  LEU B  42      25.515  -0.650  -4.235  1.00  0.00      PROB C
ATOM   4775  HG  LEU B  42      26.091  -1.582  -4.424  1.00  0.00      PROB H
ATOM   4776  CD1 LEU B  42      25.677   0.193  -5.512  1.00  0.00      PROB C
ATOM   4777 HD11 LEU B  42      26.726   0.536  -5.636  1.00  0.00      PROB H
ATOM   4778 HD12 LEU B  42      25.009   1.080  -5.482  1.00  0.00      PROB H
ATOM   4779 HD13 LEU B  42      25.445  -0.290  -6.485  1.00  0.00      PROB H
ATOM   4780  CD2 LEU B  42      26.122   0.223  -3.117  1.00  0.00      PROB C
ATOM   4781 HD21 LEU B  42      26.318  -0.335  -2.177  1.00  0.00      PROB H
ATOM   4782 HD22 LEU B  42      25.557   1.141  -2.846  1.00  0.00      PROB H
ATOM   4783 HD23 LEU B  42      27.132   0.574  -3.420  1.00  0.00      PROB H
ATOM   4784  C   LEU B  42      22.363  -1.908  -2.182  1.00  0.00      PROB C
ATOM   4785  O   LEU B  42      22.234  -1.376  -1.059  1.00  0.00      PROB O
ATOM   4786  N   PHE B  43      21.219  -2.338  -2.765  1.00  0.00      PROB N
ATOM   4787  HN  PHE B  43      21.283  -2.570  -3.733  1.00  0.00      PROB H
ATOM   4788  CA  PHE B  43      19.847  -2.212  -2.282  1.00  0.00      PROB C
ATOM   4789  HA  PHE B  43      19.564  -1.187  -2.094  1.00  0.00      PROB H
ATOM   4790  CB  PHE B  43      18.932  -2.554  -3.455  1.00  0.00      PROB C
ATOM   4791  HB1 PHE B  43      19.352  -3.488  -3.888  1.00  0.00      PROB H
ATOM   4792  HB2 PHE B  43      18.938  -1.734  -4.204  1.00  0.00      PROB H
ATOM   4793  CG  PHE B  43      17.461  -2.697  -3.085  1.00  0.00      PROB C
ATOM   4794  CD1 PHE B  43      16.911  -3.970  -3.178  1.00  0.00      PROB C
ATOM   4795  HD1 PHE B  43      17.485  -4.757  -3.646  1.00  0.00      PROB H
ATOM   4796  CE1 PHE B  43      15.582  -4.116  -2.772  1.00  0.00      PROB C
ATOM   4797  HE1 PHE B  43      15.089  -5.069  -2.895  1.00  0.00      PROB H
ATOM   4798  CZ  PHE B  43      14.788  -3.094  -2.228  1.00  0.00      PROB C
ATOM   4799  HZ  PHE B  43      13.721  -3.223  -2.118  1.00  0.00      PROB H
ATOM   4800  CD2 PHE B  43      16.743  -1.655  -2.488  1.00  0.00      PROB C
ATOM   4801  HD2 PHE B  43      17.293  -0.732  -2.376  1.00  0.00      PROB H
ATOM   4802  CE2 PHE B  43      15.385  -1.871  -2.106  1.00  0.00      PROB C
ATOM   4803  HE2 PHE B  43      14.888  -1.063  -1.589  1.00  0.00      PROB H
ATOM   4804  C   PHE B  43      19.556  -2.944  -0.953  1.00  0.00      PROB C
ATOM   4805  O   PHE B  43      19.180  -2.438   0.114  1.00  0.00      PROB O
ATOM   4806  N   ILE B  44      19.875  -4.297  -0.876  1.00  0.00      PROB N
ATOM   4807  HN  ILE B  44      20.201  -4.836  -1.649  1.00  0.00      PROB H
ATOM   4808  CA  ILE B  44      19.841  -5.070   0.372  1.00  0.00      PROB C
ATOM   4809  HA  ILE B  44      19.049  -4.654   0.977  1.00  0.00      PROB H
ATOM   4810  CB  ILE B  44      19.704  -6.536   0.162  1.00  0.00      PROB C
ATOM   4811  HB  ILE B  44      20.568  -6.996  -0.364  1.00  0.00      PROB H
ATOM   4812  CG2 ILE B  44      19.570  -7.200   1.543  1.00  0.00      PROB C
ATOM   4813 HG21 ILE B  44      19.415  -8.288   1.382  1.00  0.00      PROB H
ATOM   4814 HG22 ILE B  44      18.798  -6.824   2.248  1.00  0.00      PROB H
ATOM   4815 HG23 ILE B  44      20.505  -7.232   2.142  1.00  0.00      PROB H
ATOM   4816  CG1 ILE B  44      18.558  -6.860  -0.763  1.00  0.00      PROB C
ATOM   4817 HG11 ILE B  44      18.661  -6.361  -1.750  1.00  0.00      PROB H
ATOM   4818 HG12 ILE B  44      17.633  -6.469  -0.287  1.00  0.00      PROB H
ATOM   4819  CD  ILE B  44      18.356  -8.281  -1.237  1.00  0.00      PROB C
ATOM   4820  HD1 ILE B  44      17.859  -8.867  -0.434  1.00  0.00      PROB H
ATOM   4821  HD2 ILE B  44      19.237  -8.843  -1.613  1.00  0.00      PROB H
ATOM   4822  HD3 ILE B  44      17.622  -8.215  -2.069  1.00  0.00      PROB H
ATOM   4823  C   ILE B  44      20.982  -4.672   1.366  1.00  0.00      PROB C
ATOM   4824  O   ILE B  44      20.785  -4.647   2.587  1.00  0.00      PROB O
ATOM   4825  N   CYS B  45      22.156  -4.204   0.877  1.00  0.00      PROB N
ATOM   4826  HN  CYS B  45      22.260  -4.225  -0.115  1.00  0.00      PROB H
ATOM   4827  CA  CYS B  45      23.122  -3.593   1.758  1.00  0.00      PROB C
ATOM   4828  HA  CYS B  45      23.314  -4.343   2.512  1.00  0.00      PROB H
ATOM   4829  CB  CYS B  45      24.589  -3.383   1.099  1.00  0.00      PROB C
ATOM   4830  HB1 CYS B  45      24.388  -2.895   0.121  1.00  0.00      PROB H
ATOM   4831  HB2 CYS B  45      24.998  -4.397   0.900  1.00  0.00      PROB H
ATOM   4832  SG  CYS B  45      25.843  -2.363   1.953  1.00  0.00      PROB S
ATOM   4833  HG1 CYS B  45      25.540  -1.129   1.577  1.00  0.00      PROB H
ATOM   4834  C   CYS B  45      22.605  -2.363   2.422  1.00  0.00      PROB C
ATOM   4835  O   CYS B  45      22.926  -2.106   3.575  1.00  0.00      PROB O
ATOM   4836  N   ILE B  46      21.841  -1.420   1.772  1.00  0.00      PROB N
ATOM   4837  HN  ILE B  46      21.685  -1.467   0.788  1.00  0.00      PROB H
ATOM   4838  CA  ILE B  46      21.212  -0.313   2.389  1.00  0.00      PROB C
ATOM   4839  HA  ILE B  46      21.937   0.326   2.871  1.00  0.00      PROB H
ATOM   4840  CB  ILE B  46      20.650   0.605   1.254  1.00  0.00      PROB C
ATOM   4841  HB  ILE B  46      20.208  -0.112   0.530  1.00  0.00      PROB H
ATOM   4842  CG2 ILE B  46      19.614   1.703   1.632  1.00  0.00      PROB C
ATOM   4843 HG21 ILE B  46      19.196   2.210   0.736  1.00  0.00      PROB H
ATOM   4844 HG22 ILE B  46      20.111   2.402   2.338  1.00  0.00      PROB H
ATOM   4845 HG23 ILE B  46      18.809   1.172   2.183  1.00  0.00      PROB H
ATOM   4846  CG1 ILE B  46      21.854   1.275   0.548  1.00  0.00      PROB C
ATOM   4847 HG11 ILE B  46      22.674   0.558   0.329  1.00  0.00      PROB H
ATOM   4848 HG12 ILE B  46      22.206   2.140   1.149  1.00  0.00      PROB H
ATOM   4849  CD  ILE B  46      21.427   1.803  -0.797  1.00  0.00      PROB C
ATOM   4850  HD1 ILE B  46      22.302   1.994  -1.455  1.00  0.00      PROB H
ATOM   4851  HD2 ILE B  46      20.863   2.759  -0.760  1.00  0.00      PROB H
ATOM   4852  HD3 ILE B  46      20.792   1.028  -1.277  1.00  0.00      PROB H
ATOM   4853  C   ILE B  46      20.177  -0.563   3.429  1.00  0.00      PROB C
ATOM   4854  O   ILE B  46      20.180   0.052   4.493  1.00  0.00      PROB O
ATOM   4855  N   ILE B  47      19.301  -1.576   3.069  1.00  0.00      PROB N
ATOM   4856  HN  ILE B  47      19.326  -1.855   2.112  1.00  0.00      PROB H
ATOM   4857  CA  ILE B  47      18.403  -2.221   4.065  1.00  0.00      PROB C
ATOM   4858  HA  ILE B  47      17.820  -1.368   4.379  1.00  0.00      PROB H
ATOM   4859  CB  ILE B  47      17.352  -3.271   3.418  1.00  0.00      PROB C
ATOM   4860  HB  ILE B  47      17.967  -4.059   2.932  1.00  0.00      PROB H
ATOM   4861  CG2 ILE B  47      16.464  -3.940   4.565  1.00  0.00      PROB C
ATOM   4862 HG21 ILE B  47      17.046  -4.538   5.298  1.00  0.00      PROB H
ATOM   4863 HG22 ILE B  47      15.732  -4.608   4.062  1.00  0.00      PROB H
ATOM   4864 HG23 ILE B  47      15.822  -3.226   5.123  1.00  0.00      PROB H
ATOM   4865  CG1 ILE B  47      16.473  -2.580   2.451  1.00  0.00      PROB C
ATOM   4866 HG11 ILE B  47      17.199  -1.957   1.887  1.00  0.00      PROB H
ATOM   4867 HG12 ILE B  47      15.833  -1.769   2.860  1.00  0.00      PROB H
ATOM   4868  CD  ILE B  47      15.615  -3.495   1.613  1.00  0.00      PROB C
ATOM   4869  HD1 ILE B  47      16.112  -4.426   1.267  1.00  0.00      PROB H
ATOM   4870  HD2 ILE B  47      15.164  -3.030   0.711  1.00  0.00      PROB H
ATOM   4871  HD3 ILE B  47      14.838  -3.849   2.324  1.00  0.00      PROB H
ATOM   4872  C   ILE B  47      19.055  -2.792   5.329  1.00  0.00      PROB C
ATOM   4873  O   ILE B  47      18.538  -2.551   6.422  1.00  0.00      PROB O
ATOM   4874  N   LEU B  48      20.183  -3.563   5.143  1.00  0.00      PROB N
ATOM   4875  HN  LEU B  48      20.466  -3.809   4.220  1.00  0.00      PROB H
ATOM   4876  CA  LEU B  48      20.858  -4.156   6.292  1.00  0.00      PROB C
ATOM   4877  HA  LEU B  48      20.133  -4.619   6.946  1.00  0.00      PROB H
ATOM   4878  CB  LEU B  48      21.936  -5.034   5.729  1.00  0.00      PROB C
ATOM   4879  HB1 LEU B  48      22.679  -5.330   6.500  1.00  0.00      PROB H
ATOM   4880  HB2 LEU B  48      22.434  -4.683   4.800  1.00  0.00      PROB H
ATOM   4881  CG  LEU B  48      21.389  -6.380   5.143  1.00  0.00      PROB C
ATOM   4882  HG  LEU B  48      20.410  -6.296   4.624  1.00  0.00      PROB H
ATOM   4883  CD1 LEU B  48      22.461  -6.976   4.124  1.00  0.00      PROB C
ATOM   4884 HD11 LEU B  48      22.599  -6.385   3.194  1.00  0.00      PROB H
ATOM   4885 HD12 LEU B  48      22.156  -7.978   3.753  1.00  0.00      PROB H
ATOM   4886 HD13 LEU B  48      23.514  -6.977   4.478  1.00  0.00      PROB H
ATOM   4887  CD2 LEU B  48      21.264  -7.325   6.296  1.00  0.00      PROB C
ATOM   4888 HD21 LEU B  48      20.923  -6.814   7.221  1.00  0.00      PROB H
ATOM   4889 HD22 LEU B  48      22.281  -7.694   6.549  1.00  0.00      PROB H
ATOM   4890 HD23 LEU B  48      20.625  -8.203   6.063  1.00  0.00      PROB H
ATOM   4891  C   LEU B  48      21.493  -3.065   7.122  1.00  0.00      PROB C
ATOM   4892  O   LEU B  48      21.493  -3.117   8.327  1.00  0.00      PROB O
ATOM   4893  N   THR B  49      22.142  -2.108   6.417  1.00  0.00      PROB N
ATOM   4894  HN  THR B  49      22.268  -2.218   5.434  1.00  0.00      PROB H
ATOM   4895  CA  THR B  49      22.871  -1.010   7.003  1.00  0.00      PROB C
ATOM   4896  HA  THR B  49      23.572  -1.295   7.773  1.00  0.00      PROB H
ATOM   4897  CB  THR B  49      23.645  -0.099   6.086  1.00  0.00      PROB C
ATOM   4898  HB  THR B  49      22.924   0.437   5.432  1.00  0.00      PROB H
ATOM   4899  OG1 THR B  49      24.604  -0.851   5.324  1.00  0.00      PROB O
ATOM   4900  HG1 THR B  49      24.067  -1.216   4.617  1.00  0.00      PROB H
ATOM   4901  CG2 THR B  49      24.309   1.063   6.865  1.00  0.00      PROB C
ATOM   4902 HG21 THR B  49      25.034   1.452   6.119  1.00  0.00      PROB H
ATOM   4903 HG22 THR B  49      24.810   0.735   7.800  1.00  0.00      PROB H
ATOM   4904 HG23 THR B  49      23.688   1.820   7.390  1.00  0.00      PROB H
ATOM   4905  C   THR B  49      21.918  -0.126   7.813  1.00  0.00      PROB C
ATOM   4906  O   THR B  49      22.163   0.161   9.007  1.00  0.00      PROB O
ATOM   4907  N   ALA B  50      20.776   0.113   7.335  1.00  0.00      PROB N
ATOM   4908  HN  ALA B  50      20.521  -0.146   6.407  1.00  0.00      PROB H
ATOM   4909  CA  ALA B  50      19.706   0.833   7.981  1.00  0.00      PROB C
ATOM   4910  HA  ALA B  50      20.046   1.735   8.467  1.00  0.00      PROB H
ATOM   4911  CB  ALA B  50      18.488   1.184   7.034  1.00  0.00      PROB C
ATOM   4912  HB1 ALA B  50      18.829   1.917   6.272  1.00  0.00      PROB H
ATOM   4913  HB2 ALA B  50      17.693   1.663   7.645  1.00  0.00      PROB H
ATOM   4914  HB3 ALA B  50      18.160   0.286   6.468  1.00  0.00      PROB H
ATOM   4915  C   ALA B  50      19.085   0.046   9.177  1.00  0.00      PROB C
ATOM   4916  O   ALA B  50      18.942   0.697  10.204  1.00  0.00      PROB O
ATOM   4917  N   VAL B  51      18.712  -1.221   9.107  1.00  0.00      PROB N
ATOM   4918  HN  VAL B  51      18.760  -1.612   8.191  1.00  0.00      PROB H
ATOM   4919  CA  VAL B  51      18.182  -1.895  10.251  1.00  0.00      PROB C
ATOM   4920  HA  VAL B  51      17.381  -1.316  10.687  1.00  0.00      PROB H
ATOM   4921  CB  VAL B  51      17.382  -3.125   9.787  1.00  0.00      PROB C
ATOM   4922  HB  VAL B  51      17.946  -3.756   9.067  1.00  0.00      PROB H
ATOM   4923  CG1 VAL B  51      16.974  -4.038  10.964  1.00  0.00      PROB C
ATOM   4924 HG11 VAL B  51      16.061  -4.650  10.801  1.00  0.00      PROB H
ATOM   4925 HG12 VAL B  51      16.721  -3.384  11.826  1.00  0.00      PROB H
ATOM   4926 HG13 VAL B  51      17.838  -4.697  11.193  1.00  0.00      PROB H
ATOM   4927  CG2 VAL B  51      16.032  -2.779   9.130  1.00  0.00      PROB C
ATOM   4928 HG21 VAL B  51      16.276  -2.146   8.250  1.00  0.00      PROB H
ATOM   4929 HG22 VAL B  51      15.423  -2.184   9.844  1.00  0.00      PROB H
ATOM   4930 HG23 VAL B  51      15.457  -3.696   8.880  1.00  0.00      PROB H
ATOM   4931  C   VAL B  51      19.260  -2.129  11.247  1.00  0.00      PROB C
ATOM   4932  O   VAL B  51      19.014  -2.114  12.485  1.00  0.00      PROB O
ATOM   4933  N   THR B  52      20.558  -2.265  10.769  1.00  0.00      PROB N
ATOM   4934  HN  THR B  52      20.753  -2.656   9.873  1.00  0.00      PROB H
ATOM   4935  CA  THR B  52      21.662  -2.284  11.681  1.00  0.00      PROB C
ATOM   4936  HA  THR B  52      21.475  -3.059  12.409  1.00  0.00      PROB H
ATOM   4937  CB  THR B  52      22.855  -2.764  11.030  1.00  0.00      PROB C
ATOM   4938  HB  THR B  52      23.182  -2.090  10.211  1.00  0.00      PROB H
ATOM   4939  OG1 THR B  52      22.689  -4.079  10.529  1.00  0.00      PROB O
ATOM   4940  HG1 THR B  52      22.056  -4.024   9.809  1.00  0.00      PROB H
ATOM   4941  CG2 THR B  52      24.080  -2.876  11.969  1.00  0.00      PROB C
ATOM   4942 HG21 THR B  52      23.972  -3.739  12.661  1.00  0.00      PROB H
ATOM   4943 HG22 THR B  52      24.368  -1.886  12.381  1.00  0.00      PROB H
ATOM   4944 HG23 THR B  52      24.919  -3.227  11.330  1.00  0.00      PROB H
ATOM   4945  C   THR B  52      21.826  -1.019  12.479  1.00  0.00      PROB C
ATOM   4946  O   THR B  52      22.006  -1.069  13.682  1.00  0.00      PROB O
ATOM   4947  N   VAL B  53      21.840   0.164  11.877  1.00  0.00      PROB N
ATOM   4948  HN  VAL B  53      21.795   0.275  10.887  1.00  0.00      PROB H
ATOM   4949  CA  VAL B  53      21.831   1.399  12.679  1.00  0.00      PROB C
ATOM   4950  HA  VAL B  53      22.685   1.367  13.340  1.00  0.00      PROB H
ATOM   4951  CB  VAL B  53      21.942   2.521  11.614  1.00  0.00      PROB C
ATOM   4952  HB  VAL B  53      21.322   2.262  10.730  1.00  0.00      PROB H
ATOM   4953  CG1 VAL B  53      21.627   3.955  12.109  1.00  0.00      PROB C
ATOM   4954 HG11 VAL B  53      20.548   4.091  12.337  1.00  0.00      PROB H
ATOM   4955 HG12 VAL B  53      21.947   4.707  11.356  1.00  0.00      PROB H
ATOM   4956 HG13 VAL B  53      22.186   4.207  13.035  1.00  0.00      PROB H
ATOM   4957  CG2 VAL B  53      23.447   2.549  11.345  1.00  0.00      PROB C
ATOM   4958 HG21 VAL B  53      23.847   1.547  11.078  1.00  0.00      PROB H
ATOM   4959 HG22 VAL B  53      23.887   2.840  12.323  1.00  0.00      PROB H
ATOM   4960 HG23 VAL B  53      23.687   3.258  10.524  1.00  0.00      PROB H
ATOM   4961  C   VAL B  53      20.631   1.452  13.607  1.00  0.00      PROB C
ATOM   4962  O   VAL B  53      20.945   1.657  14.814  1.00  0.00      PROB O
ATOM   4963  N   VAL B  54      19.436   1.125  13.122  1.00  0.00      PROB N
ATOM   4964  HN  VAL B  54      19.199   1.131  12.153  1.00  0.00      PROB H
ATOM   4965  CA  VAL B  54      18.416   0.879  14.109  1.00  0.00      PROB C
ATOM   4966  HA  VAL B  54      18.345   1.793  14.681  1.00  0.00      PROB H
ATOM   4967  CB  VAL B  54      17.123   0.531  13.395  1.00  0.00      PROB C
ATOM   4968  HB  VAL B  54      17.411  -0.319  12.740  1.00  0.00      PROB H
ATOM   4969  CG1 VAL B  54      15.980   0.247  14.337  1.00  0.00      PROB C
ATOM   4970 HG11 VAL B  54      16.083  -0.506  15.147  1.00  0.00      PROB H
ATOM   4971 HG12 VAL B  54      15.116  -0.073  13.716  1.00  0.00      PROB H
ATOM   4972 HG13 VAL B  54      15.610   1.227  14.708  1.00  0.00      PROB H
ATOM   4973  CG2 VAL B  54      16.634   1.657  12.481  1.00  0.00      PROB C
ATOM   4974 HG21 VAL B  54      15.819   1.268  11.833  1.00  0.00      PROB H
ATOM   4975 HG22 VAL B  54      17.411   2.006  11.768  1.00  0.00      PROB H
ATOM   4976 HG23 VAL B  54      16.289   2.535  13.068  1.00  0.00      PROB H
ATOM   4977  C   VAL B  54      18.663  -0.128  15.330  1.00  0.00      PROB C
ATOM   4978  O   VAL B  54      18.219   0.080  16.441  1.00  0.00      PROB O
ATOM   4979  N   THR B  55      19.318  -1.275  15.128  1.00  0.00      PROB N
ATOM   4980  HN  THR B  55      19.509  -1.490  14.173  1.00  0.00      PROB H
ATOM   4981  CA  THR B  55      19.629  -2.320  16.051  1.00  0.00      PROB C
ATOM   4982  HA  THR B  55      18.763  -2.594  16.636  1.00  0.00      PROB H
ATOM   4983  CB  THR B  55      20.264  -3.622  15.496  1.00  0.00      PROB C
ATOM   4984  HB  THR B  55      21.265  -3.411  15.064  1.00  0.00      PROB H
ATOM   4985  OG1 THR B  55      19.467  -4.067  14.442  1.00  0.00      PROB O
ATOM   4986  HG1 THR B  55      19.671  -3.406  13.777  1.00  0.00      PROB H
ATOM   4987  CG2 THR B  55      20.364  -4.595  16.668  1.00  0.00      PROB C
ATOM   4988 HG21 THR B  55      19.366  -4.799  17.111  1.00  0.00      PROB H
ATOM   4989 HG22 THR B  55      21.017  -4.249  17.498  1.00  0.00      PROB H
ATOM   4990 HG23 THR B  55      20.748  -5.557  16.265  1.00  0.00      PROB H
ATOM   4991  C   THR B  55      20.637  -1.721  16.994  1.00  0.00      PROB C
ATOM   4992  O   THR B  55      20.441  -1.865  18.198  1.00  0.00      PROB O
ATOM   4993  N   THR B  56      21.583  -0.987  16.446  1.00  0.00      PROB N
ATOM   4994  HN  THR B  56      21.675  -0.807  15.469  1.00  0.00      PROB H
ATOM   4995  CA  THR B  56      22.685  -0.438  17.222  1.00  0.00      PROB C
ATOM   4996  HA  THR B  56      23.153  -1.184  17.848  1.00  0.00      PROB H
ATOM   4997  CB  THR B  56      23.913   0.046  16.425  1.00  0.00      PROB C
ATOM   4998  HB  THR B  56      23.710   0.892  15.734  1.00  0.00      PROB H
ATOM   4999  OG1 THR B  56      24.346  -0.996  15.528  1.00  0.00      PROB O
ATOM   5000  HG1 THR B  56      23.490  -1.336  15.256  1.00  0.00      PROB H
ATOM   5001  CG2 THR B  56      25.189   0.376  17.268  1.00  0.00      PROB C
ATOM   5002 HG21 THR B  56      26.074   0.646  16.653  1.00  0.00      PROB H
ATOM   5003 HG22 THR B  56      25.414  -0.476  17.945  1.00  0.00      PROB H
ATOM   5004 HG23 THR B  56      24.985   1.226  17.954  1.00  0.00      PROB H
ATOM   5005  C   THR B  56      22.215   0.713  18.099  1.00  0.00      PROB C
ATOM   5006  O   THR B  56      22.638   0.776  19.226  1.00  0.00      PROB O
ATOM   5007  N   ALA B  57      21.254   1.504  17.575  1.00  0.00      PROB N
ATOM   5008  HN  ALA B  57      20.969   1.429  16.623  1.00  0.00      PROB H
ATOM   5009  CA  ALA B  57      20.760   2.601  18.350  1.00  0.00      PROB C
ATOM   5010  HA  ALA B  57      21.532   3.208  18.801  1.00  0.00      PROB H
ATOM   5011  CB  ALA B  57      19.745   3.429  17.560  1.00  0.00      PROB C
ATOM   5012  HB1 ALA B  57      19.461   4.409  17.999  1.00  0.00      PROB H
ATOM   5013  HB2 ALA B  57      18.766   2.952  17.344  1.00  0.00      PROB H
ATOM   5014  HB3 ALA B  57      20.149   3.582  16.536  1.00  0.00      PROB H
ATOM   5015  C   ALA B  57      20.006   2.144  19.527  1.00  0.00      PROB C
ATOM   5016  O   ALA B  57      20.273   2.784  20.584  1.00  0.00      PROB O
ATOM   5017  N   HSD B  58      19.157   1.119  19.509  1.00  0.00      PROB N
ATOM   5018  HN  HSD B  58      19.116   0.567  18.680  1.00  0.00      PROB H
ATOM   5019  CA  HSD B  58      18.480   0.492  20.609  1.00  0.00      PROB C
ATOM   5020  HA  HSD B  58      17.892   1.235  21.127  1.00  0.00      PROB H
ATOM   5021  CB  HSD B  58      17.571  -0.649  20.108  1.00  0.00      PROB C
ATOM   5022  HB1 HSD B  58      18.228  -1.440  19.687  1.00  0.00      PROB H
ATOM   5023  HB2 HSD B  58      16.950  -0.251  19.277  1.00  0.00      PROB H
ATOM   5024  ND1 HSD B  58      15.474  -0.785  21.603  1.00  0.00      PROB N
ATOM   5025  HD1 HSD B  58      14.967   0.007  21.264  1.00  0.00      PROB H
ATOM   5026  CG  HSD B  58      16.718  -1.183  21.273  1.00  0.00      PROB C
ATOM   5027  CE1 HSD B  58      14.943  -1.681  22.409  1.00  0.00      PROB C
ATOM   5028  HE1 HSD B  58      13.944  -1.655  22.845  1.00  0.00      PROB H
ATOM   5029  NE2 HSD B  58      15.770  -2.661  22.680  1.00  0.00      PROB N
ATOM   5030  CD2 HSD B  58      16.873  -2.392  21.901  1.00  0.00      PROB C
ATOM   5031  HD2 HSD B  58      17.710  -3.065  21.760  1.00  0.00      PROB H
ATOM   5032  C   HSD B  58      19.404  -0.003  21.720  1.00  0.00      PROB C
ATOM   5033  O   HSD B  58      19.178   0.289  22.941  1.00  0.00      PROB O
ATOM   5034  N   HSD B  59      20.550  -0.679  21.312  1.00  0.00      PROB N
ATOM   5035  HN  HSD B  59      20.716  -0.865  20.347  1.00  0.00      PROB H
ATOM   5036  CA  HSD B  59      21.631  -1.135  22.224  1.00  0.00      PROB C
ATOM   5037  HA  HSD B  59      21.249  -1.799  22.985  1.00  0.00      PROB H
ATOM   5038  CB  HSD B  59      22.735  -1.929  21.515  1.00  0.00      PROB C
ATOM   5039  HB1 HSD B  59      23.458  -2.074  22.346  1.00  0.00      PROB H
ATOM   5040  HB2 HSD B  59      23.184  -1.500  20.594  1.00  0.00      PROB H
ATOM   5041  ND1 HSD B  59      21.482  -3.569  20.153  1.00  0.00      PROB N
ATOM   5042  HD1 HSD B  59      20.999  -2.976  19.508  1.00  0.00      PROB H
ATOM   5043  CG  HSD B  59      22.262  -3.268  21.248  1.00  0.00      PROB C
ATOM   5044  CE1 HSD B  59      21.110  -4.835  20.246  1.00  0.00      PROB C
ATOM   5045  HE1 HSD B  59      20.597  -5.390  19.460  1.00  0.00      PROB H
ATOM   5046  NE2 HSD B  59      21.611  -5.384  21.318  1.00  0.00      PROB N
ATOM   5047  CD2 HSD B  59      22.369  -4.417  21.930  1.00  0.00      PROB C
ATOM   5048  HD2 HSD B  59      22.721  -4.672  22.922  1.00  0.00      PROB H
ATOM   5049  C   HSD B  59      22.287   0.023  22.949  1.00  0.00      PROB C
ATOM   5050  O   HSD B  59      22.639  -0.111  24.104  1.00  0.00      PROB O
ATOM   5051  N   THR B  60      22.516   1.194  22.257  1.00  0.00      PROB N
ATOM   5052  HN  THR B  60      22.205   1.291  21.315  1.00  0.00      PROB H
ATOM   5053  CA  THR B  60      23.046   2.307  23.065  1.00  0.00      PROB C
ATOM   5054  HA  THR B  60      23.958   1.921  23.494  1.00  0.00      PROB H
ATOM   5055  CB  THR B  60      23.497   3.450  22.114  1.00  0.00      PROB C
ATOM   5056  HB  THR B  60      22.598   3.895  21.635  1.00  0.00      PROB H
ATOM   5057  OG1 THR B  60      24.386   2.989  21.066  1.00  0.00      PROB O
ATOM   5058  HG1 THR B  60      23.885   2.493  20.415  1.00  0.00      PROB H
ATOM   5059  CG2 THR B  60      24.335   4.424  22.937  1.00  0.00      PROB C
ATOM   5060 HG21 THR B  60      23.705   5.052  23.601  1.00  0.00      PROB H
ATOM   5061 HG22 THR B  60      24.783   5.235  22.324  1.00  0.00      PROB H
[truncated: 1,369,944 more chars]
