# Supplementary material for: Conformational changes in the essential E. coli septal cell wall synthesis complex suggest an activation mechanism
Source: Nat Commun. 2023 Jul 31;14:4585. doi: 10.1038/s41467-023-39921-4 (PMC10390529; doi:10.1038/s41467-023-39921-4)
Supplement: Supplementary file 5 — Supplementary Data 2 [file 41467_2023_39921_MOESM5_ESM.zip › Supplementary Data 2/coordinates-after-1-microsecond-MD/README.md]

This directory contains the PDBs obtained after 1 microsecond of MD simulation for the following systems. 

1.) FtsWI

FtsWI_lastframe.pdb

2.) FtsQLBWI 

wt_lastframe.pdb

3.) FtsQLBWI^(R167S)

R167S_lastframe.pdb

4.) FtsQLBW^(E289G)I (E289G)

E289G_lastframe.pdb

5.) FtsQL^(R61E)BWI (R61E)

R61E_lastframe.pdb

6.) FtsQLBWIN (FtsN)

FtsN_lastframe.pdb
