# Supplementary material for: Conformational changes in the essential E. coli septal cell wall synthesis complex suggest an activation mechanism
Source: Nat Commun. 2023 Jul 31;14:4585. doi: 10.1038/s41467-023-39921-4 (PMC10390529; doi:10.1038/s41467-023-39921-4)
Supplement: Supplementary file 5 — Supplementary Data 2 [file 41467_2023_39921_MOESM5_ESM.zip › Supplementary Data 2/coordinates-after-1-microsecond-MD/wt_lastframe.pdb]

TITLE     MDANALYSIS FRAMES FROM 0, STEP 1: Created by PDBWriter
CRYST1  177.484  177.484  200.300  90.00  90.00  90.00 P 1           1
MODEL        1
ATOM      1  CAY ASN A  20     -11.051 -51.687  -9.062  1.00  0.00      PROA C
ATOM      2  HY1 ASN A  20     -10.475 -51.970  -9.969  1.00  0.00      PROA H
ATOM      3  HY2 ASN A  20     -10.413 -51.532  -8.166  1.00  0.00      PROA H
ATOM      4  HY3 ASN A  20     -11.577 -50.719  -9.204  1.00  0.00      PROA H
ATOM      5  CY  ASN A  20     -12.037 -52.760  -8.763  1.00  0.00      PROA C
ATOM      6  OY  ASN A  20     -12.008 -53.441  -7.723  1.00  0.00      PROA O
ATOM      7  N   ASN A  20     -13.000 -52.886  -9.708  1.00  0.00      PROA N
ATOM      8  HN  ASN A  20     -12.837 -52.401 -10.564  1.00  0.00      PROA H
ATOM      9  CA  ASN A  20     -14.170 -53.737  -9.498  1.00  0.00      PROA C
ATOM     10  HA  ASN A  20     -14.420 -53.782  -8.448  1.00  0.00      PROA H
ATOM     11  CB  ASN A  20     -15.330 -53.173 -10.312  1.00  0.00      PROA C
ATOM     12  HB1 ASN A  20     -15.062 -53.007 -11.377  1.00  0.00      PROA H
ATOM     13  HB2 ASN A  20     -15.579 -52.142  -9.982  1.00  0.00      PROA H
ATOM     14  CG  ASN A  20     -16.612 -54.008 -10.202  1.00  0.00      PROA C
ATOM     15  OD1 ASN A  20     -16.779 -54.792  -9.278  1.00  0.00      PROA O
ATOM     16  ND2 ASN A  20     -17.537 -53.880 -11.186  1.00  0.00      PROA N
ATOM     17 HD21 ASN A  20     -18.506 -54.110 -11.094  1.00  0.00      PROA H
ATOM     18 HD22 ASN A  20     -17.507 -53.238 -11.952  1.00  0.00      PROA H
ATOM     19  C   ASN A  20     -13.791 -55.197  -9.887  1.00  0.00      PROA C
ATOM     20  O   ASN A  20     -14.150 -55.701 -10.934  1.00  0.00      PROA O
ATOM     21  N   ASN A  21     -13.038 -55.840  -8.987  1.00  0.00      PROA N
ATOM     22  HN  ASN A  21     -12.975 -55.342  -8.125  1.00  0.00      PROA H
ATOM     23  CA  ASN A  21     -12.584 -57.158  -9.314  1.00  0.00      PROA C
ATOM     24  HA  ASN A  21     -13.279 -57.784  -9.854  1.00  0.00      PROA H
ATOM     25  CB  ASN A  21     -11.234 -57.115 -10.066  1.00  0.00      PROA C
ATOM     26  HB1 ASN A  21     -10.593 -56.366  -9.553  1.00  0.00      PROA H
ATOM     27  HB2 ASN A  21     -11.248 -56.846 -11.144  1.00  0.00      PROA H
ATOM     28  CG  ASN A  21     -10.446 -58.500  -9.911  1.00  0.00      PROA C
ATOM     29  OD1 ASN A  21      -9.527 -58.544  -9.119  1.00  0.00      PROA O
ATOM     30  ND2 ASN A  21     -10.772 -59.508 -10.715  1.00  0.00      PROA N
ATOM     31 HD21 ASN A  21     -11.617 -59.455 -11.247  1.00  0.00      PROA H
ATOM     32 HD22 ASN A  21     -10.374 -60.402 -10.507  1.00  0.00      PROA H
ATOM     33  C   ASN A  21     -12.511 -57.818  -7.894  1.00  0.00      PROA C
ATOM     34  O   ASN A  21     -11.974 -57.251  -6.951  1.00  0.00      PROA O
ATOM     35  N   GLY A  22     -13.070 -59.100  -7.862  1.00  0.00      PROA N
ATOM     36  HN  GLY A  22     -13.638 -59.402  -8.624  1.00  0.00      PROA H
ATOM     37  CA  GLY A  22     -13.168 -59.910  -6.643  1.00  0.00      PROA C
ATOM     38  HA1 GLY A  22     -13.593 -60.833  -7.009  1.00  0.00      PROA H
ATOM     39  HA2 GLY A  22     -13.782 -59.402  -5.914  1.00  0.00      PROA H
ATOM     40  C   GLY A  22     -11.863 -60.095  -5.874  1.00  0.00      PROA C
ATOM     41  O   GLY A  22     -11.852 -59.886  -4.672  1.00  0.00      PROA O
ATOM     42  N   THR A  23     -10.807 -60.433  -6.583  1.00  0.00      PROA N
ATOM     43  HN  THR A  23     -10.939 -60.820  -7.492  1.00  0.00      PROA H
ATOM     44  CA  THR A  23      -9.502 -60.525  -5.891  1.00  0.00      PROA C
ATOM     45  HA  THR A  23      -9.645 -61.103  -4.990  1.00  0.00      PROA H
ATOM     46  CB  THR A  23      -8.331 -61.345  -6.527  1.00  0.00      PROA C
ATOM     47  HB  THR A  23      -7.405 -61.214  -5.928  1.00  0.00      PROA H
ATOM     48  OG1 THR A  23      -8.089 -60.986  -7.933  1.00  0.00      PROA O
ATOM     49  HG1 THR A  23      -7.531 -60.209  -7.857  1.00  0.00      PROA H
ATOM     50  CG2 THR A  23      -8.697 -62.846  -6.390  1.00  0.00      PROA C
ATOM     51 HG21 THR A  23      -9.555 -63.290  -6.938  1.00  0.00      PROA H
ATOM     52 HG22 THR A  23      -8.904 -63.114  -5.332  1.00  0.00      PROA H
ATOM     53 HG23 THR A  23      -7.815 -63.440  -6.709  1.00  0.00      PROA H
ATOM     54  C   THR A  23      -8.969 -59.168  -5.357  1.00  0.00      PROA C
ATOM     55  O   THR A  23      -8.280 -59.078  -4.301  1.00  0.00      PROA O
ATOM     56  N   ARG A  24      -9.161 -58.045  -6.113  1.00  0.00      PROA N
ATOM     57  HN  ARG A  24      -9.388 -58.144  -7.078  1.00  0.00      PROA H
ATOM     58  CA  ARG A  24      -8.947 -56.716  -5.655  1.00  0.00      PROA C
ATOM     59  HA  ARG A  24      -7.883 -56.665  -5.482  1.00  0.00      PROA H
ATOM     60  CB  ARG A  24      -9.140 -55.697  -6.849  1.00  0.00      PROA C
ATOM     61  HB1 ARG A  24     -10.185 -55.616  -7.218  1.00  0.00      PROA H
ATOM     62  HB2 ARG A  24      -8.549 -55.962  -7.752  1.00  0.00      PROA H
ATOM     63  CG  ARG A  24      -8.652 -54.237  -6.539  1.00  0.00      PROA C
ATOM     64  HG1 ARG A  24      -9.330 -53.914  -5.720  1.00  0.00      PROA H
ATOM     65  HG2 ARG A  24      -8.895 -53.710  -7.486  1.00  0.00      PROA H
ATOM     66  CD  ARG A  24      -7.235 -54.096  -6.095  1.00  0.00      PROA C
ATOM     67  HD1 ARG A  24      -6.892 -54.803  -5.309  1.00  0.00      PROA H
ATOM     68  HD2 ARG A  24      -7.003 -53.034  -5.864  1.00  0.00      PROA H
ATOM     69  NE  ARG A  24      -6.472 -54.513  -7.332  1.00  0.00      PROA N
ATOM     70  HE  ARG A  24      -6.511 -55.465  -7.637  1.00  0.00      PROA H
ATOM     71  CZ  ARG A  24      -5.770 -53.709  -8.115  1.00  0.00      PROA C
ATOM     72  NH1 ARG A  24      -5.720 -52.362  -8.000  1.00  0.00      PROA N
ATOM     73 HH11 ARG A  24      -5.202 -51.910  -8.726  1.00  0.00      PROA H
ATOM     74 HH12 ARG A  24      -6.469 -51.879  -7.546  1.00  0.00      PROA H
ATOM     75  NH2 ARG A  24      -5.120 -54.280  -9.101  1.00  0.00      PROA N
ATOM     76 HH21 ARG A  24      -5.237 -55.249  -9.321  1.00  0.00      PROA H
ATOM     77 HH22 ARG A  24      -4.562 -53.662  -9.655  1.00  0.00      PROA H
ATOM     78  C   ARG A  24      -9.808 -56.212  -4.455  1.00  0.00      PROA C
ATOM     79  O   ARG A  24      -9.271 -55.712  -3.477  1.00  0.00      PROA O
ATOM     80  N   LEU A  25     -11.122 -56.491  -4.518  1.00  0.00      PROA N
ATOM     81  HN  LEU A  25     -11.476 -56.962  -5.322  1.00  0.00      PROA H
ATOM     82  CA  LEU A  25     -12.069 -56.188  -3.427  1.00  0.00      PROA C
ATOM     83  HA  LEU A  25     -11.997 -55.119  -3.295  1.00  0.00      PROA H
ATOM     84  CB  LEU A  25     -13.602 -56.307  -3.669  1.00  0.00      PROA C
ATOM     85  HB1 LEU A  25     -14.097 -56.124  -2.692  1.00  0.00      PROA H
ATOM     86  HB2 LEU A  25     -13.847 -57.301  -4.101  1.00  0.00      PROA H
ATOM     87  CG  LEU A  25     -14.108 -55.309  -4.718  1.00  0.00      PROA C
ATOM     88  HG  LEU A  25     -13.498 -55.658  -5.578  1.00  0.00      PROA H
ATOM     89  CD1 LEU A  25     -15.532 -55.437  -5.152  1.00  0.00      PROA C
ATOM     90 HD11 LEU A  25     -16.093 -54.943  -4.330  1.00  0.00      PROA H
ATOM     91 HD12 LEU A  25     -15.824 -56.491  -5.349  1.00  0.00      PROA H
ATOM     92 HD13 LEU A  25     -15.574 -55.004  -6.174  1.00  0.00      PROA H
ATOM     93  CD2 LEU A  25     -13.860 -53.827  -4.451  1.00  0.00      PROA C
ATOM     94 HD21 LEU A  25     -12.755 -53.715  -4.438  1.00  0.00      PROA H
ATOM     95 HD22 LEU A  25     -14.369 -53.442  -3.542  1.00  0.00      PROA H
ATOM     96 HD23 LEU A  25     -14.081 -53.193  -5.336  1.00  0.00      PROA H
ATOM     97  C   LEU A  25     -11.677 -56.911  -2.115  1.00  0.00      PROA C
ATOM     98  O   LEU A  25     -11.610 -56.288  -0.992  1.00  0.00      PROA O
ATOM     99  N   ALA A  26     -11.373 -58.260  -2.308  1.00  0.00      PROA N
ATOM    100  HN  ALA A  26     -11.692 -58.659  -3.165  1.00  0.00      PROA H
ATOM    101  CA  ALA A  26     -10.725 -59.104  -1.331  1.00  0.00      PROA C
ATOM    102  HA  ALA A  26     -11.361 -59.116  -0.458  1.00  0.00      PROA H
ATOM    103  CB  ALA A  26     -10.507 -60.507  -1.912  1.00  0.00      PROA C
ATOM    104  HB1 ALA A  26     -10.263 -61.225  -1.100  1.00  0.00      PROA H
ATOM    105  HB2 ALA A  26      -9.689 -60.609  -2.657  1.00  0.00      PROA H
ATOM    106  HB3 ALA A  26     -11.411 -60.950  -2.382  1.00  0.00      PROA H
ATOM    107  C   ALA A  26      -9.338 -58.607  -0.746  1.00  0.00      PROA C
ATOM    108  O   ALA A  26      -9.095 -58.592   0.457  1.00  0.00      PROA O
ATOM    109  N   GLY A  27      -8.409 -58.173  -1.643  1.00  0.00      PROA N
ATOM    110  HN  GLY A  27      -8.577 -58.288  -2.619  1.00  0.00      PROA H
ATOM    111  CA  GLY A  27      -7.096 -57.743  -1.215  1.00  0.00      PROA C
ATOM    112  HA1 GLY A  27      -6.498 -57.525  -2.087  1.00  0.00      PROA H
ATOM    113  HA2 GLY A  27      -6.640 -58.536  -0.641  1.00  0.00      PROA H
ATOM    114  C   GLY A  27      -7.087 -56.469  -0.384  1.00  0.00      PROA C
ATOM    115  O   GLY A  27      -6.325 -56.281   0.568  1.00  0.00      PROA O
ATOM    116  N   ILE A  28      -7.913 -55.496  -0.816  1.00  0.00      PROA N
ATOM    117  HN  ILE A  28      -8.364 -55.601  -1.699  1.00  0.00      PROA H
ATOM    118  CA  ILE A  28      -8.297 -54.239  -0.084  1.00  0.00      PROA C
ATOM    119  HA  ILE A  28      -7.359 -53.757   0.151  1.00  0.00      PROA H
ATOM    120  CB  ILE A  28      -9.064 -53.194  -0.929  1.00  0.00      PROA C
ATOM    121  HB  ILE A  28      -9.906 -53.701  -1.448  1.00  0.00      PROA H
ATOM    122  CG2 ILE A  28      -9.706 -52.104   0.026  1.00  0.00      PROA C
ATOM    123 HG21 ILE A  28     -10.302 -52.517   0.868  1.00  0.00      PROA H
ATOM    124 HG22 ILE A  28     -10.340 -51.453  -0.614  1.00  0.00      PROA H
ATOM    125 HG23 ILE A  28      -8.943 -51.434   0.477  1.00  0.00      PROA H
ATOM    126  CG1 ILE A  28      -8.245 -52.697  -2.099  1.00  0.00      PROA C
ATOM    127 HG11 ILE A  28      -8.781 -52.035  -2.812  1.00  0.00      PROA H
ATOM    128 HG12 ILE A  28      -7.977 -53.559  -2.747  1.00  0.00      PROA H
ATOM    129  CD  ILE A  28      -6.919 -51.969  -1.728  1.00  0.00      PROA C
ATOM    130  HD1 ILE A  28      -6.743 -51.141  -2.447  1.00  0.00      PROA H
ATOM    131  HD2 ILE A  28      -6.041 -52.650  -1.732  1.00  0.00      PROA H
ATOM    132  HD3 ILE A  28      -7.012 -51.646  -0.669  1.00  0.00      PROA H
ATOM    133  C   ILE A  28      -8.950 -54.534   1.305  1.00  0.00      PROA C
ATOM    134  O   ILE A  28      -8.418 -54.123   2.313  1.00  0.00      PROA O
ATOM    135  N   LEU A  29      -9.978 -55.502   1.358  1.00  0.00      PROA N
ATOM    136  HN  LEU A  29     -10.467 -55.808   0.545  1.00  0.00      PROA H
ATOM    137  CA  LEU A  29     -10.572 -56.002   2.571  1.00  0.00      PROA C
ATOM    138  HA  LEU A  29     -10.911 -55.126   3.104  1.00  0.00      PROA H
ATOM    139  CB  LEU A  29     -11.810 -56.853   2.325  1.00  0.00      PROA C
ATOM    140  HB1 LEU A  29     -11.974 -57.496   3.216  1.00  0.00      PROA H
ATOM    141  HB2 LEU A  29     -11.574 -57.636   1.572  1.00  0.00      PROA H
ATOM    142  CG  LEU A  29     -13.070 -56.136   1.780  1.00  0.00      PROA C
ATOM    143  HG  LEU A  29     -12.763 -55.743   0.787  1.00  0.00      PROA H
ATOM    144  CD1 LEU A  29     -14.326 -57.066   1.628  1.00  0.00      PROA C
ATOM    145 HD11 LEU A  29     -13.976 -57.758   0.832  1.00  0.00      PROA H
ATOM    146 HD12 LEU A  29     -15.176 -56.452   1.261  1.00  0.00      PROA H
ATOM    147 HD13 LEU A  29     -14.510 -57.607   2.581  1.00  0.00      PROA H
ATOM    148  CD2 LEU A  29     -13.494 -54.984   2.715  1.00  0.00      PROA C
ATOM    149 HD21 LEU A  29     -12.615 -54.316   2.841  1.00  0.00      PROA H
ATOM    150 HD22 LEU A  29     -13.746 -55.375   3.724  1.00  0.00      PROA H
ATOM    151 HD23 LEU A  29     -14.330 -54.329   2.390  1.00  0.00      PROA H
ATOM    152  C   LEU A  29      -9.564 -56.625   3.466  1.00  0.00      PROA C
ATOM    153  O   LEU A  29      -9.545 -56.397   4.680  1.00  0.00      PROA O
ATOM    154  N   PHE A  30      -8.629 -57.409   2.914  1.00  0.00      PROA N
ATOM    155  HN  PHE A  30      -8.665 -57.564   1.930  1.00  0.00      PROA H
ATOM    156  CA  PHE A  30      -7.531 -58.049   3.694  1.00  0.00      PROA C
ATOM    157  HA  PHE A  30      -7.916 -58.512   4.591  1.00  0.00      PROA H
ATOM    158  CB  PHE A  30      -6.978 -59.093   2.814  1.00  0.00      PROA C
ATOM    159  HB1 PHE A  30      -6.758 -58.593   1.847  1.00  0.00      PROA H
ATOM    160  HB2 PHE A  30      -7.714 -59.880   2.547  1.00  0.00      PROA H
ATOM    161  CG  PHE A  30      -5.753 -59.836   3.247  1.00  0.00      PROA C
ATOM    162  CD1 PHE A  30      -5.608 -60.060   4.602  1.00  0.00      PROA C
ATOM    163  HD1 PHE A  30      -6.276 -59.598   5.314  1.00  0.00      PROA H
ATOM    164  CE1 PHE A  30      -4.629 -60.930   5.009  1.00  0.00      PROA C
ATOM    165  HE1 PHE A  30      -4.402 -61.064   6.057  1.00  0.00      PROA H
ATOM    166  CZ  PHE A  30      -3.801 -61.495   4.071  1.00  0.00      PROA C
ATOM    167  HZ  PHE A  30      -3.046 -62.196   4.395  1.00  0.00      PROA H
ATOM    168  CD2 PHE A  30      -4.940 -60.354   2.280  1.00  0.00      PROA C
ATOM    169  HD2 PHE A  30      -5.070 -60.184   1.222  1.00  0.00      PROA H
ATOM    170  CE2 PHE A  30      -3.936 -61.218   2.695  1.00  0.00      PROA C
ATOM    171  HE2 PHE A  30      -3.439 -61.707   1.871  1.00  0.00      PROA H
ATOM    172  C   PHE A  30      -6.584 -56.990   4.253  1.00  0.00      PROA C
ATOM    173  O   PHE A  30      -6.276 -56.987   5.456  1.00  0.00      PROA O
ATOM    174  N   LEU A  31      -6.193 -56.011   3.394  1.00  0.00      PROA N
ATOM    175  HN  LEU A  31      -6.416 -56.120   2.428  1.00  0.00      PROA H
ATOM    176  CA  LEU A  31      -5.370 -54.934   3.819  1.00  0.00      PROA C
ATOM    177  HA  LEU A  31      -4.508 -55.406   4.269  1.00  0.00      PROA H
ATOM    178  CB  LEU A  31      -4.947 -54.069   2.558  1.00  0.00      PROA C
ATOM    179  HB1 LEU A  31      -5.846 -53.504   2.232  1.00  0.00      PROA H
ATOM    180  HB2 LEU A  31      -4.565 -54.772   1.788  1.00  0.00      PROA H
ATOM    181  CG  LEU A  31      -3.917 -52.906   2.832  1.00  0.00      PROA C
ATOM    182  HG  LEU A  31      -4.461 -52.255   3.550  1.00  0.00      PROA H
ATOM    183  CD1 LEU A  31      -2.686 -53.351   3.566  1.00  0.00      PROA C
ATOM    184 HD11 LEU A  31      -2.904 -53.719   4.591  1.00  0.00      PROA H
ATOM    185 HD12 LEU A  31      -1.829 -52.651   3.465  1.00  0.00      PROA H
ATOM    186 HD13 LEU A  31      -2.378 -54.159   2.868  1.00  0.00      PROA H
ATOM    187  CD2 LEU A  31      -3.664 -52.102   1.538  1.00  0.00      PROA C
ATOM    188 HD21 LEU A  31      -3.084 -52.688   0.794  1.00  0.00      PROA H
ATOM    189 HD22 LEU A  31      -3.072 -51.184   1.739  1.00  0.00      PROA H
ATOM    190 HD23 LEU A  31      -4.685 -51.775   1.247  1.00  0.00      PROA H
ATOM    191  C   LEU A  31      -6.010 -54.028   4.937  1.00  0.00      PROA C
ATOM    192  O   LEU A  31      -5.420 -53.680   5.945  1.00  0.00      PROA O
ATOM    193  N   LEU A  32      -7.290 -53.646   4.822  1.00  0.00      PROA N
ATOM    194  HN  LEU A  32      -7.815 -53.802   3.989  1.00  0.00      PROA H
ATOM    195  CA  LEU A  32      -8.032 -53.040   6.004  1.00  0.00      PROA C
ATOM    196  HA  LEU A  32      -7.485 -52.168   6.330  1.00  0.00      PROA H
ATOM    197  CB  LEU A  32      -9.404 -52.577   5.479  1.00  0.00      PROA C
ATOM    198  HB1 LEU A  32     -10.046 -52.282   6.336  1.00  0.00      PROA H
ATOM    199  HB2 LEU A  32      -9.805 -53.457   4.932  1.00  0.00      PROA H
ATOM    200  CG  LEU A  32      -9.432 -51.386   4.457  1.00  0.00      PROA C
ATOM    201  HG  LEU A  32      -9.211 -51.778   3.441  1.00  0.00      PROA H
ATOM    202  CD1 LEU A  32     -10.838 -50.818   4.437  1.00  0.00      PROA C
ATOM    203 HD11 LEU A  32     -11.230 -50.366   5.373  1.00  0.00      PROA H
ATOM    204 HD12 LEU A  32     -11.594 -51.605   4.230  1.00  0.00      PROA H
ATOM    205 HD13 LEU A  32     -10.846 -50.076   3.610  1.00  0.00      PROA H
ATOM    206  CD2 LEU A  32      -8.323 -50.401   4.768  1.00  0.00      PROA C
ATOM    207 HD21 LEU A  32      -8.307 -49.533   4.075  1.00  0.00      PROA H
ATOM    208 HD22 LEU A  32      -7.326 -50.891   4.734  1.00  0.00      PROA H
ATOM    209 HD23 LEU A  32      -8.404 -49.987   5.796  1.00  0.00      PROA H
ATOM    210  C   LEU A  32      -8.208 -53.934   7.199  1.00  0.00      PROA C
ATOM    211  O   LEU A  32      -8.214 -53.439   8.287  1.00  0.00      PROA O
ATOM    212  N   THR A  33      -8.378 -55.257   7.083  1.00  0.00      PROA N
ATOM    213  HN  THR A  33      -8.395 -55.652   6.168  1.00  0.00      PROA H
ATOM    214  CA  THR A  33      -8.356 -56.112   8.287  1.00  0.00      PROA C
ATOM    215  HA  THR A  33      -9.020 -55.654   9.004  1.00  0.00      PROA H
ATOM    216  CB  THR A  33      -8.784 -57.552   8.026  1.00  0.00      PROA C
ATOM    217  HB  THR A  33      -7.998 -58.094   7.458  1.00  0.00      PROA H
ATOM    218  OG1 THR A  33     -10.006 -57.494   7.281  1.00  0.00      PROA O
ATOM    219  HG1 THR A  33      -9.812 -57.007   6.477  1.00  0.00      PROA H
ATOM    220  CG2 THR A  33      -9.183 -58.241   9.361  1.00  0.00      PROA C
ATOM    221 HG21 THR A  33      -8.338 -58.290  10.081  1.00  0.00      PROA H
ATOM    222 HG22 THR A  33      -9.495 -59.299   9.232  1.00  0.00      PROA H
ATOM    223 HG23 THR A  33      -9.960 -57.664   9.906  1.00  0.00      PROA H
ATOM    224  C   THR A  33      -7.065 -56.174   8.984  1.00  0.00      PROA C
ATOM    225  O   THR A  33      -7.005 -56.070  10.197  1.00  0.00      PROA O
ATOM    226  N   VAL A  34      -5.997 -56.264   8.200  1.00  0.00      PROA N
ATOM    227  HN  VAL A  34      -6.076 -56.672   7.293  1.00  0.00      PROA H
ATOM    228  CA  VAL A  34      -4.655 -56.176   8.749  1.00  0.00      PROA C
ATOM    229  HA  VAL A  34      -4.417 -56.880   9.533  1.00  0.00      PROA H
ATOM    230  CB  VAL A  34      -3.647 -56.600   7.691  1.00  0.00      PROA C
ATOM    231  HB  VAL A  34      -3.785 -56.062   6.729  1.00  0.00      PROA H
ATOM    232  CG1 VAL A  34      -2.184 -56.478   8.157  1.00  0.00      PROA C
ATOM    233 HG11 VAL A  34      -1.617 -56.979   7.343  1.00  0.00      PROA H
ATOM    234 HG12 VAL A  34      -1.856 -57.124   9.000  1.00  0.00      PROA H
ATOM    235 HG13 VAL A  34      -1.924 -55.402   8.247  1.00  0.00      PROA H
ATOM    236  CG2 VAL A  34      -4.027 -58.090   7.246  1.00  0.00      PROA C
ATOM    237 HG21 VAL A  34      -5.028 -58.280   6.803  1.00  0.00      PROA H
ATOM    238 HG22 VAL A  34      -3.911 -58.788   8.102  1.00  0.00      PROA H
ATOM    239 HG23 VAL A  34      -3.233 -58.356   6.516  1.00  0.00      PROA H
ATOM    240  C   VAL A  34      -4.286 -54.809   9.282  1.00  0.00      PROA C
ATOM    241  O   VAL A  34      -3.922 -54.747  10.424  1.00  0.00      PROA O
ATOM    242  N   LEU A  35      -4.629 -53.668   8.593  1.00  0.00      PROA N
ATOM    243  HN  LEU A  35      -4.963 -53.712   7.655  1.00  0.00      PROA H
ATOM    244  CA  LEU A  35      -4.617 -52.375   9.256  1.00  0.00      PROA C
ATOM    245  HA  LEU A  35      -3.607 -52.229   9.609  1.00  0.00      PROA H
ATOM    246  CB  LEU A  35      -4.992 -51.138   8.357  1.00  0.00      PROA C
ATOM    247  HB1 LEU A  35      -4.945 -50.202   8.954  1.00  0.00      PROA H
ATOM    248  HB2 LEU A  35      -5.973 -51.354   7.882  1.00  0.00      PROA H
ATOM    249  CG  LEU A  35      -4.014 -50.857   7.285  1.00  0.00      PROA C
ATOM    250  HG  LEU A  35      -3.877 -51.789   6.695  1.00  0.00      PROA H
ATOM    251  CD1 LEU A  35      -4.524 -49.772   6.248  1.00  0.00      PROA C
ATOM    252 HD11 LEU A  35      -5.050 -48.938   6.760  1.00  0.00      PROA H
ATOM    253 HD12 LEU A  35      -5.145 -50.201   5.433  1.00  0.00      PROA H
ATOM    254 HD13 LEU A  35      -3.630 -49.406   5.698  1.00  0.00      PROA H
ATOM    255  CD2 LEU A  35      -2.661 -50.427   7.912  1.00  0.00      PROA C
ATOM    256 HD21 LEU A  35      -1.899 -50.307   7.112  1.00  0.00      PROA H
ATOM    257 HD22 LEU A  35      -2.322 -51.142   8.691  1.00  0.00      PROA H
ATOM    258 HD23 LEU A  35      -2.726 -49.423   8.383  1.00  0.00      PROA H
ATOM    259  C   LEU A  35      -5.463 -52.205  10.523  1.00  0.00      PROA C
ATOM    260  O   LEU A  35      -5.060 -51.515  11.481  1.00  0.00      PROA O
ATOM    261  N   THR A  36      -6.656 -52.830  10.579  1.00  0.00      PROA N
ATOM    262  HN  THR A  36      -7.065 -53.330   9.820  1.00  0.00      PROA H
ATOM    263  CA  THR A  36      -7.499 -52.750  11.856  1.00  0.00      PROA C
ATOM    264  HA  THR A  36      -7.431 -51.725  12.190  1.00  0.00      PROA H
ATOM    265  CB  THR A  36      -8.978 -53.005  11.586  1.00  0.00      PROA C
ATOM    266  HB  THR A  36      -9.098 -54.050  11.229  1.00  0.00      PROA H
ATOM    267  OG1 THR A  36      -9.506 -52.157  10.535  1.00  0.00      PROA O
ATOM    268  HG1 THR A  36      -9.020 -52.359   9.732  1.00  0.00      PROA H
ATOM    269  CG2 THR A  36      -9.931 -52.939  12.819  1.00  0.00      PROA C
ATOM    270 HG21 THR A  36     -10.039 -51.882  13.141  1.00  0.00      PROA H
ATOM    271 HG22 THR A  36      -9.610 -53.658  13.603  1.00  0.00      PROA H
ATOM    272 HG23 THR A  36     -10.961 -53.142  12.452  1.00  0.00      PROA H
ATOM    273  C   THR A  36      -6.901 -53.613  12.952  1.00  0.00      PROA C
ATOM    274  O   THR A  36      -6.985 -53.235  14.124  1.00  0.00      PROA O
ATOM    275  N   THR A  37      -6.162 -54.687  12.587  1.00  0.00      PROA N
ATOM    276  HN  THR A  37      -6.124 -54.963  11.630  1.00  0.00      PROA H
ATOM    277  CA  THR A  37      -5.494 -55.571  13.535  1.00  0.00      PROA C
ATOM    278  HA  THR A  37      -6.168 -55.696  14.369  1.00  0.00      PROA H
ATOM    279  CB  THR A  37      -5.227 -56.947  12.879  1.00  0.00      PROA C
ATOM    280  HB  THR A  37      -4.723 -56.673  11.928  1.00  0.00      PROA H
ATOM    281  OG1 THR A  37      -6.463 -57.585  12.614  1.00  0.00      PROA O
ATOM    282  HG1 THR A  37      -6.868 -56.994  11.973  1.00  0.00      PROA H
ATOM    283  CG2 THR A  37      -4.444 -57.966  13.694  1.00  0.00      PROA C
ATOM    284 HG21 THR A  37      -3.449 -57.716  14.121  1.00  0.00      PROA H
ATOM    285 HG22 THR A  37      -4.243 -58.750  12.933  1.00  0.00      PROA H
ATOM    286 HG23 THR A  37      -5.110 -58.409  14.465  1.00  0.00      PROA H
ATOM    287  C   THR A  37      -4.279 -54.926  14.133  1.00  0.00      PROA C
ATOM    288  O   THR A  37      -4.041 -54.928  15.297  1.00  0.00      PROA O
ATOM    289  N   VAL A  38      -3.437 -54.274  13.258  1.00  0.00      PROA N
ATOM    290  HN  VAL A  38      -3.654 -54.450  12.301  1.00  0.00      PROA H
ATOM    291  CA  VAL A  38      -2.358 -53.417  13.612  1.00  0.00      PROA C
ATOM    292  HA  VAL A  38      -1.595 -53.922  14.186  1.00  0.00      PROA H
ATOM    293  CB  VAL A  38      -1.628 -52.945  12.316  1.00  0.00      PROA C
ATOM    294  HB  VAL A  38      -2.393 -52.705  11.547  1.00  0.00      PROA H
ATOM    295  CG1 VAL A  38      -0.642 -51.743  12.555  1.00  0.00      PROA C
ATOM    296 HG11 VAL A  38       0.015 -51.901  13.436  1.00  0.00      PROA H
ATOM    297 HG12 VAL A  38      -1.159 -50.777  12.736  1.00  0.00      PROA H
ATOM    298 HG13 VAL A  38      -0.055 -51.606  11.622  1.00  0.00      PROA H
ATOM    299  CG2 VAL A  38      -0.821 -54.107  11.814  1.00  0.00      PROA C
ATOM    300 HG21 VAL A  38      -0.196 -53.931  10.913  1.00  0.00      PROA H
ATOM    301 HG22 VAL A  38      -1.493 -54.854  11.340  1.00  0.00      PROA H
ATOM    302 HG23 VAL A  38      -0.293 -54.686  12.602  1.00  0.00      PROA H
ATOM    303  C   VAL A  38      -2.798 -52.238  14.502  1.00  0.00      PROA C
ATOM    304  O   VAL A  38      -2.146 -51.899  15.544  1.00  0.00      PROA O
ATOM    305  N   LEU A  39      -3.964 -51.579  14.217  1.00  0.00      PROA N
ATOM    306  HN  LEU A  39      -4.473 -51.614  13.361  1.00  0.00      PROA H
ATOM    307  CA  LEU A  39      -4.522 -50.591  15.103  1.00  0.00      PROA C
ATOM    308  HA  LEU A  39      -3.784 -49.816  15.249  1.00  0.00      PROA H
ATOM    309  CB  LEU A  39      -5.821 -49.971  14.423  1.00  0.00      PROA C
ATOM    310  HB1 LEU A  39      -6.509 -50.783  14.106  1.00  0.00      PROA H
ATOM    311  HB2 LEU A  39      -5.444 -49.497  13.492  1.00  0.00      PROA H
ATOM    312  CG  LEU A  39      -6.533 -49.006  15.335  1.00  0.00      PROA C
ATOM    313  HG  LEU A  39      -6.733 -49.411  16.350  1.00  0.00      PROA H
ATOM    314  CD1 LEU A  39      -5.814 -47.625  15.389  1.00  0.00      PROA C
ATOM    315 HD11 LEU A  39      -6.415 -47.130  16.183  1.00  0.00      PROA H
ATOM    316 HD12 LEU A  39      -5.845 -47.003  14.469  1.00  0.00      PROA H
ATOM    317 HD13 LEU A  39      -4.750 -47.814  15.645  1.00  0.00      PROA H
ATOM    318  CD2 LEU A  39      -7.987 -48.702  14.965  1.00  0.00      PROA C
ATOM    319 HD21 LEU A  39      -8.543 -49.663  14.987  1.00  0.00      PROA H
ATOM    320 HD22 LEU A  39      -7.954 -48.270  13.942  1.00  0.00      PROA H
ATOM    321 HD23 LEU A  39      -8.518 -48.056  15.697  1.00  0.00      PROA H
ATOM    322  C   LEU A  39      -4.925 -51.093  16.530  1.00  0.00      PROA C
ATOM    323  O   LEU A  39      -4.530 -50.559  17.549  1.00  0.00      PROA O
ATOM    324  N   VAL A  40      -5.702 -52.258  16.699  1.00  0.00      PROA N
ATOM    325  HN  VAL A  40      -6.192 -52.667  15.933  1.00  0.00      PROA H
ATOM    326  CA  VAL A  40      -6.124 -52.750  17.925  1.00  0.00      PROA C
ATOM    327  HA  VAL A  40      -6.520 -51.936  18.514  1.00  0.00      PROA H
ATOM    328  CB  VAL A  40      -7.272 -53.696  17.676  1.00  0.00      PROA C
ATOM    329  HB  VAL A  40      -6.899 -54.458  16.957  1.00  0.00      PROA H
ATOM    330  CG1 VAL A  40      -7.766 -54.408  18.985  1.00  0.00      PROA C
ATOM    331 HG11 VAL A  40      -8.417 -53.834  19.678  1.00  0.00      PROA H
ATOM    332 HG12 VAL A  40      -6.915 -54.830  19.561  1.00  0.00      PROA H
ATOM    333 HG13 VAL A  40      -8.328 -55.337  18.750  1.00  0.00      PROA H
ATOM    334  CG2 VAL A  40      -8.386 -52.894  17.127  1.00  0.00      PROA C
ATOM    335 HG21 VAL A  40      -9.250 -53.479  16.745  1.00  0.00      PROA H
ATOM    336 HG22 VAL A  40      -8.166 -52.264  16.239  1.00  0.00      PROA H
ATOM    337 HG23 VAL A  40      -8.885 -52.194  17.830  1.00  0.00      PROA H
ATOM    338  C   VAL A  40      -5.029 -53.374  18.737  1.00  0.00      PROA C
ATOM    339  O   VAL A  40      -5.058 -53.363  19.975  1.00  0.00      PROA O
ATOM    340  N   SER A  41      -3.905 -53.869  18.027  1.00  0.00      PROA N
ATOM    341  HN  SER A  41      -4.041 -54.026  17.051  1.00  0.00      PROA H
ATOM    342  CA  SER A  41      -2.685 -54.258  18.631  1.00  0.00      PROA C
ATOM    343  HA  SER A  41      -3.107 -55.026  19.262  1.00  0.00      PROA H
ATOM    344  CB  SER A  41      -1.705 -54.776  17.574  1.00  0.00      PROA C
ATOM    345  HB1 SER A  41      -0.708 -54.904  18.048  1.00  0.00      PROA H
ATOM    346  HB2 SER A  41      -1.630 -54.050  16.736  1.00  0.00      PROA H
ATOM    347  OG  SER A  41      -2.177 -56.039  16.978  1.00  0.00      PROA O
ATOM    348  HG1 SER A  41      -2.952 -55.854  16.443  1.00  0.00      PROA H
ATOM    349  C   SER A  41      -2.014 -53.114  19.281  1.00  0.00      PROA C
ATOM    350  O   SER A  41      -1.598 -53.251  20.429  1.00  0.00      PROA O
ATOM    351  N   GLY A  42      -1.838 -51.907  18.727  1.00  0.00      PROA N
ATOM    352  HN  GLY A  42      -2.306 -51.735  17.864  1.00  0.00      PROA H
ATOM    353  CA  GLY A  42      -1.179 -50.750  19.356  1.00  0.00      PROA C
ATOM    354  HA1 GLY A  42      -1.301 -49.944  18.647  1.00  0.00      PROA H
ATOM    355  HA2 GLY A  42      -0.152 -51.057  19.488  1.00  0.00      PROA H
ATOM    356  C   GLY A  42      -1.746 -50.312  20.726  1.00  0.00      PROA C
ATOM    357  O   GLY A  42      -0.999 -50.089  21.650  1.00  0.00      PROA O
ATOM    358  N   TRP A  43      -3.123 -50.257  20.864  1.00  0.00      PROA N
ATOM    359  HN  TRP A  43      -3.647 -50.595  20.086  1.00  0.00      PROA H
ATOM    360  CA  TRP A  43      -3.960 -50.105  22.043  1.00  0.00      PROA C
ATOM    361  HA  TRP A  43      -3.651 -49.164  22.472  1.00  0.00      PROA H
ATOM    362  CB  TRP A  43      -5.419 -49.890  21.545  1.00  0.00      PROA C
ATOM    363  HB1 TRP A  43      -5.546 -50.703  20.798  1.00  0.00      PROA H
ATOM    364  HB2 TRP A  43      -5.457 -48.909  21.025  1.00  0.00      PROA H
ATOM    365  CG  TRP A  43      -6.473 -50.040  22.564  1.00  0.00      PROA C
ATOM    366  CD1 TRP A  43      -6.845 -49.136  23.585  1.00  0.00      PROA C
ATOM    367  HD1 TRP A  43      -6.388 -48.158  23.545  1.00  0.00      PROA H
ATOM    368  NE1 TRP A  43      -7.859 -49.609  24.350  1.00  0.00      PROA N
ATOM    369  HE1 TRP A  43      -8.388 -49.220  25.073  1.00  0.00      PROA H
ATOM    370  CE2 TRP A  43      -8.161 -50.872  23.928  1.00  0.00      PROA C
ATOM    371  CD2 TRP A  43      -7.295 -51.174  22.785  1.00  0.00      PROA C
ATOM    372  CE3 TRP A  43      -7.290 -52.443  22.198  1.00  0.00      PROA C
ATOM    373  HE3 TRP A  43      -6.665 -52.529  21.321  1.00  0.00      PROA H
ATOM    374  CZ3 TRP A  43      -8.287 -53.278  22.665  1.00  0.00      PROA C
ATOM    375  HZ3 TRP A  43      -8.473 -54.225  22.181  1.00  0.00      PROA H
ATOM    376  CZ2 TRP A  43      -8.894 -51.866  24.520  1.00  0.00      PROA C
ATOM    377  HZ2 TRP A  43      -9.415 -51.738  25.457  1.00  0.00      PROA H
ATOM    378  CH2 TRP A  43      -9.016 -53.020  23.834  1.00  0.00      PROA C
ATOM    379  HH2 TRP A  43      -9.845 -53.642  24.139  1.00  0.00      PROA H
ATOM    380  C   TRP A  43      -3.685 -51.169  23.029  1.00  0.00      PROA C
ATOM    381  O   TRP A  43      -3.561 -50.868  24.211  1.00  0.00      PROA O
ATOM    382  N   VAL A  44      -3.472 -52.447  22.569  1.00  0.00      PROA N
ATOM    383  HN  VAL A  44      -3.694 -52.631  21.615  1.00  0.00      PROA H
ATOM    384  CA  VAL A  44      -3.024 -53.518  23.431  1.00  0.00      PROA C
ATOM    385  HA  VAL A  44      -3.659 -53.592  24.301  1.00  0.00      PROA H
ATOM    386  CB  VAL A  44      -3.213 -54.778  22.597  1.00  0.00      PROA C
ATOM    387  HB  VAL A  44      -3.039 -54.578  21.518  1.00  0.00      PROA H
ATOM    388  CG1 VAL A  44      -2.232 -55.868  23.097  1.00  0.00      PROA C
ATOM    389 HG11 VAL A  44      -2.440 -56.842  22.604  1.00  0.00      PROA H
ATOM    390 HG12 VAL A  44      -2.142 -55.947  24.202  1.00  0.00      PROA H
ATOM    391 HG13 VAL A  44      -1.188 -55.678  22.767  1.00  0.00      PROA H
ATOM    392  CG2 VAL A  44      -4.632 -55.271  22.920  1.00  0.00      PROA C
ATOM    393 HG21 VAL A  44      -5.424 -54.552  22.620  1.00  0.00      PROA H
ATOM    394 HG22 VAL A  44      -4.799 -55.361  24.015  1.00  0.00      PROA H
ATOM    395 HG23 VAL A  44      -4.867 -56.214  22.381  1.00  0.00      PROA H
ATOM    396  C   VAL A  44      -1.613 -53.300  24.025  1.00  0.00      PROA C
ATOM    397  O   VAL A  44      -1.419 -53.475  25.207  1.00  0.00      PROA O
ATOM    398  N   VAL A  45      -0.704 -52.793  23.182  1.00  0.00      PROA N
ATOM    399  HN  VAL A  45      -0.992 -52.539  22.262  1.00  0.00      PROA H
ATOM    400  CA  VAL A  45       0.748 -52.617  23.511  1.00  0.00      PROA C
ATOM    401  HA  VAL A  45       0.961 -53.389  24.236  1.00  0.00      PROA H
ATOM    402  CB  VAL A  45       1.572 -52.686  22.287  1.00  0.00      PROA C
ATOM    403  HB  VAL A  45       1.060 -52.109  21.487  1.00  0.00      PROA H
ATOM    404  CG1 VAL A  45       2.987 -52.116  22.366  1.00  0.00      PROA C
ATOM    405 HG11 VAL A  45       2.940 -51.008  22.440  1.00  0.00      PROA H
ATOM    406 HG12 VAL A  45       3.632 -52.425  21.517  1.00  0.00      PROA H
ATOM    407 HG13 VAL A  45       3.499 -52.478  23.284  1.00  0.00      PROA H
ATOM    408  CG2 VAL A  45       1.632 -54.215  21.948  1.00  0.00      PROA C
ATOM    409 HG21 VAL A  45       2.168 -54.776  22.744  1.00  0.00      PROA H
ATOM    410 HG22 VAL A  45       2.138 -54.404  20.977  1.00  0.00      PROA H
ATOM    411 HG23 VAL A  45       0.619 -54.646  21.801  1.00  0.00      PROA H
ATOM    412  C   VAL A  45       1.007 -51.356  24.353  1.00  0.00      PROA C
ATOM    413  O   VAL A  45       1.568 -51.472  25.438  1.00  0.00      PROA O
ATOM    414  N   LEU A  46       0.476 -50.156  23.986  1.00  0.00      PROA N
ATOM    415  HN  LEU A  46       0.028 -50.086  23.098  1.00  0.00      PROA H
ATOM    416  CA  LEU A  46       0.491 -49.007  24.812  1.00  0.00      PROA C
ATOM    417  HA  LEU A  46       1.491 -48.754  25.131  1.00  0.00      PROA H
ATOM    418  CB  LEU A  46      -0.161 -47.717  24.122  1.00  0.00      PROA C
ATOM    419  HB1 LEU A  46      -0.188 -46.789  24.733  1.00  0.00      PROA H
ATOM    420  HB2 LEU A  46      -1.218 -48.059  24.128  1.00  0.00      PROA H
ATOM    421  CG  LEU A  46       0.428 -47.385  22.736  1.00  0.00      PROA C
ATOM    422  HG  LEU A  46       0.638 -48.307  22.153  1.00  0.00      PROA H
ATOM    423  CD1 LEU A  46      -0.755 -46.669  21.995  1.00  0.00      PROA C
ATOM    424 HD11 LEU A  46      -1.577 -47.355  21.697  1.00  0.00      PROA H
ATOM    425 HD12 LEU A  46      -0.413 -46.184  21.055  1.00  0.00      PROA H
ATOM    426 HD13 LEU A  46      -1.157 -46.022  22.804  1.00  0.00      PROA H
ATOM    427  CD2 LEU A  46       1.591 -46.395  22.813  1.00  0.00      PROA C
ATOM    428 HD21 LEU A  46       1.933 -46.125  21.791  1.00  0.00      PROA H
ATOM    429 HD22 LEU A  46       2.443 -46.816  23.388  1.00  0.00      PROA H
ATOM    430 HD23 LEU A  46       1.171 -45.472  23.266  1.00  0.00      PROA H
ATOM    431  C   LEU A  46      -0.329 -49.280  26.123  1.00  0.00      PROA C
ATOM    432  O   LEU A  46       0.036 -48.784  27.224  1.00  0.00      PROA O
ATOM    433  N   GLY A  47      -1.462 -50.029  26.113  1.00  0.00      PROA N
ATOM    434  HN  GLY A  47      -1.895 -50.335  25.269  1.00  0.00      PROA H
ATOM    435  CA  GLY A  47      -2.244 -50.370  27.245  1.00  0.00      PROA C
ATOM    436  HA1 GLY A  47      -3.092 -50.991  26.997  1.00  0.00      PROA H
ATOM    437  HA2 GLY A  47      -2.476 -49.391  27.638  1.00  0.00      PROA H
ATOM    438  C   GLY A  47      -1.645 -51.241  28.330  1.00  0.00      PROA C
ATOM    439  O   GLY A  47      -1.721 -50.890  29.530  1.00  0.00      PROA O
ATOM    440  N   TRP A  48      -0.877 -52.305  27.996  1.00  0.00      PROA N
ATOM    441  HN  TRP A  48      -0.683 -52.484  27.034  1.00  0.00      PROA H
ATOM    442  CA  TRP A  48      -0.169 -53.223  28.928  1.00  0.00      PROA C
ATOM    443  HA  TRP A  48      -0.985 -53.515  29.573  1.00  0.00      PROA H
ATOM    444  CB  TRP A  48       0.276 -54.539  28.238  1.00  0.00      PROA C
ATOM    445  HB1 TRP A  48       0.441 -54.360  27.154  1.00  0.00      PROA H
ATOM    446  HB2 TRP A  48      -0.582 -55.246  28.224  1.00  0.00      PROA H
ATOM    447  CG  TRP A  48       1.502 -55.264  28.782  1.00  0.00      PROA C
ATOM    448  CD1 TRP A  48       1.486 -56.386  29.515  1.00  0.00      PROA C
ATOM    449  HD1 TRP A  48       0.586 -56.795  29.949  1.00  0.00      PROA H
ATOM    450  NE1 TRP A  48       2.735 -56.658  29.968  1.00  0.00      PROA N
ATOM    451  HE1 TRP A  48       3.116 -57.514  30.241  1.00  0.00      PROA H
ATOM    452  CE2 TRP A  48       3.587 -55.735  29.474  1.00  0.00      PROA C
ATOM    453  CD2 TRP A  48       2.862 -54.839  28.700  1.00  0.00      PROA C
ATOM    454  CE3 TRP A  48       3.478 -53.756  28.069  1.00  0.00      PROA C
ATOM    455  HE3 TRP A  48       2.967 -53.046  27.435  1.00  0.00      PROA H
ATOM    456  CZ3 TRP A  48       4.848 -53.609  28.195  1.00  0.00      PROA C
ATOM    457  HZ3 TRP A  48       5.317 -52.798  27.658  1.00  0.00      PROA H
ATOM    458  CZ2 TRP A  48       4.989 -55.634  29.532  1.00  0.00      PROA C
ATOM    459  HZ2 TRP A  48       5.603 -56.382  30.010  1.00  0.00      PROA H
ATOM    460  CH2 TRP A  48       5.615 -54.561  28.848  1.00  0.00      PROA C
ATOM    461  HH2 TRP A  48       6.693 -54.509  28.808  1.00  0.00      PROA H
ATOM    462  C   TRP A  48       0.833 -52.527  29.814  1.00  0.00      PROA C
ATOM    463  O   TRP A  48       1.079 -52.985  30.950  1.00  0.00      PROA O
ATOM    464  N   MET A  49       1.414 -51.418  29.330  1.00  0.00      PROA N
ATOM    465  HN  MET A  49       1.259 -51.116  28.392  1.00  0.00      PROA H
ATOM    466  CA  MET A  49       2.350 -50.577  30.206  1.00  0.00      PROA C
ATOM    467  HA  MET A  49       3.262 -51.129  30.380  1.00  0.00      PROA H
ATOM    468  CB  MET A  49       2.842 -49.361  29.358  1.00  0.00      PROA C
ATOM    469  HB1 MET A  49       3.346 -48.665  30.062  1.00  0.00      PROA H
ATOM    470  HB2 MET A  49       1.983 -48.832  28.894  1.00  0.00      PROA H
ATOM    471  CG  MET A  49       3.821 -49.737  28.321  1.00  0.00      PROA C
ATOM    472  HG1 MET A  49       3.356 -50.356  27.524  1.00  0.00      PROA H
ATOM    473  HG2 MET A  49       4.481 -50.554  28.684  1.00  0.00      PROA H
ATOM    474  SD  MET A  49       4.842 -48.342  27.662  1.00  0.00      PROA S
ATOM    475  CE  MET A  49       3.682 -48.269  26.190  1.00  0.00      PROA C
ATOM    476  HE1 MET A  49       4.373 -48.065  25.345  1.00  0.00      PROA H
ATOM    477  HE2 MET A  49       2.944 -47.444  26.286  1.00  0.00      PROA H
ATOM    478  HE3 MET A  49       3.166 -49.241  26.037  1.00  0.00      PROA H
ATOM    479  C   MET A  49       1.838 -50.182  31.555  1.00  0.00      PROA C
ATOM    480  O   MET A  49       2.540 -50.008  32.496  1.00  0.00      PROA O
ATOM    481  N   GLU A  50       0.526 -49.899  31.624  1.00  0.00      PROA N
ATOM    482  HN  GLU A  50       0.104 -50.105  30.745  1.00  0.00      PROA H
ATOM    483  CA  GLU A  50      -0.186 -49.445  32.781  1.00  0.00      PROA C
ATOM    484  HA  GLU A  50       0.426 -48.966  33.531  1.00  0.00      PROA H
ATOM    485  CB  GLU A  50      -1.043 -48.267  32.383  1.00  0.00      PROA C
ATOM    486  HB1 GLU A  50      -1.783 -48.096  33.194  1.00  0.00      PROA H
ATOM    487  HB2 GLU A  50      -1.669 -48.543  31.507  1.00  0.00      PROA H
ATOM    488  CG  GLU A  50      -0.325 -46.898  32.052  1.00  0.00      PROA C
ATOM    489  HG1 GLU A  50       0.450 -47.037  31.269  1.00  0.00      PROA H
ATOM    490  HG2 GLU A  50       0.122 -46.653  33.039  1.00  0.00      PROA H
ATOM    491  CD  GLU A  50      -1.300 -45.797  31.680  1.00  0.00      PROA C
ATOM    492  OE1 GLU A  50      -2.209 -45.395  32.496  1.00  0.00      PROA O
ATOM    493  OE2 GLU A  50      -1.111 -45.107  30.665  1.00  0.00      PROA O
ATOM    494  C   GLU A  50      -0.972 -50.534  33.491  1.00  0.00      PROA C
ATOM    495  O   GLU A  50      -1.641 -50.257  34.430  1.00  0.00      PROA O
ATOM    496  N   ASP A  51      -0.778 -51.783  33.030  1.00  0.00      PROA N
ATOM    497  HN  ASP A  51      -0.140 -51.940  32.280  1.00  0.00      PROA H
ATOM    498  CA  ASP A  51      -1.555 -52.875  33.583  1.00  0.00      PROA C
ATOM    499  HA  ASP A  51      -2.589 -52.565  33.613  1.00  0.00      PROA H
ATOM    500  CB  ASP A  51      -1.459 -54.108  32.800  1.00  0.00      PROA C
ATOM    501  HB1 ASP A  51      -0.402 -54.438  32.716  1.00  0.00      PROA H
ATOM    502  HB2 ASP A  51      -1.836 -53.877  31.780  1.00  0.00      PROA H
ATOM    503  CG  ASP A  51      -2.277 -55.230  33.308  1.00  0.00      PROA C
ATOM    504  OD1 ASP A  51      -2.069 -56.424  33.049  1.00  0.00      PROA O
ATOM    505  OD2 ASP A  51      -3.286 -54.830  33.866  1.00  0.00      PROA O
ATOM    506  C   ASP A  51      -1.049 -53.088  35.093  1.00  0.00      PROA C
ATOM    507  O   ASP A  51       0.126 -53.167  35.400  1.00  0.00      PROA O
ATOM    508  N   ALA A  52      -1.898 -53.131  36.083  1.00  0.00      PROA N
ATOM    509  HN  ALA A  52      -2.892 -53.140  36.011  1.00  0.00      PROA H
ATOM    510  CA  ALA A  52      -1.486 -53.118  37.493  1.00  0.00      PROA C
ATOM    511  HA  ALA A  52      -1.053 -52.158  37.731  1.00  0.00      PROA H
ATOM    512  CB  ALA A  52      -2.710 -53.261  38.380  1.00  0.00      PROA C
ATOM    513  HB1 ALA A  52      -3.374 -54.040  37.949  1.00  0.00      PROA H
ATOM    514  HB2 ALA A  52      -3.261 -52.297  38.335  1.00  0.00      PROA H
ATOM    515  HB3 ALA A  52      -2.408 -53.440  39.434  1.00  0.00      PROA H
ATOM    516  C   ALA A  52      -0.346 -54.066  38.033  1.00  0.00      PROA C
ATOM    517  O   ALA A  52       0.489 -53.608  38.731  1.00  0.00      PROA O
ATOM    518  N   GLN A  53      -0.395 -55.381  37.693  1.00  0.00      PROA N
ATOM    519  HN  GLN A  53      -1.165 -55.644  37.117  1.00  0.00      PROA H
ATOM    520  CA  GLN A  53       0.575 -56.264  38.305  1.00  0.00      PROA C
ATOM    521  HA  GLN A  53       1.112 -55.846  39.143  1.00  0.00      PROA H
ATOM    522  CB  GLN A  53      -0.251 -57.526  38.668  1.00  0.00      PROA C
ATOM    523  HB1 GLN A  53       0.444 -58.254  39.138  1.00  0.00      PROA H
ATOM    524  HB2 GLN A  53      -0.535 -58.034  37.722  1.00  0.00      PROA H
ATOM    525  CG  GLN A  53      -1.513 -57.358  39.548  1.00  0.00      PROA C
ATOM    526  HG1 GLN A  53      -1.849 -58.315  40.001  1.00  0.00      PROA H
ATOM    527  HG2 GLN A  53      -2.323 -56.948  38.908  1.00  0.00      PROA H
ATOM    528  CD  GLN A  53      -1.227 -56.363  40.668  1.00  0.00      PROA C
ATOM    529  OE1 GLN A  53      -1.967 -55.421  41.000  1.00  0.00      PROA O
ATOM    530  NE2 GLN A  53      -0.059 -56.496  41.409  1.00  0.00      PROA N
ATOM    531 HE21 GLN A  53       0.207 -55.795  42.071  1.00  0.00      PROA H
ATOM    532 HE22 GLN A  53       0.675 -57.125  41.152  1.00  0.00      PROA H
ATOM    533  C   GLN A  53       1.661 -56.576  37.281  1.00  0.00      PROA C
ATOM    534  O   GLN A  53       2.498 -57.430  37.537  1.00  0.00      PROA O
ATOM    535  N   ARG A  54       1.819 -55.884  36.149  1.00  0.00      PROA N
ATOM    536  HN  ARG A  54       1.217 -55.100  36.018  1.00  0.00      PROA H
ATOM    537  CA  ARG A  54       2.879 -56.126  35.171  1.00  0.00      PROA C
ATOM    538  HA  ARG A  54       3.213 -57.150  35.239  1.00  0.00      PROA H
ATOM    539  CB  ARG A  54       2.496 -55.845  33.722  1.00  0.00      PROA C
ATOM    540  HB1 ARG A  54       3.386 -56.022  33.081  1.00  0.00      PROA H
ATOM    541  HB2 ARG A  54       2.234 -54.766  33.772  1.00  0.00      PROA H
ATOM    542  CG  ARG A  54       1.263 -56.615  33.165  1.00  0.00      PROA C
ATOM    543  HG1 ARG A  54       0.924 -56.254  32.170  1.00  0.00      PROA H
ATOM    544  HG2 ARG A  54       0.418 -56.308  33.817  1.00  0.00      PROA H
ATOM    545  CD  ARG A  54       1.515 -58.160  33.143  1.00  0.00      PROA C
ATOM    546  HD1 ARG A  54       1.720 -58.623  34.132  1.00  0.00      PROA H
ATOM    547  HD2 ARG A  54       2.346 -58.338  32.428  1.00  0.00      PROA H
ATOM    548  NE  ARG A  54       0.299 -58.813  32.560  1.00  0.00      PROA N
ATOM    549  HE  ARG A  54      -0.537 -58.271  32.471  1.00  0.00      PROA H
ATOM    550  CZ  ARG A  54       0.286 -59.898  31.735  1.00  0.00      PROA C
ATOM    551  NH1 ARG A  54       1.295 -60.673  31.691  1.00  0.00      PROA N
ATOM    552 HH11 ARG A  54       2.086 -60.580  32.297  1.00  0.00      PROA H
ATOM    553 HH12 ARG A  54       1.219 -61.456  31.074  1.00  0.00      PROA H
ATOM    554  NH2 ARG A  54      -0.697 -60.185  30.967  1.00  0.00      PROA N
ATOM    555 HH21 ARG A  54      -1.462 -59.550  31.077  1.00  0.00      PROA H
ATOM    556 HH22 ARG A  54      -0.548 -60.574  30.058  1.00  0.00      PROA H
ATOM    557  C   ARG A  54       4.129 -55.341  35.437  1.00  0.00      PROA C
ATOM    558  O   ARG A  54       4.085 -54.143  35.608  1.00  0.00      PROA O
ATOM    559  N   LEU A  55       5.313 -56.069  35.457  1.00  0.00      PROA N
ATOM    560  HN  LEU A  55       5.273 -57.019  35.157  1.00  0.00      PROA H
ATOM    561  CA  LEU A  55       6.617 -55.681  35.654  1.00  0.00      PROA C
ATOM    562  HA  LEU A  55       7.240 -56.479  36.030  1.00  0.00      PROA H
ATOM    563  CB  LEU A  55       7.276 -55.108  34.386  1.00  0.00      PROA C
ATOM    564  HB1 LEU A  55       8.322 -54.825  34.635  1.00  0.00      PROA H
ATOM    565  HB2 LEU A  55       6.682 -54.215  34.096  1.00  0.00      PROA H
ATOM    566  CG  LEU A  55       7.344 -56.058  33.225  1.00  0.00      PROA C
ATOM    567  HG  LEU A  55       6.311 -56.252  32.865  1.00  0.00      PROA H
ATOM    568  CD1 LEU A  55       7.848 -55.287  31.998  1.00  0.00      PROA C
ATOM    569 HD11 LEU A  55       7.109 -54.485  31.783  1.00  0.00      PROA H
ATOM    570 HD12 LEU A  55       7.815 -55.953  31.109  1.00  0.00      PROA H
ATOM    571 HD13 LEU A  55       8.849 -54.837  32.168  1.00  0.00      PROA H
ATOM    572  CD2 LEU A  55       8.092 -57.404  33.372  1.00  0.00      PROA C
ATOM    573 HD21 LEU A  55       9.123 -57.262  33.760  1.00  0.00      PROA H
ATOM    574 HD22 LEU A  55       8.067 -57.889  32.373  1.00  0.00      PROA H
ATOM    575 HD23 LEU A  55       7.649 -58.158  34.057  1.00  0.00      PROA H
ATOM    576  C   LEU A  55       6.843 -54.727  36.847  1.00  0.00      PROA C
ATOM    577  O   LEU A  55       7.072 -53.489  36.766  1.00  0.00      PROA O
ATOM    578  N   PRO A  56       6.879 -55.289  38.069  1.00  0.00      PROA N
ATOM    579  CD  PRO A  56       6.477 -56.601  38.496  1.00  0.00      PROA C
ATOM    580  HD1 PRO A  56       7.184 -57.322  38.032  1.00  0.00      PROA H
ATOM    581  HD2 PRO A  56       5.425 -56.799  38.202  1.00  0.00      PROA H
ATOM    582  CA  PRO A  56       7.633 -54.604  39.151  1.00  0.00      PROA C
ATOM    583  HA  PRO A  56       6.972 -53.912  39.651  1.00  0.00      PROA H
ATOM    584  CB  PRO A  56       7.966 -55.776  40.128  1.00  0.00      PROA C
ATOM    585  HB1 PRO A  56       8.120 -55.383  41.156  1.00  0.00      PROA H
ATOM    586  HB2 PRO A  56       8.924 -56.305  39.935  1.00  0.00      PROA H
ATOM    587  CG  PRO A  56       6.734 -56.686  40.011  1.00  0.00      PROA C
ATOM    588  HG1 PRO A  56       7.033 -57.709  40.327  1.00  0.00      PROA H
ATOM    589  HG2 PRO A  56       5.892 -56.290  40.617  1.00  0.00      PROA H
ATOM    590  C   PRO A  56       8.944 -53.899  38.824  1.00  0.00      PROA C
ATOM    591  O   PRO A  56       9.595 -54.173  37.835  1.00  0.00      PROA O
ATOM    592  N   LEU A  57       9.297 -52.929  39.694  1.00  0.00      PROA N
ATOM    593  HN  LEU A  57       8.672 -52.669  40.427  1.00  0.00      PROA H
ATOM    594  CA  LEU A  57      10.494 -52.217  39.572  1.00  0.00      PROA C
ATOM    595  HA  LEU A  57      10.924 -52.306  38.585  1.00  0.00      PROA H
ATOM    596  CB  LEU A  57      10.115 -50.733  39.798  1.00  0.00      PROA C
ATOM    597  HB1 LEU A  57       9.473 -50.481  40.669  1.00  0.00      PROA H
ATOM    598  HB2 LEU A  57       9.492 -50.475  38.915  1.00  0.00      PROA H
ATOM    599  CG  LEU A  57      11.264 -49.694  39.860  1.00  0.00      PROA C
ATOM    600  HG  LEU A  57      11.876 -49.904  40.764  1.00  0.00      PROA H
ATOM    601  CD1 LEU A  57      12.051 -49.684  38.496  1.00  0.00      PROA C
ATOM    602 HD11 LEU A  57      11.303 -49.472  37.702  1.00  0.00      PROA H
ATOM    603 HD12 LEU A  57      12.618 -50.631  38.369  1.00  0.00      PROA H
ATOM    604 HD13 LEU A  57      12.842 -48.914  38.370  1.00  0.00      PROA H
ATOM    605  CD2 LEU A  57      10.669 -48.294  39.981  1.00  0.00      PROA C
ATOM    606 HD21 LEU A  57      11.574 -47.650  39.971  1.00  0.00      PROA H
ATOM    607 HD22 LEU A  57      10.054 -48.143  40.893  1.00  0.00      PROA H
ATOM    608 HD23 LEU A  57      10.055 -48.020  39.096  1.00  0.00      PROA H
ATOM    609  C   LEU A  57      11.511 -52.627  40.710  1.00  0.00      PROA C
ATOM    610  O   LEU A  57      11.110 -52.652  41.860  1.00  0.00      PROA O
ATOM    611  N   SER A  58      12.741 -53.023  40.287  1.00  0.00      PROA N
ATOM    612  HN  SER A  58      13.002 -53.080  39.326  1.00  0.00      PROA H
ATOM    613  CA  SER A  58      13.490 -53.859  41.195  1.00  0.00      PROA C
ATOM    614  HA  SER A  58      13.688 -53.339  42.120  1.00  0.00      PROA H
ATOM    615  CB  SER A  58      12.878 -55.307  41.621  1.00  0.00      PROA C
ATOM    616  HB1 SER A  58      11.855 -55.121  42.011  1.00  0.00      PROA H
ATOM    617  HB2 SER A  58      13.435 -55.651  42.519  1.00  0.00      PROA H
ATOM    618  OG  SER A  58      12.958 -56.313  40.591  1.00  0.00      PROA O
ATOM    619  HG1 SER A  58      12.343 -55.990  39.928  1.00  0.00      PROA H
ATOM    620  C   SER A  58      14.814 -54.002  40.610  1.00  0.00      PROA C
ATOM    621  O   SER A  58      15.756 -53.708  41.363  1.00  0.00      PROA O
ATOM    622  N   LYS A  59      14.988 -54.281  39.275  1.00  0.00      PROA N
ATOM    623  HN  LYS A  59      14.184 -54.244  38.686  1.00  0.00      PROA H
ATOM    624  CA  LYS A  59      16.310 -54.456  38.680  1.00  0.00      PROA C
ATOM    625  HA  LYS A  59      17.008 -54.757  39.447  1.00  0.00      PROA H
ATOM    626  CB  LYS A  59      16.218 -55.451  37.505  1.00  0.00      PROA C
ATOM    627  HB1 LYS A  59      17.167 -55.432  36.927  1.00  0.00      PROA H
ATOM    628  HB2 LYS A  59      15.345 -55.078  36.927  1.00  0.00      PROA H
ATOM    629  CG  LYS A  59      15.732 -56.846  37.958  1.00  0.00      PROA C
ATOM    630  HG1 LYS A  59      14.854 -56.791  38.637  1.00  0.00      PROA H
ATOM    631  HG2 LYS A  59      16.630 -57.267  38.458  1.00  0.00      PROA H
ATOM    632  CD  LYS A  59      15.201 -57.575  36.760  1.00  0.00      PROA C
ATOM    633  HD1 LYS A  59      14.207 -57.252  36.386  1.00  0.00      PROA H
ATOM    634  HD2 LYS A  59      15.126 -58.636  37.082  1.00  0.00      PROA H
ATOM    635  CE  LYS A  59      16.090 -57.660  35.458  1.00  0.00      PROA C
ATOM    636  HE1 LYS A  59      17.106 -58.044  35.691  1.00  0.00      PROA H
ATOM    637  HE2 LYS A  59      16.280 -56.670  34.990  1.00  0.00      PROA H
ATOM    638  NZ  LYS A  59      15.517 -58.590  34.455  1.00  0.00      PROA N
ATOM    639  HZ1 LYS A  59      15.276 -59.527  34.836  1.00  0.00      PROA H
ATOM    640  HZ2 LYS A  59      16.158 -58.786  33.659  1.00  0.00      PROA H
ATOM    641  HZ3 LYS A  59      14.646 -58.189  34.054  1.00  0.00      PROA H
ATOM    642  C   LYS A  59      16.924 -53.180  38.159  1.00  0.00      PROA C
ATOM    643  O   LYS A  59      16.633 -52.688  37.034  1.00  0.00      PROA O
ATOM    644  N   LEU A  60      17.817 -52.533  39.035  1.00  0.00      PROA N
ATOM    645  HN  LEU A  60      18.023 -53.075  39.846  1.00  0.00      PROA H
ATOM    646  CA  LEU A  60      18.524 -51.229  38.876  1.00  0.00      PROA C
ATOM    647  HA  LEU A  60      18.194 -50.666  38.015  1.00  0.00      PROA H
ATOM    648  CB  LEU A  60      18.126 -50.346  40.124  1.00  0.00      PROA C
ATOM    649  HB1 LEU A  60      18.614 -49.379  39.874  1.00  0.00      PROA H
ATOM    650  HB2 LEU A  60      18.734 -50.559  41.029  1.00  0.00      PROA H
ATOM    651  CG  LEU A  60      16.647 -50.085  40.465  1.00  0.00      PROA C
ATOM    652  HG  LEU A  60      16.296 -51.022  40.948  1.00  0.00      PROA H
ATOM    653  CD1 LEU A  60      16.424 -48.884  41.435  1.00  0.00      PROA C
ATOM    654 HD11 LEU A  60      16.559 -47.911  40.915  1.00  0.00      PROA H
ATOM    655 HD12 LEU A  60      17.143 -48.962  42.278  1.00  0.00      PROA H
ATOM    656 HD13 LEU A  60      15.388 -48.900  41.836  1.00  0.00      PROA H
ATOM    657  CD2 LEU A  60      15.826 -49.793  39.194  1.00  0.00      PROA C
ATOM    658 HD21 LEU A  60      15.786 -50.621  38.455  1.00  0.00      PROA H
ATOM    659 HD22 LEU A  60      16.306 -48.961  38.636  1.00  0.00      PROA H
ATOM    660 HD23 LEU A  60      14.811 -49.475  39.516  1.00  0.00      PROA H
ATOM    661  C   LEU A  60      19.981 -51.497  38.815  1.00  0.00      PROA C
ATOM    662  O   LEU A  60      20.501 -52.067  39.775  1.00  0.00      PROA O
ATOM    663  N   VAL A  61      20.593 -51.194  37.660  1.00  0.00      PROA N
ATOM    664  HN  VAL A  61      20.096 -50.745  36.921  1.00  0.00      PROA H
ATOM    665  CA  VAL A  61      21.991 -51.620  37.385  1.00  0.00      PROA C
ATOM    666  HA  VAL A  61      22.476 -52.221  38.139  1.00  0.00      PROA H
ATOM    667  CB  VAL A  61      21.988 -52.568  36.179  1.00  0.00      PROA C
ATOM    668  HB  VAL A  61      21.476 -52.175  35.274  1.00  0.00      PROA H
ATOM    669  CG1 VAL A  61      23.418 -52.895  35.818  1.00  0.00      PROA C
ATOM    670 HG11 VAL A  61      23.885 -53.248  36.762  1.00  0.00      PROA H
ATOM    671 HG12 VAL A  61      24.110 -52.140  35.385  1.00  0.00      PROA H
ATOM    672 HG13 VAL A  61      23.357 -53.751  35.112  1.00  0.00      PROA H
ATOM    673  CG2 VAL A  61      21.260 -53.809  36.660  1.00  0.00      PROA C
ATOM    674 HG21 VAL A  61      21.695 -54.385  37.505  1.00  0.00      PROA H
ATOM    675 HG22 VAL A  61      21.124 -54.488  35.791  1.00  0.00      PROA H
ATOM    676 HG23 VAL A  61      20.220 -53.594  36.984  1.00  0.00      PROA H
ATOM    677  C   VAL A  61      22.788 -50.376  37.139  1.00  0.00      PROA C
ATOM    678  O   VAL A  61      22.517 -49.622  36.165  1.00  0.00      PROA O
ATOM    679  N   LEU A  62      23.862 -50.187  37.903  1.00  0.00      PROA N
ATOM    680  HN  LEU A  62      23.991 -50.815  38.666  1.00  0.00      PROA H
ATOM    681  CA  LEU A  62      24.800 -49.063  37.778  1.00  0.00      PROA C
ATOM    682  HA  LEU A  62      24.153 -48.275  37.422  1.00  0.00      PROA H
ATOM    683  CB  LEU A  62      25.272 -48.668  39.219  1.00  0.00      PROA C
ATOM    684  HB1 LEU A  62      25.844 -49.504  39.676  1.00  0.00      PROA H
ATOM    685  HB2 LEU A  62      24.361 -48.591  39.850  1.00  0.00      PROA H
ATOM    686  CG  LEU A  62      26.025 -47.330  39.352  1.00  0.00      PROA C
ATOM    687  HG  LEU A  62      27.037 -47.391  38.897  1.00  0.00      PROA H
ATOM    688  CD1 LEU A  62      25.281 -46.185  38.666  1.00  0.00      PROA C
ATOM    689 HD11 LEU A  62      25.010 -46.499  37.636  1.00  0.00      PROA H
ATOM    690 HD12 LEU A  62      25.781 -45.197  38.761  1.00  0.00      PROA H
ATOM    691 HD13 LEU A  62      24.280 -46.125  39.145  1.00  0.00      PROA H
ATOM    692  CD2 LEU A  62      26.291 -46.831  40.747  1.00  0.00      PROA C
ATOM    693 HD21 LEU A  62      25.322 -46.691  41.273  1.00  0.00      PROA H
ATOM    694 HD22 LEU A  62      26.882 -45.893  40.674  1.00  0.00      PROA H
ATOM    695 HD23 LEU A  62      26.872 -47.560  41.351  1.00  0.00      PROA H
ATOM    696  C   LEU A  62      25.893 -49.388  36.830  1.00  0.00      PROA C
ATOM    697  O   LEU A  62      26.585 -50.352  37.008  1.00  0.00      PROA O
ATOM    698  N   THR A  63      25.844 -48.768  35.637  1.00  0.00      PROA N
ATOM    699  HN  THR A  63      25.177 -48.048  35.461  1.00  0.00      PROA H
ATOM    700  CA  THR A  63      26.881 -49.035  34.617  1.00  0.00      PROA C
ATOM    701  HA  THR A  63      27.131 -50.085  34.645  1.00  0.00      PROA H
ATOM    702  CB  THR A  63      26.431 -48.824  33.173  1.00  0.00      PROA C
ATOM    703  HB  THR A  63      27.251 -49.084  32.470  1.00  0.00      PROA H
ATOM    704  OG1 THR A  63      25.898 -47.531  32.933  1.00  0.00      PROA O
ATOM    705  HG1 THR A  63      26.004 -46.953  33.692  1.00  0.00      PROA H
ATOM    706  CG2 THR A  63      25.270 -49.721  32.886  1.00  0.00      PROA C
ATOM    707 HG21 THR A  63      24.342 -49.447  33.433  1.00  0.00      PROA H
ATOM    708 HG22 THR A  63      25.621 -50.760  33.058  1.00  0.00      PROA H
ATOM    709 HG23 THR A  63      25.114 -49.715  31.786  1.00  0.00      PROA H
ATOM    710  C   THR A  63      28.002 -48.094  34.843  1.00  0.00      PROA C
ATOM    711  O   THR A  63      27.787 -46.964  35.270  1.00  0.00      PROA O
ATOM    712  N   GLY A  64      29.190 -48.615  34.504  1.00  0.00      PROA N
ATOM    713  HN  GLY A  64      29.217 -49.513  34.072  1.00  0.00      PROA H
ATOM    714  CA  GLY A  64      30.540 -48.077  34.505  1.00  0.00      PROA C
ATOM    715  HA1 GLY A  64      30.640 -47.324  33.738  1.00  0.00      PROA H
ATOM    716  HA2 GLY A  64      31.150 -48.954  34.344  1.00  0.00      PROA H
ATOM    717  C   GLY A  64      31.076 -47.461  35.742  1.00  0.00      PROA C
ATOM    718  O   GLY A  64      30.819 -47.921  36.858  1.00  0.00      PROA O
ATOM    719  N   GLU A  65      31.908 -46.431  35.663  1.00  0.00      PROA N
ATOM    720  HN  GLU A  65      32.082 -45.992  34.785  1.00  0.00      PROA H
ATOM    721  CA  GLU A  65      32.577 -45.821  36.806  1.00  0.00      PROA C
ATOM    722  HA  GLU A  65      32.999 -46.706  37.258  1.00  0.00      PROA H
ATOM    723  CB  GLU A  65      33.757 -44.909  36.376  1.00  0.00      PROA C
ATOM    724  HB1 GLU A  65      33.681 -44.735  35.282  1.00  0.00      PROA H
ATOM    725  HB2 GLU A  65      34.703 -45.492  36.372  1.00  0.00      PROA H
ATOM    726  CG  GLU A  65      34.040 -43.638  37.032  1.00  0.00      PROA C
ATOM    727  HG1 GLU A  65      34.468 -43.953  38.008  1.00  0.00      PROA H
ATOM    728  HG2 GLU A  65      33.148 -42.987  37.158  1.00  0.00      PROA H
ATOM    729  CD  GLU A  65      35.009 -42.700  36.293  1.00  0.00      PROA C
ATOM    730  OE1 GLU A  65      34.973 -41.511  36.650  1.00  0.00      PROA O
ATOM    731  OE2 GLU A  65      35.810 -43.136  35.335  1.00  0.00      PROA O
ATOM    732  C   GLU A  65      31.706 -45.254  37.937  1.00  0.00      PROA C
ATOM    733  O   GLU A  65      30.607 -44.764  37.726  1.00  0.00      PROA O
ATOM    734  N   ARG A  66      32.305 -45.173  39.144  1.00  0.00      PROA N
ATOM    735  HN  ARG A  66      33.153 -45.671  39.309  1.00  0.00      PROA H
ATOM    736  CA  ARG A  66      31.753 -44.684  40.371  1.00  0.00      PROA C
ATOM    737  HA  ARG A  66      31.812 -43.606  40.366  1.00  0.00      PROA H
ATOM    738  CB  ARG A  66      30.337 -45.106  40.718  1.00  0.00      PROA C
ATOM    739  HB1 ARG A  66      29.690 -44.591  39.975  1.00  0.00      PROA H
ATOM    740  HB2 ARG A  66      30.113 -44.645  41.704  1.00  0.00      PROA H
ATOM    741  CG  ARG A  66      30.092 -46.626  41.107  1.00  0.00      PROA C
ATOM    742  HG1 ARG A  66      29.031 -46.711  41.427  1.00  0.00      PROA H
ATOM    743  HG2 ARG A  66      30.748 -46.827  41.981  1.00  0.00      PROA H
ATOM    744  CD  ARG A  66      30.248 -47.594  39.927  1.00  0.00      PROA C
ATOM    745  HD1 ARG A  66      31.298 -47.650  39.566  1.00  0.00      PROA H
ATOM    746  HD2 ARG A  66      29.704 -47.230  39.030  1.00  0.00      PROA H
ATOM    747  NE  ARG A  66      29.776 -48.920  40.342  1.00  0.00      PROA N
ATOM    748  HE  ARG A  66      29.533 -49.106  41.295  1.00  0.00      PROA H
ATOM    749  CZ  ARG A  66      29.437 -49.920  39.487  1.00  0.00      PROA C
ATOM    750  NH1 ARG A  66      29.893 -50.027  38.317  1.00  0.00      PROA N
ATOM    751 HH11 ARG A  66      29.558 -50.808  37.790  1.00  0.00      PROA H
ATOM    752 HH12 ARG A  66      30.703 -49.514  38.033  1.00  0.00      PROA H
ATOM    753  NH2 ARG A  66      28.499 -50.758  39.948  1.00  0.00      PROA N
ATOM    754 HH21 ARG A  66      28.284 -50.623  40.915  1.00  0.00      PROA H
ATOM    755 HH22 ARG A  66      28.374 -51.558  39.361  1.00  0.00      PROA H
ATOM    756  C   ARG A  66      32.702 -45.185  41.461  1.00  0.00      PROA C
ATOM    757  O   ARG A  66      33.312 -46.259  41.364  1.00  0.00      PROA O
ATOM    758  N   HSD A  67      32.806 -44.282  42.453  1.00  0.00      PROA N
ATOM    759  HN  HSD A  67      32.372 -43.388  42.367  1.00  0.00      PROA H
ATOM    760  CA  HSD A  67      33.629 -44.489  43.591  1.00  0.00      PROA C
ATOM    761  HA  HSD A  67      34.135 -45.441  43.532  1.00  0.00      PROA H
ATOM    762  CB  HSD A  67      34.826 -43.547  43.428  1.00  0.00      PROA C
ATOM    763  HB1 HSD A  67      34.453 -42.610  42.963  1.00  0.00      PROA H
ATOM    764  HB2 HSD A  67      35.565 -44.043  42.764  1.00  0.00      PROA H
ATOM    765  ND1 HSD A  67      35.188 -42.446  45.714  1.00  0.00      PROA N
ATOM    766  HD1 HSD A  67      34.238 -42.160  45.840  1.00  0.00      PROA H
ATOM    767  CG  HSD A  67      35.704 -43.049  44.589  1.00  0.00      PROA C
ATOM    768  CE1 HSD A  67      36.256 -42.199  46.556  1.00  0.00      PROA C
ATOM    769  HE1 HSD A  67      36.202 -41.602  47.466  1.00  0.00      PROA H
ATOM    770  NE2 HSD A  67      37.411 -42.616  45.927  1.00  0.00      PROA N
ATOM    771  CD2 HSD A  67      36.999 -43.087  44.736  1.00  0.00      PROA C
ATOM    772  HD2 HSD A  67      37.756 -43.501  44.081  1.00  0.00      PROA H
ATOM    773  C   HSD A  67      32.787 -44.228  44.886  1.00  0.00      PROA C
ATOM    774  O   HSD A  67      33.053 -44.879  45.874  1.00  0.00      PROA O
ATOM    775  N   TYR A  68      31.780 -43.316  44.925  1.00  0.00      PROA N
ATOM    776  HN  TYR A  68      31.494 -42.821  44.108  1.00  0.00      PROA H
ATOM    777  CA  TYR A  68      31.022 -42.954  46.215  1.00  0.00      PROA C
ATOM    778  HA  TYR A  68      31.466 -43.408  47.088  1.00  0.00      PROA H
ATOM    779  CB  TYR A  68      30.944 -41.410  46.332  1.00  0.00      PROA C
ATOM    780  HB1 TYR A  68      30.257 -40.943  47.070  1.00  0.00      PROA H
ATOM    781  HB2 TYR A  68      30.567 -41.071  45.343  1.00  0.00      PROA H
ATOM    782  CG  TYR A  68      32.318 -40.693  46.494  1.00  0.00      PROA C
ATOM    783  CD1 TYR A  68      32.886 -40.900  47.772  1.00  0.00      PROA C
ATOM    784  HD1 TYR A  68      32.469 -41.687  48.383  1.00  0.00      PROA H
ATOM    785  CE1 TYR A  68      33.984 -40.143  48.252  1.00  0.00      PROA C
ATOM    786  HE1 TYR A  68      34.467 -40.266  49.210  1.00  0.00      PROA H
ATOM    787  CZ  TYR A  68      34.472 -39.173  47.363  1.00  0.00      PROA C
ATOM    788  OH  TYR A  68      35.546 -38.368  47.804  1.00  0.00      PROA O
ATOM    789  HH  TYR A  68      35.591 -38.502  48.754  1.00  0.00      PROA H
ATOM    790  CD2 TYR A  68      32.839 -39.711  45.578  1.00  0.00      PROA C
ATOM    791  HD2 TYR A  68      32.355 -39.489  44.638  1.00  0.00      PROA H
ATOM    792  CE2 TYR A  68      33.929 -38.959  46.052  1.00  0.00      PROA C
ATOM    793  HE2 TYR A  68      34.346 -38.245  45.358  1.00  0.00      PROA H
ATOM    794  C   TYR A  68      29.624 -43.552  46.168  1.00  0.00      PROA C
ATOM    795  O   TYR A  68      29.057 -43.847  47.187  1.00  0.00      PROA O
ATOM    796  N   THR A  69      29.147 -43.835  44.938  1.00  0.00      PROA N
ATOM    797  HN  THR A  69      29.641 -43.582  44.110  1.00  0.00      PROA H
ATOM    798  CA  THR A  69      27.842 -44.515  44.743  1.00  0.00      PROA C
ATOM    799  HA  THR A  69      27.216 -44.207  45.567  1.00  0.00      PROA H
ATOM    800  CB  THR A  69      27.114 -44.044  43.463  1.00  0.00      PROA C
ATOM    801  HB  THR A  69      27.541 -44.666  42.647  1.00  0.00      PROA H
ATOM    802  OG1 THR A  69      27.357 -42.718  43.212  1.00  0.00      PROA O
ATOM    803  HG1 THR A  69      28.271 -42.607  42.939  1.00  0.00      PROA H
ATOM    804  CG2 THR A  69      25.628 -44.266  43.694  1.00  0.00      PROA C
ATOM    805 HG21 THR A  69      24.959 -43.824  42.925  1.00  0.00      PROA H
ATOM    806 HG22 THR A  69      25.312 -43.862  44.679  1.00  0.00      PROA H
ATOM    807 HG23 THR A  69      25.302 -45.322  43.587  1.00  0.00      PROA H
ATOM    808  C   THR A  69      27.923 -46.029  44.828  1.00  0.00      PROA C
ATOM    809  O   THR A  69      28.558 -46.632  44.002  1.00  0.00      PROA O
ATOM    810  N   ARG A  70      27.313 -46.729  45.908  1.00  0.00      PROA N
ATOM    811  HN  ARG A  70      26.812 -46.260  46.631  1.00  0.00      PROA H
ATOM    812  CA  ARG A  70      27.110 -48.138  45.977  1.00  0.00      PROA C
ATOM    813  HA  ARG A  70      27.920 -48.641  45.470  1.00  0.00      PROA H
ATOM    814  CB  ARG A  70      27.018 -48.536  47.524  1.00  0.00      PROA C
ATOM    815  HB1 ARG A  70      27.019 -49.645  47.451  1.00  0.00      PROA H
ATOM    816  HB2 ARG A  70      26.038 -48.180  47.906  1.00  0.00      PROA H
ATOM    817  CG  ARG A  70      28.196 -47.990  48.350  1.00  0.00      PROA C
ATOM    818  HG1 ARG A  70      28.430 -46.921  48.157  1.00  0.00      PROA H
ATOM    819  HG2 ARG A  70      29.121 -48.512  48.022  1.00  0.00      PROA H
ATOM    820  CD  ARG A  70      27.827 -48.108  49.856  1.00  0.00      PROA C
ATOM    821  HD1 ARG A  70      28.589 -47.682  50.543  1.00  0.00      PROA H
ATOM    822  HD2 ARG A  70      27.651 -49.177  50.105  1.00  0.00      PROA H
ATOM    823  NE  ARG A  70      26.560 -47.302  50.150  1.00  0.00      PROA N
ATOM    824  HE  ARG A  70      26.346 -46.609  49.462  1.00  0.00      PROA H
ATOM    825  CZ  ARG A  70      25.725 -47.482  51.204  1.00  0.00      PROA C
ATOM    826  NH1 ARG A  70      26.013 -48.432  52.119  1.00  0.00      PROA N
ATOM    827 HH11 ARG A  70      26.754 -49.069  51.909  1.00  0.00      PROA H
ATOM    828 HH12 ARG A  70      25.381 -48.635  52.867  1.00  0.00      PROA H
ATOM    829  NH2 ARG A  70      24.636 -46.801  51.224  1.00  0.00      PROA N
ATOM    830 HH21 ARG A  70      24.609 -46.060  50.553  1.00  0.00      PROA H
ATOM    831 HH22 ARG A  70      23.959 -46.812  51.960  1.00  0.00      PROA H
ATOM    832  C   ARG A  70      25.871 -48.667  45.257  1.00  0.00      PROA C
ATOM    833  O   ARG A  70      25.063 -47.865  44.772  1.00  0.00      PROA O
ATOM    834  N   ASN A  71      25.679 -50.003  45.172  1.00  0.00      PROA N
ATOM    835  HN  ASN A  71      26.416 -50.639  45.388  1.00  0.00      PROA H
ATOM    836  CA  ASN A  71      24.378 -50.614  44.751  1.00  0.00      PROA C
ATOM    837  HA  ASN A  71      24.101 -50.118  43.832  1.00  0.00      PROA H
ATOM    838  CB  ASN A  71      24.346 -52.127  44.492  1.00  0.00      PROA C
ATOM    839  HB1 ASN A  71      23.346 -52.447  44.129  1.00  0.00      PROA H
ATOM    840  HB2 ASN A  71      24.702 -52.601  45.431  1.00  0.00      PROA H
ATOM    841  CG  ASN A  71      25.380 -52.371  43.386  1.00  0.00      PROA C
ATOM    842  OD1 ASN A  71      25.699 -51.465  42.616  1.00  0.00      PROA O
ATOM    843  ND2 ASN A  71      25.978 -53.597  43.357  1.00  0.00      PROA N
ATOM    844 HD21 ASN A  71      26.554 -53.753  42.555  1.00  0.00      PROA H
ATOM    845 HD22 ASN A  71      25.858 -54.255  44.101  1.00  0.00      PROA H
ATOM    846  C   ASN A  71      23.213 -50.332  45.797  1.00  0.00      PROA C
ATOM    847  O   ASN A  71      21.969 -50.170  45.517  1.00  0.00      PROA O
ATOM    848  N   ASP A  72      23.592 -50.354  47.133  1.00  0.00      PROA N
ATOM    849  HN  ASP A  72      24.490 -50.657  47.444  1.00  0.00      PROA H
ATOM    850  CA  ASP A  72      22.911 -50.022  48.330  1.00  0.00      PROA C
ATOM    851  HA  ASP A  72      22.064 -50.689  48.386  1.00  0.00      PROA H
ATOM    852  CB  ASP A  72      23.830 -50.324  49.603  1.00  0.00      PROA C
ATOM    853  HB1 ASP A  72      23.389 -49.985  50.565  1.00  0.00      PROA H
ATOM    854  HB2 ASP A  72      24.789 -49.764  49.608  1.00  0.00      PROA H
ATOM    855  CG  ASP A  72      24.140 -51.792  49.759  1.00  0.00      PROA C
ATOM    856  OD1 ASP A  72      24.439 -52.134  50.921  1.00  0.00      PROA O
ATOM    857  OD2 ASP A  72      24.317 -52.533  48.781  1.00  0.00      PROA O
ATOM    858  C   ASP A  72      22.436 -48.584  48.372  1.00  0.00      PROA C
ATOM    859  O   ASP A  72      21.383 -48.280  48.900  1.00  0.00      PROA O
ATOM    860  N   ASP A  73      23.211 -47.587  47.809  1.00  0.00      PROA N
ATOM    861  HN  ASP A  73      24.120 -47.647  47.403  1.00  0.00      PROA H
ATOM    862  CA  ASP A  73      22.689 -46.178  47.521  1.00  0.00      PROA C
ATOM    863  HA  ASP A  73      22.206 -45.812  48.415  1.00  0.00      PROA H
ATOM    864  CB  ASP A  73      23.786 -45.187  47.140  1.00  0.00      PROA C
ATOM    865  HB1 ASP A  73      23.478 -44.172  46.810  1.00  0.00      PROA H
ATOM    866  HB2 ASP A  73      24.461 -45.549  46.336  1.00  0.00      PROA H
ATOM    867  CG  ASP A  73      24.759 -45.109  48.300  1.00  0.00      PROA C
ATOM    868  OD1 ASP A  73      24.340 -44.747  49.457  1.00  0.00      PROA O
ATOM    869  OD2 ASP A  73      25.952 -45.419  48.180  1.00  0.00      PROA O
ATOM    870  C   ASP A  73      21.571 -46.177  46.520  1.00  0.00      PROA C
ATOM    871  O   ASP A  73      20.588 -45.491  46.705  1.00  0.00      PROA O
ATOM    872  N   ILE A  74      21.817 -46.871  45.401  1.00  0.00      PROA N
ATOM    873  HN  ILE A  74      22.705 -47.266  45.181  1.00  0.00      PROA H
ATOM    874  CA  ILE A  74      20.804 -47.026  44.329  1.00  0.00      PROA C
ATOM    875  HA  ILE A  74      20.603 -46.003  44.048  1.00  0.00      PROA H
ATOM    876  CB  ILE A  74      21.408 -47.712  43.060  1.00  0.00      PROA C
ATOM    877  HB  ILE A  74      21.990 -48.594  43.403  1.00  0.00      PROA H
ATOM    878  CG2 ILE A  74      20.417 -48.108  41.934  1.00  0.00      PROA C
ATOM    879 HG21 ILE A  74      19.652 -48.839  42.274  1.00  0.00      PROA H
ATOM    880 HG22 ILE A  74      20.868 -48.727  41.130  1.00  0.00      PROA H
ATOM    881 HG23 ILE A  74      19.981 -47.203  41.459  1.00  0.00      PROA H
ATOM    882  CG1 ILE A  74      22.535 -46.808  42.438  1.00  0.00      PROA C
ATOM    883 HG11 ILE A  74      23.215 -47.445  41.832  1.00  0.00      PROA H
ATOM    884 HG12 ILE A  74      23.122 -46.444  43.308  1.00  0.00      PROA H
ATOM    885  CD  ILE A  74      22.172 -45.530  41.683  1.00  0.00      PROA C
ATOM    886  HD1 ILE A  74      23.046 -44.853  41.790  1.00  0.00      PROA H
ATOM    887  HD2 ILE A  74      21.278 -45.074  42.160  1.00  0.00      PROA H
ATOM    888  HD3 ILE A  74      21.916 -45.849  40.649  1.00  0.00      PROA H
ATOM    889  C   ILE A  74      19.525 -47.620  44.823  1.00  0.00      PROA C
ATOM    890  O   ILE A  74      18.427 -47.114  44.728  1.00  0.00      PROA O
ATOM    891  N   ARG A  75      19.730 -48.738  45.602  1.00  0.00      PROA N
ATOM    892  HN  ARG A  75      20.607 -49.202  45.511  1.00  0.00      PROA H
ATOM    893  CA  ARG A  75      18.651 -49.440  46.316  1.00  0.00      PROA C
ATOM    894  HA  ARG A  75      18.020 -49.823  45.527  1.00  0.00      PROA H
ATOM    895  CB  ARG A  75      19.219 -50.595  47.166  1.00  0.00      PROA C
ATOM    896  HB1 ARG A  75      20.248 -50.260  47.420  1.00  0.00      PROA H
ATOM    897  HB2 ARG A  75      19.387 -51.352  46.370  1.00  0.00      PROA H
ATOM    898  CG  ARG A  75      18.505 -51.075  48.459  1.00  0.00      PROA C
ATOM    899  HG1 ARG A  75      17.974 -50.221  48.930  1.00  0.00      PROA H
ATOM    900  HG2 ARG A  75      19.298 -51.499  49.112  1.00  0.00      PROA H
ATOM    901  CD  ARG A  75      17.563 -52.157  48.229  1.00  0.00      PROA C
ATOM    902  HD1 ARG A  75      16.667 -51.908  47.620  1.00  0.00      PROA H
ATOM    903  HD2 ARG A  75      17.109 -52.355  49.223  1.00  0.00      PROA H
ATOM    904  NE  ARG A  75      18.155 -53.407  47.699  1.00  0.00      PROA N
ATOM    905  HE  ARG A  75      19.143 -53.559  47.742  1.00  0.00      PROA H
ATOM    906  CZ  ARG A  75      17.478 -54.381  47.094  1.00  0.00      PROA C
ATOM    907  NH1 ARG A  75      16.174 -54.416  47.004  1.00  0.00      PROA N
ATOM    908 HH11 ARG A  75      15.643 -53.808  47.594  1.00  0.00      PROA H
ATOM    909 HH12 ARG A  75      15.763 -55.153  46.467  1.00  0.00      PROA H
ATOM    910  NH2 ARG A  75      18.137 -55.410  46.545  1.00  0.00      PROA N
ATOM    911 HH21 ARG A  75      19.105 -55.595  46.714  1.00  0.00      PROA H
ATOM    912 HH22 ARG A  75      17.596 -56.113  46.083  1.00  0.00      PROA H
ATOM    913  C   ARG A  75      17.768 -48.521  47.228  1.00  0.00      PROA C
ATOM    914  O   ARG A  75      16.534 -48.452  47.091  1.00  0.00      PROA O
ATOM    915  N   GLN A  76      18.408 -47.729  48.092  1.00  0.00      PROA N
ATOM    916  HN  GLN A  76      19.398 -47.811  48.185  1.00  0.00      PROA H
ATOM    917  CA  GLN A  76      17.632 -46.806  48.954  1.00  0.00      PROA C
ATOM    918  HA  GLN A  76      16.835 -47.308  49.483  1.00  0.00      PROA H
ATOM    919  CB  GLN A  76      18.631 -46.149  49.981  1.00  0.00      PROA C
ATOM    920  HB1 GLN A  76      19.410 -45.831  49.255  1.00  0.00      PROA H
ATOM    921  HB2 GLN A  76      19.007 -46.887  50.721  1.00  0.00      PROA H
ATOM    922  CG  GLN A  76      18.116 -44.801  50.696  1.00  0.00      PROA C
ATOM    923  HG1 GLN A  76      17.689 -44.018  50.033  1.00  0.00      PROA H
ATOM    924  HG2 GLN A  76      18.952 -44.200  51.114  1.00  0.00      PROA H
ATOM    925  CD  GLN A  76      17.128 -44.986  51.862  1.00  0.00      PROA C
ATOM    926  OE1 GLN A  76      16.833 -46.164  52.160  1.00  0.00      PROA O
ATOM    927  NE2 GLN A  76      16.593 -43.862  52.397  1.00  0.00      PROA N
ATOM    928 HE21 GLN A  76      16.122 -43.997  53.269  1.00  0.00      PROA H
ATOM    929 HE22 GLN A  76      16.758 -42.964  51.990  1.00  0.00      PROA H
ATOM    930  C   GLN A  76      16.927 -45.706  48.201  1.00  0.00      PROA C
ATOM    931  O   GLN A  76      15.768 -45.345  48.374  1.00  0.00      PROA O
ATOM    932  N   SER A  77      17.697 -45.061  47.353  1.00  0.00      PROA N
ATOM    933  HN  SER A  77      18.677 -45.167  47.496  1.00  0.00      PROA H
ATOM    934  CA  SER A  77      17.351 -43.854  46.659  1.00  0.00      PROA C
ATOM    935  HA  SER A  77      17.108 -43.118  47.411  1.00  0.00      PROA H
ATOM    936  CB  SER A  77      18.574 -43.395  45.849  1.00  0.00      PROA C
ATOM    937  HB1 SER A  77      18.280 -42.447  45.350  1.00  0.00      PROA H
ATOM    938  HB2 SER A  77      18.896 -44.089  45.042  1.00  0.00      PROA H
ATOM    939  OG  SER A  77      19.575 -43.056  46.837  1.00  0.00      PROA O
ATOM    940  HG1 SER A  77      20.202 -43.782  46.873  1.00  0.00      PROA H
ATOM    941  C   SER A  77      16.114 -43.962  45.750  1.00  0.00      PROA C
ATOM    942  O   SER A  77      15.418 -42.994  45.508  1.00  0.00      PROA O
ATOM    943  N   ILE A  78      15.890 -45.202  45.184  1.00  0.00      PROA N
ATOM    944  HN  ILE A  78      16.593 -45.888  45.353  1.00  0.00      PROA H
ATOM    945  CA  ILE A  78      14.792 -45.506  44.320  1.00  0.00      PROA C
ATOM    946  HA  ILE A  78      14.215 -44.614  44.125  1.00  0.00      PROA H
ATOM    947  CB  ILE A  78      15.230 -46.103  42.954  1.00  0.00      PROA C
ATOM    948  HB  ILE A  78      15.673 -47.095  43.186  1.00  0.00      PROA H
ATOM    949  CG2 ILE A  78      13.982 -46.211  42.025  1.00  0.00      PROA C
ATOM    950 HG21 ILE A  78      13.398 -45.269  41.956  1.00  0.00      PROA H
ATOM    951 HG22 ILE A  78      13.292 -46.998  42.398  1.00  0.00      PROA H
ATOM    952 HG23 ILE A  78      14.411 -46.513  41.046  1.00  0.00      PROA H
ATOM    953  CG1 ILE A  78      16.325 -45.278  42.269  1.00  0.00      PROA C
ATOM    954 HG11 ILE A  78      16.511 -45.773  41.292  1.00  0.00      PROA H
ATOM    955 HG12 ILE A  78      17.258 -45.378  42.863  1.00  0.00      PROA H
ATOM    956  CD  ILE A  78      16.063 -43.774  42.024  1.00  0.00      PROA C
ATOM    957  HD1 ILE A  78      15.304 -43.600  41.232  1.00  0.00      PROA H
ATOM    958  HD2 ILE A  78      16.961 -43.231  41.659  1.00  0.00      PROA H
ATOM    959  HD3 ILE A  78      15.620 -43.326  42.939  1.00  0.00      PROA H
ATOM    960  C   ILE A  78      13.804 -46.372  44.988  1.00  0.00      PROA C
ATOM    961  O   ILE A  78      12.616 -46.037  45.135  1.00  0.00      PROA O
ATOM    962  N   LEU A  79      14.198 -47.622  45.413  1.00  0.00      PROA N
ATOM    963  HN  LEU A  79      15.168 -47.854  45.432  1.00  0.00      PROA H
ATOM    964  CA  LEU A  79      13.338 -48.546  45.929  1.00  0.00      PROA C
ATOM    965  HA  LEU A  79      12.477 -48.574  45.278  1.00  0.00      PROA H
ATOM    966  CB  LEU A  79      13.992 -49.928  45.969  1.00  0.00      PROA C
ATOM    967  HB1 LEU A  79      13.148 -50.639  46.099  1.00  0.00      PROA H
ATOM    968  HB2 LEU A  79      14.608 -49.975  46.892  1.00  0.00      PROA H
ATOM    969  CG  LEU A  79      14.766 -50.470  44.720  1.00  0.00      PROA C
ATOM    970  HG  LEU A  79      15.462 -49.636  44.484  1.00  0.00      PROA H
ATOM    971  CD1 LEU A  79      15.504 -51.774  44.905  1.00  0.00      PROA C
ATOM    972 HD11 LEU A  79      14.831 -52.572  45.286  1.00  0.00      PROA H
ATOM    973 HD12 LEU A  79      16.399 -51.675  45.555  1.00  0.00      PROA H
ATOM    974 HD13 LEU A  79      15.915 -52.125  43.934  1.00  0.00      PROA H
ATOM    975  CD2 LEU A  79      13.846 -50.605  43.448  1.00  0.00      PROA C
ATOM    976 HD21 LEU A  79      13.508 -49.610  43.087  1.00  0.00      PROA H
ATOM    977 HD22 LEU A  79      12.965 -51.200  43.770  1.00  0.00      PROA H
ATOM    978 HD23 LEU A  79      14.401 -51.024  42.582  1.00  0.00      PROA H
ATOM    979  C   LEU A  79      12.775 -48.350  47.325  1.00  0.00      PROA C
ATOM    980  O   LEU A  79      11.665 -48.729  47.599  1.00  0.00      PROA O
ATOM    981  N   ALA A  80      13.381 -47.726  48.290  1.00  0.00      PROA N
ATOM    982  HN  ALA A  80      14.271 -47.323  48.093  1.00  0.00      PROA H
ATOM    983  CA  ALA A  80      12.880 -47.539  49.680  1.00  0.00      PROA C
ATOM    984  HA  ALA A  80      12.350 -48.406  50.044  1.00  0.00      PROA H
ATOM    985  CB  ALA A  80      14.078 -47.267  50.742  1.00  0.00      PROA C
ATOM    986  HB1 ALA A  80      13.790 -47.007  51.783  1.00  0.00      PROA H
ATOM    987  HB2 ALA A  80      14.640 -46.350  50.463  1.00  0.00      PROA H
ATOM    988  HB3 ALA A  80      14.695 -48.191  50.714  1.00  0.00      PROA H
ATOM    989  C   ALA A  80      11.862 -46.432  49.915  1.00  0.00      PROA C
ATOM    990  O   ALA A  80      11.095 -46.427  50.843  1.00  0.00      PROA O
ATOM    991  N   LEU A  81      11.676 -45.478  48.944  1.00  0.00      PROA N
ATOM    992  HN  LEU A  81      11.827 -45.633  47.971  1.00  0.00      PROA H
ATOM    993  CA  LEU A  81      10.890 -44.310  49.118  1.00  0.00      PROA C
ATOM    994  HA  LEU A  81      10.957 -43.955  50.136  1.00  0.00      PROA H
ATOM    995  CB  LEU A  81      11.402 -43.166  48.114  1.00  0.00      PROA C
ATOM    996  HB1 LEU A  81      10.742 -42.317  48.395  1.00  0.00      PROA H
ATOM    997  HB2 LEU A  81      11.237 -43.438  47.049  1.00  0.00      PROA H
ATOM    998  CG  LEU A  81      12.848 -42.819  48.112  1.00  0.00      PROA C
ATOM    999  HG  LEU A  81      13.459 -43.584  47.586  1.00  0.00      PROA H
ATOM   1000  CD1 LEU A  81      13.065 -41.548  47.299  1.00  0.00      PROA C
ATOM   1001 HD11 LEU A  81      12.578 -40.750  47.900  1.00  0.00      PROA H
ATOM   1002 HD12 LEU A  81      12.522 -41.620  46.333  1.00  0.00      PROA H
ATOM   1003 HD13 LEU A  81      14.120 -41.245  47.129  1.00  0.00      PROA H
ATOM   1004  CD2 LEU A  81      13.500 -42.857  49.508  1.00  0.00      PROA C
ATOM   1005 HD21 LEU A  81      12.969 -42.176  50.206  1.00  0.00      PROA H
ATOM   1006 HD22 LEU A  81      14.603 -42.755  49.421  1.00  0.00      PROA H
ATOM   1007 HD23 LEU A  81      13.604 -43.873  49.946  1.00  0.00      PROA H
ATOM   1008  C   LEU A  81       9.360 -44.619  48.770  1.00  0.00      PROA C
ATOM   1009  O   LEU A  81       9.070 -44.902  47.610  1.00  0.00      PROA O
ATOM   1010  N   GLY A  82       8.523 -44.675  49.817  1.00  0.00      PROA N
ATOM   1011  HN  GLY A  82       8.867 -44.517  50.740  1.00  0.00      PROA H
ATOM   1012  CA  GLY A  82       7.076 -44.995  49.599  1.00  0.00      PROA C
ATOM   1013  HA1 GLY A  82       6.536 -44.251  49.032  1.00  0.00      PROA H
ATOM   1014  HA2 GLY A  82       6.648 -45.091  50.586  1.00  0.00      PROA H
ATOM   1015  C   GLY A  82       6.866 -46.245  48.868  1.00  0.00      PROA C
ATOM   1016  O   GLY A  82       7.473 -47.278  49.137  1.00  0.00      PROA O
ATOM   1017  N   GLU A  83       5.901 -46.329  47.931  1.00  0.00      PROA N
ATOM   1018  HN  GLU A  83       5.226 -45.600  47.855  1.00  0.00      PROA H
ATOM   1019  CA  GLU A  83       5.878 -47.425  46.965  1.00  0.00      PROA C
ATOM   1020  HA  GLU A  83       6.329 -48.329  47.347  1.00  0.00      PROA H
ATOM   1021  CB  GLU A  83       4.442 -47.954  46.698  1.00  0.00      PROA C
ATOM   1022  HB1 GLU A  83       4.478 -48.758  45.932  1.00  0.00      PROA H
ATOM   1023  HB2 GLU A  83       3.716 -47.202  46.321  1.00  0.00      PROA H
ATOM   1024  CG  GLU A  83       3.725 -48.512  47.972  1.00  0.00      PROA C
ATOM   1025  HG1 GLU A  83       3.549 -47.846  48.844  1.00  0.00      PROA H
ATOM   1026  HG2 GLU A  83       4.301 -49.318  48.475  1.00  0.00      PROA H
ATOM   1027  CD  GLU A  83       2.454 -49.225  47.680  1.00  0.00      PROA C
ATOM   1028  OE1 GLU A  83       2.559 -50.350  47.081  1.00  0.00      PROA O
ATOM   1029  OE2 GLU A  83       1.348 -48.831  48.103  1.00  0.00      PROA O
ATOM   1030  C   GLU A  83       6.383 -46.958  45.617  1.00  0.00      PROA C
ATOM   1031  O   GLU A  83       5.745 -46.004  45.117  1.00  0.00      PROA O
ATOM   1032  N   PRO A  84       7.452 -47.559  44.987  1.00  0.00      PROA N
ATOM   1033  CD  PRO A  84       8.359 -48.554  45.602  1.00  0.00      PROA C
ATOM   1034  HD1 PRO A  84       8.058 -49.590  45.334  1.00  0.00      PROA H
ATOM   1035  HD2 PRO A  84       8.554 -48.287  46.662  1.00  0.00      PROA H
ATOM   1036  CA  PRO A  84       7.934 -47.214  43.658  1.00  0.00      PROA C
ATOM   1037  HA  PRO A  84       8.086 -46.145  43.636  1.00  0.00      PROA H
ATOM   1038  CB  PRO A  84       9.225 -47.961  43.438  1.00  0.00      PROA C
ATOM   1039  HB1 PRO A  84       9.991 -47.194  43.195  1.00  0.00      PROA H
ATOM   1040  HB2 PRO A  84       9.209 -48.876  42.808  1.00  0.00      PROA H
ATOM   1041  CG  PRO A  84       9.680 -48.385  44.842  1.00  0.00      PROA C
ATOM   1042  HG1 PRO A  84      10.456 -49.179  44.869  1.00  0.00      PROA H
ATOM   1043  HG2 PRO A  84      10.200 -47.498  45.263  1.00  0.00      PROA H
ATOM   1044  C   PRO A  84       6.934 -47.472  42.510  1.00  0.00      PROA C
ATOM   1045  O   PRO A  84       7.061 -46.931  41.429  1.00  0.00      PROA O
ATOM   1046  N   GLY A  85       5.984 -48.458  42.590  1.00  0.00      PROA N
ATOM   1047  HN  GLY A  85       5.802 -48.681  43.545  1.00  0.00      PROA H
ATOM   1048  CA  GLY A  85       5.130 -48.965  41.508  1.00  0.00      PROA C
ATOM   1049  HA1 GLY A  85       4.903 -48.140  40.850  1.00  0.00      PROA H
ATOM   1050  HA2 GLY A  85       4.252 -49.392  41.969  1.00  0.00      PROA H
ATOM   1051  C   GLY A  85       5.847 -49.983  40.614  1.00  0.00      PROA C
ATOM   1052  O   GLY A  85       6.980 -50.439  40.703  1.00  0.00      PROA O
ATOM   1053  N   THR A  86       5.134 -50.352  39.554  1.00  0.00      PROA N
ATOM   1054  HN  THR A  86       4.209 -49.988  39.481  1.00  0.00      PROA H
ATOM   1055  CA  THR A  86       5.683 -51.023  38.337  1.00  0.00      PROA C
ATOM   1056  HA  THR A  86       6.314 -51.818  38.707  1.00  0.00      PROA H
ATOM   1057  CB  THR A  86       4.534 -51.428  37.458  1.00  0.00      PROA C
ATOM   1058  HB  THR A  86       4.867 -51.829  36.477  1.00  0.00      PROA H
ATOM   1059  OG1 THR A  86       3.642 -50.320  37.204  1.00  0.00      PROA O
ATOM   1060  HG1 THR A  86       3.060 -50.583  36.488  1.00  0.00      PROA H
ATOM   1061  CG2 THR A  86       3.782 -52.501  38.294  1.00  0.00      PROA C
ATOM   1062 HG21 THR A  86       4.481 -53.187  38.818  1.00  0.00      PROA H
ATOM   1063 HG22 THR A  86       3.157 -53.128  37.623  1.00  0.00      PROA H
ATOM   1064 HG23 THR A  86       3.215 -52.006  39.111  1.00  0.00      PROA H
ATOM   1065  C   THR A  86       6.663 -50.139  37.504  1.00  0.00      PROA C
ATOM   1066  O   THR A  86       6.678 -48.945  37.561  1.00  0.00      PROA O
ATOM   1067  N   PHE A  87       7.288 -50.882  36.553  1.00  0.00      PROA N
ATOM   1068  HN  PHE A  87       7.175 -51.873  36.540  1.00  0.00      PROA H
ATOM   1069  CA  PHE A  87       8.443 -50.332  35.897  1.00  0.00      PROA C
ATOM   1070  HA  PHE A  87       9.148 -49.850  36.558  1.00  0.00      PROA H
ATOM   1071  CB  PHE A  87       9.297 -51.516  35.583  1.00  0.00      PROA C
ATOM   1072  HB1 PHE A  87       8.729 -52.349  35.117  1.00  0.00      PROA H
ATOM   1073  HB2 PHE A  87       9.703 -51.802  36.577  1.00  0.00      PROA H
ATOM   1074  CG  PHE A  87      10.453 -51.196  34.691  1.00  0.00      PROA C
ATOM   1075  CD1 PHE A  87      10.275 -51.118  33.334  1.00  0.00      PROA C
ATOM   1076  HD1 PHE A  87       9.318 -51.334  32.882  1.00  0.00      PROA H
ATOM   1077  CE1 PHE A  87      11.349 -51.076  32.440  1.00  0.00      PROA C
ATOM   1078  HE1 PHE A  87      11.206 -51.006  31.372  1.00  0.00      PROA H
ATOM   1079  CZ  PHE A  87      12.619 -50.832  32.973  1.00  0.00      PROA C
ATOM   1080  HZ  PHE A  87      13.407 -50.592  32.274  1.00  0.00      PROA H
ATOM   1081  CD2 PHE A  87      11.753 -51.083  35.228  1.00  0.00      PROA C
ATOM   1082  HD2 PHE A  87      11.769 -51.165  36.305  1.00  0.00      PROA H
ATOM   1083  CE2 PHE A  87      12.845 -50.783  34.381  1.00  0.00      PROA C
ATOM   1084  HE2 PHE A  87      13.820 -50.549  34.782  1.00  0.00      PROA H
ATOM   1085  C   PHE A  87       7.984 -49.483  34.658  1.00  0.00      PROA C
ATOM   1086  O   PHE A  87       8.590 -48.439  34.404  1.00  0.00      PROA O
ATOM   1087  N   MET A  88       6.874 -49.841  33.926  1.00  0.00      PROA N
ATOM   1088  HN  MET A  88       6.443 -50.738  33.872  1.00  0.00      PROA H
ATOM   1089  CA  MET A  88       6.630 -48.996  32.791  1.00  0.00      PROA C
ATOM   1090  HA  MET A  88       7.559 -48.668  32.346  1.00  0.00      PROA H
ATOM   1091  CB  MET A  88       5.873 -49.772  31.684  1.00  0.00      PROA C
ATOM   1092  HB1 MET A  88       5.274 -49.084  31.050  1.00  0.00      PROA H
ATOM   1093  HB2 MET A  88       5.034 -50.413  32.033  1.00  0.00      PROA H
ATOM   1094  CG  MET A  88       6.666 -50.755  30.825  1.00  0.00      PROA C
ATOM   1095  HG1 MET A  88       5.954 -51.187  30.091  1.00  0.00      PROA H
ATOM   1096  HG2 MET A  88       6.868 -51.660  31.437  1.00  0.00      PROA H
ATOM   1097  SD  MET A  88       8.174 -49.993  30.091  1.00  0.00      PROA S
ATOM   1098  CE  MET A  88       8.980 -51.678  29.784  1.00  0.00      PROA C
ATOM   1099  HE1 MET A  88       9.080 -52.144  30.788  1.00  0.00      PROA H
ATOM   1100  HE2 MET A  88       9.969 -51.592  29.283  1.00  0.00      PROA H
ATOM   1101  HE3 MET A  88       8.238 -52.359  29.315  1.00  0.00      PROA H
ATOM   1102  C   MET A  88       5.928 -47.658  33.163  1.00  0.00      PROA C
ATOM   1103  O   MET A  88       5.984 -46.700  32.406  1.00  0.00      PROA O
ATOM   1104  N   THR A  89       5.283 -47.685  34.353  1.00  0.00      PROA N
ATOM   1105  HN  THR A  89       5.219 -48.560  34.828  1.00  0.00      PROA H
ATOM   1106  CA  THR A  89       4.611 -46.516  34.970  1.00  0.00      PROA C
ATOM   1107  HA  THR A  89       4.011 -46.056  34.199  1.00  0.00      PROA H
ATOM   1108  CB  THR A  89       3.743 -46.967  36.098  1.00  0.00      PROA C
ATOM   1109  HB  THR A  89       4.463 -47.469  36.779  1.00  0.00      PROA H
ATOM   1110  OG1 THR A  89       2.764 -47.979  35.756  1.00  0.00      PROA O
ATOM   1111  HG1 THR A  89       3.105 -48.766  35.326  1.00  0.00      PROA H
ATOM   1112  CG2 THR A  89       2.921 -45.936  36.977  1.00  0.00      PROA C
ATOM   1113 HG21 THR A  89       2.249 -45.372  36.296  1.00  0.00      PROA H
ATOM   1114 HG22 THR A  89       3.636 -45.215  37.427  1.00  0.00      PROA H
ATOM   1115 HG23 THR A  89       2.374 -46.528  37.742  1.00  0.00      PROA H
ATOM   1116  C   THR A  89       5.523 -45.372  35.489  1.00  0.00      PROA C
ATOM   1117  O   THR A  89       5.269 -44.190  35.495  1.00  0.00      PROA O
ATOM   1118  N   GLN A  90       6.722 -45.802  35.910  1.00  0.00      PROA N
ATOM   1119  HN  GLN A  90       6.934 -46.772  35.995  1.00  0.00      PROA H
ATOM   1120  CA  GLN A  90       7.802 -44.943  36.205  1.00  0.00      PROA C
ATOM   1121  HA  GLN A  90       7.349 -44.112  36.724  1.00  0.00      PROA H
ATOM   1122  CB  GLN A  90       8.910 -45.451  37.140  1.00  0.00      PROA C
ATOM   1123  HB1 GLN A  90       9.662 -44.633  37.134  1.00  0.00      PROA H
ATOM   1124  HB2 GLN A  90       9.278 -46.354  36.609  1.00  0.00      PROA H
ATOM   1125  CG  GLN A  90       8.509 -45.710  38.601  1.00  0.00      PROA C
ATOM   1126  HG1 GLN A  90       9.481 -45.755  39.138  1.00  0.00      PROA H
ATOM   1127  HG2 GLN A  90       8.085 -46.724  38.766  1.00  0.00      PROA H
ATOM   1128  CD  GLN A  90       7.610 -44.614  39.199  1.00  0.00      PROA C
ATOM   1129  OE1 GLN A  90       8.077 -43.747  39.915  1.00  0.00      PROA O
ATOM   1130  NE2 GLN A  90       6.275 -44.702  38.902  1.00  0.00      PROA N
ATOM   1131 HE21 GLN A  90       5.878 -45.376  38.279  1.00  0.00      PROA H
ATOM   1132 HE22 GLN A  90       5.757 -43.857  39.033  1.00  0.00      PROA H
ATOM   1133  C   GLN A  90       8.444 -44.252  35.047  1.00  0.00      PROA C
ATOM   1134  O   GLN A  90       8.691 -44.778  33.989  1.00  0.00      PROA O
ATOM   1135  N   ASP A  91       8.740 -42.904  35.157  1.00  0.00      PROA N
ATOM   1136  HN  ASP A  91       8.524 -42.496  36.041  1.00  0.00      PROA H
ATOM   1137  CA  ASP A  91       9.423 -42.089  34.159  1.00  0.00      PROA C
ATOM   1138  HA  ASP A  91       9.488 -42.575  33.197  1.00  0.00      PROA H
ATOM   1139  CB  ASP A  91       8.826 -40.649  33.855  1.00  0.00      PROA C
ATOM   1140  HB1 ASP A  91       9.319 -40.017  33.085  1.00  0.00      PROA H
ATOM   1141  HB2 ASP A  91       8.778 -40.044  34.786  1.00  0.00      PROA H
ATOM   1142  CG  ASP A  91       7.405 -40.823  33.312  1.00  0.00      PROA C
ATOM   1143  OD1 ASP A  91       7.080 -41.842  32.590  1.00  0.00      PROA O
ATOM   1144  OD2 ASP A  91       6.657 -39.802  33.404  1.00  0.00      PROA O
ATOM   1145  C   ASP A  91      10.813 -41.965  34.667  1.00  0.00      PROA C
ATOM   1146  O   ASP A  91      11.094 -41.426  35.715  1.00  0.00      PROA O
ATOM   1147  N   VAL A  92      11.779 -42.445  33.830  1.00  0.00      PROA N
ATOM   1148  HN  VAL A  92      11.588 -42.976  33.007  1.00  0.00      PROA H
ATOM   1149  CA  VAL A  92      13.244 -42.314  34.114  1.00  0.00      PROA C
ATOM   1150  HA  VAL A  92      13.496 -42.913  34.977  1.00  0.00      PROA H
ATOM   1151  CB  VAL A  92      14.133 -42.920  32.984  1.00  0.00      PROA C
ATOM   1152  HB  VAL A  92      15.222 -42.798  33.166  1.00  0.00      PROA H
ATOM   1153  CG1 VAL A  92      13.739 -44.437  32.827  1.00  0.00      PROA C
ATOM   1154 HG11 VAL A  92      12.973 -44.741  33.572  1.00  0.00      PROA H
ATOM   1155 HG12 VAL A  92      14.663 -45.053  32.812  1.00  0.00      PROA H
ATOM   1156 HG13 VAL A  92      13.181 -44.590  31.878  1.00  0.00      PROA H
ATOM   1157  CG2 VAL A  92      13.909 -42.158  31.626  1.00  0.00      PROA C
ATOM   1158 HG21 VAL A  92      14.356 -41.144  31.701  1.00  0.00      PROA H
ATOM   1159 HG22 VAL A  92      12.838 -42.185  31.333  1.00  0.00      PROA H
ATOM   1160 HG23 VAL A  92      14.493 -42.521  30.754  1.00  0.00      PROA H
ATOM   1161  C   VAL A  92      13.778 -40.875  34.395  1.00  0.00      PROA C
ATOM   1162  O   VAL A  92      14.699 -40.695  35.185  1.00  0.00      PROA O
ATOM   1163  N   ASN A  93      13.161 -39.744  33.874  1.00  0.00      PROA N
ATOM   1164  HN  ASN A  93      12.523 -39.994  33.149  1.00  0.00      PROA H
ATOM   1165  CA  ASN A  93      13.505 -38.387  34.140  1.00  0.00      PROA C
ATOM   1166  HA  ASN A  93      14.559 -38.216  33.975  1.00  0.00      PROA H
ATOM   1167  CB  ASN A  93      12.734 -37.402  33.204  1.00  0.00      PROA C
ATOM   1168  HB1 ASN A  93      12.876 -36.330  33.458  1.00  0.00      PROA H
ATOM   1169  HB2 ASN A  93      11.631 -37.531  33.222  1.00  0.00      PROA H
ATOM   1170  CG  ASN A  93      13.157 -37.491  31.715  1.00  0.00      PROA C
ATOM   1171  OD1 ASN A  93      12.194 -37.327  30.900  1.00  0.00      PROA O
ATOM   1172  ND2 ASN A  93      14.481 -37.726  31.369  1.00  0.00      PROA N
ATOM   1173 HD21 ASN A  93      15.243 -37.658  32.012  1.00  0.00      PROA H
ATOM   1174 HD22 ASN A  93      14.651 -37.675  30.384  1.00  0.00      PROA H
ATOM   1175  C   ASN A  93      13.334 -37.996  35.615  1.00  0.00      PROA C
ATOM   1176  O   ASN A  93      14.153 -37.274  36.117  1.00  0.00      PROA O
ATOM   1177  N   ILE A  94      12.240 -38.503  36.221  1.00  0.00      PROA N
ATOM   1178  HN  ILE A  94      11.558 -39.000  35.691  1.00  0.00      PROA H
ATOM   1179  CA  ILE A  94      11.970 -38.450  37.676  1.00  0.00      PROA C
ATOM   1180  HA  ILE A  94      12.185 -37.449  38.021  1.00  0.00      PROA H
ATOM   1181  CB  ILE A  94      10.434 -38.745  37.905  1.00  0.00      PROA C
ATOM   1182  HB  ILE A  94      10.403 -39.806  37.576  1.00  0.00      PROA H
ATOM   1183  CG2 ILE A  94      10.139 -38.455  39.444  1.00  0.00      PROA C
ATOM   1184 HG21 ILE A  94      10.586 -37.459  39.648  1.00  0.00      PROA H
ATOM   1185 HG22 ILE A  94      10.449 -39.313  40.079  1.00  0.00      PROA H
ATOM   1186 HG23 ILE A  94       9.040 -38.395  39.601  1.00  0.00      PROA H
ATOM   1187  CG1 ILE A  94       9.605 -37.886  36.957  1.00  0.00      PROA C
ATOM   1188 HG11 ILE A  94       8.544 -38.120  37.189  1.00  0.00      PROA H
ATOM   1189 HG12 ILE A  94       9.755 -38.172  35.894  1.00  0.00      PROA H
ATOM   1190  CD  ILE A  94       9.882 -36.382  37.051  1.00  0.00      PROA C
ATOM   1191  HD1 ILE A  94      10.924 -36.121  36.765  1.00  0.00      PROA H
ATOM   1192  HD2 ILE A  94       9.869 -36.067  38.117  1.00  0.00      PROA H
ATOM   1193  HD3 ILE A  94       9.214 -35.781  36.399  1.00  0.00      PROA H
ATOM   1194  C   ILE A  94      13.046 -39.345  38.478  1.00  0.00      PROA C
ATOM   1195  O   ILE A  94      13.425 -38.961  39.565  1.00  0.00      PROA O
ATOM   1196  N   ILE A  95      13.481 -40.480  37.976  1.00  0.00      PROA N
ATOM   1197  HN  ILE A  95      13.081 -40.819  37.128  1.00  0.00      PROA H
ATOM   1198  CA  ILE A  95      14.502 -41.353  38.553  1.00  0.00      PROA C
ATOM   1199  HA  ILE A  95      14.262 -41.624  39.570  1.00  0.00      PROA H
ATOM   1200  CB  ILE A  95      14.704 -42.620  37.719  1.00  0.00      PROA C
ATOM   1201  HB  ILE A  95      15.098 -42.368  36.711  1.00  0.00      PROA H
ATOM   1202  CG2 ILE A  95      15.745 -43.582  38.429  1.00  0.00      PROA C
ATOM   1203 HG21 ILE A  95      16.677 -43.017  38.647  1.00  0.00      PROA H
ATOM   1204 HG22 ILE A  95      15.874 -44.386  37.674  1.00  0.00      PROA H
ATOM   1205 HG23 ILE A  95      15.271 -43.969  39.356  1.00  0.00      PROA H
ATOM   1206  CG1 ILE A  95      13.383 -43.367  37.565  1.00  0.00      PROA C
ATOM   1207 HG11 ILE A  95      13.702 -44.204  36.909  1.00  0.00      PROA H
ATOM   1208 HG12 ILE A  95      12.725 -42.705  36.962  1.00  0.00      PROA H
ATOM   1209  CD  ILE A  95      12.661 -43.729  38.888  1.00  0.00      PROA C
ATOM   1210  HD1 ILE A  95      12.275 -42.851  39.450  1.00  0.00      PROA H
ATOM   1211  HD2 ILE A  95      13.232 -44.360  39.603  1.00  0.00      PROA H
ATOM   1212  HD3 ILE A  95      11.799 -44.358  38.578  1.00  0.00      PROA H
ATOM   1213  C   ILE A  95      15.822 -40.628  38.625  1.00  0.00      PROA C
ATOM   1214  O   ILE A  95      16.601 -40.792  39.567  1.00  0.00      PROA O
ATOM   1215  N   GLN A  96      16.221 -39.821  37.547  1.00  0.00      PROA N
ATOM   1216  HN  GLN A  96      15.723 -39.801  36.683  1.00  0.00      PROA H
ATOM   1217  CA  GLN A  96      17.347 -38.839  37.635  1.00  0.00      PROA C
ATOM   1218  HA  GLN A  96      18.244 -39.421  37.781  1.00  0.00      PROA H
ATOM   1219  CB  GLN A  96      17.475 -38.042  36.269  1.00  0.00      PROA C
ATOM   1220  HB1 GLN A  96      18.295 -37.332  36.512  1.00  0.00      PROA H
ATOM   1221  HB2 GLN A  96      16.591 -37.390  36.102  1.00  0.00      PROA H
ATOM   1222  CG  GLN A  96      17.768 -38.861  35.035  1.00  0.00      PROA C
ATOM   1223  HG1 GLN A  96      17.004 -39.641  34.828  1.00  0.00      PROA H
ATOM   1224  HG2 GLN A  96      18.840 -39.154  35.060  1.00  0.00      PROA H
ATOM   1225  CD  GLN A  96      17.725 -37.985  33.741  1.00  0.00      PROA C
ATOM   1226  OE1 GLN A  96      17.121 -38.295  32.740  1.00  0.00      PROA O
ATOM   1227  NE2 GLN A  96      18.281 -36.754  33.867  1.00  0.00      PROA N
ATOM   1228 HE21 GLN A  96      18.838 -36.568  34.677  1.00  0.00      PROA H
ATOM   1229 HE22 GLN A  96      18.121 -36.084  33.142  1.00  0.00      PROA H
ATOM   1230  C   GLN A  96      17.125 -37.835  38.699  1.00  0.00      PROA C
ATOM   1231  O   GLN A  96      17.968 -37.595  39.595  1.00  0.00      PROA O
ATOM   1232  N   THR A  97      15.908 -37.251  38.756  1.00  0.00      PROA N
ATOM   1233  HN  THR A  97      15.219 -37.384  38.048  1.00  0.00      PROA H
ATOM   1234  CA  THR A  97      15.534 -36.194  39.697  1.00  0.00      PROA C
ATOM   1235  HA  THR A  97      16.329 -35.500  39.467  1.00  0.00      PROA H
ATOM   1236  CB  THR A  97      14.112 -35.681  39.451  1.00  0.00      PROA C
ATOM   1237  HB  THR A  97      13.535 -36.630  39.428  1.00  0.00      PROA H
ATOM   1238  OG1 THR A  97      14.082 -35.068  38.183  1.00  0.00      PROA O
ATOM   1239  HG1 THR A  97      14.770 -34.405  38.281  1.00  0.00      PROA H
ATOM   1240  CG2 THR A  97      13.654 -34.707  40.504  1.00  0.00      PROA C
ATOM   1241 HG21 THR A  97      12.733 -34.215  40.123  1.00  0.00      PROA H
ATOM   1242 HG22 THR A  97      14.490 -33.996  40.676  1.00  0.00      PROA H
ATOM   1243 HG23 THR A  97      13.321 -35.233  41.424  1.00  0.00      PROA H
ATOM   1244  C   THR A  97      15.739 -36.618  41.122  1.00  0.00      PROA C
ATOM   1245  O   THR A  97      16.147 -35.804  42.013  1.00  0.00      PROA O
ATOM   1246  N   GLN A  98      15.336 -37.896  41.484  1.00  0.00      PROA N
ATOM   1247  HN  GLN A  98      14.841 -38.454  40.823  1.00  0.00      PROA H
ATOM   1248  CA  GLN A  98      15.510 -38.513  42.799  1.00  0.00      PROA C
ATOM   1249  HA  GLN A  98      15.121 -37.921  43.614  1.00  0.00      PROA H
ATOM   1250  CB  GLN A  98      14.892 -39.955  42.765  1.00  0.00      PROA C
ATOM   1251  HB1 GLN A  98      15.172 -40.523  43.678  1.00  0.00      PROA H
ATOM   1252  HB2 GLN A  98      15.333 -40.508  41.908  1.00  0.00      PROA H
ATOM   1253  CG  GLN A  98      13.331 -40.143  42.729  1.00  0.00      PROA C
ATOM   1254  HG1 GLN A  98      13.033 -41.128  43.149  1.00  0.00      PROA H
ATOM   1255  HG2 GLN A  98      13.096 -40.172  41.644  1.00  0.00      PROA H
ATOM   1256  CD  GLN A  98      12.534 -39.056  43.390  1.00  0.00      PROA C
ATOM   1257  OE1 GLN A  98      12.415 -38.765  44.599  1.00  0.00      PROA O
ATOM   1258  NE2 GLN A  98      11.921 -38.244  42.490  1.00  0.00      PROA N
ATOM   1259 HE21 GLN A  98      11.931 -38.605  41.557  1.00  0.00      PROA H
ATOM   1260 HE22 GLN A  98      11.189 -37.644  42.813  1.00  0.00      PROA H
ATOM   1261  C   GLN A  98      16.960 -38.709  43.144  1.00  0.00      PROA C
ATOM   1262  O   GLN A  98      17.375 -38.306  44.248  1.00  0.00      PROA O
ATOM   1263  N   ILE A  99      17.774 -39.243  42.261  1.00  0.00      PROA N
ATOM   1264  HN  ILE A  99      17.426 -39.476  41.356  1.00  0.00      PROA H
ATOM   1265  CA  ILE A  99      19.167 -39.402  42.416  1.00  0.00      PROA C
ATOM   1266  HA  ILE A  99      19.277 -39.947  43.342  1.00  0.00      PROA H
ATOM   1267  CB  ILE A  99      19.811 -40.254  41.236  1.00  0.00      PROA C
ATOM   1268  HB  ILE A  99      19.520 -40.027  40.188  1.00  0.00      PROA H
ATOM   1269  CG2 ILE A  99      21.378 -40.123  41.324  1.00  0.00      PROA C
ATOM   1270 HG21 ILE A  99      21.869 -40.863  40.656  1.00  0.00      PROA H
ATOM   1271 HG22 ILE A  99      21.620 -40.242  42.402  1.00  0.00      PROA H
ATOM   1272 HG23 ILE A  99      21.750 -39.110  41.059  1.00  0.00      PROA H
ATOM   1273  CG1 ILE A  99      19.351 -41.713  41.417  1.00  0.00      PROA C
ATOM   1274 HG11 ILE A  99      18.257 -41.642  41.595  1.00  0.00      PROA H
ATOM   1275 HG12 ILE A  99      19.833 -42.078  42.350  1.00  0.00      PROA H
ATOM   1276  CD  ILE A  99      19.606 -42.672  40.224  1.00  0.00      PROA C
ATOM   1277  HD1 ILE A  99      19.484 -43.664  40.708  1.00  0.00      PROA H
ATOM   1278  HD2 ILE A  99      20.637 -42.445  39.878  1.00  0.00      PROA H
ATOM   1279  HD3 ILE A  99      18.811 -42.563  39.455  1.00  0.00      PROA H
ATOM   1280  C   ILE A  99      19.850 -38.050  42.594  1.00  0.00      PROA C
ATOM   1281  O   ILE A  99      20.756 -37.884  43.421  1.00  0.00      PROA O
ATOM   1282  N   GLU A 100      19.458 -36.963  41.869  1.00  0.00      PROA N
ATOM   1283  HN  GLU A 100      18.800 -37.111  41.135  1.00  0.00      PROA H
ATOM   1284  CA  GLU A 100      20.025 -35.621  42.039  1.00  0.00      PROA C
ATOM   1285  HA  GLU A 100      21.098 -35.675  41.930  1.00  0.00      PROA H
ATOM   1286  CB  GLU A 100      19.485 -34.661  40.944  1.00  0.00      PROA C
ATOM   1287  HB1 GLU A 100      19.753 -33.651  41.321  1.00  0.00      PROA H
ATOM   1288  HB2 GLU A 100      18.379 -34.697  40.847  1.00  0.00      PROA H
ATOM   1289  CG  GLU A 100      20.147 -34.896  39.606  1.00  0.00      PROA C
ATOM   1290  HG1 GLU A 100      19.762 -35.843  39.171  1.00  0.00      PROA H
ATOM   1291  HG2 GLU A 100      21.249 -35.031  39.649  1.00  0.00      PROA H
ATOM   1292  CD  GLU A 100      19.793 -33.777  38.627  1.00  0.00      PROA C
ATOM   1293  OE1 GLU A 100      20.781 -33.129  38.141  1.00  0.00      PROA O
ATOM   1294  OE2 GLU A 100      18.578 -33.463  38.482  1.00  0.00      PROA O
ATOM   1295  C   GLU A 100      19.720 -35.089  43.403  1.00  0.00      PROA C
ATOM   1296  O   GLU A 100      20.599 -34.629  44.089  1.00  0.00      PROA O
ATOM   1297  N   GLN A 101      18.434 -35.292  43.913  1.00  0.00      PROA N
ATOM   1298  HN  GLN A 101      17.731 -35.708  43.341  1.00  0.00      PROA H
ATOM   1299  CA  GLN A 101      18.010 -34.771  45.255  1.00  0.00      PROA C
ATOM   1300  HA  GLN A 101      18.280 -33.726  45.297  1.00  0.00      PROA H
ATOM   1301  CB  GLN A 101      16.463 -34.838  45.371  1.00  0.00      PROA C
ATOM   1302  HB1 GLN A 101      16.083 -34.665  46.400  1.00  0.00      PROA H
ATOM   1303  HB2 GLN A 101      16.151 -35.879  45.139  1.00  0.00      PROA H
ATOM   1304  CG  GLN A 101      15.586 -33.924  44.500  1.00  0.00      PROA C
ATOM   1305  HG1 GLN A 101      14.769 -33.421  45.060  1.00  0.00      PROA H
ATOM   1306  HG2 GLN A 101      15.106 -34.567  43.731  1.00  0.00      PROA H
ATOM   1307  CD  GLN A 101      16.263 -32.754  43.798  1.00  0.00      PROA C
ATOM   1308  OE1 GLN A 101      16.579 -31.691  44.379  1.00  0.00      PROA O
ATOM   1309  NE2 GLN A 101      16.540 -32.868  42.453  1.00  0.00      PROA N
ATOM   1310 HE21 GLN A 101      16.991 -32.073  42.048  1.00  0.00      PROA H
ATOM   1311 HE22 GLN A 101      16.532 -33.796  42.079  1.00  0.00      PROA H
ATOM   1312  C   GLN A 101      18.514 -35.591  46.432  1.00  0.00      PROA C
ATOM   1313  O   GLN A 101      18.779 -35.155  47.569  1.00  0.00      PROA O
ATOM   1314  N   ARG A 102      18.739 -36.920  46.246  1.00  0.00      PROA N
ATOM   1315  HN  ARG A 102      18.361 -37.320  45.414  1.00  0.00      PROA H
ATOM   1316  CA  ARG A 102      19.183 -37.767  47.339  1.00  0.00      PROA C
ATOM   1317  HA  ARG A 102      18.870 -37.516  48.341  1.00  0.00      PROA H
ATOM   1318  CB  ARG A 102      18.620 -39.231  47.152  1.00  0.00      PROA C
ATOM   1319  HB1 ARG A 102      19.072 -39.887  47.927  1.00  0.00      PROA H
ATOM   1320  HB2 ARG A 102      19.061 -39.534  46.179  1.00  0.00      PROA H
ATOM   1321  CG  ARG A 102      17.092 -39.318  47.148  1.00  0.00      PROA C
ATOM   1322  HG1 ARG A 102      16.695 -40.280  46.760  1.00  0.00      PROA H
ATOM   1323  HG2 ARG A 102      16.646 -38.434  46.643  1.00  0.00      PROA H
ATOM   1324  CD  ARG A 102      16.616 -39.182  48.567  1.00  0.00      PROA C
ATOM   1325  HD1 ARG A 102      17.204 -38.390  49.078  1.00  0.00      PROA H
ATOM   1326  HD2 ARG A 102      16.729 -40.181  49.039  1.00  0.00      PROA H
ATOM   1327  NE  ARG A 102      15.147 -38.840  48.612  1.00  0.00      PROA N
ATOM   1328  HE  ARG A 102      14.763 -38.343  47.834  1.00  0.00      PROA H
ATOM   1329  CZ  ARG A 102      14.333 -39.187  49.664  1.00  0.00      PROA C
ATOM   1330  NH1 ARG A 102      14.833 -39.698  50.783  1.00  0.00      PROA N
ATOM   1331 HH11 ARG A 102      15.821 -39.824  50.873  1.00  0.00      PROA H
ATOM   1332 HH12 ARG A 102      14.172 -39.855  51.516  1.00  0.00      PROA H
ATOM   1333  NH2 ARG A 102      13.080 -39.020  49.497  1.00  0.00      PROA N
ATOM   1334 HH21 ARG A 102      12.903 -38.503  48.659  1.00  0.00      PROA H
ATOM   1335 HH22 ARG A 102      12.448 -39.182  50.255  1.00  0.00      PROA H
ATOM   1336  C   ARG A 102      20.717 -37.767  47.528  1.00  0.00      PROA C
ATOM   1337  O   ARG A 102      21.206 -37.912  48.667  1.00  0.00      PROA O
ATOM   1338  N   LEU A 103      21.497 -37.633  46.438  1.00  0.00      PROA N
ATOM   1339  HN  LEU A 103      21.087 -37.551  45.533  1.00  0.00      PROA H
ATOM   1340  CA  LEU A 103      22.937 -37.942  46.385  1.00  0.00      PROA C
ATOM   1341  HA  LEU A 103      23.165 -38.301  47.378  1.00  0.00      PROA H
ATOM   1342  CB  LEU A 103      23.171 -39.125  45.402  1.00  0.00      PROA C
ATOM   1343  HB1 LEU A 103      24.233 -39.449  45.433  1.00  0.00      PROA H
ATOM   1344  HB2 LEU A 103      22.788 -38.769  44.422  1.00  0.00      PROA H
ATOM   1345  CG  LEU A 103      22.413 -40.461  45.773  1.00  0.00      PROA C
ATOM   1346  HG  LEU A 103      21.310 -40.342  45.727  1.00  0.00      PROA H
ATOM   1347  CD1 LEU A 103      22.954 -41.575  44.912  1.00  0.00      PROA C
ATOM   1348 HD11 LEU A 103      24.025 -41.614  45.204  1.00  0.00      PROA H
ATOM   1349 HD12 LEU A 103      22.838 -41.345  43.831  1.00  0.00      PROA H
ATOM   1350 HD13 LEU A 103      22.436 -42.515  45.198  1.00  0.00      PROA H
ATOM   1351  CD2 LEU A 103      22.611 -40.717  47.243  1.00  0.00      PROA C
ATOM   1352 HD21 LEU A 103      23.683 -40.817  47.517  1.00  0.00      PROA H
ATOM   1353 HD22 LEU A 103      22.105 -41.660  47.541  1.00  0.00      PROA H
ATOM   1354 HD23 LEU A 103      22.118 -39.984  47.917  1.00  0.00      PROA H
ATOM   1355  C   LEU A 103      23.726 -36.687  45.922  1.00  0.00      PROA C
ATOM   1356  O   LEU A 103      23.745 -36.384  44.727  1.00  0.00      PROA O
ATOM   1357  N   PRO A 104      24.328 -35.987  46.831  1.00  0.00      PROA N
ATOM   1358  CD  PRO A 104      24.478 -36.354  48.231  1.00  0.00      PROA C
ATOM   1359  HD1 PRO A 104      24.889 -37.374  48.387  1.00  0.00      PROA H
ATOM   1360  HD2 PRO A 104      23.458 -36.287  48.667  1.00  0.00      PROA H
ATOM   1361  CA  PRO A 104      24.851 -34.669  46.532  1.00  0.00      PROA C
ATOM   1362  HA  PRO A 104      24.185 -34.102  45.899  1.00  0.00      PROA H
ATOM   1363  CB  PRO A 104      25.092 -34.102  47.879  1.00  0.00      PROA C
ATOM   1364  HB1 PRO A 104      24.223 -33.513  48.243  1.00  0.00      PROA H
ATOM   1365  HB2 PRO A 104      25.994 -33.461  47.968  1.00  0.00      PROA H
ATOM   1366  CG  PRO A 104      25.360 -35.267  48.790  1.00  0.00      PROA C
ATOM   1367  HG1 PRO A 104      26.404 -35.610  48.627  1.00  0.00      PROA H
ATOM   1368  HG2 PRO A 104      25.198 -35.018  49.861  1.00  0.00      PROA H
ATOM   1369  C   PRO A 104      26.198 -34.736  45.861  1.00  0.00      PROA C
ATOM   1370  O   PRO A 104      26.828 -33.665  45.591  1.00  0.00      PROA O
ATOM   1371  N   TRP A 105      26.692 -36.005  45.504  1.00  0.00      PROA N
ATOM   1372  HN  TRP A 105      26.189 -36.863  45.573  1.00  0.00      PROA H
ATOM   1373  CA  TRP A 105      28.029 -36.162  45.060  1.00  0.00      PROA C
ATOM   1374  HA  TRP A 105      28.610 -35.285  45.300  1.00  0.00      PROA H
ATOM   1375  CB  TRP A 105      28.710 -37.342  45.906  1.00  0.00      PROA C
ATOM   1376  HB1 TRP A 105      28.725 -36.958  46.949  1.00  0.00      PROA H
ATOM   1377  HB2 TRP A 105      29.783 -37.357  45.618  1.00  0.00      PROA H
ATOM   1378  CG  TRP A 105      28.138 -38.747  45.952  1.00  0.00      PROA C
ATOM   1379  CD1 TRP A 105      28.345 -39.697  44.993  1.00  0.00      PROA C
ATOM   1380  HD1 TRP A 105      28.867 -39.475  44.075  1.00  0.00      PROA H
ATOM   1381  NE1 TRP A 105      27.726 -40.839  45.369  1.00  0.00      PROA N
ATOM   1382  HE1 TRP A 105      27.324 -41.432  44.706  1.00  0.00      PROA H
ATOM   1383  CE2 TRP A 105      27.225 -40.716  46.664  1.00  0.00      PROA C
ATOM   1384  CD2 TRP A 105      27.479 -39.425  46.993  1.00  0.00      PROA C
ATOM   1385  CE3 TRP A 105      27.013 -38.913  48.227  1.00  0.00      PROA C
ATOM   1386  HE3 TRP A 105      27.216 -37.867  48.403  1.00  0.00      PROA H
ATOM   1387  CZ3 TRP A 105      26.235 -39.728  49.075  1.00  0.00      PROA C
ATOM   1388  HZ3 TRP A 105      25.645 -39.351  49.898  1.00  0.00      PROA H
ATOM   1389  CZ2 TRP A 105      26.513 -41.607  47.417  1.00  0.00      PROA C
ATOM   1390  HZ2 TRP A 105      26.359 -42.638  47.133  1.00  0.00      PROA H
ATOM   1391  CH2 TRP A 105      26.067 -41.089  48.657  1.00  0.00      PROA C
ATOM   1392  HH2 TRP A 105      25.504 -41.686  49.360  1.00  0.00      PROA H
ATOM   1393  C   TRP A 105      28.156 -36.402  43.560  1.00  0.00      PROA C
ATOM   1394  O   TRP A 105      29.205 -36.857  43.103  1.00  0.00      PROA O
ATOM   1395  N   ILE A 106      27.100 -36.064  42.796  1.00  0.00      PROA N
ATOM   1396  HN  ILE A 106      26.326 -35.598  43.219  1.00  0.00      PROA H
ATOM   1397  CA  ILE A 106      26.907 -36.383  41.413  1.00  0.00      PROA C
ATOM   1398  HA  ILE A 106      27.658 -36.994  40.937  1.00  0.00      PROA H
ATOM   1399  CB  ILE A 106      25.566 -37.139  41.310  1.00  0.00      PROA C
ATOM   1400  HB  ILE A 106      24.736 -36.409  41.416  1.00  0.00      PROA H
ATOM   1401  CG2 ILE A 106      25.417 -37.773  39.880  1.00  0.00      PROA C
ATOM   1402 HG21 ILE A 106      25.273 -36.934  39.166  1.00  0.00      PROA H
ATOM   1403 HG22 ILE A 106      24.653 -38.561  39.712  1.00  0.00      PROA H
ATOM   1404 HG23 ILE A 106      26.432 -38.153  39.635  1.00  0.00      PROA H
ATOM   1405  CG1 ILE A 106      25.361 -38.281  42.426  1.00  0.00      PROA C
ATOM   1406 HG11 ILE A 106      24.395 -38.743  42.132  1.00  0.00      PROA H
ATOM   1407 HG12 ILE A 106      25.437 -37.810  43.430  1.00  0.00      PROA H
ATOM   1408  CD  ILE A 106      26.431 -39.323  42.392  1.00  0.00      PROA C
ATOM   1409  HD1 ILE A 106      26.347 -40.003  43.266  1.00  0.00      PROA H
ATOM   1410  HD2 ILE A 106      27.465 -38.923  42.322  1.00  0.00      PROA H
ATOM   1411  HD3 ILE A 106      26.356 -39.971  41.493  1.00  0.00      PROA H
ATOM   1412  C   ILE A 106      26.905 -35.119  40.535  1.00  0.00      PROA C
ATOM   1413  O   ILE A 106      26.116 -34.246  40.860  1.00  0.00      PROA O
ATOM   1414  N   LYS A 107      27.580 -35.121  39.375  1.00  0.00      PROA N
ATOM   1415  HN  LYS A 107      28.199 -35.870  39.149  1.00  0.00      PROA H
ATOM   1416  CA  LYS A 107      27.523 -34.000  38.414  1.00  0.00      PROA C
ATOM   1417  HA  LYS A 107      27.141 -33.155  38.967  1.00  0.00      PROA H
ATOM   1418  CB  LYS A 107      28.934 -33.516  38.060  1.00  0.00      PROA C
ATOM   1419  HB1 LYS A 107      29.416 -33.115  38.977  1.00  0.00      PROA H
ATOM   1420  HB2 LYS A 107      28.824 -32.601  37.439  1.00  0.00      PROA H
ATOM   1421  CG  LYS A 107      30.033 -34.462  37.392  1.00  0.00      PROA C
ATOM   1422  HG1 LYS A 107      29.556 -34.754  36.432  1.00  0.00      PROA H
ATOM   1423  HG2 LYS A 107      30.207 -35.368  38.012  1.00  0.00      PROA H
ATOM   1424  CD  LYS A 107      31.380 -33.830  37.057  1.00  0.00      PROA C
ATOM   1425  HD1 LYS A 107      31.104 -32.981  36.397  1.00  0.00      PROA H
ATOM   1426  HD2 LYS A 107      31.899 -34.628  36.484  1.00  0.00      PROA H
ATOM   1427  CE  LYS A 107      32.297 -33.448  38.187  1.00  0.00      PROA C
ATOM   1428  HE1 LYS A 107      32.789 -34.333  38.644  1.00  0.00      PROA H
ATOM   1429  HE2 LYS A 107      31.805 -32.890  39.013  1.00  0.00      PROA H
ATOM   1430  NZ  LYS A 107      33.416 -32.666  37.644  1.00  0.00      PROA N
ATOM   1431  HZ1 LYS A 107      33.534 -33.038  36.680  1.00  0.00      PROA H
ATOM   1432  HZ2 LYS A 107      34.272 -32.834  38.210  1.00  0.00      PROA H
ATOM   1433  HZ3 LYS A 107      33.201 -31.652  37.568  1.00  0.00      PROA H
ATOM   1434  C   LYS A 107      26.607 -34.072  37.183  1.00  0.00      PROA C
ATOM   1435  O   LYS A 107      26.422 -33.081  36.519  1.00  0.00      PROA O
ATOM   1436  N   GLN A 108      26.121 -35.311  36.855  1.00  0.00      PROA N
ATOM   1437  HN  GLN A 108      26.557 -36.098  37.284  1.00  0.00      PROA H
ATOM   1438  CA  GLN A 108      24.989 -35.626  36.068  1.00  0.00      PROA C
ATOM   1439  HA  GLN A 108      24.138 -35.083  36.453  1.00  0.00      PROA H
ATOM   1440  CB  GLN A 108      25.064 -35.179  34.554  1.00  0.00      PROA C
ATOM   1441  HB1 GLN A 108      25.387 -34.116  34.571  1.00  0.00      PROA H
ATOM   1442  HB2 GLN A 108      24.061 -35.277  34.089  1.00  0.00      PROA H
ATOM   1443  CG  GLN A 108      26.011 -36.147  33.777  1.00  0.00      PROA C
ATOM   1444  HG1 GLN A 108      25.483 -37.124  33.790  1.00  0.00      PROA H
ATOM   1445  HG2 GLN A 108      27.013 -36.200  34.254  1.00  0.00      PROA H
ATOM   1446  CD  GLN A 108      26.147 -35.699  32.332  1.00  0.00      PROA C
ATOM   1447  OE1 GLN A 108      25.878 -36.451  31.392  1.00  0.00      PROA O
ATOM   1448  NE2 GLN A 108      26.625 -34.455  32.105  1.00  0.00      PROA N
ATOM   1449 HE21 GLN A 108      27.088 -34.008  32.870  1.00  0.00      PROA H
ATOM   1450 HE22 GLN A 108      26.733 -34.067  31.189  1.00  0.00      PROA H
ATOM   1451  C   GLN A 108      24.644 -37.019  36.248  1.00  0.00      PROA C
ATOM   1452  O   GLN A 108      25.436 -37.853  36.625  1.00  0.00      PROA O
ATOM   1453  N   VAL A 109      23.408 -37.393  35.907  1.00  0.00      PROA N
ATOM   1454  HN  VAL A 109      22.709 -36.695  35.778  1.00  0.00      PROA H
ATOM   1455  CA  VAL A 109      22.874 -38.740  35.949  1.00  0.00      PROA C
ATOM   1456  HA  VAL A 109      23.676 -39.455  35.837  1.00  0.00      PROA H
ATOM   1457  CB  VAL A 109      22.208 -39.017  37.340  1.00  0.00      PROA C
ATOM   1458  HB  VAL A 109      22.983 -39.145  38.126  1.00  0.00      PROA H
ATOM   1459  CG1 VAL A 109      21.326 -37.864  37.717  1.00  0.00      PROA C
ATOM   1460 HG11 VAL A 109      20.796 -38.101  38.664  1.00  0.00      PROA H
ATOM   1461 HG12 VAL A 109      20.518 -37.616  36.996  1.00  0.00      PROA H
ATOM   1462 HG13 VAL A 109      21.809 -36.879  37.891  1.00  0.00      PROA H
ATOM   1463  CG2 VAL A 109      21.495 -40.353  37.426  1.00  0.00      PROA C
ATOM   1464 HG21 VAL A 109      22.130 -41.206  37.102  1.00  0.00      PROA H
ATOM   1465 HG22 VAL A 109      20.586 -40.235  36.797  1.00  0.00      PROA H
ATOM   1466 HG23 VAL A 109      21.191 -40.400  38.493  1.00  0.00      PROA H
ATOM   1467  C   VAL A 109      22.003 -38.958  34.829  1.00  0.00      PROA C
ATOM   1468  O   VAL A 109      21.072 -38.193  34.571  1.00  0.00      PROA O
ATOM   1469  N   SER A 110      22.115 -40.053  34.099  1.00  0.00      PROA N
ATOM   1470  HN  SER A 110      22.881 -40.660  34.296  1.00  0.00      PROA H
ATOM   1471  CA  SER A 110      21.300 -40.471  33.001  1.00  0.00      PROA C
ATOM   1472  HA  SER A 110      20.460 -39.795  32.936  1.00  0.00      PROA H
ATOM   1473  CB  SER A 110      22.087 -40.792  31.748  1.00  0.00      PROA C
ATOM   1474  HB1 SER A 110      21.336 -40.767  30.929  1.00  0.00      PROA H
ATOM   1475  HB2 SER A 110      22.611 -41.767  31.650  1.00  0.00      PROA H
ATOM   1476  OG  SER A 110      23.051 -39.783  31.393  1.00  0.00      PROA O
ATOM   1477  HG1 SER A 110      22.613 -38.932  31.465  1.00  0.00      PROA H
ATOM   1478  C   SER A 110      20.771 -41.828  33.384  1.00  0.00      PROA C
ATOM   1479  O   SER A 110      21.475 -42.614  34.019  1.00  0.00      PROA O
ATOM   1480  N   VAL A 111      19.512 -42.011  33.203  1.00  0.00      PROA N
ATOM   1481  HN  VAL A 111      19.019 -41.335  32.662  1.00  0.00      PROA H
ATOM   1482  CA  VAL A 111      18.817 -43.223  33.524  1.00  0.00      PROA C
ATOM   1483  HA  VAL A 111      19.525 -44.009  33.737  1.00  0.00      PROA H
ATOM   1484  CB  VAL A 111      17.738 -42.963  34.597  1.00  0.00      PROA C
ATOM   1485  HB  VAL A 111      17.009 -42.215  34.219  1.00  0.00      PROA H
ATOM   1486  CG1 VAL A 111      16.883 -44.235  34.926  1.00  0.00      PROA C
ATOM   1487 HG11 VAL A 111      16.089 -43.973  35.657  1.00  0.00      PROA H
ATOM   1488 HG12 VAL A 111      17.560 -44.968  35.416  1.00  0.00      PROA H
ATOM   1489 HG13 VAL A 111      16.407 -44.741  34.060  1.00  0.00      PROA H
ATOM   1490  CG2 VAL A 111      18.339 -42.391  35.874  1.00  0.00      PROA C
ATOM   1491 HG21 VAL A 111      19.047 -43.118  36.326  1.00  0.00      PROA H
ATOM   1492 HG22 VAL A 111      17.473 -42.112  36.511  1.00  0.00      PROA H
ATOM   1493 HG23 VAL A 111      18.772 -41.385  35.688  1.00  0.00      PROA H
ATOM   1494  C   VAL A 111      18.154 -43.711  32.212  1.00  0.00      PROA C
ATOM   1495  O   VAL A 111      17.385 -42.918  31.656  1.00  0.00      PROA O
ATOM   1496  N   ARG A 112      18.452 -44.911  31.758  1.00  0.00      PROA N
ATOM   1497  HN  ARG A 112      19.125 -45.493  32.207  1.00  0.00      PROA H
ATOM   1498  CA  ARG A 112      18.020 -45.426  30.517  1.00  0.00      PROA C
ATOM   1499  HA  ARG A 112      17.356 -44.706  30.061  1.00  0.00      PROA H
ATOM   1500  CB  ARG A 112      19.233 -45.849  29.652  1.00  0.00      PROA C
ATOM   1501  HB1 ARG A 112      18.862 -46.113  28.639  1.00  0.00      PROA H
ATOM   1502  HB2 ARG A 112      19.764 -46.740  30.051  1.00  0.00      PROA H
ATOM   1503  CG  ARG A 112      20.361 -44.788  29.460  1.00  0.00      PROA C
ATOM   1504  HG1 ARG A 112      21.108 -45.233  28.768  1.00  0.00      PROA H
ATOM   1505  HG2 ARG A 112      20.818 -44.512  30.435  1.00  0.00      PROA H
ATOM   1506  CD  ARG A 112      19.816 -43.439  28.981  1.00  0.00      PROA C
ATOM   1507  HD1 ARG A 112      19.074 -42.925  29.628  1.00  0.00      PROA H
ATOM   1508  HD2 ARG A 112      19.360 -43.595  27.979  1.00  0.00      PROA H
ATOM   1509  NE  ARG A 112      20.990 -42.536  28.864  1.00  0.00      PROA N
ATOM   1510  HE  ARG A 112      21.888 -42.836  29.185  1.00  0.00      PROA H
ATOM   1511  CZ  ARG A 112      20.804 -41.351  28.288  1.00  0.00      PROA C
ATOM   1512  NH1 ARG A 112      19.580 -40.896  28.021  1.00  0.00      PROA N
ATOM   1513 HH11 ARG A 112      18.722 -41.409  28.020  1.00  0.00      PROA H
ATOM   1514 HH12 ARG A 112      19.558 -39.948  27.703  1.00  0.00      PROA H
ATOM   1515  NH2 ARG A 112      21.810 -40.652  28.038  1.00  0.00      PROA N
ATOM   1516 HH21 ARG A 112      22.703 -41.087  28.152  1.00  0.00      PROA H
ATOM   1517 HH22 ARG A 112      21.764 -39.938  27.340  1.00  0.00      PROA H
ATOM   1518  C   ARG A 112      17.129 -46.728  30.766  1.00  0.00      PROA C
ATOM   1519  O   ARG A 112      17.615 -47.808  31.161  1.00  0.00      PROA O
ATOM   1520  N   LYS A 113      15.825 -46.638  30.557  1.00  0.00      PROA N
ATOM   1521  HN  LYS A 113      15.366 -45.768  30.394  1.00  0.00      PROA H
ATOM   1522  CA  LYS A 113      14.894 -47.724  30.572  1.00  0.00      PROA C
ATOM   1523  HA  LYS A 113      15.093 -48.295  31.467  1.00  0.00      PROA H
ATOM   1524  CB  LYS A 113      13.448 -47.142  30.574  1.00  0.00      PROA C
ATOM   1525  HB1 LYS A 113      13.453 -46.195  29.993  1.00  0.00      PROA H
ATOM   1526  HB2 LYS A 113      13.163 -46.806  31.594  1.00  0.00      PROA H
ATOM   1527  CG  LYS A 113      12.355 -48.070  30.119  1.00  0.00      PROA C
ATOM   1528  HG1 LYS A 113      12.301 -49.025  30.685  1.00  0.00      PROA H
ATOM   1529  HG2 LYS A 113      12.549 -48.349  29.061  1.00  0.00      PROA H
ATOM   1530  CD  LYS A 113      10.972 -47.279  30.184  1.00  0.00      PROA C
ATOM   1531  HD1 LYS A 113      10.367 -47.697  29.352  1.00  0.00      PROA H
ATOM   1532  HD2 LYS A 113      11.099 -46.266  29.746  1.00  0.00      PROA H
ATOM   1533  CE  LYS A 113      10.261 -47.221  31.576  1.00  0.00      PROA C
ATOM   1534  HE1 LYS A 113      11.028 -46.886  32.306  1.00  0.00      PROA H
ATOM   1535  HE2 LYS A 113       9.997 -48.252  31.895  1.00  0.00      PROA H
ATOM   1536  NZ  LYS A 113       9.127 -46.337  31.767  1.00  0.00      PROA N
ATOM   1537  HZ1 LYS A 113       9.547 -45.386  31.725  1.00  0.00      PROA H
ATOM   1538  HZ2 LYS A 113       8.708 -46.487  32.707  1.00  0.00      PROA H
ATOM   1539  HZ3 LYS A 113       8.393 -46.457  31.040  1.00  0.00      PROA H
ATOM   1540  C   LYS A 113      15.140 -48.747  29.382  1.00  0.00      PROA C
ATOM   1541  O   LYS A 113      15.275 -48.424  28.211  1.00  0.00      PROA O
ATOM   1542  N   GLN A 114      15.243 -49.991  29.690  1.00  0.00      PROA N
ATOM   1543  HN  GLN A 114      15.204 -50.279  30.643  1.00  0.00      PROA H
ATOM   1544  CA  GLN A 114      15.466 -51.137  28.873  1.00  0.00      PROA C
ATOM   1545  HA  GLN A 114      15.564 -50.965  27.811  1.00  0.00      PROA H
ATOM   1546  CB  GLN A 114      16.697 -51.871  29.499  1.00  0.00      PROA C
ATOM   1547  HB1 GLN A 114      16.839 -52.811  28.923  1.00  0.00      PROA H
ATOM   1548  HB2 GLN A 114      16.428 -52.229  30.515  1.00  0.00      PROA H
ATOM   1549  CG  GLN A 114      17.983 -51.028  29.732  1.00  0.00      PROA C
ATOM   1550  HG1 GLN A 114      18.666 -51.766  30.205  1.00  0.00      PROA H
ATOM   1551  HG2 GLN A 114      17.810 -50.357  30.600  1.00  0.00      PROA H
ATOM   1552  CD  GLN A 114      18.675 -50.302  28.511  1.00  0.00      PROA C
ATOM   1553  OE1 GLN A 114      19.665 -50.828  28.121  1.00  0.00      PROA O
ATOM   1554  NE2 GLN A 114      18.018 -49.335  27.861  1.00  0.00      PROA N
ATOM   1555 HE21 GLN A 114      17.068 -49.183  28.135  1.00  0.00      PROA H
ATOM   1556 HE22 GLN A 114      18.267 -49.031  26.941  1.00  0.00      PROA H
ATOM   1557  C   GLN A 114      14.216 -52.030  29.084  1.00  0.00      PROA C
ATOM   1558  O   GLN A 114      13.910 -52.389  30.234  1.00  0.00      PROA O
ATOM   1559  N   TRP A 115      13.515 -52.363  27.939  1.00  0.00      PROA N
ATOM   1560  HN  TRP A 115      13.960 -52.118  27.081  1.00  0.00      PROA H
ATOM   1561  CA  TRP A 115      12.584 -53.402  27.858  1.00  0.00      PROA C
ATOM   1562  HA  TRP A 115      11.995 -53.346  28.761  1.00  0.00      PROA H
ATOM   1563  CB  TRP A 115      11.672 -53.148  26.583  1.00  0.00      PROA C
ATOM   1564  HB1 TRP A 115      12.369 -52.666  25.864  1.00  0.00      PROA H
ATOM   1565  HB2 TRP A 115      10.911 -52.346  26.689  1.00  0.00      PROA H
ATOM   1566  CG  TRP A 115      10.969 -54.317  26.010  1.00  0.00      PROA C
ATOM   1567  CD1 TRP A 115       9.632 -54.572  26.255  1.00  0.00      PROA C
ATOM   1568  HD1 TRP A 115       8.920 -53.922  26.739  1.00  0.00      PROA H
ATOM   1569  NE1 TRP A 115       9.308 -55.768  25.707  1.00  0.00      PROA N
ATOM   1570  HE1 TRP A 115       8.494 -56.285  25.854  1.00  0.00      PROA H
ATOM   1571  CE2 TRP A 115      10.385 -56.341  25.081  1.00  0.00      PROA C
ATOM   1572  CD2 TRP A 115      11.515 -55.466  25.283  1.00  0.00      PROA C
ATOM   1573  CE3 TRP A 115      12.766 -55.773  24.732  1.00  0.00      PROA C
ATOM   1574  HE3 TRP A 115      13.679 -55.198  24.707  1.00  0.00      PROA H
ATOM   1575  CZ3 TRP A 115      12.820 -57.056  24.127  1.00  0.00      PROA C
ATOM   1576  HZ3 TRP A 115      13.733 -57.496  23.755  1.00  0.00      PROA H
ATOM   1577  CZ2 TRP A 115      10.487 -57.577  24.485  1.00  0.00      PROA C
ATOM   1578  HZ2 TRP A 115       9.625 -58.222  24.577  1.00  0.00      PROA H
ATOM   1579  CH2 TRP A 115      11.708 -57.890  24.062  1.00  0.00      PROA C
ATOM   1580  HH2 TRP A 115      11.828 -58.854  23.590  1.00  0.00      PROA H
ATOM   1581  C   TRP A 115      13.276 -54.831  27.977  1.00  0.00      PROA C
ATOM   1582  O   TRP A 115      14.360 -55.028  27.441  1.00  0.00      PROA O
ATOM   1583  N   PRO A 116      12.733 -55.814  28.718  1.00  0.00      PROA N
ATOM   1584  CD  PRO A 116      13.070 -57.189  28.322  1.00  0.00      PROA C
ATOM   1585  HD1 PRO A 116      13.889 -57.314  29.063  1.00  0.00      PROA H
ATOM   1586  HD2 PRO A 116      13.344 -57.424  27.272  1.00  0.00      PROA H
ATOM   1587  CA  PRO A 116      11.512 -55.684  29.488  1.00  0.00      PROA C
ATOM   1588  HA  PRO A 116      10.711 -55.211  28.939  1.00  0.00      PROA H
ATOM   1589  CB  PRO A 116      11.106 -57.158  29.820  1.00  0.00      PROA C
ATOM   1590  HB1 PRO A 116       9.996 -57.186  29.811  1.00  0.00      PROA H
ATOM   1591  HB2 PRO A 116      11.500 -57.475  30.810  1.00  0.00      PROA H
ATOM   1592  CG  PRO A 116      11.823 -58.051  28.703  1.00  0.00      PROA C
ATOM   1593  HG1 PRO A 116      12.177 -59.043  29.056  1.00  0.00      PROA H
ATOM   1594  HG2 PRO A 116      11.132 -58.002  27.834  1.00  0.00      PROA H
ATOM   1595  C   PRO A 116      11.641 -54.773  30.709  1.00  0.00      PROA C
ATOM   1596  O   PRO A 116      10.745 -53.939  30.852  1.00  0.00      PROA O
ATOM   1597  N   ASP A 117      12.611 -55.027  31.591  1.00  0.00      PROA N
ATOM   1598  HN  ASP A 117      13.179 -55.781  31.269  1.00  0.00      PROA H
ATOM   1599  CA  ASP A 117      12.531 -54.542  32.969  1.00  0.00      PROA C
ATOM   1600  HA  ASP A 117      11.999 -53.607  33.062  1.00  0.00      PROA H
ATOM   1601  CB  ASP A 117      11.760 -55.638  33.806  1.00  0.00      PROA C
ATOM   1602  HB1 ASP A 117      10.730 -55.613  33.391  1.00  0.00      PROA H
ATOM   1603  HB2 ASP A 117      11.635 -55.373  34.878  1.00  0.00      PROA H
ATOM   1604  CG  ASP A 117      12.371 -57.044  33.902  1.00  0.00      PROA C
ATOM   1605  OD1 ASP A 117      13.386 -57.376  33.312  1.00  0.00      PROA O
ATOM   1606  OD2 ASP A 117      11.776 -57.818  34.672  1.00  0.00      PROA O
ATOM   1607  C   ASP A 117      13.862 -54.254  33.727  1.00  0.00      PROA C
ATOM   1608  O   ASP A 117      14.027 -54.392  34.933  1.00  0.00      PROA O
ATOM   1609  N   GLU A 118      14.894 -53.889  33.013  1.00  0.00      PROA N
ATOM   1610  HN  GLU A 118      14.754 -53.760  32.034  1.00  0.00      PROA H
ATOM   1611  CA  GLU A 118      16.160 -53.560  33.544  1.00  0.00      PROA C
ATOM   1612  HA  GLU A 118      16.167 -53.856  34.582  1.00  0.00      PROA H
ATOM   1613  CB  GLU A 118      17.251 -54.442  32.961  1.00  0.00      PROA C
ATOM   1614  HB1 GLU A 118      17.260 -54.272  31.863  1.00  0.00      PROA H
ATOM   1615  HB2 GLU A 118      16.904 -55.496  33.012  1.00  0.00      PROA H
ATOM   1616  CG  GLU A 118      18.625 -54.188  33.470  1.00  0.00      PROA C
ATOM   1617  HG1 GLU A 118      18.593 -54.536  34.524  1.00  0.00      PROA H
ATOM   1618  HG2 GLU A 118      18.758 -53.097  33.307  1.00  0.00      PROA H
ATOM   1619  CD  GLU A 118      19.713 -54.818  32.610  1.00  0.00      PROA C
ATOM   1620  OE1 GLU A 118      19.735 -54.277  31.438  1.00  0.00      PROA O
ATOM   1621  OE2 GLU A 118      20.435 -55.822  32.890  1.00  0.00      PROA O
ATOM   1622  C   GLU A 118      16.321 -51.992  33.503  1.00  0.00      PROA C
ATOM   1623  O   GLU A 118      15.793 -51.320  32.598  1.00  0.00      PROA O
ATOM   1624  N   LEU A 119      16.962 -51.421  34.509  1.00  0.00      PROA N
ATOM   1625  HN  LEU A 119      17.438 -51.862  35.265  1.00  0.00      PROA H
ATOM   1626  CA  LEU A 119      17.151 -49.943  34.491  1.00  0.00      PROA C
ATOM   1627  HA  LEU A 119      16.703 -49.526  33.601  1.00  0.00      PROA H
ATOM   1628  CB  LEU A 119      16.426 -49.231  35.628  1.00  0.00      PROA C
ATOM   1629  HB1 LEU A 119      16.979 -49.212  36.591  1.00  0.00      PROA H
ATOM   1630  HB2 LEU A 119      15.514 -49.858  35.723  1.00  0.00      PROA H
ATOM   1631  CG  LEU A 119      15.931 -47.774  35.497  1.00  0.00      PROA C
ATOM   1632  HG  LEU A 119      16.816 -47.145  35.262  1.00  0.00      PROA H
ATOM   1633  CD1 LEU A 119      14.953 -47.591  34.313  1.00  0.00      PROA C
ATOM   1634 HD11 LEU A 119      13.946 -48.045  34.425  1.00  0.00      PROA H
ATOM   1635 HD12 LEU A 119      15.363 -47.945  33.342  1.00  0.00      PROA H
ATOM   1636 HD13 LEU A 119      14.703 -46.517  34.173  1.00  0.00      PROA H
ATOM   1637  CD2 LEU A 119      15.246 -47.084  36.783  1.00  0.00      PROA C
ATOM   1638 HD21 LEU A 119      16.035 -46.929  37.551  1.00  0.00      PROA H
ATOM   1639 HD22 LEU A 119      14.512 -47.760  37.272  1.00  0.00      PROA H
ATOM   1640 HD23 LEU A 119      14.944 -46.044  36.536  1.00  0.00      PROA H
ATOM   1641  C   LEU A 119      18.606 -49.798  34.543  1.00  0.00      PROA C
ATOM   1642  O   LEU A 119      19.353 -50.256  35.400  1.00  0.00      PROA O
ATOM   1643  N   LYS A 120      19.073 -49.045  33.560  1.00  0.00      PROA N
ATOM   1644  HN  LYS A 120      18.483 -48.590  32.898  1.00  0.00      PROA H
ATOM   1645  CA  LYS A 120      20.544 -48.818  33.508  1.00  0.00      PROA C
ATOM   1646  HA  LYS A 120      21.050 -49.456  34.218  1.00  0.00      PROA H
ATOM   1647  CB  LYS A 120      21.156 -49.073  32.130  1.00  0.00      PROA C
ATOM   1648  HB1 LYS A 120      22.207 -48.712  32.135  1.00  0.00      PROA H
ATOM   1649  HB2 LYS A 120      20.660 -48.448  31.357  1.00  0.00      PROA H
ATOM   1650  CG  LYS A 120      21.168 -50.630  31.723  1.00  0.00      PROA C
ATOM   1651  HG1 LYS A 120      21.605 -50.619  30.701  1.00  0.00      PROA H
ATOM   1652  HG2 LYS A 120      20.111 -50.929  31.554  1.00  0.00      PROA H
ATOM   1653  CD  LYS A 120      21.867 -51.654  32.579  1.00  0.00      PROA C
ATOM   1654  HD1 LYS A 120      21.029 -52.031  33.203  1.00  0.00      PROA H
ATOM   1655  HD2 LYS A 120      22.507 -51.010  33.220  1.00  0.00      PROA H
ATOM   1656  CE  LYS A 120      22.838 -52.663  31.931  1.00  0.00      PROA C
ATOM   1657  HE1 LYS A 120      23.242 -53.415  32.641  1.00  0.00      PROA H
ATOM   1658  HE2 LYS A 120      23.707 -52.110  31.513  1.00  0.00      PROA H
ATOM   1659  NZ  LYS A 120      22.163 -53.609  30.938  1.00  0.00      PROA N
ATOM   1660  HZ1 LYS A 120      22.754 -54.451  30.786  1.00  0.00      PROA H
ATOM   1661  HZ2 LYS A 120      22.011 -53.018  30.096  1.00  0.00      PROA H
ATOM   1662  HZ3 LYS A 120      21.280 -53.922  31.390  1.00  0.00      PROA H
ATOM   1663  C   LYS A 120      20.975 -47.382  33.836  1.00  0.00      PROA C
ATOM   1664  O   LYS A 120      20.728 -46.374  33.132  1.00  0.00      PROA O
ATOM   1665  N   ILE A 121      21.585 -47.191  34.970  1.00  0.00      PROA N
ATOM   1666  HN  ILE A 121      21.908 -47.947  35.535  1.00  0.00      PROA H
ATOM   1667  CA  ILE A 121      21.996 -45.945  35.580  1.00  0.00      PROA C
ATOM   1668  HA  ILE A 121      21.437 -45.098  35.212  1.00  0.00      PROA H
ATOM   1669  CB  ILE A 121      21.692 -45.802  37.148  1.00  0.00      PROA C
ATOM   1670  HB  ILE A 121      22.267 -46.684  37.501  1.00  0.00      PROA H
ATOM   1671  CG2 ILE A 121      22.210 -44.486  37.706  1.00  0.00      PROA C
ATOM   1672 HG21 ILE A 121      23.312 -44.465  37.840  1.00  0.00      PROA H
ATOM   1673 HG22 ILE A 121      21.867 -44.346  38.754  1.00  0.00      PROA H
ATOM   1674 HG23 ILE A 121      21.953 -43.604  37.082  1.00  0.00      PROA H
ATOM   1675  CG1 ILE A 121      20.170 -45.786  37.507  1.00  0.00      PROA C
ATOM   1676 HG11 ILE A 121      19.516 -46.068  36.655  1.00  0.00      PROA H
ATOM   1677 HG12 ILE A 121      19.718 -44.807  37.774  1.00  0.00      PROA H
ATOM   1678  CD  ILE A 121      19.872 -46.766  38.647  1.00  0.00      PROA C
ATOM   1679  HD1 ILE A 121      18.840 -47.171  38.726  1.00  0.00      PROA H
ATOM   1680  HD2 ILE A 121      20.065 -46.159  39.557  1.00  0.00      PROA H
ATOM   1681  HD3 ILE A 121      20.601 -47.602  38.699  1.00  0.00      PROA H
ATOM   1682  C   ILE A 121      23.421 -45.657  35.259  1.00  0.00      PROA C
ATOM   1683  O   ILE A 121      24.290 -46.509  35.431  1.00  0.00      PROA O
ATOM   1684  N   HSD A 122      23.727 -44.448  34.667  1.00  0.00      PROA N
ATOM   1685  HN  HSD A 122      22.973 -43.801  34.587  1.00  0.00      PROA H
ATOM   1686  CA  HSD A 122      25.037 -43.991  34.320  1.00  0.00      PROA C
ATOM   1687  HA  HSD A 122      25.696 -44.546  34.970  1.00  0.00      PROA H
ATOM   1688  CB  HSD A 122      25.268 -44.076  32.805  1.00  0.00      PROA C
ATOM   1689  HB1 HSD A 122      24.564 -43.369  32.318  1.00  0.00      PROA H
ATOM   1690  HB2 HSD A 122      25.039 -45.083  32.394  1.00  0.00      PROA H
ATOM   1691  ND1 HSD A 122      27.322 -42.635  32.421  1.00  0.00      PROA N
ATOM   1692  HD1 HSD A 122      27.021 -41.719  32.687  1.00  0.00      PROA H
ATOM   1693  CG  HSD A 122      26.682 -43.809  32.561  1.00  0.00      PROA C
ATOM   1694  CE1 HSD A 122      28.575 -42.801  31.892  1.00  0.00      PROA C
ATOM   1695  HE1 HSD A 122      29.320 -42.036  31.677  1.00  0.00      PROA H
ATOM   1696  NE2 HSD A 122      28.788 -44.098  31.665  1.00  0.00      PROA N
ATOM   1697  CD2 HSD A 122      27.557 -44.748  32.047  1.00  0.00      PROA C
ATOM   1698  HD2 HSD A 122      27.333 -45.780  31.805  1.00  0.00      PROA H
ATOM   1699  C   HSD A 122      25.134 -42.519  34.848  1.00  0.00      PROA C
ATOM   1700  O   HSD A 122      24.315 -41.661  34.485  1.00  0.00      PROA O
ATOM   1701  N   LEU A 123      26.150 -42.242  35.654  1.00  0.00      PROA N
ATOM   1702  HN  LEU A 123      26.860 -42.900  35.893  1.00  0.00      PROA H
ATOM   1703  CA  LEU A 123      26.291 -40.998  36.403  1.00  0.00      PROA C
ATOM   1704  HA  LEU A 123      25.857 -40.156  35.884  1.00  0.00      PROA H
ATOM   1705  CB  LEU A 123      25.595 -40.878  37.769  1.00  0.00      PROA C
ATOM   1706  HB1 LEU A 123      24.539 -40.607  37.555  1.00  0.00      PROA H
ATOM   1707  HB2 LEU A 123      26.054 -40.085  38.398  1.00  0.00      PROA H
ATOM   1708  CG  LEU A 123      25.451 -42.109  38.620  1.00  0.00      PROA C
ATOM   1709  HG  LEU A 123      25.239 -43.032  38.041  1.00  0.00      PROA H
ATOM   1710  CD1 LEU A 123      26.699 -42.376  39.487  1.00  0.00      PROA C
ATOM   1711 HD11 LEU A 123      27.668 -42.448  38.949  1.00  0.00      PROA H
ATOM   1712 HD12 LEU A 123      26.477 -43.263  40.119  1.00  0.00      PROA H
ATOM   1713 HD13 LEU A 123      26.718 -41.590  40.272  1.00  0.00      PROA H
ATOM   1714  CD2 LEU A 123      24.253 -41.866  39.629  1.00  0.00      PROA C
ATOM   1715 HD21 LEU A 123      24.237 -42.689  40.376  1.00  0.00      PROA H
ATOM   1716 HD22 LEU A 123      23.269 -41.932  39.118  1.00  0.00      PROA H
ATOM   1717 HD23 LEU A 123      24.359 -40.878  40.126  1.00  0.00      PROA H
ATOM   1718  C   LEU A 123      27.804 -40.659  36.494  1.00  0.00      PROA C
ATOM   1719  O   LEU A 123      28.681 -41.561  36.447  1.00  0.00      PROA O
ATOM   1720  N   VAL A 124      28.062 -39.336  36.646  1.00  0.00      PROA N
ATOM   1721  HN  VAL A 124      27.323 -38.678  36.774  1.00  0.00      PROA H
ATOM   1722  CA  VAL A 124      29.399 -38.805  36.652  1.00  0.00      PROA C
ATOM   1723  HA  VAL A 124      30.077 -39.632  36.503  1.00  0.00      PROA H
ATOM   1724  CB  VAL A 124      29.593 -37.750  35.518  1.00  0.00      PROA C
ATOM   1725  HB  VAL A 124      28.953 -36.851  35.647  1.00  0.00      PROA H
ATOM   1726  CG1 VAL A 124      31.105 -37.455  35.480  1.00  0.00      PROA C
ATOM   1727 HG11 VAL A 124      31.350 -36.834  36.368  1.00  0.00      PROA H
ATOM   1728 HG12 VAL A 124      31.346 -36.754  34.653  1.00  0.00      PROA H
ATOM   1729 HG13 VAL A 124      31.828 -38.298  35.500  1.00  0.00      PROA H
ATOM   1730  CG2 VAL A 124      29.077 -38.354  34.225  1.00  0.00      PROA C
ATOM   1731 HG21 VAL A 124      29.226 -37.667  33.365  1.00  0.00      PROA H
ATOM   1732 HG22 VAL A 124      28.004 -38.641  34.218  1.00  0.00      PROA H
ATOM   1733 HG23 VAL A 124      29.615 -39.304  34.017  1.00  0.00      PROA H
ATOM   1734  C   VAL A 124      29.499 -38.186  38.039  1.00  0.00      PROA C
ATOM   1735  O   VAL A 124      28.690 -37.338  38.393  1.00  0.00      PROA O
ATOM   1736  N   GLU A 125      30.545 -38.619  38.809  1.00  0.00      PROA N
ATOM   1737  HN  GLU A 125      31.113 -39.394  38.543  1.00  0.00      PROA H
ATOM   1738  CA  GLU A 125      30.797 -38.196  40.184  1.00  0.00      PROA C
ATOM   1739  HA  GLU A 125      29.830 -38.028  40.635  1.00  0.00      PROA H
ATOM   1740  CB  GLU A 125      31.381 -39.323  41.106  1.00  0.00      PROA C
ATOM   1741  HB1 GLU A 125      31.598 -38.960  42.134  1.00  0.00      PROA H
ATOM   1742  HB2 GLU A 125      32.372 -39.686  40.761  1.00  0.00      PROA H
ATOM   1743  CG  GLU A 125      30.398 -40.424  41.448  1.00  0.00      PROA C
ATOM   1744  HG1 GLU A 125      30.208 -40.948  40.487  1.00  0.00      PROA H
ATOM   1745  HG2 GLU A 125      29.531 -39.871  41.869  1.00  0.00      PROA H
ATOM   1746  CD  GLU A 125      30.965 -41.447  42.343  1.00  0.00      PROA C
ATOM   1747  OE1 GLU A 125      30.107 -42.286  42.830  1.00  0.00      PROA O
ATOM   1748  OE2 GLU A 125      32.202 -41.544  42.587  1.00  0.00      PROA O
ATOM   1749  C   GLU A 125      31.627 -37.008  40.319  1.00  0.00      PROA C
ATOM   1750  O   GLU A 125      32.431 -36.672  39.419  1.00  0.00      PROA O
ATOM   1751  N   TYR A 126      31.559 -36.205  41.357  1.00  0.00      PROA N
ATOM   1752  HN  TYR A 126      30.924 -36.574  42.031  1.00  0.00      PROA H
ATOM   1753  CA  TYR A 126      32.676 -35.248  41.690  1.00  0.00      PROA C
ATOM   1754  HA  TYR A 126      32.936 -34.729  40.779  1.00  0.00      PROA H
ATOM   1755  CB  TYR A 126      32.440 -34.312  42.879  1.00  0.00      PROA C
ATOM   1756  HB1 TYR A 126      33.377 -33.787  43.165  1.00  0.00      PROA H
ATOM   1757  HB2 TYR A 126      32.161 -34.886  43.788  1.00  0.00      PROA H
ATOM   1758  CG  TYR A 126      31.329 -33.346  42.520  1.00  0.00      PROA C
ATOM   1759  CD1 TYR A 126      31.641 -32.287  41.662  1.00  0.00      PROA C
ATOM   1760  HD1 TYR A 126      32.651 -32.164  41.301  1.00  0.00      PROA H
ATOM   1761  CE1 TYR A 126      30.565 -31.516  41.135  1.00  0.00      PROA C
ATOM   1762  HE1 TYR A 126      30.873 -30.820  40.368  1.00  0.00      PROA H
ATOM   1763  CZ  TYR A 126      29.248 -31.718  41.520  1.00  0.00      PROA C
ATOM   1764  OH  TYR A 126      28.257 -30.907  41.150  1.00  0.00      PROA O
ATOM   1765  HH  TYR A 126      28.621 -30.380  40.435  1.00  0.00      PROA H
ATOM   1766  CD2 TYR A 126      29.999 -33.483  42.941  1.00  0.00      PROA C
ATOM   1767  HD2 TYR A 126      29.752 -34.260  43.649  1.00  0.00      PROA H
ATOM   1768  CE2 TYR A 126      28.993 -32.688  42.493  1.00  0.00      PROA C
ATOM   1769  HE2 TYR A 126      27.980 -32.909  42.795  1.00  0.00      PROA H
ATOM   1770  C   TYR A 126      33.956 -36.028  42.107  1.00  0.00      PROA C
ATOM   1771  O   TYR A 126      33.920 -37.222  42.405  1.00  0.00      PROA O
ATOM   1772  N   VAL A 127      35.138 -35.316  41.959  1.00  0.00      PROA N
ATOM   1773  HN  VAL A 127      35.154 -34.385  41.605  1.00  0.00      PROA H
ATOM   1774  CA  VAL A 127      36.452 -35.796  42.275  1.00  0.00      PROA C
ATOM   1775  HA  VAL A 127      36.328 -36.774  42.717  1.00  0.00      PROA H
ATOM   1776  CB  VAL A 127      37.406 -36.005  41.032  1.00  0.00      PROA C
ATOM   1777  HB  VAL A 127      37.715 -35.010  40.646  1.00  0.00      PROA H
ATOM   1778  CG1 VAL A 127      38.563 -36.804  41.548  1.00  0.00      PROA C
ATOM   1779 HG11 VAL A 127      39.196 -37.098  40.684  1.00  0.00      PROA H
ATOM   1780 HG12 VAL A 127      38.258 -37.723  42.092  1.00  0.00      PROA H
ATOM   1781 HG13 VAL A 127      39.265 -36.200  42.162  1.00  0.00      PROA H
ATOM   1782  CG2 VAL A 127      36.672 -36.877  40.002  1.00  0.00      PROA C
ATOM   1783 HG21 VAL A 127      35.797 -36.283  39.663  1.00  0.00      PROA H
ATOM   1784 HG22 VAL A 127      36.214 -37.761  40.495  1.00  0.00      PROA H
ATOM   1785 HG23 VAL A 127      37.282 -37.150  39.114  1.00  0.00      PROA H
ATOM   1786  C   VAL A 127      36.988 -34.765  43.289  1.00  0.00      PROA C
ATOM   1787  O   VAL A 127      36.978 -33.605  42.902  1.00  0.00      PROA O
ATOM   1788  N   PRO A 128      37.492 -35.137  44.466  1.00  0.00      PROA N
ATOM   1789  CD  PRO A 128      37.414 -36.456  45.104  1.00  0.00      PROA C
ATOM   1790  HD1 PRO A 128      37.943 -37.247  44.529  1.00  0.00      PROA H
ATOM   1791  HD2 PRO A 128      36.398 -36.857  45.308  1.00  0.00      PROA H
ATOM   1792  CA  PRO A 128      37.940 -34.135  45.420  1.00  0.00      PROA C
ATOM   1793  HA  PRO A 128      37.350 -33.231  45.398  1.00  0.00      PROA H
ATOM   1794  CB  PRO A 128      37.744 -34.798  46.840  1.00  0.00      PROA C
ATOM   1795  HB1 PRO A 128      36.648 -34.824  47.020  1.00  0.00      PROA H
ATOM   1796  HB2 PRO A 128      38.353 -34.440  47.697  1.00  0.00      PROA H
ATOM   1797  CG  PRO A 128      38.081 -36.199  46.476  1.00  0.00      PROA C
ATOM   1798  HG1 PRO A 128      39.187 -36.282  46.401  1.00  0.00      PROA H
ATOM   1799  HG2 PRO A 128      37.579 -36.976  47.091  1.00  0.00      PROA H
ATOM   1800  C   PRO A 128      39.432 -33.696  45.238  1.00  0.00      PROA C
ATOM   1801  O   PRO A 128      40.243 -34.528  44.871  1.00  0.00      PROA O
ATOM   1802  N   ILE A 129      39.676 -32.435  45.429  1.00  0.00      PROA N
ATOM   1803  HN  ILE A 129      38.871 -31.955  45.767  1.00  0.00      PROA H
ATOM   1804  CA  ILE A 129      40.965 -31.844  45.329  1.00  0.00      PROA C
ATOM   1805  HA  ILE A 129      41.752 -32.441  44.893  1.00  0.00      PROA H
ATOM   1806  CB  ILE A 129      40.861 -30.635  44.307  1.00  0.00      PROA C
ATOM   1807  HB  ILE A 129      40.074 -30.898  43.569  1.00  0.00      PROA H
ATOM   1808  CG2 ILE A 129      40.646 -29.235  44.953  1.00  0.00      PROA C
ATOM   1809 HG21 ILE A 129      39.770 -29.208  45.636  1.00  0.00      PROA H
ATOM   1810 HG22 ILE A 129      40.574 -28.441  44.179  1.00  0.00      PROA H
ATOM   1811 HG23 ILE A 129      41.538 -28.954  45.552  1.00  0.00      PROA H
ATOM   1812  CG1 ILE A 129      42.141 -30.697  43.400  1.00  0.00      PROA C
ATOM   1813 HG11 ILE A 129      42.550 -31.709  43.196  1.00  0.00      PROA H
ATOM   1814 HG12 ILE A 129      42.901 -30.234  44.066  1.00  0.00      PROA H
ATOM   1815  CD  ILE A 129      41.980 -30.006  42.011  1.00  0.00      PROA C
ATOM   1816  HD1 ILE A 129      42.884 -29.865  41.381  1.00  0.00      PROA H
ATOM   1817  HD2 ILE A 129      41.423 -29.044  42.018  1.00  0.00      PROA H
ATOM   1818  HD3 ILE A 129      41.290 -30.682  41.461  1.00  0.00      PROA H
ATOM   1819  C   ILE A 129      41.504 -31.323  46.598  1.00  0.00      PROA C
ATOM   1820  O   ILE A 129      42.643 -31.009  46.745  1.00  0.00      PROA O
ATOM   1821  N   ALA A 130      40.625 -31.196  47.636  1.00  0.00      PROA N
ATOM   1822  HN  ALA A 130      39.652 -31.328  47.464  1.00  0.00      PROA H
ATOM   1823  CA  ALA A 130      40.885 -30.752  48.994  1.00  0.00      PROA C
ATOM   1824  HA  ALA A 130      41.821 -31.200  49.296  1.00  0.00      PROA H
ATOM   1825  CB  ALA A 130      41.049 -29.211  49.039  1.00  0.00      PROA C
ATOM   1826  HB1 ALA A 130      42.026 -28.898  48.611  1.00  0.00      PROA H
ATOM   1827  HB2 ALA A 130      40.895 -28.875  50.086  1.00  0.00      PROA H
ATOM   1828  HB3 ALA A 130      40.223 -28.736  48.467  1.00  0.00      PROA H
ATOM   1829  C   ALA A 130      39.732 -31.216  49.907  1.00  0.00      PROA C
ATOM   1830  O   ALA A 130      38.640 -31.536  49.408  1.00  0.00      PROA O
ATOM   1831  N   ARG A 131      39.956 -31.314  51.240  1.00  0.00      PROA N
ATOM   1832  HN  ARG A 131      40.880 -31.091  51.541  1.00  0.00      PROA H
ATOM   1833  CA  ARG A 131      38.839 -31.489  52.154  1.00  0.00      PROA C
ATOM   1834  HA  ARG A 131      37.948 -31.630  51.561  1.00  0.00      PROA H
ATOM   1835  CB  ARG A 131      38.939 -32.777  53.000  1.00  0.00      PROA C
ATOM   1836  HB1 ARG A 131      39.197 -33.526  52.221  1.00  0.00      PROA H
ATOM   1837  HB2 ARG A 131      37.959 -33.005  53.472  1.00  0.00      PROA H
ATOM   1838  CG  ARG A 131      40.012 -32.791  53.996  1.00  0.00      PROA C
ATOM   1839  HG1 ARG A 131      39.796 -31.929  54.662  1.00  0.00      PROA H
ATOM   1840  HG2 ARG A 131      40.991 -32.551  53.529  1.00  0.00      PROA H
ATOM   1841  CD  ARG A 131      40.188 -33.975  54.965  1.00  0.00      PROA C
ATOM   1842  HD1 ARG A 131      40.883 -33.689  55.784  1.00  0.00      PROA H
ATOM   1843  HD2 ARG A 131      40.541 -34.904  54.469  1.00  0.00      PROA H
ATOM   1844  NE  ARG A 131      38.846 -34.294  55.606  1.00  0.00      PROA N
ATOM   1845  HE  ARG A 131      37.965 -33.927  55.309  1.00  0.00      PROA H
ATOM   1846  CZ  ARG A 131      38.695 -35.279  56.453  1.00  0.00      PROA C
ATOM   1847  NH1 ARG A 131      39.618 -36.143  56.748  1.00  0.00      PROA N
ATOM   1848 HH11 ARG A 131      40.545 -36.015  56.396  1.00  0.00      PROA H
ATOM   1849 HH12 ARG A 131      39.518 -36.713  57.564  1.00  0.00      PROA H
ATOM   1850  NH2 ARG A 131      37.598 -35.355  57.094  1.00  0.00      PROA N
ATOM   1851 HH21 ARG A 131      36.795 -34.840  56.793  1.00  0.00      PROA H
ATOM   1852 HH22 ARG A 131      37.501 -36.037  57.818  1.00  0.00      PROA H
ATOM   1853  C   ARG A 131      38.431 -30.273  52.974  1.00  0.00      PROA C
ATOM   1854  O   ARG A 131      39.155 -29.328  53.262  1.00  0.00      PROA O
ATOM   1855  N   TRP A 132      37.243 -30.331  53.573  1.00  0.00      PROA N
ATOM   1856  HN  TRP A 132      36.614 -31.100  53.493  1.00  0.00      PROA H
ATOM   1857  CA  TRP A 132      36.699 -29.251  54.366  1.00  0.00      PROA C
ATOM   1858  HA  TRP A 132      37.509 -28.609  54.681  1.00  0.00      PROA H
ATOM   1859  CB  TRP A 132      35.710 -28.420  53.492  1.00  0.00      PROA C
ATOM   1860  HB1 TRP A 132      34.862 -29.053  53.154  1.00  0.00      PROA H
ATOM   1861  HB2 TRP A 132      36.261 -28.218  52.548  1.00  0.00      PROA H
ATOM   1862  CG  TRP A 132      35.127 -27.206  54.077  1.00  0.00      PROA C
ATOM   1863  CD1 TRP A 132      34.100 -27.101  54.987  1.00  0.00      PROA C
ATOM   1864  HD1 TRP A 132      33.654 -27.979  55.430  1.00  0.00      PROA H
ATOM   1865  NE1 TRP A 132      33.837 -25.780  55.185  1.00  0.00      PROA N
ATOM   1866  HE1 TRP A 132      33.428 -25.415  55.992  1.00  0.00      PROA H
ATOM   1867  CE2 TRP A 132      34.606 -25.023  54.344  1.00  0.00      PROA C
ATOM   1868  CD2 TRP A 132      35.422 -25.880  53.631  1.00  0.00      PROA C
ATOM   1869  CE3 TRP A 132      36.283 -25.457  52.587  1.00  0.00      PROA C
ATOM   1870  HE3 TRP A 132      36.857 -26.086  51.924  1.00  0.00      PROA H
ATOM   1871  CZ3 TRP A 132      36.237 -24.053  52.322  1.00  0.00      PROA C
ATOM   1872  HZ3 TRP A 132      36.878 -23.692  51.531  1.00  0.00      PROA H
ATOM   1873  CZ2 TRP A 132      34.630 -23.635  54.102  1.00  0.00      PROA C
ATOM   1874  HZ2 TRP A 132      33.922 -22.968  54.572  1.00  0.00      PROA H
ATOM   1875  CH2 TRP A 132      35.385 -23.147  53.020  1.00  0.00      PROA C
ATOM   1876  HH2 TRP A 132      35.379 -22.103  52.743  1.00  0.00      PROA H
ATOM   1877  C   TRP A 132      35.895 -29.706  55.650  1.00  0.00      PROA C
ATOM   1878  O   TRP A 132      34.852 -30.285  55.533  1.00  0.00      PROA O
ATOM   1879  N   ASN A 133      36.344 -29.345  56.860  1.00  0.00      PROA N
ATOM   1880  HN  ASN A 133      37.216 -28.885  57.008  1.00  0.00      PROA H
ATOM   1881  CA  ASN A 133      35.743 -29.882  58.075  1.00  0.00      PROA C
ATOM   1882  HA  ASN A 133      36.457 -29.673  58.857  1.00  0.00      PROA H
ATOM   1883  CB  ASN A 133      34.530 -28.982  58.432  1.00  0.00      PROA C
ATOM   1884  HB1 ASN A 133      33.622 -29.277  57.864  1.00  0.00      PROA H
ATOM   1885  HB2 ASN A 133      34.737 -27.978  58.003  1.00  0.00      PROA H
ATOM   1886  CG  ASN A 133      34.209 -28.831  59.866  1.00  0.00      PROA C
ATOM   1887  OD1 ASN A 133      35.040 -29.123  60.754  1.00  0.00      PROA O
ATOM   1888  ND2 ASN A 133      32.922 -28.450  60.188  1.00  0.00      PROA N
ATOM   1889 HD21 ASN A 133      32.738 -28.442  61.171  1.00  0.00      PROA H
ATOM   1890 HD22 ASN A 133      32.165 -28.416  59.535  1.00  0.00      PROA H
ATOM   1891  C   ASN A 133      35.461 -31.413  58.145  1.00  0.00      PROA C
ATOM   1892  O   ASN A 133      36.139 -32.310  57.582  1.00  0.00      PROA O
ATOM   1893  N   ASP A 134      34.462 -31.839  58.833  1.00  0.00      PROA N
ATOM   1894  HN  ASP A 134      33.851 -31.165  59.241  1.00  0.00      PROA H
ATOM   1895  CA  ASP A 134      34.199 -33.182  59.328  1.00  0.00      PROA C
ATOM   1896  HA  ASP A 134      35.065 -33.442  59.920  1.00  0.00      PROA H
ATOM   1897  CB  ASP A 134      32.965 -33.238  60.311  1.00  0.00      PROA C
ATOM   1898  HB1 ASP A 134      32.599 -34.272  60.492  1.00  0.00      PROA H
ATOM   1899  HB2 ASP A 134      32.215 -32.534  59.892  1.00  0.00      PROA H
ATOM   1900  CG  ASP A 134      33.309 -32.588  61.665  1.00  0.00      PROA C
ATOM   1901  OD1 ASP A 134      32.324 -32.129  62.299  1.00  0.00      PROA O
ATOM   1902  OD2 ASP A 134      34.464 -32.714  62.071  1.00  0.00      PROA O
ATOM   1903  C   ASP A 134      33.962 -34.272  58.159  1.00  0.00      PROA C
ATOM   1904  O   ASP A 134      34.327 -35.423  58.261  1.00  0.00      PROA O
ATOM   1905  N   GLN A 135      33.291 -33.883  57.120  1.00  0.00      PROA N
ATOM   1906  HN  GLN A 135      32.883 -32.975  57.063  1.00  0.00      PROA H
ATOM   1907  CA  GLN A 135      32.945 -34.849  56.101  1.00  0.00      PROA C
ATOM   1908  HA  GLN A 135      33.724 -35.549  55.837  1.00  0.00      PROA H
ATOM   1909  CB  GLN A 135      31.805 -35.812  56.498  1.00  0.00      PROA C
ATOM   1910  HB1 GLN A 135      32.017 -36.345  57.449  1.00  0.00      PROA H
ATOM   1911  HB2 GLN A 135      31.819 -36.699  55.829  1.00  0.00      PROA H
ATOM   1912  CG  GLN A 135      30.402 -35.224  56.584  1.00  0.00      PROA C
ATOM   1913  HG1 GLN A 135      29.642 -35.885  57.053  1.00  0.00      PROA H
ATOM   1914  HG2 GLN A 135      30.112 -34.949  55.547  1.00  0.00      PROA H
ATOM   1915  CD  GLN A 135      30.310 -33.865  57.294  1.00  0.00      PROA C
ATOM   1916  OE1 GLN A 135      30.281 -32.779  56.685  1.00  0.00      PROA O
ATOM   1917  NE2 GLN A 135      30.066 -33.894  58.612  1.00  0.00      PROA N
ATOM   1918 HE21 GLN A 135      29.877 -34.772  59.052  1.00  0.00      PROA H
ATOM   1919 HE22 GLN A 135      29.815 -32.971  58.906  1.00  0.00      PROA H
ATOM   1920  C   GLN A 135      32.639 -34.209  54.699  1.00  0.00      PROA C
ATOM   1921  O   GLN A 135      32.456 -34.927  53.723  1.00  0.00      PROA O
ATOM   1922  N   HSD A 136      32.734 -32.834  54.590  1.00  0.00      PROA N
ATOM   1923  HN  HSD A 136      32.880 -32.284  55.409  1.00  0.00      PROA H
ATOM   1924  CA  HSD A 136      32.643 -32.076  53.305  1.00  0.00      PROA C
ATOM   1925  HA  HSD A 136      31.884 -32.563  52.712  1.00  0.00      PROA H
ATOM   1926  CB  HSD A 136      32.245 -30.576  53.538  1.00  0.00      PROA C
ATOM   1927  HB1 HSD A 136      32.439 -29.922  52.661  1.00  0.00      PROA H
ATOM   1928  HB2 HSD A 136      32.725 -30.233  54.480  1.00  0.00      PROA H
ATOM   1929  ND1 HSD A 136      29.860 -31.087  54.381  1.00  0.00      PROA N
ATOM   1930  HD1 HSD A 136      29.985 -31.810  55.060  1.00  0.00      PROA H
ATOM   1931  CG  HSD A 136      30.765 -30.319  53.736  1.00  0.00      PROA C
ATOM   1932  CE1 HSD A 136      28.670 -30.451  54.327  1.00  0.00      PROA C
ATOM   1933  HE1 HSD A 136      27.783 -30.813  54.847  1.00  0.00      PROA H
ATOM   1934  NE2 HSD A 136      28.802 -29.302  53.765  1.00  0.00      PROA N
ATOM   1935  CD2 HSD A 136      30.148 -29.220  53.306  1.00  0.00      PROA C
ATOM   1936  HD2 HSD A 136      30.504 -28.374  52.732  1.00  0.00      PROA H
ATOM   1937  C   HSD A 136      33.935 -32.247  52.586  1.00  0.00      PROA C
ATOM   1938  O   HSD A 136      34.985 -32.327  53.221  1.00  0.00      PROA O
ATOM   1939  N   MET A 137      33.910 -32.330  51.256  1.00  0.00      PROA N
ATOM   1940  HN  MET A 137      33.034 -32.283  50.782  1.00  0.00      PROA H
ATOM   1941  CA  MET A 137      34.973 -32.454  50.344  1.00  0.00      PROA C
ATOM   1942  HA  MET A 137      35.967 -32.449  50.766  1.00  0.00      PROA H
ATOM   1943  CB  MET A 137      34.615 -33.695  49.524  1.00  0.00      PROA C
ATOM   1944  HB1 MET A 137      35.397 -33.887  48.758  1.00  0.00      PROA H
ATOM   1945  HB2 MET A 137      33.602 -33.628  49.074  1.00  0.00      PROA H
ATOM   1946  CG  MET A 137      34.778 -34.891  50.491  1.00  0.00      PROA C
ATOM   1947  HG1 MET A 137      34.446 -35.861  50.065  1.00  0.00      PROA H
ATOM   1948  HG2 MET A 137      34.117 -34.717  51.367  1.00  0.00      PROA H
ATOM   1949  SD  MET A 137      36.448 -35.225  51.100  1.00  0.00      PROA S
ATOM   1950  CE  MET A 137      36.216 -35.654  52.841  1.00  0.00      PROA C
ATOM   1951  HE1 MET A 137      35.784 -36.656  53.051  1.00  0.00      PROA H
ATOM   1952  HE2 MET A 137      35.517 -34.934  53.316  1.00  0.00      PROA H
ATOM   1953  HE3 MET A 137      37.174 -35.704  53.401  1.00  0.00      PROA H
ATOM   1954  C   MET A 137      34.956 -31.285  49.355  1.00  0.00      PROA C
ATOM   1955  O   MET A 137      33.889 -30.706  49.169  1.00  0.00      PROA O
ATOM   1956  N   VAL A 138      36.092 -30.882  48.755  1.00  0.00      PROA N
ATOM   1957  HN  VAL A 138      36.911 -31.447  48.694  1.00  0.00      PROA H
ATOM   1958  CA  VAL A 138      36.259 -29.713  47.915  1.00  0.00      PROA C
ATOM   1959  HA  VAL A 138      35.326 -29.169  47.893  1.00  0.00      PROA H
ATOM   1960  CB  VAL A 138      37.201 -28.653  48.436  1.00  0.00      PROA C
ATOM   1961  HB  VAL A 138      38.225 -29.076  48.368  1.00  0.00      PROA H
ATOM   1962  CG1 VAL A 138      37.135 -27.360  47.506  1.00  0.00      PROA C
ATOM   1963 HG11 VAL A 138      37.520 -27.577  46.487  1.00  0.00      PROA H
ATOM   1964 HG12 VAL A 138      37.749 -26.588  48.019  1.00  0.00      PROA H
ATOM   1965 HG13 VAL A 138      36.058 -27.095  47.433  1.00  0.00      PROA H
ATOM   1966  CG2 VAL A 138      36.851 -28.322  49.938  1.00  0.00      PROA C
ATOM   1967 HG21 VAL A 138      36.878 -29.335  50.393  1.00  0.00      PROA H
ATOM   1968 HG22 VAL A 138      35.822 -27.941  50.113  1.00  0.00      PROA H
ATOM   1969 HG23 VAL A 138      37.604 -27.702  50.469  1.00  0.00      PROA H
ATOM   1970  C   VAL A 138      36.663 -30.125  46.534  1.00  0.00      PROA C
ATOM   1971  O   VAL A 138      37.597 -30.919  46.385  1.00  0.00      PROA O
ATOM   1972  N   ASP A 139      35.907 -29.720  45.483  1.00  0.00      PROA N
ATOM   1973  HN  ASP A 139      35.066 -29.207  45.630  1.00  0.00      PROA H
ATOM   1974  CA  ASP A 139      36.146 -30.283  44.144  1.00  0.00      PROA C
ATOM   1975  HA  ASP A 139      36.618 -31.254  44.136  1.00  0.00      PROA H
ATOM   1976  CB  ASP A 139      34.788 -30.549  43.408  1.00  0.00      PROA C
ATOM   1977  HB1 ASP A 139      34.061 -30.355  44.225  1.00  0.00      PROA H
ATOM   1978  HB2 ASP A 139      34.584 -31.618  43.184  1.00  0.00      PROA H
ATOM   1979  CG  ASP A 139      34.466 -29.683  42.212  1.00  0.00      PROA C
ATOM   1980  OD1 ASP A 139      34.650 -30.211  41.063  1.00  0.00      PROA O
ATOM   1981  OD2 ASP A 139      34.141 -28.459  42.398  1.00  0.00      PROA O
ATOM   1982  C   ASP A 139      37.140 -29.397  43.336  1.00  0.00      PROA C
ATOM   1983  O   ASP A 139      37.624 -28.367  43.758  1.00  0.00      PROA O
ATOM   1984  N   ALA A 140      37.456 -29.795  42.115  1.00  0.00      PROA N
ATOM   1985  HN  ALA A 140      36.968 -30.566  41.715  1.00  0.00      PROA H
ATOM   1986  CA  ALA A 140      38.356 -29.121  41.204  1.00  0.00      PROA C
ATOM   1987  HA  ALA A 140      39.383 -29.049  41.529  1.00  0.00      PROA H
ATOM   1988  CB  ALA A 140      38.400 -29.814  39.832  1.00  0.00      PROA C
ATOM   1989  HB1 ALA A 140      39.180 -29.300  39.230  1.00  0.00      PROA H
ATOM   1990  HB2 ALA A 140      37.482 -29.876  39.209  1.00  0.00      PROA H
ATOM   1991  HB3 ALA A 140      38.653 -30.893  39.909  1.00  0.00      PROA H
ATOM   1992  C   ALA A 140      37.910 -27.645  40.955  1.00  0.00      PROA C
ATOM   1993  O   ALA A 140      38.755 -26.683  40.821  1.00  0.00      PROA O
ATOM   1994  N   GLU A 141      36.642 -27.512  40.770  1.00  0.00      PROA N
ATOM   1995  HN  GLU A 141      36.056 -28.315  40.838  1.00  0.00      PROA H
ATOM   1996  CA  GLU A 141      36.020 -26.221  40.511  1.00  0.00      PROA C
ATOM   1997  HA  GLU A 141      36.729 -25.485  40.161  1.00  0.00      PROA H
ATOM   1998  CB  GLU A 141      34.900 -26.539  39.492  1.00  0.00      PROA C
ATOM   1999  HB1 GLU A 141      34.321 -25.623  39.245  1.00  0.00      PROA H
ATOM   2000  HB2 GLU A 141      34.261 -27.329  39.941  1.00  0.00      PROA H
ATOM   2001  CG  GLU A 141      35.385 -27.048  38.154  1.00  0.00      PROA C
ATOM   2002  HG1 GLU A 141      35.827 -28.050  38.344  1.00  0.00      PROA H
ATOM   2003  HG2 GLU A 141      36.101 -26.382  37.628  1.00  0.00      PROA H
ATOM   2004  CD  GLU A 141      34.261 -27.137  37.106  1.00  0.00      PROA C
ATOM   2005  OE1 GLU A 141      33.636 -28.242  37.072  1.00  0.00      PROA O
ATOM   2006  OE2 GLU A 141      33.988 -26.167  36.404  1.00  0.00      PROA O
ATOM   2007  C   GLU A 141      35.457 -25.519  41.737  1.00  0.00      PROA C
ATOM   2008  O   GLU A 141      34.687 -24.556  41.628  1.00  0.00      PROA O
ATOM   2009  N   GLY A 142      35.834 -26.028  42.928  1.00  0.00      PROA N
ATOM   2010  HN  GLY A 142      36.244 -26.923  43.086  1.00  0.00      PROA H
ATOM   2011  CA  GLY A 142      35.586 -25.164  44.048  1.00  0.00      PROA C
ATOM   2012  HA1 GLY A 142      35.518 -24.124  43.765  1.00  0.00      PROA H
ATOM   2013  HA2 GLY A 142      36.316 -25.224  44.842  1.00  0.00      PROA H
ATOM   2014  C   GLY A 142      34.254 -25.420  44.700  1.00  0.00      PROA C
ATOM   2015  O   GLY A 142      33.877 -24.745  45.616  1.00  0.00      PROA O
ATOM   2016  N   ASN A 143      33.539 -26.515  44.263  1.00  0.00      PROA N
ATOM   2017  HN  ASN A 143      33.782 -27.015  43.436  1.00  0.00      PROA H
ATOM   2018  CA  ASN A 143      32.265 -26.881  44.969  1.00  0.00      PROA C
ATOM   2019  HA  ASN A 143      31.755 -25.987  45.296  1.00  0.00      PROA H
ATOM   2020  CB  ASN A 143      31.267 -27.561  44.073  1.00  0.00      PROA C
ATOM   2021  HB1 ASN A 143      30.322 -27.628  44.653  1.00  0.00      PROA H
ATOM   2022  HB2 ASN A 143      31.625 -28.562  43.748  1.00  0.00      PROA H
ATOM   2023  CG  ASN A 143      31.091 -26.643  42.876  1.00  0.00      PROA C
ATOM   2024  OD1 ASN A 143      30.483 -25.581  42.958  1.00  0.00      PROA O
ATOM   2025  ND2 ASN A 143      31.706 -26.982  41.739  1.00  0.00      PROA N
ATOM   2026 HD21 ASN A 143      32.398 -27.700  41.815  1.00  0.00      PROA H
ATOM   2027 HD22 ASN A 143      31.677 -26.226  41.085  1.00  0.00      PROA H
ATOM   2028  C   ASN A 143      32.567 -27.641  46.236  1.00  0.00      PROA C
ATOM   2029  O   ASN A 143      33.452 -28.516  46.270  1.00  0.00      PROA O
ATOM   2030  N   THR A 144      31.711 -27.428  47.233  1.00  0.00      PROA N
ATOM   2031  HN  THR A 144      31.060 -26.674  47.201  1.00  0.00      PROA H
ATOM   2032  CA  THR A 144      31.552 -28.250  48.505  1.00  0.00      PROA C
ATOM   2033  HA  THR A 144      32.521 -28.718  48.606  1.00  0.00      PROA H
ATOM   2034  CB  THR A 144      31.325 -27.533  49.826  1.00  0.00      PROA C
ATOM   2035  HB  THR A 144      30.743 -28.134  50.558  1.00  0.00      PROA H
ATOM   2036  OG1 THR A 144      30.867 -26.201  49.512  1.00  0.00      PROA O
ATOM   2037  HG1 THR A 144      29.964 -26.473  49.334  1.00  0.00      PROA H
ATOM   2038  CG2 THR A 144      32.720 -27.438  50.509  1.00  0.00      PROA C
ATOM   2039 HG21 THR A 144      33.380 -26.997  49.731  1.00  0.00      PROA H
ATOM   2040 HG22 THR A 144      33.055 -28.467  50.759  1.00  0.00      PROA H
ATOM   2041 HG23 THR A 144      32.683 -26.879  51.468  1.00  0.00      PROA H
ATOM   2042  C   THR A 144      30.607 -29.385  48.303  1.00  0.00      PROA C
ATOM   2043  O   THR A 144      29.445 -29.129  48.160  1.00  0.00      PROA O
ATOM   2044  N   PHE A 145      31.091 -30.585  48.370  1.00  0.00      PROA N
ATOM   2045  HN  PHE A 145      32.058 -30.817  48.436  1.00  0.00      PROA H
ATOM   2046  CA  PHE A 145      30.237 -31.781  48.411  1.00  0.00      PROA C
ATOM   2047  HA  PHE A 145      29.208 -31.452  48.391  1.00  0.00      PROA H
ATOM   2048  CB  PHE A 145      30.337 -32.560  47.050  1.00  0.00      PROA C
ATOM   2049  HB1 PHE A 145      30.196 -31.948  46.134  1.00  0.00      PROA H
ATOM   2050  HB2 PHE A 145      29.519 -33.311  47.088  1.00  0.00      PROA H
ATOM   2051  CG  PHE A 145      31.673 -33.328  46.933  1.00  0.00      PROA C
ATOM   2052  CD1 PHE A 145      32.877 -32.693  46.589  1.00  0.00      PROA C
ATOM   2053  HD1 PHE A 145      32.821 -31.617  46.520  1.00  0.00      PROA H
ATOM   2054  CE1 PHE A 145      34.077 -33.435  46.275  1.00  0.00      PROA C
ATOM   2055  HE1 PHE A 145      35.058 -33.045  46.045  1.00  0.00      PROA H
ATOM   2056  CZ  PHE A 145      33.947 -34.764  46.145  1.00  0.00      PROA C
ATOM   2057  HZ  PHE A 145      34.840 -35.262  45.797  1.00  0.00      PROA H
ATOM   2058  CD2 PHE A 145      31.624 -34.740  46.875  1.00  0.00      PROA C
ATOM   2059  HD2 PHE A 145      30.785 -35.382  47.096  1.00  0.00      PROA H
ATOM   2060  CE2 PHE A 145      32.776 -35.487  46.517  1.00  0.00      PROA C
ATOM   2061  HE2 PHE A 145      32.780 -36.567  46.510  1.00  0.00      PROA H
ATOM   2062  C   PHE A 145      30.380 -32.541  49.725  1.00  0.00      PROA C
ATOM   2063  O   PHE A 145      31.420 -32.601  50.354  1.00  0.00      PROA O
ATOM   2064  N   SER A 146      29.243 -33.050  50.268  1.00  0.00      PROA N
ATOM   2065  HN  SER A 146      28.363 -32.997  49.802  1.00  0.00      PROA H
ATOM   2066  CA  SER A 146      29.214 -33.774  51.535  1.00  0.00      PROA C
ATOM   2067  HA  SER A 146      30.040 -33.413  52.130  1.00  0.00      PROA H
ATOM   2068  CB  SER A 146      27.875 -33.642  52.357  1.00  0.00      PROA C
ATOM   2069  HB1 SER A 146      27.062 -34.199  51.844  1.00  0.00      PROA H
ATOM   2070  HB2 SER A 146      27.629 -32.560  52.413  1.00  0.00      PROA H
ATOM   2071  OG  SER A 146      28.055 -34.068  53.701  1.00  0.00      PROA O
ATOM   2072  HG1 SER A 146      27.968 -35.024  53.717  1.00  0.00      PROA H
ATOM   2073  C   SER A 146      29.479 -35.251  51.189  1.00  0.00      PROA C
ATOM   2074  O   SER A 146      28.963 -35.698  50.177  1.00  0.00      PROA O
ATOM   2075  N   VAL A 147      30.393 -35.952  51.986  1.00  0.00      PROA N
ATOM   2076  HN  VAL A 147      30.933 -35.560  52.727  1.00  0.00      PROA H
ATOM   2077  CA  VAL A 147      30.637 -37.333  51.684  1.00  0.00      PROA C
ATOM   2078  HA  VAL A 147      29.913 -37.685  50.964  1.00  0.00      PROA H
ATOM   2079  CB  VAL A 147      31.983 -37.561  51.115  1.00  0.00      PROA C
ATOM   2080  HB  VAL A 147      32.681 -37.003  51.776  1.00  0.00      PROA H
ATOM   2081  CG1 VAL A 147      32.448 -39.044  51.072  1.00  0.00      PROA C
ATOM   2082 HG11 VAL A 147      32.593 -39.513  52.069  1.00  0.00      PROA H
ATOM   2083 HG12 VAL A 147      33.442 -38.928  50.591  1.00  0.00      PROA H
ATOM   2084 HG13 VAL A 147      31.812 -39.725  50.466  1.00  0.00      PROA H
ATOM   2085  CG2 VAL A 147      31.985 -37.105  49.660  1.00  0.00      PROA C
ATOM   2086 HG21 VAL A 147      31.896 -36.008  49.505  1.00  0.00      PROA H
ATOM   2087 HG22 VAL A 147      31.197 -37.550  49.015  1.00  0.00      PROA H
ATOM   2088 HG23 VAL A 147      32.971 -37.365  49.220  1.00  0.00      PROA H
ATOM   2089  C   VAL A 147      30.416 -37.975  53.042  1.00  0.00      PROA C
ATOM   2090  O   VAL A 147      31.215 -37.709  53.916  1.00  0.00      PROA O
ATOM   2091  N   PRO A 148      29.443 -38.799  53.208  1.00  0.00      PROA N
ATOM   2092  CD  PRO A 148      28.349 -38.928  52.276  1.00  0.00      PROA C
ATOM   2093  HD1 PRO A 148      28.621 -39.364  51.292  1.00  0.00      PROA H
ATOM   2094  HD2 PRO A 148      27.779 -38.009  52.020  1.00  0.00      PROA H
ATOM   2095  CA  PRO A 148      29.398 -39.689  54.333  1.00  0.00      PROA C
ATOM   2096  HA  PRO A 148      29.054 -39.000  55.090  1.00  0.00      PROA H
ATOM   2097  CB  PRO A 148      28.309 -40.697  53.882  1.00  0.00      PROA C
ATOM   2098  HB1 PRO A 148      27.747 -41.113  54.745  1.00  0.00      PROA H
ATOM   2099  HB2 PRO A 148      28.668 -41.517  53.224  1.00  0.00      PROA H
ATOM   2100  CG  PRO A 148      27.365 -39.873  52.978  1.00  0.00      PROA C
ATOM   2101  HG1 PRO A 148      26.787 -40.408  52.194  1.00  0.00      PROA H
ATOM   2102  HG2 PRO A 148      26.752 -39.200  53.614  1.00  0.00      PROA H
ATOM   2103  C   PRO A 148      30.640 -40.384  54.829  1.00  0.00      PROA C
ATOM   2104  O   PRO A 148      31.368 -40.924  53.972  1.00  0.00      PROA O
ATOM   2105  N   PRO A 149      31.020 -40.485  56.110  1.00  0.00      PROA N
ATOM   2106  CD  PRO A 149      30.217 -40.036  57.211  1.00  0.00      PROA C
ATOM   2107  HD1 PRO A 149      29.605 -40.816  57.714  1.00  0.00      PROA H
ATOM   2108  HD2 PRO A 149      29.496 -39.213  57.018  1.00  0.00      PROA H
ATOM   2109  CA  PRO A 149      32.351 -40.821  56.495  1.00  0.00      PROA C
ATOM   2110  HA  PRO A 149      32.997 -40.181  55.913  1.00  0.00      PROA H
ATOM   2111  CB  PRO A 149      32.378 -40.653  58.086  1.00  0.00      PROA C
ATOM   2112  HB1 PRO A 149      33.386 -40.270  58.354  1.00  0.00      PROA H
ATOM   2113  HB2 PRO A 149      32.073 -41.541  58.680  1.00  0.00      PROA H
ATOM   2114  CG  PRO A 149      31.254 -39.597  58.338  1.00  0.00      PROA C
ATOM   2115  HG1 PRO A 149      30.980 -39.676  59.411  1.00  0.00      PROA H
ATOM   2116  HG2 PRO A 149      31.629 -38.557  58.230  1.00  0.00      PROA H
ATOM   2117  C   PRO A 149      32.653 -42.220  56.191  1.00  0.00      PROA C
ATOM   2118  O   PRO A 149      33.866 -42.556  56.001  1.00  0.00      PROA O
ATOM   2119  N   GLU A 150      31.719 -43.124  55.943  1.00  0.00      PROA N
ATOM   2120  HN  GLU A 150      30.780 -42.792  55.911  1.00  0.00      PROA H
ATOM   2121  CA  GLU A 150      31.818 -44.538  55.707  1.00  0.00      PROA C
ATOM   2122  HA  GLU A 150      32.531 -44.932  56.416  1.00  0.00      PROA H
ATOM   2123  CB  GLU A 150      30.452 -45.190  55.975  1.00  0.00      PROA C
ATOM   2124  HB1 GLU A 150      30.431 -46.237  55.603  1.00  0.00      PROA H
ATOM   2125  HB2 GLU A 150      29.734 -44.559  55.410  1.00  0.00      PROA H
ATOM   2126  CG  GLU A 150      30.141 -45.154  57.501  1.00  0.00      PROA C
ATOM   2127  HG1 GLU A 150      30.025 -44.115  57.877  1.00  0.00      PROA H
ATOM   2128  HG2 GLU A 150      30.994 -45.719  57.933  1.00  0.00      PROA H
ATOM   2129  CD  GLU A 150      28.840 -45.933  57.851  1.00  0.00      PROA C
ATOM   2130  OE1 GLU A 150      27.886 -45.373  58.391  1.00  0.00      PROA O
ATOM   2131  OE2 GLU A 150      28.861 -47.177  57.653  1.00  0.00      PROA O
ATOM   2132  C   GLU A 150      32.385 -44.923  54.400  1.00  0.00      PROA C
ATOM   2133  O   GLU A 150      33.087 -45.994  54.262  1.00  0.00      PROA O
ATOM   2134  N   ARG A 151      32.298 -44.041  53.388  1.00  0.00      PROA N
ATOM   2135  HN  ARG A 151      31.715 -43.248  53.545  1.00  0.00      PROA H
ATOM   2136  CA  ARG A 151      33.222 -44.104  52.229  1.00  0.00      PROA C
ATOM   2137  HA  ARG A 151      33.130 -45.128  51.899  1.00  0.00      PROA H
ATOM   2138  CB  ARG A 151      32.791 -43.112  51.102  1.00  0.00      PROA C
ATOM   2139  HB1 ARG A 151      33.479 -43.354  50.264  1.00  0.00      PROA H
ATOM   2140  HB2 ARG A 151      32.868 -42.052  51.426  1.00  0.00      PROA H
ATOM   2141  CG  ARG A 151      31.267 -43.220  50.698  1.00  0.00      PROA C
ATOM   2142  HG1 ARG A 151      31.021 -42.625  49.793  1.00  0.00      PROA H
ATOM   2143  HG2 ARG A 151      30.635 -42.813  51.516  1.00  0.00      PROA H
ATOM   2144  CD  ARG A 151      30.788 -44.635  50.408  1.00  0.00      PROA C
ATOM   2145  HD1 ARG A 151      30.910 -45.280  51.304  1.00  0.00      PROA H
ATOM   2146  HD2 ARG A 151      31.389 -45.065  49.579  1.00  0.00      PROA H
ATOM   2147  NE  ARG A 151      29.398 -44.477  49.919  1.00  0.00      PROA N
ATOM   2148  HE  ARG A 151      29.253 -44.313  48.944  1.00  0.00      PROA H
ATOM   2149  CZ  ARG A 151      28.395 -44.183  50.633  1.00  0.00      PROA C
ATOM   2150  NH1 ARG A 151      28.252 -44.339  51.933  1.00  0.00      PROA N
ATOM   2151 HH11 ARG A 151      28.904 -44.976  52.345  1.00  0.00      PROA H
ATOM   2152 HH12 ARG A 151      27.346 -44.180  52.325  1.00  0.00      PROA H
ATOM   2153  NH2 ARG A 151      27.195 -43.959  50.121  1.00  0.00      PROA N
ATOM   2154 HH21 ARG A 151      26.950 -44.348  49.233  1.00  0.00      PROA H
ATOM   2155 HH22 ARG A 151      26.485 -43.897  50.822  1.00  0.00      PROA H
ATOM   2156  C   ARG A 151      34.699 -43.837  52.611  1.00  0.00      PROA C
ATOM   2157  O   ARG A 151      35.065 -43.097  53.532  1.00  0.00      PROA O
ATOM   2158  N   THR A 152      35.622 -44.569  51.925  1.00  0.00      PROA N
ATOM   2159  HN  THR A 152      35.285 -45.292  51.328  1.00  0.00      PROA H
ATOM   2160  CA  THR A 152      37.029 -44.345  51.946  1.00  0.00      PROA C
ATOM   2161  HA  THR A 152      37.348 -43.603  52.663  1.00  0.00      PROA H
ATOM   2162  CB  THR A 152      37.898 -45.558  52.385  1.00  0.00      PROA C
ATOM   2163  HB  THR A 152      37.877 -46.303  51.560  1.00  0.00      PROA H
ATOM   2164  OG1 THR A 152      37.432 -45.906  53.688  1.00  0.00      PROA O
ATOM   2165  HG1 THR A 152      37.936 -46.664  53.993  1.00  0.00      PROA H
ATOM   2166  CG2 THR A 152      39.389 -45.145  52.458  1.00  0.00      PROA C
ATOM   2167 HG21 THR A 152      39.500 -44.161  52.960  1.00  0.00      PROA H
ATOM   2168 HG22 THR A 152      39.858 -45.032  51.457  1.00  0.00      PROA H
ATOM   2169 HG23 THR A 152      39.927 -45.945  53.011  1.00  0.00      PROA H
ATOM   2170  C   THR A 152      37.629 -43.859  50.680  1.00  0.00      PROA C
ATOM   2171  O   THR A 152      37.575 -44.585  49.637  1.00  0.00      PROA O
ATOM   2172  N   SER A 153      38.265 -42.649  50.702  1.00  0.00      PROA N
ATOM   2173  HN  SER A 153      38.354 -42.056  51.499  1.00  0.00      PROA H
ATOM   2174  CA  SER A 153      39.008 -42.112  49.551  1.00  0.00      PROA C
ATOM   2175  HA  SER A 153      38.604 -42.424  48.599  1.00  0.00      PROA H
ATOM   2176  CB  SER A 153      39.034 -40.527  49.568  1.00  0.00      PROA C
ATOM   2177  HB1 SER A 153      39.651 -40.235  50.445  1.00  0.00      PROA H
ATOM   2178  HB2 SER A 153      37.990 -40.153  49.639  1.00  0.00      PROA H
ATOM   2179  OG  SER A 153      39.800 -39.989  48.431  1.00  0.00      PROA O
ATOM   2180  HG1 SER A 153      39.140 -39.938  47.735  1.00  0.00      PROA H
ATOM   2181  C   SER A 153      40.460 -42.490  49.681  1.00  0.00      PROA C
ATOM   2182  O   SER A 153      40.958 -42.589  50.824  1.00  0.00      PROA O
ATOM   2183  N   LYS A 154      41.172 -42.713  48.546  1.00  0.00      PROA N
ATOM   2184  HN  LYS A 154      40.699 -42.640  47.672  1.00  0.00      PROA H
ATOM   2185  CA  LYS A 154      42.552 -43.202  48.462  1.00  0.00      PROA C
ATOM   2186  HA  LYS A 154      42.884 -43.678  49.372  1.00  0.00      PROA H
ATOM   2187  CB  LYS A 154      42.723 -44.198  47.326  1.00  0.00      PROA C
ATOM   2188  HB1 LYS A 154      43.753 -44.602  47.220  1.00  0.00      PROA H
ATOM   2189  HB2 LYS A 154      42.502 -43.703  46.357  1.00  0.00      PROA H
ATOM   2190  CG  LYS A 154      41.742 -45.399  47.337  1.00  0.00      PROA C
ATOM   2191  HG1 LYS A 154      42.062 -46.051  46.496  1.00  0.00      PROA H
ATOM   2192  HG2 LYS A 154      40.758 -44.941  47.100  1.00  0.00      PROA H
ATOM   2193  CD  LYS A 154      41.790 -46.206  48.690  1.00  0.00      PROA C
ATOM   2194  HD1 LYS A 154      41.003 -46.954  48.452  1.00  0.00      PROA H
ATOM   2195  HD2 LYS A 154      41.527 -45.712  49.649  1.00  0.00      PROA H
ATOM   2196  CE  LYS A 154      43.110 -46.881  48.902  1.00  0.00      PROA C
ATOM   2197  HE1 LYS A 154      43.958 -46.171  49.005  1.00  0.00      PROA H
ATOM   2198  HE2 LYS A 154      43.434 -47.556  48.081  1.00  0.00      PROA H
ATOM   2199  NZ  LYS A 154      43.096 -47.474  50.223  1.00  0.00      PROA N
ATOM   2200  HZ1 LYS A 154      43.926 -48.081  50.378  1.00  0.00      PROA H
ATOM   2201  HZ2 LYS A 154      42.250 -48.076  50.286  1.00  0.00      PROA H
ATOM   2202  HZ3 LYS A 154      43.141 -46.783  50.999  1.00  0.00      PROA H
ATOM   2203  C   LYS A 154      43.543 -42.062  48.214  1.00  0.00      PROA C
ATOM   2204  O   LYS A 154      44.786 -42.221  48.363  1.00  0.00      PROA O
ATOM   2205  N   GLN A 155      42.925 -40.954  47.785  1.00  0.00      PROA N
ATOM   2206  HN  GLN A 155      41.938 -40.882  47.663  1.00  0.00      PROA H
ATOM   2207  CA  GLN A 155      43.530 -39.630  47.621  1.00  0.00      PROA C
ATOM   2208  HA  GLN A 155      44.412 -39.831  47.031  1.00  0.00      PROA H
ATOM   2209  CB  GLN A 155      42.607 -38.570  46.951  1.00  0.00      PROA C
ATOM   2210  HB1 GLN A 155      43.344 -37.795  46.651  1.00  0.00      PROA H
ATOM   2211  HB2 GLN A 155      41.798 -38.266  47.649  1.00  0.00      PROA H
ATOM   2212  CG  GLN A 155      41.876 -38.975  45.649  1.00  0.00      PROA C
ATOM   2213  HG1 GLN A 155      41.644 -38.056  45.069  1.00  0.00      PROA H
ATOM   2214  HG2 GLN A 155      40.882 -39.436  45.836  1.00  0.00      PROA H
ATOM   2215  CD  GLN A 155      42.805 -39.913  44.727  1.00  0.00      PROA C
ATOM   2216  OE1 GLN A 155      43.631 -39.469  44.003  1.00  0.00      PROA O
ATOM   2217  NE2 GLN A 155      42.483 -41.224  44.637  1.00  0.00      PROA N
ATOM   2218 HE21 GLN A 155      41.682 -41.608  45.095  1.00  0.00      PROA H
ATOM   2219 HE22 GLN A 155      43.097 -41.861  44.171  1.00  0.00      PROA H
ATOM   2220  C   GLN A 155      43.978 -39.059  49.008  1.00  0.00      PROA C
ATOM   2221  O   GLN A 155      43.367 -39.332  50.005  1.00  0.00      PROA O
ATOM   2222  N   VAL A 156      45.109 -38.267  48.986  1.00  0.00      PROA N
ATOM   2223  HN  VAL A 156      45.731 -38.272  48.206  1.00  0.00      PROA H
ATOM   2224  CA  VAL A 156      45.439 -37.360  50.083  1.00  0.00      PROA C
ATOM   2225  HA  VAL A 156      44.845 -37.656  50.935  1.00  0.00      PROA H
ATOM   2226  CB  VAL A 156      46.852 -37.510  50.470  1.00  0.00      PROA C
ATOM   2227  HB  VAL A 156      47.645 -37.369  49.705  1.00  0.00      PROA H
ATOM   2228  CG1 VAL A 156      47.241 -36.454  51.515  1.00  0.00      PROA C
ATOM   2229 HG11 VAL A 156      47.164 -35.469  51.007  1.00  0.00      PROA H
ATOM   2230 HG12 VAL A 156      48.322 -36.492  51.771  1.00  0.00      PROA H
ATOM   2231 HG13 VAL A 156      46.592 -36.639  52.397  1.00  0.00      PROA H
ATOM   2232  CG2 VAL A 156      47.014 -38.919  51.068  1.00  0.00      PROA C
ATOM   2233 HG21 VAL A 156      47.001 -39.601  50.191  1.00  0.00      PROA H
ATOM   2234 HG22 VAL A 156      46.170 -39.263  51.703  1.00  0.00      PROA H
ATOM   2235 HG23 VAL A 156      48.038 -39.022  51.486  1.00  0.00      PROA H
ATOM   2236  C   VAL A 156      45.029 -35.899  49.744  1.00  0.00      PROA C
ATOM   2237  O   VAL A 156      45.188 -35.344  48.674  1.00  0.00      PROA O
ATOM   2238  N   LEU A 157      44.272 -35.362  50.703  1.00  0.00      PROA N
ATOM   2239  HN  LEU A 157      44.081 -35.929  51.501  1.00  0.00      PROA H
ATOM   2240  CA  LEU A 157      43.498 -34.143  50.459  1.00  0.00      PROA C
ATOM   2241  HA  LEU A 157      43.668 -33.808  49.447  1.00  0.00      PROA H
ATOM   2242  CB  LEU A 157      41.946 -34.409  50.472  1.00  0.00      PROA C
ATOM   2243  HB1 LEU A 157      41.388 -33.462  50.311  1.00  0.00      PROA H
ATOM   2244  HB2 LEU A 157      41.710 -34.879  51.451  1.00  0.00      PROA H
ATOM   2245  CG  LEU A 157      41.448 -35.583  49.573  1.00  0.00      PROA C
ATOM   2246  HG  LEU A 157      41.991 -36.551  49.545  1.00  0.00      PROA H
ATOM   2247  CD1 LEU A 157      40.023 -35.967  50.067  1.00  0.00      PROA C
ATOM   2248 HD11 LEU A 157      39.585 -36.805  49.485  1.00  0.00      PROA H
ATOM   2249 HD12 LEU A 157      39.447 -35.046  49.833  1.00  0.00      PROA H
ATOM   2250 HD13 LEU A 157      40.121 -36.273  51.131  1.00  0.00      PROA H
ATOM   2251  CD2 LEU A 157      41.548 -35.193  48.103  1.00  0.00      PROA C
ATOM   2252 HD21 LEU A 157      41.349 -35.996  47.361  1.00  0.00      PROA H
ATOM   2253 HD22 LEU A 157      42.516 -34.758  47.772  1.00  0.00      PROA H
ATOM   2254 HD23 LEU A 157      40.816 -34.384  47.892  1.00  0.00      PROA H
ATOM   2255  C   LEU A 157      43.952 -33.085  51.492  1.00  0.00      PROA C
ATOM   2256  O   LEU A 157      44.033 -33.352  52.722  1.00  0.00      PROA O
ATOM   2257  N   PRO A 158      44.323 -31.783  51.056  1.00  0.00      PROA N
ATOM   2258  CD  PRO A 158      44.619 -31.346  49.673  1.00  0.00      PROA C
ATOM   2259  HD1 PRO A 158      43.723 -31.640  49.086  1.00  0.00      PROA H
ATOM   2260  HD2 PRO A 158      45.481 -31.931  49.287  1.00  0.00      PROA H
ATOM   2261  CA  PRO A 158      44.668 -30.701  52.031  1.00  0.00      PROA C
ATOM   2262  HA  PRO A 158      45.280 -31.181  52.780  1.00  0.00      PROA H
ATOM   2263  CB  PRO A 158      45.453 -29.599  51.207  1.00  0.00      PROA C
ATOM   2264  HB1 PRO A 158      46.538 -29.835  51.235  1.00  0.00      PROA H
ATOM   2265  HB2 PRO A 158      45.359 -28.640  51.759  1.00  0.00      PROA H
ATOM   2266  CG  PRO A 158      44.856 -29.795  49.783  1.00  0.00      PROA C
ATOM   2267  HG1 PRO A 158      43.852 -29.321  49.747  1.00  0.00      PROA H
ATOM   2268  HG2 PRO A 158      45.547 -29.311  49.060  1.00  0.00      PROA H
ATOM   2269  C   PRO A 158      43.413 -30.213  52.696  1.00  0.00      PROA C
ATOM   2270  O   PRO A 158      42.333 -30.269  52.095  1.00  0.00      PROA O
ATOM   2271  N   MET A 159      43.557 -29.676  53.900  1.00  0.00      PROA N
ATOM   2272  HN  MET A 159      44.425 -29.683  54.390  1.00  0.00      PROA H
ATOM   2273  CA  MET A 159      42.408 -29.036  54.547  1.00  0.00      PROA C
ATOM   2274  HA  MET A 159      41.525 -29.614  54.316  1.00  0.00      PROA H
ATOM   2275  CB  MET A 159      42.371 -29.269  56.095  1.00  0.00      PROA C
ATOM   2276  HB1 MET A 159      41.589 -28.577  56.476  1.00  0.00      PROA H
ATOM   2277  HB2 MET A 159      43.310 -28.965  56.606  1.00  0.00      PROA H
ATOM   2278  CG  MET A 159      42.127 -30.724  56.395  1.00  0.00      PROA C
ATOM   2279  HG1 MET A 159      42.862 -31.281  55.775  1.00  0.00      PROA H
ATOM   2280  HG2 MET A 159      41.075 -30.833  56.054  1.00  0.00      PROA H
ATOM   2281  SD  MET A 159      41.999 -31.105  58.171  1.00  0.00      PROA S
ATOM   2282  CE  MET A 159      40.277 -31.478  58.075  1.00  0.00      PROA C
ATOM   2283  HE1 MET A 159      40.090 -32.120  58.962  1.00  0.00      PROA H
ATOM   2284  HE2 MET A 159      39.997 -32.029  57.152  1.00  0.00      PROA H
ATOM   2285  HE3 MET A 159      39.573 -30.628  58.201  1.00  0.00      PROA H
ATOM   2286  C   MET A 159      42.273 -27.606  54.126  1.00  0.00      PROA C
ATOM   2287  O   MET A 159      43.245 -26.878  54.193  1.00  0.00      PROA O
ATOM   2288  N   LEU A 160      41.057 -27.214  53.690  1.00  0.00      PROA N
ATOM   2289  HN  LEU A 160      40.286 -27.802  53.459  1.00  0.00      PROA H
ATOM   2290  CA  LEU A 160      40.674 -25.831  53.576  1.00  0.00      PROA C
ATOM   2291  HA  LEU A 160      41.504 -25.226  53.911  1.00  0.00      PROA H
ATOM   2292  CB  LEU A 160      40.215 -25.493  52.106  1.00  0.00      PROA C
ATOM   2293  HB1 LEU A 160      39.881 -24.436  52.031  1.00  0.00      PROA H
ATOM   2294  HB2 LEU A 160      39.263 -26.009  51.857  1.00  0.00      PROA H
ATOM   2295  CG  LEU A 160      41.224 -25.759  50.963  1.00  0.00      PROA C
ATOM   2296  HG  LEU A 160      41.368 -26.856  51.060  1.00  0.00      PROA H
ATOM   2297  CD1 LEU A 160      40.582 -25.573  49.571  1.00  0.00      PROA C
ATOM   2298 HD11 LEU A 160      41.246 -25.672  48.686  1.00  0.00      PROA H
ATOM   2299 HD12 LEU A 160      40.117 -24.570  49.466  1.00  0.00      PROA H
ATOM   2300 HD13 LEU A 160      39.743 -26.280  49.399  1.00  0.00      PROA H
ATOM   2301  CD2 LEU A 160      42.592 -25.012  51.068  1.00  0.00      PROA C
ATOM   2302 HD21 LEU A 160      43.186 -25.445  51.902  1.00  0.00      PROA H
ATOM   2303 HD22 LEU A 160      42.347 -23.931  51.144  1.00  0.00      PROA H
ATOM   2304 HD23 LEU A 160      43.203 -25.099  50.145  1.00  0.00      PROA H
ATOM   2305  C   LEU A 160      39.547 -25.501  54.536  1.00  0.00      PROA C
ATOM   2306  O   LEU A 160      38.689 -26.386  54.775  1.00  0.00      PROA O
ATOM   2307  N   TYR A 161      39.473 -24.327  55.183  1.00  0.00      PROA N
ATOM   2308  HN  TYR A 161      40.108 -23.600  54.931  1.00  0.00      PROA H
ATOM   2309  CA  TYR A 161      38.357 -24.017  56.100  1.00  0.00      PROA C
ATOM   2310  HA  TYR A 161      37.517 -24.617  55.785  1.00  0.00      PROA H
ATOM   2311  CB  TYR A 161      38.830 -24.195  57.591  1.00  0.00      PROA C
ATOM   2312  HB1 TYR A 161      39.629 -23.454  57.806  1.00  0.00      PROA H
ATOM   2313  HB2 TYR A 161      39.233 -25.182  57.906  1.00  0.00      PROA H
ATOM   2314  CG  TYR A 161      37.602 -24.011  58.503  1.00  0.00      PROA C
ATOM   2315  CD1 TYR A 161      37.522 -22.889  59.319  1.00  0.00      PROA C
ATOM   2316  HD1 TYR A 161      38.197 -22.046  59.347  1.00  0.00      PROA H
ATOM   2317  CE1 TYR A 161      36.370 -22.667  60.052  1.00  0.00      PROA C
ATOM   2318  HE1 TYR A 161      36.299 -21.835  60.736  1.00  0.00      PROA H
ATOM   2319  CZ  TYR A 161      35.385 -23.630  60.121  1.00  0.00      PROA C
ATOM   2320  OH  TYR A 161      34.208 -23.430  60.905  1.00  0.00      PROA O
ATOM   2321  HH  TYR A 161      33.525 -23.848  60.377  1.00  0.00      PROA H
ATOM   2322  CD2 TYR A 161      36.585 -24.975  58.497  1.00  0.00      PROA C
ATOM   2323  HD2 TYR A 161      36.751 -25.912  57.985  1.00  0.00      PROA H
ATOM   2324  CE2 TYR A 161      35.408 -24.701  59.234  1.00  0.00      PROA C
ATOM   2325  HE2 TYR A 161      34.549 -25.354  59.190  1.00  0.00      PROA H
ATOM   2326  C   TYR A 161      38.001 -22.612  55.750  1.00  0.00      PROA C
ATOM   2327  O   TYR A 161      38.819 -21.881  55.176  1.00  0.00      PROA O
ATOM   2328  N   GLY A 162      36.776 -22.167  56.235  1.00  0.00      PROA N
ATOM   2329  HN  GLY A 162      36.328 -22.850  56.807  1.00  0.00      PROA H
ATOM   2330  CA  GLY A 162      36.203 -20.882  56.087  1.00  0.00      PROA C
ATOM   2331  HA1 GLY A 162      36.211 -20.719  55.020  1.00  0.00      PROA H
ATOM   2332  HA2 GLY A 162      36.736 -20.175  56.706  1.00  0.00      PROA H
ATOM   2333  C   GLY A 162      34.720 -20.956  56.470  1.00  0.00      PROA C
ATOM   2334  O   GLY A 162      34.296 -22.048  56.786  1.00  0.00      PROA O
ATOM   2335  N   PRO A 163      34.042 -19.838  56.465  1.00  0.00      PROA N
ATOM   2336  CD  PRO A 163      34.692 -18.567  56.638  1.00  0.00      PROA C
ATOM   2337  HD1 PRO A 163      35.421 -18.309  55.840  1.00  0.00      PROA H
ATOM   2338  HD2 PRO A 163      35.326 -18.583  57.550  1.00  0.00      PROA H
ATOM   2339  CA  PRO A 163      32.566 -19.701  56.247  1.00  0.00      PROA C
ATOM   2340  HA  PRO A 163      32.106 -20.062  57.156  1.00  0.00      PROA H
ATOM   2341  CB  PRO A 163      32.365 -18.182  56.006  1.00  0.00      PROA C
ATOM   2342  HB1 PRO A 163      31.375 -17.862  56.396  1.00  0.00      PROA H
ATOM   2343  HB2 PRO A 163      32.451 -18.053  54.906  1.00  0.00      PROA H
ATOM   2344  CG  PRO A 163      33.553 -17.549  56.835  1.00  0.00      PROA C
ATOM   2345  HG1 PRO A 163      33.822 -16.558  56.409  1.00  0.00      PROA H
ATOM   2346  HG2 PRO A 163      33.148 -17.589  57.869  1.00  0.00      PROA H
ATOM   2347  C   PRO A 163      31.987 -20.714  55.218  1.00  0.00      PROA C
ATOM   2348  O   PRO A 163      32.510 -20.814  54.090  1.00  0.00      PROA O
ATOM   2349  N   GLU A 164      30.822 -21.365  55.563  1.00  0.00      PROA N
ATOM   2350  HN  GLU A 164      30.348 -20.998  56.359  1.00  0.00      PROA H
ATOM   2351  CA  GLU A 164      30.176 -22.316  54.662  1.00  0.00      PROA C
ATOM   2352  HA  GLU A 164      30.938 -23.037  54.407  1.00  0.00      PROA H
ATOM   2353  CB  GLU A 164      29.021 -23.160  55.363  1.00  0.00      PROA C
ATOM   2354  HB1 GLU A 164      28.610 -23.845  54.591  1.00  0.00      PROA H
ATOM   2355  HB2 GLU A 164      28.139 -22.516  55.568  1.00  0.00      PROA H
ATOM   2356  CG  GLU A 164      29.391 -24.030  56.551  1.00  0.00      PROA C
ATOM   2357  HG1 GLU A 164      28.569 -24.292  57.251  1.00  0.00      PROA H
ATOM   2358  HG2 GLU A 164      30.070 -23.348  57.107  1.00  0.00      PROA H
ATOM   2359  CD  GLU A 164      30.228 -25.255  56.223  1.00  0.00      PROA C
ATOM   2360  OE1 GLU A 164      29.775 -26.069  55.430  1.00  0.00      PROA O
ATOM   2361  OE2 GLU A 164      31.361 -25.375  56.711  1.00  0.00      PROA O
ATOM   2362  C   GLU A 164      29.635 -21.601  53.416  1.00  0.00      PROA C
ATOM   2363  O   GLU A 164      28.820 -20.750  53.559  1.00  0.00      PROA O
ATOM   2364  N   GLY A 165      30.104 -21.963  52.184  1.00  0.00      PROA N
ATOM   2365  HN  GLY A 165      30.704 -22.759  52.184  1.00  0.00      PROA H
ATOM   2366  CA  GLY A 165      29.871 -21.347  50.945  1.00  0.00      PROA C
ATOM   2367  HA1 GLY A 165      29.128 -20.589  51.147  1.00  0.00      PROA H
ATOM   2368  HA2 GLY A 165      29.598 -22.028  50.152  1.00  0.00      PROA H
ATOM   2369  C   GLY A 165      30.928 -20.594  50.253  1.00  0.00      PROA C
ATOM   2370  O   GLY A 165      30.651 -19.719  49.435  1.00  0.00      PROA O
ATOM   2371  N   SER A 166      32.206 -20.894  50.606  1.00  0.00      PROA N
ATOM   2372  HN  SER A 166      32.331 -21.713  51.162  1.00  0.00      PROA H
ATOM   2373  CA  SER A 166      33.348 -20.055  50.208  1.00  0.00      PROA C
ATOM   2374  HA  SER A 166      33.116 -19.461  49.336  1.00  0.00      PROA H
ATOM   2375  CB  SER A 166      33.897 -19.206  51.325  1.00  0.00      PROA C
ATOM   2376  HB1 SER A 166      33.108 -18.538  51.732  1.00  0.00      PROA H
ATOM   2377  HB2 SER A 166      34.637 -18.502  50.890  1.00  0.00      PROA H
ATOM   2378  OG  SER A 166      34.553 -19.936  52.348  1.00  0.00      PROA O
ATOM   2379  HG1 SER A 166      33.857 -20.167  52.967  1.00  0.00      PROA H
ATOM   2380  C   SER A 166      34.500 -20.862  49.718  1.00  0.00      PROA C
ATOM   2381  O   SER A 166      35.553 -20.304  49.327  1.00  0.00      PROA O
ATOM   2382  N   ALA A 167      34.362 -22.163  49.442  1.00  0.00      PROA N
ATOM   2383  HN  ALA A 167      33.482 -22.586  49.641  1.00  0.00      PROA H
ATOM   2384  CA  ALA A 167      35.398 -23.116  49.063  1.00  0.00      PROA C
ATOM   2385  HA  ALA A 167      36.135 -23.040  49.848  1.00  0.00      PROA H
ATOM   2386  CB  ALA A 167      34.760 -24.546  48.924  1.00  0.00      PROA C
ATOM   2387  HB1 ALA A 167      35.499 -25.274  48.526  1.00  0.00      PROA H
ATOM   2388  HB2 ALA A 167      33.923 -24.636  48.198  1.00  0.00      PROA H
ATOM   2389  HB3 ALA A 167      34.560 -24.912  49.953  1.00  0.00      PROA H
ATOM   2390  C   ALA A 167      36.199 -22.696  47.852  1.00  0.00      PROA C
ATOM   2391  O   ALA A 167      37.439 -22.854  47.874  1.00  0.00      PROA O
ATOM   2392  N   ASN A 168      35.559 -22.112  46.782  1.00  0.00      PROA N
ATOM   2393  HN  ASN A 168      34.568 -22.012  46.747  1.00  0.00      PROA H
ATOM   2394  CA  ASN A 168      36.127 -21.609  45.551  1.00  0.00      PROA C
ATOM   2395  HA  ASN A 168      36.657 -22.438  45.105  1.00  0.00      PROA H
ATOM   2396  CB  ASN A 168      35.001 -21.153  44.600  1.00  0.00      PROA C
ATOM   2397  HB1 ASN A 168      34.445 -20.266  44.973  1.00  0.00      PROA H
ATOM   2398  HB2 ASN A 168      34.287 -22.002  44.533  1.00  0.00      PROA H
ATOM   2399  CG  ASN A 168      35.611 -20.839  43.182  1.00  0.00      PROA C
ATOM   2400  OD1 ASN A 168      35.965 -19.738  42.797  1.00  0.00      PROA O
ATOM   2401  ND2 ASN A 168      35.542 -21.874  42.336  1.00  0.00      PROA N
ATOM   2402 HD21 ASN A 168      35.485 -21.681  41.356  1.00  0.00      PROA H
ATOM   2403 HD22 ASN A 168      35.199 -22.786  42.558  1.00  0.00      PROA H
ATOM   2404  C   ASN A 168      37.127 -20.490  45.782  1.00  0.00      PROA C
ATOM   2405  O   ASN A 168      38.178 -20.447  45.163  1.00  0.00      PROA O
ATOM   2406  N   GLU A 169      36.830 -19.599  46.773  1.00  0.00      PROA N
ATOM   2407  HN  GLU A 169      35.991 -19.590  47.313  1.00  0.00      PROA H
ATOM   2408  CA  GLU A 169      37.679 -18.511  47.173  1.00  0.00      PROA C
ATOM   2409  HA  GLU A 169      38.058 -18.074  46.261  1.00  0.00      PROA H
ATOM   2410  CB  GLU A 169      36.852 -17.444  47.812  1.00  0.00      PROA C
ATOM   2411  HB1 GLU A 169      36.235 -17.967  48.574  1.00  0.00      PROA H
ATOM   2412  HB2 GLU A 169      36.081 -16.976  47.163  1.00  0.00      PROA H
ATOM   2413  CG  GLU A 169      37.650 -16.268  48.369  1.00  0.00      PROA C
ATOM   2414  HG1 GLU A 169      38.249 -15.803  47.557  1.00  0.00      PROA H
ATOM   2415  HG2 GLU A 169      38.415 -16.688  49.058  1.00  0.00      PROA H
ATOM   2416  CD  GLU A 169      36.736 -15.225  49.000  1.00  0.00      PROA C
ATOM   2417  OE1 GLU A 169      37.308 -14.172  49.339  1.00  0.00      PROA O
ATOM   2418  OE2 GLU A 169      35.511 -15.305  49.180  1.00  0.00      PROA O
ATOM   2419  C   GLU A 169      38.927 -18.907  47.930  1.00  0.00      PROA C
ATOM   2420  O   GLU A 169      40.033 -18.381  47.754  1.00  0.00      PROA O
ATOM   2421  N   VAL A 170      38.717 -19.933  48.897  1.00  0.00      PROA N
ATOM   2422  HN  VAL A 170      37.802 -20.133  49.239  1.00  0.00      PROA H
ATOM   2423  CA  VAL A 170      39.857 -20.580  49.570  1.00  0.00      PROA C
ATOM   2424  HA  VAL A 170      40.527 -19.878  50.045  1.00  0.00      PROA H
ATOM   2425  CB  VAL A 170      39.528 -21.418  50.801  1.00  0.00      PROA C
ATOM   2426  HB  VAL A 170      39.372 -22.472  50.488  1.00  0.00      PROA H
ATOM   2427  CG1 VAL A 170      40.739 -21.343  51.774  1.00  0.00      PROA C
ATOM   2428 HG11 VAL A 170      40.483 -22.011  52.624  1.00  0.00      PROA H
ATOM   2429 HG12 VAL A 170      40.880 -20.312  52.162  1.00  0.00      PROA H
ATOM   2430 HG13 VAL A 170      41.730 -21.636  51.365  1.00  0.00      PROA H
ATOM   2431  CG2 VAL A 170      38.287 -20.968  51.575  1.00  0.00      PROA C
ATOM   2432 HG21 VAL A 170      38.272 -21.600  52.489  1.00  0.00      PROA H
ATOM   2433 HG22 VAL A 170      37.342 -21.148  51.020  1.00  0.00      PROA H
ATOM   2434 HG23 VAL A 170      38.348 -19.872  51.750  1.00  0.00      PROA H
ATOM   2435  C   VAL A 170      40.639 -21.378  48.585  1.00  0.00      PROA C
ATOM   2436  O   VAL A 170      41.901 -21.370  48.575  1.00  0.00      PROA O
ATOM   2437  N   LEU A 171      40.051 -22.213  47.635  1.00  0.00      PROA N
ATOM   2438  HN  LEU A 171      39.071 -22.385  47.685  1.00  0.00      PROA H
ATOM   2439  CA  LEU A 171      40.800 -22.940  46.602  1.00  0.00      PROA C
ATOM   2440  HA  LEU A 171      41.532 -23.436  47.222  1.00  0.00      PROA H
ATOM   2441  CB  LEU A 171      39.771 -23.815  45.773  1.00  0.00      PROA C
ATOM   2442  HB1 LEU A 171      38.914 -23.213  45.402  1.00  0.00      PROA H
ATOM   2443  HB2 LEU A 171      39.313 -24.562  46.456  1.00  0.00      PROA H
ATOM   2444  CG  LEU A 171      40.441 -24.597  44.585  1.00  0.00      PROA C
ATOM   2445  HG  LEU A 171      40.787 -23.809  43.882  1.00  0.00      PROA H
ATOM   2446  CD1 LEU A 171      41.546 -25.605  45.042  1.00  0.00      PROA C
ATOM   2447 HD11 LEU A 171      41.672 -26.481  44.371  1.00  0.00      PROA H
ATOM   2448 HD12 LEU A 171      41.371 -26.024  46.056  1.00  0.00      PROA H
ATOM   2449 HD13 LEU A 171      42.524 -25.082  44.976  1.00  0.00      PROA H
ATOM   2450  CD2 LEU A 171      39.273 -25.422  43.998  1.00  0.00      PROA C
ATOM   2451 HD21 LEU A 171      38.882 -26.237  44.644  1.00  0.00      PROA H
ATOM   2452 HD22 LEU A 171      39.758 -25.850  43.095  1.00  0.00      PROA H
ATOM   2453 HD23 LEU A 171      38.378 -24.817  43.741  1.00  0.00      PROA H
ATOM   2454  C   LEU A 171      41.684 -22.084  45.645  1.00  0.00      PROA C
ATOM   2455  O   LEU A 171      42.887 -22.291  45.461  1.00  0.00      PROA O
ATOM   2456  N   GLN A 172      41.091 -20.915  45.219  1.00  0.00      PROA N
ATOM   2457  HN  GLN A 172      40.113 -20.782  45.356  1.00  0.00      PROA H
ATOM   2458  CA  GLN A 172      41.795 -19.864  44.508  1.00  0.00      PROA C
ATOM   2459  HA  GLN A 172      42.287 -20.283  43.643  1.00  0.00      PROA H
ATOM   2460  CB  GLN A 172      40.845 -18.866  43.853  1.00  0.00      PROA C
ATOM   2461  HB1 GLN A 172      41.379 -17.944  43.538  1.00  0.00      PROA H
ATOM   2462  HB2 GLN A 172      40.183 -18.403  44.615  1.00  0.00      PROA H
ATOM   2463  CG  GLN A 172      39.914 -19.401  42.775  1.00  0.00      PROA C
ATOM   2464  HG1 GLN A 172      39.222 -18.662  42.317  1.00  0.00      PROA H
ATOM   2465  HG2 GLN A 172      39.265 -20.200  43.194  1.00  0.00      PROA H
ATOM   2466  CD  GLN A 172      40.713 -20.126  41.660  1.00  0.00      PROA C
ATOM   2467  OE1 GLN A 172      40.389 -21.236  41.121  1.00  0.00      PROA O
ATOM   2468  NE2 GLN A 172      41.857 -19.388  41.262  1.00  0.00      PROA N
ATOM   2469 HE21 GLN A 172      41.976 -18.452  41.592  1.00  0.00      PROA H
ATOM   2470 HE22 GLN A 172      42.277 -19.772  40.440  1.00  0.00      PROA H
ATOM   2471  C   GLN A 172      42.901 -19.220  45.330  1.00  0.00      PROA C
ATOM   2472  O   GLN A 172      43.989 -18.973  44.730  1.00  0.00      PROA O
ATOM   2473  N   GLY A 173      42.736 -18.972  46.632  1.00  0.00      PROA N
ATOM   2474  HN  GLY A 173      41.823 -19.103  47.011  1.00  0.00      PROA H
ATOM   2475  CA  GLY A 173      43.865 -18.519  47.568  1.00  0.00      PROA C
ATOM   2476  HA1 GLY A 173      43.325 -18.443  48.500  1.00  0.00      PROA H
ATOM   2477  HA2 GLY A 173      44.219 -17.572  47.189  1.00  0.00      PROA H
ATOM   2478  C   GLY A 173      44.974 -19.576  47.651  1.00  0.00      PROA C
ATOM   2479  O   GLY A 173      46.131 -19.301  47.552  1.00  0.00      PROA O
ATOM   2480  N   TYR A 174      44.623 -20.884  47.884  1.00  0.00      PROA N
ATOM   2481  HN  TYR A 174      43.698 -21.131  48.161  1.00  0.00      PROA H
ATOM   2482  CA  TYR A 174      45.524 -22.007  47.706  1.00  0.00      PROA C
ATOM   2483  HA  TYR A 174      46.371 -21.798  48.343  1.00  0.00      PROA H
ATOM   2484  CB  TYR A 174      44.813 -23.369  48.097  1.00  0.00      PROA C
ATOM   2485  HB1 TYR A 174      43.720 -23.336  47.902  1.00  0.00      PROA H
ATOM   2486  HB2 TYR A 174      44.816 -23.397  49.207  1.00  0.00      PROA H
ATOM   2487  CG  TYR A 174      45.451 -24.669  47.707  1.00  0.00      PROA C
ATOM   2488  CD1 TYR A 174      44.657 -25.535  46.927  1.00  0.00      PROA C
ATOM   2489  HD1 TYR A 174      43.615 -25.369  46.696  1.00  0.00      PROA H
ATOM   2490  CE1 TYR A 174      45.116 -26.823  46.541  1.00  0.00      PROA C
ATOM   2491  HE1 TYR A 174      44.595 -27.489  45.869  1.00  0.00      PROA H
ATOM   2492  CZ  TYR A 174      46.434 -27.122  46.870  1.00  0.00      PROA C
ATOM   2493  OH  TYR A 174      47.007 -28.384  46.605  1.00  0.00      PROA O
ATOM   2494  HH  TYR A 174      46.338 -28.967  46.239  1.00  0.00      PROA H
ATOM   2495  CD2 TYR A 174      46.819 -25.018  48.066  1.00  0.00      PROA C
ATOM   2496  HD2 TYR A 174      47.477 -24.344  48.593  1.00  0.00      PROA H
ATOM   2497  CE2 TYR A 174      47.312 -26.256  47.637  1.00  0.00      PROA C
ATOM   2498  HE2 TYR A 174      48.298 -26.612  47.896  1.00  0.00      PROA H
ATOM   2499  C   TYR A 174      46.314 -22.058  46.397  1.00  0.00      PROA C
ATOM   2500  O   TYR A 174      47.533 -22.105  46.334  1.00  0.00      PROA O
ATOM   2501  N   ARG A 175      45.550 -21.839  45.280  1.00  0.00      PROA N
ATOM   2502  HN  ARG A 175      44.565 -21.694  45.345  1.00  0.00      PROA H
ATOM   2503  CA  ARG A 175      46.163 -21.757  43.983  1.00  0.00      PROA C
ATOM   2504  HA  ARG A 175      46.872 -22.555  43.816  1.00  0.00      PROA H
ATOM   2505  CB  ARG A 175      45.217 -21.780  42.790  1.00  0.00      PROA C
ATOM   2506  HB1 ARG A 175      45.722 -21.450  41.857  1.00  0.00      PROA H
ATOM   2507  HB2 ARG A 175      44.459 -20.977  42.916  1.00  0.00      PROA H
ATOM   2508  CG  ARG A 175      44.463 -23.063  42.689  1.00  0.00      PROA C
ATOM   2509  HG1 ARG A 175      44.088 -23.350  43.694  1.00  0.00      PROA H
ATOM   2510  HG2 ARG A 175      45.186 -23.857  42.405  1.00  0.00      PROA H
ATOM   2511  CD  ARG A 175      43.341 -22.998  41.724  1.00  0.00      PROA C
ATOM   2512  HD1 ARG A 175      43.611 -22.545  40.746  1.00  0.00      PROA H
ATOM   2513  HD2 ARG A 175      42.552 -22.364  42.182  1.00  0.00      PROA H
ATOM   2514  NE  ARG A 175      42.779 -24.339  41.562  1.00  0.00      PROA N
ATOM   2515  HE  ARG A 175      43.489 -25.031  41.690  1.00  0.00      PROA H
ATOM   2516  CZ  ARG A 175      41.646 -24.685  40.913  1.00  0.00      PROA C
ATOM   2517  NH1 ARG A 175      40.730 -23.892  40.478  1.00  0.00      PROA N
ATOM   2518 HH11 ARG A 175      40.932 -22.932  40.667  1.00  0.00      PROA H
ATOM   2519 HH12 ARG A 175      40.035 -24.227  39.841  1.00  0.00      PROA H
ATOM   2520  NH2 ARG A 175      41.401 -26.015  40.884  1.00  0.00      PROA N
ATOM   2521 HH21 ARG A 175      40.443 -26.298  40.946  1.00  0.00      PROA H
ATOM   2522 HH22 ARG A 175      42.173 -26.535  41.248  1.00  0.00      PROA H
ATOM   2523  C   ARG A 175      47.062 -20.547  43.739  1.00  0.00      PROA C
ATOM   2524  O   ARG A 175      48.043 -20.643  42.989  1.00  0.00      PROA O
ATOM   2525  N   GLU A 176      46.778 -19.329  44.288  1.00  0.00      PROA N
ATOM   2526  HN  GLU A 176      45.872 -19.265  44.699  1.00  0.00      PROA H
ATOM   2527  CA  GLU A 176      47.568 -18.113  44.224  1.00  0.00      PROA C
ATOM   2528  HA  GLU A 176      47.727 -17.701  43.239  1.00  0.00      PROA H
ATOM   2529  CB  GLU A 176      46.829 -16.992  44.965  1.00  0.00      PROA C
ATOM   2530  HB1 GLU A 176      47.646 -16.248  45.086  1.00  0.00      PROA H
ATOM   2531  HB2 GLU A 176      46.438 -17.322  45.951  1.00  0.00      PROA H
ATOM   2532  CG  GLU A 176      45.705 -16.401  44.054  1.00  0.00      PROA C
ATOM   2533  HG1 GLU A 176      45.060 -15.704  44.631  1.00  0.00      PROA H
ATOM   2534  HG2 GLU A 176      45.017 -17.175  43.653  1.00  0.00      PROA H
ATOM   2535  CD  GLU A 176      46.181 -15.502  42.829  1.00  0.00      PROA C
ATOM   2536  OE1 GLU A 176      46.190 -14.229  43.006  1.00  0.00      PROA O
ATOM   2537  OE2 GLU A 176      46.583 -16.060  41.756  1.00  0.00      PROA O
ATOM   2538  C   GLU A 176      48.942 -18.234  44.746  1.00  0.00      PROA C
ATOM   2539  O   GLU A 176      49.950 -17.783  44.104  1.00  0.00      PROA O
ATOM   2540  N   MET A 177      49.032 -18.907  45.885  1.00  0.00      PROA N
ATOM   2541  HN  MET A 177      48.151 -19.077  46.320  1.00  0.00      PROA H
ATOM   2542  CA  MET A 177      50.291 -19.141  46.596  1.00  0.00      PROA C
ATOM   2543  HA  MET A 177      51.021 -18.424  46.251  1.00  0.00      PROA H
ATOM   2544  CB  MET A 177      50.019 -19.138  48.186  1.00  0.00      PROA C
ATOM   2545  HB1 MET A 177      51.008 -19.260  48.678  1.00  0.00      PROA H
ATOM   2546  HB2 MET A 177      49.313 -19.989  48.290  1.00  0.00      PROA H
ATOM   2547  CG  MET A 177      49.303 -17.900  48.775  1.00  0.00      PROA C
ATOM   2548  HG1 MET A 177      48.260 -17.918  48.394  1.00  0.00      PROA H
ATOM   2549  HG2 MET A 177      49.865 -16.961  48.583  1.00  0.00      PROA H
ATOM   2550  SD  MET A 177      49.101 -17.885  50.571  1.00  0.00      PROA S
ATOM   2551  CE  MET A 177      47.616 -18.907  50.649  1.00  0.00      PROA C
ATOM   2552  HE1 MET A 177      47.482 -19.227  51.705  1.00  0.00      PROA H
ATOM   2553  HE2 MET A 177      47.692 -19.826  50.029  1.00  0.00      PROA H
ATOM   2554  HE3 MET A 177      46.744 -18.328  50.279  1.00  0.00      PROA H
ATOM   2555  C   MET A 177      50.811 -20.502  46.183  1.00  0.00      PROA C
ATOM   2556  O   MET A 177      51.797 -21.055  46.628  1.00  0.00      PROA O
ATOM   2557  N   GLY A 178      50.084 -21.242  45.300  1.00  0.00      PROA N
ATOM   2558  HN  GLY A 178      49.188 -20.921  45.003  1.00  0.00      PROA H
ATOM   2559  CA  GLY A 178      50.227 -22.688  44.980  1.00  0.00      PROA C
ATOM   2560  HA1 GLY A 178      49.582 -22.942  44.152  1.00  0.00      PROA H
ATOM   2561  HA2 GLY A 178      49.880 -23.220  45.854  1.00  0.00      PROA H
ATOM   2562  C   GLY A 178      51.684 -22.987  44.583  1.00  0.00      PROA C
ATOM   2563  O   GLY A 178      52.337 -23.976  44.947  1.00  0.00      PROA O
ATOM   2564  N   GLN A 179      52.192 -22.127  43.699  1.00  0.00      PROA N
ATOM   2565  HN  GLN A 179      51.610 -21.381  43.385  1.00  0.00      PROA H
ATOM   2566  CA  GLN A 179      53.517 -22.263  43.109  1.00  0.00      PROA C
ATOM   2567  HA  GLN A 179      53.639 -23.326  42.964  1.00  0.00      PROA H
ATOM   2568  CB  GLN A 179      53.568 -21.564  41.736  1.00  0.00      PROA C
ATOM   2569  HB1 GLN A 179      52.741 -22.037  41.165  1.00  0.00      PROA H
ATOM   2570  HB2 GLN A 179      54.517 -21.765  41.195  1.00  0.00      PROA H
ATOM   2571  CG  GLN A 179      53.353 -20.003  41.601  1.00  0.00      PROA C
ATOM   2572  HG1 GLN A 179      53.259 -19.760  40.521  1.00  0.00      PROA H
ATOM   2573  HG2 GLN A 179      54.275 -19.453  41.890  1.00  0.00      PROA H
ATOM   2574  CD  GLN A 179      52.267 -19.312  42.408  1.00  0.00      PROA C
ATOM   2575  OE1 GLN A 179      52.505 -18.405  43.231  1.00  0.00      PROA O
ATOM   2576  NE2 GLN A 179      51.043 -19.801  42.230  1.00  0.00      PROA N
ATOM   2577 HE21 GLN A 179      50.871 -20.213  41.335  1.00  0.00      PROA H
ATOM   2578 HE22 GLN A 179      50.299 -19.515  42.833  1.00  0.00      PROA H
ATOM   2579  C   GLN A 179      54.651 -21.776  43.994  1.00  0.00      PROA C
ATOM   2580  O   GLN A 179      55.665 -22.388  43.969  1.00  0.00      PROA O
ATOM   2581  N   MET A 180      54.384 -20.753  44.791  1.00  0.00      PROA N
ATOM   2582  HN  MET A 180      53.534 -20.232  44.782  1.00  0.00      PROA H
ATOM   2583  CA  MET A 180      55.297 -20.335  45.926  1.00  0.00      PROA C
ATOM   2584  HA  MET A 180      56.165 -19.848  45.505  1.00  0.00      PROA H
ATOM   2585  CB  MET A 180      54.625 -19.194  46.703  1.00  0.00      PROA C
ATOM   2586  HB1 MET A 180      55.186 -18.903  47.617  1.00  0.00      PROA H
ATOM   2587  HB2 MET A 180      53.612 -19.500  47.041  1.00  0.00      PROA H
ATOM   2588  CG  MET A 180      54.585 -17.909  45.902  1.00  0.00      PROA C
ATOM   2589  HG1 MET A 180      54.287 -18.201  44.873  1.00  0.00      PROA H
ATOM   2590  HG2 MET A 180      55.633 -17.584  45.728  1.00  0.00      PROA H
ATOM   2591  SD  MET A 180      53.729 -16.443  46.536  1.00  0.00      PROA S
ATOM   2592  CE  MET A 180      55.104 -16.097  47.729  1.00  0.00      PROA C
ATOM   2593  HE1 MET A 180      55.948 -15.704  47.123  1.00  0.00      PROA H
ATOM   2594  HE2 MET A 180      55.608 -16.933  48.258  1.00  0.00      PROA H
ATOM   2595  HE3 MET A 180      54.903 -15.247  48.417  1.00  0.00      PROA H
ATOM   2596  C   MET A 180      55.666 -21.458  46.907  1.00  0.00      PROA C
ATOM   2597  O   MET A 180      56.798 -21.576  47.312  1.00  0.00      PROA O
ATOM   2598  N   LEU A 181      54.752 -22.353  47.202  1.00  0.00      PROA N
ATOM   2599  HN  LEU A 181      53.806 -22.189  46.932  1.00  0.00      PROA H
ATOM   2600  CA  LEU A 181      55.057 -23.476  48.021  1.00  0.00      PROA C
ATOM   2601  HA  LEU A 181      55.827 -23.136  48.698  1.00  0.00      PROA H
ATOM   2602  CB  LEU A 181      53.802 -23.796  48.835  1.00  0.00      PROA C
ATOM   2603  HB1 LEU A 181      54.095 -24.570  49.577  1.00  0.00      PROA H
ATOM   2604  HB2 LEU A 181      52.987 -24.100  48.144  1.00  0.00      PROA H
ATOM   2605  CG  LEU A 181      53.205 -22.673  49.718  1.00  0.00      PROA C
ATOM   2606  HG  LEU A 181      53.087 -21.682  49.229  1.00  0.00      PROA H
ATOM   2607  CD1 LEU A 181      51.844 -23.119  50.261  1.00  0.00      PROA C
ATOM   2608 HD11 LEU A 181      51.051 -22.820  49.543  1.00  0.00      PROA H
ATOM   2609 HD12 LEU A 181      51.650 -22.485  51.153  1.00  0.00      PROA H
ATOM   2610 HD13 LEU A 181      51.763 -24.204  50.485  1.00  0.00      PROA H
ATOM   2611  CD2 LEU A 181      54.136 -22.503  50.909  1.00  0.00      PROA C
ATOM   2612 HD21 LEU A 181      54.268 -23.446  51.481  1.00  0.00      PROA H
ATOM   2613 HD22 LEU A 181      53.687 -21.807  51.649  1.00  0.00      PROA H
ATOM   2614 HD23 LEU A 181      55.056 -22.027  50.508  1.00  0.00      PROA H
ATOM   2615  C   LEU A 181      55.594 -24.657  47.330  1.00  0.00      PROA C
ATOM   2616  O   LEU A 181      56.471 -25.315  47.899  1.00  0.00      PROA O
ATOM   2617  N   ALA A 182      55.066 -25.091  46.148  1.00  0.00      PROA N
ATOM   2618  HN  ALA A 182      54.190 -24.666  45.933  1.00  0.00      PROA H
ATOM   2619  CA  ALA A 182      55.535 -26.158  45.361  1.00  0.00      PROA C
ATOM   2620  HA  ALA A 182      55.478 -27.036  45.989  1.00  0.00      PROA H
ATOM   2621  CB  ALA A 182      54.632 -26.229  44.017  1.00  0.00      PROA C
ATOM   2622  HB1 ALA A 182      54.874 -25.378  43.346  1.00  0.00      PROA H
ATOM   2623  HB2 ALA A 182      53.544 -26.103  44.202  1.00  0.00      PROA H
ATOM   2624  HB3 ALA A 182      54.847 -27.201  43.523  1.00  0.00      PROA H
ATOM   2625  C   ALA A 182      56.933 -25.926  44.840  1.00  0.00      PROA C
ATOM   2626  O   ALA A 182      57.648 -26.888  44.828  1.00  0.00      PROA O
ATOM   2627  N   LYS A 183      57.372 -24.716  44.518  1.00  0.00      PROA N
ATOM   2628  HN  LYS A 183      56.802 -23.898  44.519  1.00  0.00      PROA H
ATOM   2629  CA  LYS A 183      58.810 -24.452  44.170  1.00  0.00      PROA C
ATOM   2630  HA  LYS A 183      59.058 -25.106  43.347  1.00  0.00      PROA H
ATOM   2631  CB  LYS A 183      59.033 -22.953  43.797  1.00  0.00      PROA C
ATOM   2632  HB1 LYS A 183      58.907 -22.338  44.714  1.00  0.00      PROA H
ATOM   2633  HB2 LYS A 183      58.284 -22.659  43.031  1.00  0.00      PROA H
ATOM   2634  CG  LYS A 183      60.263 -22.477  42.946  1.00  0.00      PROA C
ATOM   2635  HG1 LYS A 183      60.232 -23.149  42.062  1.00  0.00      PROA H
ATOM   2636  HG2 LYS A 183      61.180 -22.576  43.564  1.00  0.00      PROA H
ATOM   2637  CD  LYS A 183      60.199 -20.973  42.452  1.00  0.00      PROA C
ATOM   2638  HD1 LYS A 183      59.849 -20.351  43.303  1.00  0.00      PROA H
ATOM   2639  HD2 LYS A 183      59.457 -20.890  41.630  1.00  0.00      PROA H
ATOM   2640  CE  LYS A 183      61.497 -20.375  42.039  1.00  0.00      PROA C
ATOM   2641  HE1 LYS A 183      61.243 -19.305  41.880  1.00  0.00      PROA H
ATOM   2642  HE2 LYS A 183      61.941 -20.807  41.117  1.00  0.00      PROA H
ATOM   2643  NZ  LYS A 183      62.541 -20.563  43.065  1.00  0.00      PROA N
ATOM   2644  HZ1 LYS A 183      63.028 -19.653  43.192  1.00  0.00      PROA H
ATOM   2645  HZ2 LYS A 183      63.179 -21.371  42.918  1.00  0.00      PROA H
ATOM   2646  HZ3 LYS A 183      62.041 -20.842  43.933  1.00  0.00      PROA H
ATOM   2647  C   LYS A 183      59.765 -24.792  45.356  1.00  0.00      PROA C
ATOM   2648  O   LYS A 183      60.855 -25.327  45.050  1.00  0.00      PROA O
ATOM   2649  N   ASP A 184      59.360 -24.584  46.636  1.00  0.00      PROA N
ATOM   2650  HN  ASP A 184      58.427 -24.268  46.793  1.00  0.00      PROA H
ATOM   2651  CA  ASP A 184      60.300 -24.763  47.764  1.00  0.00      PROA C
ATOM   2652  HA  ASP A 184      61.296 -25.028  47.439  1.00  0.00      PROA H
ATOM   2653  CB  ASP A 184      60.313 -23.535  48.695  1.00  0.00      PROA C
ATOM   2654  HB1 ASP A 184      60.746 -23.866  49.663  1.00  0.00      PROA H
ATOM   2655  HB2 ASP A 184      59.265 -23.339  49.009  1.00  0.00      PROA H
ATOM   2656  CG  ASP A 184      61.127 -22.404  48.153  1.00  0.00      PROA C
ATOM   2657  OD1 ASP A 184      61.136 -21.277  48.767  1.00  0.00      PROA O
ATOM   2658  OD2 ASP A 184      61.895 -22.651  47.199  1.00  0.00      PROA O
ATOM   2659  C   ASP A 184      59.786 -26.065  48.467  1.00  0.00      PROA C
ATOM   2660  O   ASP A 184      60.036 -26.235  49.667  1.00  0.00      PROA O
ATOM   2661  N   ARG A 185      59.051 -26.938  47.761  1.00  0.00      PROA N
ATOM   2662  HN  ARG A 185      58.747 -26.677  46.848  1.00  0.00      PROA H
ATOM   2663  CA  ARG A 185      58.584 -28.214  48.353  1.00  0.00      PROA C
ATOM   2664  HA  ARG A 185      57.955 -28.595  47.562  1.00  0.00      PROA H
ATOM   2665  CB  ARG A 185      59.805 -29.261  48.362  1.00  0.00      PROA C
ATOM   2666  HB1 ARG A 185      59.545 -30.050  49.101  1.00  0.00      PROA H
ATOM   2667  HB2 ARG A 185      60.622 -28.773  48.935  1.00  0.00      PROA H
ATOM   2668  CG  ARG A 185      60.442 -29.771  47.041  1.00  0.00      PROA C
ATOM   2669  HG1 ARG A 185      59.619 -30.296  46.512  1.00  0.00      PROA H
ATOM   2670  HG2 ARG A 185      61.215 -30.518  47.322  1.00  0.00      PROA H
ATOM   2671  CD  ARG A 185      61.192 -28.857  46.090  1.00  0.00      PROA C
ATOM   2672  HD1 ARG A 185      60.438 -28.201  45.605  1.00  0.00      PROA H
ATOM   2673  HD2 ARG A 185      61.614 -29.556  45.337  1.00  0.00      PROA H
ATOM   2674  NE  ARG A 185      62.255 -28.094  46.849  1.00  0.00      PROA N
ATOM   2675  HE  ARG A 185      62.198 -27.998  47.843  1.00  0.00      PROA H
ATOM   2676  CZ  ARG A 185      63.415 -27.808  46.344  1.00  0.00      PROA C
ATOM   2677  NH1 ARG A 185      63.718 -28.016  45.099  1.00  0.00      PROA N
ATOM   2678 HH11 ARG A 185      62.997 -28.318  44.476  1.00  0.00      PROA H
ATOM   2679 HH12 ARG A 185      64.537 -27.625  44.678  1.00  0.00      PROA H
ATOM   2680  NH2 ARG A 185      64.359 -27.109  46.924  1.00  0.00      PROA N
ATOM   2681 HH21 ARG A 185      64.163 -26.405  47.607  1.00  0.00      PROA H
ATOM   2682 HH22 ARG A 185      65.181 -26.933  46.381  1.00  0.00      PROA H
ATOM   2683  C   ARG A 185      57.786 -28.356  49.634  1.00  0.00      PROA C
ATOM   2684  O   ARG A 185      57.774 -29.367  50.295  1.00  0.00      PROA O
ATOM   2685  N   PHE A 186      57.159 -27.285  50.053  1.00  0.00      PROA N
ATOM   2686  HN  PHE A 186      56.974 -26.531  49.428  1.00  0.00      PROA H
ATOM   2687  CA  PHE A 186      56.326 -27.251  51.286  1.00  0.00      PROA C
ATOM   2688  HA  PHE A 186      56.879 -27.712  52.091  1.00  0.00      PROA H
ATOM   2689  CB  PHE A 186      55.822 -25.874  51.703  1.00  0.00      PROA C
ATOM   2690  HB1 PHE A 186      54.930 -25.973  52.359  1.00  0.00      PROA H
ATOM   2691  HB2 PHE A 186      55.479 -25.329  50.797  1.00  0.00      PROA H
ATOM   2692  CG  PHE A 186      56.865 -24.980  52.263  1.00  0.00      PROA C
ATOM   2693  CD1 PHE A 186      57.446 -23.956  51.524  1.00  0.00      PROA C
ATOM   2694  HD1 PHE A 186      57.233 -23.679  50.502  1.00  0.00      PROA H
ATOM   2695  CE1 PHE A 186      58.410 -23.073  52.039  1.00  0.00      PROA C
ATOM   2696  HE1 PHE A 186      58.945 -22.503  51.295  1.00  0.00      PROA H
ATOM   2697  CZ  PHE A 186      58.501 -22.998  53.427  1.00  0.00      PROA C
ATOM   2698  HZ  PHE A 186      59.095 -22.224  53.889  1.00  0.00      PROA H
ATOM   2699  CD2 PHE A 186      57.194 -25.109  53.625  1.00  0.00      PROA C
ATOM   2700  HD2 PHE A 186      56.794 -25.923  54.211  1.00  0.00      PROA H
ATOM   2701  CE2 PHE A 186      57.931 -24.004  54.233  1.00  0.00      PROA C
ATOM   2702  HE2 PHE A 186      58.131 -23.901  55.289  1.00  0.00      PROA H
ATOM   2703  C   PHE A 186      55.107 -28.154  51.202  1.00  0.00      PROA C
ATOM   2704  O   PHE A 186      54.365 -28.093  50.241  1.00  0.00      PROA O
ATOM   2705  N   THR A 187      54.917 -28.920  52.286  1.00  0.00      PROA N
ATOM   2706  HN  THR A 187      55.458 -28.753  53.107  1.00  0.00      PROA H
ATOM   2707  CA  THR A 187      53.674 -29.669  52.468  1.00  0.00      PROA C
ATOM   2708  HA  THR A 187      53.218 -29.808  51.498  1.00  0.00      PROA H
ATOM   2709  CB  THR A 187      53.763 -30.983  53.168  1.00  0.00      PROA C
ATOM   2710  HB  THR A 187      54.479 -30.904  54.014  1.00  0.00      PROA H
ATOM   2711  OG1 THR A 187      54.154 -32.043  52.238  1.00  0.00      PROA O
ATOM   2712  HG1 THR A 187      55.109 -31.954  52.201  1.00  0.00      PROA H
ATOM   2713  CG2 THR A 187      52.469 -31.561  53.772  1.00  0.00      PROA C
ATOM   2714 HG21 THR A 187      51.762 -31.744  52.935  1.00  0.00      PROA H
ATOM   2715 HG22 THR A 187      52.067 -30.930  54.593  1.00  0.00      PROA H
ATOM   2716 HG23 THR A 187      52.750 -32.589  54.087  1.00  0.00      PROA H
ATOM   2717  C   THR A 187      52.594 -28.838  53.121  1.00  0.00      PROA C
ATOM   2718  O   THR A 187      52.915 -28.343  54.253  1.00  0.00      PROA O
ATOM   2719  N   LEU A 188      51.419 -28.593  52.510  1.00  0.00      PROA N
ATOM   2720  HN  LEU A 188      51.286 -28.862  51.559  1.00  0.00      PROA H
ATOM   2721  CA  LEU A 188      50.221 -28.039  53.167  1.00  0.00      PROA C
ATOM   2722  HA  LEU A 188      50.477 -27.170  53.756  1.00  0.00      PROA H
ATOM   2723  CB  LEU A 188      49.364 -27.436  52.040  1.00  0.00      PROA C
ATOM   2724  HB1 LEU A 188      49.079 -28.189  51.275  1.00  0.00      PROA H
ATOM   2725  HB2 LEU A 188      50.025 -26.767  51.449  1.00  0.00      PROA H
ATOM   2726  CG  LEU A 188      48.044 -26.639  52.487  1.00  0.00      PROA C
ATOM   2727  HG  LEU A 188      47.379 -27.318  53.062  1.00  0.00      PROA H
ATOM   2728  CD1 LEU A 188      48.292 -25.565  53.567  1.00  0.00      PROA C
ATOM   2729 HD11 LEU A 188      48.655 -25.966  54.537  1.00  0.00      PROA H
ATOM   2730 HD12 LEU A 188      47.306 -25.071  53.706  1.00  0.00      PROA H
ATOM   2731 HD13 LEU A 188      49.004 -24.789  53.215  1.00  0.00      PROA H
ATOM   2732  CD2 LEU A 188      47.409 -25.991  51.309  1.00  0.00      PROA C
ATOM   2733 HD21 LEU A 188      48.153 -25.439  50.697  1.00  0.00      PROA H
ATOM   2734 HD22 LEU A 188      46.648 -25.263  51.663  1.00  0.00      PROA H
ATOM   2735 HD23 LEU A 188      46.952 -26.671  50.559  1.00  0.00      PROA H
ATOM   2736  C   LEU A 188      49.386 -28.927  54.029  1.00  0.00      PROA C
ATOM   2737  O   LEU A 188      48.825 -29.963  53.575  1.00  0.00      PROA O
ATOM   2738  N   LYS A 189      49.201 -28.507  55.272  1.00  0.00      PROA N
ATOM   2739  HN  LYS A 189      49.613 -27.669  55.620  1.00  0.00      PROA H
ATOM   2740  CA  LYS A 189      48.235 -29.080  56.207  1.00  0.00      PROA C
ATOM   2741  HA  LYS A 189      48.025 -30.132  56.076  1.00  0.00      PROA H
ATOM   2742  CB  LYS A 189      48.896 -28.963  57.610  1.00  0.00      PROA C
ATOM   2743  HB1 LYS A 189      48.121 -29.204  58.369  1.00  0.00      PROA H
ATOM   2744  HB2 LYS A 189      49.338 -27.957  57.776  1.00  0.00      PROA H
ATOM   2745  CG  LYS A 189      50.039 -30.014  57.936  1.00  0.00      PROA C
ATOM   2746  HG1 LYS A 189      50.409 -29.713  58.939  1.00  0.00      PROA H
ATOM   2747  HG2 LYS A 189      50.832 -29.855  57.175  1.00  0.00      PROA H
ATOM   2748  CD  LYS A 189      49.543 -31.494  57.963  1.00  0.00      PROA C
ATOM   2749  HD1 LYS A 189      49.422 -31.743  56.887  1.00  0.00      PROA H
ATOM   2750  HD2 LYS A 189      48.547 -31.649  58.430  1.00  0.00      PROA H
ATOM   2751  CE  LYS A 189      50.541 -32.430  58.541  1.00  0.00      PROA C
ATOM   2752  HE1 LYS A 189      51.513 -32.295  58.021  1.00  0.00      PROA H
ATOM   2753  HE2 LYS A 189      50.225 -33.430  58.175  1.00  0.00      PROA H
ATOM   2754  NZ  LYS A 189      50.652 -32.334  59.996  1.00  0.00      PROA N
ATOM   2755  HZ1 LYS A 189      51.048 -31.423  60.305  1.00  0.00      PROA H
ATOM   2756  HZ2 LYS A 189      51.245 -33.082  60.408  1.00  0.00      PROA H
ATOM   2757  HZ3 LYS A 189      49.701 -32.326  60.417  1.00  0.00      PROA H
ATOM   2758  C   LYS A 189      46.844 -28.424  56.191  1.00  0.00      PROA C
ATOM   2759  O   LYS A 189      45.798 -29.039  56.047  1.00  0.00      PROA O
ATOM   2760  N   GLU A 190      46.804 -27.072  56.403  1.00  0.00      PROA N
ATOM   2761  HN  GLU A 190      47.554 -26.444  56.594  1.00  0.00      PROA H
ATOM   2762  CA  GLU A 190      45.589 -26.441  56.459  1.00  0.00      PROA C
ATOM   2763  HA  GLU A 190      44.834 -26.936  55.865  1.00  0.00      PROA H
ATOM   2764  CB  GLU A 190      45.041 -26.288  58.000  1.00  0.00      PROA C
ATOM   2765  HB1 GLU A 190      45.736 -25.633  58.568  1.00  0.00      PROA H
ATOM   2766  HB2 GLU A 190      45.134 -27.301  58.448  1.00  0.00      PROA H
ATOM   2767  CG  GLU A 190      43.671 -25.650  58.216  1.00  0.00      PROA C
ATOM   2768  HG1 GLU A 190      42.976 -26.374  57.740  1.00  0.00      PROA H
ATOM   2769  HG2 GLU A 190      43.628 -24.605  57.842  1.00  0.00      PROA H
ATOM   2770  CD  GLU A 190      43.420 -25.519  59.729  1.00  0.00      PROA C
ATOM   2771  OE1 GLU A 190      43.949 -24.660  60.455  1.00  0.00      PROA O
ATOM   2772  OE2 GLU A 190      42.628 -26.358  60.230  1.00  0.00      PROA O
ATOM   2773  C   GLU A 190      45.663 -25.076  55.926  1.00  0.00      PROA C
ATOM   2774  O   GLU A 190      46.567 -24.357  56.346  1.00  0.00      PROA O
ATOM   2775  N   ALA A 191      44.757 -24.593  55.009  1.00  0.00      PROA N
ATOM   2776  HN  ALA A 191      44.119 -25.293  54.699  1.00  0.00      PROA H
ATOM   2777  CA  ALA A 191      44.636 -23.189  54.780  1.00  0.00      PROA C
ATOM   2778  HA  ALA A 191      45.314 -22.656  55.429  1.00  0.00      PROA H
ATOM   2779  CB  ALA A 191      45.115 -22.801  53.345  1.00  0.00      PROA C
ATOM   2780  HB1 ALA A 191      45.016 -21.703  53.208  1.00  0.00      PROA H
ATOM   2781  HB2 ALA A 191      44.450 -23.266  52.587  1.00  0.00      PROA H
ATOM   2782  HB3 ALA A 191      46.097 -23.218  53.036  1.00  0.00      PROA H
ATOM   2783  C   ALA A 191      43.220 -22.591  55.093  1.00  0.00      PROA C
ATOM   2784  O   ALA A 191      42.282 -23.190  54.638  1.00  0.00      PROA O
ATOM   2785  N   ALA A 192      43.090 -21.551  56.006  1.00  0.00      PROA N
ATOM   2786  HN  ALA A 192      43.873 -21.260  56.550  1.00  0.00      PROA H
ATOM   2787  CA  ALA A 192      41.854 -21.146  56.590  1.00  0.00      PROA C
ATOM   2788  HA  ALA A 192      40.969 -21.471  56.064  1.00  0.00      PROA H
ATOM   2789  CB  ALA A 192      41.706 -21.562  58.099  1.00  0.00      PROA C
ATOM   2790  HB1 ALA A 192      42.373 -21.049  58.825  1.00  0.00      PROA H
ATOM   2791  HB2 ALA A 192      41.914 -22.642  58.250  1.00  0.00      PROA H
ATOM   2792  HB3 ALA A 192      40.692 -21.290  58.463  1.00  0.00      PROA H
ATOM   2793  C   ALA A 192      41.723 -19.622  56.526  1.00  0.00      PROA C
ATOM   2794  O   ALA A 192      42.542 -18.849  56.958  1.00  0.00      PROA O
ATOM   2795  N   MET A 193      40.545 -19.088  56.052  1.00  0.00      PROA N
ATOM   2796  HN  MET A 193      39.855 -19.661  55.617  1.00  0.00      PROA H
ATOM   2797  CA  MET A 193      40.284 -17.671  55.880  1.00  0.00      PROA C
ATOM   2798  HA  MET A 193      41.041 -17.103  56.400  1.00  0.00      PROA H
ATOM   2799  CB  MET A 193      40.192 -17.223  54.399  1.00  0.00      PROA C
ATOM   2800  HB1 MET A 193      40.998 -17.737  53.834  1.00  0.00      PROA H
ATOM   2801  HB2 MET A 193      40.323 -16.120  54.360  1.00  0.00      PROA H
ATOM   2802  CG  MET A 193      38.885 -17.603  53.714  1.00  0.00      PROA C
ATOM   2803  HG1 MET A 193      38.034 -17.167  54.280  1.00  0.00      PROA H
ATOM   2804  HG2 MET A 193      38.634 -18.685  53.728  1.00  0.00      PROA H
ATOM   2805  SD  MET A 193      38.766 -16.886  52.041  1.00  0.00      PROA S
ATOM   2806  CE  MET A 193      37.018 -17.310  51.923  1.00  0.00      PROA C
ATOM   2807  HE1 MET A 193      36.859 -18.348  52.286  1.00  0.00      PROA H
ATOM   2808  HE2 MET A 193      36.703 -17.278  50.858  1.00  0.00      PROA H
ATOM   2809  HE3 MET A 193      36.443 -16.618  52.575  1.00  0.00      PROA H
ATOM   2810  C   MET A 193      39.094 -17.401  56.702  1.00  0.00      PROA C
ATOM   2811  O   MET A 193      38.140 -18.160  56.705  1.00  0.00      PROA O
ATOM   2812  N   THR A 194      39.100 -16.220  57.418  1.00  0.00      PROA N
ATOM   2813  HN  THR A 194      39.966 -15.728  57.368  1.00  0.00      PROA H
ATOM   2814  CA  THR A 194      37.897 -15.704  58.056  1.00  0.00      PROA C
ATOM   2815  HA  THR A 194      37.280 -16.510  58.426  1.00  0.00      PROA H
ATOM   2816  CB  THR A 194      38.224 -14.836  59.249  1.00  0.00      PROA C
ATOM   2817  HB  THR A 194      37.333 -14.767  59.909  1.00  0.00      PROA H
ATOM   2818  OG1 THR A 194      38.614 -13.502  59.006  1.00  0.00      PROA O
ATOM   2819  HG1 THR A 194      38.388 -13.085  59.841  1.00  0.00      PROA H
ATOM   2820  CG2 THR A 194      39.286 -15.373  60.142  1.00  0.00      PROA C
ATOM   2821 HG21 THR A 194      38.882 -16.238  60.709  1.00  0.00      PROA H
ATOM   2822 HG22 THR A 194      39.583 -14.605  60.888  1.00  0.00      PROA H
ATOM   2823 HG23 THR A 194      40.174 -15.802  59.630  1.00  0.00      PROA H
ATOM   2824  C   THR A 194      36.931 -15.002  57.080  1.00  0.00      PROA C
ATOM   2825  O   THR A 194      37.180 -14.818  55.925  1.00  0.00      PROA O
ATOM   2826  N   ALA A 195      35.856 -14.477  57.721  1.00  0.00      PROA N
ATOM   2827  HN  ALA A 195      35.747 -14.694  58.687  1.00  0.00      PROA H
ATOM   2828  CA  ALA A 195      34.857 -13.620  57.182  1.00  0.00      PROA C
ATOM   2829  HA  ALA A 195      34.400 -14.114  56.338  1.00  0.00      PROA H
ATOM   2830  CB  ALA A 195      33.693 -13.354  58.245  1.00  0.00      PROA C
ATOM   2831  HB1 ALA A 195      33.179 -14.251  58.653  1.00  0.00      PROA H
ATOM   2832  HB2 ALA A 195      32.859 -12.821  57.740  1.00  0.00      PROA H
ATOM   2833  HB3 ALA A 195      34.068 -12.806  59.135  1.00  0.00      PROA H
ATOM   2834  C   ALA A 195      35.447 -12.287  56.601  1.00  0.00      PROA C
ATOM   2835  O   ALA A 195      35.073 -11.818  55.551  1.00  0.00      PROA O
ATOM   2836  N   ARG A 196      36.336 -11.550  57.344  1.00  0.00      PROA N
ATOM   2837  HN  ARG A 196      36.519 -11.780  58.296  1.00  0.00      PROA H
ATOM   2838  CA  ARG A 196      37.196 -10.473  56.729  1.00  0.00      PROA C
ATOM   2839  HA  ARG A 196      36.522  -9.956  56.062  1.00  0.00      PROA H
ATOM   2840  CB  ARG A 196      37.710  -9.383  57.688  1.00  0.00      PROA C
ATOM   2841  HB1 ARG A 196      36.809  -9.089  58.267  1.00  0.00      PROA H
ATOM   2842  HB2 ARG A 196      38.094  -8.453  57.216  1.00  0.00      PROA H
ATOM   2843  CG  ARG A 196      38.766  -9.843  58.733  1.00  0.00      PROA C
ATOM   2844  HG1 ARG A 196      39.702  -9.903  58.138  1.00  0.00      PROA H
ATOM   2845  HG2 ARG A 196      38.549 -10.887  59.045  1.00  0.00      PROA H
ATOM   2846  CD  ARG A 196      38.789  -8.881  59.861  1.00  0.00      PROA C
ATOM   2847  HD1 ARG A 196      37.944  -9.180  60.517  1.00  0.00      PROA H
ATOM   2848  HD2 ARG A 196      38.903  -7.819  59.553  1.00  0.00      PROA H
ATOM   2849  NE  ARG A 196      39.912  -9.312  60.765  1.00  0.00      PROA N
ATOM   2850  HE  ARG A 196      39.671  -9.707  61.652  1.00  0.00      PROA H
ATOM   2851  CZ  ARG A 196      41.038  -8.649  60.695  1.00  0.00      PROA C
ATOM   2852  NH1 ARG A 196      41.394  -7.528  60.097  1.00  0.00      PROA N
ATOM   2853 HH11 ARG A 196      40.704  -6.907  59.725  1.00  0.00      PROA H
ATOM   2854 HH12 ARG A 196      42.293  -7.139  60.301  1.00  0.00      PROA H
ATOM   2855  NH2 ARG A 196      42.004  -9.100  61.483  1.00  0.00      PROA N
ATOM   2856 HH21 ARG A 196      41.949 -10.004  61.907  1.00  0.00      PROA H
ATOM   2857 HH22 ARG A 196      42.850  -8.567  61.481  1.00  0.00      PROA H
ATOM   2858  C   ARG A 196      38.396 -11.047  55.901  1.00  0.00      PROA C
ATOM   2859  O   ARG A 196      39.257 -10.293  55.548  1.00  0.00      PROA O
ATOM   2860  N   ARG A 197      38.418 -12.342  55.536  1.00  0.00      PROA N
ATOM   2861  HN  ARG A 197      37.659 -12.954  55.747  1.00  0.00      PROA H
ATOM   2862  CA  ARG A 197      39.543 -13.060  54.926  1.00  0.00      PROA C
ATOM   2863  HA  ARG A 197      39.338 -14.061  55.277  1.00  0.00      PROA H
ATOM   2864  CB  ARG A 197      39.493 -13.093  53.368  1.00  0.00      PROA C
ATOM   2865  HB1 ARG A 197      40.265 -13.846  53.102  1.00  0.00      PROA H
ATOM   2866  HB2 ARG A 197      39.828 -12.142  52.901  1.00  0.00      PROA H
ATOM   2867  CG  ARG A 197      38.067 -13.460  52.808  1.00  0.00      PROA C
ATOM   2868  HG1 ARG A 197      37.664 -14.260  53.465  1.00  0.00      PROA H
ATOM   2869  HG2 ARG A 197      38.161 -13.916  51.799  1.00  0.00      PROA H
ATOM   2870  CD  ARG A 197      37.106 -12.337  52.649  1.00  0.00      PROA C
ATOM   2871  HD1 ARG A 197      37.468 -11.534  51.972  1.00  0.00      PROA H
ATOM   2872  HD2 ARG A 197      36.670 -11.816  53.527  1.00  0.00      PROA H
ATOM   2873  NE  ARG A 197      35.880 -12.931  51.914  1.00  0.00      PROA N
ATOM   2874  HE  ARG A 197      36.068 -13.198  50.969  1.00  0.00      PROA H
ATOM   2875  CZ  ARG A 197      34.937 -13.724  52.395  1.00  0.00      PROA C
ATOM   2876  NH1 ARG A 197      34.629 -13.794  53.669  1.00  0.00      PROA N
ATOM   2877 HH11 ARG A 197      33.658 -14.031  53.716  1.00  0.00      PROA H
ATOM   2878 HH12 ARG A 197      34.950 -13.034  54.234  1.00  0.00      PROA H
ATOM   2879  NH2 ARG A 197      34.256 -14.607  51.653  1.00  0.00      PROA N
ATOM   2880 HH21 ARG A 197      33.790 -15.333  52.158  1.00  0.00      PROA H
ATOM   2881 HH22 ARG A 197      34.610 -14.882  50.759  1.00  0.00      PROA H
ATOM   2882  C   ARG A 197      40.894 -12.874  55.569  1.00  0.00      PROA C
ATOM   2883  O   ARG A 197      41.975 -12.748  54.965  1.00  0.00      PROA O
ATOM   2884  N   SER A 198      40.916 -12.951  56.910  1.00  0.00      PROA N
ATOM   2885  HN  SER A 198      40.078 -13.047  57.441  1.00  0.00      PROA H
ATOM   2886  CA  SER A 198      42.178 -12.933  57.724  1.00  0.00      PROA C
ATOM   2887  HA  SER A 198      42.851 -12.227  57.261  1.00  0.00      PROA H
ATOM   2888  CB  SER A 198      41.883 -12.546  59.201  1.00  0.00      PROA C
ATOM   2889  HB1 SER A 198      41.246 -13.335  59.654  1.00  0.00      PROA H
ATOM   2890  HB2 SER A 198      41.230 -11.648  59.230  1.00  0.00      PROA H
ATOM   2891  OG  SER A 198      43.130 -12.335  59.935  1.00  0.00      PROA O
ATOM   2892  HG1 SER A 198      43.251 -13.090  60.516  1.00  0.00      PROA H
ATOM   2893  C   SER A 198      42.688 -14.351  57.671  1.00  0.00      PROA C
ATOM   2894  O   SER A 198      41.881 -15.335  57.636  1.00  0.00      PROA O
ATOM   2895  N   TRP A 199      44.019 -14.556  57.495  1.00  0.00      PROA N
ATOM   2896  HN  TRP A 199      44.627 -13.765  57.497  1.00  0.00      PROA H
ATOM   2897  CA  TRP A 199      44.585 -15.792  56.978  1.00  0.00      PROA C
ATOM   2898  HA  TRP A 199      43.710 -16.400  56.801  1.00  0.00      PROA H
ATOM   2899  CB  TRP A 199      45.421 -15.699  55.692  1.00  0.00      PROA C
ATOM   2900  HB1 TRP A 199      46.107 -16.565  55.572  1.00  0.00      PROA H
ATOM   2901  HB2 TRP A 199      45.950 -14.742  55.888  1.00  0.00      PROA H
ATOM   2902  CG  TRP A 199      44.596 -15.526  54.499  1.00  0.00      PROA C
ATOM   2903  CD1 TRP A 199      44.416 -14.345  53.831  1.00  0.00      PROA C
ATOM   2904  HD1 TRP A 199      44.732 -13.377  54.191  1.00  0.00      PROA H
ATOM   2905  NE1 TRP A 199      43.820 -14.482  52.683  1.00  0.00      PROA N
ATOM   2906  HE1 TRP A 199      43.757 -13.814  51.974  1.00  0.00      PROA H
ATOM   2907  CE2 TRP A 199      43.614 -15.797  52.460  1.00  0.00      PROA C
ATOM   2908  CD2 TRP A 199      44.124 -16.530  53.551  1.00  0.00      PROA C
ATOM   2909  CE3 TRP A 199      44.086 -17.956  53.503  1.00  0.00      PROA C
ATOM   2910  HE3 TRP A 199      44.555 -18.610  54.222  1.00  0.00      PROA H
ATOM   2911  CZ3 TRP A 199      43.345 -18.594  52.513  1.00  0.00      PROA C
ATOM   2912  HZ3 TRP A 199      43.283 -19.671  52.462  1.00  0.00      PROA H
ATOM   2913  CZ2 TRP A 199      43.020 -16.400  51.393  1.00  0.00      PROA C
ATOM   2914  HZ2 TRP A 199      42.556 -15.786  50.636  1.00  0.00      PROA H
ATOM   2915  CH2 TRP A 199      42.914 -17.794  51.426  1.00  0.00      PROA C
ATOM   2916  HH2 TRP A 199      42.455 -18.278  50.577  1.00  0.00      PROA H
ATOM   2917  C   TRP A 199      45.376 -16.532  58.049  1.00  0.00      PROA C
ATOM   2918  O   TRP A 199      46.338 -16.081  58.666  1.00  0.00      PROA O
ATOM   2919  N   GLN A 200      44.982 -17.843  58.154  1.00  0.00      PROA N
ATOM   2920  HN  GLN A 200      44.214 -18.216  57.641  1.00  0.00      PROA H
ATOM   2921  CA  GLN A 200      45.791 -18.827  58.925  1.00  0.00      PROA C
ATOM   2922  HA  GLN A 200      46.779 -18.472  59.177  1.00  0.00      PROA H
ATOM   2923  CB  GLN A 200      45.054 -19.264  60.223  1.00  0.00      PROA C
ATOM   2924  HB1 GLN A 200      45.442 -20.253  60.549  1.00  0.00      PROA H
ATOM   2925  HB2 GLN A 200      43.988 -19.385  59.932  1.00  0.00      PROA H
ATOM   2926  CG  GLN A 200      45.117 -18.199  61.345  1.00  0.00      PROA C
ATOM   2927  HG1 GLN A 200      44.808 -17.209  60.946  1.00  0.00      PROA H
ATOM   2928  HG2 GLN A 200      46.194 -18.013  61.547  1.00  0.00      PROA H
ATOM   2929  CD  GLN A 200      44.453 -18.582  62.695  1.00  0.00      PROA C
ATOM   2930  OE1 GLN A 200      44.624 -17.989  63.771  1.00  0.00      PROA O
ATOM   2931  NE2 GLN A 200      43.459 -19.468  62.596  1.00  0.00      PROA N
ATOM   2932 HE21 GLN A 200      43.428 -20.027  61.767  1.00  0.00      PROA H
ATOM   2933 HE22 GLN A 200      42.614 -19.370  63.121  1.00  0.00      PROA H
ATOM   2934  C   GLN A 200      46.082 -20.043  58.087  1.00  0.00      PROA C
ATOM   2935  O   GLN A 200      45.122 -20.532  57.392  1.00  0.00      PROA O
ATOM   2936  N   LEU A 201      47.335 -20.511  58.127  1.00  0.00      PROA N
ATOM   2937  HN  LEU A 201      47.981 -20.134  58.785  1.00  0.00      PROA H
ATOM   2938  CA  LEU A 201      47.866 -21.418  57.111  1.00  0.00      PROA C
ATOM   2939  HA  LEU A 201      47.078 -22.046  56.722  1.00  0.00      PROA H
ATOM   2940  CB  LEU A 201      48.544 -20.549  56.037  1.00  0.00      PROA C
ATOM   2941  HB1 LEU A 201      49.150 -19.726  56.472  1.00  0.00      PROA H
ATOM   2942  HB2 LEU A 201      47.724 -20.009  55.516  1.00  0.00      PROA H
ATOM   2943  CG  LEU A 201      49.370 -21.226  54.982  1.00  0.00      PROA C
ATOM   2944  HG  LEU A 201      50.302 -21.675  55.387  1.00  0.00      PROA H
ATOM   2945  CD1 LEU A 201      48.583 -22.269  54.262  1.00  0.00      PROA C
ATOM   2946 HD11 LEU A 201      48.107 -23.082  54.851  1.00  0.00      PROA H
ATOM   2947 HD12 LEU A 201      49.238 -22.857  53.583  1.00  0.00      PROA H
ATOM   2948 HD13 LEU A 201      47.796 -21.761  53.665  1.00  0.00      PROA H
ATOM   2949  CD2 LEU A 201      49.879 -20.200  53.864  1.00  0.00      PROA C
ATOM   2950 HD21 LEU A 201      48.911 -19.771  53.529  1.00  0.00      PROA H
ATOM   2951 HD22 LEU A 201      50.450 -20.667  53.034  1.00  0.00      PROA H
ATOM   2952 HD23 LEU A 201      50.484 -19.386  54.319  1.00  0.00      PROA H
ATOM   2953  C   LEU A 201      48.882 -22.260  57.828  1.00  0.00      PROA C
ATOM   2954  O   LEU A 201      49.661 -21.712  58.535  1.00  0.00      PROA O
ATOM   2955  N   THR A 202      48.819 -23.535  57.670  1.00  0.00      PROA N
ATOM   2956  HN  THR A 202      48.106 -23.966  57.122  1.00  0.00      PROA H
ATOM   2957  CA  THR A 202      49.754 -24.420  58.321  1.00  0.00      PROA C
ATOM   2958  HA  THR A 202      50.440 -23.784  58.861  1.00  0.00      PROA H
ATOM   2959  CB  THR A 202      49.107 -25.282  59.364  1.00  0.00      PROA C
ATOM   2960  HB  THR A 202      48.527 -26.026  58.777  1.00  0.00      PROA H
ATOM   2961  OG1 THR A 202      48.194 -24.620  60.231  1.00  0.00      PROA O
ATOM   2962  HG1 THR A 202      47.665 -24.050  59.669  1.00  0.00      PROA H
ATOM   2963  CG2 THR A 202      50.122 -26.121  60.261  1.00  0.00      PROA C
ATOM   2964 HG21 THR A 202      50.787 -26.640  59.538  1.00  0.00      PROA H
ATOM   2965 HG22 THR A 202      49.521 -26.784  60.920  1.00  0.00      PROA H
ATOM   2966 HG23 THR A 202      50.542 -25.411  61.005  1.00  0.00      PROA H
ATOM   2967  C   THR A 202      50.548 -25.230  57.344  1.00  0.00      PROA C
ATOM   2968  O   THR A 202      49.952 -25.851  56.516  1.00  0.00      PROA O
ATOM   2969  N   LEU A 203      51.870 -25.108  57.413  1.00  0.00      PROA N
ATOM   2970  HN  LEU A 203      52.251 -24.416  58.021  1.00  0.00      PROA H
ATOM   2971  CA  LEU A 203      52.798 -25.873  56.607  1.00  0.00      PROA C
ATOM   2972  HA  LEU A 203      52.298 -26.419  55.821  1.00  0.00      PROA H
ATOM   2973  CB  LEU A 203      53.588 -24.872  55.811  1.00  0.00      PROA C
ATOM   2974  HB1 LEU A 203      54.199 -25.444  55.080  1.00  0.00      PROA H
ATOM   2975  HB2 LEU A 203      54.435 -24.588  56.473  1.00  0.00      PROA H
ATOM   2976  CG  LEU A 203      52.919 -23.704  55.168  1.00  0.00      PROA C
ATOM   2977  HG  LEU A 203      52.322 -23.090  55.875  1.00  0.00      PROA H
ATOM   2978  CD1 LEU A 203      53.909 -22.772  54.369  1.00  0.00      PROA C
ATOM   2979 HD11 LEU A 203      54.440 -23.396  53.618  1.00  0.00      PROA H
ATOM   2980 HD12 LEU A 203      54.621 -22.395  55.134  1.00  0.00      PROA H
ATOM   2981 HD13 LEU A 203      53.275 -22.008  53.871  1.00  0.00      PROA H
ATOM   2982  CD2 LEU A 203      51.892 -24.252  54.143  1.00  0.00      PROA C
ATOM   2983 HD21 LEU A 203      51.039 -24.653  54.732  1.00  0.00      PROA H
ATOM   2984 HD22 LEU A 203      52.282 -25.070  53.501  1.00  0.00      PROA H
ATOM   2985 HD23 LEU A 203      51.625 -23.414  53.464  1.00  0.00      PROA H
ATOM   2986  C   LEU A 203      53.643 -26.779  57.418  1.00  0.00      PROA C
ATOM   2987  O   LEU A 203      53.833 -26.657  58.614  1.00  0.00      PROA O
ATOM   2988  N   ASN A 204      54.236 -27.818  56.736  1.00  0.00      PROA N
ATOM   2989  HN  ASN A 204      53.972 -28.006  55.793  1.00  0.00      PROA H
ATOM   2990  CA  ASN A 204      55.284 -28.790  57.138  1.00  0.00      PROA C
ATOM   2991  HA  ASN A 204      55.253 -29.510  56.333  1.00  0.00      PROA H
ATOM   2992  CB  ASN A 204      56.703 -28.242  57.140  1.00  0.00      PROA C
ATOM   2993  HB1 ASN A 204      57.446 -28.934  57.592  1.00  0.00      PROA H
ATOM   2994  HB2 ASN A 204      56.710 -27.255  57.649  1.00  0.00      PROA H
ATOM   2995  CG  ASN A 204      57.182 -28.166  55.677  1.00  0.00      PROA C
ATOM   2996  OD1 ASN A 204      56.503 -28.437  54.694  1.00  0.00      PROA O
ATOM   2997  ND2 ASN A 204      58.493 -27.830  55.491  1.00  0.00      PROA N
ATOM   2998 HD21 ASN A 204      58.909 -27.873  54.582  1.00  0.00      PROA H
ATOM   2999 HD22 ASN A 204      59.059 -27.577  56.276  1.00  0.00      PROA H
ATOM   3000  C   ASN A 204      54.902 -29.552  58.395  1.00  0.00      PROA C
ATOM   3001  O   ASN A 204      53.777 -30.151  58.464  1.00  0.00      PROA O
ATOM   3002  N   ASN A 205      55.823 -29.645  59.382  1.00  0.00      PROA N
ATOM   3003  HN  ASN A 205      56.740 -29.261  59.300  1.00  0.00      PROA H
ATOM   3004  CA  ASN A 205      55.568 -30.094  60.727  1.00  0.00      PROA C
ATOM   3005  HA  ASN A 205      54.754 -30.804  60.716  1.00  0.00      PROA H
ATOM   3006  CB  ASN A 205      56.753 -31.008  61.161  1.00  0.00      PROA C
ATOM   3007  HB1 ASN A 205      56.691 -31.451  62.179  1.00  0.00      PROA H
ATOM   3008  HB2 ASN A 205      57.721 -30.464  61.122  1.00  0.00      PROA H
ATOM   3009  CG  ASN A 205      56.953 -32.131  60.208  1.00  0.00      PROA C
ATOM   3010  OD1 ASN A 205      57.983 -32.136  59.461  1.00  0.00      PROA O
ATOM   3011  ND2 ASN A 205      56.162 -33.158  60.386  1.00  0.00      PROA N
ATOM   3012 HD21 ASN A 205      56.449 -34.005  59.940  1.00  0.00      PROA H
ATOM   3013 HD22 ASN A 205      55.602 -33.233  61.212  1.00  0.00      PROA H
ATOM   3014  C   ASN A 205      55.314 -29.022  61.740  1.00  0.00      PROA C
ATOM   3015  O   ASN A 205      56.166 -28.674  62.546  1.00  0.00      PROA O
ATOM   3016  N   ASP A 206      54.061 -28.509  61.685  1.00  0.00      PROA N
ATOM   3017  HN  ASP A 206      53.428 -28.918  61.032  1.00  0.00      PROA H
ATOM   3018  CA  ASP A 206      53.431 -27.771  62.793  1.00  0.00      PROA C
ATOM   3019  HA  ASP A 206      52.352 -27.763  62.764  1.00  0.00      PROA H
ATOM   3020  CB  ASP A 206      53.710 -28.411  64.186  1.00  0.00      PROA C
ATOM   3021  HB1 ASP A 206      53.149 -27.841  64.958  1.00  0.00      PROA H
ATOM   3022  HB2 ASP A 206      54.786 -28.375  64.462  1.00  0.00      PROA H
ATOM   3023  CG  ASP A 206      53.331 -29.912  64.386  1.00  0.00      PROA C
ATOM   3024  OD1 ASP A 206      52.970 -30.533  63.397  1.00  0.00      PROA O
ATOM   3025  OD2 ASP A 206      53.345 -30.381  65.590  1.00  0.00      PROA O
ATOM   3026  C   ASP A 206      53.826 -26.275  62.678  1.00  0.00      PROA C
ATOM   3027  O   ASP A 206      53.676 -25.550  63.608  1.00  0.00      PROA O
ATOM   3028  N   ILE A 207      54.228 -25.850  61.460  1.00  0.00      PROA N
ATOM   3029  HN  ILE A 207      54.323 -26.425  60.650  1.00  0.00      PROA H
ATOM   3030  CA  ILE A 207      54.546 -24.425  61.166  1.00  0.00      PROA C
ATOM   3031  HA  ILE A 207      54.912 -23.977  62.079  1.00  0.00      PROA H
ATOM   3032  CB  ILE A 207      55.644 -24.247  60.055  1.00  0.00      PROA C
ATOM   3033  HB  ILE A 207      55.232 -24.563  59.073  1.00  0.00      PROA H
ATOM   3034  CG2 ILE A 207      55.968 -22.758  59.966  1.00  0.00      PROA C
ATOM   3035 HG21 ILE A 207      55.201 -22.174  59.414  1.00  0.00      PROA H
ATOM   3036 HG22 ILE A 207      56.931 -22.427  59.520  1.00  0.00      PROA H
ATOM   3037 HG23 ILE A 207      56.021 -22.338  60.994  1.00  0.00      PROA H
ATOM   3038  CG1 ILE A 207      56.900 -25.198  60.257  1.00  0.00      PROA C
ATOM   3039 HG11 ILE A 207      56.724 -26.272  60.034  1.00  0.00      PROA H
ATOM   3040 HG12 ILE A 207      57.122 -25.059  61.337  1.00  0.00      PROA H
ATOM   3041  CD  ILE A 207      58.131 -24.876  59.432  1.00  0.00      PROA C
ATOM   3042  HD1 ILE A 207      58.992 -25.543  59.647  1.00  0.00      PROA H
ATOM   3043  HD2 ILE A 207      58.476 -23.835  59.610  1.00  0.00      PROA H
ATOM   3044  HD3 ILE A 207      57.943 -25.096  58.359  1.00  0.00      PROA H
ATOM   3045  C   ILE A 207      53.328 -23.610  60.831  1.00  0.00      PROA C
ATOM   3046  O   ILE A 207      52.684 -23.867  59.780  1.00  0.00      PROA O
ATOM   3047  N   LYS A 208      52.931 -22.712  61.761  1.00  0.00      PROA N
ATOM   3048  HN  LYS A 208      53.351 -22.727  62.665  1.00  0.00      PROA H
ATOM   3049  CA  LYS A 208      51.645 -21.982  61.629  1.00  0.00      PROA C
ATOM   3050  HA  LYS A 208      50.921 -22.527  61.040  1.00  0.00      PROA H
ATOM   3051  CB  LYS A 208      50.956 -21.883  63.039  1.00  0.00      PROA C
ATOM   3052  HB1 LYS A 208      50.059 -21.235  62.942  1.00  0.00      PROA H
ATOM   3053  HB2 LYS A 208      51.638 -21.260  63.656  1.00  0.00      PROA H
ATOM   3054  CG  LYS A 208      50.550 -23.210  63.671  1.00  0.00      PROA C
ATOM   3055  HG1 LYS A 208      51.425 -23.894  63.626  1.00  0.00      PROA H
ATOM   3056  HG2 LYS A 208      49.776 -23.757  63.091  1.00  0.00      PROA H
ATOM   3057  CD  LYS A 208      49.976 -23.145  65.097  1.00  0.00      PROA C
ATOM   3058  HD1 LYS A 208      50.853 -22.774  65.670  1.00  0.00      PROA H
ATOM   3059  HD2 LYS A 208      49.702 -24.142  65.504  1.00  0.00      PROA H
ATOM   3060  CE  LYS A 208      48.833 -22.163  65.461  1.00  0.00      PROA C
ATOM   3061  HE1 LYS A 208      49.131 -21.124  65.204  1.00  0.00      PROA H
ATOM   3062  HE2 LYS A 208      48.671 -22.105  66.559  1.00  0.00      PROA H
ATOM   3063  NZ  LYS A 208      47.588 -22.476  64.740  1.00  0.00      PROA N
ATOM   3064  HZ1 LYS A 208      47.435 -23.493  64.582  1.00  0.00      PROA H
ATOM   3065  HZ2 LYS A 208      47.662 -22.032  63.803  1.00  0.00      PROA H
ATOM   3066  HZ3 LYS A 208      46.754 -22.092  65.229  1.00  0.00      PROA H
ATOM   3067  C   LYS A 208      51.946 -20.478  61.243  1.00  0.00      PROA C
ATOM   3068  O   LYS A 208      52.685 -19.806  61.892  1.00  0.00      PROA O
ATOM   3069  N   LEU A 209      51.220 -19.927  60.298  1.00  0.00      PROA N
ATOM   3070  HN  LEU A 209      50.589 -20.461  59.742  1.00  0.00      PROA H
ATOM   3071  CA  LEU A 209      51.537 -18.731  59.730  1.00  0.00      PROA C
ATOM   3072  HA  LEU A 209      52.317 -18.281  60.326  1.00  0.00      PROA H
ATOM   3073  CB  LEU A 209      51.887 -18.955  58.272  1.00  0.00      PROA C
ATOM   3074  HB1 LEU A 209      52.183 -18.037  57.722  1.00  0.00      PROA H
ATOM   3075  HB2 LEU A 209      51.023 -19.293  57.662  1.00  0.00      PROA H
ATOM   3076  CG  LEU A 209      53.108 -19.900  57.927  1.00  0.00      PROA C
ATOM   3077  HG  LEU A 209      52.955 -20.973  58.168  1.00  0.00      PROA H
ATOM   3078  CD1 LEU A 209      53.561 -19.993  56.453  1.00  0.00      PROA C
ATOM   3079 HD11 LEU A 209      53.996 -21.000  56.278  1.00  0.00      PROA H
ATOM   3080 HD12 LEU A 209      54.261 -19.156  56.246  1.00  0.00      PROA H
ATOM   3081 HD13 LEU A 209      52.666 -19.840  55.812  1.00  0.00      PROA H
ATOM   3082  CD2 LEU A 209      54.369 -19.495  58.731  1.00  0.00      PROA C
ATOM   3083 HD21 LEU A 209      54.239 -19.706  59.814  1.00  0.00      PROA H
ATOM   3084 HD22 LEU A 209      54.652 -18.457  58.453  1.00  0.00      PROA H
ATOM   3085 HD23 LEU A 209      55.225 -20.080  58.329  1.00  0.00      PROA H
ATOM   3086  C   LEU A 209      50.332 -17.852  59.861  1.00  0.00      PROA C
ATOM   3087  O   LEU A 209      49.282 -18.150  59.335  1.00  0.00      PROA O
ATOM   3088  N   ASN A 210      50.491 -16.704  60.541  1.00  0.00      PROA N
ATOM   3089  HN  ASN A 210      51.349 -16.415  60.957  1.00  0.00      PROA H
ATOM   3090  CA  ASN A 210      49.459 -15.664  60.454  1.00  0.00      PROA C
ATOM   3091  HA  ASN A 210      48.587 -16.197  60.104  1.00  0.00      PROA H
ATOM   3092  CB  ASN A 210      49.146 -14.850  61.826  1.00  0.00      PROA C
ATOM   3093  HB1 ASN A 210      48.272 -14.239  61.515  1.00  0.00      PROA H
ATOM   3094  HB2 ASN A 210      49.999 -14.193  62.098  1.00  0.00      PROA H
ATOM   3095  CG  ASN A 210      48.743 -15.727  62.990  1.00  0.00      PROA C
ATOM   3096  OD1 ASN A 210      47.966 -16.663  62.786  1.00  0.00      PROA O
ATOM   3097  ND2 ASN A 210      49.365 -15.530  64.180  1.00  0.00      PROA N
ATOM   3098 HD21 ASN A 210      50.116 -14.873  64.245  1.00  0.00      PROA H
ATOM   3099 HD22 ASN A 210      49.123 -16.190  64.891  1.00  0.00      PROA H
ATOM   3100  C   ASN A 210      49.788 -14.625  59.439  1.00  0.00      PROA C
ATOM   3101  O   ASN A 210      50.805 -13.969  59.457  1.00  0.00      PROA O
ATOM   3102  N   LEU A 211      48.957 -14.453  58.443  1.00  0.00      PROA N
ATOM   3103  HN  LEU A 211      48.198 -15.075  58.268  1.00  0.00      PROA H
ATOM   3104  CA  LEU A 211      49.257 -13.569  57.333  1.00  0.00      PROA C
ATOM   3105  HA  LEU A 211      50.260 -13.168  57.355  1.00  0.00      PROA H
ATOM   3106  CB  LEU A 211      49.043 -14.252  55.918  1.00  0.00      PROA C
ATOM   3107  HB1 LEU A 211      49.303 -13.528  55.116  1.00  0.00      PROA H
ATOM   3108  HB2 LEU A 211      47.952 -14.417  55.785  1.00  0.00      PROA H
ATOM   3109  CG  LEU A 211      49.703 -15.656  55.776  1.00  0.00      PROA C
ATOM   3110  HG  LEU A 211      49.204 -16.347  56.489  1.00  0.00      PROA H
ATOM   3111  CD1 LEU A 211      49.350 -16.260  54.408  1.00  0.00      PROA C
ATOM   3112 HD11 LEU A 211      49.746 -17.297  54.434  1.00  0.00      PROA H
ATOM   3113 HD12 LEU A 211      49.797 -15.711  53.552  1.00  0.00      PROA H
ATOM   3114 HD13 LEU A 211      48.252 -16.274  54.239  1.00  0.00      PROA H
ATOM   3115  CD2 LEU A 211      51.185 -15.532  55.915  1.00  0.00      PROA C
ATOM   3116 HD21 LEU A 211      51.421 -15.133  56.925  1.00  0.00      PROA H
ATOM   3117 HD22 LEU A 211      51.567 -14.861  55.116  1.00  0.00      PROA H
ATOM   3118 HD23 LEU A 211      51.628 -16.550  55.882  1.00  0.00      PROA H
ATOM   3119  C   LEU A 211      48.357 -12.392  57.368  1.00  0.00      PROA C
ATOM   3120  O   LEU A 211      48.412 -11.547  56.477  1.00  0.00      PROA O
ATOM   3121  N   GLY A 212      47.435 -12.334  58.331  1.00  0.00      PROA N
ATOM   3122  HN  GLY A 212      47.385 -13.036  59.037  1.00  0.00      PROA H
ATOM   3123  CA  GLY A 212      46.497 -11.293  58.614  1.00  0.00      PROA C
ATOM   3124  HA1 GLY A 212      47.051 -10.377  58.755  1.00  0.00      PROA H
ATOM   3125  HA2 GLY A 212      45.908 -11.602  59.465  1.00  0.00      PROA H
ATOM   3126  C   GLY A 212      45.557 -11.156  57.468  1.00  0.00      PROA C
ATOM   3127  O   GLY A 212      45.457 -11.979  56.545  1.00  0.00      PROA O
ATOM   3128  N   ARG A 213      44.785 -10.013  57.470  1.00  0.00      PROA N
ATOM   3129  HN  ARG A 213      44.833  -9.372  58.232  1.00  0.00      PROA H
ATOM   3130  CA  ARG A 213      43.966  -9.519  56.403  1.00  0.00      PROA C
ATOM   3131  HA  ARG A 213      43.581 -10.364  55.852  1.00  0.00      PROA H
ATOM   3132  CB  ARG A 213      42.942  -8.516  56.893  1.00  0.00      PROA C
ATOM   3133  HB1 ARG A 213      43.381  -7.650  57.432  1.00  0.00      PROA H
ATOM   3134  HB2 ARG A 213      42.421  -8.988  57.753  1.00  0.00      PROA H
ATOM   3135  CG  ARG A 213      41.824  -8.180  55.898  1.00  0.00      PROA C
ATOM   3136  HG1 ARG A 213      41.368  -9.135  55.560  1.00  0.00      PROA H
ATOM   3137  HG2 ARG A 213      42.443  -7.724  55.097  1.00  0.00      PROA H
ATOM   3138  CD  ARG A 213      40.834  -7.175  56.394  1.00  0.00      PROA C
ATOM   3139  HD1 ARG A 213      41.549  -6.388  56.716  1.00  0.00      PROA H
ATOM   3140  HD2 ARG A 213      40.138  -7.569  57.165  1.00  0.00      PROA H
ATOM   3141  NE  ARG A 213      39.988  -6.736  55.268  1.00  0.00      PROA N
ATOM   3142  HE  ARG A 213      40.327  -7.023  54.372  1.00  0.00      PROA H
ATOM   3143  CZ  ARG A 213      39.345  -5.606  55.291  1.00  0.00      PROA C
ATOM   3144  NH1 ARG A 213      38.916  -4.999  56.383  1.00  0.00      PROA N
ATOM   3145 HH11 ARG A 213      39.488  -5.286  57.152  1.00  0.00      PROA H
ATOM   3146 HH12 ARG A 213      38.702  -4.024  56.327  1.00  0.00      PROA H
ATOM   3147  NH2 ARG A 213      39.017  -5.076  54.146  1.00  0.00      PROA N
ATOM   3148 HH21 ARG A 213      38.345  -4.338  54.216  1.00  0.00      PROA H
ATOM   3149 HH22 ARG A 213      39.584  -5.165  53.328  1.00  0.00      PROA H
ATOM   3150  C   ARG A 213      44.922  -8.869  55.357  1.00  0.00      PROA C
ATOM   3151  O   ARG A 213      45.847  -8.239  55.793  1.00  0.00      PROA O
ATOM   3152  N   GLY A 214      44.664  -9.222  54.057  1.00  0.00      PROA N
ATOM   3153  HN  GLY A 214      43.954  -9.904  53.901  1.00  0.00      PROA H
ATOM   3154  CA  GLY A 214      45.361  -8.734  52.892  1.00  0.00      PROA C
ATOM   3155  HA1 GLY A 214      45.124  -7.695  52.718  1.00  0.00      PROA H
ATOM   3156  HA2 GLY A 214      44.938  -9.324  52.093  1.00  0.00      PROA H
ATOM   3157  C   GLY A 214      46.900  -9.031  52.798  1.00  0.00      PROA C
ATOM   3158  O   GLY A 214      47.363  -9.632  53.791  1.00  0.00      PROA O
ATOM   3159  N   ASP A 215      47.605  -8.548  51.731  1.00  0.00      PROA N
ATOM   3160  HN  ASP A 215      47.207  -7.868  51.119  1.00  0.00      PROA H
ATOM   3161  CA  ASP A 215      49.020  -8.781  51.446  1.00  0.00      PROA C
ATOM   3162  HA  ASP A 215      48.962  -8.593  50.384  1.00  0.00      PROA H
ATOM   3163  CB  ASP A 215      49.900  -7.782  52.145  1.00  0.00      PROA C
ATOM   3164  HB1 ASP A 215      51.000  -7.915  52.062  1.00  0.00      PROA H
ATOM   3165  HB2 ASP A 215      49.630  -7.735  53.222  1.00  0.00      PROA H
ATOM   3166  CG  ASP A 215      49.856  -6.360  51.639  1.00  0.00      PROA C
ATOM   3167  OD1 ASP A 215      49.049  -6.101  50.719  1.00  0.00      PROA O
ATOM   3168  OD2 ASP A 215      50.715  -5.503  52.113  1.00  0.00      PROA O
ATOM   3169  C   ASP A 215      49.549 -10.179  51.582  1.00  0.00      PROA C
ATOM   3170  O   ASP A 215      50.699 -10.445  52.035  1.00  0.00      PROA O
ATOM   3171  N   THR A 216      48.719 -11.170  51.295  1.00  0.00      PROA N
ATOM   3172  HN  THR A 216      47.799 -11.023  50.941  1.00  0.00      PROA H
ATOM   3173  CA  THR A 216      48.914 -12.585  51.648  1.00  0.00      PROA C
ATOM   3174  HA  THR A 216      48.914 -12.604  52.728  1.00  0.00      PROA H
ATOM   3175  CB  THR A 216      47.667 -13.369  51.141  1.00  0.00      PROA C
ATOM   3176  HB  THR A 216      47.643 -13.498  50.038  1.00  0.00      PROA H
ATOM   3177  OG1 THR A 216      46.515 -12.662  51.434  1.00  0.00      PROA O
ATOM   3178  HG1 THR A 216      46.476 -12.677  52.394  1.00  0.00      PROA H
ATOM   3179  CG2 THR A 216      47.532 -14.806  51.798  1.00  0.00      PROA C
ATOM   3180 HG21 THR A 216      48.538 -15.261  51.923  1.00  0.00      PROA H
ATOM   3181 HG22 THR A 216      46.685 -15.343  51.322  1.00  0.00      PROA H
ATOM   3182 HG23 THR A 216      47.242 -14.609  52.852  1.00  0.00      PROA H
ATOM   3183  C   THR A 216      50.203 -13.205  51.106  1.00  0.00      PROA C
ATOM   3184  O   THR A 216      50.961 -13.918  51.829  1.00  0.00      PROA O
ATOM   3185  N   MET A 217      50.443 -12.814  49.869  1.00  0.00      PROA N
ATOM   3186  HN  MET A 217      49.803 -12.227  49.379  1.00  0.00      PROA H
ATOM   3187  CA  MET A 217      51.485 -13.306  48.998  1.00  0.00      PROA C
ATOM   3188  HA  MET A 217      51.663 -14.351  49.205  1.00  0.00      PROA H
ATOM   3189  CB  MET A 217      51.021 -13.265  47.490  1.00  0.00      PROA C
ATOM   3190  HB1 MET A 217      51.821 -13.061  46.747  1.00  0.00      PROA H
ATOM   3191  HB2 MET A 217      50.386 -12.355  47.433  1.00  0.00      PROA H
ATOM   3192  CG  MET A 217      50.191 -14.414  47.013  1.00  0.00      PROA C
ATOM   3193  HG1 MET A 217      50.905 -15.223  47.279  1.00  0.00      PROA H
ATOM   3194  HG2 MET A 217      50.103 -14.370  45.906  1.00  0.00      PROA H
ATOM   3195  SD  MET A 217      48.547 -14.550  47.699  1.00  0.00      PROA S
ATOM   3196  CE  MET A 217      47.610 -13.270  46.807  1.00  0.00      PROA C
ATOM   3197  HE1 MET A 217      48.011 -12.286  47.130  1.00  0.00      PROA H
ATOM   3198  HE2 MET A 217      46.515 -13.416  46.922  1.00  0.00      PROA H
ATOM   3199  HE3 MET A 217      47.860 -13.377  45.730  1.00  0.00      PROA H
ATOM   3200  C   MET A 217      52.876 -12.630  49.132  1.00  0.00      PROA C
ATOM   3201  O   MET A 217      53.934 -13.221  48.991  1.00  0.00      PROA O
ATOM   3202  N   LYS A 218      52.846 -11.319  49.517  1.00  0.00      PROA N
ATOM   3203  HN  LYS A 218      51.995 -10.809  49.410  1.00  0.00      PROA H
ATOM   3204  CA  LYS A 218      53.975 -10.600  49.999  1.00  0.00      PROA C
ATOM   3205  HA  LYS A 218      54.833 -10.717  49.355  1.00  0.00      PROA H
ATOM   3206  CB  LYS A 218      53.642  -9.063  50.022  1.00  0.00      PROA C
ATOM   3207  HB1 LYS A 218      54.619  -8.667  50.372  1.00  0.00      PROA H
ATOM   3208  HB2 LYS A 218      52.793  -8.895  50.719  1.00  0.00      PROA H
ATOM   3209  CG  LYS A 218      53.308  -8.405  48.675  1.00  0.00      PROA C
ATOM   3210  HG1 LYS A 218      52.435  -8.922  48.222  1.00  0.00      PROA H
ATOM   3211  HG2 LYS A 218      54.156  -8.553  47.972  1.00  0.00      PROA H
ATOM   3212  CD  LYS A 218      52.857  -6.962  48.802  1.00  0.00      PROA C
ATOM   3213  HD1 LYS A 218      53.820  -6.420  48.915  1.00  0.00      PROA H
ATOM   3214  HD2 LYS A 218      52.225  -6.914  49.715  1.00  0.00      PROA H
ATOM   3215  CE  LYS A 218      52.007  -6.519  47.629  1.00  0.00      PROA C
ATOM   3216  HE1 LYS A 218      51.054  -7.089  47.589  1.00  0.00      PROA H
ATOM   3217  HE2 LYS A 218      52.573  -6.650  46.682  1.00  0.00      PROA H
ATOM   3218  NZ  LYS A 218      51.779  -5.049  47.797  1.00  0.00      PROA N
ATOM   3219  HZ1 LYS A 218      51.594  -4.473  46.951  1.00  0.00      PROA H
ATOM   3220  HZ2 LYS A 218      52.666  -4.713  48.225  1.00  0.00      PROA H
ATOM   3221  HZ3 LYS A 218      50.964  -4.911  48.428  1.00  0.00      PROA H
ATOM   3222  C   LYS A 218      54.566 -11.033  51.272  1.00  0.00      PROA C
ATOM   3223  O   LYS A 218      55.763 -11.166  51.486  1.00  0.00      PROA O
ATOM   3224  N   ARG A 219      53.648 -11.163  52.264  1.00  0.00      PROA N
ATOM   3225  HN  ARG A 219      52.700 -10.993  52.004  1.00  0.00      PROA H
ATOM   3226  CA  ARG A 219      53.928 -11.761  53.606  1.00  0.00      PROA C
ATOM   3227  HA  ARG A 219      54.697 -11.167  54.078  1.00  0.00      PROA H
ATOM   3228  CB  ARG A 219      52.569 -11.678  54.387  1.00  0.00      PROA C
ATOM   3229  HB1 ARG A 219      52.625 -12.227  55.351  1.00  0.00      PROA H
ATOM   3230  HB2 ARG A 219      51.827 -12.120  53.687  1.00  0.00      PROA H
ATOM   3231  CG  ARG A 219      52.307 -10.238  54.921  1.00  0.00      PROA C
ATOM   3232  HG1 ARG A 219      52.593  -9.407  54.241  1.00  0.00      PROA H
ATOM   3233  HG2 ARG A 219      53.101 -10.107  55.687  1.00  0.00      PROA H
ATOM   3234  CD  ARG A 219      50.939 -10.033  55.481  1.00  0.00      PROA C
ATOM   3235  HD1 ARG A 219      50.897 -10.795  56.289  1.00  0.00      PROA H
ATOM   3236  HD2 ARG A 219      50.071 -10.185  54.805  1.00  0.00      PROA H
ATOM   3237  NE  ARG A 219      50.872  -8.663  55.839  1.00  0.00      PROA N
ATOM   3238  HE  ARG A 219      51.637  -8.073  55.582  1.00  0.00      PROA H
ATOM   3239  CZ  ARG A 219      49.846  -8.088  56.370  1.00  0.00      PROA C
ATOM   3240  NH1 ARG A 219      48.694  -8.646  56.576  1.00  0.00      PROA N
ATOM   3241 HH11 ARG A 219      48.719  -9.612  56.321  1.00  0.00      PROA H
ATOM   3242 HH12 ARG A 219      47.848  -8.120  56.656  1.00  0.00      PROA H
ATOM   3243  NH2 ARG A 219      49.977  -6.824  56.750  1.00  0.00      PROA N
ATOM   3244 HH21 ARG A 219      50.871  -6.439  56.521  1.00  0.00      PROA H
ATOM   3245 HH22 ARG A 219      49.159  -6.255  56.829  1.00  0.00      PROA H
ATOM   3246  C   ARG A 219      54.439 -13.180  53.535  1.00  0.00      PROA C
ATOM   3247  O   ARG A 219      55.438 -13.457  54.175  1.00  0.00      PROA O
ATOM   3248  N   LEU A 220      53.723 -14.020  52.718  1.00  0.00      PROA N
ATOM   3249  HN  LEU A 220      52.804 -13.857  52.367  1.00  0.00      PROA H
ATOM   3250  CA  LEU A 220      54.364 -15.295  52.405  1.00  0.00      PROA C
ATOM   3251  HA  LEU A 220      54.461 -15.813  53.347  1.00  0.00      PROA H
ATOM   3252  CB  LEU A 220      53.435 -16.191  51.501  1.00  0.00      PROA C
ATOM   3253  HB1 LEU A 220      53.600 -15.843  50.459  1.00  0.00      PROA H
ATOM   3254  HB2 LEU A 220      52.360 -16.037  51.733  1.00  0.00      PROA H
ATOM   3255  CG  LEU A 220      53.803 -17.724  51.562  1.00  0.00      PROA C
ATOM   3256  HG  LEU A 220      54.863 -17.952  51.802  1.00  0.00      PROA H
ATOM   3257  CD1 LEU A 220      53.027 -18.439  52.618  1.00  0.00      PROA C
ATOM   3258 HD11 LEU A 220      53.119 -18.013  53.640  1.00  0.00      PROA H
ATOM   3259 HD12 LEU A 220      53.360 -19.498  52.596  1.00  0.00      PROA H
ATOM   3260 HD13 LEU A 220      51.923 -18.461  52.492  1.00  0.00      PROA H
ATOM   3261  CD2 LEU A 220      53.443 -18.398  50.274  1.00  0.00      PROA C
ATOM   3262 HD21 LEU A 220      54.195 -18.159  49.492  1.00  0.00      PROA H
ATOM   3263 HD22 LEU A 220      52.447 -17.979  50.019  1.00  0.00      PROA H
ATOM   3264 HD23 LEU A 220      53.291 -19.468  50.532  1.00  0.00      PROA H
ATOM   3265  C   LEU A 220      55.763 -15.207  51.748  1.00  0.00      PROA C
ATOM   3266  O   LEU A 220      56.697 -15.933  52.069  1.00  0.00      PROA O
ATOM   3267  N   ALA A 221      55.966 -14.370  50.767  1.00  0.00      PROA N
ATOM   3268  HN  ALA A 221      55.271 -13.854  50.273  1.00  0.00      PROA H
ATOM   3269  CA  ALA A 221      57.252 -14.113  50.205  1.00  0.00      PROA C
ATOM   3270  HA  ALA A 221      57.547 -15.052  49.761  1.00  0.00      PROA H
ATOM   3271  CB  ALA A 221      57.232 -13.032  49.122  1.00  0.00      PROA C
ATOM   3272  HB1 ALA A 221      56.556 -13.425  48.332  1.00  0.00      PROA H
ATOM   3273  HB2 ALA A 221      58.247 -12.871  48.697  1.00  0.00      PROA H
ATOM   3274  HB3 ALA A 221      56.786 -12.153  49.634  1.00  0.00      PROA H
ATOM   3275  C   ALA A 221      58.315 -13.671  51.205  1.00  0.00      PROA C
ATOM   3276  O   ALA A 221      59.419 -14.108  51.156  1.00  0.00      PROA O
ATOM   3277  N   ARG A 222      58.051 -12.882  52.225  1.00  0.00      PROA N
ATOM   3278  HN  ARG A 222      57.153 -12.454  52.283  1.00  0.00      PROA H
ATOM   3279  CA  ARG A 222      59.019 -12.689  53.283  1.00  0.00      PROA C
ATOM   3280  HA  ARG A 222      59.880 -12.519  52.655  1.00  0.00      PROA H
ATOM   3281  CB  ARG A 222      58.438 -11.588  54.289  1.00  0.00      PROA C
ATOM   3282  HB1 ARG A 222      59.152 -11.413  55.121  1.00  0.00      PROA H
ATOM   3283  HB2 ARG A 222      57.450 -11.853  54.723  1.00  0.00      PROA H
ATOM   3284  CG  ARG A 222      58.260 -10.209  53.645  1.00  0.00      PROA C
ATOM   3285  HG1 ARG A 222      57.891 -10.368  52.610  1.00  0.00      PROA H
ATOM   3286  HG2 ARG A 222      59.231  -9.668  53.670  1.00  0.00      PROA H
ATOM   3287  CD  ARG A 222      57.208  -9.392  54.456  1.00  0.00      PROA C
ATOM   3288  HD1 ARG A 222      57.589  -9.120  55.463  1.00  0.00      PROA H
ATOM   3289  HD2 ARG A 222      56.313 -10.035  54.596  1.00  0.00      PROA H
ATOM   3290  NE  ARG A 222      56.832  -8.268  53.606  1.00  0.00      PROA N
ATOM   3291  HE  ARG A 222      57.239  -8.157  52.699  1.00  0.00      PROA H
ATOM   3292  CZ  ARG A 222      55.735  -7.594  53.860  1.00  0.00      PROA C
ATOM   3293  NH1 ARG A 222      54.867  -7.787  54.865  1.00  0.00      PROA N
ATOM   3294 HH11 ARG A 222      55.103  -8.404  55.616  1.00  0.00      PROA H
ATOM   3295 HH12 ARG A 222      54.306  -7.011  55.150  1.00  0.00      PROA H
ATOM   3296  NH2 ARG A 222      55.520  -6.614  52.979  1.00  0.00      PROA N
ATOM   3297 HH21 ARG A 222      56.320  -6.468  52.397  1.00  0.00      PROA H
ATOM   3298 HH22 ARG A 222      55.092  -5.793  53.357  1.00  0.00      PROA H
ATOM   3299  C   ARG A 222      59.455 -13.923  54.111  1.00  0.00      PROA C
ATOM   3300  O   ARG A 222      60.613 -14.057  54.475  1.00  0.00      PROA O
ATOM   3301  N   PHE A 223      58.458 -14.864  54.480  1.00  0.00      PROA N
ATOM   3302  HN  PHE A 223      57.528 -14.505  54.505  1.00  0.00      PROA H
ATOM   3303  CA  PHE A 223      58.657 -16.182  55.004  1.00  0.00      PROA C
ATOM   3304  HA  PHE A 223      59.090 -16.062  55.987  1.00  0.00      PROA H
ATOM   3305  CB  PHE A 223      57.246 -16.714  55.403  1.00  0.00      PROA C
ATOM   3306  HB1 PHE A 223      56.645 -16.791  54.472  1.00  0.00      PROA H
ATOM   3307  HB2 PHE A 223      56.961 -15.987  56.194  1.00  0.00      PROA H
ATOM   3308  CG  PHE A 223      57.174 -18.044  56.005  1.00  0.00      PROA C
ATOM   3309  CD1 PHE A 223      56.964 -19.136  55.165  1.00  0.00      PROA C
ATOM   3310  HD1 PHE A 223      56.561 -18.880  54.197  1.00  0.00      PROA H
ATOM   3311  CE1 PHE A 223      57.183 -20.413  55.604  1.00  0.00      PROA C
ATOM   3312  HE1 PHE A 223      56.985 -21.206  54.898  1.00  0.00      PROA H
ATOM   3313  CZ  PHE A 223      57.657 -20.625  56.913  1.00  0.00      PROA C
ATOM   3314  HZ  PHE A 223      57.965 -21.553  57.371  1.00  0.00      PROA H
ATOM   3315  CD2 PHE A 223      57.616 -18.265  57.314  1.00  0.00      PROA C
ATOM   3316  HD2 PHE A 223      57.830 -17.412  57.941  1.00  0.00      PROA H
ATOM   3317  CE2 PHE A 223      57.906 -19.568  57.811  1.00  0.00      PROA C
ATOM   3318  HE2 PHE A 223      58.144 -19.735  58.851  1.00  0.00      PROA H
ATOM   3319  C   PHE A 223      59.560 -17.145  54.262  1.00  0.00      PROA C
ATOM   3320  O   PHE A 223      60.507 -17.682  54.762  1.00  0.00      PROA O
ATOM   3321  N   VAL A 224      59.323 -17.267  52.967  1.00  0.00      PROA N
ATOM   3322  HN  VAL A 224      58.733 -16.621  52.489  1.00  0.00      PROA H
ATOM   3323  CA  VAL A 224      60.058 -18.271  52.104  1.00  0.00      PROA C
ATOM   3324  HA  VAL A 224      60.038 -19.210  52.637  1.00  0.00      PROA H
ATOM   3325  CB  VAL A 224      59.243 -18.696  50.819  1.00  0.00      PROA C
ATOM   3326  HB  VAL A 224      59.870 -19.410  50.243  1.00  0.00      PROA H
ATOM   3327  CG1 VAL A 224      57.940 -19.354  51.331  1.00  0.00      PROA C
ATOM   3328 HG11 VAL A 224      57.172 -18.599  51.603  1.00  0.00      PROA H
ATOM   3329 HG12 VAL A 224      58.174 -20.034  52.177  1.00  0.00      PROA H
ATOM   3330 HG13 VAL A 224      57.493 -20.051  50.591  1.00  0.00      PROA H
ATOM   3331  CG2 VAL A 224      58.948 -17.487  49.920  1.00  0.00      PROA C
ATOM   3332 HG21 VAL A 224      58.419 -16.699  50.497  1.00  0.00      PROA H
ATOM   3333 HG22 VAL A 224      58.171 -17.828  49.202  1.00  0.00      PROA H
ATOM   3334 HG23 VAL A 224      59.821 -17.139  49.329  1.00  0.00      PROA H
ATOM   3335  C   VAL A 224      61.531 -17.898  51.826  1.00  0.00      PROA C
ATOM   3336  O   VAL A 224      62.427 -18.759  51.944  1.00  0.00      PROA O
ATOM   3337  N   GLU A 225      61.784 -16.589  51.592  1.00  0.00      PROA N
ATOM   3338  HN  GLU A 225      61.012 -15.963  51.508  1.00  0.00      PROA H
ATOM   3339  CA  GLU A 225      63.089 -16.013  51.591  1.00  0.00      PROA C
ATOM   3340  HA  GLU A 225      63.619 -16.678  50.925  1.00  0.00      PROA H
ATOM   3341  CB  GLU A 225      63.121 -14.604  50.922  1.00  0.00      PROA C
ATOM   3342  HB1 GLU A 225      64.180 -14.272  50.962  1.00  0.00      PROA H
ATOM   3343  HB2 GLU A 225      62.517 -13.925  51.561  1.00  0.00      PROA H
ATOM   3344  CG  GLU A 225      62.639 -14.438  49.479  1.00  0.00      PROA C
ATOM   3345  HG1 GLU A 225      61.571 -14.746  49.503  1.00  0.00      PROA H
ATOM   3346  HG2 GLU A 225      63.215 -15.108  48.806  1.00  0.00      PROA H
ATOM   3347  CD  GLU A 225      62.775 -13.068  48.879  1.00  0.00      PROA C
ATOM   3348  OE1 GLU A 225      63.699 -12.272  49.189  1.00  0.00      PROA O
ATOM   3349  OE2 GLU A 225      61.940 -12.698  48.008  1.00  0.00      PROA O
ATOM   3350  C   GLU A 225      63.847 -16.097  52.924  1.00  0.00      PROA C
ATOM   3351  O   GLU A 225      65.052 -16.432  52.987  1.00  0.00      PROA O
ATOM   3352  N   LEU A 226      63.100 -15.930  54.028  1.00  0.00      PROA N
ATOM   3353  HN  LEU A 226      62.149 -15.660  53.898  1.00  0.00      PROA H
ATOM   3354  CA  LEU A 226      63.652 -15.988  55.386  1.00  0.00      PROA C
ATOM   3355  HA  LEU A 226      64.656 -15.593  55.358  1.00  0.00      PROA H
ATOM   3356  CB  LEU A 226      62.705 -15.251  56.337  1.00  0.00      PROA C
ATOM   3357  HB1 LEU A 226      61.687 -15.681  56.227  1.00  0.00      PROA H
ATOM   3358  HB2 LEU A 226      62.649 -14.206  55.966  1.00  0.00      PROA H
ATOM   3359  CG  LEU A 226      63.051 -15.353  57.864  1.00  0.00      PROA C
ATOM   3360  HG  LEU A 226      62.930 -16.427  58.121  1.00  0.00      PROA H
ATOM   3361  CD1 LEU A 226      64.490 -14.931  58.150  1.00  0.00      PROA C
ATOM   3362 HD11 LEU A 226      65.221 -15.450  57.495  1.00  0.00      PROA H
ATOM   3363 HD12 LEU A 226      64.612 -15.158  59.231  1.00  0.00      PROA H
ATOM   3364 HD13 LEU A 226      64.598 -13.828  58.073  1.00  0.00      PROA H
ATOM   3365  CD2 LEU A 226      62.047 -14.587  58.699  1.00  0.00      PROA C
ATOM   3366 HD21 LEU A 226      62.396 -14.652  59.751  1.00  0.00      PROA H
ATOM   3367 HD22 LEU A 226      61.032 -15.024  58.577  1.00  0.00      PROA H
ATOM   3368 HD23 LEU A 226      61.912 -13.568  58.278  1.00  0.00      PROA H
ATOM   3369  C   LEU A 226      63.863 -17.489  55.881  1.00  0.00      PROA C
ATOM   3370  O   LEU A 226      64.618 -17.719  56.796  1.00  0.00      PROA O
ATOM   3371  N   TYR A 227      63.045 -18.441  55.339  1.00  0.00      PROA N
ATOM   3372  HN  TYR A 227      62.370 -18.121  54.679  1.00  0.00      PROA H
ATOM   3373  CA  TYR A 227      62.978 -19.759  55.910  1.00  0.00      PROA C
ATOM   3374  HA  TYR A 227      62.863 -19.501  56.952  1.00  0.00      PROA H
ATOM   3375  CB  TYR A 227      61.599 -20.407  55.548  1.00  0.00      PROA C
ATOM   3376  HB1 TYR A 227      61.311 -20.293  54.481  1.00  0.00      PROA H
ATOM   3377  HB2 TYR A 227      60.824 -19.873  56.138  1.00  0.00      PROA H
ATOM   3378  CG  TYR A 227      61.421 -21.876  55.773  1.00  0.00      PROA C
ATOM   3379  CD1 TYR A 227      61.709 -22.796  54.737  1.00  0.00      PROA C
ATOM   3380  HD1 TYR A 227      61.949 -22.397  53.762  1.00  0.00      PROA H
ATOM   3381  CE1 TYR A 227      61.607 -24.218  54.913  1.00  0.00      PROA C
ATOM   3382  HE1 TYR A 227      61.958 -24.863  54.121  1.00  0.00      PROA H
ATOM   3383  CZ  TYR A 227      61.252 -24.759  56.148  1.00  0.00      PROA C
ATOM   3384  OH  TYR A 227      60.944 -26.168  56.246  1.00  0.00      PROA O
ATOM   3385  HH  TYR A 227      61.307 -26.569  55.452  1.00  0.00      PROA H
ATOM   3386  CD2 TYR A 227      60.917 -22.406  56.968  1.00  0.00      PROA C
ATOM   3387  HD2 TYR A 227      60.610 -21.755  57.773  1.00  0.00      PROA H
ATOM   3388  CE2 TYR A 227      60.806 -23.806  57.192  1.00  0.00      PROA C
ATOM   3389  HE2 TYR A 227      60.400 -24.121  58.142  1.00  0.00      PROA H
ATOM   3390  C   TYR A 227      64.259 -20.678  55.858  1.00  0.00      PROA C
ATOM   3391  O   TYR A 227      64.724 -21.166  56.928  1.00  0.00      PROA O
ATOM   3392  N   PRO A 228      65.047 -20.853  54.803  1.00  0.00      PROA N
ATOM   3393  CD  PRO A 228      64.611 -20.719  53.405  1.00  0.00      PROA C
ATOM   3394  HD1 PRO A 228      64.806 -19.666  53.109  1.00  0.00      PROA H
ATOM   3395  HD2 PRO A 228      63.519 -20.813  53.219  1.00  0.00      PROA H
ATOM   3396  CA  PRO A 228      66.152 -21.733  54.867  1.00  0.00      PROA C
ATOM   3397  HA  PRO A 228      65.798 -22.690  55.219  1.00  0.00      PROA H
ATOM   3398  CB  PRO A 228      66.620 -22.051  53.526  1.00  0.00      PROA C
ATOM   3399  HB1 PRO A 228      66.986 -23.074  53.293  1.00  0.00      PROA H
ATOM   3400  HB2 PRO A 228      67.490 -21.408  53.274  1.00  0.00      PROA H
ATOM   3401  CG  PRO A 228      65.390 -21.784  52.605  1.00  0.00      PROA C
ATOM   3402  HG1 PRO A 228      65.682 -21.420  51.596  1.00  0.00      PROA H
ATOM   3403  HG2 PRO A 228      64.879 -22.762  52.481  1.00  0.00      PROA H
ATOM   3404  C   PRO A 228      67.231 -21.235  55.778  1.00  0.00      PROA C
ATOM   3405  O   PRO A 228      67.860 -21.998  56.521  1.00  0.00      PROA O
ATOM   3406  N   VAL A 229      67.509 -19.925  55.728  1.00  0.00      PROA N
ATOM   3407  HN  VAL A 229      66.908 -19.461  55.081  1.00  0.00      PROA H
ATOM   3408  CA  VAL A 229      68.413 -19.142  56.611  1.00  0.00      PROA C
ATOM   3409  HA  VAL A 229      69.332 -19.670  56.402  1.00  0.00      PROA H
ATOM   3410  CB  VAL A 229      68.723 -17.647  56.049  1.00  0.00      PROA C
ATOM   3411  HB  VAL A 229      69.156 -17.793  55.036  1.00  0.00      PROA H
ATOM   3412  CG1 VAL A 229      67.401 -16.832  56.013  1.00  0.00      PROA C
ATOM   3413 HG11 VAL A 229      67.708 -15.778  55.849  1.00  0.00      PROA H
ATOM   3414 HG12 VAL A 229      66.934 -16.937  57.016  1.00  0.00      PROA H
ATOM   3415 HG13 VAL A 229      66.783 -17.184  55.159  1.00  0.00      PROA H
ATOM   3416  CG2 VAL A 229      69.672 -16.916  56.956  1.00  0.00      PROA C
ATOM   3417 HG21 VAL A 229      69.260 -16.730  57.971  1.00  0.00      PROA H
ATOM   3418 HG22 VAL A 229      69.848 -15.928  56.479  1.00  0.00      PROA H
ATOM   3419 HG23 VAL A 229      70.556 -17.562  57.143  1.00  0.00      PROA H
ATOM   3420  C   VAL A 229      67.961 -19.292  58.018  1.00  0.00      PROA C
ATOM   3421  O   VAL A 229      68.849 -19.599  58.807  1.00  0.00      PROA O
ATOM   3422  N   LEU A 230      66.641 -19.203  58.311  1.00  0.00      PROA N
ATOM   3423  HN  LEU A 230      65.972 -18.987  57.604  1.00  0.00      PROA H
ATOM   3424  CA  LEU A 230      66.150 -19.388  59.666  1.00  0.00      PROA C
ATOM   3425  HA  LEU A 230      66.660 -18.713  60.337  1.00  0.00      PROA H
ATOM   3426  CB  LEU A 230      64.706 -18.862  59.691  1.00  0.00      PROA C
ATOM   3427  HB1 LEU A 230      64.068 -19.462  59.008  1.00  0.00      PROA H
ATOM   3428  HB2 LEU A 230      64.679 -17.796  59.381  1.00  0.00      PROA H
ATOM   3429  CG  LEU A 230      63.906 -18.877  61.050  1.00  0.00      PROA C
ATOM   3430  HG  LEU A 230      63.854 -19.924  61.419  1.00  0.00      PROA H
ATOM   3431  CD1 LEU A 230      64.402 -17.820  62.013  1.00  0.00      PROA C
ATOM   3432 HD11 LEU A 230      63.778 -17.875  62.931  1.00  0.00      PROA H
ATOM   3433 HD12 LEU A 230      64.431 -16.766  61.665  1.00  0.00      PROA H
ATOM   3434 HD13 LEU A 230      65.392 -18.081  62.445  1.00  0.00      PROA H
ATOM   3435  CD2 LEU A 230      62.426 -18.634  60.725  1.00  0.00      PROA C
ATOM   3436 HD21 LEU A 230      62.240 -17.553  60.552  1.00  0.00      PROA H
ATOM   3437 HD22 LEU A 230      61.862 -18.955  61.627  1.00  0.00      PROA H
ATOM   3438 HD23 LEU A 230      62.052 -19.161  59.821  1.00  0.00      PROA H
ATOM   3439  C   LEU A 230      66.279 -20.797  60.301  1.00  0.00      PROA C
ATOM   3440  O   LEU A 230      66.609 -21.051  61.471  1.00  0.00      PROA O
ATOM   3441  N   GLN A 231      65.973 -21.866  59.490  1.00  0.00      PROA N
ATOM   3442  HN  GLN A 231      65.747 -21.720  58.530  1.00  0.00      PROA H
ATOM   3443  CA  GLN A 231      66.113 -23.195  59.812  1.00  0.00      PROA C
ATOM   3444  HA  GLN A 231      65.434 -23.370  60.633  1.00  0.00      PROA H
ATOM   3445  CB  GLN A 231      65.685 -24.072  58.617  1.00  0.00      PROA C
ATOM   3446  HB1 GLN A 231      66.141 -25.069  58.795  1.00  0.00      PROA H
ATOM   3447  HB2 GLN A 231      66.049 -23.750  57.618  1.00  0.00      PROA H
ATOM   3448  CG  GLN A 231      64.210 -24.400  58.489  1.00  0.00      PROA C
ATOM   3449  HG1 GLN A 231      63.981 -25.002  57.584  1.00  0.00      PROA H
ATOM   3450  HG2 GLN A 231      63.688 -23.436  58.309  1.00  0.00      PROA H
ATOM   3451  CD  GLN A 231      63.531 -25.089  59.652  1.00  0.00      PROA C
ATOM   3452  OE1 GLN A 231      62.599 -24.648  60.388  1.00  0.00      PROA O
ATOM   3453  NE2 GLN A 231      64.023 -26.344  59.942  1.00  0.00      PROA N
ATOM   3454 HE21 GLN A 231      63.775 -26.714  60.838  1.00  0.00      PROA H
ATOM   3455 HE22 GLN A 231      64.693 -26.851  59.400  1.00  0.00      PROA H
ATOM   3456  C   GLN A 231      67.517 -23.580  60.323  1.00  0.00      PROA C
ATOM   3457  O   GLN A 231      67.620 -24.408  61.215  1.00  0.00      PROA O
ATOM   3458  N   GLN A 232      68.609 -23.083  59.710  1.00  0.00      PROA N
ATOM   3459  HN  GLN A 232      68.506 -22.441  58.955  1.00  0.00      PROA H
ATOM   3460  CA  GLN A 232      69.967 -23.266  60.180  1.00  0.00      PROA C
ATOM   3461  HA  GLN A 232      70.197 -24.320  60.117  1.00  0.00      PROA H
ATOM   3462  CB  GLN A 232      70.983 -22.524  59.317  1.00  0.00      PROA C
ATOM   3463  HB1 GLN A 232      70.730 -21.453  59.169  1.00  0.00      PROA H
ATOM   3464  HB2 GLN A 232      70.837 -23.044  58.347  1.00  0.00      PROA H
ATOM   3465  CG  GLN A 232      72.476 -22.703  59.676  1.00  0.00      PROA C
ATOM   3466  HG1 GLN A 232      72.646 -22.061  60.566  1.00  0.00      PROA H
ATOM   3467  HG2 GLN A 232      73.121 -22.184  58.935  1.00  0.00      PROA H
ATOM   3468  CD  GLN A 232      72.931 -24.195  59.983  1.00  0.00      PROA C
ATOM   3469  OE1 GLN A 232      72.709 -25.139  59.178  1.00  0.00      PROA O
ATOM   3470  NE2 GLN A 232      73.552 -24.342  61.134  1.00  0.00      PROA N
ATOM   3471 HE21 GLN A 232      73.750 -23.606  61.781  1.00  0.00      PROA H
ATOM   3472 HE22 GLN A 232      74.087 -25.178  61.255  1.00  0.00      PROA H
ATOM   3473  C   GLN A 232      70.094 -22.737  61.622  1.00  0.00      PROA C
ATOM   3474  O   GLN A 232      70.577 -23.495  62.491  1.00  0.00      PROA O
ATOM   3475  N   GLN A 233      69.686 -21.444  61.911  1.00  0.00      PROA N
ATOM   3476  HN  GLN A 233      69.471 -20.889  61.111  1.00  0.00      PROA H
ATOM   3477  CA  GLN A 233      69.780 -20.881  63.172  1.00  0.00      PROA C
ATOM   3478  HA  GLN A 233      70.840 -20.883  63.378  1.00  0.00      PROA H
ATOM   3479  CB  GLN A 233      69.087 -19.488  63.216  1.00  0.00      PROA C
ATOM   3480  HB1 GLN A 233      69.400 -19.032  64.180  1.00  0.00      PROA H
ATOM   3481  HB2 GLN A 233      67.992 -19.653  63.313  1.00  0.00      PROA H
ATOM   3482  CG  GLN A 233      69.410 -18.560  61.963  1.00  0.00      PROA C
ATOM   3483  HG1 GLN A 233      68.941 -17.582  62.202  1.00  0.00      PROA H
ATOM   3484  HG2 GLN A 233      68.821 -18.923  61.094  1.00  0.00      PROA H
ATOM   3485  CD  GLN A 233      70.914 -18.432  61.653  1.00  0.00      PROA C
ATOM   3486  OE1 GLN A 233      71.759 -18.486  62.580  1.00  0.00      PROA O
ATOM   3487  NE2 GLN A 233      71.250 -18.332  60.369  1.00  0.00      PROA N
ATOM   3488 HE21 GLN A 233      72.192 -18.259  60.042  1.00  0.00      PROA H
ATOM   3489 HE22 GLN A 233      70.689 -18.610  59.589  1.00  0.00      PROA H
ATOM   3490  C   GLN A 233      69.036 -21.746  64.282  1.00  0.00      PROA C
ATOM   3491  O   GLN A 233      69.479 -22.127  65.367  1.00  0.00      PROA O
ATOM   3492  N   ALA A 234      67.826 -22.200  63.863  1.00  0.00      PROA N
ATOM   3493  HN  ALA A 234      67.558 -21.881  62.958  1.00  0.00      PROA H
ATOM   3494  CA  ALA A 234      67.021 -23.144  64.655  1.00  0.00      PROA C
ATOM   3495  HA  ALA A 234      66.814 -22.691  65.614  1.00  0.00      PROA H
ATOM   3496  CB  ALA A 234      65.672 -23.375  63.938  1.00  0.00      PROA C
ATOM   3497  HB1 ALA A 234      65.743 -23.988  63.014  1.00  0.00      PROA H
ATOM   3498  HB2 ALA A 234      65.227 -22.410  63.614  1.00  0.00      PROA H
ATOM   3499  HB3 ALA A 234      64.912 -23.877  64.573  1.00  0.00      PROA H
ATOM   3500  C   ALA A 234      67.659 -24.466  64.994  1.00  0.00      PROA C
ATOM   3501  O   ALA A 234      67.779 -24.819  66.142  1.00  0.00      PROA O
ATOM   3502  N   GLN A 235      68.282 -25.080  63.945  1.00  0.00      PROA N
ATOM   3503  HN  GLN A 235      68.248 -24.709  63.020  1.00  0.00      PROA H
ATOM   3504  CA  GLN A 235      69.088 -26.283  64.093  1.00  0.00      PROA C
ATOM   3505  HA  GLN A 235      68.437 -26.968  64.616  1.00  0.00      PROA H
ATOM   3506  CB  GLN A 235      69.477 -26.823  62.694  1.00  0.00      PROA C
ATOM   3507  HB1 GLN A 235      70.383 -27.462  62.771  1.00  0.00      PROA H
ATOM   3508  HB2 GLN A 235      69.825 -25.900  62.184  1.00  0.00      PROA H
ATOM   3509  CG  GLN A 235      68.362 -27.486  61.847  1.00  0.00      PROA C
ATOM   3510  HG1 GLN A 235      68.892 -27.771  60.913  1.00  0.00      PROA H
ATOM   3511  HG2 GLN A 235      67.562 -26.750  61.619  1.00  0.00      PROA H
ATOM   3512  CD  GLN A 235      67.771 -28.741  62.466  1.00  0.00      PROA C
ATOM   3513  OE1 GLN A 235      66.566 -28.962  62.647  1.00  0.00      PROA O
ATOM   3514  NE2 GLN A 235      68.666 -29.642  62.708  1.00  0.00      PROA N
ATOM   3515 HE21 GLN A 235      68.364 -30.594  62.754  1.00  0.00      PROA H
ATOM   3516 HE22 GLN A 235      69.628 -29.386  62.613  1.00  0.00      PROA H
ATOM   3517  C   GLN A 235      70.298 -26.093  65.032  1.00  0.00      PROA C
ATOM   3518  O   GLN A 235      70.757 -26.945  65.802  1.00  0.00      PROA O
ATOM   3519  N   THR A 236      70.916 -24.891  64.823  1.00  0.00      PROA N
ATOM   3520  HN  THR A 236      70.554 -24.237  64.162  1.00  0.00      PROA H
ATOM   3521  CA  THR A 236      72.042 -24.396  65.640  1.00  0.00      PROA C
ATOM   3522  HA  THR A 236      72.715 -25.241  65.625  1.00  0.00      PROA H
ATOM   3523  CB  THR A 236      72.696 -23.062  65.150  1.00  0.00      PROA C
ATOM   3524  HB  THR A 236      72.179 -22.242  65.693  1.00  0.00      PROA H
ATOM   3525  OG1 THR A 236      72.796 -22.887  63.774  1.00  0.00      PROA O
ATOM   3526  HG1 THR A 236      71.918 -23.180  63.519  1.00  0.00      PROA H
ATOM   3527  CG2 THR A 236      74.175 -23.197  65.689  1.00  0.00      PROA C
ATOM   3528 HG21 THR A 236      74.349 -23.170  66.786  1.00  0.00      PROA H
ATOM   3529 HG22 THR A 236      74.707 -22.286  65.340  1.00  0.00      PROA H
ATOM   3530 HG23 THR A 236      74.560 -24.154  65.276  1.00  0.00      PROA H
ATOM   3531  C   THR A 236      71.688 -24.216  67.085  1.00  0.00      PROA C
ATOM   3532  O   THR A 236      72.420 -24.623  68.002  1.00  0.00      PROA O
ATOM   3533  N   ASP A 237      70.490 -23.680  67.371  1.00  0.00      PROA N
ATOM   3534  HN  ASP A 237      69.934 -23.296  66.638  1.00  0.00      PROA H
ATOM   3535  CA  ASP A 237      70.086 -23.455  68.750  1.00  0.00      PROA C
ATOM   3536  HA  ASP A 237      70.997 -23.281  69.303  1.00  0.00      PROA H
ATOM   3537  CB  ASP A 237      69.157 -22.264  68.750  1.00  0.00      PROA C
ATOM   3538  HB1 ASP A 237      68.151 -22.623  68.445  1.00  0.00      PROA H
ATOM   3539  HB2 ASP A 237      69.573 -21.561  67.997  1.00  0.00      PROA H
ATOM   3540  CG  ASP A 237      69.054 -21.599  70.072  1.00  0.00      PROA C
ATOM   3541  OD1 ASP A 237      68.084 -20.785  70.339  1.00  0.00      PROA O
ATOM   3542  OD2 ASP A 237      69.959 -21.829  70.913  1.00  0.00      PROA O
ATOM   3543  C   ASP A 237      69.566 -24.742  69.405  1.00  0.00      PROA C
ATOM   3544  O   ASP A 237      69.419 -24.798  70.623  1.00  0.00      PROA O
ATOM   3545  N   GLY A 238      69.319 -25.855  68.610  1.00  0.00      PROA N
ATOM   3546  HN  GLY A 238      69.585 -25.817  67.650  1.00  0.00      PROA H
ATOM   3547  CA  GLY A 238      68.478 -26.901  68.939  1.00  0.00      PROA C
ATOM   3548  HA1 GLY A 238      68.769 -27.406  69.848  1.00  0.00      PROA H
ATOM   3549  HA2 GLY A 238      68.461 -27.607  68.122  1.00  0.00      PROA H
ATOM   3550  C   GLY A 238      67.051 -26.637  69.166  1.00  0.00      PROA C
ATOM   3551  O   GLY A 238      66.449 -27.107  70.124  1.00  0.00      PROA O
ATOM   3552  N   LYS A 239      66.395 -25.936  68.213  1.00  0.00      PROA N
ATOM   3553  HN  LYS A 239      66.906 -25.456  67.504  1.00  0.00      PROA H
ATOM   3554  CA  LYS A 239      65.025 -25.488  68.392  1.00  0.00      PROA C
ATOM   3555  HA  LYS A 239      64.498 -26.043  69.154  1.00  0.00      PROA H
ATOM   3556  CB  LYS A 239      64.848 -24.055  68.843  1.00  0.00      PROA C
ATOM   3557  HB1 LYS A 239      63.775 -23.793  68.969  1.00  0.00      PROA H
ATOM   3558  HB2 LYS A 239      65.293 -23.336  68.123  1.00  0.00      PROA H
ATOM   3559  CG  LYS A 239      65.361 -23.874  70.302  1.00  0.00      PROA C
ATOM   3560  HG1 LYS A 239      66.457 -24.026  70.398  1.00  0.00      PROA H
ATOM   3561  HG2 LYS A 239      65.007 -24.755  70.878  1.00  0.00      PROA H
ATOM   3562  CD  LYS A 239      64.952 -22.517  70.784  1.00  0.00      PROA C
ATOM   3563  HD1 LYS A 239      63.842 -22.507  70.754  1.00  0.00      PROA H
ATOM   3564  HD2 LYS A 239      65.294 -21.723  70.087  1.00  0.00      PROA H
ATOM   3565  CE  LYS A 239      65.361 -22.010  72.220  1.00  0.00      PROA C
ATOM   3566  HE1 LYS A 239      64.981 -22.761  72.945  1.00  0.00      PROA H
ATOM   3567  HE2 LYS A 239      65.051 -20.970  72.456  1.00  0.00      PROA H
ATOM   3568  NZ  LYS A 239      66.811 -21.952  72.520  1.00  0.00      PROA N
ATOM   3569  HZ1 LYS A 239      67.265 -21.461  71.723  1.00  0.00      PROA H
ATOM   3570  HZ2 LYS A 239      67.288 -22.840  72.776  1.00  0.00      PROA H
ATOM   3571  HZ3 LYS A 239      67.072 -21.288  73.278  1.00  0.00      PROA H
ATOM   3572  C   LYS A 239      64.279 -25.667  67.183  1.00  0.00      PROA C
ATOM   3573  O   LYS A 239      64.810 -26.015  66.086  1.00  0.00      PROA O
ATOM   3574  N   ARG A 240      62.992 -25.622  67.385  1.00  0.00      PROA N
ATOM   3575  HN  ARG A 240      62.675 -25.257  68.257  1.00  0.00      PROA H
ATOM   3576  CA  ARG A 240      62.072 -25.631  66.228  1.00  0.00      PROA C
ATOM   3577  HA  ARG A 240      62.541 -25.668  65.256  1.00  0.00      PROA H
ATOM   3578  CB  ARG A 240      61.090 -26.837  66.299  1.00  0.00      PROA C
ATOM   3579  HB1 ARG A 240      60.332 -26.688  65.501  1.00  0.00      PROA H
ATOM   3580  HB2 ARG A 240      60.532 -26.732  67.254  1.00  0.00      PROA H
ATOM   3581  CG  ARG A 240      61.862 -28.136  66.065  1.00  0.00      PROA C
ATOM   3582  HG1 ARG A 240      62.811 -28.208  66.637  1.00  0.00      PROA H
ATOM   3583  HG2 ARG A 240      62.155 -28.129  64.993  1.00  0.00      PROA H
ATOM   3584  CD  ARG A 240      60.957 -29.358  66.496  1.00  0.00      PROA C
ATOM   3585  HD1 ARG A 240      60.721 -29.277  67.579  1.00  0.00      PROA H
ATOM   3586  HD2 ARG A 240      61.468 -30.344  66.456  1.00  0.00      PROA H
ATOM   3587  NE  ARG A 240      59.795 -29.432  65.556  1.00  0.00      PROA N
ATOM   3588  HE  ARG A 240      59.627 -28.707  64.888  1.00  0.00      PROA H
ATOM   3589  CZ  ARG A 240      58.711 -30.135  65.685  1.00  0.00      PROA C
ATOM   3590  NH1 ARG A 240      58.587 -31.063  66.620  1.00  0.00      PROA N
ATOM   3591 HH11 ARG A 240      59.432 -31.392  67.041  1.00  0.00      PROA H
ATOM   3592 HH12 ARG A 240      57.632 -31.244  66.853  1.00  0.00      PROA H
ATOM   3593  NH2 ARG A 240      57.650 -29.901  64.953  1.00  0.00      PROA N
ATOM   3594 HH21 ARG A 240      57.530 -28.952  64.662  1.00  0.00      PROA H
ATOM   3595 HH22 ARG A 240      56.825 -30.456  65.061  1.00  0.00      PROA H
ATOM   3596  C   ARG A 240      61.152 -24.464  66.120  1.00  0.00      PROA C
ATOM   3597  O   ARG A 240      60.700 -24.079  67.217  1.00  0.00      PROA O
ATOM   3598  N   ILE A 241      60.773 -24.030  64.887  1.00  0.00      PROA N
ATOM   3599  HN  ILE A 241      61.459 -24.070  64.165  1.00  0.00      PROA H
ATOM   3600  CA  ILE A 241      59.656 -23.084  64.691  1.00  0.00      PROA C
ATOM   3601  HA  ILE A 241      59.861 -22.175  65.237  1.00  0.00      PROA H
ATOM   3602  CB  ILE A 241      59.511 -22.816  63.182  1.00  0.00      PROA C
ATOM   3603  HB  ILE A 241      59.219 -23.777  62.708  1.00  0.00      PROA H
ATOM   3604  CG2 ILE A 241      58.348 -21.863  62.952  1.00  0.00      PROA C
ATOM   3605 HG21 ILE A 241      57.311 -22.112  63.265  1.00  0.00      PROA H
ATOM   3606 HG22 ILE A 241      58.262 -21.720  61.853  1.00  0.00      PROA H
ATOM   3607 HG23 ILE A 241      58.677 -20.878  63.346  1.00  0.00      PROA H
ATOM   3608  CG1 ILE A 241      60.860 -22.263  62.577  1.00  0.00      PROA C
ATOM   3609 HG11 ILE A 241      61.616 -23.077  62.545  1.00  0.00      PROA H
ATOM   3610 HG12 ILE A 241      61.098 -21.432  63.274  1.00  0.00      PROA H
ATOM   3611  CD  ILE A 241      60.752 -21.777  61.080  1.00  0.00      PROA C
ATOM   3612  HD1 ILE A 241      61.723 -22.006  60.592  1.00  0.00      PROA H
ATOM   3613  HD2 ILE A 241      60.495 -20.701  60.974  1.00  0.00      PROA H
ATOM   3614  HD3 ILE A 241      60.072 -22.404  60.464  1.00  0.00      PROA H
ATOM   3615  C   ILE A 241      58.342 -23.629  65.295  1.00  0.00      PROA C
ATOM   3616  O   ILE A 241      58.093 -24.835  65.146  1.00  0.00      PROA O
ATOM   3617  N   SER A 242      57.626 -22.756  66.031  1.00  0.00      PROA N
ATOM   3618  HN  SER A 242      57.988 -21.852  66.243  1.00  0.00      PROA H
ATOM   3619  CA  SER A 242      56.250 -22.878  66.413  1.00  0.00      PROA C
ATOM   3620  HA  SER A 242      56.078 -23.943  66.462  1.00  0.00      PROA H
ATOM   3621  CB  SER A 242      55.930 -22.309  67.867  1.00  0.00      PROA C
ATOM   3622  HB1 SER A 242      56.149 -21.221  67.911  1.00  0.00      PROA H
ATOM   3623  HB2 SER A 242      56.595 -22.882  68.547  1.00  0.00      PROA H
ATOM   3624  OG  SER A 242      54.521 -22.445  68.193  1.00  0.00      PROA O
ATOM   3625  HG1 SER A 242      54.526 -22.331  69.146  1.00  0.00      PROA H
ATOM   3626  C   SER A 242      55.368 -22.187  65.390  1.00  0.00      PROA C
ATOM   3627  O   SER A 242      54.561 -22.784  64.675  1.00  0.00      PROA O
ATOM   3628  N   TYR A 243      55.580 -20.918  65.256  1.00  0.00      PROA N
ATOM   3629  HN  TYR A 243      56.377 -20.456  65.637  1.00  0.00      PROA H
ATOM   3630  CA  TYR A 243      54.759 -20.055  64.390  1.00  0.00      PROA C
ATOM   3631  HA  TYR A 243      54.552 -20.640  63.506  1.00  0.00      PROA H
ATOM   3632  CB  TYR A 243      53.466 -19.465  65.053  1.00  0.00      PROA C
ATOM   3633  HB1 TYR A 243      52.858 -20.347  65.347  1.00  0.00      PROA H
ATOM   3634  HB2 TYR A 243      52.892 -18.856  64.323  1.00  0.00      PROA H
ATOM   3635  CG  TYR A 243      53.702 -18.487  66.279  1.00  0.00      PROA C
ATOM   3636  CD1 TYR A 243      53.723 -17.044  66.031  1.00  0.00      PROA C
ATOM   3637  HD1 TYR A 243      53.616 -16.664  65.026  1.00  0.00      PROA H
ATOM   3638  CE1 TYR A 243      53.931 -16.198  67.138  1.00  0.00      PROA C
ATOM   3639  HE1 TYR A 243      53.885 -15.123  67.041  1.00  0.00      PROA H
ATOM   3640  CZ  TYR A 243      54.060 -16.669  68.422  1.00  0.00      PROA C
ATOM   3641  OH  TYR A 243      54.232 -15.786  69.527  1.00  0.00      PROA O
ATOM   3642  HH  TYR A 243      54.353 -14.932  69.105  1.00  0.00      PROA H
ATOM   3643  CD2 TYR A 243      53.748 -18.937  67.610  1.00  0.00      PROA C
ATOM   3644  HD2 TYR A 243      53.760 -19.985  67.873  1.00  0.00      PROA H
ATOM   3645  CE2 TYR A 243      53.959 -18.063  68.686  1.00  0.00      PROA C
ATOM   3646  HE2 TYR A 243      54.021 -18.486  69.678  1.00  0.00      PROA H
ATOM   3647  C   TYR A 243      55.531 -18.851  63.902  1.00  0.00      PROA C
ATOM   3648  O   TYR A 243      56.493 -18.477  64.593  1.00  0.00      PROA O
ATOM   3649  N   VAL A 244      55.176 -18.278  62.775  1.00  0.00      PROA N
ATOM   3650  HN  VAL A 244      54.550 -18.742  62.152  1.00  0.00      PROA H
ATOM   3651  CA  VAL A 244      55.667 -16.999  62.290  1.00  0.00      PROA C
ATOM   3652  HA  VAL A 244      56.308 -16.447  62.962  1.00  0.00      PROA H
ATOM   3653  CB  VAL A 244      56.420 -17.158  60.953  1.00  0.00      PROA C
ATOM   3654  HB  VAL A 244      55.727 -17.491  60.151  1.00  0.00      PROA H
ATOM   3655  CG1 VAL A 244      57.008 -15.917  60.369  1.00  0.00      PROA C
ATOM   3656 HG11 VAL A 244      57.594 -16.077  59.439  1.00  0.00      PROA H
ATOM   3657 HG12 VAL A 244      57.852 -15.506  60.964  1.00  0.00      PROA H
ATOM   3658 HG13 VAL A 244      56.218 -15.153  60.207  1.00  0.00      PROA H
ATOM   3659  CG2 VAL A 244      57.621 -18.117  61.110  1.00  0.00      PROA C
ATOM   3660 HG21 VAL A 244      57.465 -19.217  61.130  1.00  0.00      PROA H
ATOM   3661 HG22 VAL A 244      58.285 -17.844  61.958  1.00  0.00      PROA H
ATOM   3662 HG23 VAL A 244      58.278 -17.973  60.225  1.00  0.00      PROA H
ATOM   3663  C   VAL A 244      54.472 -16.052  62.075  1.00  0.00      PROA C
ATOM   3664  O   VAL A 244      53.418 -16.305  61.400  1.00  0.00      PROA O
ATOM   3665  N   ASP A 245      54.453 -14.897  62.701  1.00  0.00      PROA N
ATOM   3666  HN  ASP A 245      55.180 -14.669  63.343  1.00  0.00      PROA H
ATOM   3667  CA  ASP A 245      53.402 -13.836  62.556  1.00  0.00      PROA C
ATOM   3668  HA  ASP A 245      52.517 -14.347  62.209  1.00  0.00      PROA H
ATOM   3669  CB  ASP A 245      53.042 -13.266  63.936  1.00  0.00      PROA C
ATOM   3670  HB1 ASP A 245      53.849 -12.563  64.234  1.00  0.00      PROA H
ATOM   3671  HB2 ASP A 245      53.062 -14.070  64.702  1.00  0.00      PROA H
ATOM   3672  CG  ASP A 245      51.652 -12.770  63.940  1.00  0.00      PROA C
ATOM   3673  OD1 ASP A 245      51.355 -11.780  63.207  1.00  0.00      PROA O
ATOM   3674  OD2 ASP A 245      50.829 -13.132  64.786  1.00  0.00      PROA O
ATOM   3675  C   ASP A 245      53.837 -12.824  61.527  1.00  0.00      PROA C
ATOM   3676  O   ASP A 245      54.964 -12.257  61.586  1.00  0.00      PROA O
ATOM   3677  N   LEU A 246      53.074 -12.585  60.456  1.00  0.00      PROA N
ATOM   3678  HN  LEU A 246      52.284 -13.171  60.296  1.00  0.00      PROA H
ATOM   3679  CA  LEU A 246      53.494 -11.693  59.343  1.00  0.00      PROA C
ATOM   3680  HA  LEU A 246      54.497 -11.315  59.480  1.00  0.00      PROA H
ATOM   3681  CB  LEU A 246      53.320 -12.350  57.964  1.00  0.00      PROA C
ATOM   3682  HB1 LEU A 246      53.593 -11.617  57.175  1.00  0.00      PROA H
ATOM   3683  HB2 LEU A 246      52.264 -12.683  57.868  1.00  0.00      PROA H
ATOM   3684  CG  LEU A 246      54.245 -13.585  57.667  1.00  0.00      PROA C
ATOM   3685  HG  LEU A 246      54.124 -13.963  56.629  1.00  0.00      PROA H
ATOM   3686  CD1 LEU A 246      55.663 -13.100  57.782  1.00  0.00      PROA C
ATOM   3687 HD11 LEU A 246      55.797 -12.904  58.868  1.00  0.00      PROA H
ATOM   3688 HD12 LEU A 246      55.852 -12.202  57.155  1.00  0.00      PROA H
ATOM   3689 HD13 LEU A 246      56.429 -13.859  57.515  1.00  0.00      PROA H
ATOM   3690  CD2 LEU A 246      54.062 -14.860  58.490  1.00  0.00      PROA C
ATOM   3691 HD21 LEU A 246      54.910 -15.477  58.124  1.00  0.00      PROA H
ATOM   3692 HD22 LEU A 246      53.057 -15.332  58.510  1.00  0.00      PROA H
ATOM   3693 HD23 LEU A 246      54.343 -14.751  59.560  1.00  0.00      PROA H
ATOM   3694  C   LEU A 246      52.692 -10.469  59.330  1.00  0.00      PROA C
ATOM   3695  O   LEU A 246      52.759  -9.625  58.454  1.00  0.00      PROA O
ATOM   3696  N   ARG A 247      51.958 -10.139  60.361  1.00  0.00      PROA N
ATOM   3697  HN  ARG A 247      52.077 -10.715  61.166  1.00  0.00      PROA H
ATOM   3698  CA  ARG A 247      51.090  -9.001  60.456  1.00  0.00      PROA C
ATOM   3699  HA  ARG A 247      50.550  -8.870  59.529  1.00  0.00      PROA H
ATOM   3700  CB  ARG A 247      49.961  -9.357  61.463  1.00  0.00      PROA C
ATOM   3701  HB1 ARG A 247      49.258  -8.513  61.632  1.00  0.00      PROA H
ATOM   3702  HB2 ARG A 247      50.405  -9.495  62.471  1.00  0.00      PROA H
ATOM   3703  CG  ARG A 247      49.200 -10.581  60.917  1.00  0.00      PROA C
ATOM   3704  HG1 ARG A 247      49.803 -11.507  61.036  1.00  0.00      PROA H
ATOM   3705  HG2 ARG A 247      48.890 -10.534  59.851  1.00  0.00      PROA H
ATOM   3706  CD  ARG A 247      47.970 -10.861  61.847  1.00  0.00      PROA C
ATOM   3707  HD1 ARG A 247      47.352 -11.693  61.449  1.00  0.00      PROA H
ATOM   3708  HD2 ARG A 247      47.474  -9.876  61.975  1.00  0.00      PROA H
ATOM   3709  NE  ARG A 247      48.517 -11.453  63.077  1.00  0.00      PROA N
ATOM   3710  HE  ARG A 247      49.515 -11.476  63.140  1.00  0.00      PROA H
ATOM   3711  CZ  ARG A 247      47.788 -11.804  64.056  1.00  0.00      PROA C
ATOM   3712  NH1 ARG A 247      46.512 -11.554  64.197  1.00  0.00      PROA N
ATOM   3713 HH11 ARG A 247      45.982 -11.012  63.545  1.00  0.00      PROA H
ATOM   3714 HH12 ARG A 247      46.039 -11.929  64.994  1.00  0.00      PROA H
ATOM   3715  NH2 ARG A 247      48.307 -12.476  65.108  1.00  0.00      PROA N
ATOM   3716 HH21 ARG A 247      47.755 -12.646  65.924  1.00  0.00      PROA H
ATOM   3717 HH22 ARG A 247      49.225 -12.826  64.922  1.00  0.00      PROA H
ATOM   3718  C   ARG A 247      51.857  -7.710  60.783  1.00  0.00      PROA C
ATOM   3719  O   ARG A 247      51.650  -7.084  61.819  1.00  0.00      PROA O
ATOM   3720  N   TYR A 248      52.834  -7.290  59.943  1.00  0.00      PROA N
ATOM   3721  HN  TYR A 248      52.948  -7.890  59.155  1.00  0.00      PROA H
ATOM   3722  CA  TYR A 248      53.652  -6.163  60.044  1.00  0.00      PROA C
ATOM   3723  HA  TYR A 248      53.251  -5.467  60.765  1.00  0.00      PROA H
ATOM   3724  CB  TYR A 248      55.087  -6.549  60.421  1.00  0.00      PROA C
ATOM   3725  HB1 TYR A 248      55.875  -5.768  60.365  1.00  0.00      PROA H
ATOM   3726  HB2 TYR A 248      55.410  -7.331  59.701  1.00  0.00      PROA H
ATOM   3727  CG  TYR A 248      55.013  -7.166  61.803  1.00  0.00      PROA C
ATOM   3728  CD1 TYR A 248      54.782  -6.280  62.853  1.00  0.00      PROA C
ATOM   3729  HD1 TYR A 248      54.590  -5.238  62.647  1.00  0.00      PROA H
ATOM   3730  CE1 TYR A 248      54.870  -6.774  64.105  1.00  0.00      PROA C
ATOM   3731  HE1 TYR A 248      54.658  -6.057  64.884  1.00  0.00      PROA H
ATOM   3732  CZ  TYR A 248      55.084  -8.140  64.392  1.00  0.00      PROA C
ATOM   3733  OH  TYR A 248      54.925  -8.571  65.674  1.00  0.00      PROA O
ATOM   3734  HH  TYR A 248      54.651  -7.776  66.137  1.00  0.00      PROA H
ATOM   3735  CD2 TYR A 248      55.319  -8.549  62.084  1.00  0.00      PROA C
ATOM   3736  HD2 TYR A 248      55.608  -9.180  61.257  1.00  0.00      PROA H
ATOM   3737  CE2 TYR A 248      55.339  -9.074  63.347  1.00  0.00      PROA C
ATOM   3738  HE2 TYR A 248      55.422 -10.140  63.499  1.00  0.00      PROA H
ATOM   3739  C   TYR A 248      53.703  -5.669  58.594  1.00  0.00      PROA C
ATOM   3740  O   TYR A 248      53.481  -6.415  57.658  1.00  0.00      PROA O
ATOM   3741  N   ASP A 249      54.105  -4.458  58.376  1.00  0.00      PROA N
ATOM   3742  HN  ASP A 249      54.311  -3.816  59.111  1.00  0.00      PROA H
ATOM   3743  CA  ASP A 249      54.320  -3.844  57.062  1.00  0.00      PROA C
ATOM   3744  HA  ASP A 249      53.427  -4.057  56.495  1.00  0.00      PROA H
ATOM   3745  CB  ASP A 249      54.716  -2.302  57.180  1.00  0.00      PROA C
ATOM   3746  HB1 ASP A 249      55.078  -1.924  56.200  1.00  0.00      PROA H
ATOM   3747  HB2 ASP A 249      55.543  -2.152  57.907  1.00  0.00      PROA H
ATOM   3748  CG  ASP A 249      53.418  -1.584  57.554  1.00  0.00      PROA C
ATOM   3749  OD1 ASP A 249      53.541  -0.597  58.218  1.00  0.00      PROA O
ATOM   3750  OD2 ASP A 249      52.230  -1.996  57.243  1.00  0.00      PROA O
ATOM   3751  C   ASP A 249      55.372  -4.569  56.149  1.00  0.00      PROA C
ATOM   3752  O   ASP A 249      55.120  -4.831  54.990  1.00  0.00      PROA O
ATOM   3753  N   SER A 250      56.477  -4.926  56.814  1.00  0.00      PROA N
ATOM   3754  HN  SER A 250      56.589  -4.611  57.753  1.00  0.00      PROA H
ATOM   3755  CA  SER A 250      57.508  -5.889  56.420  1.00  0.00      PROA C
ATOM   3756  HA  SER A 250      57.116  -6.790  55.972  1.00  0.00      PROA H
ATOM   3757  CB  SER A 250      58.595  -5.299  55.431  1.00  0.00      PROA C
ATOM   3758  HB1 SER A 250      58.841  -4.327  55.911  1.00  0.00      PROA H
ATOM   3759  HB2 SER A 250      58.023  -4.946  54.547  1.00  0.00      PROA H
ATOM   3760  OG  SER A 250      59.716  -6.137  55.108  1.00  0.00      PROA O
ATOM   3761  HG1 SER A 250      60.047  -5.769  54.285  1.00  0.00      PROA H
ATOM   3762  C   SER A 250      58.072  -6.321  57.729  1.00  0.00      PROA C
ATOM   3763  O   SER A 250      57.794  -5.801  58.791  1.00  0.00      PROA O
ATOM   3764  N   GLY A 251      58.894  -7.369  57.705  1.00  0.00      PROA N
ATOM   3765  HN  GLY A 251      59.214  -7.545  56.777  1.00  0.00      PROA H
ATOM   3766  CA  GLY A 251      59.412  -8.116  58.854  1.00  0.00      PROA C
ATOM   3767  HA1 GLY A 251      59.717  -7.420  59.622  1.00  0.00      PROA H
ATOM   3768  HA2 GLY A 251      60.332  -8.600  58.563  1.00  0.00      PROA H
ATOM   3769  C   GLY A 251      58.473  -9.009  59.563  1.00  0.00      PROA C
ATOM   3770  O   GLY A 251      57.252  -8.854  59.439  1.00  0.00      PROA O
ATOM   3771  N   ALA A 252      59.037 -10.006  60.236  1.00  0.00      PROA N
ATOM   3772  HN  ALA A 252      60.027 -10.090  60.149  1.00  0.00      PROA H
ATOM   3773  CA  ALA A 252      58.468 -11.243  60.761  1.00  0.00      PROA C
ATOM   3774  HA  ALA A 252      57.390 -11.284  60.796  1.00  0.00      PROA H
ATOM   3775  CB  ALA A 252      58.781 -12.365  59.746  1.00  0.00      PROA C
ATOM   3776  HB1 ALA A 252      58.452 -13.359  60.118  1.00  0.00      PROA H
ATOM   3777  HB2 ALA A 252      59.880 -12.509  59.679  1.00  0.00      PROA H
ATOM   3778  HB3 ALA A 252      58.316 -12.165  58.758  1.00  0.00      PROA H
ATOM   3779  C   ALA A 252      58.927 -11.563  62.175  1.00  0.00      PROA C
ATOM   3780  O   ALA A 252      60.122 -11.648  62.434  1.00  0.00      PROA O
ATOM   3781  N   ALA A 253      57.999 -11.576  63.100  1.00  0.00      PROA N
ATOM   3782  HN  ALA A 253      57.062 -11.406  62.805  1.00  0.00      PROA H
ATOM   3783  CA  ALA A 253      58.209 -11.971  64.467  1.00  0.00      PROA C
ATOM   3784  HA  ALA A 253      59.250 -11.783  64.683  1.00  0.00      PROA H
ATOM   3785  CB  ALA A 253      57.296 -11.187  65.423  1.00  0.00      PROA C
ATOM   3786  HB1 ALA A 253      57.442 -11.536  66.467  1.00  0.00      PROA H
ATOM   3787  HB2 ALA A 253      56.226 -11.327  65.158  1.00  0.00      PROA H
ATOM   3788  HB3 ALA A 253      57.610 -10.122  65.458  1.00  0.00      PROA H
ATOM   3789  C   ALA A 253      57.940 -13.480  64.477  1.00  0.00      PROA C
ATOM   3790  O   ALA A 253      56.974 -14.040  63.960  1.00  0.00      PROA O
ATOM   3791  N   VAL A 254      58.923 -14.264  65.010  1.00  0.00      PROA N
ATOM   3792  HN  VAL A 254      59.851 -13.913  65.113  1.00  0.00      PROA H
ATOM   3793  CA  VAL A 254      58.944 -15.733  64.971  1.00  0.00      PROA C
ATOM   3794  HA  VAL A 254      58.159 -16.081  64.316  1.00  0.00      PROA H
ATOM   3795  CB  VAL A 254      60.267 -16.185  64.229  1.00  0.00      PROA C
ATOM   3796  HB  VAL A 254      61.081 -15.756  64.853  1.00  0.00      PROA H
ATOM   3797  CG1 VAL A 254      60.597 -17.718  64.202  1.00  0.00      PROA C
ATOM   3798 HG11 VAL A 254      61.640 -17.851  63.842  1.00  0.00      PROA H
ATOM   3799 HG12 VAL A 254      59.914 -18.329  63.574  1.00  0.00      PROA H
ATOM   3800 HG13 VAL A 254      60.501 -18.167  65.213  1.00  0.00      PROA H
ATOM   3801  CG2 VAL A 254      60.345 -15.702  62.769  1.00  0.00      PROA C
ATOM   3802 HG21 VAL A 254      59.658 -16.343  62.175  1.00  0.00      PROA H
ATOM   3803 HG22 VAL A 254      61.331 -15.821  62.271  1.00  0.00      PROA H
ATOM   3804 HG23 VAL A 254      60.025 -14.646  62.648  1.00  0.00      PROA H
ATOM   3805  C   VAL A 254      58.922 -16.370  66.309  1.00  0.00      PROA C
ATOM   3806  O   VAL A 254      59.667 -16.038  67.206  1.00  0.00      PROA O
ATOM   3807  N   GLY A 255      58.066 -17.390  66.509  1.00  0.00      PROA N
ATOM   3808  HN  GLY A 255      57.566 -17.714  65.710  1.00  0.00      PROA H
ATOM   3809  CA  GLY A 255      57.924 -18.107  67.804  1.00  0.00      PROA C
ATOM   3810  HA1 GLY A 255      56.871 -18.048  68.036  1.00  0.00      PROA H
ATOM   3811  HA2 GLY A 255      58.520 -17.712  68.613  1.00  0.00      PROA H
ATOM   3812  C   GLY A 255      58.268 -19.534  67.711  1.00  0.00      PROA C
ATOM   3813  O   GLY A 255      58.286 -20.119  66.643  1.00  0.00      PROA O
ATOM   3814  N   TRP A 256      58.620 -20.092  68.895  1.00  0.00      PROA N
ATOM   3815  HN  TRP A 256      58.335 -19.617  69.725  1.00  0.00      PROA H
ATOM   3816  CA  TRP A 256      59.562 -21.189  69.049  1.00  0.00      PROA C
ATOM   3817  HA  TRP A 256      59.827 -21.518  68.055  1.00  0.00      PROA H
ATOM   3818  CB  TRP A 256      60.778 -20.812  69.989  1.00  0.00      PROA C
ATOM   3819  HB1 TRP A 256      61.393 -21.722  70.157  1.00  0.00      PROA H
ATOM   3820  HB2 TRP A 256      60.468 -20.440  70.989  1.00  0.00      PROA H
ATOM   3821  CG  TRP A 256      61.616 -19.791  69.295  1.00  0.00      PROA C
ATOM   3822  CD1 TRP A 256      61.450 -18.487  69.531  1.00  0.00      PROA C
ATOM   3823  HD1 TRP A 256      60.810 -18.075  70.297  1.00  0.00      PROA H
ATOM   3824  NE1 TRP A 256      62.156 -17.794  68.522  1.00  0.00      PROA N
ATOM   3825  HE1 TRP A 256      61.918 -16.878  68.284  1.00  0.00      PROA H
ATOM   3826  CE2 TRP A 256      62.847 -18.640  67.717  1.00  0.00      PROA C
ATOM   3827  CD2 TRP A 256      62.558 -19.900  68.183  1.00  0.00      PROA C
ATOM   3828  CE3 TRP A 256      63.156 -21.001  67.533  1.00  0.00      PROA C
ATOM   3829  HE3 TRP A 256      62.895 -21.976  67.919  1.00  0.00      PROA H
ATOM   3830  CZ3 TRP A 256      64.048 -20.774  66.538  1.00  0.00      PROA C
ATOM   3831  HZ3 TRP A 256      64.650 -21.594  66.176  1.00  0.00      PROA H
ATOM   3832  CZ2 TRP A 256      63.678 -18.408  66.649  1.00  0.00      PROA C
ATOM   3833  HZ2 TRP A 256      63.888 -17.369  66.442  1.00  0.00      PROA H
ATOM   3834  CH2 TRP A 256      64.317 -19.496  66.039  1.00  0.00      PROA C
ATOM   3835  HH2 TRP A 256      64.900 -19.370  65.139  1.00  0.00      PROA H
ATOM   3836  C   TRP A 256      58.802 -22.390  69.712  1.00  0.00      PROA C
ATOM   3837  O   TRP A 256      57.943 -22.103  70.537  1.00  0.00      PROA O
ATOM   3838  N   ALA A 257      58.975 -23.640  69.332  1.00  0.00      PROA N
ATOM   3839  HN  ALA A 257      59.607 -23.908  68.609  1.00  0.00      PROA H
ATOM   3840  CA  ALA A 257      58.391 -24.828  69.910  1.00  0.00      PROA C
ATOM   3841  HA  ALA A 257      57.333 -24.609  69.929  1.00  0.00      PROA H
ATOM   3842  CB  ALA A 257      58.335 -25.974  68.875  1.00  0.00      PROA C
ATOM   3843  HB1 ALA A 257      59.258 -26.592  68.897  1.00  0.00      PROA H
ATOM   3844  HB2 ALA A 257      58.325 -25.557  67.845  1.00  0.00      PROA H
ATOM   3845  HB3 ALA A 257      57.486 -26.678  69.006  1.00  0.00      PROA H
ATOM   3846  C   ALA A 257      58.994 -25.184  71.267  1.00  0.00      PROA C
ATOM   3847  O   ALA A 257      60.149 -24.892  71.562  1.00  0.00      PROA O
ATOM   3848  N   PRO A 258      58.214 -25.820  72.158  1.00  0.00      PROA N
ATOM   3849  CD  PRO A 258      56.731 -25.771  72.101  1.00  0.00      PROA C
ATOM   3850  HD1 PRO A 258      56.267 -25.825  71.092  1.00  0.00      PROA H
ATOM   3851  HD2 PRO A 258      56.498 -24.752  72.478  1.00  0.00      PROA H
ATOM   3852  CA  PRO A 258      58.716 -26.425  73.369  1.00  0.00      PROA C
ATOM   3853  HA  PRO A 258      59.375 -25.710  73.839  1.00  0.00      PROA H
ATOM   3854  CB  PRO A 258      57.463 -26.798  74.123  1.00  0.00      PROA C
ATOM   3855  HB1 PRO A 258      57.241 -25.912  74.754  1.00  0.00      PROA H
ATOM   3856  HB2 PRO A 258      57.471 -27.687  74.790  1.00  0.00      PROA H
ATOM   3857  CG  PRO A 258      56.303 -26.706  73.137  1.00  0.00      PROA C
ATOM   3858  HG1 PRO A 258      56.263 -27.715  72.675  1.00  0.00      PROA H
ATOM   3859  HG2 PRO A 258      55.398 -26.353  73.676  1.00  0.00      PROA H
ATOM   3860  C   PRO A 258      59.514 -27.754  73.139  1.00  0.00      PROA C
ATOM   3861  O   PRO A 258      59.804 -28.523  74.077  1.00  0.00      PROA O
ATOM   3862  N   LEU A 259      59.785 -28.143  71.846  1.00  0.00      PROA N
ATOM   3863  HN  LEU A 259      59.656 -27.597  71.022  1.00  0.00      PROA H
ATOM   3864  CA  LEU A 259      60.279 -29.409  71.436  1.00  0.00      PROA C
ATOM   3865  HA  LEU A 259      60.265 -30.048  72.306  1.00  0.00      PROA H
ATOM   3866  CB  LEU A 259      59.245 -30.125  70.526  1.00  0.00      PROA C
ATOM   3867  HB1 LEU A 259      59.767 -31.055  70.217  1.00  0.00      PROA H
ATOM   3868  HB2 LEU A 259      59.067 -29.447  69.663  1.00  0.00      PROA H
ATOM   3869  CG  LEU A 259      57.932 -30.540  71.123  1.00  0.00      PROA C
ATOM   3870  HG  LEU A 259      57.309 -29.683  71.458  1.00  0.00      PROA H
ATOM   3871  CD1 LEU A 259      57.106 -31.193  70.058  1.00  0.00      PROA C
ATOM   3872 HD11 LEU A 259      57.505 -32.180  69.739  1.00  0.00      PROA H
ATOM   3873 HD12 LEU A 259      56.912 -30.539  69.181  1.00  0.00      PROA H
ATOM   3874 HD13 LEU A 259      56.104 -31.535  70.394  1.00  0.00      PROA H
ATOM   3875  CD2 LEU A 259      58.084 -31.439  72.309  1.00  0.00      PROA C
ATOM   3876 HD21 LEU A 259      58.829 -32.223  72.056  1.00  0.00      PROA H
ATOM   3877 HD22 LEU A 259      57.142 -31.990  72.518  1.00  0.00      PROA H
ATOM   3878 HD23 LEU A 259      58.449 -30.967  73.246  1.00  0.00      PROA H
ATOM   3879  C   LEU A 259      61.649 -29.355  70.656  1.00  0.00      PROA C
ATOM   3880  O   LEU A 259      61.711 -28.722  69.600  1.00  0.00      PROA O
ATOM   3881  N   PRO A 260      62.804 -29.780  71.180  1.00  0.00      PROA N
ATOM   3882  CD  PRO A 260      63.030 -30.277  72.508  1.00  0.00      PROA C
ATOM   3883  HD1 PRO A 260      62.513 -31.246  72.675  1.00  0.00      PROA H
ATOM   3884  HD2 PRO A 260      62.691 -29.587  73.310  1.00  0.00      PROA H
ATOM   3885  CA  PRO A 260      63.997 -30.044  70.347  1.00  0.00      PROA C
ATOM   3886  HA  PRO A 260      64.514 -29.097  70.389  1.00  0.00      PROA H
ATOM   3887  CB  PRO A 260      64.790 -31.103  71.223  1.00  0.00      PROA C
ATOM   3888  HB1 PRO A 260      65.847 -30.909  70.943  1.00  0.00      PROA H
ATOM   3889  HB2 PRO A 260      64.378 -32.125  71.080  1.00  0.00      PROA H
ATOM   3890  CG  PRO A 260      64.470 -30.500  72.621  1.00  0.00      PROA C
ATOM   3891  HG1 PRO A 260      64.652 -31.326  73.342  1.00  0.00      PROA H
ATOM   3892  HG2 PRO A 260      65.041 -29.573  72.842  1.00  0.00      PROA H
ATOM   3893  C   PRO A 260      63.831 -30.615  68.985  1.00  0.00      PROA C
ATOM   3894  O   PRO A 260      62.873 -31.403  68.843  1.00  0.00      PROA O
ATOM   3895  N   PRO A 261      64.636 -30.416  67.893  1.00  0.00      PROA N
ATOM   3896  CD  PRO A 261      65.722 -29.460  67.758  1.00  0.00      PROA C
ATOM   3897  HD1 PRO A 261      66.424 -29.286  68.601  1.00  0.00      PROA H
ATOM   3898  HD2 PRO A 261      65.256 -28.467  67.585  1.00  0.00      PROA H
ATOM   3899  CA  PRO A 261      64.641 -31.259  66.724  1.00  0.00      PROA C
ATOM   3900  HA  PRO A 261      63.590 -31.361  66.501  1.00  0.00      PROA H
ATOM   3901  CB  PRO A 261      65.566 -30.575  65.645  1.00  0.00      PROA C
ATOM   3902  HB1 PRO A 261      65.054 -29.922  64.905  1.00  0.00      PROA H
ATOM   3903  HB2 PRO A 261      66.033 -31.374  65.030  1.00  0.00      PROA H
ATOM   3904  CG  PRO A 261      66.485 -29.829  66.538  1.00  0.00      PROA C
ATOM   3905  HG1 PRO A 261      67.313 -30.507  66.834  1.00  0.00      PROA H
ATOM   3906  HG2 PRO A 261      66.781 -28.874  66.053  1.00  0.00      PROA H
ATOM   3907  C   PRO A 261      65.133 -32.601  67.053  1.00  0.00      PROA C
ATOM   3908  O   PRO A 261      65.856 -32.808  68.001  1.00  0.00      PROA O
ATOM   3909  N   GLU A 262      64.656 -33.592  66.292  1.00  0.00      PROA N
ATOM   3910  HN  GLU A 262      64.134 -33.334  65.483  1.00  0.00      PROA H
ATOM   3911  CA  GLU A 262      64.846 -34.908  66.500  1.00  0.00      PROA C
ATOM   3912  HA  GLU A 262      64.803 -35.144  67.553  1.00  0.00      PROA H
ATOM   3913  CB  GLU A 262      63.922 -35.844  65.647  1.00  0.00      PROA C
ATOM   3914  HB1 GLU A 262      64.283 -36.894  65.678  1.00  0.00      PROA H
ATOM   3915  HB2 GLU A 262      63.983 -35.515  64.587  1.00  0.00      PROA H
ATOM   3916  CG  GLU A 262      62.427 -35.756  66.160  1.00  0.00      PROA C
ATOM   3917  HG1 GLU A 262      61.838 -36.338  65.420  1.00  0.00      PROA H
ATOM   3918  HG2 GLU A 262      61.964 -34.748  66.227  1.00  0.00      PROA H
ATOM   3919  CD  GLU A 262      62.254 -36.397  67.485  1.00  0.00      PROA C
ATOM   3920  OE1 GLU A 262      62.371 -37.670  67.472  1.00  0.00      PROA O
ATOM   3921  OE2 GLU A 262      61.963 -35.746  68.504  1.00  0.00      PROA O
ATOM   3922  C   GLU A 262      66.311 -35.194  66.067  1.00  0.00      PROA C
ATOM   3923  O   GLU A 262      66.994 -34.454  65.440  1.00  0.00      PROA O
ATOM   3924  N   GLU A 263      66.859 -36.380  66.518  1.00  0.00      PROA N
ATOM   3925  HN  GLU A 263      66.465 -36.863  67.296  1.00  0.00      PROA H
ATOM   3926  CA  GLU A 263      68.162 -36.875  66.066  1.00  0.00      PROA C
ATOM   3927  HA  GLU A 263      68.884 -36.088  66.230  1.00  0.00      PROA H
ATOM   3928  CB  GLU A 263      68.630 -37.946  66.961  1.00  0.00      PROA C
ATOM   3929  HB1 GLU A 263      69.679 -38.253  66.762  1.00  0.00      PROA H
ATOM   3930  HB2 GLU A 263      68.104 -38.925  66.960  1.00  0.00      PROA H
ATOM   3931  CG  GLU A 263      68.542 -37.337  68.382  1.00  0.00      PROA C
ATOM   3932  HG1 GLU A 263      67.490 -37.201  68.712  1.00  0.00      PROA H
ATOM   3933  HG2 GLU A 263      69.006 -36.332  68.475  1.00  0.00      PROA H
ATOM   3934  CD  GLU A 263      69.142 -38.259  69.380  1.00  0.00      PROA C
ATOM   3935  OE1 GLU A 263      68.308 -38.964  70.123  1.00  0.00      PROA O
ATOM   3936  OE2 GLU A 263      70.374 -38.430  69.453  1.00  0.00      PROA O
ATOM   3937  C   GLU A 263      68.410 -37.220  64.627  1.00  0.00      PROA C
ATOM   3938  O   GLU A 263      67.568 -37.893  64.008  1.00  0.00      PROA O
ATOM   3939  N   SER A 264      69.545 -36.768  64.049  1.00  0.00      PROA N
ATOM   3940  HN  SER A 264      70.252 -36.274  64.550  1.00  0.00      PROA H
ATOM   3941  CA  SER A 264      69.702 -36.990  62.547  1.00  0.00      PROA C
ATOM   3942  HA  SER A 264      69.268 -37.949  62.305  1.00  0.00      PROA H
ATOM   3943  CB  SER A 264      69.302 -35.779  61.604  1.00  0.00      PROA C
ATOM   3944  HB1 SER A 264      69.789 -34.814  61.859  1.00  0.00      PROA H
ATOM   3945  HB2 SER A 264      68.225 -35.592  61.802  1.00  0.00      PROA H
ATOM   3946  OG  SER A 264      69.405 -36.160  60.213  1.00  0.00      PROA O
ATOM   3947  HG1 SER A 264      68.852 -36.938  60.107  1.00  0.00      PROA H
ATOM   3948  C   SER A 264      71.246 -37.124  62.445  1.00  0.00      PROA C
ATOM   3949  O   SER A 264      72.023 -37.052  63.396  1.00  0.00      PROA O
ATOM   3950  N   THR A 265      71.734 -37.412  61.212  1.00  0.00      PROA N
ATOM   3951  HN  THR A 265      71.162 -37.456  60.396  1.00  0.00      PROA H
ATOM   3952  CA  THR A 265      73.141 -37.925  61.058  1.00  0.00      PROA C
ATOM   3953  HA  THR A 265      73.809 -37.245  61.567  1.00  0.00      PROA H
ATOM   3954  CB  THR A 265      73.327 -39.303  61.803  1.00  0.00      PROA C
ATOM   3955  HB  THR A 265      73.154 -39.193  62.895  1.00  0.00      PROA H
ATOM   3956  OG1 THR A 265      74.723 -39.647  61.818  1.00  0.00      PROA O
ATOM   3957  HG1 THR A 265      74.714 -40.387  62.430  1.00  0.00      PROA H
ATOM   3958  CG2 THR A 265      72.544 -40.425  61.131  1.00  0.00      PROA C
ATOM   3959 HG21 THR A 265      71.452 -40.318  61.305  1.00  0.00      PROA H
ATOM   3960 HG22 THR A 265      72.687 -41.436  61.569  1.00  0.00      PROA H
ATOM   3961 HG23 THR A 265      72.739 -40.521  60.041  1.00  0.00      PROA H
ATOM   3962  C   THR A 265      73.491 -37.906  59.616  1.00  0.00      PROA C
ATOM   3963  O   THR A 265      72.634 -37.614  58.761  1.00  0.00      PROA O
ATOM   3964  N   GLN A 266      74.846 -38.179  59.210  1.00  0.00      PROA N
ATOM   3965  HN  GLN A 266      75.418 -38.602  59.908  1.00  0.00      PROA H
ATOM   3966  CA  GLN A 266      75.360 -37.862  57.857  1.00  0.00      PROA C
ATOM   3967  HA  GLN A 266      75.267 -36.793  57.739  1.00  0.00      PROA H
ATOM   3968  CB  GLN A 266      76.876 -38.001  57.991  1.00  0.00      PROA C
ATOM   3969  HB1 GLN A 266      77.119 -39.050  58.264  1.00  0.00      PROA H
ATOM   3970  HB2 GLN A 266      77.147 -37.245  58.759  1.00  0.00      PROA H
ATOM   3971  CG  GLN A 266      77.766 -37.820  56.732  1.00  0.00      PROA C
ATOM   3972  HG1 GLN A 266      77.455 -38.631  56.039  1.00  0.00      PROA H
ATOM   3973  HG2 GLN A 266      78.813 -37.927  57.088  1.00  0.00      PROA H
ATOM   3974  CD  GLN A 266      77.568 -36.508  55.900  1.00  0.00      PROA C
ATOM   3975  OE1 GLN A 266      76.706 -35.673  56.017  1.00  0.00      PROA O
ATOM   3976  NE2 GLN A 266      78.530 -36.309  54.944  1.00  0.00      PROA N
ATOM   3977 HE21 GLN A 266      78.585 -35.424  54.480  1.00  0.00      PROA H
ATOM   3978 HE22 GLN A 266      79.201 -37.045  54.860  1.00  0.00      PROA H
ATOM   3979  C   GLN A 266      74.755 -38.587  56.632  1.00  0.00      PROA C
ATOM   3980  O   GLN A 266      74.424 -39.767  56.802  1.00  0.00      PROA O
ATOM   3981  N   GLN A 267      74.591 -37.984  55.462  1.00  0.00      PROA N
ATOM   3982  HN  GLN A 267      74.832 -37.019  55.402  1.00  0.00      PROA H
ATOM   3983  CA  GLN A 267      74.169 -38.716  54.257  1.00  0.00      PROA C
ATOM   3984  HA  GLN A 267      73.187 -39.166  54.296  1.00  0.00      PROA H
ATOM   3985  CB  GLN A 267      74.295 -37.639  53.123  1.00  0.00      PROA C
ATOM   3986  HB1 GLN A 267      74.316 -38.196  52.163  1.00  0.00      PROA H
ATOM   3987  HB2 GLN A 267      75.201 -36.999  53.193  1.00  0.00      PROA H
ATOM   3988  CG  GLN A 267      73.264 -36.513  53.195  1.00  0.00      PROA C
ATOM   3989  HG1 GLN A 267      73.176 -35.979  52.224  1.00  0.00      PROA H
ATOM   3990  HG2 GLN A 267      73.470 -35.680  53.899  1.00  0.00      PROA H
ATOM   3991  CD  GLN A 267      71.876 -36.990  53.583  1.00  0.00      PROA C
ATOM   3992  OE1 GLN A 267      71.473 -36.929  54.723  1.00  0.00      PROA O
ATOM   3993  NE2 GLN A 267      71.149 -37.653  52.620  1.00  0.00      PROA N
ATOM   3994 HE21 GLN A 267      70.200 -37.901  52.815  1.00  0.00      PROA H
ATOM   3995 HE22 GLN A 267      71.533 -37.554  51.702  1.00  0.00      PROA H
ATOM   3996  C   GLN A 267      75.169 -39.922  53.920  1.00  0.00      PROA C
ATOM   3997  O   GLN A 267      76.394 -39.913  53.979  1.00  0.00      PROA O
ATOM   3998  N   GLN A 268      74.497 -41.026  53.549  1.00  0.00      PROA N
ATOM   3999  HN  GLN A 268      73.501 -41.071  53.519  1.00  0.00      PROA H
ATOM   4000  CA  GLN A 268      75.166 -42.226  53.106  1.00  0.00      PROA C
ATOM   4001  HA  GLN A 268      76.208 -42.248  53.389  1.00  0.00      PROA H
ATOM   4002  CB  GLN A 268      74.567 -43.501  53.717  1.00  0.00      PROA C
ATOM   4003  HB1 GLN A 268      75.049 -44.442  53.375  1.00  0.00      PROA H
ATOM   4004  HB2 GLN A 268      73.491 -43.425  53.452  1.00  0.00      PROA H
ATOM   4005  CG  GLN A 268      74.592 -43.446  55.306  1.00  0.00      PROA C
ATOM   4006  HG1 GLN A 268      74.182 -44.401  55.699  1.00  0.00      PROA H
ATOM   4007  HG2 GLN A 268      73.875 -42.765  55.812  1.00  0.00      PROA H
ATOM   4008  CD  GLN A 268      75.990 -43.336  55.839  1.00  0.00      PROA C
ATOM   4009  OE1 GLN A 268      76.839 -44.212  55.582  1.00  0.00      PROA O
ATOM   4010  NE2 GLN A 268      76.259 -42.252  56.594  1.00  0.00      PROA N
ATOM   4011 HE21 GLN A 268      75.651 -41.458  56.580  1.00  0.00      PROA H
ATOM   4012 HE22 GLN A 268      77.187 -42.223  56.965  1.00  0.00      PROA H
ATOM   4013  C   GLN A 268      75.252 -42.385  51.584  1.00  0.00      PROA C
ATOM   4014  O   GLN A 268      74.225 -42.289  50.948  1.00  0.00      PROA O
ATOM   4015  N   ASN A 269      76.391 -42.768  50.996  1.00  0.00      PROA N
ATOM   4016  HN  ASN A 269      77.185 -42.916  51.582  1.00  0.00      PROA H
ATOM   4017  CA  ASN A 269      76.327 -43.234  49.665  1.00  0.00      PROA C
ATOM   4018  HA  ASN A 269      75.617 -42.661  49.087  1.00  0.00      PROA H
ATOM   4019  CB  ASN A 269      77.769 -42.990  49.018  1.00  0.00      PROA C
ATOM   4020  HB1 ASN A 269      77.706 -43.200  47.929  1.00  0.00      PROA H
ATOM   4021  HB2 ASN A 269      78.497 -43.621  49.572  1.00  0.00      PROA H
ATOM   4022  CG  ASN A 269      78.211 -41.542  49.100  1.00  0.00      PROA C
ATOM   4023  OD1 ASN A 269      77.538 -40.569  49.298  1.00  0.00      PROA O
ATOM   4024  ND2 ASN A 269      79.447 -41.340  48.508  1.00  0.00      PROA N
ATOM   4025 HD21 ASN A 269      79.875 -42.092  48.006  1.00  0.00      PROA H
ATOM   4026 HD22 ASN A 269      79.703 -40.385  48.357  1.00  0.00      PROA H
ATOM   4027  C   ASN A 269      76.008 -44.744  49.544  1.00  0.00      PROA C
ATOM   4028  O   ASN A 269      76.392 -45.536  50.385  1.00  0.00      PROA O
ATOM   4029  N   GLN A 270      75.336 -45.174  48.470  1.00  0.00      PROA N
ATOM   4030  HN  GLN A 270      74.962 -44.432  47.920  1.00  0.00      PROA H
ATOM   4031  CA  GLN A 270      75.103 -46.588  48.107  1.00  0.00      PROA C
ATOM   4032  HA  GLN A 270      74.993 -47.242  48.960  1.00  0.00      PROA H
ATOM   4033  CB  GLN A 270      73.764 -46.665  47.384  1.00  0.00      PROA C
ATOM   4034  HB1 GLN A 270      73.819 -46.021  46.480  1.00  0.00      PROA H
ATOM   4035  HB2 GLN A 270      72.987 -46.187  48.018  1.00  0.00      PROA H
ATOM   4036  CG  GLN A 270      73.160 -48.125  47.088  1.00  0.00      PROA C
ATOM   4037  HG1 GLN A 270      73.779 -48.444  46.222  1.00  0.00      PROA H
ATOM   4038  HG2 GLN A 270      72.076 -48.093  46.849  1.00  0.00      PROA H
ATOM   4039  CD  GLN A 270      73.343 -49.219  48.220  1.00  0.00      PROA C
ATOM   4040  OE1 GLN A 270      74.237 -50.064  48.132  1.00  0.00      PROA O
ATOM   4041  NE2 GLN A 270      72.522 -49.216  49.275  1.00  0.00      PROA N
ATOM   4042 HE21 GLN A 270      72.583 -49.973  49.925  1.00  0.00      PROA H
ATOM   4043 HE22 GLN A 270      71.868 -48.462  49.334  1.00  0.00      PROA H
ATOM   4044  C   GLN A 270      76.218 -47.151  47.267  1.00  0.00      PROA C
ATOM   4045  O   GLN A 270      77.031 -46.410  46.667  1.00  0.00      PROA O
ATOM   4046  N   ALA A 271      76.455 -48.504  47.386  1.00  0.00      PROA N
ATOM   4047  HN  ALA A 271      75.772 -49.133  47.751  1.00  0.00      PROA H
ATOM   4048  CA  ALA A 271      77.667 -49.170  46.948  1.00  0.00      PROA C
ATOM   4049  HA  ALA A 271      78.499 -48.643  47.392  1.00  0.00      PROA H
ATOM   4050  CB  ALA A 271      77.570 -50.631  47.492  1.00  0.00      PROA C
ATOM   4051  HB1 ALA A 271      77.323 -50.615  48.575  1.00  0.00      PROA H
ATOM   4052  HB2 ALA A 271      78.496 -51.199  47.258  1.00  0.00      PROA H
ATOM   4053  HB3 ALA A 271      76.771 -51.169  46.937  1.00  0.00      PROA H
ATOM   4054  C   ALA A 271      77.906 -49.192  45.427  1.00  0.00      PROA C
ATOM   4055  O   ALA A 271      77.006 -49.243  44.597  1.00  0.00      PROA O
ATOM   4056  N   GLN A 272      79.236 -49.128  45.079  1.00  0.00      PROA N
ATOM   4057  HN  GLN A 272      80.008 -49.034  45.702  1.00  0.00      PROA H
ATOM   4058  CA  GLN A 272      79.606 -49.177  43.742  1.00  0.00      PROA C
ATOM   4059  HA  GLN A 272      78.863 -48.518  43.316  1.00  0.00      PROA H
ATOM   4060  CB  GLN A 272      81.117 -48.831  43.555  1.00  0.00      PROA C
ATOM   4061  HB1 GLN A 272      81.468 -48.912  42.504  1.00  0.00      PROA H
ATOM   4062  HB2 GLN A 272      81.681 -49.594  44.133  1.00  0.00      PROA H
ATOM   4063  CG  GLN A 272      81.296 -47.358  43.940  1.00  0.00      PROA C
ATOM   4064  HG1 GLN A 272      80.969 -47.182  44.987  1.00  0.00      PROA H
ATOM   4065  HG2 GLN A 272      80.849 -46.634  43.226  1.00  0.00      PROA H
ATOM   4066  CD  GLN A 272      82.780 -47.064  43.887  1.00  0.00      PROA C
ATOM   4067  OE1 GLN A 272      83.438 -46.867  44.930  1.00  0.00      PROA O
ATOM   4068  NE2 GLN A 272      83.341 -46.941  42.656  1.00  0.00      PROA N
ATOM   4069 HE21 GLN A 272      82.728 -47.104  41.883  1.00  0.00      PROA H
ATOM   4070 HE22 GLN A 272      84.207 -46.458  42.522  1.00  0.00      PROA H
ATOM   4071  C   GLN A 272      79.298 -50.386  42.945  1.00  0.00      PROA C
ATOM   4072  O   GLN A 272      79.295 -51.541  43.449  1.00  0.00      PROA O
ATOM   4073  N   ALA A 273      78.878 -50.184  41.664  1.00  0.00      PROA N
ATOM   4074  HN  ALA A 273      78.680 -49.291  41.267  1.00  0.00      PROA H
ATOM   4075  CA  ALA A 273      78.685 -51.290  40.729  1.00  0.00      PROA C
ATOM   4076  HA  ALA A 273      77.843 -51.813  41.157  1.00  0.00      PROA H
ATOM   4077  CB  ALA A 273      78.331 -50.726  39.386  1.00  0.00      PROA C
ATOM   4078  HB1 ALA A 273      77.480 -50.016  39.466  1.00  0.00      PROA H
ATOM   4079  HB2 ALA A 273      77.912 -51.466  38.671  1.00  0.00      PROA H
ATOM   4080  HB3 ALA A 273      79.243 -50.307  38.911  1.00  0.00      PROA H
ATOM   4081  C   ALA A 273      79.864 -52.226  40.565  1.00  0.00      PROA C
ATOM   4082  O   ALA A 273      81.100 -51.935  40.755  1.00  0.00      PROA O
ATOM   4083  N   GLU A 274      79.540 -53.494  40.260  1.00  0.00      PROA N
ATOM   4084  HN  GLU A 274      78.571 -53.658  40.092  1.00  0.00      PROA H
ATOM   4085  CA  GLU A 274      80.571 -54.561  40.185  1.00  0.00      PROA C
ATOM   4086  HA  GLU A 274      81.416 -54.412  40.842  1.00  0.00      PROA H
ATOM   4087  CB  GLU A 274      80.061 -55.964  40.683  1.00  0.00      PROA C
ATOM   4088  HB1 GLU A 274      80.752 -56.815  40.500  1.00  0.00      PROA H
ATOM   4089  HB2 GLU A 274      79.141 -56.182  40.099  1.00  0.00      PROA H
ATOM   4090  CG  GLU A 274      79.811 -55.890  42.206  1.00  0.00      PROA C
ATOM   4091  HG1 GLU A 274      79.427 -54.899  42.527  1.00  0.00      PROA H
ATOM   4092  HG2 GLU A 274      80.761 -55.932  42.779  1.00  0.00      PROA H
ATOM   4093  CD  GLU A 274      78.888 -57.075  42.654  1.00  0.00      PROA C
ATOM   4094  OE1 GLU A 274      79.296 -57.926  43.532  1.00  0.00      PROA O
ATOM   4095  OE2 GLU A 274      77.770 -57.192  42.143  1.00  0.00      PROA O
ATOM   4096  C   GLU A 274      81.196 -54.772  38.789  1.00  0.00      PROA C
ATOM   4097  O   GLU A 274      82.250 -55.347  38.627  1.00  0.00      PROA O
ATOM   4098  N   GLN A 275      80.668 -54.133  37.771  1.00  0.00      PROA N
ATOM   4099  HN  GLN A 275      79.940 -53.471  37.932  1.00  0.00      PROA H
ATOM   4100  CA  GLN A 275      81.206 -54.079  36.451  1.00  0.00      PROA C
ATOM   4101  HA  GLN A 275      80.626 -53.358  35.893  1.00  0.00      PROA H
ATOM   4102  CB  GLN A 275      82.626 -53.464  36.263  1.00  0.00      PROA C
ATOM   4103  HB1 GLN A 275      82.786 -53.257  35.184  1.00  0.00      PROA H
ATOM   4104  HB2 GLN A 275      83.350 -54.271  36.510  1.00  0.00      PROA H
ATOM   4105  CG  GLN A 275      82.941 -52.180  37.039  1.00  0.00      PROA C
ATOM   4106  HG1 GLN A 275      84.007 -51.922  36.856  1.00  0.00      PROA H
ATOM   4107  HG2 GLN A 275      82.909 -52.328  38.140  1.00  0.00      PROA H
ATOM   4108  CD  GLN A 275      82.033 -51.010  36.675  1.00  0.00      PROA C
ATOM   4109  OE1 GLN A 275      81.091 -51.143  35.895  1.00  0.00      PROA O
ATOM   4110  NE2 GLN A 275      82.345 -49.822  37.208  1.00  0.00      PROA N
ATOM   4111 HE21 GLN A 275      83.109 -49.691  37.840  1.00  0.00      PROA H
ATOM   4112 HE22 GLN A 275      81.631 -49.128  37.117  1.00  0.00      PROA H
ATOM   4113  C   GLN A 275      81.118 -55.422  35.749  1.00  0.00      PROA C
ATOM   4114  O   GLN A 275      82.073 -55.992  35.143  1.00  0.00      PROA O
ATOM   4115  N   GLN A 276      80.048 -56.153  35.914  1.00  0.00      PROA N
ATOM   4116  HN  GLN A 276      79.270 -55.777  36.413  1.00  0.00      PROA H
ATOM   4117  CA  GLN A 276      79.752 -57.421  35.214  1.00  0.00      PROA C
ATOM   4118  HA  GLN A 276      80.668 -57.967  35.043  1.00  0.00      PROA H
ATOM   4119  CB  GLN A 276      78.701 -58.336  35.970  1.00  0.00      PROA C
ATOM   4120  HB1 GLN A 276      78.460 -59.194  35.307  1.00  0.00      PROA H
ATOM   4121  HB2 GLN A 276      77.769 -57.731  35.975  1.00  0.00      PROA H
ATOM   4122  CG  GLN A 276      78.964 -58.784  37.436  1.00  0.00      PROA C
ATOM   4123  HG1 GLN A 276      78.252 -59.542  37.826  1.00  0.00      PROA H
ATOM   4124  HG2 GLN A 276      78.776 -57.848  38.004  1.00  0.00      PROA H
ATOM   4125  CD  GLN A 276      80.406 -59.255  37.773  1.00  0.00      PROA C
ATOM   4126  OE1 GLN A 276      81.344 -59.319  37.084  1.00  0.00      PROA O
ATOM   4127  NE2 GLN A 276      80.572 -59.628  39.070  1.00  0.00      PROA N
ATOM   4128 HE21 GLN A 276      79.878 -59.467  39.772  1.00  0.00      PROA H
ATOM   4129 HE22 GLN A 276      81.471 -59.923  39.393  1.00  0.00      PROA H
ATOM   4130  C   GLN A 276      79.073 -57.033  33.889  1.00  0.00      PROA C
ATOM   4131  OT1 GLN A 276      79.661 -57.383  32.784  1.00  0.00      PROA O
ATOM   4132  OT2 GLN A 276      77.965 -56.403  33.874  1.00  0.00      PROA O
ATOM   4133  N   MET B   1      16.094 -45.138 -18.925  1.00  0.00      PROB N
ATOM   4134  HT1 MET B   1      16.917 -45.210 -19.557  1.00  0.00      PROB H
ATOM   4135  HT2 MET B   1      15.455 -45.775 -19.442  1.00  0.00      PROB H
ATOM   4136  HT3 MET B   1      16.243 -45.569 -17.990  1.00  0.00      PROB H
ATOM   4137  CA  MET B   1      15.712 -43.680 -18.733  1.00  0.00      PROB C
ATOM   4138  HA  MET B   1      15.687 -43.205 -19.703  1.00  0.00      PROB H
ATOM   4139  CB  MET B   1      14.262 -43.469 -18.074  1.00  0.00      PROB C
ATOM   4140  HB1 MET B   1      14.373 -43.315 -16.979  1.00  0.00      PROB H
ATOM   4141  HB2 MET B   1      13.771 -44.462 -18.150  1.00  0.00      PROB H
ATOM   4142  CG  MET B   1      13.372 -42.409 -18.766  1.00  0.00      PROB C
ATOM   4143  HG1 MET B   1      12.331 -42.564 -18.410  1.00  0.00      PROB H
ATOM   4144  HG2 MET B   1      13.369 -42.547 -19.868  1.00  0.00      PROB H
ATOM   4145  SD  MET B   1      13.775 -40.642 -18.428  1.00  0.00      PROB S
ATOM   4146  CE  MET B   1      12.259 -40.097 -19.255  1.00  0.00      PROB C
ATOM   4147  HE1 MET B   1      12.419 -39.009 -19.419  1.00  0.00      PROB H
ATOM   4148  HE2 MET B   1      11.271 -40.342 -18.810  1.00  0.00      PROB H
ATOM   4149  HE3 MET B   1      12.315 -40.643 -20.221  1.00  0.00      PROB H
ATOM   4150  C   MET B   1      16.888 -43.195 -17.912  1.00  0.00      PROB C
ATOM   4151  O   MET B   1      17.506 -43.926 -17.143  1.00  0.00      PROB O
ATOM   4152  N   ILE B   2      17.274 -41.967 -18.226  1.00  0.00      PROB N
ATOM   4153  HN  ILE B   2      16.664 -41.413 -18.787  1.00  0.00      PROB H
ATOM   4154  CA  ILE B   2      18.338 -41.267 -17.468  1.00  0.00      PROB C
ATOM   4155  HA  ILE B   2      18.967 -41.980 -16.956  1.00  0.00      PROB H
ATOM   4156  CB  ILE B   2      19.219 -40.362 -18.420  1.00  0.00      PROB C
ATOM   4157  HB  ILE B   2      20.231 -40.368 -17.961  1.00  0.00      PROB H
ATOM   4158  CG2 ILE B   2      19.336 -41.101 -19.784  1.00  0.00      PROB C
ATOM   4159 HG21 ILE B   2      18.406 -40.966 -20.377  1.00  0.00      PROB H
ATOM   4160 HG22 ILE B   2      19.438 -42.191 -19.600  1.00  0.00      PROB H
ATOM   4161 HG23 ILE B   2      20.230 -40.771 -20.354  1.00  0.00      PROB H
ATOM   4162  CG1 ILE B   2      18.861 -38.885 -18.613  1.00  0.00      PROB C
ATOM   4163 HG11 ILE B   2      19.687 -38.480 -19.236  1.00  0.00      PROB H
ATOM   4164 HG12 ILE B   2      19.005 -38.343 -17.655  1.00  0.00      PROB H
ATOM   4165  CD  ILE B   2      17.523 -38.636 -19.316  1.00  0.00      PROB C
ATOM   4166  HD1 ILE B   2      17.568 -39.050 -20.346  1.00  0.00      PROB H
ATOM   4167  HD2 ILE B   2      17.253 -37.558 -19.339  1.00  0.00      PROB H
ATOM   4168  HD3 ILE B   2      16.703 -39.239 -18.872  1.00  0.00      PROB H
ATOM   4169  C   ILE B   2      17.633 -40.502 -16.388  1.00  0.00      PROB C
ATOM   4170  O   ILE B   2      16.439 -40.270 -16.533  1.00  0.00      PROB O
ATOM   4171  N   SER B   3      18.337 -40.171 -15.259  1.00  0.00      PROB N
ATOM   4172  HN  SER B   3      19.251 -40.541 -15.111  1.00  0.00      PROB H
ATOM   4173  CA  SER B   3      17.622 -39.534 -14.094  1.00  0.00      PROB C
ATOM   4174  HA  SER B   3      16.815 -40.229 -13.912  1.00  0.00      PROB H
ATOM   4175  CB  SER B   3      18.543 -39.476 -12.814  1.00  0.00      PROB C
ATOM   4176  HB1 SER B   3      19.511 -38.982 -13.044  1.00  0.00      PROB H
ATOM   4177  HB2 SER B   3      18.836 -40.539 -12.682  1.00  0.00      PROB H
ATOM   4178  OG  SER B   3      17.929 -38.849 -11.702  1.00  0.00      PROB O
ATOM   4179  HG1 SER B   3      17.224 -39.379 -11.324  1.00  0.00      PROB H
ATOM   4180  C   SER B   3      17.077 -38.191 -14.327  1.00  0.00      PROB C
ATOM   4181  O   SER B   3      17.729 -37.305 -14.790  1.00  0.00      PROB O
ATOM   4182  N   ARG B   4      15.844 -38.022 -14.008  1.00  0.00      PROB N
ATOM   4183  HN  ARG B   4      15.268 -38.701 -13.561  1.00  0.00      PROB H
ATOM   4184  CA  ARG B   4      15.326 -36.674 -14.108  1.00  0.00      PROB C
ATOM   4185  HA  ARG B   4      15.620 -36.212 -15.039  1.00  0.00      PROB H
ATOM   4186  CB  ARG B   4      13.799 -36.710 -14.153  1.00  0.00      PROB C
ATOM   4187  HB1 ARG B   4      13.357 -35.727 -14.425  1.00  0.00      PROB H
ATOM   4188  HB2 ARG B   4      13.418 -37.080 -13.177  1.00  0.00      PROB H
ATOM   4189  CG  ARG B   4      13.204 -37.611 -15.294  1.00  0.00      PROB C
ATOM   4190  HG1 ARG B   4      12.095 -37.562 -15.313  1.00  0.00      PROB H
ATOM   4191  HG2 ARG B   4      13.532 -38.671 -15.251  1.00  0.00      PROB H
ATOM   4192  CD  ARG B   4      13.526 -37.167 -16.710  1.00  0.00      PROB C
ATOM   4193  HD1 ARG B   4      13.036 -37.784 -17.494  1.00  0.00      PROB H
ATOM   4194  HD2 ARG B   4      14.598 -37.155 -17.002  1.00  0.00      PROB H
ATOM   4195  NE  ARG B   4      13.182 -35.701 -16.839  1.00  0.00      PROB N
ATOM   4196  HE  ARG B   4      13.903 -35.042 -17.050  1.00  0.00      PROB H
ATOM   4197  CZ  ARG B   4      11.993 -35.232 -16.852  1.00  0.00      PROB C
ATOM   4198  NH1 ARG B   4      10.864 -35.797 -16.962  1.00  0.00      PROB N
ATOM   4199 HH11 ARG B   4      10.731 -36.783 -17.065  1.00  0.00      PROB H
ATOM   4200 HH12 ARG B   4      10.008 -35.283 -17.026  1.00  0.00      PROB H
ATOM   4201  NH2 ARG B   4      11.953 -33.920 -16.987  1.00  0.00      PROB N
ATOM   4202 HH21 ARG B   4      12.832 -33.447 -17.041  1.00  0.00      PROB H
ATOM   4203 HH22 ARG B   4      11.083 -33.533 -17.295  1.00  0.00      PROB H
ATOM   4204  C   ARG B   4      15.783 -35.788 -12.980  1.00  0.00      PROB C
ATOM   4205  O   ARG B   4      15.633 -34.601 -13.091  1.00  0.00      PROB O
ATOM   4206  N   VAL B   5      16.277 -36.327 -11.857  1.00  0.00      PROB N
ATOM   4207  HN  VAL B   5      16.177 -37.309 -11.717  1.00  0.00      PROB H
ATOM   4208  CA  VAL B   5      16.700 -35.600 -10.724  1.00  0.00      PROB C
ATOM   4209  HA  VAL B   5      15.872 -34.924 -10.570  1.00  0.00      PROB H
ATOM   4210  CB  VAL B   5      16.694 -36.508  -9.562  1.00  0.00      PROB C
ATOM   4211  HB  VAL B   5      17.483 -37.277  -9.708  1.00  0.00      PROB H
ATOM   4212  CG1 VAL B   5      16.940 -35.764  -8.234  1.00  0.00      PROB C
ATOM   4213 HG11 VAL B   5      16.954 -36.396  -7.320  1.00  0.00      PROB H
ATOM   4214 HG12 VAL B   5      16.196 -34.949  -8.104  1.00  0.00      PROB H
ATOM   4215 HG13 VAL B   5      17.922 -35.246  -8.243  1.00  0.00      PROB H
ATOM   4216  CG2 VAL B   5      15.375 -37.281  -9.390  1.00  0.00      PROB C
ATOM   4217 HG21 VAL B   5      15.453 -38.314  -9.792  1.00  0.00      PROB H
ATOM   4218 HG22 VAL B   5      14.584 -36.680  -9.886  1.00  0.00      PROB H
ATOM   4219 HG23 VAL B   5      15.127 -37.312  -8.307  1.00  0.00      PROB H
ATOM   4220  C   VAL B   5      17.971 -34.862 -11.024  1.00  0.00      PROB C
ATOM   4221  O   VAL B   5      18.126 -33.786 -10.399  1.00  0.00      PROB O
ATOM   4222  N   THR B   6      18.868 -35.389 -11.962  1.00  0.00      PROB N
ATOM   4223  HN  THR B   6      18.667 -36.169 -12.549  1.00  0.00      PROB H
ATOM   4224  CA  THR B   6      20.143 -34.706 -12.243  1.00  0.00      PROB C
ATOM   4225  HA  THR B   6      20.496 -34.237 -11.337  1.00  0.00      PROB H
ATOM   4226  CB  THR B   6      21.268 -35.577 -12.694  1.00  0.00      PROB C
ATOM   4227  HB  THR B   6      22.158 -34.985 -12.995  1.00  0.00      PROB H
ATOM   4228  OG1 THR B   6      20.853 -36.286 -13.820  1.00  0.00      PROB O
ATOM   4229  HG1 THR B   6      21.354 -37.101 -13.896  1.00  0.00      PROB H
ATOM   4230  CG2 THR B   6      21.625 -36.573 -11.626  1.00  0.00      PROB C
ATOM   4231 HG21 THR B   6      21.621 -36.018 -10.663  1.00  0.00      PROB H
ATOM   4232 HG22 THR B   6      22.579 -37.119 -11.787  1.00  0.00      PROB H
ATOM   4233 HG23 THR B   6      20.733 -37.224 -11.506  1.00  0.00      PROB H
ATOM   4234  C   THR B   6      19.894 -33.704 -13.324  1.00  0.00      PROB C
ATOM   4235  O   THR B   6      20.645 -32.813 -13.564  1.00  0.00      PROB O
ATOM   4236  N   GLU B   7      18.701 -33.735 -14.035  1.00  0.00      PROB N
ATOM   4237  HN  GLU B   7      18.027 -34.444 -13.840  1.00  0.00      PROB H
ATOM   4238  CA  GLU B   7      18.379 -32.863 -15.099  1.00  0.00      PROB C
ATOM   4239  HA  GLU B   7      19.054 -33.093 -15.911  1.00  0.00      PROB H
ATOM   4240  CB  GLU B   7      17.071 -33.335 -15.704  1.00  0.00      PROB C
ATOM   4241  HB1 GLU B   7      16.300 -33.321 -14.904  1.00  0.00      PROB H
ATOM   4242  HB2 GLU B   7      17.224 -34.426 -15.845  1.00  0.00      PROB H
ATOM   4243  CG  GLU B   7      16.649 -32.427 -16.831  1.00  0.00      PROB C
ATOM   4244  HG1 GLU B   7      17.330 -32.551 -17.701  1.00  0.00      PROB H
ATOM   4245  HG2 GLU B   7      16.486 -31.396 -16.452  1.00  0.00      PROB H
ATOM   4246  CD  GLU B   7      15.236 -32.821 -17.226  1.00  0.00      PROB C
ATOM   4247  OE1 GLU B   7      15.108 -33.923 -17.860  1.00  0.00      PROB O
ATOM   4248  OE2 GLU B   7      14.245 -32.090 -17.052  1.00  0.00      PROB O
ATOM   4249  C   GLU B   7      18.361 -31.408 -14.694  1.00  0.00      PROB C
ATOM   4250  O   GLU B   7      17.924 -31.088 -13.592  1.00  0.00      PROB O
ATOM   4251  N   ALA B   8      18.865 -30.521 -15.628  1.00  0.00      PROB N
ATOM   4252  HN  ALA B   8      19.438 -30.855 -16.373  1.00  0.00      PROB H
ATOM   4253  CA  ALA B   8      18.597 -29.110 -15.657  1.00  0.00      PROB C
ATOM   4254  HA  ALA B   8      19.350 -28.699 -15.001  1.00  0.00      PROB H
ATOM   4255  CB  ALA B   8      18.971 -28.499 -17.016  1.00  0.00      PROB C
ATOM   4256  HB1 ALA B   8      18.208 -28.831 -17.752  1.00  0.00      PROB H
ATOM   4257  HB2 ALA B   8      20.007 -28.760 -17.322  1.00  0.00      PROB H
ATOM   4258  HB3 ALA B   8      18.959 -27.391 -17.103  1.00  0.00      PROB H
ATOM   4259  C   ALA B   8      17.241 -28.615 -15.157  1.00  0.00      PROB C
ATOM   4260  O   ALA B   8      16.201 -28.752 -15.753  1.00  0.00      PROB O
ATOM   4261  N   LEU B   9      17.284 -27.942 -14.006  1.00  0.00      PROB N
ATOM   4262  HN  LEU B   9      18.159 -27.930 -13.529  1.00  0.00      PROB H
ATOM   4263  CA  LEU B   9      16.273 -27.280 -13.307  1.00  0.00      PROB C
ATOM   4264  HA  LEU B   9      15.370 -27.850 -13.146  1.00  0.00      PROB H
ATOM   4265  CB  LEU B   9      16.849 -26.796 -11.920  1.00  0.00      PROB C
ATOM   4266  HB1 LEU B   9      16.274 -25.920 -11.552  1.00  0.00      PROB H
ATOM   4267  HB2 LEU B   9      17.841 -26.387 -12.205  1.00  0.00      PROB H
ATOM   4268  CG  LEU B   9      16.775 -27.905 -10.818  1.00  0.00      PROB C
ATOM   4269  HG  LEU B   9      17.397 -28.781 -11.098  1.00  0.00      PROB H
ATOM   4270  CD1 LEU B   9      17.468 -27.401  -9.546  1.00  0.00      PROB C
ATOM   4271 HD11 LEU B   9      17.548 -28.049  -8.647  1.00  0.00      PROB H
ATOM   4272 HD12 LEU B   9      17.001 -26.466  -9.168  1.00  0.00      PROB H
ATOM   4273 HD13 LEU B   9      18.551 -27.175  -9.645  1.00  0.00      PROB H
ATOM   4274  CD2 LEU B   9      15.375 -28.221 -10.533  1.00  0.00      PROB C
ATOM   4275 HD21 LEU B   9      14.934 -28.724 -11.420  1.00  0.00      PROB H
ATOM   4276 HD22 LEU B   9      14.902 -27.221 -10.436  1.00  0.00      PROB H
ATOM   4277 HD23 LEU B   9      15.259 -28.731  -9.553  1.00  0.00      PROB H
ATOM   4278  C   LEU B   9      15.727 -26.063 -14.052  1.00  0.00      PROB C
ATOM   4279  O   LEU B   9      14.492 -25.860 -14.002  1.00  0.00      PROB O
ATOM   4280  N   SER B  10      16.560 -25.256 -14.688  1.00  0.00      PROB N
ATOM   4281  HN  SER B  10      17.538 -25.409 -14.569  1.00  0.00      PROB H
ATOM   4282  CA  SER B  10      16.146 -24.033 -15.347  1.00  0.00      PROB C
ATOM   4283  HA  SER B  10      15.245 -23.651 -14.891  1.00  0.00      PROB H
ATOM   4284  CB  SER B  10      17.292 -23.029 -15.220  1.00  0.00      PROB C
ATOM   4285  HB1 SER B  10      17.487 -22.707 -14.175  1.00  0.00      PROB H
ATOM   4286  HB2 SER B  10      17.046 -22.087 -15.756  1.00  0.00      PROB H
ATOM   4287  OG  SER B  10      18.455 -23.520 -15.792  1.00  0.00      PROB O
ATOM   4288  HG1 SER B  10      18.827 -24.097 -15.121  1.00  0.00      PROB H
ATOM   4289  C   SER B  10      15.726 -24.152 -16.816  1.00  0.00      PROB C
ATOM   4290  O   SER B  10      15.388 -23.096 -17.382  1.00  0.00      PROB O
ATOM   4291  N   LYS B  11      15.769 -25.329 -17.468  1.00  0.00      PROB N
ATOM   4292  HN  LYS B  11      15.944 -26.150 -16.931  1.00  0.00      PROB H
ATOM   4293  CA  LYS B  11      15.497 -25.475 -18.897  1.00  0.00      PROB C
ATOM   4294  HA  LYS B  11      15.250 -24.567 -19.426  1.00  0.00      PROB H
ATOM   4295  CB  LYS B  11      16.723 -26.058 -19.657  1.00  0.00      PROB C
ATOM   4296  HB1 LYS B  11      16.542 -25.898 -20.741  1.00  0.00      PROB H
ATOM   4297  HB2 LYS B  11      16.943 -27.145 -19.588  1.00  0.00      PROB H
ATOM   4298  CG  LYS B  11      17.961 -25.094 -19.391  1.00  0.00      PROB C
ATOM   4299  HG1 LYS B  11      18.813 -25.413 -20.029  1.00  0.00      PROB H
ATOM   4300  HG2 LYS B  11      18.321 -25.167 -18.343  1.00  0.00      PROB H
ATOM   4301  CD  LYS B  11      17.734 -23.677 -19.722  1.00  0.00      PROB C
ATOM   4302  HD1 LYS B  11      17.335 -23.116 -18.850  1.00  0.00      PROB H
ATOM   4303  HD2 LYS B  11      17.152 -23.629 -20.667  1.00  0.00      PROB H
ATOM   4304  CE  LYS B  11      19.111 -23.079 -20.117  1.00  0.00      PROB C
ATOM   4305  HE1 LYS B  11      19.691 -23.554 -20.938  1.00  0.00      PROB H
ATOM   4306  HE2 LYS B  11      19.810 -23.051 -19.254  1.00  0.00      PROB H
ATOM   4307  NZ  LYS B  11      18.849 -21.675 -20.616  1.00  0.00      PROB N
ATOM   4308  HZ1 LYS B  11      17.874 -21.527 -20.288  1.00  0.00      PROB H
ATOM   4309  HZ2 LYS B  11      18.894 -21.573 -21.650  1.00  0.00      PROB H
ATOM   4310  HZ3 LYS B  11      19.473 -20.976 -20.163  1.00  0.00      PROB H
ATOM   4311  C   LYS B  11      14.397 -26.473 -19.212  1.00  0.00      PROB C
ATOM   4312  O   LYS B  11      14.368 -27.554 -18.682  1.00  0.00      PROB O
ATOM   4313  N   VAL B  12      13.529 -26.116 -20.167  1.00  0.00      PROB N
ATOM   4314  HN  VAL B  12      13.629 -25.199 -20.544  1.00  0.00      PROB H
ATOM   4315  CA  VAL B  12      12.448 -27.022 -20.746  1.00  0.00      PROB C
ATOM   4316  HA  VAL B  12      12.654 -27.988 -20.307  1.00  0.00      PROB H
ATOM   4317  CB  VAL B  12      11.019 -26.493 -20.425  1.00  0.00      PROB C
ATOM   4318  HB  VAL B  12      10.306 -27.234 -20.846  1.00  0.00      PROB H
ATOM   4319  CG1 VAL B  12      10.807 -26.356 -18.878  1.00  0.00      PROB C
ATOM   4320 HG11 VAL B  12      11.460 -25.580 -18.424  1.00  0.00      PROB H
ATOM   4321 HG12 VAL B  12      11.141 -27.350 -18.513  1.00  0.00      PROB H
ATOM   4322 HG13 VAL B  12       9.754 -26.182 -18.571  1.00  0.00      PROB H
ATOM   4323  CG2 VAL B  12      10.826 -25.027 -20.933  1.00  0.00      PROB C
ATOM   4324 HG21 VAL B  12      11.590 -24.297 -20.590  1.00  0.00      PROB H
ATOM   4325 HG22 VAL B  12       9.936 -24.551 -20.469  1.00  0.00      PROB H
ATOM   4326 HG23 VAL B  12      10.762 -25.032 -22.042  1.00  0.00      PROB H
ATOM   4327  C   VAL B  12      12.735 -27.286 -22.218  1.00  0.00      PROB C
ATOM   4328  O   VAL B  12      12.220 -28.267 -22.826  1.00  0.00      PROB O
ATOM   4329  N   LYS B  13      13.632 -26.492 -22.784  1.00  0.00      PROB N
ATOM   4330  HN  LYS B  13      14.020 -25.691 -22.333  1.00  0.00      PROB H
ATOM   4331  CA  LYS B  13      14.026 -26.653 -24.186  1.00  0.00      PROB C
ATOM   4332  HA  LYS B  13      14.278 -27.678 -24.414  1.00  0.00      PROB H
ATOM   4333  CB  LYS B  13      12.850 -26.131 -25.198  1.00  0.00      PROB C
ATOM   4334  HB1 LYS B  13      12.002 -26.849 -25.229  1.00  0.00      PROB H
ATOM   4335  HB2 LYS B  13      13.293 -26.256 -26.209  1.00  0.00      PROB H
ATOM   4336  CG  LYS B  13      12.433 -24.642 -24.980  1.00  0.00      PROB C
ATOM   4337  HG1 LYS B  13      12.986 -23.904 -25.599  1.00  0.00      PROB H
ATOM   4338  HG2 LYS B  13      12.756 -24.393 -23.947  1.00  0.00      PROB H
ATOM   4339  CD  LYS B  13      10.963 -24.305 -24.988  1.00  0.00      PROB C
ATOM   4340  HD1 LYS B  13      10.921 -23.199 -24.885  1.00  0.00      PROB H
ATOM   4341  HD2 LYS B  13      10.553 -24.846 -24.109  1.00  0.00      PROB H
ATOM   4342  CE  LYS B  13      10.139 -24.776 -26.294  1.00  0.00      PROB C
ATOM   4343  HE1 LYS B  13       9.064 -24.567 -26.106  1.00  0.00      PROB H
ATOM   4344  HE2 LYS B  13      10.311 -25.858 -26.480  1.00  0.00      PROB H
ATOM   4345  NZ  LYS B  13      10.698 -24.068 -27.438  1.00  0.00      PROB N
ATOM   4346  HZ1 LYS B  13      11.707 -24.290 -27.561  1.00  0.00      PROB H
ATOM   4347  HZ2 LYS B  13      10.390 -23.075 -27.446  1.00  0.00      PROB H
ATOM   4348  HZ3 LYS B  13      10.146 -24.427 -28.243  1.00  0.00      PROB H
ATOM   4349  C   LYS B  13      15.274 -25.874 -24.475  1.00  0.00      PROB C
ATOM   4350  O   LYS B  13      15.906 -25.376 -23.525  1.00  0.00      PROB O
ATOM   4351  N   GLY B  14      15.672 -25.923 -25.795  1.00  0.00      PROB N
ATOM   4352  HN  GLY B  14      15.102 -26.459 -26.412  1.00  0.00      PROB H
ATOM   4353  CA  GLY B  14      16.755 -25.230 -26.382  1.00  0.00      PROB C
ATOM   4354  HA1 GLY B  14      17.038 -25.558 -27.371  1.00  0.00      PROB H
ATOM   4355  HA2 GLY B  14      17.643 -25.285 -25.770  1.00  0.00      PROB H
ATOM   4356  C   GLY B  14      16.379 -23.798 -26.591  1.00  0.00      PROB C
ATOM   4357  O   GLY B  14      15.220 -23.486 -26.482  1.00  0.00      PROB O
ATOM   4358  N   SER B  15      17.344 -22.818 -26.717  1.00  0.00      PROB N
ATOM   4359  HN  SER B  15      18.247 -23.228 -26.818  1.00  0.00      PROB H
ATOM   4360  CA  SER B  15      17.165 -21.317 -26.792  1.00  0.00      PROB C
ATOM   4361  HA  SER B  15      16.550 -21.040 -25.948  1.00  0.00      PROB H
ATOM   4362  CB  SER B  15      18.551 -20.653 -26.636  1.00  0.00      PROB C
ATOM   4363  HB1 SER B  15      18.927 -20.761 -25.596  1.00  0.00      PROB H
ATOM   4364  HB2 SER B  15      18.477 -19.564 -26.842  1.00  0.00      PROB H
ATOM   4365  OG  SER B  15      19.550 -21.211 -27.498  1.00  0.00      PROB O
ATOM   4366  HG1 SER B  15      19.649 -22.146 -27.304  1.00  0.00      PROB H
ATOM   4367  C   SER B  15      16.422 -20.789 -28.085  1.00  0.00      PROB C
ATOM   4368  O   SER B  15      15.573 -19.928 -28.066  1.00  0.00      PROB O
ATOM   4369  N   MET B  16      16.812 -21.415 -29.240  1.00  0.00      PROB N
ATOM   4370  HN  MET B  16      17.516 -22.118 -29.174  1.00  0.00      PROB H
ATOM   4371  CA  MET B  16      16.219 -21.031 -30.520  1.00  0.00      PROB C
ATOM   4372  HA  MET B  16      15.994 -20.000 -30.292  1.00  0.00      PROB H
ATOM   4373  CB  MET B  16      17.240 -21.258 -31.680  1.00  0.00      PROB C
ATOM   4374  HB1 MET B  16      16.856 -21.012 -32.694  1.00  0.00      PROB H
ATOM   4375  HB2 MET B  16      17.430 -22.350 -31.746  1.00  0.00      PROB H
ATOM   4376  CG  MET B  16      18.576 -20.562 -31.537  1.00  0.00      PROB C
ATOM   4377  HG1 MET B  16      19.291 -20.799 -32.354  1.00  0.00      PROB H
ATOM   4378  HG2 MET B  16      19.136 -20.794 -30.606  1.00  0.00      PROB H
ATOM   4379  SD  MET B  16      18.441 -18.749 -31.416  1.00  0.00      PROB S
ATOM   4380  CE  MET B  16      18.150 -18.601 -33.199  1.00  0.00      PROB C
ATOM   4381  HE1 MET B  16      18.824 -19.171 -33.874  1.00  0.00      PROB H
ATOM   4382  HE2 MET B  16      18.145 -17.548 -33.553  1.00  0.00      PROB H
ATOM   4383  HE3 MET B  16      17.168 -18.976 -33.557  1.00  0.00      PROB H
ATOM   4384  C   MET B  16      14.898 -21.873 -30.829  1.00  0.00      PROB C
ATOM   4385  O   MET B  16      14.541 -22.788 -30.087  1.00  0.00      PROB O
ATOM   4386  N   GLY B  17      14.152 -21.542 -31.864  1.00  0.00      PROB N
ATOM   4387  HN  GLY B  17      14.490 -20.826 -32.470  1.00  0.00      PROB H
ATOM   4388  CA  GLY B  17      13.061 -22.281 -32.412  1.00  0.00      PROB C
ATOM   4389  HA1 GLY B  17      13.014 -23.288 -32.024  1.00  0.00      PROB H
ATOM   4390  HA2 GLY B  17      13.121 -22.246 -33.489  1.00  0.00      PROB H
ATOM   4391  C   GLY B  17      11.740 -21.664 -32.079  1.00  0.00      PROB C
ATOM   4392  O   GLY B  17      10.728 -22.365 -32.217  1.00  0.00      PROB O
ATOM   4393  N   SER B  18      11.645 -20.424 -31.621  1.00  0.00      PROB N
ATOM   4394  HN  SER B  18      12.409 -19.785 -31.649  1.00  0.00      PROB H
ATOM   4395  CA  SER B  18      10.450 -19.766 -31.340  1.00  0.00      PROB C
ATOM   4396  HA  SER B  18       9.689 -20.070 -32.043  1.00  0.00      PROB H
ATOM   4397  CB  SER B  18       9.792 -20.141 -29.950  1.00  0.00      PROB C
ATOM   4398  HB1 SER B  18       9.672 -21.244 -30.004  1.00  0.00      PROB H
ATOM   4399  HB2 SER B  18       8.821 -19.615 -29.832  1.00  0.00      PROB H
ATOM   4400  OG  SER B  18      10.557 -19.755 -28.793  1.00  0.00      PROB O
ATOM   4401  HG1 SER B  18      10.405 -18.820 -28.637  1.00  0.00      PROB H
ATOM   4402  C   SER B  18      10.636 -18.263 -31.511  1.00  0.00      PROB C
ATOM   4403  O   SER B  18      11.737 -17.711 -31.402  1.00  0.00      PROB O
ATOM   4404  N   HSD B  19       9.503 -17.520 -31.704  1.00  0.00      PROB N
ATOM   4405  HN  HSD B  19       8.719 -18.113 -31.872  1.00  0.00      PROB H
ATOM   4406  CA  HSD B  19       9.401 -16.061 -31.731  1.00  0.00      PROB C
ATOM   4407  HA  HSD B  19      10.173 -15.770 -31.033  1.00  0.00      PROB H
ATOM   4408  CB  HSD B  19       9.638 -15.376 -33.100  1.00  0.00      PROB C
ATOM   4409  HB1 HSD B  19       9.683 -14.266 -33.115  1.00  0.00      PROB H
ATOM   4410  HB2 HSD B  19       8.763 -15.634 -33.735  1.00  0.00      PROB H
ATOM   4411  ND1 HSD B  19      10.842 -17.140 -34.655  1.00  0.00      PROB N
ATOM   4412  HD1 HSD B  19      10.083 -17.786 -34.730  1.00  0.00      PROB H
ATOM   4413  CG  HSD B  19      10.869 -16.028 -33.800  1.00  0.00      PROB C
ATOM   4414  CE1 HSD B  19      12.086 -17.230 -35.149  1.00  0.00      PROB C
ATOM   4415  HE1 HSD B  19      12.372 -18.121 -35.708  1.00  0.00      PROB H
ATOM   4416  NE2 HSD B  19      12.895 -16.231 -34.752  1.00  0.00      PROB N
ATOM   4417  CD2 HSD B  19      12.172 -15.554 -33.817  1.00  0.00      PROB C
ATOM   4418  HD2 HSD B  19      12.530 -14.623 -33.396  1.00  0.00      PROB H
ATOM   4419  C   HSD B  19       8.165 -15.593 -31.026  1.00  0.00      PROB C
ATOM   4420  O   HSD B  19       7.771 -14.466 -31.122  1.00  0.00      PROB O
ATOM   4421  N   GLU B  20       7.484 -16.528 -30.300  1.00  0.00      PROB N
ATOM   4422  HN  GLU B  20       7.805 -17.472 -30.275  1.00  0.00      PROB H
ATOM   4423  CA  GLU B  20       6.503 -16.265 -29.247  1.00  0.00      PROB C
ATOM   4424  HA  GLU B  20       5.736 -15.690 -29.744  1.00  0.00      PROB H
ATOM   4425  CB  GLU B  20       5.919 -17.621 -28.703  1.00  0.00      PROB C
ATOM   4426  HB1 GLU B  20       5.763 -18.281 -29.582  1.00  0.00      PROB H
ATOM   4427  HB2 GLU B  20       4.901 -17.438 -28.298  1.00  0.00      PROB H
ATOM   4428  CG  GLU B  20       6.801 -18.366 -27.588  1.00  0.00      PROB C
ATOM   4429  HG1 GLU B  20       7.055 -17.681 -26.751  1.00  0.00      PROB H
ATOM   4430  HG2 GLU B  20       7.696 -18.635 -28.189  1.00  0.00      PROB H
ATOM   4431  CD  GLU B  20       6.104 -19.601 -26.897  1.00  0.00      PROB C
ATOM   4432  OE1 GLU B  20       6.766 -20.653 -26.768  1.00  0.00      PROB O
ATOM   4433  OE2 GLU B  20       4.934 -19.466 -26.557  1.00  0.00      PROB O
ATOM   4434  C   GLU B  20       6.967 -15.343 -28.077  1.00  0.00      PROB C
ATOM   4435  O   GLU B  20       8.131 -15.081 -27.865  1.00  0.00      PROB O
ATOM   4436  N   ARG B  21       5.941 -14.702 -27.369  1.00  0.00      PROB N
ATOM   4437  HN  ARG B  21       5.009 -15.042 -27.471  1.00  0.00      PROB H
ATOM   4438  CA  ARG B  21       6.213 -13.943 -26.187  1.00  0.00      PROB C
ATOM   4439  HA  ARG B  21       7.167 -13.505 -26.438  1.00  0.00      PROB H
ATOM   4440  CB  ARG B  21       5.250 -12.711 -26.107  1.00  0.00      PROB C
ATOM   4441  HB1 ARG B  21       5.654 -12.006 -25.349  1.00  0.00      PROB H
ATOM   4442  HB2 ARG B  21       4.235 -12.996 -25.756  1.00  0.00      PROB H
ATOM   4443  CG  ARG B  21       5.064 -11.766 -27.408  1.00  0.00      PROB C
ATOM   4444  HG1 ARG B  21       4.597 -10.891 -26.908  1.00  0.00      PROB H
ATOM   4445  HG2 ARG B  21       4.358 -12.084 -28.205  1.00  0.00      PROB H
ATOM   4446  CD  ARG B  21       6.414 -11.226 -28.037  1.00  0.00      PROB C
ATOM   4447  HD1 ARG B  21       6.819 -12.022 -28.699  1.00  0.00      PROB H
ATOM   4448  HD2 ARG B  21       7.215 -11.029 -27.293  1.00  0.00      PROB H
ATOM   4449  NE  ARG B  21       6.200 -10.122 -28.938  1.00  0.00      PROB N
ATOM   4450  HE  ARG B  21       5.301  -9.779 -29.209  1.00  0.00      PROB H
ATOM   4451  CZ  ARG B  21       7.227  -9.440 -29.474  1.00  0.00      PROB C
ATOM   4452  NH1 ARG B  21       8.510  -9.661 -29.251  1.00  0.00      PROB N
ATOM   4453 HH11 ARG B  21       8.716 -10.422 -28.636  1.00  0.00      PROB H
ATOM   4454 HH12 ARG B  21       9.175  -9.420 -29.957  1.00  0.00      PROB H
ATOM   4455  NH2 ARG B  21       6.938  -8.390 -30.215  1.00  0.00      PROB N
ATOM   4456 HH21 ARG B  21       6.000  -8.138 -30.453  1.00  0.00      PROB H
ATOM   4457 HH22 ARG B  21       7.704  -7.958 -30.690  1.00  0.00      PROB H
ATOM   4458  C   ARG B  21       6.359 -14.664 -24.766  1.00  0.00      PROB C
ATOM   4459  O   ARG B  21       5.909 -15.715 -24.487  1.00  0.00      PROB O
ATOM   4460  N   HSD B  22       7.064 -13.931 -23.847  1.00  0.00      PROB N
ATOM   4461  HN  HSD B  22       7.481 -13.068 -24.119  1.00  0.00      PROB H
ATOM   4462  CA  HSD B  22       7.571 -14.489 -22.596  1.00  0.00      PROB C
ATOM   4463  HA  HSD B  22       7.171 -15.489 -22.517  1.00  0.00      PROB H
ATOM   4464  CB  HSD B  22       9.124 -14.539 -22.422  1.00  0.00      PROB C
ATOM   4465  HB1 HSD B  22       9.252 -15.136 -21.494  1.00  0.00      PROB H
ATOM   4466  HB2 HSD B  22       9.492 -13.493 -22.356  1.00  0.00      PROB H
ATOM   4467  ND1 HSD B  22      11.003 -14.880 -24.059  1.00  0.00      PROB N
ATOM   4468  HD1 HSD B  22      11.529 -14.091 -23.742  1.00  0.00      PROB H
ATOM   4469  CG  HSD B  22       9.763 -15.225 -23.567  1.00  0.00      PROB C
ATOM   4470  CE1 HSD B  22      11.337 -15.699 -25.126  1.00  0.00      PROB C
ATOM   4471  HE1 HSD B  22      12.193 -15.587 -25.791  1.00  0.00      PROB H
ATOM   4472  NE2 HSD B  22      10.406 -16.537 -25.335  1.00  0.00      PROB N
ATOM   4473  CD2 HSD B  22       9.371 -16.270 -24.444  1.00  0.00      PROB C
ATOM   4474  HD2 HSD B  22       8.369 -16.670 -24.538  1.00  0.00      PROB H
ATOM   4475  C   HSD B  22       6.786 -13.901 -21.431  1.00  0.00      PROB C
ATOM   4476  O   HSD B  22       6.471 -12.727 -21.377  1.00  0.00      PROB O
ATOM   4477  N   ALA B  23       6.374 -14.741 -20.473  1.00  0.00      PROB N
ATOM   4478  HN  ALA B  23       6.486 -15.722 -20.613  1.00  0.00      PROB H
ATOM   4479  CA  ALA B  23       5.747 -14.445 -19.216  1.00  0.00      PROB C
ATOM   4480  HA  ALA B  23       4.775 -14.082 -19.515  1.00  0.00      PROB H
ATOM   4481  CB  ALA B  23       5.453 -15.777 -18.511  1.00  0.00      PROB C
ATOM   4482  HB1 ALA B  23       4.909 -15.497 -17.584  1.00  0.00      PROB H
ATOM   4483  HB2 ALA B  23       6.370 -16.283 -18.139  1.00  0.00      PROB H
ATOM   4484  HB3 ALA B  23       4.835 -16.499 -19.086  1.00  0.00      PROB H
ATOM   4485  C   ALA B  23       6.410 -13.358 -18.474  1.00  0.00      PROB C
ATOM   4486  O   ALA B  23       7.631 -13.261 -18.335  1.00  0.00      PROB O
ATOM   4487  N   LEU B  24       5.586 -12.351 -18.050  1.00  0.00      PROB N
ATOM   4488  HN  LEU B  24       4.601 -12.406 -18.188  1.00  0.00      PROB H
ATOM   4489  CA  LEU B  24       6.082 -11.132 -17.431  1.00  0.00      PROB C
ATOM   4490  HA  LEU B  24       6.744 -10.673 -18.151  1.00  0.00      PROB H
ATOM   4491  CB  LEU B  24       4.982 -10.105 -17.112  1.00  0.00      PROB C
ATOM   4492  HB1 LEU B  24       4.183 -10.564 -16.491  1.00  0.00      PROB H
ATOM   4493  HB2 LEU B  24       4.491  -9.849 -18.075  1.00  0.00      PROB H
ATOM   4494  CG  LEU B  24       5.434  -8.750 -16.545  1.00  0.00      PROB C
ATOM   4495  HG  LEU B  24       5.849  -8.992 -15.543  1.00  0.00      PROB H
ATOM   4496  CD1 LEU B  24       6.419  -7.883 -17.393  1.00  0.00      PROB C
ATOM   4497 HD11 LEU B  24       6.517  -6.849 -16.998  1.00  0.00      PROB H
ATOM   4498 HD12 LEU B  24       6.036  -7.873 -18.436  1.00  0.00      PROB H
ATOM   4499 HD13 LEU B  24       7.349  -8.473 -17.248  1.00  0.00      PROB H
ATOM   4500  CD2 LEU B  24       4.126  -7.889 -16.221  1.00  0.00      PROB C
ATOM   4501 HD21 LEU B  24       4.562  -7.096 -15.576  1.00  0.00      PROB H
ATOM   4502 HD22 LEU B  24       3.455  -8.515 -15.595  1.00  0.00      PROB H
ATOM   4503 HD23 LEU B  24       3.535  -7.654 -17.132  1.00  0.00      PROB H
ATOM   4504  C   LEU B  24       6.966 -11.387 -16.182  1.00  0.00      PROB C
ATOM   4505  O   LEU B  24       7.844 -10.566 -15.954  1.00  0.00      PROB O
ATOM   4506  N   PRO B  25       6.905 -12.354 -15.299  1.00  0.00      PROB N
ATOM   4507  CD  PRO B  25       5.681 -13.229 -15.139  1.00  0.00      PROB C
ATOM   4508  HD1 PRO B  25       5.682 -14.117 -15.806  1.00  0.00      PROB H
ATOM   4509  HD2 PRO B  25       4.814 -12.680 -15.565  1.00  0.00      PROB H
ATOM   4510  CA  PRO B  25       7.696 -12.466 -14.032  1.00  0.00      PROB C
ATOM   4511  HA  PRO B  25       7.862 -11.519 -13.541  1.00  0.00      PROB H
ATOM   4512  CB  PRO B  25       7.059 -13.641 -13.258  1.00  0.00      PROB C
ATOM   4513  HB1 PRO B  25       7.063 -13.504 -12.156  1.00  0.00      PROB H
ATOM   4514  HB2 PRO B  25       7.454 -14.588 -13.684  1.00  0.00      PROB H
ATOM   4515  CG  PRO B  25       5.612 -13.500 -13.613  1.00  0.00      PROB C
ATOM   4516  HG1 PRO B  25       5.038 -14.417 -13.359  1.00  0.00      PROB H
ATOM   4517  HG2 PRO B  25       5.299 -12.569 -13.094  1.00  0.00      PROB H
ATOM   4518  C   PRO B  25       9.055 -12.932 -14.568  1.00  0.00      PROB C
ATOM   4519  O   PRO B  25      10.109 -12.604 -14.083  1.00  0.00      PROB O
ATOM   4520  N   GLY B  26       8.976 -13.817 -15.634  1.00  0.00      PROB N
ATOM   4521  HN  GLY B  26       8.065 -14.101 -15.922  1.00  0.00      PROB H
ATOM   4522  CA  GLY B  26      10.141 -14.305 -16.343  1.00  0.00      PROB C
ATOM   4523  HA1 GLY B  26       9.862 -14.899 -17.200  1.00  0.00      PROB H
ATOM   4524  HA2 GLY B  26      10.755 -14.810 -15.612  1.00  0.00      PROB H
ATOM   4525  C   GLY B  26      10.931 -13.161 -16.923  1.00  0.00      PROB C
ATOM   4526  O   GLY B  26      12.129 -13.177 -16.720  1.00  0.00      PROB O
ATOM   4527  N   VAL B  27      10.264 -12.156 -17.489  1.00  0.00      PROB N
ATOM   4528  HN  VAL B  27       9.273 -12.263 -17.505  1.00  0.00      PROB H
ATOM   4529  CA  VAL B  27      10.832 -10.908 -18.077  1.00  0.00      PROB C
ATOM   4530  HA  VAL B  27      11.644 -11.177 -18.737  1.00  0.00      PROB H
ATOM   4531  CB  VAL B  27       9.812 -10.129 -18.934  1.00  0.00      PROB C
ATOM   4532  HB  VAL B  27       8.903  -9.969 -18.316  1.00  0.00      PROB H
ATOM   4533  CG1 VAL B  27      10.451  -8.850 -19.576  1.00  0.00      PROB C
ATOM   4534 HG11 VAL B  27      10.534  -8.030 -18.831  1.00  0.00      PROB H
ATOM   4535 HG12 VAL B  27       9.885  -8.339 -20.384  1.00  0.00      PROB H
ATOM   4536 HG13 VAL B  27      11.501  -9.030 -19.891  1.00  0.00      PROB H
ATOM   4537  CG2 VAL B  27       9.448 -11.139 -20.085  1.00  0.00      PROB C
ATOM   4538 HG21 VAL B  27       8.569 -10.728 -20.626  1.00  0.00      PROB H
ATOM   4539 HG22 VAL B  27       9.147 -12.133 -19.693  1.00  0.00      PROB H
ATOM   4540 HG23 VAL B  27      10.217 -11.393 -20.846  1.00  0.00      PROB H
ATOM   4541  C   VAL B  27      11.467  -9.997 -17.007  1.00  0.00      PROB C
ATOM   4542  O   VAL B  27      12.533  -9.454 -17.236  1.00  0.00      PROB O
ATOM   4543  N   ILE B  28      10.827  -9.857 -15.835  1.00  0.00      PROB N
ATOM   4544  HN  ILE B  28       9.877 -10.158 -15.838  1.00  0.00      PROB H
ATOM   4545  CA  ILE B  28      11.418  -9.226 -14.657  1.00  0.00      PROB C
ATOM   4546  HA  ILE B  28      11.799  -8.245 -14.901  1.00  0.00      PROB H
ATOM   4547  CB  ILE B  28      10.315  -9.256 -13.480  1.00  0.00      PROB C
ATOM   4548  HB  ILE B  28       9.898 -10.271 -13.306  1.00  0.00      PROB H
ATOM   4549  CG2 ILE B  28      11.041  -8.699 -12.229  1.00  0.00      PROB C
ATOM   4550 HG21 ILE B  28      11.891  -9.291 -11.829  1.00  0.00      PROB H
ATOM   4551 HG22 ILE B  28      10.254  -8.734 -11.446  1.00  0.00      PROB H
ATOM   4552 HG23 ILE B  28      11.255  -7.620 -12.387  1.00  0.00      PROB H
ATOM   4553  CG1 ILE B  28       9.149  -8.355 -13.852  1.00  0.00      PROB C
ATOM   4554 HG11 ILE B  28       8.637  -8.082 -12.904  1.00  0.00      PROB H
ATOM   4555 HG12 ILE B  28       8.427  -8.936 -14.465  1.00  0.00      PROB H
ATOM   4556  CD  ILE B  28       9.535  -7.084 -14.632  1.00  0.00      PROB C
ATOM   4557  HD1 ILE B  28       8.715  -6.335 -14.641  1.00  0.00      PROB H
ATOM   4558  HD2 ILE B  28       9.828  -7.408 -15.654  1.00  0.00      PROB H
ATOM   4559  HD3 ILE B  28      10.314  -6.462 -14.141  1.00  0.00      PROB H
ATOM   4560  C   ILE B  28      12.658  -9.990 -14.159  1.00  0.00      PROB C
ATOM   4561  O   ILE B  28      13.651  -9.449 -13.760  1.00  0.00      PROB O
ATOM   4562  N   GLY B  29      12.663 -11.354 -14.173  1.00  0.00      PROB N
ATOM   4563  HN  GLY B  29      11.812 -11.857 -14.041  1.00  0.00      PROB H
ATOM   4564  CA  GLY B  29      13.896 -12.083 -13.815  1.00  0.00      PROB C
ATOM   4565  HA1 GLY B  29      13.612 -13.125 -13.808  1.00  0.00      PROB H
ATOM   4566  HA2 GLY B  29      14.124 -11.761 -12.810  1.00  0.00      PROB H
ATOM   4567  C   GLY B  29      14.985 -11.901 -14.914  1.00  0.00      PROB C
ATOM   4568  O   GLY B  29      16.171 -11.817 -14.536  1.00  0.00      PROB O
ATOM   4569  N   ASP B  30      14.674 -11.879 -16.219  1.00  0.00      PROB N
ATOM   4570  HN  ASP B  30      13.769 -12.141 -16.545  1.00  0.00      PROB H
ATOM   4571  CA  ASP B  30      15.592 -11.728 -17.317  1.00  0.00      PROB C
ATOM   4572  HA  ASP B  30      16.246 -12.584 -17.383  1.00  0.00      PROB H
ATOM   4573  CB  ASP B  30      14.738 -11.756 -18.585  1.00  0.00      PROB C
ATOM   4574  HB1 ASP B  30      13.996 -10.932 -18.661  1.00  0.00      PROB H
ATOM   4575  HB2 ASP B  30      14.228 -12.740 -18.506  1.00  0.00      PROB H
ATOM   4576  CG  ASP B  30      15.644 -11.860 -19.892  1.00  0.00      PROB C
ATOM   4577  OD1 ASP B  30      16.671 -12.605 -19.773  1.00  0.00      PROB O
ATOM   4578  OD2 ASP B  30      15.238 -11.305 -20.953  1.00  0.00      PROB O
ATOM   4579  C   ASP B  30      16.444 -10.472 -17.211  1.00  0.00      PROB C
ATOM   4580  O   ASP B  30      17.698 -10.503 -17.231  1.00  0.00      PROB O
ATOM   4581  N   ASP B  31      15.732  -9.378 -16.965  1.00  0.00      PROB N
ATOM   4582  HN  ASP B  31      14.760  -9.514 -17.143  1.00  0.00      PROB H
ATOM   4583  CA  ASP B  31      16.277  -8.047 -16.761  1.00  0.00      PROB C
ATOM   4584  HA  ASP B  31      17.127  -8.013 -17.425  1.00  0.00      PROB H
ATOM   4585  CB  ASP B  31      15.165  -6.963 -16.966  1.00  0.00      PROB C
ATOM   4586  HB1 ASP B  31      15.602  -5.955 -16.804  1.00  0.00      PROB H
ATOM   4587  HB2 ASP B  31      14.283  -7.265 -16.362  1.00  0.00      PROB H
ATOM   4588  CG  ASP B  31      14.716  -6.802 -18.407  1.00  0.00      PROB C
ATOM   4589  OD1 ASP B  31      13.836  -5.945 -18.631  1.00  0.00      PROB O
ATOM   4590  OD2 ASP B  31      15.197  -7.516 -19.348  1.00  0.00      PROB O
ATOM   4591  C   ASP B  31      16.935  -7.848 -15.347  1.00  0.00      PROB C
ATOM   4592  O   ASP B  31      17.992  -7.186 -15.284  1.00  0.00      PROB O
ATOM   4593  N   LEU B  32      16.469  -8.503 -14.277  1.00  0.00      PROB N
ATOM   4594  HN  LEU B  32      15.636  -9.035 -14.403  1.00  0.00      PROB H
ATOM   4595  CA  LEU B  32      17.161  -8.486 -12.969  1.00  0.00      PROB C
ATOM   4596  HA  LEU B  32      17.358  -7.476 -12.641  1.00  0.00      PROB H
ATOM   4597  CB  LEU B  32      16.158  -9.118 -11.940  1.00  0.00      PROB C
ATOM   4598  HB1 LEU B  32      16.145 -10.211 -12.139  1.00  0.00      PROB H
ATOM   4599  HB2 LEU B  32      15.133  -8.710 -12.075  1.00  0.00      PROB H
ATOM   4600  CG  LEU B  32      16.557  -8.762 -10.494  1.00  0.00      PROB C
ATOM   4601  HG  LEU B  32      17.611  -9.076 -10.333  1.00  0.00      PROB H
ATOM   4602  CD1 LEU B  32      16.432  -7.234 -10.149  1.00  0.00      PROB C
ATOM   4603 HD11 LEU B  32      16.719  -7.131  -9.080  1.00  0.00      PROB H
ATOM   4604 HD12 LEU B  32      15.372  -6.901 -10.155  1.00  0.00      PROB H
ATOM   4605 HD13 LEU B  32      17.103  -6.622 -10.789  1.00  0.00      PROB H
ATOM   4606  CD2 LEU B  32      15.675  -9.596  -9.486  1.00  0.00      PROB C
ATOM   4607 HD21 LEU B  32      15.726  -9.073  -8.507  1.00  0.00      PROB H
ATOM   4608 HD22 LEU B  32      16.186 -10.577  -9.386  1.00  0.00      PROB H
ATOM   4609 HD23 LEU B  32      14.672  -9.715  -9.948  1.00  0.00      PROB H
ATOM   4610  C   LEU B  32      18.471  -9.184 -12.987  1.00  0.00      PROB C
ATOM   4611  O   LEU B  32      19.488  -8.776 -12.438  1.00  0.00      PROB O
ATOM   4612  N   LEU B  33      18.462 -10.384 -13.647  1.00  0.00      PROB N
ATOM   4613  HN  LEU B  33      17.640 -10.904 -13.867  1.00  0.00      PROB H
ATOM   4614  CA  LEU B  33      19.691 -11.093 -13.935  1.00  0.00      PROB C
ATOM   4615  HA  LEU B  33      20.194 -11.337 -13.011  1.00  0.00      PROB H
ATOM   4616  CB  LEU B  33      19.292 -12.383 -14.717  1.00  0.00      PROB C
ATOM   4617  HB1 LEU B  33      20.142 -12.758 -15.326  1.00  0.00      PROB H
ATOM   4618  HB2 LEU B  33      18.490 -12.203 -15.464  1.00  0.00      PROB H
ATOM   4619  CG  LEU B  33      18.965 -13.456 -13.691  1.00  0.00      PROB C
ATOM   4620  HG  LEU B  33      18.304 -13.020 -12.911  1.00  0.00      PROB H
ATOM   4621  CD1 LEU B  33      18.153 -14.531 -14.414  1.00  0.00      PROB C
ATOM   4622 HD11 LEU B  33      17.725 -15.196 -13.633  1.00  0.00      PROB H
ATOM   4623 HD12 LEU B  33      18.738 -15.186 -15.094  1.00  0.00      PROB H
ATOM   4624 HD13 LEU B  33      17.336 -13.931 -14.869  1.00  0.00      PROB H
ATOM   4625  CD2 LEU B  33      20.167 -14.155 -13.060  1.00  0.00      PROB C
ATOM   4626 HD21 LEU B  33      19.747 -14.859 -12.309  1.00  0.00      PROB H
ATOM   4627 HD22 LEU B  33      20.751 -13.353 -12.560  1.00  0.00      PROB H
ATOM   4628 HD23 LEU B  33      20.837 -14.651 -13.795  1.00  0.00      PROB H
ATOM   4629  C   LEU B  33      20.742 -10.386 -14.697  1.00  0.00      PROB C
ATOM   4630  O   LEU B  33      21.938 -10.408 -14.331  1.00  0.00      PROB O
ATOM   4631  N   ARG B  34      20.496  -9.725 -15.799  1.00  0.00      PROB N
ATOM   4632  HN  ARG B  34      19.638  -9.843 -16.295  1.00  0.00      PROB H
ATOM   4633  CA  ARG B  34      21.542  -9.015 -16.484  1.00  0.00      PROB C
ATOM   4634  HA  ARG B  34      22.389  -9.672 -16.617  1.00  0.00      PROB H
ATOM   4635  CB  ARG B  34      20.984  -8.781 -17.921  1.00  0.00      PROB C
ATOM   4636  HB1 ARG B  34      20.049  -8.182 -17.875  1.00  0.00      PROB H
ATOM   4637  HB2 ARG B  34      20.791  -9.768 -18.391  1.00  0.00      PROB H
ATOM   4638  CG  ARG B  34      21.939  -7.987 -18.942  1.00  0.00      PROB C
ATOM   4639  HG1 ARG B  34      22.937  -8.458 -18.819  1.00  0.00      PROB H
ATOM   4640  HG2 ARG B  34      22.193  -6.967 -18.581  1.00  0.00      PROB H
ATOM   4641  CD  ARG B  34      21.577  -8.078 -20.421  1.00  0.00      PROB C
ATOM   4642  HD1 ARG B  34      21.347  -9.120 -20.730  1.00  0.00      PROB H
ATOM   4643  HD2 ARG B  34      22.340  -7.730 -21.150  1.00  0.00      PROB H
ATOM   4644  NE  ARG B  34      20.324  -7.355 -20.507  1.00  0.00      PROB N
ATOM   4645  HE  ARG B  34      19.431  -7.787 -20.380  1.00  0.00      PROB H
ATOM   4646  CZ  ARG B  34      20.243  -6.064 -20.900  1.00  0.00      PROB C
ATOM   4647  NH1 ARG B  34      21.309  -5.339 -21.137  1.00  0.00      PROB N
ATOM   4648 HH11 ARG B  34      22.204  -5.764 -20.998  1.00  0.00      PROB H
ATOM   4649 HH12 ARG B  34      21.199  -4.489 -21.651  1.00  0.00      PROB H
ATOM   4650  NH2 ARG B  34      19.160  -5.467 -21.269  1.00  0.00      PROB N
ATOM   4651 HH21 ARG B  34      18.301  -5.881 -20.969  1.00  0.00      PROB H
ATOM   4652 HH22 ARG B  34      19.159  -4.485 -21.457  1.00  0.00      PROB H
ATOM   4653  C   ARG B  34      22.204  -7.802 -15.945  1.00  0.00      PROB C
ATOM   4654  O   ARG B  34      23.437  -7.644 -15.892  1.00  0.00      PROB O
ATOM   4655  N   PHE B  35      21.341  -6.944 -15.282  1.00  0.00      PROB N
ATOM   4656  HN  PHE B  35      20.367  -7.153 -15.245  1.00  0.00      PROB H
ATOM   4657  CA  PHE B  35      21.809  -5.618 -15.011  1.00  0.00      PROB C
ATOM   4658  HA  PHE B  35      22.865  -5.622 -14.786  1.00  0.00      PROB H
ATOM   4659  CB  PHE B  35      21.596  -4.688 -16.233  1.00  0.00      PROB C
ATOM   4660  HB1 PHE B  35      21.999  -5.121 -17.174  1.00  0.00      PROB H
ATOM   4661  HB2 PHE B  35      22.257  -3.799 -16.147  1.00  0.00      PROB H
ATOM   4662  CG  PHE B  35      20.180  -4.284 -16.579  1.00  0.00      PROB C
ATOM   4663  CD1 PHE B  35      19.397  -5.025 -17.420  1.00  0.00      PROB C
ATOM   4664  HD1 PHE B  35      19.600  -5.987 -17.868  1.00  0.00      PROB H
ATOM   4665  CE1 PHE B  35      18.017  -4.724 -17.535  1.00  0.00      PROB C
ATOM   4666  HE1 PHE B  35      17.428  -5.420 -18.113  1.00  0.00      PROB H
ATOM   4667  CZ  PHE B  35      17.546  -3.549 -17.090  1.00  0.00      PROB C
ATOM   4668  HZ  PHE B  35      16.502  -3.284 -17.020  1.00  0.00      PROB H
ATOM   4669  CD2 PHE B  35      19.697  -2.974 -16.159  1.00  0.00      PROB C
ATOM   4670  HD2 PHE B  35      20.318  -2.361 -15.523  1.00  0.00      PROB H
ATOM   4671  CE2 PHE B  35      18.395  -2.635 -16.369  1.00  0.00      PROB C
ATOM   4672  HE2 PHE B  35      17.963  -1.718 -15.998  1.00  0.00      PROB H
ATOM   4673  C   PHE B  35      21.227  -5.062 -13.679  1.00  0.00      PROB C
ATOM   4674  O   PHE B  35      21.316  -3.933 -13.267  1.00  0.00      PROB O
ATOM   4675  N   GLY B  36      20.512  -5.955 -13.012  1.00  0.00      PROB N
ATOM   4676  HN  GLY B  36      20.378  -6.852 -13.426  1.00  0.00      PROB H
ATOM   4677  CA  GLY B  36      19.863  -5.782 -11.807  1.00  0.00      PROB C
ATOM   4678  HA1 GLY B  36      18.995  -6.425 -11.807  1.00  0.00      PROB H
ATOM   4679  HA2 GLY B  36      19.625  -4.750 -11.592  1.00  0.00      PROB H
ATOM   4680  C   GLY B  36      20.667  -6.285 -10.620  1.00  0.00      PROB C
ATOM   4681  O   GLY B  36      20.385  -5.872  -9.524  1.00  0.00      PROB O
ATOM   4682  N   LYS B  37      21.586  -7.187 -10.802  1.00  0.00      PROB N
ATOM   4683  HN  LYS B  37      21.796  -7.500 -11.726  1.00  0.00      PROB H
ATOM   4684  CA  LYS B  37      22.234  -7.883  -9.703  1.00  0.00      PROB C
ATOM   4685  HA  LYS B  37      21.411  -8.312  -9.149  1.00  0.00      PROB H
ATOM   4686  CB  LYS B  37      22.977  -9.105 -10.151  1.00  0.00      PROB C
ATOM   4687  HB1 LYS B  37      23.231  -9.703  -9.250  1.00  0.00      PROB H
ATOM   4688  HB2 LYS B  37      23.925  -8.768 -10.623  1.00  0.00      PROB H
ATOM   4689  CG  LYS B  37      22.171 -10.093 -11.044  1.00  0.00      PROB C
ATOM   4690  HG1 LYS B  37      22.112  -9.702 -12.082  1.00  0.00      PROB H
ATOM   4691  HG2 LYS B  37      21.162 -10.206 -10.593  1.00  0.00      PROB H
ATOM   4692  CD  LYS B  37      22.815 -11.503 -11.157  1.00  0.00      PROB C
ATOM   4693  HD1 LYS B  37      22.167 -12.049 -11.874  1.00  0.00      PROB H
ATOM   4694  HD2 LYS B  37      22.523 -11.882 -10.154  1.00  0.00      PROB H
ATOM   4695  CE  LYS B  37      24.227 -11.650 -11.629  1.00  0.00      PROB C
ATOM   4696  HE1 LYS B  37      24.623 -12.688 -11.655  1.00  0.00      PROB H
ATOM   4697  HE2 LYS B  37      24.861 -11.049 -10.942  1.00  0.00      PROB H
ATOM   4698  NZ  LYS B  37      24.296 -11.082 -12.938  1.00  0.00      PROB N
ATOM   4699  HZ1 LYS B  37      25.277 -10.897 -13.228  1.00  0.00      PROB H
ATOM   4700  HZ2 LYS B  37      23.832 -10.153 -12.997  1.00  0.00      PROB H
ATOM   4701  HZ3 LYS B  37      23.865 -11.716 -13.641  1.00  0.00      PROB H
ATOM   4702  C   LYS B  37      23.062  -7.095  -8.719  1.00  0.00      PROB C
ATOM   4703  O   LYS B  37      22.916  -7.330  -7.561  1.00  0.00      PROB O
ATOM   4704  N   LEU B  38      24.004  -6.214  -9.105  1.00  0.00      PROB N
ATOM   4705  HN  LEU B  38      24.208  -6.113 -10.075  1.00  0.00      PROB H
ATOM   4706  CA  LEU B  38      24.627  -5.298  -8.168  1.00  0.00      PROB C
ATOM   4707  HA  LEU B  38      25.015  -5.879  -7.345  1.00  0.00      PROB H
ATOM   4708  CB  LEU B  38      25.952  -4.657  -8.706  1.00  0.00      PROB C
ATOM   4709  HB1 LEU B  38      25.814  -3.990  -9.584  1.00  0.00      PROB H
ATOM   4710  HB2 LEU B  38      26.611  -5.476  -9.066  1.00  0.00      PROB H
ATOM   4711  CG  LEU B  38      26.769  -3.914  -7.643  1.00  0.00      PROB C
ATOM   4712  HG  LEU B  38      26.076  -3.206  -7.139  1.00  0.00      PROB H
ATOM   4713  CD1 LEU B  38      27.364  -4.808  -6.624  1.00  0.00      PROB C
ATOM   4714 HD11 LEU B  38      27.950  -5.604  -7.133  1.00  0.00      PROB H
ATOM   4715 HD12 LEU B  38      26.581  -5.252  -5.973  1.00  0.00      PROB H
ATOM   4716 HD13 LEU B  38      28.065  -4.232  -5.984  1.00  0.00      PROB H
ATOM   4717  CD2 LEU B  38      27.822  -3.005  -8.316  1.00  0.00      PROB C
ATOM   4718 HD21 LEU B  38      28.286  -2.294  -7.600  1.00  0.00      PROB H
ATOM   4719 HD22 LEU B  38      27.326  -2.421  -9.120  1.00  0.00      PROB H
ATOM   4720 HD23 LEU B  38      28.734  -3.490  -8.725  1.00  0.00      PROB H
ATOM   4721  C   LEU B  38      23.657  -4.279  -7.469  1.00  0.00      PROB C
ATOM   4722  O   LEU B  38      23.800  -4.067  -6.273  1.00  0.00      PROB O
ATOM   4723  N   PRO B  39      22.691  -3.559  -8.117  1.00  0.00      PROB N
ATOM   4724  CD  PRO B  39      22.689  -3.276  -9.542  1.00  0.00      PROB C
ATOM   4725  HD1 PRO B  39      22.503  -4.143 -10.211  1.00  0.00      PROB H
ATOM   4726  HD2 PRO B  39      23.684  -2.847  -9.791  1.00  0.00      PROB H
ATOM   4727  CA  PRO B  39      21.609  -2.864  -7.482  1.00  0.00      PROB C
ATOM   4728  HA  PRO B  39      21.953  -2.081  -6.822  1.00  0.00      PROB H
ATOM   4729  CB  PRO B  39      20.673  -2.375  -8.646  1.00  0.00      PROB C
ATOM   4730  HB1 PRO B  39      20.043  -1.483  -8.443  1.00  0.00      PROB H
ATOM   4731  HB2 PRO B  39      20.002  -3.214  -8.928  1.00  0.00      PROB H
ATOM   4732  CG  PRO B  39      21.642  -2.219  -9.851  1.00  0.00      PROB C
ATOM   4733  HG1 PRO B  39      21.199  -2.444 -10.844  1.00  0.00      PROB H
ATOM   4734  HG2 PRO B  39      22.025  -1.189  -9.685  1.00  0.00      PROB H
ATOM   4735  C   PRO B  39      20.911  -3.717  -6.494  1.00  0.00      PROB C
ATOM   4736  O   PRO B  39      20.783  -3.372  -5.302  1.00  0.00      PROB O
ATOM   4737  N   LEU B  40      20.493  -4.921  -6.864  1.00  0.00      PROB N
ATOM   4738  HN  LEU B  40      20.646  -5.190  -7.811  1.00  0.00      PROB H
ATOM   4739  CA  LEU B  40      19.969  -5.973  -6.008  1.00  0.00      PROB C
ATOM   4740  HA  LEU B  40      19.021  -5.682  -5.580  1.00  0.00      PROB H
ATOM   4741  CB  LEU B  40      19.692  -7.276  -6.809  1.00  0.00      PROB C
ATOM   4742  HB1 LEU B  40      20.544  -7.628  -7.430  1.00  0.00      PROB H
ATOM   4743  HB2 LEU B  40      19.003  -6.988  -7.632  1.00  0.00      PROB H
ATOM   4744  CG  LEU B  40      18.983  -8.398  -6.063  1.00  0.00      PROB C
ATOM   4745  HG  LEU B  40      19.574  -8.494  -5.127  1.00  0.00      PROB H
ATOM   4746  CD1 LEU B  40      17.486  -8.057  -5.739  1.00  0.00      PROB C
ATOM   4747 HD11 LEU B  40      17.004  -8.803  -5.071  1.00  0.00      PROB H
ATOM   4748 HD12 LEU B  40      16.881  -8.126  -6.668  1.00  0.00      PROB H
ATOM   4749 HD13 LEU B  40      17.329  -7.069  -5.256  1.00  0.00      PROB H
ATOM   4750  CD2 LEU B  40      19.167  -9.737  -6.846  1.00  0.00      PROB C
ATOM   4751 HD21 LEU B  40      20.230 -10.021  -6.999  1.00  0.00      PROB H
ATOM   4752 HD22 LEU B  40      18.702  -9.708  -7.855  1.00  0.00      PROB H
ATOM   4753 HD23 LEU B  40      18.769 -10.623  -6.309  1.00  0.00      PROB H
ATOM   4754  C   LEU B  40      20.825  -6.337  -4.817  1.00  0.00      PROB C
ATOM   4755  O   LEU B  40      20.321  -6.462  -3.677  1.00  0.00      PROB O
ATOM   4756  N   CYS B  41      22.183  -6.495  -4.888  1.00  0.00      PROB N
ATOM   4757  HN  CYS B  41      22.614  -6.480  -5.787  1.00  0.00      PROB H
ATOM   4758  CA  CYS B  41      23.006  -6.574  -3.716  1.00  0.00      PROB C
ATOM   4759  HA  CYS B  41      22.640  -7.346  -3.056  1.00  0.00      PROB H
ATOM   4760  CB  CYS B  41      24.452  -7.079  -4.002  1.00  0.00      PROB C
ATOM   4761  HB1 CYS B  41      25.124  -7.222  -3.128  1.00  0.00      PROB H
ATOM   4762  HB2 CYS B  41      25.030  -6.382  -4.645  1.00  0.00      PROB H
ATOM   4763  SG  CYS B  41      24.391  -8.660  -4.862  1.00  0.00      PROB S
ATOM   4764  HG1 CYS B  41      23.579  -8.285  -5.840  1.00  0.00      PROB H
ATOM   4765  C   CYS B  41      23.114  -5.328  -2.840  1.00  0.00      PROB C
ATOM   4766  O   CYS B  41      23.161  -5.433  -1.617  1.00  0.00      PROB O
ATOM   4767  N   LEU B  42      23.156  -4.075  -3.389  1.00  0.00      PROB N
ATOM   4768  HN  LEU B  42      23.015  -4.004  -4.374  1.00  0.00      PROB H
ATOM   4769  CA  LEU B  42      23.119  -2.947  -2.571  1.00  0.00      PROB C
ATOM   4770  HA  LEU B  42      23.799  -3.154  -1.758  1.00  0.00      PROB H
ATOM   4771  CB  LEU B  42      23.512  -1.589  -3.284  1.00  0.00      PROB C
ATOM   4772  HB1 LEU B  42      23.650  -0.890  -2.432  1.00  0.00      PROB H
ATOM   4773  HB2 LEU B  42      22.727  -1.347  -4.032  1.00  0.00      PROB H
ATOM   4774  CG  LEU B  42      24.855  -1.620  -4.003  1.00  0.00      PROB C
ATOM   4775  HG  LEU B  42      24.708  -2.414  -4.766  1.00  0.00      PROB H
ATOM   4776  CD1 LEU B  42      24.925  -0.287  -4.821  1.00  0.00      PROB C
ATOM   4777 HD11 LEU B  42      24.298  -0.385  -5.733  1.00  0.00      PROB H
ATOM   4778 HD12 LEU B  42      25.944  -0.143  -5.238  1.00  0.00      PROB H
ATOM   4779 HD13 LEU B  42      24.541   0.565  -4.220  1.00  0.00      PROB H
ATOM   4780  CD2 LEU B  42      26.104  -1.794  -3.099  1.00  0.00      PROB C
ATOM   4781 HD21 LEU B  42      27.033  -2.033  -3.659  1.00  0.00      PROB H
ATOM   4782 HD22 LEU B  42      25.943  -2.641  -2.397  1.00  0.00      PROB H
ATOM   4783 HD23 LEU B  42      26.214  -0.844  -2.534  1.00  0.00      PROB H
ATOM   4784  C   LEU B  42      21.867  -2.678  -1.741  1.00  0.00      PROB C
ATOM   4785  O   LEU B  42      21.888  -2.259  -0.626  1.00  0.00      PROB O
ATOM   4786  N   PHE B  43      20.651  -2.988  -2.353  1.00  0.00      PROB N
ATOM   4787  HN  PHE B  43      20.561  -3.081  -3.342  1.00  0.00      PROB H
ATOM   4788  CA  PHE B  43      19.363  -3.200  -1.568  1.00  0.00      PROB C
ATOM   4789  HA  PHE B  43      19.112  -2.259  -1.101  1.00  0.00      PROB H
ATOM   4790  CB  PHE B  43      18.254  -3.594  -2.575  1.00  0.00      PROB C
ATOM   4791  HB1 PHE B  43      18.721  -4.414  -3.161  1.00  0.00      PROB H
ATOM   4792  HB2 PHE B  43      17.923  -2.772  -3.245  1.00  0.00      PROB H
ATOM   4793  CG  PHE B  43      17.072  -4.242  -1.887  1.00  0.00      PROB C
ATOM   4794  CD1 PHE B  43      16.148  -3.397  -1.367  1.00  0.00      PROB C
ATOM   4795  HD1 PHE B  43      16.254  -2.356  -1.634  1.00  0.00      PROB H
ATOM   4796  CE1 PHE B  43      15.103  -3.904  -0.597  1.00  0.00      PROB C
ATOM   4797  HE1 PHE B  43      14.354  -3.241  -0.191  1.00  0.00      PROB H
ATOM   4798  CZ  PHE B  43      14.888  -5.262  -0.611  1.00  0.00      PROB C
ATOM   4799  HZ  PHE B  43      14.008  -5.679  -0.144  1.00  0.00      PROB H
ATOM   4800  CD2 PHE B  43      16.850  -5.631  -1.979  1.00  0.00      PROB C
ATOM   4801  HD2 PHE B  43      17.403  -6.301  -2.620  1.00  0.00      PROB H
ATOM   4802  CE2 PHE B  43      15.740  -6.141  -1.297  1.00  0.00      PROB C
ATOM   4803  HE2 PHE B  43      15.527  -7.178  -1.082  1.00  0.00      PROB H
ATOM   4804  C   PHE B  43      19.476  -4.076  -0.282  1.00  0.00      PROB C
ATOM   4805  O   PHE B  43      19.079  -3.696   0.825  1.00  0.00      PROB O
ATOM   4806  N   ILE B  44      20.078  -5.307  -0.468  1.00  0.00      PROB N
ATOM   4807  HN  ILE B  44      20.265  -5.584  -1.407  1.00  0.00      PROB H
ATOM   4808  CA  ILE B  44      20.286  -6.191   0.685  1.00  0.00      PROB C
ATOM   4809  HA  ILE B  44      19.336  -6.453   1.126  1.00  0.00      PROB H
ATOM   4810  CB  ILE B  44      20.878  -7.512   0.145  1.00  0.00      PROB C
ATOM   4811  HB  ILE B  44      21.760  -7.236  -0.471  1.00  0.00      PROB H
ATOM   4812  CG2 ILE B  44      21.269  -8.424   1.335  1.00  0.00      PROB C
ATOM   4813 HG21 ILE B  44      20.451  -8.359   2.084  1.00  0.00      PROB H
ATOM   4814 HG22 ILE B  44      22.226  -8.071   1.773  1.00  0.00      PROB H
ATOM   4815 HG23 ILE B  44      21.436  -9.493   1.081  1.00  0.00      PROB H
ATOM   4816  CG1 ILE B  44      19.857  -8.331  -0.803  1.00  0.00      PROB C
ATOM   4817 HG11 ILE B  44      20.512  -9.162  -1.142  1.00  0.00      PROB H
ATOM   4818 HG12 ILE B  44      19.768  -7.626  -1.657  1.00  0.00      PROB H
ATOM   4819  CD  ILE B  44      18.506  -8.764  -0.235  1.00  0.00      PROB C
ATOM   4820  HD1 ILE B  44      18.711  -9.398   0.654  1.00  0.00      PROB H
ATOM   4821  HD2 ILE B  44      17.867  -9.152  -1.057  1.00  0.00      PROB H
ATOM   4822  HD3 ILE B  44      17.968  -7.894   0.197  1.00  0.00      PROB H
ATOM   4823  C   ILE B  44      21.243  -5.522   1.799  1.00  0.00      PROB C
ATOM   4824  O   ILE B  44      21.068  -5.612   2.995  1.00  0.00      PROB O
ATOM   4825  N   CYS B  45      22.268  -4.900   1.316  1.00  0.00      PROB N
ATOM   4826  HN  CYS B  45      22.395  -4.738   0.340  1.00  0.00      PROB H
ATOM   4827  CA  CYS B  45      23.137  -4.132   2.280  1.00  0.00      PROB C
ATOM   4828  HA  CYS B  45      23.515  -4.849   2.994  1.00  0.00      PROB H
ATOM   4829  CB  CYS B  45      24.280  -3.553   1.405  1.00  0.00      PROB C
ATOM   4830  HB1 CYS B  45      24.905  -2.897   2.048  1.00  0.00      PROB H
ATOM   4831  HB2 CYS B  45      23.871  -2.815   0.682  1.00  0.00      PROB H
ATOM   4832  SG  CYS B  45      25.301  -4.838   0.529  1.00  0.00      PROB S
ATOM   4833  HG1 CYS B  45      24.410  -4.984  -0.440  1.00  0.00      PROB H
ATOM   4834  C   CYS B  45      22.552  -2.975   2.947  1.00  0.00      PROB C
ATOM   4835  O   CYS B  45      22.728  -2.723   4.144  1.00  0.00      PROB O
ATOM   4836  N   ILE B  46      21.745  -2.194   2.194  1.00  0.00      PROB N
ATOM   4837  HN  ILE B  46      21.750  -2.419   1.222  1.00  0.00      PROB H
ATOM   4838  CA  ILE B  46      20.819  -1.149   2.731  1.00  0.00      PROB C
ATOM   4839  HA  ILE B  46      21.430  -0.386   3.190  1.00  0.00      PROB H
ATOM   4840  CB  ILE B  46      19.978  -0.469   1.615  1.00  0.00      PROB C
ATOM   4841  HB  ILE B  46      19.682  -1.198   0.831  1.00  0.00      PROB H
ATOM   4842  CG2 ILE B  46      18.699   0.276   2.096  1.00  0.00      PROB C
ATOM   4843 HG21 ILE B  46      18.007   0.503   1.256  1.00  0.00      PROB H
ATOM   4844 HG22 ILE B  46      18.987   1.235   2.578  1.00  0.00      PROB H
ATOM   4845 HG23 ILE B  46      18.175  -0.451   2.752  1.00  0.00      PROB H
ATOM   4846  CG1 ILE B  46      20.989   0.519   0.880  1.00  0.00      PROB C
ATOM   4847 HG11 ILE B  46      21.970   0.101   0.567  1.00  0.00      PROB H
ATOM   4848 HG12 ILE B  46      21.176   1.287   1.661  1.00  0.00      PROB H
ATOM   4849  CD  ILE B  46      20.317   1.203  -0.307  1.00  0.00      PROB C
ATOM   4850  HD1 ILE B  46      20.029   0.384  -1.000  1.00  0.00      PROB H
ATOM   4851  HD2 ILE B  46      21.127   1.834  -0.733  1.00  0.00      PROB H
ATOM   4852  HD3 ILE B  46      19.401   1.798  -0.106  1.00  0.00      PROB H
ATOM   4853  C   ILE B  46      19.944  -1.656   3.914  1.00  0.00      PROB C
ATOM   4854  O   ILE B  46      20.011  -1.148   5.033  1.00  0.00      PROB O
ATOM   4855  N   ILE B  47      19.052  -2.713   3.602  1.00  0.00      PROB N
ATOM   4856  HN  ILE B  47      19.069  -3.184   2.724  1.00  0.00      PROB H
ATOM   4857  CA  ILE B  47      18.063  -3.232   4.447  1.00  0.00      PROB C
ATOM   4858  HA  ILE B  47      17.531  -2.367   4.815  1.00  0.00      PROB H
ATOM   4859  CB  ILE B  47      16.978  -4.100   3.660  1.00  0.00      PROB C
ATOM   4860  HB  ILE B  47      16.659  -3.570   2.737  1.00  0.00      PROB H
ATOM   4861  CG2 ILE B  47      17.581  -5.463   3.304  1.00  0.00      PROB C
ATOM   4862 HG21 ILE B  47      16.845  -6.032   2.696  1.00  0.00      PROB H
ATOM   4863 HG22 ILE B  47      17.932  -6.061   4.171  1.00  0.00      PROB H
ATOM   4864 HG23 ILE B  47      18.378  -5.406   2.532  1.00  0.00      PROB H
ATOM   4865  CG1 ILE B  47      15.742  -4.296   4.538  1.00  0.00      PROB C
ATOM   4866 HG11 ILE B  47      15.938  -4.397   5.627  1.00  0.00      PROB H
ATOM   4867 HG12 ILE B  47      15.304  -5.253   4.183  1.00  0.00      PROB H
ATOM   4868  CD  ILE B  47      14.564  -3.349   4.315  1.00  0.00      PROB C
ATOM   4869  HD1 ILE B  47      13.780  -3.650   5.041  1.00  0.00      PROB H
ATOM   4870  HD2 ILE B  47      14.129  -3.361   3.293  1.00  0.00      PROB H
ATOM   4871  HD3 ILE B  47      14.940  -2.361   4.658  1.00  0.00      PROB H
ATOM   4872  C   ILE B  47      18.729  -3.830   5.741  1.00  0.00      PROB C
ATOM   4873  O   ILE B  47      18.308  -3.642   6.907  1.00  0.00      PROB O
ATOM   4874  N   LEU B  48      19.906  -4.521   5.525  1.00  0.00      PROB N
ATOM   4875  HN  LEU B  48      20.182  -4.464   4.569  1.00  0.00      PROB H
ATOM   4876  CA  LEU B  48      20.771  -4.962   6.591  1.00  0.00      PROB C
ATOM   4877  HA  LEU B  48      20.129  -5.514   7.262  1.00  0.00      PROB H
ATOM   4878  CB  LEU B  48      21.756  -6.013   6.115  1.00  0.00      PROB C
ATOM   4879  HB1 LEU B  48      22.507  -6.085   6.930  1.00  0.00      PROB H
ATOM   4880  HB2 LEU B  48      22.321  -5.632   5.238  1.00  0.00      PROB H
ATOM   4881  CG  LEU B  48      21.214  -7.452   5.757  1.00  0.00      PROB C
ATOM   4882  HG  LEU B  48      20.360  -7.253   5.074  1.00  0.00      PROB H
ATOM   4883  CD1 LEU B  48      22.160  -8.397   5.116  1.00  0.00      PROB C
ATOM   4884 HD11 LEU B  48      21.675  -9.388   4.991  1.00  0.00      PROB H
ATOM   4885 HD12 LEU B  48      23.077  -8.613   5.704  1.00  0.00      PROB H
ATOM   4886 HD13 LEU B  48      22.389  -8.016   4.098  1.00  0.00      PROB H
ATOM   4887  CD2 LEU B  48      20.619  -8.127   6.994  1.00  0.00      PROB C
ATOM   4888 HD21 LEU B  48      19.706  -7.597   7.341  1.00  0.00      PROB H
ATOM   4889 HD22 LEU B  48      21.322  -8.456   7.790  1.00  0.00      PROB H
ATOM   4890 HD23 LEU B  48      20.299  -9.043   6.452  1.00  0.00      PROB H
ATOM   4891  C   LEU B  48      21.402  -3.815   7.452  1.00  0.00      PROB C
ATOM   4892  O   LEU B  48      21.309  -3.853   8.714  1.00  0.00      PROB O
ATOM   4893  N   THR B  49      22.057  -2.794   6.872  1.00  0.00      PROB N
ATOM   4894  HN  THR B  49      21.904  -2.770   5.887  1.00  0.00      PROB H
ATOM   4895  CA  THR B  49      22.584  -1.559   7.535  1.00  0.00      PROB C
ATOM   4896  HA  THR B  49      23.278  -1.985   8.245  1.00  0.00      PROB H
ATOM   4897  CB  THR B  49      23.416  -0.618   6.611  1.00  0.00      PROB C
ATOM   4898  HB  THR B  49      22.691  -0.128   5.925  1.00  0.00      PROB H
ATOM   4899  OG1 THR B  49      24.291  -1.463   5.872  1.00  0.00      PROB O
ATOM   4900  HG1 THR B  49      23.712  -1.844   5.207  1.00  0.00      PROB H
ATOM   4901  CG2 THR B  49      24.255   0.186   7.581  1.00  0.00      PROB C
ATOM   4902 HG21 THR B  49      23.757   1.017   8.125  1.00  0.00      PROB H
ATOM   4903 HG22 THR B  49      25.065   0.581   6.930  1.00  0.00      PROB H
ATOM   4904 HG23 THR B  49      24.795  -0.321   8.409  1.00  0.00      PROB H
ATOM   4905  C   THR B  49      21.564  -0.788   8.322  1.00  0.00      PROB C
ATOM   4906  O   THR B  49      21.691  -0.392   9.473  1.00  0.00      PROB O
ATOM   4907  N   ALA B  50      20.388  -0.512   7.684  1.00  0.00      PROB N
ATOM   4908  HN  ALA B  50      20.302  -0.751   6.720  1.00  0.00      PROB H
ATOM   4909  CA  ALA B  50      19.249   0.118   8.372  1.00  0.00      PROB C
ATOM   4910  HA  ALA B  50      19.463   1.106   8.753  1.00  0.00      PROB H
ATOM   4911  CB  ALA B  50      18.034   0.212   7.431  1.00  0.00      PROB C
ATOM   4912  HB1 ALA B  50      17.098   0.441   7.983  1.00  0.00      PROB H
ATOM   4913  HB2 ALA B  50      17.782  -0.676   6.812  1.00  0.00      PROB H
ATOM   4914  HB3 ALA B  50      18.217   0.971   6.640  1.00  0.00      PROB H
ATOM   4915  C   ALA B  50      18.774  -0.639   9.672  1.00  0.00      PROB C
ATOM   4916  O   ALA B  50      18.808  -0.147  10.753  1.00  0.00      PROB O
ATOM   4917  N   VAL B  51      18.714  -2.049   9.615  1.00  0.00      PROB N
ATOM   4918  HN  VAL B  51      18.748  -2.583   8.774  1.00  0.00      PROB H
ATOM   4919  CA  VAL B  51      18.458  -2.728  10.904  1.00  0.00      PROB C
ATOM   4920  HA  VAL B  51      17.640  -2.215  11.387  1.00  0.00      PROB H
ATOM   4921  CB  VAL B  51      18.140  -4.254  10.799  1.00  0.00      PROB C
ATOM   4922  HB  VAL B  51      18.921  -4.703  10.149  1.00  0.00      PROB H
ATOM   4923  CG1 VAL B  51      18.102  -4.859  12.168  1.00  0.00      PROB C
ATOM   4924 HG11 VAL B  51      19.107  -5.069  12.592  1.00  0.00      PROB H
ATOM   4925 HG12 VAL B  51      17.419  -5.734  12.125  1.00  0.00      PROB H
ATOM   4926 HG13 VAL B  51      17.710  -4.138  12.917  1.00  0.00      PROB H
ATOM   4927  CG2 VAL B  51      16.764  -4.381  10.014  1.00  0.00      PROB C
ATOM   4928 HG21 VAL B  51      16.888  -3.998   8.978  1.00  0.00      PROB H
ATOM   4929 HG22 VAL B  51      16.083  -3.728  10.601  1.00  0.00      PROB H
ATOM   4930 HG23 VAL B  51      16.310  -5.393  10.065  1.00  0.00      PROB H
ATOM   4931  C   VAL B  51      19.572  -2.555  11.947  1.00  0.00      PROB C
ATOM   4932  O   VAL B  51      19.346  -2.265  13.181  1.00  0.00      PROB O
ATOM   4933  N   THR B  52      20.888  -2.625  11.553  1.00  0.00      PROB N
ATOM   4934  HN  THR B  52      21.063  -2.551  10.574  1.00  0.00      PROB H
ATOM   4935  CA  THR B  52      22.099  -2.542  12.429  1.00  0.00      PROB C
ATOM   4936  HA  THR B  52      21.876  -3.218  13.241  1.00  0.00      PROB H
ATOM   4937  CB  THR B  52      23.367  -2.996  11.727  1.00  0.00      PROB C
ATOM   4938  HB  THR B  52      23.818  -2.204  11.092  1.00  0.00      PROB H
ATOM   4939  OG1 THR B  52      23.030  -4.110  10.936  1.00  0.00      PROB O
ATOM   4940  HG1 THR B  52      22.595  -3.832  10.127  1.00  0.00      PROB H
ATOM   4941  CG2 THR B  52      24.373  -3.438  12.715  1.00  0.00      PROB C
ATOM   4942 HG21 THR B  52      24.198  -4.407  13.230  1.00  0.00      PROB H
ATOM   4943 HG22 THR B  52      24.407  -2.665  13.513  1.00  0.00      PROB H
ATOM   4944 HG23 THR B  52      25.289  -3.689  12.140  1.00  0.00      PROB H
ATOM   4945  C   THR B  52      22.306  -1.200  13.089  1.00  0.00      PROB C
ATOM   4946  O   THR B  52      22.481  -1.149  14.283  1.00  0.00      PROB O
ATOM   4947  N   VAL B  53      22.152  -0.045  12.380  1.00  0.00      PROB N
ATOM   4948  HN  VAL B  53      21.950  -0.178  11.413  1.00  0.00      PROB H
ATOM   4949  CA  VAL B  53      22.033   1.289  12.904  1.00  0.00      PROB C
ATOM   4950  HA  VAL B  53      22.959   1.549  13.396  1.00  0.00      PROB H
ATOM   4951  CB  VAL B  53      21.863   2.294  11.824  1.00  0.00      PROB C
ATOM   4952  HB  VAL B  53      20.983   2.088  11.177  1.00  0.00      PROB H
ATOM   4953  CG1 VAL B  53      21.712   3.724  12.431  1.00  0.00      PROB C
ATOM   4954 HG11 VAL B  53      20.763   4.050  12.906  1.00  0.00      PROB H
ATOM   4955 HG12 VAL B  53      21.838   4.416  11.571  1.00  0.00      PROB H
ATOM   4956 HG13 VAL B  53      22.579   3.939  13.092  1.00  0.00      PROB H
ATOM   4957  CG2 VAL B  53      23.244   2.287  11.012  1.00  0.00      PROB C
ATOM   4958 HG21 VAL B  53      24.040   2.765  11.622  1.00  0.00      PROB H
ATOM   4959 HG22 VAL B  53      23.189   2.832  10.046  1.00  0.00      PROB H
ATOM   4960 HG23 VAL B  53      23.529   1.221  10.876  1.00  0.00      PROB H
ATOM   4961  C   VAL B  53      20.859   1.414  13.962  1.00  0.00      PROB C
ATOM   4962  O   VAL B  53      21.117   1.900  15.082  1.00  0.00      PROB O
ATOM   4963  N   VAL B  54      19.656   1.019  13.684  1.00  0.00      PROB N
ATOM   4964  HN  VAL B  54      19.522   0.523  12.829  1.00  0.00      PROB H
ATOM   4965  CA  VAL B  54      18.514   1.217  14.572  1.00  0.00      PROB C
ATOM   4966  HA  VAL B  54      18.545   2.286  14.722  1.00  0.00      PROB H
ATOM   4967  CB  VAL B  54      17.066   1.082  14.018  1.00  0.00      PROB C
ATOM   4968  HB  VAL B  54      16.924   1.722  13.121  1.00  0.00      PROB H
ATOM   4969  CG1 VAL B  54      16.675  -0.340  13.520  1.00  0.00      PROB C
ATOM   4970 HG11 VAL B  54      17.484  -0.874  12.977  1.00  0.00      PROB H
ATOM   4971 HG12 VAL B  54      15.745  -0.154  12.941  1.00  0.00      PROB H
ATOM   4972 HG13 VAL B  54      16.503  -0.949  14.433  1.00  0.00      PROB H
ATOM   4973  CG2 VAL B  54      15.956   1.484  15.033  1.00  0.00      PROB C
ATOM   4974 HG21 VAL B  54      14.990   1.611  14.498  1.00  0.00      PROB H
ATOM   4975 HG22 VAL B  54      16.234   2.442  15.522  1.00  0.00      PROB H
ATOM   4976 HG23 VAL B  54      15.799   0.716  15.820  1.00  0.00      PROB H
ATOM   4977  C   VAL B  54      18.585   0.525  15.901  1.00  0.00      PROB C
ATOM   4978  O   VAL B  54      18.387   1.110  16.968  1.00  0.00      PROB O
ATOM   4979  N   THR B  55      19.060  -0.693  15.823  1.00  0.00      PROB N
ATOM   4980  HN  THR B  55      19.101  -1.075  14.903  1.00  0.00      PROB H
ATOM   4981  CA  THR B  55      19.235  -1.680  16.877  1.00  0.00      PROB C
ATOM   4982  HA  THR B  55      18.315  -1.733  17.441  1.00  0.00      PROB H
ATOM   4983  CB  THR B  55      19.488  -3.158  16.510  1.00  0.00      PROB C
ATOM   4984  HB  THR B  55      19.648  -3.675  17.481  1.00  0.00      PROB H
ATOM   4985  OG1 THR B  55      20.526  -3.259  15.557  1.00  0.00      PROB O
ATOM   4986  HG1 THR B  55      20.266  -2.941  14.689  1.00  0.00      PROB H
ATOM   4987  CG2 THR B  55      18.190  -3.742  15.971  1.00  0.00      PROB C
ATOM   4988 HG21 THR B  55      17.826  -3.007  15.221  1.00  0.00      PROB H
ATOM   4989 HG22 THR B  55      17.456  -3.836  16.800  1.00  0.00      PROB H
ATOM   4990 HG23 THR B  55      18.336  -4.736  15.498  1.00  0.00      PROB H
ATOM   4991  C   THR B  55      20.380  -1.230  17.801  1.00  0.00      PROB C
ATOM   4992  O   THR B  55      20.358  -1.345  19.015  1.00  0.00      PROB O
ATOM   4993  N   THR B  56      21.549  -0.735  17.200  1.00  0.00      PROB N
ATOM   4994  HN  THR B  56      21.551  -0.818  16.206  1.00  0.00      PROB H
ATOM   4995  CA  THR B  56      22.683  -0.138  17.914  1.00  0.00      PROB C
ATOM   4996  HA  THR B  56      23.228  -0.825  18.544  1.00  0.00      PROB H
ATOM   4997  CB  THR B  56      23.870   0.166  16.986  1.00  0.00      PROB C
ATOM   4998  HB  THR B  56      23.478   0.815  16.174  1.00  0.00      PROB H
ATOM   4999  OG1 THR B  56      24.405  -1.033  16.371  1.00  0.00      PROB O
ATOM   5000  HG1 THR B  56      23.740  -1.336  15.747  1.00  0.00      PROB H
ATOM   5001  CG2 THR B  56      25.131   0.729  17.721  1.00  0.00      PROB C
ATOM   5002 HG21 THR B  56      24.806   1.683  18.188  1.00  0.00      PROB H
ATOM   5003 HG22 THR B  56      26.071   0.924  17.163  1.00  0.00      PROB H
ATOM   5004 HG23 THR B  56      25.381   0.017  18.537  1.00  0.00      PROB H
ATOM   5005  C   THR B  56      22.322   1.193  18.678  1.00  0.00      PROB C
ATOM   5006  O   THR B  56      22.711   1.373  19.875  1.00  0.00      PROB O
ATOM   5007  N   ALA B  57      21.529   2.073  18.035  1.00  0.00      PROB N
ATOM   5008  HN  ALA B  57      21.353   1.892  17.070  1.00  0.00      PROB H
ATOM   5009  CA  ALA B  57      21.025   3.246  18.660  1.00  0.00      PROB C
ATOM   5010  HA  ALA B  57      21.896   3.783  19.006  1.00  0.00      PROB H
ATOM   5011  CB  ALA B  57      20.420   4.091  17.516  1.00  0.00      PROB C
ATOM   5012  HB1 ALA B  57      20.242   5.107  17.930  1.00  0.00      PROB H
ATOM   5013  HB2 ALA B  57      19.527   3.595  17.078  1.00  0.00      PROB H
ATOM   5014  HB3 ALA B  57      21.153   4.273  16.700  1.00  0.00      PROB H
ATOM   5015  C   ALA B  57      20.106   3.070  19.873  1.00  0.00      PROB C
ATOM   5016  O   ALA B  57      20.158   3.815  20.884  1.00  0.00      PROB O
ATOM   5017  N   HSD B  58      19.183   2.090  19.791  1.00  0.00      PROB N
ATOM   5018  HN  HSD B  58      19.147   1.572  18.940  1.00  0.00      PROB H
ATOM   5019  CA  HSD B  58      18.359   1.627  20.887  1.00  0.00      PROB C
ATOM   5020  HA  HSD B  58      17.902   2.471  21.381  1.00  0.00      PROB H
ATOM   5021  CB  HSD B  58      17.341   0.500  20.315  1.00  0.00      PROB C
ATOM   5022  HB1 HSD B  58      16.824   0.062  21.195  1.00  0.00      PROB H
ATOM   5023  HB2 HSD B  58      17.785  -0.256  19.633  1.00  0.00      PROB H
ATOM   5024  ND1 HSD B  58      14.858   0.843  19.773  1.00  0.00      PROB N
ATOM   5025  HD1 HSD B  58      14.382   0.255  20.427  1.00  0.00      PROB H
ATOM   5026  CG  HSD B  58      16.156   1.154  19.680  1.00  0.00      PROB C
ATOM   5027  CE1 HSD B  58      14.232   1.756  19.037  1.00  0.00      PROB C
ATOM   5028  HE1 HSD B  58      13.153   1.748  18.880  1.00  0.00      PROB H
ATOM   5029  NE2 HSD B  58      15.022   2.639  18.501  1.00  0.00      PROB N
ATOM   5030  CD2 HSD B  58      16.272   2.290  18.915  1.00  0.00      PROB C
ATOM   5031  HD2 HSD B  58      17.114   2.954  18.765  1.00  0.00      PROB H
ATOM   5032  C   HSD B  58      19.257   0.981  21.951  1.00  0.00      PROB C
ATOM   5033  O   HSD B  58      19.119   1.232  23.190  1.00  0.00      PROB O
ATOM   5034  N   HSD B  59      20.327   0.215  21.502  1.00  0.00      PROB N
ATOM   5035  HN  HSD B  59      20.469  -0.050  20.551  1.00  0.00      PROB H
ATOM   5036  CA  HSD B  59      21.238  -0.376  22.441  1.00  0.00      PROB C
ATOM   5037  HA  HSD B  59      20.656  -0.943  23.153  1.00  0.00      PROB H
ATOM   5038  CB  HSD B  59      22.420  -1.214  21.785  1.00  0.00      PROB C
ATOM   5039  HB1 HSD B  59      23.158  -1.480  22.572  1.00  0.00      PROB H
ATOM   5040  HB2 HSD B  59      22.888  -0.598  20.988  1.00  0.00      PROB H
ATOM   5041  ND1 HSD B  59      22.622  -3.363  20.366  1.00  0.00      PROB N
ATOM   5042  HD1 HSD B  59      23.394  -2.993  19.848  1.00  0.00      PROB H
ATOM   5043  CG  HSD B  59      21.901  -2.529  21.224  1.00  0.00      PROB C
ATOM   5044  CE1 HSD B  59      21.840  -4.511  20.154  1.00  0.00      PROB C
ATOM   5045  HE1 HSD B  59      22.071  -5.271  19.407  1.00  0.00      PROB H
ATOM   5046  NE2 HSD B  59      20.641  -4.343  20.756  1.00  0.00      PROB N
ATOM   5047  CD2 HSD B  59      20.653  -3.028  21.373  1.00  0.00      PROB C
ATOM   5048  HD2 HSD B  59      19.765  -2.610  21.832  1.00  0.00      PROB H
ATOM   5049  C   HSD B  59      21.956   0.623  23.417  1.00  0.00      PROB C
ATOM   5050  O   HSD B  59      21.920   0.404  24.628  1.00  0.00      PROB O
ATOM   5051  N   THR B  60      22.540   1.716  22.875  1.00  0.00      PROB N
ATOM   5052  HN  THR B  60      22.630   1.724  21.882  1.00  0.00      PROB H
ATOM   5053  CA  THR B  60      23.218   2.867  23.568  1.00  0.00      PROB C
ATOM   5054  HA  THR B  60      24.093   2.531  24.104  1.00  0.00      PROB H
ATOM   5055  CB  THR B  60      23.756   3.926  22.550  1.00  0.00      PROB C
ATOM   5056  HB  THR B  60      23.100   4.327  21.748  1.00  0.00      PROB H
ATOM   5057  OG1 THR B  60      24.800   3.325  21.895  1.00  0.00      PROB O
ATOM   5058  HG1 THR B  60      24.586   3.555  20.988  1.00  0.00      PROB H
ATOM   5059  CG2 THR B  60      24.267   5.118  23.349  1.00  0.00      PROB C
ATOM   5060 HG21 THR B  60      23.338   5.554  23.776  1.00  0.00      PROB H
ATOM   5061 HG22 THR B  60      24.657   5.833  22.593  1.00  0.00      PROB H
[truncated: 1,370,655 more chars]
