# Supplementary material for: Conformational changes in the essential E. coli septal cell wall synthesis complex suggest an activation mechanism
Source: Nat Commun. 2023 Jul 31;14:4585. doi: 10.1038/s41467-023-39921-4 (PMC10390529; doi:10.1038/s41467-023-39921-4)
Supplement: Supplementary file 5 — Supplementary Data 2 [file 41467_2023_39921_MOESM5_ESM.zip › Supplementary Data 2/final_frames_memb/final_frames_memb/E289G_lastframe_memb.pdb]

TITLE     MDANALYSIS FRAMES FROM 0, STEP 1: Created by PDBWriter
CRYST1  178.869  178.869  199.830  90.00  90.00  90.00 P 1           1
MODEL        1
ATOM      1  CAY ASN P  20      52.802 -33.653  -7.814  1.00  0.00      PROA C
ATOM      2  HY1 ASN P  20      52.298 -33.083  -8.624  1.00  0.00      PROA H
ATOM      3  HY2 ASN P  20      53.393 -34.469  -8.282  1.00  0.00      PROA H
ATOM      4  HY3 ASN P  20      53.523 -33.027  -7.247  1.00  0.00      PROA H
ATOM      5  CY  ASN P  20      51.779 -34.234  -6.946  1.00  0.00      PROA C
ATOM      6  OY  ASN P  20      50.638 -33.795  -6.985  1.00  0.00      PROA O
ATOM      7  N   ASN P  20      52.182 -35.135  -6.105  1.00  0.00      PROA N
ATOM      8  HN  ASN P  20      53.149 -35.304  -6.276  1.00  0.00      PROA H
ATOM      9  CA  ASN P  20      51.503 -35.805  -5.015  1.00  0.00      PROA C
ATOM     10  HA  ASN P  20      50.586 -36.234  -5.390  1.00  0.00      PROA H
ATOM     11  CB  ASN P  20      52.413 -36.919  -4.530  1.00  0.00      PROA C
ATOM     12  HB1 ASN P  20      53.194 -36.382  -3.951  1.00  0.00      PROA H
ATOM     13  HB2 ASN P  20      52.932 -37.468  -5.344  1.00  0.00      PROA H
ATOM     14  CG  ASN P  20      51.681 -37.885  -3.655  1.00  0.00      PROA C
ATOM     15  OD1 ASN P  20      51.930 -38.012  -2.488  1.00  0.00      PROA O
ATOM     16  ND2 ASN P  20      50.730 -38.605  -4.239  1.00  0.00      PROA N
ATOM     17 HD21 ASN P  20      50.625 -38.620  -5.234  1.00  0.00      PROA H
ATOM     18 HD22 ASN P  20      50.269 -39.266  -3.647  1.00  0.00      PROA H
ATOM     19  C   ASN P  20      50.991 -34.848  -3.876  1.00  0.00      PROA C
ATOM     20  O   ASN P  20      51.606 -33.828  -3.525  1.00  0.00      PROA O
ATOM     21  N   ASN P  21      49.758 -35.211  -3.347  1.00  0.00      PROA N
ATOM     22  HN  ASN P  21      49.190 -35.970  -3.656  1.00  0.00      PROA H
ATOM     23  CA  ASN P  21      49.103 -34.345  -2.440  1.00  0.00      PROA C
ATOM     24  HA  ASN P  21      49.575 -33.373  -2.440  1.00  0.00      PROA H
ATOM     25  CB  ASN P  21      47.687 -34.031  -2.877  1.00  0.00      PROA C
ATOM     26  HB1 ASN P  21      47.154 -33.380  -2.151  1.00  0.00      PROA H
ATOM     27  HB2 ASN P  21      47.094 -34.962  -2.998  1.00  0.00      PROA H
ATOM     28  CG  ASN P  21      47.564 -33.397  -4.337  1.00  0.00      PROA C
ATOM     29  OD1 ASN P  21      47.450 -34.092  -5.350  1.00  0.00      PROA O
ATOM     30  ND2 ASN P  21      47.226 -32.050  -4.427  1.00  0.00      PROA N
ATOM     31 HD21 ASN P  21      47.336 -31.497  -3.600  1.00  0.00      PROA H
ATOM     32 HD22 ASN P  21      46.815 -31.765  -5.292  1.00  0.00      PROA H
ATOM     33  C   ASN P  21      49.271 -34.836  -1.044  1.00  0.00      PROA C
ATOM     34  O   ASN P  21      49.043 -34.064  -0.114  1.00  0.00      PROA O
ATOM     35  N   GLY P  22      49.756 -36.106  -0.850  1.00  0.00      PROA N
ATOM     36  HN  GLY P  22      49.798 -36.771  -1.592  1.00  0.00      PROA H
ATOM     37  CA  GLY P  22      50.111 -36.645   0.461  1.00  0.00      PROA C
ATOM     38  HA1 GLY P  22      49.965 -37.713   0.398  1.00  0.00      PROA H
ATOM     39  HA2 GLY P  22      49.327 -36.177   1.038  1.00  0.00      PROA H
ATOM     40  C   GLY P  22      51.510 -36.253   0.945  1.00  0.00      PROA C
ATOM     41  O   GLY P  22      51.536 -35.805   2.091  1.00  0.00      PROA O
ATOM     42  N   THR P  23      52.475 -36.224   0.103  1.00  0.00      PROA N
ATOM     43  HN  THR P  23      52.427 -36.634  -0.804  1.00  0.00      PROA H
ATOM     44  CA  THR P  23      53.659 -35.559   0.484  1.00  0.00      PROA C
ATOM     45  HA  THR P  23      54.051 -35.945   1.413  1.00  0.00      PROA H
ATOM     46  CB  THR P  23      54.772 -35.775  -0.549  1.00  0.00      PROA C
ATOM     47  HB  THR P  23      55.691 -35.219  -0.265  1.00  0.00      PROA H
ATOM     48  OG1 THR P  23      54.431 -35.400  -1.918  1.00  0.00      PROA O
ATOM     49  HG1 THR P  23      55.182 -35.728  -2.418  1.00  0.00      PROA H
ATOM     50  CG2 THR P  23      55.183 -37.247  -0.570  1.00  0.00      PROA C
ATOM     51 HG21 THR P  23      55.906 -37.427  -1.393  1.00  0.00      PROA H
ATOM     52 HG22 THR P  23      54.275 -37.857  -0.765  1.00  0.00      PROA H
ATOM     53 HG23 THR P  23      55.594 -37.486   0.434  1.00  0.00      PROA H
ATOM     54  C   THR P  23      53.579 -34.123   0.737  1.00  0.00      PROA C
ATOM     55  O   THR P  23      54.144 -33.591   1.657  1.00  0.00      PROA O
ATOM     56  N   ARG P  24      52.743 -33.356  -0.027  1.00  0.00      PROA N
ATOM     57  HN  ARG P  24      52.292 -33.712  -0.842  1.00  0.00      PROA H
ATOM     58  CA  ARG P  24      52.318 -31.946   0.253  1.00  0.00      PROA C
ATOM     59  HA  ARG P  24      53.144 -31.263   0.387  1.00  0.00      PROA H
ATOM     60  CB  ARG P  24      51.316 -31.405  -0.810  1.00  0.00      PROA C
ATOM     61  HB1 ARG P  24      50.894 -30.411  -0.548  1.00  0.00      PROA H
ATOM     62  HB2 ARG P  24      50.538 -32.197  -0.853  1.00  0.00      PROA H
ATOM     63  CG  ARG P  24      52.014 -31.062  -2.164  1.00  0.00      PROA C
ATOM     64  HG1 ARG P  24      51.195 -31.000  -2.912  1.00  0.00      PROA H
ATOM     65  HG2 ARG P  24      52.700 -31.879  -2.474  1.00  0.00      PROA H
ATOM     66  CD  ARG P  24      52.795 -29.741  -2.253  1.00  0.00      PROA C
ATOM     67  HD1 ARG P  24      53.411 -29.908  -3.163  1.00  0.00      PROA H
ATOM     68  HD2 ARG P  24      53.495 -29.514  -1.420  1.00  0.00      PROA H
ATOM     69  NE  ARG P  24      51.860 -28.577  -2.479  1.00  0.00      PROA N
ATOM     70  HE  ARG P  24      51.016 -28.772  -2.980  1.00  0.00      PROA H
ATOM     71  CZ  ARG P  24      52.296 -27.356  -2.822  1.00  0.00      PROA C
ATOM     72  NH1 ARG P  24      53.505 -26.941  -2.493  1.00  0.00      PROA N
ATOM     73 HH11 ARG P  24      54.115 -27.670  -2.183  1.00  0.00      PROA H
ATOM     74 HH12 ARG P  24      53.864 -26.146  -2.982  1.00  0.00      PROA H
ATOM     75  NH2 ARG P  24      51.511 -26.558  -3.461  1.00  0.00      PROA N
ATOM     76 HH21 ARG P  24      50.638 -26.915  -3.793  1.00  0.00      PROA H
ATOM     77 HH22 ARG P  24      51.790 -25.605  -3.345  1.00  0.00      PROA H
ATOM     78  C   ARG P  24      51.592 -31.749   1.613  1.00  0.00      PROA C
ATOM     79  O   ARG P  24      51.992 -30.948   2.420  1.00  0.00      PROA O
ATOM     80  N   LEU P  25      50.560 -32.633   1.962  1.00  0.00      PROA N
ATOM     81  HN  LEU P  25      50.056 -32.991   1.180  1.00  0.00      PROA H
ATOM     82  CA  LEU P  25      49.899 -32.681   3.230  1.00  0.00      PROA C
ATOM     83  HA  LEU P  25      49.532 -31.693   3.465  1.00  0.00      PROA H
ATOM     84  CB  LEU P  25      48.786 -33.780   3.287  1.00  0.00      PROA C
ATOM     85  HB1 LEU P  25      49.135 -34.809   3.054  1.00  0.00      PROA H
ATOM     86  HB2 LEU P  25      47.950 -33.461   2.629  1.00  0.00      PROA H
ATOM     87  CG  LEU P  25      47.977 -33.998   4.614  1.00  0.00      PROA C
ATOM     88  HG  LEU P  25      48.583 -34.474   5.414  1.00  0.00      PROA H
ATOM     89  CD1 LEU P  25      47.384 -32.606   5.203  1.00  0.00      PROA C
ATOM     90 HD11 LEU P  25      48.232 -31.926   5.431  1.00  0.00      PROA H
ATOM     91 HD12 LEU P  25      46.892 -32.820   6.176  1.00  0.00      PROA H
ATOM     92 HD13 LEU P  25      46.578 -32.338   4.486  1.00  0.00      PROA H
ATOM     93  CD2 LEU P  25      46.721 -34.831   4.401  1.00  0.00      PROA C
ATOM     94 HD21 LEU P  25      46.063 -34.522   5.241  1.00  0.00      PROA H
ATOM     95 HD22 LEU P  25      46.864 -35.932   4.370  1.00  0.00      PROA H
ATOM     96 HD23 LEU P  25      46.112 -34.688   3.483  1.00  0.00      PROA H
ATOM     97  C   LEU P  25      50.856 -33.001   4.376  1.00  0.00      PROA C
ATOM     98  O   LEU P  25      50.892 -32.336   5.421  1.00  0.00      PROA O
ATOM     99  N   ALA P  26      51.709 -34.004   4.230  1.00  0.00      PROA N
ATOM    100  HN  ALA P  26      51.626 -34.427   3.330  1.00  0.00      PROA H
ATOM    101  CA  ALA P  26      52.723 -34.547   5.163  1.00  0.00      PROA C
ATOM    102  HA  ALA P  26      52.122 -34.640   6.056  1.00  0.00      PROA H
ATOM    103  CB  ALA P  26      53.430 -35.787   4.600  1.00  0.00      PROA C
ATOM    104  HB1 ALA P  26      53.880 -35.589   3.604  1.00  0.00      PROA H
ATOM    105  HB2 ALA P  26      52.685 -36.609   4.537  1.00  0.00      PROA H
ATOM    106  HB3 ALA P  26      54.284 -36.029   5.267  1.00  0.00      PROA H
ATOM    107  C   ALA P  26      53.791 -33.518   5.416  1.00  0.00      PROA C
ATOM    108  O   ALA P  26      54.110 -33.341   6.592  1.00  0.00      PROA O
ATOM    109  N   GLY P  27      54.223 -32.851   4.325  1.00  0.00      PROA N
ATOM    110  HN  GLY P  27      54.027 -33.137   3.390  1.00  0.00      PROA H
ATOM    111  CA  GLY P  27      55.145 -31.676   4.479  1.00  0.00      PROA C
ATOM    112  HA1 GLY P  27      55.281 -31.145   3.549  1.00  0.00      PROA H
ATOM    113  HA2 GLY P  27      56.042 -32.042   4.956  1.00  0.00      PROA H
ATOM    114  C   GLY P  27      54.518 -30.628   5.395  1.00  0.00      PROA C
ATOM    115  O   GLY P  27      55.099 -30.224   6.407  1.00  0.00      PROA O
ATOM    116  N   ILE P  28      53.291 -30.197   5.108  1.00  0.00      PROA N
ATOM    117  HN  ILE P  28      52.905 -30.448   4.224  1.00  0.00      PROA H
ATOM    118  CA  ILE P  28      52.521 -29.211   5.886  1.00  0.00      PROA C
ATOM    119  HA  ILE P  28      53.045 -28.282   6.058  1.00  0.00      PROA H
ATOM    120  CB  ILE P  28      51.228 -28.909   5.237  1.00  0.00      PROA C
ATOM    121  HB  ILE P  28      50.813 -29.837   4.788  1.00  0.00      PROA H
ATOM    122  CG2 ILE P  28      50.134 -28.425   6.251  1.00  0.00      PROA C
ATOM    123 HG21 ILE P  28      49.184 -28.104   5.774  1.00  0.00      PROA H
ATOM    124 HG22 ILE P  28      50.445 -27.581   6.904  1.00  0.00      PROA H
ATOM    125 HG23 ILE P  28      49.861 -29.207   6.992  1.00  0.00      PROA H
ATOM    126  CG1 ILE P  28      51.418 -27.909   4.006  1.00  0.00      PROA C
ATOM    127 HG11 ILE P  28      50.500 -27.928   3.381  1.00  0.00      PROA H
ATOM    128 HG12 ILE P  28      52.194 -28.339   3.336  1.00  0.00      PROA H
ATOM    129  CD  ILE P  28      51.788 -26.466   4.280  1.00  0.00      PROA C
ATOM    130  HD1 ILE P  28      52.725 -26.400   4.875  1.00  0.00      PROA H
ATOM    131  HD2 ILE P  28      50.983 -26.017   4.900  1.00  0.00      PROA H
ATOM    132  HD3 ILE P  28      52.029 -25.943   3.330  1.00  0.00      PROA H
ATOM    133  C   ILE P  28      52.336 -29.691   7.357  1.00  0.00      PROA C
ATOM    134  O   ILE P  28      52.418 -28.870   8.239  1.00  0.00      PROA O
ATOM    135  N   LEU P  29      51.894 -30.980   7.685  1.00  0.00      PROA N
ATOM    136  HN  LEU P  29      51.700 -31.701   7.025  1.00  0.00      PROA H
ATOM    137  CA  LEU P  29      51.739 -31.409   8.984  1.00  0.00      PROA C
ATOM    138  HA  LEU P  29      51.283 -30.551   9.457  1.00  0.00      PROA H
ATOM    139  CB  LEU P  29      50.822 -32.667   9.091  1.00  0.00      PROA C
ATOM    140  HB1 LEU P  29      50.708 -32.887  10.174  1.00  0.00      PROA H
ATOM    141  HB2 LEU P  29      51.386 -33.570   8.773  1.00  0.00      PROA H
ATOM    142  CG  LEU P  29      49.421 -32.376   8.459  1.00  0.00      PROA C
ATOM    143  HG  LEU P  29      49.513 -32.015   7.412  1.00  0.00      PROA H
ATOM    144  CD1 LEU P  29      48.439 -33.661   8.419  1.00  0.00      PROA C
ATOM    145 HD11 LEU P  29      47.470 -33.186   8.155  1.00  0.00      PROA H
ATOM    146 HD12 LEU P  29      48.459 -34.248   9.362  1.00  0.00      PROA H
ATOM    147 HD13 LEU P  29      48.729 -34.312   7.567  1.00  0.00      PROA H
ATOM    148  CD2 LEU P  29      48.660 -31.355   9.303  1.00  0.00      PROA C
ATOM    149 HD21 LEU P  29      48.516 -31.741  10.335  1.00  0.00      PROA H
ATOM    150 HD22 LEU P  29      47.572 -31.260   9.100  1.00  0.00      PROA H
ATOM    151 HD23 LEU P  29      49.070 -30.325   9.235  1.00  0.00      PROA H
ATOM    152  C   LEU P  29      53.073 -31.616   9.741  1.00  0.00      PROA C
ATOM    153  O   LEU P  29      53.257 -31.157  10.901  1.00  0.00      PROA O
ATOM    154  N   PHE P  30      54.086 -32.223   9.149  1.00  0.00      PROA N
ATOM    155  HN  PHE P  30      54.064 -32.650   8.248  1.00  0.00      PROA H
ATOM    156  CA  PHE P  30      55.429 -32.251   9.646  1.00  0.00      PROA C
ATOM    157  HA  PHE P  30      55.387 -32.804  10.573  1.00  0.00      PROA H
ATOM    158  CB  PHE P  30      56.360 -33.249   8.847  1.00  0.00      PROA C
ATOM    159  HB1 PHE P  30      56.412 -32.817   7.825  1.00  0.00      PROA H
ATOM    160  HB2 PHE P  30      55.857 -34.236   8.765  1.00  0.00      PROA H
ATOM    161  CG  PHE P  30      57.847 -33.271   9.413  1.00  0.00      PROA C
ATOM    162  CD1 PHE P  30      58.923 -32.866   8.611  1.00  0.00      PROA C
ATOM    163  HD1 PHE P  30      58.652 -32.461   7.647  1.00  0.00      PROA H
ATOM    164  CE1 PHE P  30      60.202 -32.848   9.085  1.00  0.00      PROA C
ATOM    165  HE1 PHE P  30      61.064 -32.556   8.503  1.00  0.00      PROA H
ATOM    166  CZ  PHE P  30      60.479 -33.266  10.355  1.00  0.00      PROA C
ATOM    167  HZ  PHE P  30      61.507 -33.365  10.672  1.00  0.00      PROA H
ATOM    168  CD2 PHE P  30      58.113 -33.779  10.728  1.00  0.00      PROA C
ATOM    169  HD2 PHE P  30      57.289 -34.164  11.311  1.00  0.00      PROA H
ATOM    170  CE2 PHE P  30      59.471 -33.793  11.219  1.00  0.00      PROA C
ATOM    171  HE2 PHE P  30      59.699 -34.241  12.175  1.00  0.00      PROA H
ATOM    172  C   PHE P  30      56.058 -30.913   9.910  1.00  0.00      PROA C
ATOM    173  O   PHE P  30      56.584 -30.727  10.994  1.00  0.00      PROA O
ATOM    174  N   LEU P  31      56.026 -29.888   9.043  1.00  0.00      PROA N
ATOM    175  HN  LEU P  31      55.677 -29.977   8.113  1.00  0.00      PROA H
ATOM    176  CA  LEU P  31      56.590 -28.618   9.342  1.00  0.00      PROA C
ATOM    177  HA  LEU P  31      57.538 -28.795   9.830  1.00  0.00      PROA H
ATOM    178  CB  LEU P  31      56.949 -27.727   8.132  1.00  0.00      PROA C
ATOM    179  HB1 LEU P  31      57.262 -26.697   8.408  1.00  0.00      PROA H
ATOM    180  HB2 LEU P  31      55.998 -27.579   7.578  1.00  0.00      PROA H
ATOM    181  CG  LEU P  31      58.016 -28.307   7.137  1.00  0.00      PROA C
ATOM    182  HG  LEU P  31      57.885 -29.410   7.092  1.00  0.00      PROA H
ATOM    183  CD1 LEU P  31      57.874 -27.820   5.730  1.00  0.00      PROA C
ATOM    184 HD11 LEU P  31      58.414 -28.369   4.929  1.00  0.00      PROA H
ATOM    185 HD12 LEU P  31      58.124 -26.745   5.604  1.00  0.00      PROA H
ATOM    186 HD13 LEU P  31      56.782 -27.934   5.556  1.00  0.00      PROA H
ATOM    187  CD2 LEU P  31      59.403 -28.009   7.660  1.00  0.00      PROA C
ATOM    188 HD21 LEU P  31      60.141 -28.361   6.908  1.00  0.00      PROA H
ATOM    189 HD22 LEU P  31      59.664 -28.371   8.678  1.00  0.00      PROA H
ATOM    190 HD23 LEU P  31      59.447 -26.899   7.687  1.00  0.00      PROA H
ATOM    191  C   LEU P  31      55.844 -27.871  10.452  1.00  0.00      PROA C
ATOM    192  O   LEU P  31      56.436 -27.086  11.210  1.00  0.00      PROA O
ATOM    193  N   LEU P  32      54.472 -27.966  10.562  1.00  0.00      PROA N
ATOM    194  HN  LEU P  32      53.932 -28.424   9.860  1.00  0.00      PROA H
ATOM    195  CA  LEU P  32      53.678 -27.578  11.682  1.00  0.00      PROA C
ATOM    196  HA  LEU P  32      53.912 -26.541  11.867  1.00  0.00      PROA H
ATOM    197  CB  LEU P  32      52.237 -27.695  11.207  1.00  0.00      PROA C
ATOM    198  HB1 LEU P  32      52.095 -28.765  10.943  1.00  0.00      PROA H
ATOM    199  HB2 LEU P  32      52.052 -27.197  10.231  1.00  0.00      PROA H
ATOM    200  CG  LEU P  32      51.212 -27.020  12.151  1.00  0.00      PROA C
ATOM    201  HG  LEU P  32      51.426 -27.226  13.221  1.00  0.00      PROA H
ATOM    202  CD1 LEU P  32      51.170 -25.427  12.130  1.00  0.00      PROA C
ATOM    203 HD11 LEU P  32      51.156 -25.233  11.036  1.00  0.00      PROA H
ATOM    204 HD12 LEU P  32      51.960 -24.899  12.706  1.00  0.00      PROA H
ATOM    205 HD13 LEU P  32      50.205 -25.030  12.513  1.00  0.00      PROA H
ATOM    206  CD2 LEU P  32      49.745 -27.442  11.771  1.00  0.00      PROA C
ATOM    207 HD21 LEU P  32      49.667 -28.536  11.950  1.00  0.00      PROA H
ATOM    208 HD22 LEU P  32      49.511 -27.273  10.699  1.00  0.00      PROA H
ATOM    209 HD23 LEU P  32      49.026 -26.888  12.413  1.00  0.00      PROA H
ATOM    210  C   LEU P  32      53.976 -28.393  12.947  1.00  0.00      PROA C
ATOM    211  O   LEU P  32      53.891 -27.855  14.040  1.00  0.00      PROA O
ATOM    212  N   THR P  33      54.298 -29.708  12.863  1.00  0.00      PROA N
ATOM    213  HN  THR P  33      54.190 -30.152  11.977  1.00  0.00      PROA H
ATOM    214  CA  THR P  33      54.815 -30.497  13.986  1.00  0.00      PROA C
ATOM    215  HA  THR P  33      54.031 -30.446  14.726  1.00  0.00      PROA H
ATOM    216  CB  THR P  33      55.116 -31.979  13.712  1.00  0.00      PROA C
ATOM    217  HB  THR P  33      56.060 -32.181  13.163  1.00  0.00      PROA H
ATOM    218  OG1 THR P  33      54.002 -32.574  13.020  1.00  0.00      PROA O
ATOM    219  HG1 THR P  33      53.727 -32.034  12.275  1.00  0.00      PROA H
ATOM    220  CG2 THR P  33      55.238 -32.654  15.100  1.00  0.00      PROA C
ATOM    221 HG21 THR P  33      55.472 -33.730  14.950  1.00  0.00      PROA H
ATOM    222 HG22 THR P  33      54.323 -32.592  15.727  1.00  0.00      PROA H
ATOM    223 HG23 THR P  33      56.020 -32.241  15.772  1.00  0.00      PROA H
ATOM    224  C   THR P  33      56.079 -29.899  14.572  1.00  0.00      PROA C
ATOM    225  O   THR P  33      56.288 -29.750  15.735  1.00  0.00      PROA O
ATOM    226  N   VAL P  34      57.026 -29.619  13.649  1.00  0.00      PROA N
ATOM    227  HN  VAL P  34      56.821 -29.776  12.686  1.00  0.00      PROA H
ATOM    228  CA  VAL P  34      58.236 -28.945  13.951  1.00  0.00      PROA C
ATOM    229  HA  VAL P  34      58.811 -29.436  14.722  1.00  0.00      PROA H
ATOM    230  CB  VAL P  34      59.070 -29.000  12.633  1.00  0.00      PROA C
ATOM    231  HB  VAL P  34      58.394 -28.908  11.757  1.00  0.00      PROA H
ATOM    232  CG1 VAL P  34      60.048 -27.738  12.486  1.00  0.00      PROA C
ATOM    233 HG11 VAL P  34      60.602 -27.953  11.547  1.00  0.00      PROA H
ATOM    234 HG12 VAL P  34      60.713 -27.624  13.368  1.00  0.00      PROA H
ATOM    235 HG13 VAL P  34      59.281 -26.957  12.299  1.00  0.00      PROA H
ATOM    236  CG2 VAL P  34      59.893 -30.303  12.705  1.00  0.00      PROA C
ATOM    237 HG21 VAL P  34      60.383 -30.557  11.741  1.00  0.00      PROA H
ATOM    238 HG22 VAL P  34      59.172 -31.125  12.900  1.00  0.00      PROA H
ATOM    239 HG23 VAL P  34      60.669 -30.269  13.499  1.00  0.00      PROA H
ATOM    240  C   VAL P  34      58.081 -27.499  14.516  1.00  0.00      PROA C
ATOM    241  O   VAL P  34      58.758 -27.240  15.540  1.00  0.00      PROA O
ATOM    242  N   LEU P  35      57.198 -26.650  13.982  1.00  0.00      PROA N
ATOM    243  HN  LEU P  35      56.847 -26.800  13.061  1.00  0.00      PROA H
ATOM    244  CA  LEU P  35      56.836 -25.492  14.771  1.00  0.00      PROA C
ATOM    245  HA  LEU P  35      57.726 -24.912  14.961  1.00  0.00      PROA H
ATOM    246  CB  LEU P  35      55.968 -24.554  13.820  1.00  0.00      PROA C
ATOM    247  HB1 LEU P  35      55.170 -25.270  13.528  1.00  0.00      PROA H
ATOM    248  HB2 LEU P  35      56.507 -24.292  12.884  1.00  0.00      PROA H
ATOM    249  CG  LEU P  35      55.359 -23.306  14.563  1.00  0.00      PROA C
ATOM    250  HG  LEU P  35      54.670 -23.710  15.335  1.00  0.00      PROA H
ATOM    251  CD1 LEU P  35      56.289 -22.291  15.036  1.00  0.00      PROA C
ATOM    252 HD11 LEU P  35      56.889 -22.662  15.895  1.00  0.00      PROA H
ATOM    253 HD12 LEU P  35      55.731 -21.429  15.459  1.00  0.00      PROA H
ATOM    254 HD13 LEU P  35      57.018 -21.977  14.259  1.00  0.00      PROA H
ATOM    255  CD2 LEU P  35      54.567 -22.556  13.526  1.00  0.00      PROA C
ATOM    256 HD21 LEU P  35      54.205 -21.553  13.838  1.00  0.00      PROA H
ATOM    257 HD22 LEU P  35      53.717 -23.165  13.152  1.00  0.00      PROA H
ATOM    258 HD23 LEU P  35      55.209 -22.447  12.625  1.00  0.00      PROA H
ATOM    259  C   LEU P  35      56.204 -25.765  16.111  1.00  0.00      PROA C
ATOM    260  O   LEU P  35      56.550 -25.213  17.135  1.00  0.00      PROA O
ATOM    261  N   THR P  36      55.188 -26.649  16.237  1.00  0.00      PROA N
ATOM    262  HN  THR P  36      54.923 -27.105  15.391  1.00  0.00      PROA H
ATOM    263  CA  THR P  36      54.505 -27.046  17.482  1.00  0.00      PROA C
ATOM    264  HA  THR P  36      54.025 -26.115  17.746  1.00  0.00      PROA H
ATOM    265  CB  THR P  36      53.332 -28.078  17.225  1.00  0.00      PROA C
ATOM    266  HB  THR P  36      53.693 -28.792  16.454  1.00  0.00      PROA H
ATOM    267  OG1 THR P  36      52.219 -27.431  16.734  1.00  0.00      PROA O
ATOM    268  HG1 THR P  36      52.288 -27.536  15.783  1.00  0.00      PROA H
ATOM    269  CG2 THR P  36      52.809 -28.779  18.464  1.00  0.00      PROA C
ATOM    270 HG21 THR P  36      52.432 -28.130  19.283  1.00  0.00      PROA H
ATOM    271 HG22 THR P  36      53.550 -29.497  18.876  1.00  0.00      PROA H
ATOM    272 HG23 THR P  36      52.010 -29.468  18.114  1.00  0.00      PROA H
ATOM    273  C   THR P  36      55.390 -27.412  18.531  1.00  0.00      PROA C
ATOM    274  O   THR P  36      55.192 -27.052  19.689  1.00  0.00      PROA O
ATOM    275  N   THR P  37      56.406 -28.246  18.138  1.00  0.00      PROA N
ATOM    276  HN  THR P  37      56.423 -28.579  17.198  1.00  0.00      PROA H
ATOM    277  CA  THR P  37      57.462 -28.839  18.991  1.00  0.00      PROA C
ATOM    278  HA  THR P  37      56.984 -29.344  19.818  1.00  0.00      PROA H
ATOM    279  CB  THR P  37      58.589 -29.719  18.353  1.00  0.00      PROA C
ATOM    280  HB  THR P  37      59.088 -29.170  17.526  1.00  0.00      PROA H
ATOM    281  OG1 THR P  37      57.942 -30.765  17.597  1.00  0.00      PROA O
ATOM    282  HG1 THR P  37      57.384 -30.403  16.906  1.00  0.00      PROA H
ATOM    283  CG2 THR P  37      59.567 -30.544  19.236  1.00  0.00      PROA C
ATOM    284 HG21 THR P  37      60.265 -31.056  18.540  1.00  0.00      PROA H
ATOM    285 HG22 THR P  37      59.028 -31.322  19.816  1.00  0.00      PROA H
ATOM    286 HG23 THR P  37      60.083 -29.948  20.020  1.00  0.00      PROA H
ATOM    287  C   THR P  37      58.233 -27.728  19.679  1.00  0.00      PROA C
ATOM    288  O   THR P  37      58.283 -27.725  20.885  1.00  0.00      PROA O
ATOM    289  N   VAL P  38      58.732 -26.744  18.924  1.00  0.00      PROA N
ATOM    290  HN  VAL P  38      58.652 -26.682  17.932  1.00  0.00      PROA H
ATOM    291  CA  VAL P  38      59.256 -25.544  19.503  1.00  0.00      PROA C
ATOM    292  HA  VAL P  38      60.119 -25.787  20.106  1.00  0.00      PROA H
ATOM    293  CB  VAL P  38      59.816 -24.639  18.360  1.00  0.00      PROA C
ATOM    294  HB  VAL P  38      59.015 -24.611  17.591  1.00  0.00      PROA H
ATOM    295  CG1 VAL P  38      60.237 -23.167  18.769  1.00  0.00      PROA C
ATOM    296 HG11 VAL P  38      61.042 -23.342  19.515  1.00  0.00      PROA H
ATOM    297 HG12 VAL P  38      59.422 -22.488  19.100  1.00  0.00      PROA H
ATOM    298 HG13 VAL P  38      60.680 -22.642  17.895  1.00  0.00      PROA H
ATOM    299  CG2 VAL P  38      60.963 -25.297  17.523  1.00  0.00      PROA C
ATOM    300 HG21 VAL P  38      60.719 -26.370  17.369  1.00  0.00      PROA H
ATOM    301 HG22 VAL P  38      61.969 -25.237  17.989  1.00  0.00      PROA H
ATOM    302 HG23 VAL P  38      61.110 -24.750  16.567  1.00  0.00      PROA H
ATOM    303  C   VAL P  38      58.328 -24.718  20.298  1.00  0.00      PROA C
ATOM    304  O   VAL P  38      58.719 -24.242  21.371  1.00  0.00      PROA O
ATOM    305  N   LEU P  39      57.066 -24.528  19.785  1.00  0.00      PROA N
ATOM    306  HN  LEU P  39      56.843 -24.922  18.897  1.00  0.00      PROA H
ATOM    307  CA  LEU P  39      56.069 -23.787  20.557  1.00  0.00      PROA C
ATOM    308  HA  LEU P  39      56.333 -22.759  20.759  1.00  0.00      PROA H
ATOM    309  CB  LEU P  39      54.718 -23.776  19.757  1.00  0.00      PROA C
ATOM    310  HB1 LEU P  39      53.873 -23.619  20.459  1.00  0.00      PROA H
ATOM    311  HB2 LEU P  39      54.534 -24.743  19.242  1.00  0.00      PROA H
ATOM    312  CG  LEU P  39      54.698 -22.650  18.739  1.00  0.00      PROA C
ATOM    313  HG  LEU P  39      55.633 -22.758  18.149  1.00  0.00      PROA H
ATOM    314  CD1 LEU P  39      53.562 -22.813  17.703  1.00  0.00      PROA C
ATOM    315 HD11 LEU P  39      53.698 -22.026  16.931  1.00  0.00      PROA H
ATOM    316 HD12 LEU P  39      52.549 -22.809  18.159  1.00  0.00      PROA H
ATOM    317 HD13 LEU P  39      53.645 -23.832  17.268  1.00  0.00      PROA H
ATOM    318  CD2 LEU P  39      54.541 -21.214  19.373  1.00  0.00      PROA C
ATOM    319 HD21 LEU P  39      55.338 -21.038  20.127  1.00  0.00      PROA H
ATOM    320 HD22 LEU P  39      53.589 -21.146  19.942  1.00  0.00      PROA H
ATOM    321 HD23 LEU P  39      54.501 -20.437  18.581  1.00  0.00      PROA H
ATOM    322  C   LEU P  39      55.708 -24.413  21.941  1.00  0.00      PROA C
ATOM    323  O   LEU P  39      55.716 -23.812  23.059  1.00  0.00      PROA O
ATOM    324  N   VAL P  40      55.407 -25.739  22.049  1.00  0.00      PROA N
ATOM    325  HN  VAL P  40      55.386 -26.259  21.198  1.00  0.00      PROA H
ATOM    326  CA  VAL P  40      55.088 -26.458  23.273  1.00  0.00      PROA C
ATOM    327  HA  VAL P  40      54.316 -25.910  23.792  1.00  0.00      PROA H
ATOM    328  CB  VAL P  40      54.460 -27.924  23.113  1.00  0.00      PROA C
ATOM    329  HB  VAL P  40      53.630 -27.802  22.384  1.00  0.00      PROA H
ATOM    330  CG1 VAL P  40      55.475 -28.972  22.566  1.00  0.00      PROA C
ATOM    331 HG11 VAL P  40      56.002 -28.384  21.784  1.00  0.00      PROA H
ATOM    332 HG12 VAL P  40      55.071 -29.839  22.002  1.00  0.00      PROA H
ATOM    333 HG13 VAL P  40      56.142 -29.179  23.430  1.00  0.00      PROA H
ATOM    334  CG2 VAL P  40      53.849 -28.291  24.445  1.00  0.00      PROA C
ATOM    335 HG21 VAL P  40      53.227 -29.198  24.288  1.00  0.00      PROA H
ATOM    336 HG22 VAL P  40      53.169 -27.495  24.815  1.00  0.00      PROA H
ATOM    337 HG23 VAL P  40      54.645 -28.536  25.180  1.00  0.00      PROA H
ATOM    338  C   VAL P  40      56.294 -26.531  24.292  1.00  0.00      PROA C
ATOM    339  O   VAL P  40      56.147 -26.347  25.526  1.00  0.00      PROA O
ATOM    340  N   SER P  41      57.538 -26.655  23.698  1.00  0.00      PROA N
ATOM    341  HN  SER P  41      57.505 -26.724  22.704  1.00  0.00      PROA H
ATOM    342  CA  SER P  41      58.769 -26.444  24.462  1.00  0.00      PROA C
ATOM    343  HA  SER P  41      58.776 -27.159  25.271  1.00  0.00      PROA H
ATOM    344  CB  SER P  41      59.967 -26.620  23.494  1.00  0.00      PROA C
ATOM    345  HB1 SER P  41      60.893 -26.520  24.099  1.00  0.00      PROA H
ATOM    346  HB2 SER P  41      59.957 -25.909  22.640  1.00  0.00      PROA H
ATOM    347  OG  SER P  41      59.965 -27.947  22.952  1.00  0.00      PROA O
ATOM    348  HG1 SER P  41      59.413 -27.973  22.167  1.00  0.00      PROA H
ATOM    349  C   SER P  41      58.923 -25.139  25.066  1.00  0.00      PROA C
ATOM    350  O   SER P  41      59.346 -24.992  26.173  1.00  0.00      PROA O
ATOM    351  N   GLY P  42      58.571 -24.063  24.381  1.00  0.00      PROA N
ATOM    352  HN  GLY P  42      58.314 -24.137  23.420  1.00  0.00      PROA H
ATOM    353  CA  GLY P  42      58.626 -22.758  24.945  1.00  0.00      PROA C
ATOM    354  HA1 GLY P  42      58.493 -22.090  24.107  1.00  0.00      PROA H
ATOM    355  HA2 GLY P  42      59.592 -22.653  25.418  1.00  0.00      PROA H
ATOM    356  C   GLY P  42      57.569 -22.588  26.052  1.00  0.00      PROA C
ATOM    357  O   GLY P  42      57.851 -22.027  27.142  1.00  0.00      PROA O
ATOM    358  N   TRP P  43      56.398 -23.211  25.843  1.00  0.00      PROA N
ATOM    359  HN  TRP P  43      56.165 -23.726  25.022  1.00  0.00      PROA H
ATOM    360  CA  TRP P  43      55.409 -23.090  26.887  1.00  0.00      PROA C
ATOM    361  HA  TRP P  43      55.161 -22.082  27.186  1.00  0.00      PROA H
ATOM    362  CB  TRP P  43      54.078 -23.606  26.254  1.00  0.00      PROA C
ATOM    363  HB1 TRP P  43      54.341 -24.644  25.958  1.00  0.00      PROA H
ATOM    364  HB2 TRP P  43      53.785 -23.001  25.370  1.00  0.00      PROA H
ATOM    365  CG  TRP P  43      52.886 -23.628  27.205  1.00  0.00      PROA C
ATOM    366  CD1 TRP P  43      52.315 -24.808  27.683  1.00  0.00      PROA C
ATOM    367  HD1 TRP P  43      52.692 -25.812  27.558  1.00  0.00      PROA H
ATOM    368  NE1 TRP P  43      51.121 -24.457  28.292  1.00  0.00      PROA N
ATOM    369  HE1 TRP P  43      50.390 -25.085  28.449  1.00  0.00      PROA H
ATOM    370  CE2 TRP P  43      50.829 -23.179  28.119  1.00  0.00      PROA C
ATOM    371  CD2 TRP P  43      51.877 -22.631  27.361  1.00  0.00      PROA C
ATOM    372  CE3 TRP P  43      51.758 -21.215  26.989  1.00  0.00      PROA C
ATOM    373  HE3 TRP P  43      52.498 -20.571  26.538  1.00  0.00      PROA H
ATOM    374  CZ3 TRP P  43      50.619 -20.488  27.268  1.00  0.00      PROA C
ATOM    375  HZ3 TRP P  43      50.653 -19.433  27.040  1.00  0.00      PROA H
ATOM    376  CZ2 TRP P  43      49.637 -22.460  28.368  1.00  0.00      PROA C
ATOM    377  HZ2 TRP P  43      48.867 -22.929  28.963  1.00  0.00      PROA H
ATOM    378  CH2 TRP P  43      49.542 -21.148  27.941  1.00  0.00      PROA C
ATOM    379  HH2 TRP P  43      48.690 -20.573  28.272  1.00  0.00      PROA H
ATOM    380  C   TRP P  43      55.700 -23.911  28.167  1.00  0.00      PROA C
ATOM    381  O   TRP P  43      55.543 -23.462  29.284  1.00  0.00      PROA O
ATOM    382  N   VAL P  44      56.260 -25.140  28.037  1.00  0.00      PROA N
ATOM    383  HN  VAL P  44      56.439 -25.529  27.136  1.00  0.00      PROA H
ATOM    384  CA  VAL P  44      56.687 -25.959  29.138  1.00  0.00      PROA C
ATOM    385  HA  VAL P  44      55.764 -26.124  29.674  1.00  0.00      PROA H
ATOM    386  CB  VAL P  44      57.032 -27.420  28.710  1.00  0.00      PROA C
ATOM    387  HB  VAL P  44      57.775 -27.324  27.891  1.00  0.00      PROA H
ATOM    388  CG1 VAL P  44      57.718 -28.280  29.722  1.00  0.00      PROA C
ATOM    389 HG11 VAL P  44      57.273 -28.214  30.738  1.00  0.00      PROA H
ATOM    390 HG12 VAL P  44      58.778 -28.014  29.925  1.00  0.00      PROA H
ATOM    391 HG13 VAL P  44      57.662 -29.345  29.410  1.00  0.00      PROA H
ATOM    392  CG2 VAL P  44      55.703 -28.098  28.319  1.00  0.00      PROA C
ATOM    393 HG21 VAL P  44      55.822 -29.153  27.991  1.00  0.00      PROA H
ATOM    394 HG22 VAL P  44      55.228 -27.571  27.465  1.00  0.00      PROA H
ATOM    395 HG23 VAL P  44      55.049 -28.180  29.213  1.00  0.00      PROA H
ATOM    396  C   VAL P  44      57.725 -25.255  30.071  1.00  0.00      PROA C
ATOM    397  O   VAL P  44      57.489 -25.207  31.261  1.00  0.00      PROA O
ATOM    398  N   VAL P  45      58.825 -24.699  29.505  1.00  0.00      PROA N
ATOM    399  HN  VAL P  45      58.925 -24.715  28.513  1.00  0.00      PROA H
ATOM    400  CA  VAL P  45      59.892 -24.000  30.197  1.00  0.00      PROA C
ATOM    401  HA  VAL P  45      60.245 -24.675  30.963  1.00  0.00      PROA H
ATOM    402  CB  VAL P  45      61.156 -23.772  29.272  1.00  0.00      PROA C
ATOM    403  HB  VAL P  45      60.765 -23.424  28.292  1.00  0.00      PROA H
ATOM    404  CG1 VAL P  45      62.187 -22.844  29.879  1.00  0.00      PROA C
ATOM    405 HG11 VAL P  45      62.493 -23.314  30.838  1.00  0.00      PROA H
ATOM    406 HG12 VAL P  45      61.685 -21.862  30.013  1.00  0.00      PROA H
ATOM    407 HG13 VAL P  45      63.130 -22.759  29.298  1.00  0.00      PROA H
ATOM    408  CG2 VAL P  45      61.792 -25.111  28.999  1.00  0.00      PROA C
ATOM    409 HG21 VAL P  45      62.880 -25.001  28.804  1.00  0.00      PROA H
ATOM    410 HG22 VAL P  45      61.385 -25.680  28.135  1.00  0.00      PROA H
ATOM    411 HG23 VAL P  45      61.653 -25.877  29.792  1.00  0.00      PROA H
ATOM    412  C   VAL P  45      59.415 -22.793  30.917  1.00  0.00      PROA C
ATOM    413  O   VAL P  45      59.795 -22.544  32.064  1.00  0.00      PROA O
ATOM    414  N   LEU P  46      58.488 -22.058  30.220  1.00  0.00      PROA N
ATOM    415  HN  LEU P  46      58.425 -22.203  29.236  1.00  0.00      PROA H
ATOM    416  CA  LEU P  46      57.830 -20.891  30.821  1.00  0.00      PROA C
ATOM    417  HA  LEU P  46      58.615 -20.167  30.983  1.00  0.00      PROA H
ATOM    418  CB  LEU P  46      56.908 -20.186  29.765  1.00  0.00      PROA C
ATOM    419  HB1 LEU P  46      55.989 -20.794  29.617  1.00  0.00      PROA H
ATOM    420  HB2 LEU P  46      57.514 -20.050  28.844  1.00  0.00      PROA H
ATOM    421  CG  LEU P  46      56.477 -18.718  30.040  1.00  0.00      PROA C
ATOM    422  HG  LEU P  46      55.708 -18.957  30.805  1.00  0.00      PROA H
ATOM    423  CD1 LEU P  46      57.598 -17.773  30.454  1.00  0.00      PROA C
ATOM    424 HD11 LEU P  46      57.074 -17.138  31.201  1.00  0.00      PROA H
ATOM    425 HD12 LEU P  46      57.905 -17.106  29.620  1.00  0.00      PROA H
ATOM    426 HD13 LEU P  46      58.499 -18.217  30.928  1.00  0.00      PROA H
ATOM    427  CD2 LEU P  46      55.779 -18.333  28.696  1.00  0.00      PROA C
ATOM    428 HD21 LEU P  46      54.990 -19.098  28.536  1.00  0.00      PROA H
ATOM    429 HD22 LEU P  46      56.493 -18.301  27.846  1.00  0.00      PROA H
ATOM    430 HD23 LEU P  46      55.252 -17.355  28.686  1.00  0.00      PROA H
ATOM    431  C   LEU P  46      57.098 -21.184  32.112  1.00  0.00      PROA C
ATOM    432  O   LEU P  46      57.302 -20.482  33.028  1.00  0.00      PROA O
ATOM    433  N   GLY P  47      56.305 -22.272  32.171  1.00  0.00      PROA N
ATOM    434  HN  GLY P  47      56.310 -22.870  31.374  1.00  0.00      PROA H
ATOM    435  CA  GLY P  47      55.697 -22.758  33.490  1.00  0.00      PROA C
ATOM    436  HA1 GLY P  47      55.042 -23.576  33.228  1.00  0.00      PROA H
ATOM    437  HA2 GLY P  47      55.176 -21.889  33.865  1.00  0.00      PROA H
ATOM    438  C   GLY P  47      56.599 -23.384  34.527  1.00  0.00      PROA C
ATOM    439  O   GLY P  47      56.356 -23.185  35.717  1.00  0.00      PROA O
ATOM    440  N   TRP P  48      57.691 -24.064  34.166  1.00  0.00      PROA N
ATOM    441  HN  TRP P  48      57.887 -24.100  33.189  1.00  0.00      PROA H
ATOM    442  CA  TRP P  48      58.759 -24.553  35.060  1.00  0.00      PROA C
ATOM    443  HA  TRP P  48      58.292 -24.999  35.927  1.00  0.00      PROA H
ATOM    444  CB  TRP P  48      59.710 -25.566  34.359  1.00  0.00      PROA C
ATOM    445  HB1 TRP P  48      59.872 -25.277  33.298  1.00  0.00      PROA H
ATOM    446  HB2 TRP P  48      59.064 -26.468  34.315  1.00  0.00      PROA H
ATOM    447  CG  TRP P  48      61.045 -25.839  34.994  1.00  0.00      PROA C
ATOM    448  CD1 TRP P  48      61.357 -26.848  35.855  1.00  0.00      PROA C
ATOM    449  HD1 TRP P  48      60.610 -27.554  36.187  1.00  0.00      PROA H
ATOM    450  NE1 TRP P  48      62.706 -26.724  36.232  1.00  0.00      PROA N
ATOM    451  HE1 TRP P  48      63.181 -27.158  36.966  1.00  0.00      PROA H
ATOM    452  CE2 TRP P  48      63.299 -25.733  35.482  1.00  0.00      PROA C
ATOM    453  CD2 TRP P  48      62.269 -25.124  34.719  1.00  0.00      PROA C
ATOM    454  CE3 TRP P  48      62.503 -23.992  33.897  1.00  0.00      PROA C
ATOM    455  HE3 TRP P  48      61.836 -23.506  33.201  1.00  0.00      PROA H
ATOM    456  CZ3 TRP P  48      63.792 -23.524  33.911  1.00  0.00      PROA C
ATOM    457  HZ3 TRP P  48      63.939 -22.624  33.333  1.00  0.00      PROA H
ATOM    458  CZ2 TRP P  48      64.564 -25.290  35.386  1.00  0.00      PROA C
ATOM    459  HZ2 TRP P  48      65.361 -25.749  35.953  1.00  0.00      PROA H
ATOM    460  CH2 TRP P  48      64.846 -24.049  34.686  1.00  0.00      PROA C
ATOM    461  HH2 TRP P  48      65.842 -23.630  34.708  1.00  0.00      PROA H
ATOM    462  C   TRP P  48      59.493 -23.430  35.693  1.00  0.00      PROA C
ATOM    463  O   TRP P  48      59.844 -23.472  36.866  1.00  0.00      PROA O
ATOM    464  N   MET P  49      59.802 -22.352  34.972  1.00  0.00      PROA N
ATOM    465  HN  MET P  49      59.663 -22.381  33.986  1.00  0.00      PROA H
ATOM    466  CA  MET P  49      60.284 -21.085  35.498  1.00  0.00      PROA C
ATOM    467  HA  MET P  49      61.184 -21.294  36.058  1.00  0.00      PROA H
ATOM    468  CB  MET P  49      60.630 -20.092  34.343  1.00  0.00      PROA C
ATOM    469  HB1 MET P  49      60.634 -19.109  34.859  1.00  0.00      PROA H
ATOM    470  HB2 MET P  49      59.873 -20.175  33.533  1.00  0.00      PROA H
ATOM    471  CG  MET P  49      62.020 -20.390  33.667  1.00  0.00      PROA C
ATOM    472  HG1 MET P  49      61.946 -21.424  33.267  1.00  0.00      PROA H
ATOM    473  HG2 MET P  49      62.711 -20.497  34.530  1.00  0.00      PROA H
ATOM    474  SD  MET P  49      62.745 -19.127  32.585  1.00  0.00      PROA S
ATOM    475  CE  MET P  49      61.181 -18.555  31.894  1.00  0.00      PROA C
ATOM    476  HE1 MET P  49      60.512 -19.428  31.739  1.00  0.00      PROA H
ATOM    477  HE2 MET P  49      61.396 -18.064  30.921  1.00  0.00      PROA H
ATOM    478  HE3 MET P  49      60.657 -17.948  32.663  1.00  0.00      PROA H
ATOM    479  C   MET P  49      59.395 -20.467  36.622  1.00  0.00      PROA C
ATOM    480  O   MET P  49      59.828 -19.884  37.535  1.00  0.00      PROA O
ATOM    481  N   GLU P  50      58.014 -20.549  36.425  1.00  0.00      PROA N
ATOM    482  HN  GLU P  50      57.678 -21.003  35.604  1.00  0.00      PROA H
ATOM    483  CA  GLU P  50      56.951 -20.182  37.367  1.00  0.00      PROA C
ATOM    484  HA  GLU P  50      57.326 -19.244  37.750  1.00  0.00      PROA H
ATOM    485  CB  GLU P  50      55.635 -20.038  36.689  1.00  0.00      PROA C
ATOM    486  HB1 GLU P  50      54.804 -19.776  37.379  1.00  0.00      PROA H
ATOM    487  HB2 GLU P  50      55.375 -20.960  36.127  1.00  0.00      PROA H
ATOM    488  CG  GLU P  50      55.444 -18.915  35.583  1.00  0.00      PROA C
ATOM    489  HG1 GLU P  50      56.269 -18.924  34.838  1.00  0.00      PROA H
ATOM    490  HG2 GLU P  50      55.709 -17.946  36.057  1.00  0.00      PROA H
ATOM    491  CD  GLU P  50      54.137 -18.893  34.883  1.00  0.00      PROA C
ATOM    492  OE1 GLU P  50      53.378 -17.901  35.225  1.00  0.00      PROA O
ATOM    493  OE2 GLU P  50      53.910 -19.562  33.869  1.00  0.00      PROA O
ATOM    494  C   GLU P  50      56.735 -21.060  38.561  1.00  0.00      PROA C
ATOM    495  O   GLU P  50      56.685 -20.518  39.704  1.00  0.00      PROA O
ATOM    496  N   ASP P  51      56.768 -22.401  38.425  1.00  0.00      PROA N
ATOM    497  HN  ASP P  51      56.976 -22.811  37.541  1.00  0.00      PROA H
ATOM    498  CA  ASP P  51      56.685 -23.442  39.461  1.00  0.00      PROA C
ATOM    499  HA  ASP P  51      55.880 -23.199  40.139  1.00  0.00      PROA H
ATOM    500  CB  ASP P  51      56.618 -24.795  38.771  1.00  0.00      PROA C
ATOM    501  HB1 ASP P  51      56.950 -25.524  39.541  1.00  0.00      PROA H
ATOM    502  HB2 ASP P  51      57.342 -24.852  37.930  1.00  0.00      PROA H
ATOM    503  CG  ASP P  51      55.249 -25.160  38.295  1.00  0.00      PROA C
ATOM    504  OD1 ASP P  51      54.352 -24.315  38.270  1.00  0.00      PROA O
ATOM    505  OD2 ASP P  51      55.051 -26.350  37.854  1.00  0.00      PROA O
ATOM    506  C   ASP P  51      58.019 -23.426  40.345  1.00  0.00      PROA C
ATOM    507  O   ASP P  51      59.128 -23.176  39.883  1.00  0.00      PROA O
ATOM    508  N   ALA P  52      57.856 -23.723  41.674  1.00  0.00      PROA N
ATOM    509  HN  ALA P  52      56.944 -23.998  41.969  1.00  0.00      PROA H
ATOM    510  CA  ALA P  52      58.898 -23.757  42.652  1.00  0.00      PROA C
ATOM    511  HA  ALA P  52      58.427 -23.879  43.616  1.00  0.00      PROA H
ATOM    512  CB  ALA P  52      59.820 -24.967  42.405  1.00  0.00      PROA C
ATOM    513  HB1 ALA P  52      59.408 -25.838  41.852  1.00  0.00      PROA H
ATOM    514  HB2 ALA P  52      60.332 -25.294  43.335  1.00  0.00      PROA H
ATOM    515  HB3 ALA P  52      60.571 -24.611  41.668  1.00  0.00      PROA H
ATOM    516  C   ALA P  52      59.746 -22.476  42.775  1.00  0.00      PROA C
ATOM    517  O   ALA P  52      59.321 -21.323  42.911  1.00  0.00      PROA O
ATOM    518  N   GLN P  53      61.085 -22.687  42.870  1.00  0.00      PROA N
ATOM    519  HN  GLN P  53      61.598 -23.531  42.737  1.00  0.00      PROA H
ATOM    520  CA  GLN P  53      62.096 -21.634  43.178  1.00  0.00      PROA C
ATOM    521  HA  GLN P  53      61.565 -20.697  43.095  1.00  0.00      PROA H
ATOM    522  CB  GLN P  53      62.612 -21.751  44.655  1.00  0.00      PROA C
ATOM    523  HB1 GLN P  53      63.314 -20.922  44.886  1.00  0.00      PROA H
ATOM    524  HB2 GLN P  53      63.106 -22.733  44.813  1.00  0.00      PROA H
ATOM    525  CG  GLN P  53      61.428 -21.649  45.757  1.00  0.00      PROA C
ATOM    526  HG1 GLN P  53      61.828 -21.943  46.751  1.00  0.00      PROA H
ATOM    527  HG2 GLN P  53      60.622 -22.327  45.405  1.00  0.00      PROA H
ATOM    528  CD  GLN P  53      61.068 -20.192  45.997  1.00  0.00      PROA C
ATOM    529  OE1 GLN P  53      61.655 -19.510  46.823  1.00  0.00      PROA O
ATOM    530  NE2 GLN P  53      60.083 -19.630  45.169  1.00  0.00      PROA N
ATOM    531 HE21 GLN P  53      59.854 -18.664  45.291  1.00  0.00      PROA H
ATOM    532 HE22 GLN P  53      59.705 -20.155  44.407  1.00  0.00      PROA H
ATOM    533  C   GLN P  53      63.339 -21.588  42.257  1.00  0.00      PROA C
ATOM    534  O   GLN P  53      64.479 -21.595  42.670  1.00  0.00      PROA O
ATOM    535  N   ARG P  54      63.102 -21.466  41.014  1.00  0.00      PROA N
ATOM    536  HN  ARG P  54      62.144 -21.585  40.766  1.00  0.00      PROA H
ATOM    537  CA  ARG P  54      64.047 -21.305  39.915  1.00  0.00      PROA C
ATOM    538  HA  ARG P  54      64.828 -22.034  40.072  1.00  0.00      PROA H
ATOM    539  CB  ARG P  54      63.430 -21.663  38.511  1.00  0.00      PROA C
ATOM    540  HB1 ARG P  54      63.836 -20.943  37.769  1.00  0.00      PROA H
ATOM    541  HB2 ARG P  54      62.330 -21.504  38.500  1.00  0.00      PROA H
ATOM    542  CG  ARG P  54      63.778 -23.025  37.967  1.00  0.00      PROA C
ATOM    543  HG1 ARG P  54      64.879 -23.049  37.820  1.00  0.00      PROA H
ATOM    544  HG2 ARG P  54      63.377 -23.213  36.948  1.00  0.00      PROA H
ATOM    545  CD  ARG P  54      63.364 -24.317  38.802  1.00  0.00      PROA C
ATOM    546  HD1 ARG P  54      63.787 -24.186  39.821  1.00  0.00      PROA H
ATOM    547  HD2 ARG P  54      63.920 -25.217  38.462  1.00  0.00      PROA H
ATOM    548  NE  ARG P  54      61.863 -24.440  38.901  1.00  0.00      PROA N
ATOM    549  HE  ARG P  54      61.354 -23.687  38.484  1.00  0.00      PROA H
ATOM    550  CZ  ARG P  54      61.263 -25.579  39.141  1.00  0.00      PROA C
ATOM    551  NH1 ARG P  54      61.940 -26.561  39.698  1.00  0.00      PROA N
ATOM    552 HH11 ARG P  54      62.884 -26.334  39.938  1.00  0.00      PROA H
ATOM    553 HH12 ARG P  54      61.515 -27.240  40.296  1.00  0.00      PROA H
ATOM    554  NH2 ARG P  54      60.016 -25.641  38.861  1.00  0.00      PROA N
ATOM    555 HH21 ARG P  54      59.645 -24.743  38.625  1.00  0.00      PROA H
ATOM    556 HH22 ARG P  54      59.571 -26.458  39.228  1.00  0.00      PROA H
ATOM    557  C   ARG P  54      64.680 -19.860  39.917  1.00  0.00      PROA C
ATOM    558  O   ARG P  54      65.910 -19.675  39.716  1.00  0.00      PROA O
ATOM    559  N   LEU P  55      63.849 -18.926  40.323  1.00  0.00      PROA N
ATOM    560  HN  LEU P  55      62.917 -19.184  40.569  1.00  0.00      PROA H
ATOM    561  CA  LEU P  55      63.996 -17.501  40.332  1.00  0.00      PROA C
ATOM    562  HA  LEU P  55      65.011 -17.165  40.478  1.00  0.00      PROA H
ATOM    563  CB  LEU P  55      63.837 -16.811  38.967  1.00  0.00      PROA C
ATOM    564  HB1 LEU P  55      63.715 -15.707  38.997  1.00  0.00      PROA H
ATOM    565  HB2 LEU P  55      62.951 -17.135  38.380  1.00  0.00      PROA H
ATOM    566  CG  LEU P  55      64.938 -17.036  37.907  1.00  0.00      PROA C
ATOM    567  HG  LEU P  55      65.045 -18.118  37.678  1.00  0.00      PROA H
ATOM    568  CD1 LEU P  55      64.469 -16.332  36.568  1.00  0.00      PROA C
ATOM    569 HD11 LEU P  55      65.339 -16.379  35.879  1.00  0.00      PROA H
ATOM    570 HD12 LEU P  55      64.330 -15.247  36.763  1.00  0.00      PROA H
ATOM    571 HD13 LEU P  55      63.535 -16.848  36.260  1.00  0.00      PROA H
ATOM    572  CD2 LEU P  55      66.345 -16.566  38.372  1.00  0.00      PROA C
ATOM    573 HD21 LEU P  55      67.103 -16.892  37.628  1.00  0.00      PROA H
ATOM    574 HD22 LEU P  55      66.577 -17.109  39.313  1.00  0.00      PROA H
ATOM    575 HD23 LEU P  55      66.483 -15.469  38.480  1.00  0.00      PROA H
ATOM    576  C   LEU P  55      63.141 -16.761  41.395  1.00  0.00      PROA C
ATOM    577  O   LEU P  55      62.300 -15.955  41.057  1.00  0.00      PROA O
ATOM    578  N   PRO P  56      63.213 -17.067  42.753  1.00  0.00      PROA N
ATOM    579  CD  PRO P  56      64.085 -18.148  43.252  1.00  0.00      PROA C
ATOM    580  HD1 PRO P  56      65.064 -17.924  42.777  1.00  0.00      PROA H
ATOM    581  HD2 PRO P  56      63.507 -19.088  43.120  1.00  0.00      PROA H
ATOM    582  CA  PRO P  56      62.720 -16.182  43.826  1.00  0.00      PROA C
ATOM    583  HA  PRO P  56      61.654 -16.025  43.758  1.00  0.00      PROA H
ATOM    584  CB  PRO P  56      62.994 -17.035  45.098  1.00  0.00      PROA C
ATOM    585  HB1 PRO P  56      62.155 -17.704  45.386  1.00  0.00      PROA H
ATOM    586  HB2 PRO P  56      63.050 -16.375  45.990  1.00  0.00      PROA H
ATOM    587  CG  PRO P  56      64.228 -17.850  44.782  1.00  0.00      PROA C
ATOM    588  HG1 PRO P  56      65.117 -17.238  45.046  1.00  0.00      PROA H
ATOM    589  HG2 PRO P  56      64.271 -18.762  45.415  1.00  0.00      PROA H
ATOM    590  C   PRO P  56      63.320 -14.792  43.923  1.00  0.00      PROA C
ATOM    591  O   PRO P  56      64.502 -14.574  43.669  1.00  0.00      PROA O
ATOM    592  N   LEU P  57      62.498 -13.725  44.110  1.00  0.00      PROA N
ATOM    593  HN  LEU P  57      61.514 -13.880  44.063  1.00  0.00      PROA H
ATOM    594  CA  LEU P  57      62.904 -12.339  44.384  1.00  0.00      PROA C
ATOM    595  HA  LEU P  57      63.807 -12.156  43.820  1.00  0.00      PROA H
ATOM    596  CB  LEU P  57      61.952 -11.424  43.695  1.00  0.00      PROA C
ATOM    597  HB1 LEU P  57      62.382 -10.400  43.732  1.00  0.00      PROA H
ATOM    598  HB2 LEU P  57      60.979 -11.444  44.230  1.00  0.00      PROA H
ATOM    599  CG  LEU P  57      61.528 -11.664  42.289  1.00  0.00      PROA C
ATOM    600  HG  LEU P  57      61.172 -12.704  42.132  1.00  0.00      PROA H
ATOM    601  CD1 LEU P  57      60.456 -10.721  41.839  1.00  0.00      PROA C
ATOM    602 HD11 LEU P  57      60.797  -9.683  41.634  1.00  0.00      PROA H
ATOM    603 HD12 LEU P  57      59.566 -10.707  42.502  1.00  0.00      PROA H
ATOM    604 HD13 LEU P  57      60.195 -11.010  40.798  1.00  0.00      PROA H
ATOM    605  CD2 LEU P  57      62.650 -11.344  41.281  1.00  0.00      PROA C
ATOM    606 HD21 LEU P  57      62.284 -11.038  40.277  1.00  0.00      PROA H
ATOM    607 HD22 LEU P  57      63.263 -12.261  41.149  1.00  0.00      PROA H
ATOM    608 HD23 LEU P  57      63.328 -10.495  41.513  1.00  0.00      PROA H
ATOM    609  C   LEU P  57      63.119 -12.048  45.778  1.00  0.00      PROA C
ATOM    610  O   LEU P  57      62.685 -12.709  46.735  1.00  0.00      PROA O
ATOM    611  N   SER P  58      63.963 -11.032  46.082  1.00  0.00      PROA N
ATOM    612  HN  SER P  58      64.191 -10.459  45.299  1.00  0.00      PROA H
ATOM    613  CA  SER P  58      64.337 -10.710  47.452  1.00  0.00      PROA C
ATOM    614  HA  SER P  58      63.327 -10.643  47.829  1.00  0.00      PROA H
ATOM    615  CB  SER P  58      65.136 -11.782  48.267  1.00  0.00      PROA C
ATOM    616  HB1 SER P  58      64.539 -12.711  48.385  1.00  0.00      PROA H
ATOM    617  HB2 SER P  58      65.322 -11.635  49.352  1.00  0.00      PROA H
ATOM    618  OG  SER P  58      66.401 -12.080  47.657  1.00  0.00      PROA O
ATOM    619  HG1 SER P  58      66.250 -12.804  47.045  1.00  0.00      PROA H
ATOM    620  C   SER P  58      64.812  -9.309  47.849  1.00  0.00      PROA C
ATOM    621  O   SER P  58      65.076  -8.992  48.966  1.00  0.00      PROA O
ATOM    622  N   LYS P  59      65.025  -8.475  46.707  1.00  0.00      PROA N
ATOM    623  HN  LYS P  59      64.979  -8.899  45.806  1.00  0.00      PROA H
ATOM    624  CA  LYS P  59      65.755  -7.198  46.809  1.00  0.00      PROA C
ATOM    625  HA  LYS P  59      66.165  -6.958  47.779  1.00  0.00      PROA H
ATOM    626  CB  LYS P  59      67.007  -7.229  45.923  1.00  0.00      PROA C
ATOM    627  HB1 LYS P  59      67.562  -6.270  46.012  1.00  0.00      PROA H
ATOM    628  HB2 LYS P  59      66.780  -7.218  44.835  1.00  0.00      PROA H
ATOM    629  CG  LYS P  59      67.998  -8.472  46.028  1.00  0.00      PROA C
ATOM    630  HG1 LYS P  59      68.840  -8.506  45.305  1.00  0.00      PROA H
ATOM    631  HG2 LYS P  59      67.363  -9.367  45.856  1.00  0.00      PROA H
ATOM    632  CD  LYS P  59      68.622  -8.647  47.433  1.00  0.00      PROA C
ATOM    633  HD1 LYS P  59      67.795  -8.872  48.140  1.00  0.00      PROA H
ATOM    634  HD2 LYS P  59      69.188  -7.724  47.681  1.00  0.00      PROA H
ATOM    635  CE  LYS P  59      69.676  -9.773  47.596  1.00  0.00      PROA C
ATOM    636  HE1 LYS P  59      69.785  -9.960  48.686  1.00  0.00      PROA H
ATOM    637  HE2 LYS P  59      70.612  -9.541  47.044  1.00  0.00      PROA H
ATOM    638  NZ  LYS P  59      69.029 -10.969  46.989  1.00  0.00      PROA N
ATOM    639  HZ1 LYS P  59      69.030 -10.918  45.950  1.00  0.00      PROA H
ATOM    640  HZ2 LYS P  59      68.116 -11.229  47.414  1.00  0.00      PROA H
ATOM    641  HZ3 LYS P  59      69.603 -11.812  47.194  1.00  0.00      PROA H
ATOM    642  C   LYS P  59      64.792  -6.036  46.489  1.00  0.00      PROA C
ATOM    643  O   LYS P  59      63.958  -6.215  45.605  1.00  0.00      PROA O
ATOM    644  N   LEU P  60      64.881  -4.964  47.164  1.00  0.00      PROA N
ATOM    645  HN  LEU P  60      65.485  -4.916  47.957  1.00  0.00      PROA H
ATOM    646  CA  LEU P  60      63.990  -3.843  46.892  1.00  0.00      PROA C
ATOM    647  HA  LEU P  60      63.374  -4.014  46.022  1.00  0.00      PROA H
ATOM    648  CB  LEU P  60      63.170  -3.781  48.151  1.00  0.00      PROA C
ATOM    649  HB1 LEU P  60      62.548  -2.863  48.080  1.00  0.00      PROA H
ATOM    650  HB2 LEU P  60      63.894  -3.566  48.966  1.00  0.00      PROA H
ATOM    651  CG  LEU P  60      62.109  -4.938  48.506  1.00  0.00      PROA C
ATOM    652  HG  LEU P  60      62.625  -5.905  48.684  1.00  0.00      PROA H
ATOM    653  CD1 LEU P  60      61.383  -4.644  49.835  1.00  0.00      PROA C
ATOM    654 HD11 LEU P  60      60.784  -3.708  49.809  1.00  0.00      PROA H
ATOM    655 HD12 LEU P  60      62.139  -4.557  50.643  1.00  0.00      PROA H
ATOM    656 HD13 LEU P  60      60.763  -5.535  50.075  1.00  0.00      PROA H
ATOM    657  CD2 LEU P  60      60.968  -5.179  47.495  1.00  0.00      PROA C
ATOM    658 HD21 LEU P  60      60.400  -4.224  47.516  1.00  0.00      PROA H
ATOM    659 HD22 LEU P  60      60.293  -6.000  47.817  1.00  0.00      PROA H
ATOM    660 HD23 LEU P  60      61.249  -5.389  46.441  1.00  0.00      PROA H
ATOM    661  C   LEU P  60      64.735  -2.510  46.597  1.00  0.00      PROA C
ATOM    662  O   LEU P  60      65.168  -1.874  47.546  1.00  0.00      PROA O
ATOM    663  N   VAL P  61      65.090  -2.194  45.299  1.00  0.00      PROA N
ATOM    664  HN  VAL P  61      65.011  -2.805  44.515  1.00  0.00      PROA H
ATOM    665  CA  VAL P  61      65.980  -1.095  45.059  1.00  0.00      PROA C
ATOM    666  HA  VAL P  61      66.429  -0.859  46.013  1.00  0.00      PROA H
ATOM    667  CB  VAL P  61      67.158  -1.556  44.120  1.00  0.00      PROA C
ATOM    668  HB  VAL P  61      66.746  -2.117  43.254  1.00  0.00      PROA H
ATOM    669  CG1 VAL P  61      68.009  -0.444  43.625  1.00  0.00      PROA C
ATOM    670 HG11 VAL P  61      68.559   0.003  44.481  1.00  0.00      PROA H
ATOM    671 HG12 VAL P  61      67.448   0.433  43.238  1.00  0.00      PROA H
ATOM    672 HG13 VAL P  61      68.773  -0.758  42.882  1.00  0.00      PROA H
ATOM    673  CG2 VAL P  61      67.964  -2.521  44.931  1.00  0.00      PROA C
ATOM    674 HG21 VAL P  61      67.255  -3.246  45.384  1.00  0.00      PROA H
ATOM    675 HG22 VAL P  61      68.471  -2.078  45.814  1.00  0.00      PROA H
ATOM    676 HG23 VAL P  61      68.782  -3.066  44.413  1.00  0.00      PROA H
ATOM    677  C   VAL P  61      65.287   0.174  44.563  1.00  0.00      PROA C
ATOM    678  O   VAL P  61      64.649   0.189  43.514  1.00  0.00      PROA O
ATOM    679  N   LEU P  62      65.363   1.271  45.296  1.00  0.00      PROA N
ATOM    680  HN  LEU P  62      65.720   1.154  46.220  1.00  0.00      PROA H
ATOM    681  CA  LEU P  62      64.955   2.577  44.979  1.00  0.00      PROA C
ATOM    682  HA  LEU P  62      63.921   2.587  44.667  1.00  0.00      PROA H
ATOM    683  CB  LEU P  62      65.082   3.378  46.353  1.00  0.00      PROA C
ATOM    684  HB1 LEU P  62      66.142   3.432  46.682  1.00  0.00      PROA H
ATOM    685  HB2 LEU P  62      64.471   2.858  47.122  1.00  0.00      PROA H
ATOM    686  CG  LEU P  62      64.686   4.877  46.442  1.00  0.00      PROA C
ATOM    687  HG  LEU P  62      65.328   5.551  45.836  1.00  0.00      PROA H
ATOM    688  CD1 LEU P  62      63.239   5.157  45.893  1.00  0.00      PROA C
ATOM    689 HD11 LEU P  62      62.518   4.578  46.509  1.00  0.00      PROA H
ATOM    690 HD12 LEU P  62      63.066   4.847  44.841  1.00  0.00      PROA H
ATOM    691 HD13 LEU P  62      63.012   6.243  45.949  1.00  0.00      PROA H
ATOM    692  CD2 LEU P  62      64.810   5.395  47.939  1.00  0.00      PROA C
ATOM    693 HD21 LEU P  62      65.885   5.581  48.148  1.00  0.00      PROA H
ATOM    694 HD22 LEU P  62      64.319   4.720  48.673  1.00  0.00      PROA H
ATOM    695 HD23 LEU P  62      64.245   6.352  47.970  1.00  0.00      PROA H
ATOM    696  C   LEU P  62      65.740   3.113  43.820  1.00  0.00      PROA C
ATOM    697  O   LEU P  62      66.935   3.116  43.969  1.00  0.00      PROA O
ATOM    698  N   THR P  63      65.127   3.588  42.749  1.00  0.00      PROA N
ATOM    699  HN  THR P  63      64.130   3.561  42.748  1.00  0.00      PROA H
ATOM    700  CA  THR P  63      65.842   4.172  41.654  1.00  0.00      PROA C
ATOM    701  HA  THR P  63      66.836   4.477  41.943  1.00  0.00      PROA H
ATOM    702  CB  THR P  63      66.123   3.102  40.615  1.00  0.00      PROA C
ATOM    703  HB  THR P  63      66.462   2.112  40.988  1.00  0.00      PROA H
ATOM    704  OG1 THR P  63      67.056   3.492  39.629  1.00  0.00      PROA O
ATOM    705  HG1 THR P  63      67.907   3.307  40.034  1.00  0.00      PROA H
ATOM    706  CG2 THR P  63      64.746   2.911  39.884  1.00  0.00      PROA C
ATOM    707 HG21 THR P  63      63.884   2.753  40.567  1.00  0.00      PROA H
ATOM    708 HG22 THR P  63      64.821   1.986  39.274  1.00  0.00      PROA H
ATOM    709 HG23 THR P  63      64.547   3.785  39.227  1.00  0.00      PROA H
ATOM    710  C   THR P  63      65.271   5.481  41.232  1.00  0.00      PROA C
ATOM    711  O   THR P  63      64.115   5.807  41.579  1.00  0.00      PROA O
ATOM    712  N   GLY P  64      66.085   6.316  40.503  1.00  0.00      PROA N
ATOM    713  HN  GLY P  64      67.015   6.033  40.279  1.00  0.00      PROA H
ATOM    714  CA  GLY P  64      65.761   7.761  40.237  1.00  0.00      PROA C
ATOM    715  HA1 GLY P  64      64.876   7.670  39.625  1.00  0.00      PROA H
ATOM    716  HA2 GLY P  64      66.580   8.229  39.711  1.00  0.00      PROA H
ATOM    717  C   GLY P  64      65.285   8.674  41.374  1.00  0.00      PROA C
ATOM    718  O   GLY P  64      65.415   8.307  42.536  1.00  0.00      PROA O
ATOM    719  N   GLU P  65      64.901   9.932  40.993  1.00  0.00      PROA N
ATOM    720  HN  GLU P  65      64.866  10.236  40.044  1.00  0.00      PROA H
ATOM    721  CA  GLU P  65      64.447  11.076  41.775  1.00  0.00      PROA C
ATOM    722  HA  GLU P  65      65.304  11.511  42.269  1.00  0.00      PROA H
ATOM    723  CB  GLU P  65      64.013  12.170  40.858  1.00  0.00      PROA C
ATOM    724  HB1 GLU P  65      63.431  12.934  41.417  1.00  0.00      PROA H
ATOM    725  HB2 GLU P  65      63.301  11.697  40.149  1.00  0.00      PROA H
ATOM    726  CG  GLU P  65      65.231  12.794  40.117  1.00  0.00      PROA C
ATOM    727  HG1 GLU P  65      66.021  12.102  39.754  1.00  0.00      PROA H
ATOM    728  HG2 GLU P  65      65.708  13.524  40.806  1.00  0.00      PROA H
ATOM    729  CD  GLU P  65      64.786  13.693  38.973  1.00  0.00      PROA C
ATOM    730  OE1 GLU P  65      63.681  13.552  38.423  1.00  0.00      PROA O
ATOM    731  OE2 GLU P  65      65.525  14.641  38.750  1.00  0.00      PROA O
ATOM    732  C   GLU P  65      63.503  10.843  43.023  1.00  0.00      PROA C
ATOM    733  O   GLU P  65      62.584  10.041  42.867  1.00  0.00      PROA O
ATOM    734  N   ARG P  66      63.788  11.378  44.193  1.00  0.00      PROA N
ATOM    735  HN  ARG P  66      64.717  11.740  44.204  1.00  0.00      PROA H
ATOM    736  CA  ARG P  66      62.956  11.324  45.388  1.00  0.00      PROA C
ATOM    737  HA  ARG P  66      61.992  11.681  45.058  1.00  0.00      PROA H
ATOM    738  CB  ARG P  66      62.700   9.906  46.058  1.00  0.00      PROA C
ATOM    739  HB1 ARG P  66      62.126   9.304  45.322  1.00  0.00      PROA H
ATOM    740  HB2 ARG P  66      62.069  10.014  46.966  1.00  0.00      PROA H
ATOM    741  CG  ARG P  66      63.942   9.127  46.620  1.00  0.00      PROA C
ATOM    742  HG1 ARG P  66      63.621   8.217  47.171  1.00  0.00      PROA H
ATOM    743  HG2 ARG P  66      64.403   9.910  47.259  1.00  0.00      PROA H
ATOM    744  CD  ARG P  66      64.970   8.616  45.534  1.00  0.00      PROA C
ATOM    745  HD1 ARG P  66      65.292   9.347  44.762  1.00  0.00      PROA H
ATOM    746  HD2 ARG P  66      64.598   7.754  44.940  1.00  0.00      PROA H
ATOM    747  NE  ARG P  66      66.205   8.218  46.172  1.00  0.00      PROA N
ATOM    748  HE  ARG P  66      66.285   8.559  47.109  1.00  0.00      PROA H
ATOM    749  CZ  ARG P  66      67.198   7.651  45.567  1.00  0.00      PROA C
ATOM    750  NH1 ARG P  66      67.223   7.346  44.338  1.00  0.00      PROA N
ATOM    751 HH11 ARG P  66      67.902   6.760  43.894  1.00  0.00      PROA H
ATOM    752 HH12 ARG P  66      66.434   7.712  43.845  1.00  0.00      PROA H
ATOM    753  NH2 ARG P  66      68.312   7.525  46.236  1.00  0.00      PROA N
ATOM    754 HH21 ARG P  66      68.242   7.533  47.233  1.00  0.00      PROA H
ATOM    755 HH22 ARG P  66      69.073   6.991  45.867  1.00  0.00      PROA H
ATOM    756  C   ARG P  66      63.607  12.272  46.444  1.00  0.00      PROA C
ATOM    757  O   ARG P  66      64.735  12.699  46.359  1.00  0.00      PROA O
ATOM    758  N   HSD P  67      62.847  12.628  47.465  1.00  0.00      PROA N
ATOM    759  HN  HSD P  67      61.974  12.165  47.593  1.00  0.00      PROA H
ATOM    760  CA  HSD P  67      63.264  13.564  48.536  1.00  0.00      PROA C
ATOM    761  HA  HSD P  67      64.312  13.376  48.717  1.00  0.00      PROA H
ATOM    762  CB  HSD P  67      62.863  15.030  48.109  1.00  0.00      PROA C
ATOM    763  HB1 HSD P  67      61.774  15.176  47.944  1.00  0.00      PROA H
ATOM    764  HB2 HSD P  67      63.358  15.226  47.133  1.00  0.00      PROA H
ATOM    765  ND1 HSD P  67      64.581  16.499  49.348  1.00  0.00      PROA N
ATOM    766  HD1 HSD P  67      65.447  16.125  49.016  1.00  0.00      PROA H
ATOM    767  CG  HSD P  67      63.297  16.074  49.073  1.00  0.00      PROA C
ATOM    768  CE1 HSD P  67      64.606  17.606  50.125  1.00  0.00      PROA C
ATOM    769  HE1 HSD P  67      65.464  18.217  50.405  1.00  0.00      PROA H
ATOM    770  NE2 HSD P  67      63.339  17.866  50.528  1.00  0.00      PROA N
ATOM    771  CD2 HSD P  67      62.557  16.922  49.883  1.00  0.00      PROA C
ATOM    772  HD2 HSD P  67      61.513  16.817  50.149  1.00  0.00      PROA H
ATOM    773  C   HSD P  67      62.552  13.358  49.849  1.00  0.00      PROA C
ATOM    774  O   HSD P  67      63.182  12.975  50.821  1.00  0.00      PROA O
ATOM    775  N   TYR P  68      61.173  13.493  49.784  1.00  0.00      PROA N
ATOM    776  HN  TYR P  68      60.720  13.838  48.965  1.00  0.00      PROA H
ATOM    777  CA  TYR P  68      60.301  12.949  50.817  1.00  0.00      PROA C
ATOM    778  HA  TYR P  68      60.485  13.586  51.669  1.00  0.00      PROA H
ATOM    779  CB  TYR P  68      58.737  13.164  50.341  1.00  0.00      PROA C
ATOM    780  HB1 TYR P  68      58.043  12.820  51.138  1.00  0.00      PROA H
ATOM    781  HB2 TYR P  68      58.730  12.592  49.388  1.00  0.00      PROA H
ATOM    782  CG  TYR P  68      58.215  14.538  50.039  1.00  0.00      PROA C
ATOM    783  CD1 TYR P  68      57.017  14.659  49.269  1.00  0.00      PROA C
ATOM    784  HD1 TYR P  68      56.503  13.801  48.861  1.00  0.00      PROA H
ATOM    785  CE1 TYR P  68      56.456  15.940  49.158  1.00  0.00      PROA C
ATOM    786  HE1 TYR P  68      55.574  16.041  48.544  1.00  0.00      PROA H
ATOM    787  CZ  TYR P  68      57.006  17.069  49.758  1.00  0.00      PROA C
ATOM    788  OH  TYR P  68      56.352  18.344  49.737  1.00  0.00      PROA O
ATOM    789  HH  TYR P  68      57.009  19.043  49.697  1.00  0.00      PROA H
ATOM    790  CD2 TYR P  68      58.945  15.685  50.406  1.00  0.00      PROA C
ATOM    791  HD2 TYR P  68      59.798  15.519  51.047  1.00  0.00      PROA H
ATOM    792  CE2 TYR P  68      58.263  16.935  50.505  1.00  0.00      PROA C
ATOM    793  HE2 TYR P  68      58.788  17.745  50.990  1.00  0.00      PROA H
ATOM    794  C   TYR P  68      60.596  11.430  51.146  1.00  0.00      PROA C
ATOM    795  O   TYR P  68      60.571  11.067  52.318  1.00  0.00      PROA O
ATOM    796  N   THR P  69      60.690  10.594  50.120  1.00  0.00      PROA N
ATOM    797  HN  THR P  69      60.582  11.120  49.280  1.00  0.00      PROA H
ATOM    798  CA  THR P  69      60.736   9.161  50.203  1.00  0.00      PROA C
ATOM    799  HA  THR P  69      60.049   8.871  50.984  1.00  0.00      PROA H
ATOM    800  CB  THR P  69      60.192   8.427  49.005  1.00  0.00      PROA C
ATOM    801  HB  THR P  69      61.027   8.286  48.287  1.00  0.00      PROA H
ATOM    802  OG1 THR P  69      59.215   9.269  48.347  1.00  0.00      PROA O
ATOM    803  HG1 THR P  69      59.640   9.896  47.757  1.00  0.00      PROA H
ATOM    804  CG2 THR P  69      59.571   7.087  49.353  1.00  0.00      PROA C
ATOM    805 HG21 THR P  69      58.729   7.076  50.078  1.00  0.00      PROA H
ATOM    806 HG22 THR P  69      60.290   6.395  49.842  1.00  0.00      PROA H
ATOM    807 HG23 THR P  69      59.078   6.707  48.433  1.00  0.00      PROA H
ATOM    808  C   THR P  69      62.085   8.580  50.530  1.00  0.00      PROA C
ATOM    809  O   THR P  69      63.069   9.047  49.985  1.00  0.00      PROA O
ATOM    810  N   ARG P  70      62.126   7.450  51.298  1.00  0.00      PROA N
ATOM    811  HN  ARG P  70      61.260   7.178  51.711  1.00  0.00      PROA H
ATOM    812  CA  ARG P  70      63.303   6.679  51.711  1.00  0.00      PROA C
ATOM    813  HA  ARG P  70      64.086   7.059  51.073  1.00  0.00      PROA H
ATOM    814  CB  ARG P  70      63.537   6.871  53.262  1.00  0.00      PROA C
ATOM    815  HB1 ARG P  70      64.502   6.383  53.519  1.00  0.00      PROA H
ATOM    816  HB2 ARG P  70      62.652   6.421  53.761  1.00  0.00      PROA H
ATOM    817  CG  ARG P  70      63.761   8.320  53.720  1.00  0.00      PROA C
ATOM    818  HG1 ARG P  70      62.921   8.992  53.443  1.00  0.00      PROA H
ATOM    819  HG2 ARG P  70      64.675   8.816  53.328  1.00  0.00      PROA H
ATOM    820  CD  ARG P  70      63.892   8.460  55.242  1.00  0.00      PROA C
ATOM    821  HD1 ARG P  70      64.747   7.859  55.618  1.00  0.00      PROA H
ATOM    822  HD2 ARG P  70      63.051   7.954  55.763  1.00  0.00      PROA H
ATOM    823  NE  ARG P  70      64.050   9.960  55.559  1.00  0.00      PROA N
ATOM    824  HE  ARG P  70      63.994  10.591  54.784  1.00  0.00      PROA H
ATOM    825  CZ  ARG P  70      64.145  10.512  56.759  1.00  0.00      PROA C
ATOM    826  NH1 ARG P  70      64.165   9.807  57.894  1.00  0.00      PROA N
ATOM    827 HH11 ARG P  70      64.165   8.807  57.929  1.00  0.00      PROA H
ATOM    828 HH12 ARG P  70      63.991  10.220  58.788  1.00  0.00      PROA H
ATOM    829  NH2 ARG P  70      64.021  11.813  56.888  1.00  0.00      PROA N
ATOM    830 HH21 ARG P  70      64.218  12.441  56.136  1.00  0.00      PROA H
ATOM    831 HH22 ARG P  70      64.185  12.126  57.824  1.00  0.00      PROA H
ATOM    832  C   ARG P  70      63.123   5.284  51.379  1.00  0.00      PROA C
ATOM    833  O   ARG P  70      62.028   4.770  51.128  1.00  0.00      PROA O
ATOM    834  N   ASN P  71      64.261   4.568  51.456  1.00  0.00      PROA N
ATOM    835  HN  ASN P  71      65.081   5.119  51.590  1.00  0.00      PROA H
ATOM    836  CA  ASN P  71      64.347   3.132  51.295  1.00  0.00      PROA C
ATOM    837  HA  ASN P  71      63.863   2.889  50.360  1.00  0.00      PROA H
ATOM    838  CB  ASN P  71      65.898   2.882  51.142  1.00  0.00      PROA C
ATOM    839  HB1 ASN P  71      66.480   3.470  51.883  1.00  0.00      PROA H
ATOM    840  HB2 ASN P  71      66.332   3.103  50.143  1.00  0.00      PROA H
ATOM    841  CG  ASN P  71      66.213   1.367  51.385  1.00  0.00      PROA C
ATOM    842  OD1 ASN P  71      66.093   0.560  50.455  1.00  0.00      PROA O
ATOM    843  ND2 ASN P  71      66.660   1.049  52.638  1.00  0.00      PROA N
ATOM    844 HD21 ASN P  71      66.753   0.081  52.871  1.00  0.00      PROA H
ATOM    845 HD22 ASN P  71      66.783   1.788  53.300  1.00  0.00      PROA H
ATOM    846  C   ASN P  71      63.595   2.283  52.444  1.00  0.00      PROA C
ATOM    847  O   ASN P  71      62.937   1.279  52.169  1.00  0.00      PROA O
ATOM    848  N   ASP P  72      63.603   2.821  53.712  1.00  0.00      PROA N
ATOM    849  HN  ASP P  72      64.400   3.319  54.044  1.00  0.00      PROA H
ATOM    850  CA  ASP P  72      62.765   2.629  54.814  1.00  0.00      PROA C
ATOM    851  HA  ASP P  72      62.978   1.655  55.228  1.00  0.00      PROA H
ATOM    852  CB  ASP P  72      62.986   3.739  55.851  1.00  0.00      PROA C
ATOM    853  HB1 ASP P  72      62.410   3.429  56.749  1.00  0.00      PROA H
ATOM    854  HB2 ASP P  72      62.711   4.773  55.551  1.00  0.00      PROA H
ATOM    855  CG  ASP P  72      64.408   3.775  56.299  1.00  0.00      PROA C
ATOM    856  OD1 ASP P  72      64.923   4.952  56.312  1.00  0.00      PROA O
ATOM    857  OD2 ASP P  72      64.966   2.759  56.762  1.00  0.00      PROA O
ATOM    858  C   ASP P  72      61.259   2.474  54.525  1.00  0.00      PROA C
ATOM    859  O   ASP P  72      60.621   1.482  54.857  1.00  0.00      PROA O
ATOM    860  N   ASP P  73      60.655   3.415  53.772  1.00  0.00      PROA N
ATOM    861  HN  ASP P  73      61.188   4.169  53.396  1.00  0.00      PROA H
ATOM    862  CA  ASP P  73      59.312   3.304  53.276  1.00  0.00      PROA C
ATOM    863  HA  ASP P  73      58.659   3.212  54.131  1.00  0.00      PROA H
ATOM    864  CB  ASP P  73      59.063   4.489  52.323  1.00  0.00      PROA C
ATOM    865  HB1 ASP P  73      58.030   4.498  51.914  1.00  0.00      PROA H
ATOM    866  HB2 ASP P  73      59.688   4.484  51.405  1.00  0.00      PROA H
ATOM    867  CG  ASP P  73      59.116   5.793  53.090  1.00  0.00      PROA C
ATOM    868  OD1 ASP P  73      58.327   5.799  54.065  1.00  0.00      PROA O
ATOM    869  OD2 ASP P  73      59.684   6.811  52.663  1.00  0.00      PROA O
ATOM    870  C   ASP P  73      58.999   2.021  52.549  1.00  0.00      PROA C
ATOM    871  O   ASP P  73      57.974   1.368  52.844  1.00  0.00      PROA O
ATOM    872  N   ILE P  74      59.919   1.650  51.633  1.00  0.00      PROA N
ATOM    873  HN  ILE P  74      60.711   2.238  51.492  1.00  0.00      PROA H
ATOM    874  CA  ILE P  74      59.714   0.513  50.777  1.00  0.00      PROA C
ATOM    875  HA  ILE P  74      58.716   0.537  50.362  1.00  0.00      PROA H
ATOM    876  CB  ILE P  74      60.726   0.508  49.524  1.00  0.00      PROA C
ATOM    877  HB  ILE P  74      61.708   0.145  49.896  1.00  0.00      PROA H
ATOM    878  CG2 ILE P  74      60.344  -0.647  48.590  1.00  0.00      PROA C
ATOM    879 HG21 ILE P  74      60.192  -1.564  49.199  1.00  0.00      PROA H
ATOM    880 HG22 ILE P  74      61.241  -0.801  47.954  1.00  0.00      PROA H
ATOM    881 HG23 ILE P  74      59.466  -0.332  47.987  1.00  0.00      PROA H
ATOM    882  CG1 ILE P  74      60.980   1.828  48.814  1.00  0.00      PROA C
ATOM    883 HG11 ILE P  74      61.566   1.556  47.910  1.00  0.00      PROA H
ATOM    884 HG12 ILE P  74      61.529   2.471  49.534  1.00  0.00      PROA H
ATOM    885  CD  ILE P  74      59.811   2.634  48.359  1.00  0.00      PROA C
ATOM    886  HD1 ILE P  74      59.996   3.354  47.533  1.00  0.00      PROA H
ATOM    887  HD2 ILE P  74      59.223   3.180  49.127  1.00  0.00      PROA H
ATOM    888  HD3 ILE P  74      59.080   1.892  47.975  1.00  0.00      PROA H
ATOM    889  C   ILE P  74      59.804  -0.720  51.574  1.00  0.00      PROA C
ATOM    890  O   ILE P  74      59.004  -1.666  51.382  1.00  0.00      PROA O
ATOM    891  N   ARG P  75      60.795  -0.779  52.456  1.00  0.00      PROA N
ATOM    892  HN  ARG P  75      61.405   0.008  52.504  1.00  0.00      PROA H
ATOM    893  CA  ARG P  75      60.973  -1.848  53.524  1.00  0.00      PROA C
ATOM    894  HA  ARG P  75      61.214  -2.692  52.894  1.00  0.00      PROA H
ATOM    895  CB  ARG P  75      62.211  -1.547  54.381  1.00  0.00      PROA C
ATOM    896  HB1 ARG P  75      62.117  -2.241  55.244  1.00  0.00      PROA H
ATOM    897  HB2 ARG P  75      62.085  -0.460  54.572  1.00  0.00      PROA H
ATOM    898  CG  ARG P  75      63.545  -1.696  53.572  1.00  0.00      PROA C
ATOM    899  HG1 ARG P  75      64.264  -1.359  54.349  1.00  0.00      PROA H
ATOM    900  HG2 ARG P  75      63.635  -1.112  52.631  1.00  0.00      PROA H
ATOM    901  CD  ARG P  75      63.839  -3.118  53.079  1.00  0.00      PROA C
ATOM    902  HD1 ARG P  75      63.082  -3.347  52.299  1.00  0.00      PROA H
ATOM    903  HD2 ARG P  75      63.783  -3.972  53.787  1.00  0.00      PROA H
ATOM    904  NE  ARG P  75      65.173  -3.126  52.387  1.00  0.00      PROA N
ATOM    905  HE  ARG P  75      65.266  -2.784  51.452  1.00  0.00      PROA H
ATOM    906  CZ  ARG P  75      66.301  -3.002  53.006  1.00  0.00      PROA C
ATOM    907  NH1 ARG P  75      66.468  -3.415  54.243  1.00  0.00      PROA N
ATOM    908 HH11 ARG P  75      65.923  -4.159  54.627  1.00  0.00      PROA H
ATOM    909 HH12 ARG P  75      67.424  -3.287  54.507  1.00  0.00      PROA H
ATOM    910  NH2 ARG P  75      67.403  -2.550  52.435  1.00  0.00      PROA N
ATOM    911 HH21 ARG P  75      67.478  -2.320  51.465  1.00  0.00      PROA H
ATOM    912 HH22 ARG P  75      68.242  -2.699  52.960  1.00  0.00      PROA H
ATOM    913  C   ARG P  75      59.665  -2.170  54.273  1.00  0.00      PROA C
ATOM    914  O   ARG P  75      59.152  -3.223  54.249  1.00  0.00      PROA O
ATOM    915  N   GLN P  76      59.161  -1.082  54.844  1.00  0.00      PROA N
ATOM    916  HN  GLN P  76      59.581  -0.190  54.694  1.00  0.00      PROA H
ATOM    917  CA  GLN P  76      58.038  -1.061  55.750  1.00  0.00      PROA C
ATOM    918  HA  GLN P  76      58.259  -1.737  56.563  1.00  0.00      PROA H
ATOM    919  CB  GLN P  76      57.829   0.409  56.339  1.00  0.00      PROA C
ATOM    920  HB1 GLN P  76      56.769   0.521  56.656  1.00  0.00      PROA H
ATOM    921  HB2 GLN P  76      58.023   1.037  55.444  1.00  0.00      PROA H
ATOM    922  CG  GLN P  76      58.640   0.885  57.518  1.00  0.00      PROA C
ATOM    923  HG1 GLN P  76      58.062   1.182  58.419  1.00  0.00      PROA H
ATOM    924  HG2 GLN P  76      59.249   1.782  57.276  1.00  0.00      PROA H
ATOM    925  CD  GLN P  76      59.668  -0.144  58.045  1.00  0.00      PROA C
ATOM    926  OE1 GLN P  76      60.723  -0.234  57.463  1.00  0.00      PROA O
ATOM    927  NE2 GLN P  76      59.319  -0.898  59.021  1.00  0.00      PROA N
ATOM    928 HE21 GLN P  76      58.362  -0.806  59.296  1.00  0.00      PROA H
ATOM    929 HE22 GLN P  76      60.056  -1.413  59.459  1.00  0.00      PROA H
ATOM    930  C   GLN P  76      56.785  -1.597  55.123  1.00  0.00      PROA C
ATOM    931  O   GLN P  76      55.877  -2.180  55.789  1.00  0.00      PROA O
ATOM    932  N   SER P  77      56.582  -1.188  53.880  1.00  0.00      PROA N
ATOM    933  HN  SER P  77      57.159  -0.478  53.484  1.00  0.00      PROA H
ATOM    934  CA  SER P  77      55.415  -1.594  53.047  1.00  0.00      PROA C
ATOM    935  HA  SER P  77      54.495  -1.215  53.467  1.00  0.00      PROA H
ATOM    936  CB  SER P  77      55.493  -0.896  51.599  1.00  0.00      PROA C
ATOM    937  HB1 SER P  77      54.567  -1.186  51.057  1.00  0.00      PROA H
ATOM    938  HB2 SER P  77      56.423  -1.211  51.081  1.00  0.00      PROA H
ATOM    939  OG  SER P  77      55.493   0.522  51.648  1.00  0.00      PROA O
ATOM    940  HG1 SER P  77      56.337   0.885  51.925  1.00  0.00      PROA H
ATOM    941  C   SER P  77      55.339  -3.089  52.711  1.00  0.00      PROA C
ATOM    942  O   SER P  77      54.311  -3.695  52.698  1.00  0.00      PROA O
ATOM    943  N   ILE P  78      56.497  -3.705  52.449  1.00  0.00      PROA N
ATOM    944  HN  ILE P  78      57.322  -3.150  52.514  1.00  0.00      PROA H
ATOM    945  CA  ILE P  78      56.600  -5.111  51.934  1.00  0.00      PROA C
ATOM    946  HA  ILE P  78      55.625  -5.348  51.533  1.00  0.00      PROA H
ATOM    947  CB  ILE P  78      57.668  -5.288  50.846  1.00  0.00      PROA C
ATOM    948  HB  ILE P  78      58.659  -4.894  51.159  1.00  0.00      PROA H
ATOM    949  CG2 ILE P  78      57.741  -6.746  50.422  1.00  0.00      PROA C
ATOM    950 HG21 ILE P  78      56.729  -7.152  50.210  1.00  0.00      PROA H
ATOM    951 HG22 ILE P  78      58.127  -7.508  51.132  1.00  0.00      PROA H
ATOM    952 HG23 ILE P  78      58.304  -6.723  49.465  1.00  0.00      PROA H
ATOM    953  CG1 ILE P  78      57.417  -4.382  49.634  1.00  0.00      PROA C
ATOM    954 HG11 ILE P  78      58.034  -4.839  48.832  1.00  0.00      PROA H
ATOM    955 HG12 ILE P  78      57.767  -3.329  49.686  1.00  0.00      PROA H
ATOM    956  CD  ILE P  78      55.968  -4.249  49.136  1.00  0.00      PROA C
ATOM    957  HD1 ILE P  78      55.956  -3.515  48.302  1.00  0.00      PROA H
ATOM    958  HD2 ILE P  78      55.306  -3.918  49.964  1.00  0.00      PROA H
ATOM    959  HD3 ILE P  78      55.613  -5.271  48.880  1.00  0.00      PROA H
ATOM    960  C   ILE P  78      56.775  -6.138  52.995  1.00  0.00      PROA C
ATOM    961  O   ILE P  78      56.380  -7.301  52.922  1.00  0.00      PROA O
ATOM    962  N   LEU P  79      57.285  -5.593  54.088  1.00  0.00      PROA N
ATOM    963  HN  LEU P  79      57.705  -4.703  53.930  1.00  0.00      PROA H
ATOM    964  CA  LEU P  79      57.309  -6.210  55.441  1.00  0.00      PROA C
ATOM    965  HA  LEU P  79      58.021  -7.016  55.338  1.00  0.00      PROA H
ATOM    966  CB  LEU P  79      57.783  -5.142  56.461  1.00  0.00      PROA C
ATOM    967  HB1 LEU P  79      56.969  -4.436  56.734  1.00  0.00      PROA H
ATOM    968  HB2 LEU P  79      58.691  -4.569  56.176  1.00  0.00      PROA H
ATOM    969  CG  LEU P  79      58.026  -5.723  57.881  1.00  0.00      PROA C
ATOM    970  HG  LEU P  79      57.114  -6.286  58.172  1.00  0.00      PROA H
ATOM    971  CD1 LEU P  79      59.135  -6.768  57.797  1.00  0.00      PROA C
ATOM    972 HD11 LEU P  79      58.853  -7.613  57.134  1.00  0.00      PROA H
ATOM    973 HD12 LEU P  79      59.499  -7.193  58.757  1.00  0.00      PROA H
ATOM    974 HD13 LEU P  79      59.946  -6.251  57.241  1.00  0.00      PROA H
ATOM    975  CD2 LEU P  79      58.603  -4.713  58.875  1.00  0.00      PROA C
ATOM    976 HD21 LEU P  79      59.618  -4.513  58.470  1.00  0.00      PROA H
ATOM    977 HD22 LEU P  79      58.671  -5.047  59.933  1.00  0.00      PROA H
ATOM    978 HD23 LEU P  79      58.116  -3.724  58.740  1.00  0.00      PROA H
ATOM    979  C   LEU P  79      55.946  -6.721  55.811  1.00  0.00      PROA C
ATOM    980  O   LEU P  79      55.724  -7.826  56.300  1.00  0.00      PROA O
ATOM    981  N   ALA P  80      54.908  -5.871  55.491  1.00  0.00      PROA N
ATOM    982  HN  ALA P  80      55.184  -4.985  55.127  1.00  0.00      PROA H
ATOM    983  CA  ALA P  80      53.473  -6.096  55.830  1.00  0.00      PROA C
ATOM    984  HA  ALA P  80      53.505  -6.510  56.827  1.00  0.00      PROA H
ATOM    985  CB  ALA P  80      52.744  -4.732  55.812  1.00  0.00      PROA C
ATOM    986  HB1 ALA P  80      51.656  -4.801  56.028  1.00  0.00      PROA H
ATOM    987  HB2 ALA P  80      52.771  -4.335  54.775  1.00  0.00      PROA H
ATOM    988  HB3 ALA P  80      53.283  -4.045  56.499  1.00  0.00      PROA H
ATOM    989  C   ALA P  80      52.846  -7.061  54.890  1.00  0.00      PROA C
ATOM    990  O   ALA P  80      51.869  -7.748  55.186  1.00  0.00      PROA O
ATOM    991  N   LEU P  81      53.291  -7.147  53.601  1.00  0.00      PROA N
ATOM    992  HN  LEU P  81      54.036  -6.515  53.402  1.00  0.00      PROA H
ATOM    993  CA  LEU P  81      52.845  -7.957  52.582  1.00  0.00      PROA C
ATOM    994  HA  LEU P  81      51.770  -7.897  52.498  1.00  0.00      PROA H
ATOM    995  CB  LEU P  81      53.253  -7.415  51.241  1.00  0.00      PROA C
ATOM    996  HB1 LEU P  81      54.362  -7.445  51.176  1.00  0.00      PROA H
ATOM    997  HB2 LEU P  81      52.989  -6.336  51.208  1.00  0.00      PROA H
ATOM    998  CG  LEU P  81      52.738  -8.041  49.909  1.00  0.00      PROA C
ATOM    999  HG  LEU P  81      52.975  -9.125  49.849  1.00  0.00      PROA H
ATOM   1000  CD1 LEU P  81      51.287  -7.632  49.803  1.00  0.00      PROA C
ATOM   1001 HD11 LEU P  81      51.001  -7.924  48.770  1.00  0.00      PROA H
ATOM   1002 HD12 LEU P  81      51.104  -6.560  50.032  1.00  0.00      PROA H
ATOM   1003 HD13 LEU P  81      50.692  -8.283  50.479  1.00  0.00      PROA H
ATOM   1004  CD2 LEU P  81      53.582  -7.382  48.744  1.00  0.00      PROA C
ATOM   1005 HD21 LEU P  81      54.676  -7.515  48.881  1.00  0.00      PROA H
ATOM   1006 HD22 LEU P  81      53.443  -6.284  48.651  1.00  0.00      PROA H
ATOM   1007 HD23 LEU P  81      53.266  -7.837  47.781  1.00  0.00      PROA H
ATOM   1008  C   LEU P  81      53.120  -9.401  52.682  1.00  0.00      PROA C
ATOM   1009  O   LEU P  81      52.316 -10.266  52.372  1.00  0.00      PROA O
ATOM   1010  N   GLY P  82      54.352  -9.707  53.176  1.00  0.00      PROA N
ATOM   1011  HN  GLY P  82      54.873  -8.886  53.394  1.00  0.00      PROA H
ATOM   1012  CA  GLY P  82      54.971 -11.080  53.084  1.00  0.00      PROA C
ATOM   1013  HA1 GLY P  82      54.393 -11.808  52.534  1.00  0.00      PROA H
ATOM   1014  HA2 GLY P  82      55.203 -11.441  54.075  1.00  0.00      PROA H
ATOM   1015  C   GLY P  82      56.171 -10.963  52.180  1.00  0.00      PROA C
ATOM   1016  O   GLY P  82      56.828  -9.903  52.055  1.00  0.00      PROA O
ATOM   1017  N   GLU P  83      56.516 -12.110  51.510  1.00  0.00      PROA N
ATOM   1018  HN  GLU P  83      55.993 -12.953  51.611  1.00  0.00      PROA H
ATOM   1019  CA  GLU P  83      57.760 -12.143  50.763  1.00  0.00      PROA C
ATOM   1020  HA  GLU P  83      58.476 -11.452  51.182  1.00  0.00      PROA H
ATOM   1021  CB  GLU P  83      58.280 -13.623  50.922  1.00  0.00      PROA C
ATOM   1022  HB1 GLU P  83      59.137 -13.725  50.222  1.00  0.00      PROA H
ATOM   1023  HB2 GLU P  83      57.472 -14.220  50.447  1.00  0.00      PROA H
ATOM   1024  CG  GLU P  83      58.609 -14.058  52.354  1.00  0.00      PROA C
ATOM   1025  HG1 GLU P  83      57.664 -14.128  52.934  1.00  0.00      PROA H
ATOM   1026  HG2 GLU P  83      59.158 -13.326  52.983  1.00  0.00      PROA H
ATOM   1027  CD  GLU P  83      59.336 -15.367  52.362  1.00  0.00      PROA C
ATOM   1028  OE1 GLU P  83      58.702 -16.433  52.394  1.00  0.00      PROA O
ATOM   1029  OE2 GLU P  83      60.564 -15.388  52.343  1.00  0.00      PROA O
ATOM   1030  C   GLU P  83      57.621 -11.820  49.237  1.00  0.00      PROA C
ATOM   1031  O   GLU P  83      56.656 -12.275  48.676  1.00  0.00      PROA O
ATOM   1032  N   PRO P  84      58.362 -11.119  48.528  1.00  0.00      PROA N
ATOM   1033  CD  PRO P  84      59.473 -10.345  49.085  1.00  0.00      PROA C
ATOM   1034  HD1 PRO P  84      60.315 -11.019  49.353  1.00  0.00      PROA H
ATOM   1035  HD2 PRO P  84      59.192  -9.843  50.036  1.00  0.00      PROA H
ATOM   1036  CA  PRO P  84      58.438 -11.205  47.059  1.00  0.00      PROA C
ATOM   1037  HA  PRO P  84      57.555 -10.757  46.629  1.00  0.00      PROA H
ATOM   1038  CB  PRO P  84      59.728 -10.438  46.748  1.00  0.00      PROA C
ATOM   1039  HB1 PRO P  84      59.610 -10.018  45.726  1.00  0.00      PROA H
ATOM   1040  HB2 PRO P  84      60.691 -10.988  46.813  1.00  0.00      PROA H
ATOM   1041  CG  PRO P  84      59.652  -9.430  47.886  1.00  0.00      PROA C
ATOM   1042  HG1 PRO P  84      60.559  -8.789  47.922  1.00  0.00      PROA H
ATOM   1043  HG2 PRO P  84      58.773  -8.771  47.718  1.00  0.00      PROA H
ATOM   1044  C   PRO P  84      58.471 -12.552  46.413  1.00  0.00      PROA C
ATOM   1045  O   PRO P  84      59.185 -13.409  46.875  1.00  0.00      PROA O
ATOM   1046  N   GLY P  85      57.547 -12.793  45.365  1.00  0.00      PROA N
ATOM   1047  HN  GLY P  85      56.954 -12.057  45.046  1.00  0.00      PROA H
ATOM   1048  CA  GLY P  85      57.463 -14.137  44.789  1.00  0.00      PROA C
ATOM   1049  HA1 GLY P  85      56.524 -14.300  44.280  1.00  0.00      PROA H
ATOM   1050  HA2 GLY P  85      57.589 -14.776  45.650  1.00  0.00      PROA H
ATOM   1051  C   GLY P  85      58.548 -14.485  43.785  1.00  0.00      PROA C
ATOM   1052  O   GLY P  85      59.703 -13.998  43.842  1.00  0.00      PROA O
ATOM   1053  N   THR P  86      58.344 -15.420  42.859  1.00  0.00      PROA N
ATOM   1054  HN  THR P  86      57.448 -15.832  42.715  1.00  0.00      PROA H
ATOM   1055  CA  THR P  86      59.292 -15.649  41.779  1.00  0.00      PROA C
ATOM   1056  HA  THR P  86      60.242 -15.677  42.292  1.00  0.00      PROA H
ATOM   1057  CB  THR P  86      58.891 -17.010  41.034  1.00  0.00      PROA C
ATOM   1058  HB  THR P  86      59.874 -17.372  40.665  1.00  0.00      PROA H
ATOM   1059  OG1 THR P  86      58.021 -16.951  39.905  1.00  0.00      PROA O
ATOM   1060  HG1 THR P  86      57.124 -16.996  40.244  1.00  0.00      PROA H
ATOM   1061  CG2 THR P  86      58.412 -18.072  42.065  1.00  0.00      PROA C
ATOM   1062 HG21 THR P  86      57.333 -17.900  42.262  1.00  0.00      PROA H
ATOM   1063 HG22 THR P  86      59.015 -17.924  42.987  1.00  0.00      PROA H
ATOM   1064 HG23 THR P  86      58.483 -19.115  41.689  1.00  0.00      PROA H
ATOM   1065  C   THR P  86      59.324 -14.517  40.742  1.00  0.00      PROA C
ATOM   1066  O   THR P  86      58.350 -13.865  40.540  1.00  0.00      PROA O
ATOM   1067  N   PHE P  87      60.430 -14.371  39.983  1.00  0.00      PROA N
ATOM   1068  HN  PHE P  87      61.256 -14.852  40.266  1.00  0.00      PROA H
ATOM   1069  CA  PHE P  87      60.580 -13.447  38.878  1.00  0.00      PROA C
ATOM   1070  HA  PHE P  87      60.638 -12.452  39.295  1.00  0.00      PROA H
ATOM   1071  CB  PHE P  87      62.003 -13.638  38.183  1.00  0.00      PROA C
ATOM   1072  HB1 PHE P  87      62.193 -14.594  37.651  1.00  0.00      PROA H
ATOM   1073  HB2 PHE P  87      62.778 -13.626  38.979  1.00  0.00      PROA H
ATOM   1074  CG  PHE P  87      62.371 -12.612  37.085  1.00  0.00      PROA C
ATOM   1075  CD1 PHE P  87      62.830 -11.380  37.439  1.00  0.00      PROA C
ATOM   1076  HD1 PHE P  87      62.980 -11.076  38.465  1.00  0.00      PROA H
ATOM   1077  CE1 PHE P  87      63.410 -10.456  36.477  1.00  0.00      PROA C
ATOM   1078  HE1 PHE P  87      63.862  -9.565  36.886  1.00  0.00      PROA H
ATOM   1079  CZ  PHE P  87      63.485 -10.881  35.148  1.00  0.00      PROA C
ATOM   1080  HZ  PHE P  87      63.955 -10.247  34.410  1.00  0.00      PROA H
ATOM   1081  CD2 PHE P  87      62.449 -12.980  35.721  1.00  0.00      PROA C
ATOM   1082  HD2 PHE P  87      62.171 -13.923  35.275  1.00  0.00      PROA H
ATOM   1083  CE2 PHE P  87      63.015 -12.129  34.774  1.00  0.00      PROA C
ATOM   1084  HE2 PHE P  87      63.057 -12.497  33.759  1.00  0.00      PROA H
ATOM   1085  C   PHE P  87      59.420 -13.477  37.838  1.00  0.00      PROA C
ATOM   1086  O   PHE P  87      58.789 -12.418  37.731  1.00  0.00      PROA O
ATOM   1087  N   MET P  88      59.092 -14.598  37.175  1.00  0.00      PROA N
ATOM   1088  HN  MET P  88      59.534 -15.456  37.426  1.00  0.00      PROA H
ATOM   1089  CA  MET P  88      57.942 -14.787  36.289  1.00  0.00      PROA C
ATOM   1090  HA  MET P  88      57.979 -13.942  35.618  1.00  0.00      PROA H
ATOM   1091  CB  MET P  88      57.930 -16.026  35.406  1.00  0.00      PROA C
ATOM   1092  HB1 MET P  88      57.171 -15.991  34.596  1.00  0.00      PROA H
ATOM   1093  HB2 MET P  88      57.779 -16.866  36.118  1.00  0.00      PROA H
ATOM   1094  CG  MET P  88      59.218 -16.225  34.691  1.00  0.00      PROA C
ATOM   1095  HG1 MET P  88      59.071 -17.053  33.966  1.00  0.00      PROA H
ATOM   1096  HG2 MET P  88      59.963 -16.576  35.437  1.00  0.00      PROA H
ATOM   1097  SD  MET P  88      59.811 -14.720  33.754  1.00  0.00      PROA S
ATOM   1098  CE  MET P  88      59.203 -15.014  32.077  1.00  0.00      PROA C
ATOM   1099  HE1 MET P  88      58.146 -15.132  32.396  1.00  0.00      PROA H
ATOM   1100  HE2 MET P  88      59.578 -15.958  31.626  1.00  0.00      PROA H
ATOM   1101  HE3 MET P  88      59.286 -14.195  31.331  1.00  0.00      PROA H
ATOM   1102  C   MET P  88      56.519 -14.563  36.928  1.00  0.00      PROA C
ATOM   1103  O   MET P  88      55.609 -13.997  36.280  1.00  0.00      PROA O
ATOM   1104  N   THR P  89      56.302 -14.874  38.232  1.00  0.00      PROA N
ATOM   1105  HN  THR P  89      57.004 -15.363  38.744  1.00  0.00      PROA H
ATOM   1106  CA  THR P  89      54.952 -14.725  38.794  1.00  0.00      PROA C
ATOM   1107  HA  THR P  89      54.220 -14.632  38.004  1.00  0.00      PROA H
ATOM   1108  CB  THR P  89      54.512 -15.970  39.598  1.00  0.00      PROA C
ATOM   1109  HB  THR P  89      53.504 -15.821  40.043  1.00  0.00      PROA H
ATOM   1110  OG1 THR P  89      55.418 -16.423  40.596  1.00  0.00      PROA O
ATOM   1111  HG1 THR P  89      55.192 -15.974  41.414  1.00  0.00      PROA H
ATOM   1112  CG2 THR P  89      54.390 -17.071  38.497  1.00  0.00      PROA C
ATOM   1113 HG21 THR P  89      55.391 -17.197  38.031  1.00  0.00      PROA H
ATOM   1114 HG22 THR P  89      53.680 -16.703  37.725  1.00  0.00      PROA H
ATOM   1115 HG23 THR P  89      54.146 -18.084  38.883  1.00  0.00      PROA H
ATOM   1116  C   THR P  89      54.873 -13.507  39.687  1.00  0.00      PROA C
ATOM   1117  O   THR P  89      53.707 -13.108  40.014  1.00  0.00      PROA O
ATOM   1118  N   GLN P  90      55.940 -12.793  40.136  1.00  0.00      PROA N
ATOM   1119  HN  GLN P  90      56.887 -13.056  39.964  1.00  0.00      PROA H
ATOM   1120  CA  GLN P  90      55.780 -11.569  40.922  1.00  0.00      PROA C
ATOM   1121  HA  GLN P  90      54.971 -11.625  41.635  1.00  0.00      PROA H
ATOM   1122  CB  GLN P  90      57.053 -11.011  41.711  1.00  0.00      PROA C
ATOM   1123  HB1 GLN P  90      57.916 -10.742  41.065  1.00  0.00      PROA H
ATOM   1124  HB2 GLN P  90      57.459 -11.835  42.337  1.00  0.00      PROA H
ATOM   1125  CG  GLN P  90      56.917  -9.719  42.667  1.00  0.00      PROA C
ATOM   1126  HG1 GLN P  90      56.769  -8.843  42.000  1.00  0.00      PROA H
ATOM   1127  HG2 GLN P  90      57.862  -9.441  43.180  1.00  0.00      PROA H
ATOM   1128  CD  GLN P  90      55.852  -9.866  43.701  1.00  0.00      PROA C
ATOM   1129  OE1 GLN P  90      56.085 -10.371  44.798  1.00  0.00      PROA O
ATOM   1130  NE2 GLN P  90      54.582  -9.459  43.450  1.00  0.00      PROA N
ATOM   1131 HE21 GLN P  90      53.886  -9.992  43.931  1.00  0.00      PROA H
ATOM   1132 HE22 GLN P  90      54.368  -8.751  42.777  1.00  0.00      PROA H
ATOM   1133  C   GLN P  90      55.326 -10.460  40.067  1.00  0.00      PROA C
ATOM   1134  O   GLN P  90      56.085  -9.870  39.269  1.00  0.00      PROA O
ATOM   1135  N   ASP P  91      53.964 -10.249  40.040  1.00  0.00      PROA N
ATOM   1136  HN  ASP P  91      53.357 -10.872  40.527  1.00  0.00      PROA H
ATOM   1137  CA  ASP P  91      53.256  -9.265  39.250  1.00  0.00      PROA C
ATOM   1138  HA  ASP P  91      53.748  -9.383  38.296  1.00  0.00      PROA H
ATOM   1139  CB  ASP P  91      51.677  -9.594  39.233  1.00  0.00      PROA C
ATOM   1140  HB1 ASP P  91      51.474  -9.807  40.304  1.00  0.00      PROA H
ATOM   1141  HB2 ASP P  91      51.526 -10.560  38.704  1.00  0.00      PROA H
ATOM   1142  CG  ASP P  91      50.725  -8.527  38.809  1.00  0.00      PROA C
ATOM   1143  OD1 ASP P  91      51.106  -7.501  38.231  1.00  0.00      PROA O
ATOM   1144  OD2 ASP P  91      49.476  -8.799  38.856  1.00  0.00      PROA O
ATOM   1145  C   ASP P  91      53.647  -7.883  39.760  1.00  0.00      PROA C
ATOM   1146  O   ASP P  91      53.621  -7.626  40.973  1.00  0.00      PROA O
ATOM   1147  N   VAL P  92      53.960  -6.902  38.878  1.00  0.00      PROA N
ATOM   1148  HN  VAL P  92      53.808  -7.042  37.902  1.00  0.00      PROA H
ATOM   1149  CA  VAL P  92      54.384  -5.605  39.342  1.00  0.00      PROA C
ATOM   1150  HA  VAL P  92      55.099  -5.734  40.141  1.00  0.00      PROA H
ATOM   1151  CB  VAL P  92      55.103  -4.790  38.212  1.00  0.00      PROA C
ATOM   1152  HB  VAL P  92      55.681  -3.990  38.723  1.00  0.00      PROA H
ATOM   1153  CG1 VAL P  92      56.232  -5.621  37.612  1.00  0.00      PROA C
ATOM   1154 HG11 VAL P  92      56.900  -5.993  38.418  1.00  0.00      PROA H
ATOM   1155 HG12 VAL P  92      56.862  -4.957  36.982  1.00  0.00      PROA H
ATOM   1156 HG13 VAL P  92      55.818  -6.475  37.035  1.00  0.00      PROA H
ATOM   1157  CG2 VAL P  92      54.152  -4.230  37.162  1.00  0.00      PROA C
ATOM   1158 HG21 VAL P  92      53.513  -3.398  37.528  1.00  0.00      PROA H
ATOM   1159 HG22 VAL P  92      53.541  -5.062  36.748  1.00  0.00      PROA H
ATOM   1160 HG23 VAL P  92      54.721  -3.902  36.266  1.00  0.00      PROA H
ATOM   1161  C   VAL P  92      53.232  -4.747  39.863  1.00  0.00      PROA C
ATOM   1162  O   VAL P  92      53.415  -3.761  40.578  1.00  0.00      PROA O
ATOM   1163  N   ASN P  93      51.948  -5.117  39.543  1.00  0.00      PROA N
ATOM   1164  HN  ASN P  93      51.794  -5.936  38.995  1.00  0.00      PROA H
ATOM   1165  CA  ASN P  93      50.816  -4.281  39.971  1.00  0.00      PROA C
ATOM   1166  HA  ASN P  93      51.010  -3.233  39.799  1.00  0.00      PROA H
ATOM   1167  CB  ASN P  93      49.586  -4.700  39.143  1.00  0.00      PROA C
ATOM   1168  HB1 ASN P  93      48.814  -3.974  39.475  1.00  0.00      PROA H
ATOM   1169  HB2 ASN P  93      49.160  -5.670  39.477  1.00  0.00      PROA H
ATOM   1170  CG  ASN P  93      49.776  -4.618  37.672  1.00  0.00      PROA C
ATOM   1171  OD1 ASN P  93      50.353  -3.615  37.199  1.00  0.00      PROA O
ATOM   1172  ND2 ASN P  93      49.328  -5.613  36.896  1.00  0.00      PROA N
ATOM   1173 HD21 ASN P  93      49.354  -6.480  37.393  1.00  0.00      PROA H
ATOM   1174 HD22 ASN P  93      49.271  -5.523  35.902  1.00  0.00      PROA H
ATOM   1175  C   ASN P  93      50.504  -4.391  41.446  1.00  0.00      PROA C
ATOM   1176  O   ASN P  93      50.285  -3.353  42.129  1.00  0.00      PROA O
ATOM   1177  N   ILE P  94      50.650  -5.598  42.060  1.00  0.00      PROA N
ATOM   1178  HN  ILE P  94      50.881  -6.483  41.666  1.00  0.00      PROA H
ATOM   1179  CA  ILE P  94      50.343  -5.800  43.459  1.00  0.00      PROA C
ATOM   1180  HA  ILE P  94      49.498  -5.167  43.684  1.00  0.00      PROA H
ATOM   1181  CB  ILE P  94      50.032  -7.151  43.924  1.00  0.00      PROA C
ATOM   1182  HB  ILE P  94      49.243  -7.539  43.245  1.00  0.00      PROA H
ATOM   1183  CG2 ILE P  94      51.231  -8.085  43.866  1.00  0.00      PROA C
ATOM   1184 HG21 ILE P  94      50.993  -9.142  44.114  1.00  0.00      PROA H
ATOM   1185 HG22 ILE P  94      52.015  -7.814  44.604  1.00  0.00      PROA H
ATOM   1186 HG23 ILE P  94      51.791  -7.978  42.913  1.00  0.00      PROA H
ATOM   1187  CG1 ILE P  94      49.416  -7.162  45.321  1.00  0.00      PROA C
ATOM   1188 HG11 ILE P  94      48.810  -6.255  45.534  1.00  0.00      PROA H
ATOM   1189 HG12 ILE P  94      50.271  -7.189  46.029  1.00  0.00      PROA H
ATOM   1190  CD  ILE P  94      48.521  -8.377  45.585  1.00  0.00      PROA C
ATOM   1191  HD1 ILE P  94      47.603  -8.362  44.959  1.00  0.00      PROA H
ATOM   1192  HD2 ILE P  94      48.309  -8.531  46.664  1.00  0.00      PROA H
ATOM   1193  HD3 ILE P  94      49.013  -9.300  45.212  1.00  0.00      PROA H
ATOM   1194  C   ILE P  94      51.367  -5.112  44.374  1.00  0.00      PROA C
ATOM   1195  O   ILE P  94      51.021  -4.382  45.230  1.00  0.00      PROA O
ATOM   1196  N   ILE P  95      52.686  -5.102  44.060  1.00  0.00      PROA N
ATOM   1197  HN  ILE P  95      52.999  -5.666  43.299  1.00  0.00      PROA H
ATOM   1198  CA  ILE P  95      53.675  -4.165  44.668  1.00  0.00      PROA C
ATOM   1199  HA  ILE P  95      53.620  -4.333  45.733  1.00  0.00      PROA H
ATOM   1200  CB  ILE P  95      55.200  -4.523  44.409  1.00  0.00      PROA C
ATOM   1201  HB  ILE P  95      55.371  -4.760  43.337  1.00  0.00      PROA H
ATOM   1202  CG2 ILE P  95      56.092  -3.444  44.983  1.00  0.00      PROA C
ATOM   1203 HG21 ILE P  95      55.998  -3.283  46.078  1.00  0.00      PROA H
ATOM   1204 HG22 ILE P  95      56.007  -2.481  44.435  1.00  0.00      PROA H
ATOM   1205 HG23 ILE P  95      57.140  -3.810  44.947  1.00  0.00      PROA H
ATOM   1206  CG1 ILE P  95      55.468  -5.861  45.132  1.00  0.00      PROA C
ATOM   1207 HG11 ILE P  95      54.514  -6.429  45.125  1.00  0.00      PROA H
ATOM   1208 HG12 ILE P  95      55.691  -5.685  46.206  1.00  0.00      PROA H
ATOM   1209  CD  ILE P  95      56.472  -6.767  44.464  1.00  0.00      PROA C
ATOM   1210  HD1 ILE P  95      57.418  -6.218  44.266  1.00  0.00      PROA H
ATOM   1211  HD2 ILE P  95      56.157  -7.185  43.484  1.00  0.00      PROA H
ATOM   1212  HD3 ILE P  95      56.685  -7.667  45.081  1.00  0.00      PROA H
ATOM   1213  C   ILE P  95      53.358  -2.662  44.498  1.00  0.00      PROA C
ATOM   1214  O   ILE P  95      53.433  -1.849  45.425  1.00  0.00      PROA O
ATOM   1215  N   GLN P  96      52.941  -2.213  43.293  1.00  0.00      PROA N
ATOM   1216  HN  GLN P  96      52.809  -2.745  42.461  1.00  0.00      PROA H
ATOM   1217  CA  GLN P  96      52.450  -0.847  43.036  1.00  0.00      PROA C
ATOM   1218  HA  GLN P  96      53.215  -0.114  43.247  1.00  0.00      PROA H
ATOM   1219  CB  GLN P  96      52.158  -0.531  41.520  1.00  0.00      PROA C
ATOM   1220  HB1 GLN P  96      51.546   0.384  41.370  1.00  0.00      PROA H
ATOM   1221  HB2 GLN P  96      51.585  -1.386  41.102  1.00  0.00      PROA H
ATOM   1222  CG  GLN P  96      53.505  -0.448  40.762  1.00  0.00      PROA C
ATOM   1223  HG1 GLN P  96      54.114  -1.359  40.946  1.00  0.00      PROA H
ATOM   1224  HG2 GLN P  96      54.121   0.392  41.149  1.00  0.00      PROA H
ATOM   1225  CD  GLN P  96      53.380  -0.402  39.222  1.00  0.00      PROA C
ATOM   1226  OE1 GLN P  96      54.191  -0.936  38.480  1.00  0.00      PROA O
ATOM   1227  NE2 GLN P  96      52.292   0.286  38.816  1.00  0.00      PROA N
ATOM   1228 HE21 GLN P  96      51.744   0.688  39.549  1.00  0.00      PROA H
ATOM   1229 HE22 GLN P  96      52.304   0.633  37.878  1.00  0.00      PROA H
ATOM   1230  C   GLN P  96      51.273  -0.480  43.900  1.00  0.00      PROA C
ATOM   1231  O   GLN P  96      51.176   0.601  44.440  1.00  0.00      PROA O
ATOM   1232  N   THR P  97      50.249  -1.382  44.076  1.00  0.00      PROA N
ATOM   1233  HN  THR P  97      50.396  -2.267  43.641  1.00  0.00      PROA H
ATOM   1234  CA  THR P  97      49.068  -1.340  44.920  1.00  0.00      PROA C
ATOM   1235  HA  THR P  97      48.484  -0.490  44.601  1.00  0.00      PROA H
ATOM   1236  CB  THR P  97      48.227  -2.664  44.806  1.00  0.00      PROA C
ATOM   1237  HB  THR P  97      48.883  -3.561  44.797  1.00  0.00      PROA H
ATOM   1238  OG1 THR P  97      47.591  -2.746  43.510  1.00  0.00      PROA O
ATOM   1239  HG1 THR P  97      47.559  -3.671  43.254  1.00  0.00      PROA H
ATOM   1240  CG2 THR P  97      47.144  -2.878  45.900  1.00  0.00      PROA C
ATOM   1241 HG21 THR P  97      47.506  -3.445  46.784  1.00  0.00      PROA H
ATOM   1242 HG22 THR P  97      46.215  -3.291  45.451  1.00  0.00      PROA H
ATOM   1243 HG23 THR P  97      46.720  -1.911  46.247  1.00  0.00      PROA H
ATOM   1244  C   THR P  97      49.473  -1.229  46.331  1.00  0.00      PROA C
ATOM   1245  O   THR P  97      49.038  -0.332  47.071  1.00  0.00      PROA O
ATOM   1246  N   GLN P  98      50.451  -2.054  46.706  1.00  0.00      PROA N
ATOM   1247  HN  GLN P  98      50.785  -2.766  46.094  1.00  0.00      PROA H
ATOM   1248  CA  GLN P  98      51.048  -2.021  48.071  1.00  0.00      PROA C
ATOM   1249  HA  GLN P  98      50.248  -1.829  48.771  1.00  0.00      PROA H
ATOM   1250  CB  GLN P  98      51.805  -3.297  48.244  1.00  0.00      PROA C
ATOM   1251  HB1 GLN P  98      52.748  -3.163  47.674  1.00  0.00      PROA H
ATOM   1252  HB2 GLN P  98      51.182  -4.139  47.874  1.00  0.00      PROA H
ATOM   1253  CG  GLN P  98      52.378  -3.603  49.679  1.00  0.00      PROA C
ATOM   1254  HG1 GLN P  98      53.111  -2.841  50.019  1.00  0.00      PROA H
ATOM   1255  HG2 GLN P  98      53.024  -4.500  49.570  1.00  0.00      PROA H
ATOM   1256  CD  GLN P  98      51.282  -3.885  50.663  1.00  0.00      PROA C
ATOM   1257  OE1 GLN P  98      50.094  -3.919  50.341  1.00  0.00      PROA O
ATOM   1258  NE2 GLN P  98      51.641  -4.232  51.910  1.00  0.00      PROA N
ATOM   1259 HE21 GLN P  98      50.900  -4.556  52.499  1.00  0.00      PROA H
ATOM   1260 HE22 GLN P  98      52.593  -4.163  52.208  1.00  0.00      PROA H
ATOM   1261  C   GLN P  98      51.709  -0.713  48.467  1.00  0.00      PROA C
ATOM   1262  O   GLN P  98      51.379  -0.132  49.512  1.00  0.00      PROA O
ATOM   1263  N   ILE P  99      52.497  -0.113  47.570  1.00  0.00      PROA N
ATOM   1264  HN  ILE P  99      52.619  -0.577  46.696  1.00  0.00      PROA H
ATOM   1265  CA  ILE P  99      52.834   1.304  47.745  1.00  0.00      PROA C
ATOM   1266  HA  ILE P  99      53.287   1.498  48.706  1.00  0.00      PROA H
ATOM   1267  CB  ILE P  99      53.882   1.751  46.681  1.00  0.00      PROA C
ATOM   1268  HB  ILE P  99      53.412   1.521  45.701  1.00  0.00      PROA H
ATOM   1269  CG2 ILE P  99      54.091   3.271  46.680  1.00  0.00      PROA C
ATOM   1270 HG21 ILE P  99      54.123   3.587  47.745  1.00  0.00      PROA H
ATOM   1271 HG22 ILE P  99      53.235   3.825  46.238  1.00  0.00      PROA H
ATOM   1272 HG23 ILE P  99      54.995   3.613  46.134  1.00  0.00      PROA H
ATOM   1273  CG1 ILE P  99      55.201   1.000  46.801  1.00  0.00      PROA C
ATOM   1274 HG11 ILE P  99      55.781   1.424  45.953  1.00  0.00      PROA H
ATOM   1275 HG12 ILE P  99      55.024  -0.073  46.576  1.00  0.00      PROA H
ATOM   1276  CD  ILE P  99      56.063   1.063  48.063  1.00  0.00      PROA C
ATOM   1277  HD1 ILE P  99      57.024   0.538  47.875  1.00  0.00      PROA H
ATOM   1278  HD2 ILE P  99      55.455   0.641  48.892  1.00  0.00      PROA H
ATOM   1279  HD3 ILE P  99      56.263   2.106  48.389  1.00  0.00      PROA H
ATOM   1280  C   ILE P  99      51.715   2.324  47.706  1.00  0.00      PROA C
ATOM   1281  O   ILE P  99      51.820   3.318  48.459  1.00  0.00      PROA O
ATOM   1282  N   GLU P 100      50.653   2.143  46.908  1.00  0.00      PROA N
ATOM   1283  HN  GLU P 100      50.652   1.413  46.229  1.00  0.00      PROA H
ATOM   1284  CA  GLU P 100      49.524   3.009  46.858  1.00  0.00      PROA C
ATOM   1285  HA  GLU P 100      49.888   3.989  46.587  1.00  0.00      PROA H
ATOM   1286  CB  GLU P 100      48.551   2.597  45.783  1.00  0.00      PROA C
ATOM   1287  HB1 GLU P 100      48.221   1.597  46.138  1.00  0.00      PROA H
ATOM   1288  HB2 GLU P 100      48.977   2.364  44.784  1.00  0.00      PROA H
ATOM   1289  CG  GLU P 100      47.313   3.581  45.739  1.00  0.00      PROA C
ATOM   1290  HG1 GLU P 100      47.596   4.655  45.731  1.00  0.00      PROA H
ATOM   1291  HG2 GLU P 100      46.574   3.323  46.527  1.00  0.00      PROA H
ATOM   1292  CD  GLU P 100      46.516   3.335  44.485  1.00  0.00      PROA C
ATOM   1293  OE1 GLU P 100      47.182   3.458  43.422  1.00  0.00      PROA O
ATOM   1294  OE2 GLU P 100      45.353   2.860  44.579  1.00  0.00      PROA O
ATOM   1295  C   GLU P 100      48.773   3.144  48.193  1.00  0.00      PROA C
ATOM   1296  O   GLU P 100      48.382   4.209  48.644  1.00  0.00      PROA O
ATOM   1297  N   GLN P 101      48.567   1.899  48.734  1.00  0.00      PROA N
ATOM   1298  HN  GLN P 101      48.912   1.131  48.200  1.00  0.00      PROA H
ATOM   1299  CA  GLN P 101      47.863   1.677  49.984  1.00  0.00      PROA C
ATOM   1300  HA  GLN P 101      46.932   2.209  50.117  1.00  0.00      PROA H
ATOM   1301  CB  GLN P 101      47.594   0.181  49.999  1.00  0.00      PROA C
ATOM   1302  HB1 GLN P 101      47.334  -0.004  51.063  1.00  0.00      PROA H
ATOM   1303  HB2 GLN P 101      48.466  -0.460  49.747  1.00  0.00      PROA H
ATOM   1304  CG  GLN P 101      46.416  -0.206  49.099  1.00  0.00      PROA C
ATOM   1305  HG1 GLN P 101      46.047  -1.211  49.396  1.00  0.00      PROA H
ATOM   1306  HG2 GLN P 101      46.647  -0.391  48.029  1.00  0.00      PROA H
ATOM   1307  CD  GLN P 101      45.188   0.701  49.274  1.00  0.00      PROA C
ATOM   1308  OE1 GLN P 101      44.470   0.778  50.221  1.00  0.00      PROA O
ATOM   1309  NE2 GLN P 101      44.993   1.457  48.149  1.00  0.00      PROA N
ATOM   1310 HE21 GLN P 101      44.124   1.944  48.238  1.00  0.00      PROA H
ATOM   1311 HE22 GLN P 101      45.367   0.930  47.386  1.00  0.00      PROA H
ATOM   1312  C   GLN P 101      48.737   2.160  51.143  1.00  0.00      PROA C
ATOM   1313  O   GLN P 101      48.273   2.827  52.062  1.00  0.00      PROA O
ATOM   1314  N   ARG P 102      50.027   2.001  50.896  1.00  0.00      PROA N
ATOM   1315  HN  ARG P 102      50.352   1.484  50.107  1.00  0.00      PROA H
ATOM   1316  CA  ARG P 102      50.988   2.562  51.908  1.00  0.00      PROA C
ATOM   1317  HA  ARG P 102      50.509   2.565  52.876  1.00  0.00      PROA H
ATOM   1318  CB  ARG P 102      52.204   1.697  52.066  1.00  0.00      PROA C
ATOM   1319  HB1 ARG P 102      52.975   2.132  52.738  1.00  0.00      PROA H
ATOM   1320  HB2 ARG P 102      52.698   1.469  51.097  1.00  0.00      PROA H
ATOM   1321  CG  ARG P 102      51.797   0.298  52.585  1.00  0.00      PROA C
ATOM   1322  HG1 ARG P 102      52.729  -0.300  52.493  1.00  0.00      PROA H
ATOM   1323  HG2 ARG P 102      51.110  -0.270  51.922  1.00  0.00      PROA H
ATOM   1324  CD  ARG P 102      51.318   0.233  54.040  1.00  0.00      PROA C
ATOM   1325  HD1 ARG P 102      50.880  -0.787  54.073  1.00  0.00      PROA H
ATOM   1326  HD2 ARG P 102      50.557   0.988  54.331  1.00  0.00      PROA H
ATOM   1327  NE  ARG P 102      52.478   0.355  54.945  1.00  0.00      PROA N
ATOM   1328  HE  ARG P 102      53.262   0.898  54.645  1.00  0.00      PROA H
ATOM   1329  CZ  ARG P 102      52.520   0.036  56.247  1.00  0.00      PROA C
ATOM   1330  NH1 ARG P 102      51.576  -0.575  56.928  1.00  0.00      PROA N
ATOM   1331 HH11 ARG P 102      50.675  -0.730  56.523  1.00  0.00      PROA H
ATOM   1332 HH12 ARG P 102      51.592  -0.611  57.928  1.00  0.00      PROA H
ATOM   1333  NH2 ARG P 102      53.637   0.333  56.941  1.00  0.00      PROA N
ATOM   1334 HH21 ARG P 102      54.299   0.852  56.399  1.00  0.00      PROA H
ATOM   1335 HH22 ARG P 102      53.777   0.150  57.914  1.00  0.00      PROA H
ATOM   1336  C   ARG P 102      51.300   4.036  51.948  1.00  0.00      PROA C
ATOM   1337  O   ARG P 102      51.200   4.549  53.034  1.00  0.00      PROA O
ATOM   1338  N   LEU P 103      51.767   4.755  50.874  1.00  0.00      PROA N
ATOM   1339  HN  LEU P 103      51.908   4.269  50.014  1.00  0.00      PROA H
ATOM   1340  CA  LEU P 103      52.584   5.999  50.940  1.00  0.00      PROA C
ATOM   1341  HA  LEU P 103      52.954   6.243  51.925  1.00  0.00      PROA H
ATOM   1342  CB  LEU P 103      53.823   5.919  50.019  1.00  0.00      PROA C
ATOM   1343  HB1 LEU P 103      54.489   6.779  50.245  1.00  0.00      PROA H
ATOM   1344  HB2 LEU P 103      53.384   5.759  49.011  1.00  0.00      PROA H
ATOM   1345  CG  LEU P 103      54.783   4.684  50.307  1.00  0.00      PROA C
ATOM   1346  HG  LEU P 103      54.207   3.799  49.960  1.00  0.00      PROA H
ATOM   1347  CD1 LEU P 103      56.094   4.776  49.424  1.00  0.00      PROA C
ATOM   1348 HD11 LEU P 103      56.628   5.690  49.761  1.00  0.00      PROA H
ATOM   1349 HD12 LEU P 103      55.970   5.112  48.372  1.00  0.00      PROA H
ATOM   1350 HD13 LEU P 103      56.610   3.793  49.471  1.00  0.00      PROA H
ATOM   1351  CD2 LEU P 103      55.127   4.446  51.787  1.00  0.00      PROA C
ATOM   1352 HD21 LEU P 103      55.960   3.717  51.876  1.00  0.00      PROA H
ATOM   1353 HD22 LEU P 103      54.262   4.153  52.420  1.00  0.00      PROA H
ATOM   1354 HD23 LEU P 103      55.569   5.408  52.123  1.00  0.00      PROA H
ATOM   1355  C   LEU P 103      51.768   7.228  50.524  1.00  0.00      PROA C
ATOM   1356  O   LEU P 103      51.696   7.581  49.354  1.00  0.00      PROA O
ATOM   1357  N   PRO P 104      51.140   8.071  51.442  1.00  0.00      PROA N
ATOM   1358  CD  PRO P 104      51.211   7.844  52.905  1.00  0.00      PROA C
ATOM   1359  HD1 PRO P 104      52.296   7.779  53.132  1.00  0.00      PROA H
ATOM   1360  HD2 PRO P 104      50.823   6.812  53.034  1.00  0.00      PROA H
ATOM   1361  CA  PRO P 104      50.222   9.167  50.983  1.00  0.00      PROA C
ATOM   1362  HA  PRO P 104      49.617   8.817  50.159  1.00  0.00      PROA H
ATOM   1363  CB  PRO P 104      49.489   9.457  52.299  1.00  0.00      PROA C
ATOM   1364  HB1 PRO P 104      48.534   8.904  52.427  1.00  0.00      PROA H
ATOM   1365  HB2 PRO P 104      49.181  10.521  52.377  1.00  0.00      PROA H
ATOM   1366  CG  PRO P 104      50.484   9.080  53.421  1.00  0.00      PROA C
ATOM   1367  HG1 PRO P 104      51.250   9.884  53.449  1.00  0.00      PROA H
ATOM   1368  HG2 PRO P 104      50.026   9.031  54.432  1.00  0.00      PROA H
ATOM   1369  C   PRO P 104      50.858  10.492  50.378  1.00  0.00      PROA C
ATOM   1370  O   PRO P 104      50.310  11.590  50.531  1.00  0.00      PROA O
ATOM   1371  N   TRP P 105      52.067  10.338  49.794  1.00  0.00      PROA N
ATOM   1372  HN  TRP P 105      52.432   9.410  49.809  1.00  0.00      PROA H
ATOM   1373  CA  TRP P 105      52.736  11.448  49.157  1.00  0.00      PROA C
ATOM   1374  HA  TRP P 105      52.088  12.308  49.073  1.00  0.00      PROA H
ATOM   1375  CB  TRP P 105      54.008  12.042  49.942  1.00  0.00      PROA C
ATOM   1376  HB1 TRP P 105      53.710  12.470  50.923  1.00  0.00      PROA H
ATOM   1377  HB2 TRP P 105      54.327  12.899  49.311  1.00  0.00      PROA H
ATOM   1378  CG  TRP P 105      55.150  11.166  50.220  1.00  0.00      PROA C
ATOM   1379  CD1 TRP P 105      56.122  10.925  49.350  1.00  0.00      PROA C
ATOM   1380  HD1 TRP P 105      56.352  11.385  48.401  1.00  0.00      PROA H
ATOM   1381  NE1 TRP P 105      56.926   9.933  49.879  1.00  0.00      PROA N
ATOM   1382  HE1 TRP P 105      57.743   9.648  49.426  1.00  0.00      PROA H
ATOM   1383  CE2 TRP P 105      56.429   9.436  51.006  1.00  0.00      PROA C
ATOM   1384  CD2 TRP P 105      55.291  10.194  51.297  1.00  0.00      PROA C
ATOM   1385  CE3 TRP P 105      54.536   9.858  52.427  1.00  0.00      PROA C
ATOM   1386  HE3 TRP P 105      53.604  10.368  52.622  1.00  0.00      PROA H
ATOM   1387  CZ3 TRP P 105      54.849   8.681  53.180  1.00  0.00      PROA C
ATOM   1388  HZ3 TRP P 105      54.373   8.329  54.084  1.00  0.00      PROA H
ATOM   1389  CZ2 TRP P 105      56.826   8.324  51.827  1.00  0.00      PROA C
ATOM   1390  HZ2 TRP P 105      57.722   7.779  51.568  1.00  0.00      PROA H
ATOM   1391  CH2 TRP P 105      56.023   7.946  52.928  1.00  0.00      PROA C
ATOM   1392  HH2 TRP P 105      56.320   7.058  53.466  1.00  0.00      PROA H
ATOM   1393  C   TRP P 105      53.134  11.053  47.750  1.00  0.00      PROA C
ATOM   1394  O   TRP P 105      53.569  11.937  46.988  1.00  0.00      PROA O
ATOM   1395  N   ILE P 106      52.822   9.820  47.278  1.00  0.00      PROA N
ATOM   1396  HN  ILE P 106      52.300   9.178  47.835  1.00  0.00      PROA H
ATOM   1397  CA  ILE P 106      53.344   9.322  46.017  1.00  0.00      PROA C
ATOM   1398  HA  ILE P 106      54.096   9.952  45.565  1.00  0.00      PROA H
ATOM   1399  CB  ILE P 106      53.773   7.909  46.131  1.00  0.00      PROA C
ATOM   1400  HB  ILE P 106      52.940   7.338  46.593  1.00  0.00      PROA H
ATOM   1401  CG2 ILE P 106      54.174   7.347  44.792  1.00  0.00      PROA C
ATOM   1402 HG21 ILE P 106      53.270   6.997  44.249  1.00  0.00      PROA H
ATOM   1403 HG22 ILE P 106      54.802   6.442  44.934  1.00  0.00      PROA H
ATOM   1404 HG23 ILE P 106      54.803   8.039  44.191  1.00  0.00      PROA H
ATOM   1405  CG1 ILE P 106      55.013   7.867  47.094  1.00  0.00      PROA C
ATOM   1406 HG11 ILE P 106      55.380   6.821  47.176  1.00  0.00      PROA H
ATOM   1407 HG12 ILE P 106      54.659   8.215  48.088  1.00  0.00      PROA H
ATOM   1408  CD  ILE P 106      56.190   8.732  46.563  1.00  0.00      PROA C
ATOM   1409  HD1 ILE P 106      56.989   8.553  47.314  1.00  0.00      PROA H
ATOM   1410  HD2 ILE P 106      55.889   9.801  46.529  1.00  0.00      PROA H
ATOM   1411  HD3 ILE P 106      56.619   8.496  45.566  1.00  0.00      PROA H
ATOM   1412  C   ILE P 106      52.248   9.489  45.053  1.00  0.00      PROA C
ATOM   1413  O   ILE P 106      51.238   8.818  45.173  1.00  0.00      PROA O
ATOM   1414  N   LYS P 107      52.428  10.381  44.070  1.00  0.00      PROA N
ATOM   1415  HN  LYS P 107      53.139  11.077  44.130  1.00  0.00      PROA H
ATOM   1416  CA  LYS P 107      51.607  10.464  42.929  1.00  0.00      PROA C
ATOM   1417  HA  LYS P 107      50.607  10.668  43.283  1.00  0.00      PROA H
ATOM   1418  CB  LYS P 107      52.096  11.693  42.071  1.00  0.00      PROA C
ATOM   1419  HB1 LYS P 107      53.155  11.432  41.864  1.00  0.00      PROA H
ATOM   1420  HB2 LYS P 107      52.107  12.569  42.755  1.00  0.00      PROA H
ATOM   1421  CG  LYS P 107      51.363  12.012  40.788  1.00  0.00      PROA C
ATOM   1422  HG1 LYS P 107      51.501  11.243  39.998  1.00  0.00      PROA H
ATOM   1423  HG2 LYS P 107      51.871  12.952  40.483  1.00  0.00      PROA H
ATOM   1424  CD  LYS P 107      49.853  12.282  40.903  1.00  0.00      PROA C
ATOM   1425  HD1 LYS P 107      49.710  13.142  41.592  1.00  0.00      PROA H
ATOM   1426  HD2 LYS P 107      49.286  11.399  41.268  1.00  0.00      PROA H
ATOM   1427  CE  LYS P 107      49.171  12.773  39.621  1.00  0.00      PROA C
ATOM   1428  HE1 LYS P 107      49.631  13.690  39.194  1.00  0.00      PROA H
ATOM   1429  HE2 LYS P 107      48.128  12.965  39.952  1.00  0.00      PROA H
ATOM   1430  NZ  LYS P 107      49.085  11.702  38.594  1.00  0.00      PROA N
ATOM   1431  HZ1 LYS P 107      48.790  12.149  37.703  1.00  0.00      PROA H
ATOM   1432  HZ2 LYS P 107      48.625  10.797  38.820  1.00  0.00      PROA H
ATOM   1433  HZ3 LYS P 107      50.054  11.354  38.442  1.00  0.00      PROA H
ATOM   1434  C   LYS P 107      51.471   9.225  42.074  1.00  0.00      PROA C
ATOM   1435  O   LYS P 107      50.425   8.866  41.601  1.00  0.00      PROA O
ATOM   1436  N   GLN P 108      52.601   8.590  41.838  1.00  0.00      PROA N
ATOM   1437  HN  GLN P 108      53.395   8.885  42.364  1.00  0.00      PROA H
ATOM   1438  CA  GLN P 108      52.709   7.525  40.895  1.00  0.00      PROA C
ATOM   1439  HA  GLN P 108      51.888   6.831  41.004  1.00  0.00      PROA H
ATOM   1440  CB  GLN P 108      52.741   8.108  39.431  1.00  0.00      PROA C
ATOM   1441  HB1 GLN P 108      53.668   8.719  39.406  1.00  0.00      PROA H
ATOM   1442  HB2 GLN P 108      52.018   8.952  39.446  1.00  0.00      PROA H
ATOM   1443  CG  GLN P 108      52.521   7.179  38.278  1.00  0.00      PROA C
ATOM   1444  HG1 GLN P 108      53.437   6.562  38.155  1.00  0.00      PROA H
ATOM   1445  HG2 GLN P 108      52.357   7.752  37.340  1.00  0.00      PROA H
ATOM   1446  CD  GLN P 108      51.355   6.168  38.508  1.00  0.00      PROA C
ATOM   1447  OE1 GLN P 108      51.382   5.257  39.341  1.00  0.00      PROA O
ATOM   1448  NE2 GLN P 108      50.302   6.316  37.699  1.00  0.00      PROA N
ATOM   1449 HE21 GLN P 108      49.883   5.443  37.448  1.00  0.00      PROA H
ATOM   1450 HE22 GLN P 108      50.320   7.040  37.010  1.00  0.00      PROA H
ATOM   1451  C   GLN P 108      53.869   6.654  41.248  1.00  0.00      PROA C
ATOM   1452  O   GLN P 108      54.867   7.097  41.767  1.00  0.00      PROA O
ATOM   1453  N   VAL P 109      53.790   5.338  41.019  1.00  0.00      PROA N
ATOM   1454  HN  VAL P 109      52.995   4.964  40.547  1.00  0.00      PROA H
ATOM   1455  CA  VAL P 109      54.841   4.406  41.219  1.00  0.00      PROA C
ATOM   1456  HA  VAL P 109      55.736   4.999  41.338  1.00  0.00      PROA H
ATOM   1457  CB  VAL P 109      54.740   3.667  42.591  1.00  0.00      PROA C
ATOM   1458  HB  VAL P 109      54.720   4.288  43.512  1.00  0.00      PROA H
ATOM   1459  CG1 VAL P 109      53.406   2.928  42.537  1.00  0.00      PROA C
ATOM   1460 HG11 VAL P 109      52.614   3.706  42.515  1.00  0.00      PROA H
ATOM   1461 HG12 VAL P 109      53.212   2.296  43.430  1.00  0.00      PROA H
ATOM   1462 HG13 VAL P 109      53.261   2.349  41.600  1.00  0.00      PROA H
ATOM   1463  CG2 VAL P 109      55.956   2.742  42.741  1.00  0.00      PROA C
ATOM   1464 HG21 VAL P 109      56.036   2.267  43.742  1.00  0.00      PROA H
ATOM   1465 HG22 VAL P 109      56.863   3.382  42.707  1.00  0.00      PROA H
ATOM   1466 HG23 VAL P 109      56.131   1.856  42.093  1.00  0.00      PROA H
ATOM   1467  C   VAL P 109      55.022   3.495  40.040  1.00  0.00      PROA C
ATOM   1468  O   VAL P 109      54.069   2.874  39.547  1.00  0.00      PROA O
ATOM   1469  N   SER P 110      56.277   3.229  39.586  1.00  0.00      PROA N
ATOM   1470  HN  SER P 110      57.077   3.617  40.038  1.00  0.00      PROA H
ATOM   1471  CA  SER P 110      56.642   2.193  38.607  1.00  0.00      PROA C
ATOM   1472  HA  SER P 110      55.752   1.667  38.294  1.00  0.00      PROA H
ATOM   1473  CB  SER P 110      57.294   2.801  37.390  1.00  0.00      PROA C
ATOM   1474  HB1 SER P 110      58.239   3.369  37.524  1.00  0.00      PROA H
ATOM   1475  HB2 SER P 110      56.543   3.482  36.936  1.00  0.00      PROA H
ATOM   1476  OG  SER P 110      57.561   1.780  36.371  1.00  0.00      PROA O
ATOM   1477  HG1 SER P 110      58.316   2.008  35.823  1.00  0.00      PROA H
ATOM   1478  C   SER P 110      57.555   1.236  39.189  1.00  0.00      PROA C
ATOM   1479  O   SER P 110      58.607   1.541  39.732  1.00  0.00      PROA O
ATOM   1480  N   VAL P 111      57.214  -0.077  39.160  1.00  0.00      PROA N
ATOM   1481  HN  VAL P 111      56.451  -0.431  38.625  1.00  0.00      PROA H
ATOM   1482  CA  VAL P 111      57.983  -1.118  39.648  1.00  0.00      PROA C
ATOM   1483  HA  VAL P 111      58.773  -0.702  40.256  1.00  0.00      PROA H
ATOM   1484  CB  VAL P 111      57.189  -2.153  40.416  1.00  0.00      PROA C
ATOM   1485  HB  VAL P 111      56.311  -2.467  39.811  1.00  0.00      PROA H
ATOM   1486  CG1 VAL P 111      58.038  -3.419  40.653  1.00  0.00      PROA C
ATOM   1487 HG11 VAL P 111      58.993  -3.136  41.145  1.00  0.00      PROA H
ATOM   1488 HG12 VAL P 111      58.274  -3.934  39.697  1.00  0.00      PROA H
ATOM   1489 HG13 VAL P 111      57.519  -4.153  41.305  1.00  0.00      PROA H
ATOM   1490  CG2 VAL P 111      56.675  -1.501  41.757  1.00  0.00      PROA C
ATOM   1491 HG21 VAL P 111      56.471  -0.445  41.480  1.00  0.00      PROA H
ATOM   1492 HG22 VAL P 111      57.552  -1.410  42.433  1.00  0.00      PROA H
ATOM   1493 HG23 VAL P 111      55.831  -2.033  42.246  1.00  0.00      PROA H
ATOM   1494  C   VAL P 111      58.562  -1.809  38.373  1.00  0.00      PROA C
ATOM   1495  O   VAL P 111      57.829  -2.197  37.482  1.00  0.00      PROA O
ATOM   1496  N   ARG P 112      59.916  -1.956  38.276  1.00  0.00      PROA N
ATOM   1497  HN  ARG P 112      60.403  -1.749  39.121  1.00  0.00      PROA H
ATOM   1498  CA  ARG P 112      60.436  -2.789  37.164  1.00  0.00      PROA C
ATOM   1499  HA  ARG P 112      59.618  -3.278  36.655  1.00  0.00      PROA H
ATOM   1500  CB  ARG P 112      61.125  -1.944  36.125  1.00  0.00      PROA C
ATOM   1501  HB1 ARG P 112      61.658  -2.603  35.406  1.00  0.00      PROA H
ATOM   1502  HB2 ARG P 112      61.885  -1.305  36.622  1.00  0.00      PROA H
ATOM   1503  CG  ARG P 112      60.230  -1.020  35.256  1.00  0.00      PROA C
ATOM   1504  HG1 ARG P 112      60.891  -0.447  34.571  1.00  0.00      PROA H
ATOM   1505  HG2 ARG P 112      59.612  -0.343  35.883  1.00  0.00      PROA H
ATOM   1506  CD  ARG P 112      59.196  -1.721  34.348  1.00  0.00      PROA C
ATOM   1507  HD1 ARG P 112      58.354  -2.008  35.013  1.00  0.00      PROA H
ATOM   1508  HD2 ARG P 112      59.672  -2.535  33.761  1.00  0.00      PROA H
ATOM   1509  NE  ARG P 112      58.703  -0.558  33.442  1.00  0.00      PROA N
ATOM   1510  HE  ARG P 112      59.115   0.353  33.451  1.00  0.00      PROA H
ATOM   1511  CZ  ARG P 112      58.151  -0.824  32.262  1.00  0.00      PROA C
ATOM   1512  NH1 ARG P 112      57.897  -2.070  31.900  1.00  0.00      PROA N
ATOM   1513 HH11 ARG P 112      57.725  -2.726  32.635  1.00  0.00      PROA H
ATOM   1514 HH12 ARG P 112      57.506  -2.287  31.006  1.00  0.00      PROA H
ATOM   1515  NH2 ARG P 112      58.095   0.109  31.334  1.00  0.00      PROA N
ATOM   1516 HH21 ARG P 112      58.688   0.887  31.541  1.00  0.00      PROA H
ATOM   1517 HH22 ARG P 112      57.680  -0.049  30.438  1.00  0.00      PROA H
ATOM   1518  C   ARG P 112      61.328  -3.915  37.677  1.00  0.00      PROA C
ATOM   1519  O   ARG P 112      62.247  -3.735  38.475  1.00  0.00      PROA O
ATOM   1520  N   LYS P 113      60.931  -5.179  37.284  1.00  0.00      PROA N
ATOM   1521  HN  LYS P 113      60.192  -5.301  36.625  1.00  0.00      PROA H
ATOM   1522  CA  LYS P 113      61.646  -6.438  37.552  1.00  0.00      PROA C
ATOM   1523  HA  LYS P 113      61.734  -6.504  38.626  1.00  0.00      PROA H
ATOM   1524  CB  LYS P 113      60.746  -7.623  37.185  1.00  0.00      PROA C
ATOM   1525  HB1 LYS P 113      61.308  -8.572  37.317  1.00  0.00      PROA H
ATOM   1526  HB2 LYS P 113      60.477  -7.466  36.119  1.00  0.00      PROA H
ATOM   1527  CG  LYS P 113      59.627  -7.883  38.185  1.00  0.00      PROA C
ATOM   1528  HG1 LYS P 113      58.964  -6.998  38.085  1.00  0.00      PROA H
ATOM   1529  HG2 LYS P 113      60.150  -7.897  39.165  1.00  0.00      PROA H
ATOM   1530  CD  LYS P 113      58.795  -9.156  37.982  1.00  0.00      PROA C
ATOM   1531  HD1 LYS P 113      58.245  -9.509  38.880  1.00  0.00      PROA H
ATOM   1532  HD2 LYS P 113      59.478 -10.030  37.920  1.00  0.00      PROA H
ATOM   1533  CE  LYS P 113      57.871  -9.311  36.726  1.00  0.00      PROA C
ATOM   1534  HE1 LYS P 113      58.397  -9.292  35.748  1.00  0.00      PROA H
ATOM   1535  HE2 LYS P 113      57.090  -8.522  36.683  1.00  0.00      PROA H
ATOM   1536  NZ  LYS P 113      57.136 -10.563  36.673  1.00  0.00      PROA N
ATOM   1537  HZ1 LYS P 113      56.841 -10.712  35.687  1.00  0.00      PROA H
ATOM   1538  HZ2 LYS P 113      56.337 -10.560  37.338  1.00  0.00      PROA H
ATOM   1539  HZ3 LYS P 113      57.813 -11.319  36.904  1.00  0.00      PROA H
ATOM   1540  C   LYS P 113      63.018  -6.432  36.882  1.00  0.00      PROA C
ATOM   1541  O   LYS P 113      63.028  -6.225  35.671  1.00  0.00      PROA O
ATOM   1542  N   GLN P 114      64.113  -6.675  37.655  1.00  0.00      PROA N
ATOM   1543  HN  GLN P 114      64.003  -6.863  38.628  1.00  0.00      PROA H
ATOM   1544  CA  GLN P 114      65.389  -6.835  37.024  1.00  0.00      PROA C
ATOM   1545  HA  GLN P 114      65.292  -6.979  35.958  1.00  0.00      PROA H
ATOM   1546  CB  GLN P 114      66.321  -5.655  37.247  1.00  0.00      PROA C
ATOM   1547  HB1 GLN P 114      67.221  -5.932  36.657  1.00  0.00      PROA H
ATOM   1548  HB2 GLN P 114      66.641  -5.581  38.309  1.00  0.00      PROA H
ATOM   1549  CG  GLN P 114      65.825  -4.326  36.705  1.00  0.00      PROA C
ATOM   1550  HG1 GLN P 114      66.541  -3.550  37.049  1.00  0.00      PROA H
ATOM   1551  HG2 GLN P 114      64.838  -4.118  37.172  1.00  0.00      PROA H
ATOM   1552  CD  GLN P 114      65.685  -4.232  35.161  1.00  0.00      PROA C
ATOM   1553  OE1 GLN P 114      65.818  -5.182  34.464  1.00  0.00      PROA O
ATOM   1554  NE2 GLN P 114      65.307  -3.037  34.672  1.00  0.00      PROA N
ATOM   1555 HE21 GLN P 114      65.234  -2.254  35.289  1.00  0.00      PROA H
ATOM   1556 HE22 GLN P 114      65.140  -2.900  33.696  1.00  0.00      PROA H
ATOM   1557  C   GLN P 114      66.160  -8.121  37.437  1.00  0.00      PROA C
ATOM   1558  O   GLN P 114      66.162  -8.461  38.618  1.00  0.00      PROA O
ATOM   1559  N   TRP P 115      66.769  -8.870  36.493  1.00  0.00      PROA N
ATOM   1560  HN  TRP P 115      66.793  -8.503  35.566  1.00  0.00      PROA H
ATOM   1561  CA  TRP P 115      67.313 -10.218  36.599  1.00  0.00      PROA C
ATOM   1562  HA  TRP P 115      66.439 -10.814  36.817  1.00  0.00      PROA H
ATOM   1563  CB  TRP P 115      67.751 -10.708  35.145  1.00  0.00      PROA C
ATOM   1564  HB1 TRP P 115      68.801 -10.415  34.927  1.00  0.00      PROA H
ATOM   1565  HB2 TRP P 115      67.015 -10.252  34.449  1.00  0.00      PROA H
ATOM   1566  CG  TRP P 115      67.693 -12.160  35.063  1.00  0.00      PROA C
ATOM   1567  CD1 TRP P 115      66.684 -13.002  34.584  1.00  0.00      PROA C
ATOM   1568  HD1 TRP P 115      65.757 -12.576  34.230  1.00  0.00      PROA H
ATOM   1569  NE1 TRP P 115      66.961 -14.233  34.856  1.00  0.00      PROA N
ATOM   1570  HE1 TRP P 115      66.380 -14.976  34.604  1.00  0.00      PROA H
ATOM   1571  CE2 TRP P 115      68.291 -14.275  35.211  1.00  0.00      PROA C
ATOM   1572  CD2 TRP P 115      68.768 -13.035  35.460  1.00  0.00      PROA C
ATOM   1573  CE3 TRP P 115      70.101 -12.785  35.830  1.00  0.00      PROA C
ATOM   1574  HE3 TRP P 115      70.460 -11.769  35.907  1.00  0.00      PROA H
ATOM   1575  CZ3 TRP P 115      70.881 -13.857  36.055  1.00  0.00      PROA C
ATOM   1576  HZ3 TRP P 115      71.930 -13.756  36.293  1.00  0.00      PROA H
ATOM   1577  CZ2 TRP P 115      69.119 -15.353  35.400  1.00  0.00      PROA C
ATOM   1578  HZ2 TRP P 115      68.854 -16.398  35.342  1.00  0.00      PROA H
ATOM   1579  CH2 TRP P 115      70.494 -15.144  35.847  1.00  0.00      PROA C
ATOM   1580  HH2 TRP P 115      71.049 -16.001  36.197  1.00  0.00      PROA H
ATOM   1581  C   TRP P 115      68.365 -10.316  37.729  1.00  0.00      PROA C
ATOM   1582  O   TRP P 115      69.298  -9.509  37.764  1.00  0.00      PROA O
ATOM   1583  N   PRO P 116      68.306 -11.225  38.692  1.00  0.00      PROA N
ATOM   1584  CD  PRO P 116      69.598 -11.635  39.265  1.00  0.00      PROA C
ATOM   1585  HD1 PRO P 116      69.995 -10.821  39.908  1.00  0.00      PROA H
ATOM   1586  HD2 PRO P 116      70.348 -11.836  38.471  1.00  0.00      PROA H
ATOM   1587  CA  PRO P 116      67.315 -12.352  38.812  1.00  0.00      PROA C
ATOM   1588  HA  PRO P 116      66.739 -12.425  37.901  1.00  0.00      PROA H
ATOM   1589  CB  PRO P 116      68.286 -13.516  39.063  1.00  0.00      PROA C
ATOM   1590  HB1 PRO P 116      68.698 -13.855  38.088  1.00  0.00      PROA H
ATOM   1591  HB2 PRO P 116      67.862 -14.414  39.561  1.00  0.00      PROA H
ATOM   1592  CG  PRO P 116      69.410 -12.984  39.897  1.00  0.00      PROA C
ATOM   1593  HG1 PRO P 116      69.269 -12.724  40.968  1.00  0.00      PROA H
ATOM   1594  HG2 PRO P 116      70.296 -13.654  39.870  1.00  0.00      PROA H
ATOM   1595  C   PRO P 116      66.401 -12.015  39.899  1.00  0.00      PROA C
ATOM   1596  O   PRO P 116      65.250 -12.348  39.775  1.00  0.00      PROA O
ATOM   1597  N   ASP P 117      66.821 -11.320  40.948  1.00  0.00      PROA N
ATOM   1598  HN  ASP P 117      67.741 -10.950  41.054  1.00  0.00      PROA H
ATOM   1599  CA  ASP P 117      66.244 -11.382  42.283  1.00  0.00      PROA C
ATOM   1600  HA  ASP P 117      65.447 -12.103  42.392  1.00  0.00      PROA H
ATOM   1601  CB  ASP P 117      67.261 -11.910  43.343  1.00  0.00      PROA C
ATOM   1602  HB1 ASP P 117      67.782 -12.768  42.868  1.00  0.00      PROA H
ATOM   1603  HB2 ASP P 117      66.763 -12.213  44.288  1.00  0.00      PROA H
ATOM   1604  CG  ASP P 117      68.421 -10.897  43.481  1.00  0.00      PROA C
ATOM   1605  OD1 ASP P 117      68.672 -10.060  42.550  1.00  0.00      PROA O
ATOM   1606  OD2 ASP P 117      69.161 -11.092  44.416  1.00  0.00      PROA O
ATOM   1607  C   ASP P 117      65.683  -9.975  42.709  1.00  0.00      PROA C
ATOM   1608  O   ASP P 117      65.343  -9.772  43.862  1.00  0.00      PROA O
ATOM   1609  N   GLU P 118      65.560  -8.986  41.806  1.00  0.00      PROA N
ATOM   1610  HN  GLU P 118      65.624  -9.097  40.817  1.00  0.00      PROA H
ATOM   1611  CA  GLU P 118      65.478  -7.651  42.260  1.00  0.00      PROA C
ATOM   1612  HA  GLU P 118      65.354  -7.591  43.331  1.00  0.00      PROA H
ATOM   1613  CB  GLU P 118      66.854  -6.900  41.951  1.00  0.00      PROA C
ATOM   1614  HB1 GLU P 118      66.919  -6.982  40.845  1.00  0.00      PROA H
ATOM   1615  HB2 GLU P 118      67.626  -7.521  42.453  1.00  0.00      PROA H
ATOM   1616  CG  GLU P 118      66.911  -5.395  42.459  1.00  0.00      PROA C
ATOM   1617  HG1 GLU P 118      66.542  -5.462  43.505  1.00  0.00      PROA H
ATOM   1618  HG2 GLU P 118      66.228  -4.800  41.816  1.00  0.00      PROA H
ATOM   1619  CD  GLU P 118      68.404  -4.864  42.559  1.00  0.00      PROA C
ATOM   1620  OE1 GLU P 118      69.287  -5.547  43.228  1.00  0.00      PROA O
ATOM   1621  OE2 GLU P 118      68.768  -3.831  41.834  1.00  0.00      PROA O
ATOM   1622  C   GLU P 118      64.310  -6.900  41.686  1.00  0.00      PROA C
ATOM   1623  O   GLU P 118      64.130  -7.076  40.487  1.00  0.00      PROA O
ATOM   1624  N   LEU P 119      63.574  -6.111  42.412  1.00  0.00      PROA N
ATOM   1625  HN  LEU P 119      63.596  -6.300  43.390  1.00  0.00      PROA H
ATOM   1626  CA  LEU P 119      62.644  -5.073  41.890  1.00  0.00      PROA C
ATOM   1627  HA  LEU P 119      62.547  -5.267  40.832  1.00  0.00      PROA H
ATOM   1628  CB  LEU P 119      61.280  -5.092  42.631  1.00  0.00      PROA C
ATOM   1629  HB1 LEU P 119      60.704  -4.234  42.222  1.00  0.00      PROA H
ATOM   1630  HB2 LEU P 119      61.535  -4.932  43.700  1.00  0.00      PROA H
ATOM   1631  CG  LEU P 119      60.592  -6.501  42.597  1.00  0.00      PROA C
ATOM   1632  HG  LEU P 119      61.247  -7.123  41.949  1.00  0.00      PROA H
ATOM   1633  CD1 LEU P 119      60.447  -7.200  43.897  1.00  0.00      PROA C
ATOM   1634 HD11 LEU P 119      59.818  -8.116  43.898  1.00  0.00      PROA H
ATOM   1635 HD12 LEU P 119      59.963  -6.580  44.682  1.00  0.00      PROA H
ATOM   1636 HD13 LEU P 119      61.465  -7.527  44.196  1.00  0.00      PROA H
ATOM   1637  CD2 LEU P 119      59.176  -6.390  41.877  1.00  0.00      PROA C
ATOM   1638 HD21 LEU P 119      58.298  -5.971  42.412  1.00  0.00      PROA H
ATOM   1639 HD22 LEU P 119      58.910  -7.421  41.559  1.00  0.00      PROA H
ATOM   1640 HD23 LEU P 119      59.440  -5.682  41.063  1.00  0.00      PROA H
ATOM   1641  C   LEU P 119      63.371  -3.761  42.041  1.00  0.00      PROA C
ATOM   1642  O   LEU P 119      64.125  -3.424  42.964  1.00  0.00      PROA O
ATOM   1643  N   LYS P 120      63.109  -2.941  41.076  1.00  0.00      PROA N
ATOM   1644  HN  LYS P 120      62.700  -3.196  40.203  1.00  0.00      PROA H
ATOM   1645  CA  LYS P 120      63.355  -1.478  41.091  1.00  0.00      PROA C
ATOM   1646  HA  LYS P 120      64.188  -1.211  41.724  1.00  0.00      PROA H
ATOM   1647  CB  LYS P 120      64.017  -1.083  39.694  1.00  0.00      PROA C
ATOM   1648  HB1 LYS P 120      64.198   0.010  39.779  1.00  0.00      PROA H
ATOM   1649  HB2 LYS P 120      63.243  -1.195  38.905  1.00  0.00      PROA H
ATOM   1650  CG  LYS P 120      65.243  -1.803  39.019  1.00  0.00      PROA C
ATOM   1651  HG1 LYS P 120      65.410  -1.404  37.995  1.00  0.00      PROA H
ATOM   1652  HG2 LYS P 120      65.079  -2.901  39.016  1.00  0.00      PROA H
ATOM   1653  CD  LYS P 120      66.485  -1.502  39.980  1.00  0.00      PROA C
ATOM   1654  HD1 LYS P 120      66.382  -1.961  40.986  1.00  0.00      PROA H
ATOM   1655  HD2 LYS P 120      66.539  -0.413  40.189  1.00  0.00      PROA H
ATOM   1656  CE  LYS P 120      67.703  -2.153  39.266  1.00  0.00      PROA C
ATOM   1657  HE1 LYS P 120      67.819  -1.693  38.261  1.00  0.00      PROA H
ATOM   1658  HE2 LYS P 120      67.699  -3.262  39.192  1.00  0.00      PROA H
ATOM   1659  NZ  LYS P 120      68.940  -1.960  40.092  1.00  0.00      PROA N
ATOM   1660  HZ1 LYS P 120      68.771  -2.625  40.874  1.00  0.00      PROA H
ATOM   1661  HZ2 LYS P 120      69.001  -0.960  40.373  1.00  0.00      PROA H
ATOM   1662  HZ3 LYS P 120      69.801  -2.171  39.548  1.00  0.00      PROA H
ATOM   1663  C   LYS P 120      62.087  -0.701  41.335  1.00  0.00      PROA C
ATOM   1664  O   LYS P 120      61.105  -0.894  40.635  1.00  0.00      PROA O
ATOM   1665  N   ILE P 121      62.037   0.219  42.278  1.00  0.00      PROA N
ATOM   1666  HN  ILE P 121      62.867   0.371  42.810  1.00  0.00      PROA H
ATOM   1667  CA  ILE P 121      60.847   0.955  42.670  1.00  0.00      PROA C
ATOM   1668  HA  ILE P 121      60.028   0.764  41.992  1.00  0.00      PROA H
ATOM   1669  CB  ILE P 121      60.307   0.616  44.018  1.00  0.00      PROA C
ATOM   1670  HB  ILE P 121      61.131   0.828  44.733  1.00  0.00      PROA H
ATOM   1671  CG2 ILE P 121      59.167   1.637  44.301  1.00  0.00      PROA C
ATOM   1672 HG21 ILE P 121      58.216   1.327  43.816  1.00  0.00      PROA H
ATOM   1673 HG22 ILE P 121      59.464   2.691  44.114  1.00  0.00      PROA H
ATOM   1674 HG23 ILE P 121      58.957   1.703  45.390  1.00  0.00      PROA H
ATOM   1675  CG1 ILE P 121      59.806  -0.836  44.111  1.00  0.00      PROA C
ATOM   1676 HG11 ILE P 121      59.353  -1.062  43.122  1.00  0.00      PROA H
ATOM   1677 HG12 ILE P 121      59.029  -0.989  44.890  1.00  0.00      PROA H
ATOM   1678  CD  ILE P 121      60.930  -1.758  44.417  1.00  0.00      PROA C
ATOM   1679  HD1 ILE P 121      60.574  -2.810  44.444  1.00  0.00      PROA H
ATOM   1680  HD2 ILE P 121      61.338  -1.532  45.426  1.00  0.00      PROA H
ATOM   1681  HD3 ILE P 121      61.804  -1.802  43.732  1.00  0.00      PROA H
ATOM   1682  C   ILE P 121      61.201   2.476  42.380  1.00  0.00      PROA C
ATOM   1683  O   ILE P 121      62.048   3.252  42.944  1.00  0.00      PROA O
ATOM   1684  N   HSD P 122      60.589   2.947  41.268  1.00  0.00      PROA N
ATOM   1685  HN  HSD P 122      60.007   2.387  40.684  1.00  0.00      PROA H
ATOM   1686  CA  HSD P 122      60.691   4.351  40.851  1.00  0.00      PROA C
ATOM   1687  HA  HSD P 122      61.336   4.851  41.559  1.00  0.00      PROA H
ATOM   1688  CB  HSD P 122      61.307   4.517  39.445  1.00  0.00      PROA C
ATOM   1689  HB1 HSD P 122      60.727   3.873  38.749  1.00  0.00      PROA H
ATOM   1690  HB2 HSD P 122      62.363   4.178  39.508  1.00  0.00      PROA H
ATOM   1691  ND1 HSD P 122      60.348   6.656  38.319  1.00  0.00      PROA N
ATOM   1692  HD1 HSD P 122      59.433   6.266  38.213  1.00  0.00      PROA H
ATOM   1693  CG  HSD P 122      61.426   5.944  38.898  1.00  0.00      PROA C
ATOM   1694  CE1 HSD P 122      60.753   7.812  37.707  1.00  0.00      PROA C
ATOM   1695  HE1 HSD P 122      60.149   8.619  37.291  1.00  0.00      PROA H
ATOM   1696  NE2 HSD P 122      62.041   7.837  37.722  1.00  0.00      PROA N
ATOM   1697  CD2 HSD P 122      62.469   6.732  38.472  1.00  0.00      PROA C
ATOM   1698  HD2 HSD P 122      63.515   6.451  38.505  1.00  0.00      PROA H
ATOM   1699  C   HSD P 122      59.345   5.021  41.010  1.00  0.00      PROA C
ATOM   1700  O   HSD P 122      58.332   4.550  40.554  1.00  0.00      PROA O
ATOM   1701  N   LEU P 123      59.327   6.117  41.740  1.00  0.00      PROA N
ATOM   1702  HN  LEU P 123      60.138   6.600  42.061  1.00  0.00      PROA H
ATOM   1703  CA  LEU P 123      58.140   6.828  42.151  1.00  0.00      PROA C
ATOM   1704  HA  LEU P 123      57.298   6.583  41.520  1.00  0.00      PROA H
ATOM   1705  CB  LEU P 123      57.916   6.501  43.668  1.00  0.00      PROA C
ATOM   1706  HB1 LEU P 123      57.583   5.442  43.635  1.00  0.00      PROA H
ATOM   1707  HB2 LEU P 123      56.932   6.834  44.062  1.00  0.00      PROA H
ATOM   1708  CG  LEU P 123      59.171   6.386  44.663  1.00  0.00      PROA C
ATOM   1709  HG  LEU P 123      60.104   5.932  44.264  1.00  0.00      PROA H
ATOM   1710  CD1 LEU P 123      59.574   7.804  45.008  1.00  0.00      PROA C
ATOM   1711 HD11 LEU P 123      60.014   8.400  44.180  1.00  0.00      PROA H
ATOM   1712 HD12 LEU P 123      60.326   7.665  45.814  1.00  0.00      PROA H
ATOM   1713 HD13 LEU P 123      58.677   8.334  45.395  1.00  0.00      PROA H
ATOM   1714  CD2 LEU P 123      58.825   5.473  45.856  1.00  0.00      PROA C
ATOM   1715 HD21 LEU P 123      58.515   4.442  45.584  1.00  0.00      PROA H
ATOM   1716 HD22 LEU P 123      58.031   5.921  46.492  1.00  0.00      PROA H
ATOM   1717 HD23 LEU P 123      59.727   5.383  46.500  1.00  0.00      PROA H
ATOM   1718  C   LEU P 123      58.296   8.317  41.913  1.00  0.00      PROA C
ATOM   1719  O   LEU P 123      59.322   8.826  41.548  1.00  0.00      PROA O
ATOM   1720  N   VAL P 124      57.126   9.001  41.930  1.00  0.00      PROA N
ATOM   1721  HN  VAL P 124      56.275   8.501  42.070  1.00  0.00      PROA H
ATOM   1722  CA  VAL P 124      56.855  10.365  41.632  1.00  0.00      PROA C
ATOM   1723  HA  VAL P 124      57.815  10.831  41.466  1.00  0.00      PROA H
ATOM   1724  CB  VAL P 124      55.862  10.514  40.488  1.00  0.00      PROA C
ATOM   1725  HB  VAL P 124      54.973   9.906  40.757  1.00  0.00      PROA H
ATOM   1726  CG1 VAL P 124      55.358  11.931  40.176  1.00  0.00      PROA C
ATOM   1727 HG11 VAL P 124      54.780  12.453  40.968  1.00  0.00      PROA H
ATOM   1728 HG12 VAL P 124      54.720  11.883  39.267  1.00  0.00      PROA H
ATOM   1729 HG13 VAL P 124      56.224  12.582  39.930  1.00  0.00      PROA H
ATOM   1730  CG2 VAL P 124      56.499   9.861  39.208  1.00  0.00      PROA C
ATOM   1731 HG21 VAL P 124      57.368  10.539  39.065  1.00  0.00      PROA H
ATOM   1732 HG22 VAL P 124      55.902   9.831  38.271  1.00  0.00      PROA H
ATOM   1733 HG23 VAL P 124      57.016   8.888  39.345  1.00  0.00      PROA H
ATOM   1734  C   VAL P 124      56.159  11.056  42.859  1.00  0.00      PROA C
ATOM   1735  O   VAL P 124      55.153  10.462  43.349  1.00  0.00      PROA O
ATOM   1736  N   GLU P 125      56.716  12.106  43.494  1.00  0.00      PROA N
ATOM   1737  HN  GLU P 125      57.614  12.417  43.195  1.00  0.00      PROA H
ATOM   1738  CA  GLU P 125      56.175  12.737  44.742  1.00  0.00      PROA C
ATOM   1739  HA  GLU P 125      55.530  12.037  45.252  1.00  0.00      PROA H
ATOM   1740  CB  GLU P 125      57.310  13.352  45.635  1.00  0.00      PROA C
ATOM   1741  HB1 GLU P 125      56.938  14.026  46.436  1.00  0.00      PROA H
ATOM   1742  HB2 GLU P 125      57.885  14.003  44.942  1.00  0.00      PROA H
ATOM   1743  CG  GLU P 125      58.232  12.184  46.082  1.00  0.00      PROA C
ATOM   1744  HG1 GLU P 125      58.662  11.647  45.210  1.00  0.00      PROA H
ATOM   1745  HG2 GLU P 125      57.714  11.395  46.668  1.00  0.00      PROA H
ATOM   1746  CD  GLU P 125      59.458  12.531  46.837  1.00  0.00      PROA C
ATOM   1747  OE1 GLU P 125      59.855  13.712  46.957  1.00  0.00      PROA O
ATOM   1748  OE2 GLU P 125      60.214  11.640  47.378  1.00  0.00      PROA O
ATOM   1749  C   GLU P 125      55.266  13.900  44.372  1.00  0.00      PROA C
ATOM   1750  O   GLU P 125      55.596  14.633  43.362  1.00  0.00      PROA O
ATOM   1751  N   TYR P 126      54.201  14.099  45.159  1.00  0.00      PROA N
ATOM   1752  HN  TYR P 126      53.938  13.470  45.886  1.00  0.00      PROA H
ATOM   1753  CA  TYR P 126      53.381  15.286  45.036  1.00  0.00      PROA C
ATOM   1754  HA  TYR P 126      53.082  15.312  43.999  1.00  0.00      PROA H
ATOM   1755  CB  TYR P 126      52.010  15.183  45.794  1.00  0.00      PROA C
ATOM   1756  HB1 TYR P 126      51.613  16.220  45.811  1.00  0.00      PROA H
ATOM   1757  HB2 TYR P 126      52.151  15.019  46.884  1.00  0.00      PROA H
ATOM   1758  CG  TYR P 126      50.864  14.325  45.351  1.00  0.00      PROA C
ATOM   1759  CD1 TYR P 126      49.849  14.782  44.497  1.00  0.00      PROA C
ATOM   1760  HD1 TYR P 126      49.857  15.796  44.123  1.00  0.00      PROA H
ATOM   1761  CE1 TYR P 126      48.803  13.909  44.103  1.00  0.00      PROA C
ATOM   1762  HE1 TYR P 126      48.171  14.321  43.331  1.00  0.00      PROA H
ATOM   1763  CZ  TYR P 126      48.793  12.603  44.545  1.00  0.00      PROA C
ATOM   1764  OH  TYR P 126      47.842  11.702  44.007  1.00  0.00      PROA O
ATOM   1765  HH  TYR P 126      47.549  12.086  43.178  1.00  0.00      PROA H
ATOM   1766  CD2 TYR P 126      50.730  12.959  45.873  1.00  0.00      PROA C
ATOM   1767  HD2 TYR P 126      51.391  12.676  46.679  1.00  0.00      PROA H
ATOM   1768  CE2 TYR P 126      49.668  12.073  45.450  1.00  0.00      PROA C
ATOM   1769  HE2 TYR P 126      49.696  11.059  45.821  1.00  0.00      PROA H
ATOM   1770  C   TYR P 126      54.166  16.615  45.221  1.00  0.00      PROA C
ATOM   1771  O   TYR P 126      54.932  16.849  46.160  1.00  0.00      PROA O
ATOM   1772  N   VAL P 127      53.675  17.643  44.418  1.00  0.00      PROA N
ATOM   1773  HN  VAL P 127      52.886  17.436  43.845  1.00  0.00      PROA H
ATOM   1774  CA  VAL P 127      54.286  18.967  44.365  1.00  0.00      PROA C
ATOM   1775  HA  VAL P 127      55.202  18.994  44.936  1.00  0.00      PROA H
ATOM   1776  CB  VAL P 127      54.709  19.319  42.966  1.00  0.00      PROA C
ATOM   1777  HB  VAL P 127      53.796  19.346  42.334  1.00  0.00      PROA H
ATOM   1778  CG1 VAL P 127      55.332  20.737  42.982  1.00  0.00      PROA C
ATOM   1779 HG11 VAL P 127      55.865  20.907  42.022  1.00  0.00      PROA H
ATOM   1780 HG12 VAL P 127      56.024  20.811  43.848  1.00  0.00      PROA H
ATOM   1781 HG13 VAL P 127      54.490  21.462  42.972  1.00  0.00      PROA H
ATOM   1782  CG2 VAL P 127      55.802  18.420  42.464  1.00  0.00      PROA C
ATOM   1783 HG21 VAL P 127      56.675  18.517  43.144  1.00  0.00      PROA H
ATOM   1784 HG22 VAL P 127      55.964  18.740  41.413  1.00  0.00      PROA H
ATOM   1785 HG23 VAL P 127      55.381  17.392  42.448  1.00  0.00      PROA H
ATOM   1786  C   VAL P 127      53.399  20.026  45.016  1.00  0.00      PROA C
ATOM   1787  O   VAL P 127      52.432  20.461  44.420  1.00  0.00      PROA O
ATOM   1788  N   PRO P 128      53.836  20.517  46.225  1.00  0.00      PROA N
ATOM   1789  CD  PRO P 128      55.167  20.329  46.897  1.00  0.00      PROA C
ATOM   1790  HD1 PRO P 128      55.941  20.447  46.109  1.00  0.00      PROA H
ATOM   1791  HD2 PRO P 128      55.109  19.304  47.323  1.00  0.00      PROA H
ATOM   1792  CA  PRO P 128      53.022  21.498  46.872  1.00  0.00      PROA C
ATOM   1793  HA  PRO P 128      51.992  21.176  46.906  1.00  0.00      PROA H
ATOM   1794  CB  PRO P 128      53.638  21.634  48.257  1.00  0.00      PROA C
ATOM   1795  HB1 PRO P 128      53.410  20.733  48.867  1.00  0.00      PROA H
ATOM   1796  HB2 PRO P 128      53.330  22.553  48.799  1.00  0.00      PROA H
ATOM   1797  CG  PRO P 128      55.131  21.473  47.990  1.00  0.00      PROA C
ATOM   1798  HG1 PRO P 128      55.529  22.410  47.545  1.00  0.00      PROA H
ATOM   1799  HG2 PRO P 128      55.770  21.247  48.871  1.00  0.00      PROA H
ATOM   1800  C   PRO P 128      52.950  22.866  46.210  1.00  0.00      PROA C
ATOM   1801  O   PRO P 128      53.998  23.425  45.931  1.00  0.00      PROA O
ATOM   1802  N   ILE P 129      51.780  23.456  46.010  1.00  0.00      PROA N
ATOM   1803  HN  ILE P 129      50.973  22.891  46.166  1.00  0.00      PROA H
ATOM   1804  CA  ILE P 129      51.524  24.922  45.800  1.00  0.00      PROA C
ATOM   1805  HA  ILE P 129      52.470  25.356  45.513  1.00  0.00      PROA H
ATOM   1806  CB  ILE P 129      50.399  25.080  44.808  1.00  0.00      PROA C
ATOM   1807  HB  ILE P 129      50.499  24.279  44.044  1.00  0.00      PROA H
ATOM   1808  CG2 ILE P 129      49.085  24.574  45.419  1.00  0.00      PROA C
ATOM   1809 HG21 ILE P 129      48.323  24.563  44.611  1.00  0.00      PROA H
ATOM   1810 HG22 ILE P 129      48.640  25.161  46.251  1.00  0.00      PROA H
ATOM   1811 HG23 ILE P 129      49.033  23.502  45.703  1.00  0.00      PROA H
ATOM   1812  CG1 ILE P 129      50.341  26.554  44.289  1.00  0.00      PROA C
ATOM   1813 HG11 ILE P 129      51.342  26.918  43.971  1.00  0.00      PROA H
ATOM   1814 HG12 ILE P 129      50.034  27.054  45.232  1.00  0.00      PROA H
ATOM   1815  CD  ILE P 129      49.277  26.826  43.169  1.00  0.00      PROA C
ATOM   1816  HD1 ILE P 129      49.646  26.516  42.168  1.00  0.00      PROA H
ATOM   1817  HD2 ILE P 129      48.902  27.871  43.205  1.00  0.00      PROA H
ATOM   1818  HD3 ILE P 129      48.393  26.202  43.422  1.00  0.00      PROA H
ATOM   1819  C   ILE P 129      51.253  25.500  47.184  1.00  0.00      PROA C
ATOM   1820  O   ILE P 129      51.371  26.690  47.469  1.00  0.00      PROA O
ATOM   1821  N   ALA P 130      50.840  24.590  48.139  1.00  0.00      PROA N
ATOM   1822  HN  ALA P 130      50.638  23.635  47.936  1.00  0.00      PROA H
ATOM   1823  CA  ALA P 130      50.526  25.144  49.440  1.00  0.00      PROA C
ATOM   1824  HA  ALA P 130      51.229  25.905  49.744  1.00  0.00      PROA H
ATOM   1825  CB  ALA P 130      49.154  25.749  49.489  1.00  0.00      PROA C
ATOM   1826  HB1 ALA P 130      49.169  26.783  49.084  1.00  0.00      PROA H
ATOM   1827  HB2 ALA P 130      48.952  25.991  50.554  1.00  0.00      PROA H
ATOM   1828  HB3 ALA P 130      48.417  25.015  49.100  1.00  0.00      PROA H
ATOM   1829  C   ALA P 130      50.574  23.991  50.425  1.00  0.00      PROA C
ATOM   1830  O   ALA P 130      50.588  22.782  50.114  1.00  0.00      PROA O
ATOM   1831  N   ARG P 131      50.476  24.416  51.699  1.00  0.00      PROA N
ATOM   1832  HN  ARG P 131      50.588  25.358  52.008  1.00  0.00      PROA H
ATOM   1833  CA  ARG P 131      49.942  23.637  52.863  1.00  0.00      PROA C
ATOM   1834  HA  ARG P 131      50.105  22.588  52.661  1.00  0.00      PROA H
ATOM   1835  CB  ARG P 131      50.513  23.848  54.265  1.00  0.00      PROA C
ATOM   1836  HB1 ARG P 131      50.087  23.305  55.136  1.00  0.00      PROA H
ATOM   1837  HB2 ARG P 131      50.345  24.929  54.461  1.00  0.00      PROA H
ATOM   1838  CG  ARG P 131      52.092  23.593  54.214  1.00  0.00      PROA C
ATOM   1839  HG1 ARG P 131      52.556  23.791  53.224  1.00  0.00      PROA H
ATOM   1840  HG2 ARG P 131      52.203  22.521  54.487  1.00  0.00      PROA H
ATOM   1841  CD  ARG P 131      52.988  24.169  55.373  1.00  0.00      PROA C
ATOM   1842  HD1 ARG P 131      52.729  23.907  56.421  1.00  0.00      PROA H
ATOM   1843  HD2 ARG P 131      52.937  25.279  55.353  1.00  0.00      PROA H
ATOM   1844  NE  ARG P 131      54.484  23.883  55.102  1.00  0.00      PROA N
ATOM   1845  HE  ARG P 131      55.122  24.539  54.699  1.00  0.00      PROA H
ATOM   1846  CZ  ARG P 131      55.063  22.706  55.294  1.00  0.00      PROA C
ATOM   1847  NH1 ARG P 131      54.363  21.768  55.905  1.00  0.00      PROA N
ATOM   1848 HH11 ARG P 131      53.446  21.882  56.288  1.00  0.00      PROA H
ATOM   1849 HH12 ARG P 131      54.906  20.947  56.080  1.00  0.00      PROA H
ATOM   1850  NH2 ARG P 131      56.234  22.415  54.817  1.00  0.00      PROA N
ATOM   1851 HH21 ARG P 131      56.750  23.190  54.452  1.00  0.00      PROA H
ATOM   1852 HH22 ARG P 131      56.715  21.601  55.141  1.00  0.00      PROA H
ATOM   1853  C   ARG P 131      48.456  23.623  52.949  1.00  0.00      PROA C
ATOM   1854  O   ARG P 131      47.769  24.504  52.425  1.00  0.00      PROA O
ATOM   1855  N   TRP P 132      47.849  22.639  53.607  1.00  0.00      PROA N
ATOM   1856  HN  TRP P 132      48.392  21.864  53.922  1.00  0.00      PROA H
ATOM   1857  CA  TRP P 132      46.438  22.562  53.614  1.00  0.00      PROA C
ATOM   1858  HA  TRP P 132      46.031  23.560  53.550  1.00  0.00      PROA H
ATOM   1859  CB  TRP P 132      45.787  21.768  52.443  1.00  0.00      PROA C
ATOM   1860  HB1 TRP P 132      46.275  20.771  52.393  1.00  0.00      PROA H
ATOM   1861  HB2 TRP P 132      45.979  22.353  51.518  1.00  0.00      PROA H
ATOM   1862  CG  TRP P 132      44.333  21.468  52.580  1.00  0.00      PROA C
ATOM   1863  CD1 TRP P 132      43.647  20.316  53.059  1.00  0.00      PROA C
ATOM   1864  HD1 TRP P 132      43.954  19.288  53.182  1.00  0.00      PROA H
ATOM   1865  NE1 TRP P 132      42.351  20.656  53.288  1.00  0.00      PROA N
ATOM   1866  HE1 TRP P 132      41.672  20.326  53.907  1.00  0.00      PROA H
ATOM   1867  CE2 TRP P 132      42.166  22.002  53.137  1.00  0.00      PROA C
ATOM   1868  CD2 TRP P 132      43.352  22.553  52.556  1.00  0.00      PROA C
ATOM   1869  CE3 TRP P 132      43.328  23.929  52.089  1.00  0.00      PROA C
ATOM   1870  HE3 TRP P 132      44.108  24.500  51.607  1.00  0.00      PROA H
ATOM   1871  CZ3 TRP P 132      42.167  24.603  52.217  1.00  0.00      PROA C
ATOM   1872  HZ3 TRP P 132      42.047  25.654  52.000  1.00  0.00      PROA H
ATOM   1873  CZ2 TRP P 132      40.944  22.690  53.010  1.00  0.00      PROA C
ATOM   1874  HZ2 TRP P 132      40.036  22.198  53.326  1.00  0.00      PROA H
ATOM   1875  CH2 TRP P 132      40.951  24.025  52.688  1.00  0.00      PROA C
ATOM   1876  HH2 TRP P 132      40.122  24.669  52.942  1.00  0.00      PROA H
ATOM   1877  C   TRP P 132      46.021  22.100  55.030  1.00  0.00      PROA C
ATOM   1878  O   TRP P 132      46.512  21.096  55.472  1.00  0.00      PROA O
ATOM   1879  N   ASN P 133      45.169  22.884  55.810  1.00  0.00      PROA N
ATOM   1880  HN  ASN P 133      44.756  23.695  55.404  1.00  0.00      PROA H
ATOM   1881  CA  ASN P 133      44.722  22.710  57.132  1.00  0.00      PROA C
ATOM   1882  HA  ASN P 133      44.680  23.742  57.448  1.00  0.00      PROA H
ATOM   1883  CB  ASN P 133      43.300  22.012  57.216  1.00  0.00      PROA C
ATOM   1884  HB1 ASN P 133      42.948  21.723  58.230  1.00  0.00      PROA H
ATOM   1885  HB2 ASN P 133      43.315  20.989  56.783  1.00  0.00      PROA H
ATOM   1886  CG  ASN P 133      42.222  22.843  56.551  1.00  0.00      PROA C
ATOM   1887  OD1 ASN P 133      42.280  24.095  56.423  1.00  0.00      PROA O
ATOM   1888  ND2 ASN P 133      41.047  22.238  56.408  1.00  0.00      PROA N
ATOM   1889 HD21 ASN P 133      40.323  22.870  56.129  1.00  0.00      PROA H
ATOM   1890 HD22 ASN P 133      40.890  21.318  56.766  1.00  0.00      PROA H
ATOM   1891  C   ASN P 133      45.646  22.003  58.111  1.00  0.00      PROA C
ATOM   1892  O   ASN P 133      45.310  20.993  58.723  1.00  0.00      PROA O
ATOM   1893  N   ASP P 134      46.756  22.700  58.468  1.00  0.00      PROA N
ATOM   1894  HN  ASP P 134      46.705  23.653  58.182  1.00  0.00      PROA H
ATOM   1895  CA  ASP P 134      47.785  22.361  59.382  1.00  0.00      PROA C
ATOM   1896  HA  ASP P 134      48.404  23.246  59.386  1.00  0.00      PROA H
ATOM   1897  CB  ASP P 134      47.324  22.077  60.916  1.00  0.00      PROA C
ATOM   1898  HB1 ASP P 134      48.210  21.762  61.507  1.00  0.00      PROA H
ATOM   1899  HB2 ASP P 134      46.576  21.255  60.915  1.00  0.00      PROA H
ATOM   1900  CG  ASP P 134      46.769  23.365  61.409  1.00  0.00      PROA C
ATOM   1901  OD1 ASP P 134      45.599  23.355  61.836  1.00  0.00      PROA O
ATOM   1902  OD2 ASP P 134      47.429  24.406  61.311  1.00  0.00      PROA O
ATOM   1903  C   ASP P 134      48.715  21.247  58.968  1.00  0.00      PROA C
ATOM   1904  O   ASP P 134      49.916  21.429  58.694  1.00  0.00      PROA O
ATOM   1905  N   GLN P 135      48.170  19.993  58.929  1.00  0.00      PROA N
ATOM   1906  HN  GLN P 135      47.240  19.893  59.274  1.00  0.00      PROA H
ATOM   1907  CA  GLN P 135      48.939  18.799  58.836  1.00  0.00      PROA C
ATOM   1908  HA  GLN P 135      49.871  19.004  59.341  1.00  0.00      PROA H
ATOM   1909  CB  GLN P 135      48.108  17.602  59.510  1.00  0.00      PROA C
ATOM   1910  HB1 GLN P 135      48.790  16.728  59.589  1.00  0.00      PROA H
ATOM   1911  HB2 GLN P 135      47.205  17.419  58.890  1.00  0.00      PROA H
ATOM   1912  CG  GLN P 135      47.680  17.936  60.994  1.00  0.00      PROA C
ATOM   1913  HG1 GLN P 135      47.038  17.136  61.420  1.00  0.00      PROA H
ATOM   1914  HG2 GLN P 135      47.131  18.898  61.079  1.00  0.00      PROA H
ATOM   1915  CD  GLN P 135      48.831  18.212  61.932  1.00  0.00      PROA C
ATOM   1916  OE1 GLN P 135      49.050  19.369  62.391  1.00  0.00      PROA O
ATOM   1917  NE2 GLN P 135      49.555  17.161  62.322  1.00  0.00      PROA N
ATOM   1918 HE21 GLN P 135      50.292  17.326  62.977  1.00  0.00      PROA H
ATOM   1919 HE22 GLN P 135      49.186  16.261  62.088  1.00  0.00      PROA H
ATOM   1920  C   GLN P 135      49.336  18.299  57.403  1.00  0.00      PROA C
ATOM   1921  O   GLN P 135      50.119  17.382  57.261  1.00  0.00      PROA O
ATOM   1922  N   HSD P 136      48.737  18.819  56.329  1.00  0.00      PROA N
ATOM   1923  HN  HSD P 136      48.101  19.580  56.426  1.00  0.00      PROA H
ATOM   1924  CA  HSD P 136      48.818  18.250  55.017  1.00  0.00      PROA C
ATOM   1925  HA  HSD P 136      49.391  17.338  54.937  1.00  0.00      PROA H
ATOM   1926  CB  HSD P 136      47.309  17.987  54.538  1.00  0.00      PROA C
ATOM   1927  HB1 HSD P 136      47.417  17.236  53.727  1.00  0.00      PROA H
ATOM   1928  HB2 HSD P 136      46.783  18.948  54.347  1.00  0.00      PROA H
ATOM   1929  ND1 HSD P 136      45.423  18.189  56.269  1.00  0.00      PROA N
ATOM   1930  HD1 HSD P 136      45.273  19.178  56.259  1.00  0.00      PROA H
ATOM   1931  CG  HSD P 136      46.417  17.498  55.627  1.00  0.00      PROA C
ATOM   1932  CE1 HSD P 136      44.766  17.246  57.069  1.00  0.00      PROA C
ATOM   1933  HE1 HSD P 136      43.901  17.498  57.682  1.00  0.00      PROA H
ATOM   1934  NE2 HSD P 136      45.292  16.049  56.936  1.00  0.00      PROA N
ATOM   1935  CD2 HSD P 136      46.298  16.178  56.013  1.00  0.00      PROA C
ATOM   1936  HD2 HSD P 136      46.930  15.363  55.682  1.00  0.00      PROA H
ATOM   1937  C   HSD P 136      49.358  19.318  54.063  1.00  0.00      PROA C
ATOM   1938  O   HSD P 136      49.697  20.430  54.419  1.00  0.00      PROA O
ATOM   1939  N   MET P 137      49.450  18.906  52.841  1.00  0.00      PROA N
ATOM   1940  HN  MET P 137      49.130  18.039  52.465  1.00  0.00      PROA H
ATOM   1941  CA  MET P 137      49.842  19.761  51.784  1.00  0.00      PROA C
ATOM   1942  HA  MET P 137      49.608  20.771  52.087  1.00  0.00      PROA H
ATOM   1943  CB  MET P 137      51.436  19.612  51.516  1.00  0.00      PROA C
ATOM   1944  HB1 MET P 137      51.672  19.821  50.450  1.00  0.00      PROA H
ATOM   1945  HB2 MET P 137      51.698  18.558  51.752  1.00  0.00      PROA H
ATOM   1946  CG  MET P 137      52.263  20.524  52.506  1.00  0.00      PROA C
ATOM   1947  HG1 MET P 137      51.883  20.367  53.538  1.00  0.00      PROA H
ATOM   1948  HG2 MET P 137      52.053  21.558  52.157  1.00  0.00      PROA H
ATOM   1949  SD  MET P 137      54.038  20.284  52.371  1.00  0.00      PROA S
ATOM   1950  CE  MET P 137      54.057  18.602  53.089  1.00  0.00      PROA C
ATOM   1951  HE1 MET P 137      53.711  18.515  54.142  1.00  0.00      PROA H
ATOM   1952  HE2 MET P 137      55.079  18.173  53.015  1.00  0.00      PROA H
ATOM   1953  HE3 MET P 137      53.431  17.923  52.472  1.00  0.00      PROA H
ATOM   1954  C   MET P 137      49.025  19.475  50.531  1.00  0.00      PROA C
ATOM   1955  O   MET P 137      48.322  18.413  50.315  1.00  0.00      PROA O
ATOM   1956  N   VAL P 138      49.061  20.443  49.630  1.00  0.00      PROA N
ATOM   1957  HN  VAL P 138      49.421  21.347  49.848  1.00  0.00      PROA H
ATOM   1958  CA  VAL P 138      48.275  20.371  48.408  1.00  0.00      PROA C
ATOM   1959  HA  VAL P 138      48.045  19.345  48.161  1.00  0.00      PROA H
ATOM   1960  CB  VAL P 138      46.883  20.981  48.541  1.00  0.00      PROA C
ATOM   1961  HB  VAL P 138      46.378  20.658  49.477  1.00  0.00      PROA H
ATOM   1962  CG1 VAL P 138      46.904  22.479  48.734  1.00  0.00      PROA C
ATOM   1963 HG11 VAL P 138      47.687  22.878  49.414  1.00  0.00      PROA H
ATOM   1964 HG12 VAL P 138      45.925  22.882  49.069  1.00  0.00      PROA H
ATOM   1965 HG13 VAL P 138      47.138  22.975  47.768  1.00  0.00      PROA H
ATOM   1966  CG2 VAL P 138      45.888  20.427  47.520  1.00  0.00      PROA C
ATOM   1967 HG21 VAL P 138      46.217  20.451  46.459  1.00  0.00      PROA H
ATOM   1968 HG22 VAL P 138      44.976  21.061  47.564  1.00  0.00      PROA H
ATOM   1969 HG23 VAL P 138      45.689  19.362  47.766  1.00  0.00      PROA H
ATOM   1970  C   VAL P 138      49.011  20.823  47.137  1.00  0.00      PROA C
ATOM   1971  O   VAL P 138      49.752  21.781  47.066  1.00  0.00      PROA O
ATOM   1972  N   ASP P 139      48.765  20.069  46.068  1.00  0.00      PROA N
ATOM   1973  HN  ASP P 139      48.134  19.300  46.136  1.00  0.00      PROA H
ATOM   1974  CA  ASP P 139      49.054  20.450  44.674  1.00  0.00      PROA C
ATOM   1975  HA  ASP P 139      50.054  20.854  44.710  1.00  0.00      PROA H
ATOM   1976  CB  ASP P 139      49.103  19.107  43.898  1.00  0.00      PROA C
ATOM   1977  HB1 ASP P 139      48.861  18.313  44.636  1.00  0.00      PROA H
ATOM   1978  HB2 ASP P 139      50.172  19.109  43.594  1.00  0.00      PROA H
ATOM   1979  CG  ASP P 139      48.224  18.984  42.745  1.00  0.00      PROA C
ATOM   1980  OD1 ASP P 139      47.017  19.170  42.860  1.00  0.00      PROA O
ATOM   1981  OD2 ASP P 139      48.772  18.621  41.645  1.00  0.00      PROA O
ATOM   1982  C   ASP P 139      48.153  21.506  44.041  1.00  0.00      PROA C
ATOM   1983  O   ASP P 139      47.194  21.982  44.657  1.00  0.00      PROA O
ATOM   1984  N   ALA P 140      48.547  21.998  42.764  1.00  0.00      PROA N
ATOM   1985  HN  ALA P 140      49.331  21.611  42.284  1.00  0.00      PROA H
ATOM   1986  CA  ALA P 140      47.845  23.081  42.027  1.00  0.00      PROA C
ATOM   1987  HA  ALA P 140      47.680  23.825  42.792  1.00  0.00      PROA H
ATOM   1988  CB  ALA P 140      48.739  23.672  40.884  1.00  0.00      PROA C
ATOM   1989  HB1 ALA P 140      48.965  22.898  40.119  1.00  0.00      PROA H
ATOM   1990  HB2 ALA P 140      49.590  24.211  41.351  1.00  0.00      PROA H
ATOM   1991  HB3 ALA P 140      48.166  24.446  40.331  1.00  0.00      PROA H
ATOM   1992  C   ALA P 140      46.452  22.686  41.493  1.00  0.00      PROA C
ATOM   1993  O   ALA P 140      45.582  23.553  41.349  1.00  0.00      PROA O
ATOM   1994  N   GLU P 141      46.220  21.395  41.224  1.00  0.00      PROA N
ATOM   1995  HN  GLU P 141      46.791  20.687  41.633  1.00  0.00      PROA H
ATOM   1996  CA  GLU P 141      45.015  20.942  40.628  1.00  0.00      PROA C
ATOM   1997  HA  GLU P 141      44.582  21.726  40.025  1.00  0.00      PROA H
ATOM   1998  CB  GLU P 141      45.192  19.731  39.607  1.00  0.00      PROA C
ATOM   1999  HB1 GLU P 141      44.199  19.351  39.284  1.00  0.00      PROA H
ATOM   2000  HB2 GLU P 141      45.730  18.871  40.062  1.00  0.00      PROA H
ATOM   2001  CG  GLU P 141      45.955  20.172  38.393  1.00  0.00      PROA C
ATOM   2002  HG1 GLU P 141      47.031  20.421  38.508  1.00  0.00      PROA H
ATOM   2003  HG2 GLU P 141      45.618  21.155  38.000  1.00  0.00      PROA H
ATOM   2004  CD  GLU P 141      45.700  19.160  37.307  1.00  0.00      PROA C
ATOM   2005  OE1 GLU P 141      44.819  19.448  36.456  1.00  0.00      PROA O
ATOM   2006  OE2 GLU P 141      46.343  18.041  37.160  1.00  0.00      PROA O
ATOM   2007  C   GLU P 141      44.033  20.534  41.702  1.00  0.00      PROA C
ATOM   2008  O   GLU P 141      42.955  20.069  41.444  1.00  0.00      PROA O
ATOM   2009  N   GLY P 142      44.411  20.666  42.971  1.00  0.00      PROA N
ATOM   2010  HN  GLY P 142      45.340  21.015  43.062  1.00  0.00      PROA H
ATOM   2011  CA  GLY P 142      43.612  20.495  44.103  1.00  0.00      PROA C
ATOM   2012  HA1 GLY P 142      42.574  20.670  43.865  1.00  0.00      PROA H
ATOM   2013  HA2 GLY P 142      43.983  21.139  44.887  1.00  0.00      PROA H
ATOM   2014  C   GLY P 142      43.775  19.074  44.689  1.00  0.00      PROA C
ATOM   2015  O   GLY P 142      42.934  18.703  45.476  1.00  0.00      PROA O
ATOM   2016  N   ASN P 143      44.910  18.306  44.448  1.00  0.00      PROA N
ATOM   2017  HN  ASN P 143      45.603  18.662  43.826  1.00  0.00      PROA H
ATOM   2018  CA  ASN P 143      45.115  17.027  45.065  1.00  0.00      PROA C
ATOM   2019  HA  ASN P 143      44.146  16.561  45.165  1.00  0.00      PROA H
ATOM   2020  CB  ASN P 143      46.122  16.156  44.133  1.00  0.00      PROA C
ATOM   2021  HB1 ASN P 143      46.142  15.171  44.647  1.00  0.00      PROA H
ATOM   2022  HB2 ASN P 143      47.159  16.548  44.069  1.00  0.00      PROA H
ATOM   2023  CG  ASN P 143      45.528  16.064  42.781  1.00  0.00      PROA C
ATOM   2024  OD1 ASN P 143      44.470  15.457  42.601  1.00  0.00      PROA O
ATOM   2025  ND2 ASN P 143      46.144  16.697  41.741  1.00  0.00      PROA N
ATOM   2026 HD21 ASN P 143      46.926  17.289  41.941  1.00  0.00      PROA H
ATOM   2027 HD22 ASN P 143      45.746  16.471  40.852  1.00  0.00      PROA H
ATOM   2028  C   ASN P 143      45.752  17.039  46.480  1.00  0.00      PROA C
ATOM   2029  O   ASN P 143      46.901  17.504  46.609  1.00  0.00      PROA O
ATOM   2030  N   THR P 144      45.116  16.545  47.549  1.00  0.00      PROA N
ATOM   2031  HN  THR P 144      44.207  16.136  47.572  1.00  0.00      PROA H
ATOM   2032  CA  THR P 144      45.711  16.619  48.861  1.00  0.00      PROA C
ATOM   2033  HA  THR P 144      46.290  17.529  48.924  1.00  0.00      PROA H
ATOM   2034  CB  THR P 144      44.685  16.515  49.985  1.00  0.00      PROA C
ATOM   2035  HB  THR P 144      45.149  16.071  50.891  1.00  0.00      PROA H
ATOM   2036  OG1 THR P 144      43.535  15.723  49.737  1.00  0.00      PROA O
ATOM   2037  HG1 THR P 144      43.566  15.026  50.397  1.00  0.00      PROA H
ATOM   2038  CG2 THR P 144      44.185  17.820  50.445  1.00  0.00      PROA C
ATOM   2039 HG21 THR P 144      44.946  18.622  50.336  1.00  0.00      PROA H
ATOM   2040 HG22 THR P 144      43.745  17.757  51.463  1.00  0.00      PROA H
ATOM   2041 HG23 THR P 144      43.452  18.239  49.722  1.00  0.00      PROA H
ATOM   2042  C   THR P 144      46.722  15.539  49.101  1.00  0.00      PROA C
ATOM   2043  O   THR P 144      46.628  14.474  48.485  1.00  0.00      PROA O
ATOM   2044  N   PHE P 145      47.620  15.747  50.051  1.00  0.00      PROA N
ATOM   2045  HN  PHE P 145      47.796  16.651  50.432  1.00  0.00      PROA H
ATOM   2046  CA  PHE P 145      48.536  14.746  50.436  1.00  0.00      PROA C
ATOM   2047  HA  PHE P 145      47.951  13.843  50.525  1.00  0.00      PROA H
ATOM   2048  CB  PHE P 145      49.630  14.494  49.313  1.00  0.00      PROA C
ATOM   2049  HB1 PHE P 145      49.127  14.330  48.336  1.00  0.00      PROA H
ATOM   2050  HB2 PHE P 145      50.163  13.524  49.406  1.00  0.00      PROA H
ATOM   2051  CG  PHE P 145      50.613  15.562  49.164  1.00  0.00      PROA C
ATOM   2052  CD1 PHE P 145      50.231  16.743  48.454  1.00  0.00      PROA C
ATOM   2053  HD1 PHE P 145      49.203  16.793  48.127  1.00  0.00      PROA H
ATOM   2054  CE1 PHE P 145      51.306  17.749  48.225  1.00  0.00      PROA C
ATOM   2055  HE1 PHE P 145      51.004  18.626  47.671  1.00  0.00      PROA H
ATOM   2056  CZ  PHE P 145      52.550  17.567  48.856  1.00  0.00      PROA C
ATOM   2057  HZ  PHE P 145      53.274  18.356  48.715  1.00  0.00      PROA H
ATOM   2058  CD2 PHE P 145      51.874  15.384  49.722  1.00  0.00      PROA C
ATOM   2059  HD2 PHE P 145      52.152  14.493  50.265  1.00  0.00      PROA H
ATOM   2060  CE2 PHE P 145      52.852  16.354  49.461  1.00  0.00      PROA C
ATOM   2061  HE2 PHE P 145      53.839  16.111  49.827  1.00  0.00      PROA H
ATOM   2062  C   PHE P 145      49.114  15.026  51.807  1.00  0.00      PROA C
ATOM   2063  O   PHE P 145      48.872  16.017  52.493  1.00  0.00      PROA O
ATOM   2064  N   SER P 146      49.981  14.115  52.330  1.00  0.00      PROA N
ATOM   2065  HN  SER P 146      50.181  13.245  51.886  1.00  0.00      PROA H
ATOM   2066  CA  SER P 146      50.622  14.318  53.598  1.00  0.00      PROA C
ATOM   2067  HA  SER P 146      50.872  15.368  53.549  1.00  0.00      PROA H
ATOM   2068  CB  SER P 146      49.771  14.068  54.839  1.00  0.00      PROA C
ATOM   2069  HB1 SER P 146      48.996  14.834  55.057  1.00  0.00      PROA H
ATOM   2070  HB2 SER P 146      50.322  14.092  55.803  1.00  0.00      PROA H
ATOM   2071  OG  SER P 146      49.076  12.833  54.875  1.00  0.00      PROA O
ATOM   2072  HG1 SER P 146      49.688  12.236  55.311  1.00  0.00      PROA H
ATOM   2073  C   SER P 146      51.889  13.508  53.709  1.00  0.00      PROA C
ATOM   2074  O   SER P 146      52.075  12.598  52.887  1.00  0.00      PROA O
ATOM   2075  N   VAL P 147      52.758  13.903  54.635  1.00  0.00      PROA N
ATOM   2076  HN  VAL P 147      52.526  14.722  55.155  1.00  0.00      PROA H
ATOM   2077  CA  VAL P 147      54.042  13.359  54.777  1.00  0.00      PROA C
ATOM   2078  HA  VAL P 147      53.986  12.325  54.469  1.00  0.00      PROA H
ATOM   2079  CB  VAL P 147      55.077  14.034  53.893  1.00  0.00      PROA C
ATOM   2080  HB  VAL P 147      54.591  14.086  52.896  1.00  0.00      PROA H
ATOM   2081  CG1 VAL P 147      55.484  15.451  54.338  1.00  0.00      PROA C
ATOM   2082 HG11 VAL P 147      54.640  16.172  54.308  1.00  0.00      PROA H
ATOM   2083 HG12 VAL P 147      56.363  15.864  53.798  1.00  0.00      PROA H
ATOM   2084 HG13 VAL P 147      55.803  15.216  55.376  1.00  0.00      PROA H
ATOM   2085  CG2 VAL P 147      56.369  13.165  53.754  1.00  0.00      PROA C
ATOM   2086 HG21 VAL P 147      56.241  12.110  53.433  1.00  0.00      PROA H
ATOM   2087 HG22 VAL P 147      56.865  12.979  54.731  1.00  0.00      PROA H
ATOM   2088 HG23 VAL P 147      57.199  13.659  53.204  1.00  0.00      PROA H
ATOM   2089  C   VAL P 147      54.281  13.317  56.294  1.00  0.00      PROA C
ATOM   2090  O   VAL P 147      53.729  14.203  56.936  1.00  0.00      PROA O
ATOM   2091  N   PRO P 148      55.024  12.372  56.887  1.00  0.00      PROA N
ATOM   2092  CD  PRO P 148      55.334  11.003  56.451  1.00  0.00      PROA C
ATOM   2093  HD1 PRO P 148      56.375  11.078  56.069  1.00  0.00      PROA H
ATOM   2094  HD2 PRO P 148      54.635  10.624  55.675  1.00  0.00      PROA H
ATOM   2095  CA  PRO P 148      55.315  12.568  58.255  1.00  0.00      PROA C
ATOM   2096  HA  PRO P 148      54.349  12.746  58.704  1.00  0.00      PROA H
ATOM   2097  CB  PRO P 148      56.034  11.278  58.670  1.00  0.00      PROA C
ATOM   2098  HB1 PRO P 148      55.847  11.099  59.751  1.00  0.00      PROA H
ATOM   2099  HB2 PRO P 148      57.144  11.321  58.708  1.00  0.00      PROA H
ATOM   2100  CG  PRO P 148      55.314  10.237  57.780  1.00  0.00      PROA C
ATOM   2101  HG1 PRO P 148      55.933   9.318  57.693  1.00  0.00      PROA H
ATOM   2102  HG2 PRO P 148      54.267  10.074  58.115  1.00  0.00      PROA H
ATOM   2103  C   PRO P 148      56.271  13.787  58.455  1.00  0.00      PROA C
ATOM   2104  O   PRO P 148      57.102  13.952  57.600  1.00  0.00      PROA O
ATOM   2105  N   PRO P 149      56.179  14.573  59.510  1.00  0.00      PROA N
ATOM   2106  CD  PRO P 149      55.239  14.471  60.632  1.00  0.00      PROA C
ATOM   2107  HD1 PRO P 149      55.445  13.539  61.201  1.00  0.00      PROA H
ATOM   2108  HD2 PRO P 149      54.203  14.612  60.258  1.00  0.00      PROA H
ATOM   2109  CA  PRO P 149      56.834  15.910  59.547  1.00  0.00      PROA C
ATOM   2110  HA  PRO P 149      56.641  16.281  58.551  1.00  0.00      PROA H
ATOM   2111  CB  PRO P 149      56.100  16.695  60.665  1.00  0.00      PROA C
ATOM   2112  HB1 PRO P 149      55.164  17.181  60.318  1.00  0.00      PROA H
ATOM   2113  HB2 PRO P 149      56.723  17.414  61.239  1.00  0.00      PROA H
ATOM   2114  CG  PRO P 149      55.509  15.653  61.586  1.00  0.00      PROA C
ATOM   2115  HG1 PRO P 149      56.182  15.389  62.430  1.00  0.00      PROA H
ATOM   2116  HG2 PRO P 149      54.490  15.815  61.997  1.00  0.00      PROA H
ATOM   2117  C   PRO P 149      58.308  15.873  59.773  1.00  0.00      PROA C
ATOM   2118  O   PRO P 149      58.932  16.922  59.672  1.00  0.00      PROA O
ATOM   2119  N   GLU P 150      58.881  14.726  60.152  1.00  0.00      PROA N
ATOM   2120  HN  GLU P 150      58.177  14.049  60.350  1.00  0.00      PROA H
ATOM   2121  CA  GLU P 150      60.258  14.394  60.183  1.00  0.00      PROA C
ATOM   2122  HA  GLU P 150      60.730  15.124  60.824  1.00  0.00      PROA H
ATOM   2123  CB  GLU P 150      60.371  12.988  60.778  1.00  0.00      PROA C
ATOM   2124  HB1 GLU P 150      59.895  13.132  61.772  1.00  0.00      PROA H
ATOM   2125  HB2 GLU P 150      61.426  12.727  61.007  1.00  0.00      PROA H
ATOM   2126  CG  GLU P 150      59.758  11.785  59.902  1.00  0.00      PROA C
ATOM   2127  HG1 GLU P 150      60.570  11.335  59.292  1.00  0.00      PROA H
ATOM   2128  HG2 GLU P 150      58.905  12.161  59.298  1.00  0.00      PROA H
ATOM   2129  CD  GLU P 150      59.261  10.638  60.794  1.00  0.00      PROA C
ATOM   2130  OE1 GLU P 150      58.344  10.933  61.646  1.00  0.00      PROA O
ATOM   2131  OE2 GLU P 150      59.817   9.525  60.673  1.00  0.00      PROA O
ATOM   2132  C   GLU P 150      60.980  14.500  58.846  1.00  0.00      PROA C
ATOM   2133  O   GLU P 150      62.030  15.156  58.767  1.00  0.00      PROA O
ATOM   2134  N   ARG P 151      60.354  14.103  57.784  1.00  0.00      PROA N
ATOM   2135  HN  ARG P 151      59.443  13.744  57.973  1.00  0.00      PROA H
ATOM   2136  CA  ARG P 151      60.871  14.292  56.412  1.00  0.00      PROA C
ATOM   2137  HA  ARG P 151      61.894  13.956  56.335  1.00  0.00      PROA H
ATOM   2138  CB  ARG P 151      60.116  13.456  55.371  1.00  0.00      PROA C
ATOM   2139  HB1 ARG P 151      60.754  13.413  54.463  1.00  0.00      PROA H
ATOM   2140  HB2 ARG P 151      59.196  14.010  55.085  1.00  0.00      PROA H
ATOM   2141  CG  ARG P 151      59.526  12.083  55.861  1.00  0.00      PROA C
ATOM   2142  HG1 ARG P 151      58.900  11.767  54.999  1.00  0.00      PROA H
ATOM   2143  HG2 ARG P 151      58.892  12.221  56.762  1.00  0.00      PROA H
ATOM   2144  CD  ARG P 151      60.601  11.005  56.016  1.00  0.00      PROA C
ATOM   2145  HD1 ARG P 151      61.162  11.348  56.912  1.00  0.00      PROA H
ATOM   2146  HD2 ARG P 151      61.334  10.869  55.192  1.00  0.00      PROA H
ATOM   2147  NE  ARG P 151      60.010   9.748  56.327  1.00  0.00      PROA N
ATOM   2148  HE  ARG P 151      60.335   9.379  57.197  1.00  0.00      PROA H
ATOM   2149  CZ  ARG P 151      59.606   8.917  55.418  1.00  0.00      PROA C
ATOM   2150  NH1 ARG P 151      59.738   9.005  54.120  1.00  0.00      PROA N
ATOM   2151 HH11 ARG P 151      59.874   9.908  53.714  1.00  0.00      PROA H
ATOM   2152 HH12 ARG P 151      59.522   8.195  53.575  1.00  0.00      PROA H
ATOM   2153  NH2 ARG P 151      59.091   7.799  55.898  1.00  0.00      PROA N
ATOM   2154 HH21 ARG P 151      58.975   7.676  56.883  1.00  0.00      PROA H
ATOM   2155 HH22 ARG P 151      58.805   7.265  55.102  1.00  0.00      PROA H
ATOM   2156  C   ARG P 151      60.891  15.731  55.943  1.00  0.00      PROA C
ATOM   2157  O   ARG P 151      59.937  16.513  56.089  1.00  0.00      PROA O
ATOM   2158  N   THR P 152      62.038  16.117  55.422  1.00  0.00      PROA N
ATOM   2159  HN  THR P 152      62.746  15.416  55.476  1.00  0.00      PROA H
ATOM   2160  CA  THR P 152      62.313  17.468  54.872  1.00  0.00      PROA C
ATOM   2161  HA  THR P 152      62.380  18.103  55.742  1.00  0.00      PROA H
ATOM   2162  CB  THR P 152      63.674  17.516  54.189  1.00  0.00      PROA C
ATOM   2163  HB  THR P 152      63.865  18.481  53.673  1.00  0.00      PROA H
ATOM   2164  OG1 THR P 152      64.006  16.535  53.221  1.00  0.00      PROA O
ATOM   2165  HG1 THR P 152      63.652  16.983  52.449  1.00  0.00      PROA H
ATOM   2166  CG2 THR P 152      64.787  17.398  55.270  1.00  0.00      PROA C
ATOM   2167 HG21 THR P 152      64.663  18.268  55.949  1.00  0.00      PROA H
ATOM   2168 HG22 THR P 152      65.781  17.517  54.787  1.00  0.00      PROA H
ATOM   2169 HG23 THR P 152      64.749  16.495  55.916  1.00  0.00      PROA H
ATOM   2170  C   THR P 152      61.334  17.949  53.819  1.00  0.00      PROA C
ATOM   2171  O   THR P 152      61.089  17.319  52.779  1.00  0.00      PROA O
ATOM   2172  N   SER P 153      60.740  19.166  54.051  1.00  0.00      PROA N
ATOM   2173  HN  SER P 153      60.927  19.674  54.888  1.00  0.00      PROA H
ATOM   2174  CA  SER P 153      59.810  19.821  53.160  1.00  0.00      PROA C
ATOM   2175  HA  SER P 153      59.955  19.477  52.147  1.00  0.00      PROA H
ATOM   2176  CB  SER P 153      58.344  19.394  53.493  1.00  0.00      PROA C
ATOM   2177  HB1 SER P 153      58.251  18.290  53.416  1.00  0.00      PROA H
ATOM   2178  HB2 SER P 153      57.616  19.885  52.813  1.00  0.00      PROA H
ATOM   2179  OG  SER P 153      57.965  19.793  54.800  1.00  0.00      PROA O
ATOM   2180  HG1 SER P 153      58.245  19.094  55.396  1.00  0.00      PROA H
ATOM   2181  C   SER P 153      59.801  21.304  53.031  1.00  0.00      PROA C
ATOM   2182  O   SER P 153      60.217  22.022  53.866  1.00  0.00      PROA O
ATOM   2183  N   LYS P 154      59.332  21.908  51.904  1.00  0.00      PROA N
ATOM   2184  HN  LYS P 154      58.874  21.343  51.222  1.00  0.00      PROA H
ATOM   2185  CA  LYS P 154      59.511  23.308  51.562  1.00  0.00      PROA C
ATOM   2186  HA  LYS P 154      60.563  23.551  51.595  1.00  0.00      PROA H
ATOM   2187  CB  LYS P 154      59.047  23.665  50.111  1.00  0.00      PROA C
ATOM   2188  HB1 LYS P 154      58.782  24.740  50.019  1.00  0.00      PROA H
ATOM   2189  HB2 LYS P 154      58.109  23.113  49.890  1.00  0.00      PROA H
ATOM   2190  CG  LYS P 154      59.956  23.268  49.014  1.00  0.00      PROA C
ATOM   2191  HG1 LYS P 154      60.096  22.166  48.990  1.00  0.00      PROA H
ATOM   2192  HG2 LYS P 154      60.945  23.718  49.249  1.00  0.00      PROA H
ATOM   2193  CD  LYS P 154      59.433  23.814  47.763  1.00  0.00      PROA C
ATOM   2194  HD1 LYS P 154      59.217  24.897  47.878  1.00  0.00      PROA H
ATOM   2195  HD2 LYS P 154      58.474  23.293  47.555  1.00  0.00      PROA H
ATOM   2196  CE  LYS P 154      60.275  23.598  46.521  1.00  0.00      PROA C
ATOM   2197  HE1 LYS P 154      60.365  22.589  46.065  1.00  0.00      PROA H
ATOM   2198  HE2 LYS P 154      61.267  24.098  46.546  1.00  0.00      PROA H
ATOM   2199  NZ  LYS P 154      59.566  24.360  45.487  1.00  0.00      PROA N
ATOM   2200  HZ1 LYS P 154      60.093  24.582  44.619  1.00  0.00      PROA H
ATOM   2201  HZ2 LYS P 154      59.267  25.282  45.865  1.00  0.00      PROA H
ATOM   2202  HZ3 LYS P 154      58.710  23.800  45.302  1.00  0.00      PROA H
ATOM   2203  C   LYS P 154      58.776  24.239  52.554  1.00  0.00      PROA C
ATOM   2204  O   LYS P 154      57.707  23.991  53.120  1.00  0.00      PROA O
ATOM   2205  N   GLN P 155      59.442  25.370  52.823  1.00  0.00      PROA N
ATOM   2206  HN  GLN P 155      60.425  25.391  52.657  1.00  0.00      PROA H
ATOM   2207  CA  GLN P 155      59.058  26.299  53.875  1.00  0.00      PROA C
ATOM   2208  HA  GLN P 155      58.350  25.950  54.611  1.00  0.00      PROA H
ATOM   2209  CB  GLN P 155      60.264  26.540  54.803  1.00  0.00      PROA C
ATOM   2210  HB1 GLN P 155      60.054  27.275  55.610  1.00  0.00      PROA H
ATOM   2211  HB2 GLN P 155      61.052  26.993  54.164  1.00  0.00      PROA H
ATOM   2212  CG  GLN P 155      60.695  25.274  55.577  1.00  0.00      PROA C
ATOM   2213  HG1 GLN P 155      61.534  25.483  56.275  1.00  0.00      PROA H
ATOM   2214  HG2 GLN P 155      61.159  24.502  54.926  1.00  0.00      PROA H
ATOM   2215  CD  GLN P 155      59.572  24.713  56.455  1.00  0.00      PROA C
ATOM   2216  OE1 GLN P 155      58.928  25.348  57.314  1.00  0.00      PROA O
ATOM   2217  NE2 GLN P 155      59.256  23.429  56.299  1.00  0.00      PROA N
ATOM   2218 HE21 GLN P 155      58.713  22.962  56.997  1.00  0.00      PROA H
ATOM   2219 HE22 GLN P 155      59.699  22.905  55.571  1.00  0.00      PROA H
ATOM   2220  C   GLN P 155      58.531  27.634  53.398  1.00  0.00      PROA C
ATOM   2221  O   GLN P 155      58.049  28.550  54.108  1.00  0.00      PROA O
ATOM   2222  N   VAL P 156      58.541  27.750  52.051  1.00  0.00      PROA N
ATOM   2223  HN  VAL P 156      58.815  26.920  51.571  1.00  0.00      PROA H
ATOM   2224  CA  VAL P 156      58.079  28.905  51.281  1.00  0.00      PROA C
ATOM   2225  HA  VAL P 156      57.827  29.716  51.948  1.00  0.00      PROA H
ATOM   2226  CB  VAL P 156      59.052  29.276  50.206  1.00  0.00      PROA C
ATOM   2227  HB  VAL P 156      60.050  29.024  50.625  1.00  0.00      PROA H
ATOM   2228  CG1 VAL P 156      58.884  28.356  48.925  1.00  0.00      PROA C
ATOM   2229 HG11 VAL P 156      59.343  27.348  49.002  1.00  0.00      PROA H
ATOM   2230 HG12 VAL P 156      59.473  28.922  48.172  1.00  0.00      PROA H
ATOM   2231 HG13 VAL P 156      57.852  28.239  48.532  1.00  0.00      PROA H
ATOM   2232  CG2 VAL P 156      58.960  30.846  49.985  1.00  0.00      PROA C
ATOM   2233 HG21 VAL P 156      59.058  31.320  50.985  1.00  0.00      PROA H
ATOM   2234 HG22 VAL P 156      58.022  31.168  49.483  1.00  0.00      PROA H
ATOM   2235 HG23 VAL P 156      59.805  31.151  49.331  1.00  0.00      PROA H
ATOM   2236  C   VAL P 156      56.729  28.618  50.656  1.00  0.00      PROA C
ATOM   2237  O   VAL P 156      56.261  29.401  49.825  1.00  0.00      PROA O
ATOM   2238  N   LEU P 157      56.025  27.613  51.252  1.00  0.00      PROA N
ATOM   2239  HN  LEU P 157      56.411  27.045  51.975  1.00  0.00      PROA H
ATOM   2240  CA  LEU P 157      54.638  27.242  51.034  1.00  0.00      PROA C
ATOM   2241  HA  LEU P 157      54.529  27.447  49.979  1.00  0.00      PROA H
ATOM   2242  CB  LEU P 157      54.216  25.708  51.292  1.00  0.00      PROA C
ATOM   2243  HB1 LEU P 157      53.133  25.636  51.056  1.00  0.00      PROA H
ATOM   2244  HB2 LEU P 157      54.394  25.588  52.382  1.00  0.00      PROA H
ATOM   2245  CG  LEU P 157      55.159  24.781  50.587  1.00  0.00      PROA C
ATOM   2246  HG  LEU P 157      56.172  24.860  51.036  1.00  0.00      PROA H
ATOM   2247  CD1 LEU P 157      54.633  23.395  50.993  1.00  0.00      PROA C
ATOM   2248 HD11 LEU P 157      54.404  23.496  52.076  1.00  0.00      PROA H
ATOM   2249 HD12 LEU P 157      55.427  22.667  50.723  1.00  0.00      PROA H
ATOM   2250 HD13 LEU P 157      53.647  23.119  50.561  1.00  0.00      PROA H
ATOM   2251  CD2 LEU P 157      55.224  25.029  49.064  1.00  0.00      PROA C
ATOM   2252 HD21 LEU P 157      54.163  25.036  48.736  1.00  0.00      PROA H
ATOM   2253 HD22 LEU P 157      55.806  24.262  48.509  1.00  0.00      PROA H
ATOM   2254 HD23 LEU P 157      55.605  26.033  48.781  1.00  0.00      PROA H
ATOM   2255  C   LEU P 157      53.536  28.123  51.733  1.00  0.00      PROA C
ATOM   2256  O   LEU P 157      53.676  28.153  53.010  1.00  0.00      PROA O
ATOM   2257  N   PRO P 158      52.529  28.654  51.144  1.00  0.00      PROA N
ATOM   2258  CD  PRO P 158      52.591  29.080  49.717  1.00  0.00      PROA C
ATOM   2259  HD1 PRO P 158      52.486  28.244  48.994  1.00  0.00      PROA H
ATOM   2260  HD2 PRO P 158      53.495  29.678  49.473  1.00  0.00      PROA H
ATOM   2261  CA  PRO P 158      51.346  29.230  51.869  1.00  0.00      PROA C
ATOM   2262  HA  PRO P 158      51.809  30.048  52.401  1.00  0.00      PROA H
ATOM   2263  CB  PRO P 158      50.377  29.557  50.716  1.00  0.00      PROA C
ATOM   2264  HB1 PRO P 158      49.701  30.396  50.987  1.00  0.00      PROA H
ATOM   2265  HB2 PRO P 158      49.799  28.679  50.359  1.00  0.00      PROA H
ATOM   2266  CG  PRO P 158      51.337  30.023  49.613  1.00  0.00      PROA C
ATOM   2267  HG1 PRO P 158      50.843  29.957  48.620  1.00  0.00      PROA H
ATOM   2268  HG2 PRO P 158      51.520  31.109  49.757  1.00  0.00      PROA H
ATOM   2269  C   PRO P 158      50.682  28.320  52.902  1.00  0.00      PROA C
ATOM   2270  O   PRO P 158      50.610  27.098  52.670  1.00  0.00      PROA O
ATOM   2271  N   MET P 159      50.144  28.936  53.984  1.00  0.00      PROA N
ATOM   2272  HN  MET P 159      50.236  29.913  54.157  1.00  0.00      PROA H
ATOM   2273  CA  MET P 159      49.250  28.161  54.885  1.00  0.00      PROA C
ATOM   2274  HA  MET P 159      49.348  27.127  54.588  1.00  0.00      PROA H
ATOM   2275  CB  MET P 159      49.453  28.279  56.441  1.00  0.00      PROA C
ATOM   2276  HB1 MET P 159      49.427  29.349  56.738  1.00  0.00      PROA H
ATOM   2277  HB2 MET P 159      50.504  27.957  56.602  1.00  0.00      PROA H
ATOM   2278  CG  MET P 159      48.554  27.297  57.316  1.00  0.00      PROA C
ATOM   2279  HG1 MET P 159      47.517  27.694  57.283  1.00  0.00      PROA H
ATOM   2280  HG2 MET P 159      48.778  27.331  58.404  1.00  0.00      PROA H
ATOM   2281  SD  MET P 159      48.645  25.536  56.840  1.00  0.00      PROA S
ATOM   2282  CE  MET P 159      50.110  25.178  57.922  1.00  0.00      PROA C
ATOM   2283  HE1 MET P 159      50.214  24.074  57.995  1.00  0.00      PROA H
ATOM   2284  HE2 MET P 159      49.903  25.543  58.950  1.00  0.00      PROA H
ATOM   2285  HE3 MET P 159      51.041  25.605  57.492  1.00  0.00      PROA H
ATOM   2286  C   MET P 159      47.914  28.652  54.549  1.00  0.00      PROA C
ATOM   2287  O   MET P 159      47.680  29.839  54.607  1.00  0.00      PROA O
ATOM   2288  N   LEU P 160      47.029  27.664  54.248  1.00  0.00      PROA N
ATOM   2289  HN  LEU P 160      47.304  26.711  54.146  1.00  0.00      PROA H
ATOM   2290  CA  LEU P 160      45.727  27.961  53.812  1.00  0.00      PROA C
ATOM   2291  HA  LEU P 160      45.569  29.005  54.041  1.00  0.00      PROA H
ATOM   2292  CB  LEU P 160      45.490  27.429  52.325  1.00  0.00      PROA C
ATOM   2293  HB1 LEU P 160      44.452  27.709  52.044  1.00  0.00      PROA H
ATOM   2294  HB2 LEU P 160      45.527  26.319  52.346  1.00  0.00      PROA H
ATOM   2295  CG  LEU P 160      46.411  28.035  51.229  1.00  0.00      PROA C
ATOM   2296  HG  LEU P 160      47.487  27.798  51.368  1.00  0.00      PROA H
ATOM   2297  CD1 LEU P 160      46.222  27.298  49.832  1.00  0.00      PROA C
ATOM   2298 HD11 LEU P 160      45.159  27.393  49.525  1.00  0.00      PROA H
ATOM   2299 HD12 LEU P 160      46.438  26.209  49.774  1.00  0.00      PROA H
ATOM   2300 HD13 LEU P 160      46.873  27.836  49.110  1.00  0.00      PROA H
ATOM   2301  CD2 LEU P 160      46.252  29.534  51.006  1.00  0.00      PROA C
ATOM   2302 HD21 LEU P 160      45.225  29.640  50.594  1.00  0.00      PROA H
ATOM   2303 HD22 LEU P 160      46.851  29.965  50.176  1.00  0.00      PROA H
ATOM   2304 HD23 LEU P 160      46.496  30.087  51.938  1.00  0.00      PROA H
ATOM   2305  C   LEU P 160      44.672  27.253  54.646  1.00  0.00      PROA C
ATOM   2306  O   LEU P 160      44.685  26.042  54.638  1.00  0.00      PROA O
ATOM   2307  N   TYR P 161      43.792  27.984  55.382  1.00  0.00      PROA N
ATOM   2308  HN  TYR P 161      43.876  28.965  55.222  1.00  0.00      PROA H
ATOM   2309  CA  TYR P 161      42.789  27.348  56.188  1.00  0.00      PROA C
ATOM   2310  HA  TYR P 161      43.025  26.337  56.483  1.00  0.00      PROA H
ATOM   2311  CB  TYR P 161      42.581  28.029  57.611  1.00  0.00      PROA C
ATOM   2312  HB1 TYR P 161      41.658  27.697  58.133  1.00  0.00      PROA H
ATOM   2313  HB2 TYR P 161      42.489  29.136  57.589  1.00  0.00      PROA H
ATOM   2314  CG  TYR P 161      43.648  27.794  58.707  1.00  0.00      PROA C
ATOM   2315  CD1 TYR P 161      44.043  28.835  59.603  1.00  0.00      PROA C
ATOM   2316  HD1 TYR P 161      43.520  29.780  59.569  1.00  0.00      PROA H
ATOM   2317  CE1 TYR P 161      45.070  28.664  60.549  1.00  0.00      PROA C
ATOM   2318  HE1 TYR P 161      45.429  29.401  61.252  1.00  0.00      PROA H
ATOM   2319  CZ  TYR P 161      45.643  27.341  60.610  1.00  0.00      PROA C
ATOM   2320  OH  TYR P 161      46.826  27.069  61.371  1.00  0.00      PROA O
ATOM   2321  HH  TYR P 161      47.133  26.213  61.064  1.00  0.00      PROA H
ATOM   2322  CD2 TYR P 161      44.303  26.609  58.724  1.00  0.00      PROA C
ATOM   2323  HD2 TYR P 161      44.109  25.880  57.951  1.00  0.00      PROA H
ATOM   2324  CE2 TYR P 161      45.311  26.385  59.659  1.00  0.00      PROA C
ATOM   2325  HE2 TYR P 161      45.827  25.442  59.557  1.00  0.00      PROA H
ATOM   2326  C   TYR P 161      41.410  27.285  55.516  1.00  0.00      PROA C
ATOM   2327  O   TYR P 161      41.006  28.207  54.772  1.00  0.00      PROA O
ATOM   2328  N   GLY P 162      40.692  26.159  55.702  1.00  0.00      PROA N
ATOM   2329  HN  GLY P 162      41.041  25.335  56.142  1.00  0.00      PROA H
ATOM   2330  CA  GLY P 162      39.256  26.175  55.336  1.00  0.00      PROA C
ATOM   2331  HA1 GLY P 162      39.136  25.965  54.283  1.00  0.00      PROA H
ATOM   2332  HA2 GLY P 162      38.751  27.076  55.653  1.00  0.00      PROA H
ATOM   2333  C   GLY P 162      38.411  25.156  56.080  1.00  0.00      PROA C
ATOM   2334  O   GLY P 162      38.996  24.366  56.822  1.00  0.00      PROA O
ATOM   2335  N   PRO P 163      37.122  25.022  55.772  1.00  0.00      PROA N
ATOM   2336  CD  PRO P 163      36.311  25.964  54.977  1.00  0.00      PROA C
ATOM   2337  HD1 PRO P 163      36.906  26.210  54.072  1.00  0.00      PROA H
ATOM   2338  HD2 PRO P 163      36.167  26.841  55.643  1.00  0.00      PROA H
ATOM   2339  CA  PRO P 163      36.386  23.818  56.077  1.00  0.00      PROA C
ATOM   2340  HA  PRO P 163      36.457  23.600  57.133  1.00  0.00      PROA H
ATOM   2341  CB  PRO P 163      34.939  24.239  55.733  1.00  0.00      PROA C
ATOM   2342  HB1 PRO P 163      34.448  24.654  56.640  1.00  0.00      PROA H
ATOM   2343  HB2 PRO P 163      34.343  23.361  55.406  1.00  0.00      PROA H
ATOM   2344  CG  PRO P 163      35.072  25.253  54.620  1.00  0.00      PROA C
ATOM   2345  HG1 PRO P 163      35.166  24.813  53.604  1.00  0.00      PROA H
ATOM   2346  HG2 PRO P 163      34.170  25.901  54.628  1.00  0.00      PROA H
ATOM   2347  C   PRO P 163      36.881  22.764  55.200  1.00  0.00      PROA C
ATOM   2348  O   PRO P 163      37.294  22.976  54.031  1.00  0.00      PROA O
ATOM   2349  N   GLU P 164      36.848  21.523  55.696  1.00  0.00      PROA N
ATOM   2350  HN  GLU P 164      36.478  21.439  56.618  1.00  0.00      PROA H
ATOM   2351  CA  GLU P 164      37.260  20.303  54.998  1.00  0.00      PROA C
ATOM   2352  HA  GLU P 164      38.234  20.531  54.591  1.00  0.00      PROA H
ATOM   2353  CB  GLU P 164      37.262  19.113  55.965  1.00  0.00      PROA C
ATOM   2354  HB1 GLU P 164      36.401  18.978  56.655  1.00  0.00      PROA H
ATOM   2355  HB2 GLU P 164      38.184  19.286  56.561  1.00  0.00      PROA H
ATOM   2356  CG  GLU P 164      37.525  17.706  55.385  1.00  0.00      PROA C
ATOM   2357  HG1 GLU P 164      38.576  17.701  55.026  1.00  0.00      PROA H
ATOM   2358  HG2 GLU P 164      37.036  17.419  54.429  1.00  0.00      PROA H
ATOM   2359  CD  GLU P 164      37.346  16.553  56.389  1.00  0.00      PROA C
ATOM   2360  OE1 GLU P 164      38.363  15.874  56.615  1.00  0.00      PROA O
ATOM   2361  OE2 GLU P 164      36.240  16.302  56.969  1.00  0.00      PROA O
ATOM   2362  C   GLU P 164      36.378  20.031  53.781  1.00  0.00      PROA C
ATOM   2363  O   GLU P 164      35.149  20.104  53.855  1.00  0.00      PROA O
ATOM   2364  N   GLY P 165      36.988  19.743  52.637  1.00  0.00      PROA N
ATOM   2365  HN  GLY P 165      37.974  19.656  52.523  1.00  0.00      PROA H
ATOM   2366  CA  GLY P 165      36.246  19.423  51.345  1.00  0.00      PROA C
ATOM   2367  HA1 GLY P 165      35.211  19.157  51.502  1.00  0.00      PROA H
ATOM   2368  HA2 GLY P 165      36.802  18.667  50.810  1.00  0.00      PROA H
ATOM   2369  C   GLY P 165      36.153  20.610  50.404  1.00  0.00      PROA C
ATOM   2370  O   GLY P 165      35.403  20.564  49.447  1.00  0.00      PROA O
ATOM   2371  N   SER P 166      36.899  21.699  50.670  1.00  0.00      PROA N
ATOM   2372  HN  SER P 166      37.396  21.716  51.534  1.00  0.00      PROA H
ATOM   2373  CA  SER P 166      36.819  22.917  49.862  1.00  0.00      PROA C
ATOM   2374  HA  SER P 166      36.313  22.638  48.949  1.00  0.00      PROA H
ATOM   2375  CB  SER P 166      36.002  24.176  50.370  1.00  0.00      PROA C
ATOM   2376  HB1 SER P 166      35.834  24.920  49.562  1.00  0.00      PROA H
ATOM   2377  HB2 SER P 166      36.533  24.590  51.254  1.00  0.00      PROA H
ATOM   2378  OG  SER P 166      34.595  23.798  50.652  1.00  0.00      PROA O
ATOM   2379  HG1 SER P 166      34.527  23.379  51.513  1.00  0.00      PROA H
ATOM   2380  C   SER P 166      38.148  23.408  49.403  1.00  0.00      PROA C
ATOM   2381  O   SER P 166      38.402  24.561  49.215  1.00  0.00      PROA O
ATOM   2382  N   ALA P 167      39.133  22.479  49.346  1.00  0.00      PROA N
ATOM   2383  HN  ALA P 167      38.923  21.505  49.349  1.00  0.00      PROA H
ATOM   2384  CA  ALA P 167      40.510  22.790  49.173  1.00  0.00      PROA C
ATOM   2385  HA  ALA P 167      40.715  23.536  49.926  1.00  0.00      PROA H
ATOM   2386  CB  ALA P 167      41.418  21.502  49.326  1.00  0.00      PROA C
ATOM   2387  HB1 ALA P 167      41.213  20.735  48.549  1.00  0.00      PROA H
ATOM   2388  HB2 ALA P 167      41.177  21.066  50.320  1.00  0.00      PROA H
ATOM   2389  HB3 ALA P 167      42.441  21.877  49.114  1.00  0.00      PROA H
ATOM   2390  C   ALA P 167      40.801  23.486  47.857  1.00  0.00      PROA C
ATOM   2391  O   ALA P 167      41.650  24.355  47.705  1.00  0.00      PROA O
ATOM   2392  N   ASN P 168      40.119  22.997  46.816  1.00  0.00      PROA N
ATOM   2393  HN  ASN P 168      39.423  22.300  46.976  1.00  0.00      PROA H
ATOM   2394  CA  ASN P 168      40.232  23.611  45.493  1.00  0.00      PROA C
ATOM   2395  HA  ASN P 168      41.290  23.726  45.309  1.00  0.00      PROA H
ATOM   2396  CB  ASN P 168      39.693  22.666  44.388  1.00  0.00      PROA C
ATOM   2397  HB1 ASN P 168      38.672  22.326  44.665  1.00  0.00      PROA H
ATOM   2398  HB2 ASN P 168      40.388  21.800  44.420  1.00  0.00      PROA H
ATOM   2399  CG  ASN P 168      39.697  23.257  42.982  1.00  0.00      PROA C
ATOM   2400  OD1 ASN P 168      38.783  23.985  42.606  1.00  0.00      PROA O
ATOM   2401  ND2 ASN P 168      40.676  23.015  42.147  1.00  0.00      PROA N
ATOM   2402 HD21 ASN P 168      40.641  23.525  41.287  1.00  0.00      PROA H
ATOM   2403 HD22 ASN P 168      41.492  22.470  42.341  1.00  0.00      PROA H
ATOM   2404  C   ASN P 168      39.658  25.022  45.455  1.00  0.00      PROA C
ATOM   2405  O   ASN P 168      40.296  25.918  44.947  1.00  0.00      PROA O
ATOM   2406  N   GLU P 169      38.423  25.226  45.969  1.00  0.00      PROA N
ATOM   2407  HN  GLU P 169      37.934  24.414  46.278  1.00  0.00      PROA H
ATOM   2408  CA  GLU P 169      37.686  26.515  46.011  1.00  0.00      PROA C
ATOM   2409  HA  GLU P 169      37.661  26.899  45.002  1.00  0.00      PROA H
ATOM   2410  CB  GLU P 169      36.204  26.299  46.457  1.00  0.00      PROA C
ATOM   2411  HB1 GLU P 169      36.347  25.485  47.200  1.00  0.00      PROA H
ATOM   2412  HB2 GLU P 169      35.630  26.024  45.546  1.00  0.00      PROA H
ATOM   2413  CG  GLU P 169      35.517  27.424  47.239  1.00  0.00      PROA C
ATOM   2414  HG1 GLU P 169      35.580  28.371  46.661  1.00  0.00      PROA H
ATOM   2415  HG2 GLU P 169      35.940  27.581  48.255  1.00  0.00      PROA H
ATOM   2416  CD  GLU P 169      34.098  27.077  47.578  1.00  0.00      PROA C
ATOM   2417  OE1 GLU P 169      33.714  25.896  47.508  1.00  0.00      PROA O
ATOM   2418  OE2 GLU P 169      33.311  28.018  47.863  1.00  0.00      PROA O
ATOM   2419  C   GLU P 169      38.449  27.490  46.835  1.00  0.00      PROA C
ATOM   2420  O   GLU P 169      38.769  28.632  46.380  1.00  0.00      PROA O
ATOM   2421  N   VAL P 170      38.875  27.128  48.097  1.00  0.00      PROA N
ATOM   2422  HN  VAL P 170      38.654  26.235  48.482  1.00  0.00      PROA H
ATOM   2423  CA  VAL P 170      39.815  27.934  48.912  1.00  0.00      PROA C
ATOM   2424  HA  VAL P 170      39.406  28.931  48.982  1.00  0.00      PROA H
ATOM   2425  CB  VAL P 170      40.050  27.369  50.371  1.00  0.00      PROA C
ATOM   2426  HB  VAL P 170      40.582  26.405  50.219  1.00  0.00      PROA H
ATOM   2427  CG1 VAL P 170      40.948  28.398  51.153  1.00  0.00      PROA C
ATOM   2428 HG11 VAL P 170      40.421  29.330  51.448  1.00  0.00      PROA H
ATOM   2429 HG12 VAL P 170      41.955  28.606  50.730  1.00  0.00      PROA H
ATOM   2430 HG13 VAL P 170      41.242  27.933  52.118  1.00  0.00      PROA H
ATOM   2431  CG2 VAL P 170      38.798  27.220  51.211  1.00  0.00      PROA C
ATOM   2432 HG21 VAL P 170      38.112  26.426  50.845  1.00  0.00      PROA H
ATOM   2433 HG22 VAL P 170      38.228  28.170  51.120  1.00  0.00      PROA H
ATOM   2434 HG23 VAL P 170      39.100  27.064  52.269  1.00  0.00      PROA H
ATOM   2435  C   VAL P 170      41.082  28.303  48.219  1.00  0.00      PROA C
ATOM   2436  O   VAL P 170      41.598  29.443  48.204  1.00  0.00      PROA O
ATOM   2437  N   LEU P 171      41.750  27.298  47.569  1.00  0.00      PROA N
ATOM   2438  HN  LEU P 171      41.406  26.363  47.611  1.00  0.00      PROA H
ATOM   2439  CA  LEU P 171      42.853  27.540  46.651  1.00  0.00      PROA C
ATOM   2440  HA  LEU P 171      43.562  28.143  47.199  1.00  0.00      PROA H
ATOM   2441  CB  LEU P 171      43.542  26.214  46.206  1.00  0.00      PROA C
ATOM   2442  HB1 LEU P 171      42.733  25.509  45.917  1.00  0.00      PROA H
ATOM   2443  HB2 LEU P 171      43.929  25.738  47.132  1.00  0.00      PROA H
ATOM   2444  CG  LEU P 171      44.617  26.288  45.114  1.00  0.00      PROA C
ATOM   2445  HG  LEU P 171      44.164  26.663  44.172  1.00  0.00      PROA H
ATOM   2446  CD1 LEU P 171      45.712  27.306  45.317  1.00  0.00      PROA C
ATOM   2447 HD11 LEU P 171      45.531  28.400  45.252  1.00  0.00      PROA H
ATOM   2448 HD12 LEU P 171      46.631  27.132  44.718  1.00  0.00      PROA H
ATOM   2449 HD13 LEU P 171      46.188  27.177  46.312  1.00  0.00      PROA H
ATOM   2450  CD2 LEU P 171      45.361  24.930  44.846  1.00  0.00      PROA C
ATOM   2451 HD21 LEU P 171      45.771  24.466  45.768  1.00  0.00      PROA H
ATOM   2452 HD22 LEU P 171      46.263  25.061  44.210  1.00  0.00      PROA H
ATOM   2453 HD23 LEU P 171      44.697  24.126  44.463  1.00  0.00      PROA H
ATOM   2454  C   LEU P 171      42.612  28.509  45.458  1.00  0.00      PROA C
ATOM   2455  O   LEU P 171      43.428  29.426  45.304  1.00  0.00      PROA O
ATOM   2456  N   GLN P 172      41.581  28.330  44.616  1.00  0.00      PROA N
ATOM   2457  HN  GLN P 172      41.165  27.437  44.771  1.00  0.00      PROA H
ATOM   2458  CA  GLN P 172      41.226  29.125  43.482  1.00  0.00      PROA C
ATOM   2459  HA  GLN P 172      42.033  29.013  42.773  1.00  0.00      PROA H
ATOM   2460  CB  GLN P 172      40.020  28.400  42.751  1.00  0.00      PROA C
ATOM   2461  HB1 GLN P 172      39.626  29.184  42.069  1.00  0.00      PROA H
ATOM   2462  HB2 GLN P 172      39.279  28.067  43.508  1.00  0.00      PROA H
ATOM   2463  CG  GLN P 172      40.321  27.170  41.795  1.00  0.00      PROA C
ATOM   2464  HG1 GLN P 172      39.492  27.123  41.056  1.00  0.00      PROA H
ATOM   2465  HG2 GLN P 172      40.180  26.218  42.350  1.00  0.00      PROA H
ATOM   2466  CD  GLN P 172      41.694  27.146  41.051  1.00  0.00      PROA C
ATOM   2467  OE1 GLN P 172      42.587  26.354  41.385  1.00  0.00      PROA O
ATOM   2468  NE2 GLN P 172      41.814  27.857  39.922  1.00  0.00      PROA N
ATOM   2469 HE21 GLN P 172      42.691  27.841  39.441  1.00  0.00      PROA H
ATOM   2470 HE22 GLN P 172      40.985  28.238  39.514  1.00  0.00      PROA H
ATOM   2471  C   GLN P 172      40.944  30.605  43.703  1.00  0.00      PROA C
ATOM   2472  O   GLN P 172      41.402  31.427  42.898  1.00  0.00      PROA O
ATOM   2473  N   GLY P 173      40.170  30.981  44.763  1.00  0.00      PROA N
ATOM   2474  HN  GLY P 173      39.663  30.255  45.219  1.00  0.00      PROA H
ATOM   2475  CA  GLY P 173      39.892  32.330  45.121  1.00  0.00      PROA C
ATOM   2476  HA1 GLY P 173      39.176  32.316  45.929  1.00  0.00      PROA H
ATOM   2477  HA2 GLY P 173      39.597  32.879  44.239  1.00  0.00      PROA H
ATOM   2478  C   GLY P 173      41.044  32.979  45.693  1.00  0.00      PROA C
ATOM   2479  O   GLY P 173      41.317  34.175  45.529  1.00  0.00      PROA O
ATOM   2480  N   TYR P 174      41.956  32.191  46.326  1.00  0.00      PROA N
ATOM   2481  HN  TYR P 174      41.628  31.269  46.515  1.00  0.00      PROA H
ATOM   2482  CA  TYR P 174      43.298  32.601  46.795  1.00  0.00      PROA C
ATOM   2483  HA  TYR P 174      43.219  33.481  47.417  1.00  0.00      PROA H
ATOM   2484  CB  TYR P 174      43.903  31.635  47.796  1.00  0.00      PROA C
ATOM   2485  HB1 TYR P 174      43.891  30.699  47.198  1.00  0.00      PROA H
ATOM   2486  HB2 TYR P 174      43.266  31.411  48.679  1.00  0.00      PROA H
ATOM   2487  CG  TYR P 174      45.394  31.888  48.212  1.00  0.00      PROA C
ATOM   2488  CD1 TYR P 174      45.658  32.884  49.126  1.00  0.00      PROA C
ATOM   2489  HD1 TYR P 174      44.786  33.384  49.521  1.00  0.00      PROA H
ATOM   2490  CE1 TYR P 174      47.016  33.013  49.562  1.00  0.00      PROA C
ATOM   2491  HE1 TYR P 174      47.350  33.613  50.395  1.00  0.00      PROA H
ATOM   2492  CZ  TYR P 174      48.025  32.417  48.925  1.00  0.00      PROA C
ATOM   2493  OH  TYR P 174      49.320  32.769  49.248  1.00  0.00      PROA O
ATOM   2494  HH  TYR P 174      49.299  33.271  50.066  1.00  0.00      PROA H
ATOM   2495  CD2 TYR P 174      46.465  31.145  47.695  1.00  0.00      PROA C
ATOM   2496  HD2 TYR P 174      46.197  30.385  46.976  1.00  0.00      PROA H
ATOM   2497  CE2 TYR P 174      47.801  31.488  47.908  1.00  0.00      PROA C
ATOM   2498  HE2 TYR P 174      48.621  30.961  47.442  1.00  0.00      PROA H
ATOM   2499  C   TYR P 174      44.115  33.081  45.623  1.00  0.00      PROA C
ATOM   2500  O   TYR P 174      44.716  34.107  45.632  1.00  0.00      PROA O
ATOM   2501  N   ARG P 175      44.119  32.302  44.524  1.00  0.00      PROA N
ATOM   2502  HN  ARG P 175      43.744  31.382  44.604  1.00  0.00      PROA H
ATOM   2503  CA  ARG P 175      44.806  32.692  43.345  1.00  0.00      PROA C
ATOM   2504  HA  ARG P 175      45.809  32.951  43.649  1.00  0.00      PROA H
ATOM   2505  CB  ARG P 175      44.904  31.518  42.302  1.00  0.00      PROA C
ATOM   2506  HB1 ARG P 175      45.484  31.856  41.417  1.00  0.00      PROA H
ATOM   2507  HB2 ARG P 175      43.888  31.162  42.025  1.00  0.00      PROA H
ATOM   2508  CG  ARG P 175      45.715  30.376  42.962  1.00  0.00      PROA C
ATOM   2509  HG1 ARG P 175      44.966  29.897  43.628  1.00  0.00      PROA H
ATOM   2510  HG2 ARG P 175      46.591  30.721  43.551  1.00  0.00      PROA H
ATOM   2511  CD  ARG P 175      45.889  29.239  41.997  1.00  0.00      PROA C
ATOM   2512  HD1 ARG P 175      44.979  29.125  41.370  1.00  0.00      PROA H
ATOM   2513  HD2 ARG P 175      46.121  28.308  42.558  1.00  0.00      PROA H
ATOM   2514  NE  ARG P 175      47.025  29.699  41.167  1.00  0.00      PROA N
ATOM   2515  HE  ARG P 175      47.463  30.570  41.389  1.00  0.00      PROA H
ATOM   2516  CZ  ARG P 175      47.776  28.804  40.633  1.00  0.00      PROA C
ATOM   2517  NH1 ARG P 175      47.436  27.682  40.088  1.00  0.00      PROA N
ATOM   2518 HH11 ARG P 175      46.553  27.236  40.236  1.00  0.00      PROA H
ATOM   2519 HH12 ARG P 175      48.214  27.136  39.776  1.00  0.00      PROA H
ATOM   2520  NH2 ARG P 175      49.019  29.174  40.324  1.00  0.00      PROA N
ATOM   2521 HH21 ARG P 175      49.580  28.550  39.779  1.00  0.00      PROA H
ATOM   2522 HH22 ARG P 175      49.399  29.931  40.855  1.00  0.00      PROA H
ATOM   2523  C   ARG P 175      44.259  34.043  42.741  1.00  0.00      PROA C
ATOM   2524  O   ARG P 175      45.072  34.936  42.475  1.00  0.00      PROA O
ATOM   2525  N   GLU P 176      42.931  34.293  42.602  1.00  0.00      PROA N
ATOM   2526  HN  GLU P 176      42.151  33.715  42.828  1.00  0.00      PROA H
ATOM   2527  CA  GLU P 176      42.488  35.574  42.098  1.00  0.00      PROA C
ATOM   2528  HA  GLU P 176      43.090  35.727  41.215  1.00  0.00      PROA H
ATOM   2529  CB  GLU P 176      40.977  35.540  41.711  1.00  0.00      PROA C
ATOM   2530  HB1 GLU P 176      40.743  36.425  41.083  1.00  0.00      PROA H
ATOM   2531  HB2 GLU P 176      40.383  35.538  42.651  1.00  0.00      PROA H
ATOM   2532  CG  GLU P 176      40.491  34.344  40.809  1.00  0.00      PROA C
ATOM   2533  HG1 GLU P 176      40.343  33.423  41.413  1.00  0.00      PROA H
ATOM   2534  HG2 GLU P 176      41.256  34.247  40.009  1.00  0.00      PROA H
ATOM   2535  CD  GLU P 176      39.214  34.581  39.860  1.00  0.00      PROA C
ATOM   2536  OE1 GLU P 176      38.463  33.653  39.651  1.00  0.00      PROA O
ATOM   2537  OE2 GLU P 176      38.997  35.720  39.322  1.00  0.00      PROA O
ATOM   2538  C   GLU P 176      42.718  36.764  42.962  1.00  0.00      PROA C
ATOM   2539  O   GLU P 176      43.053  37.804  42.470  1.00  0.00      PROA O
ATOM   2540  N   MET P 177      42.552  36.635  44.279  1.00  0.00      PROA N
ATOM   2541  HN  MET P 177      42.238  35.762  44.645  1.00  0.00      PROA H
ATOM   2542  CA  MET P 177      42.825  37.711  45.246  1.00  0.00      PROA C
ATOM   2543  HA  MET P 177      42.365  38.678  45.110  1.00  0.00      PROA H
ATOM   2544  CB  MET P 177      42.254  37.242  46.591  1.00  0.00      PROA C
ATOM   2545  HB1 MET P 177      42.536  37.842  47.483  1.00  0.00      PROA H
ATOM   2546  HB2 MET P 177      42.658  36.249  46.883  1.00  0.00      PROA H
ATOM   2547  CG  MET P 177      40.624  37.312  46.655  1.00  0.00      PROA C
ATOM   2548  HG1 MET P 177      40.208  36.557  45.955  1.00  0.00      PROA H
ATOM   2549  HG2 MET P 177      40.312  38.208  46.076  1.00  0.00      PROA H
ATOM   2550  SD  MET P 177      39.883  37.622  48.309  1.00  0.00      PROA S
ATOM   2551  CE  MET P 177      40.062  35.843  48.704  1.00  0.00      PROA C
ATOM   2552  HE1 MET P 177      39.241  35.493  49.365  1.00  0.00      PROA H
ATOM   2553  HE2 MET P 177      41.062  35.533  49.075  1.00  0.00      PROA H
ATOM   2554  HE3 MET P 177      39.931  35.360  47.712  1.00  0.00      PROA H
ATOM   2555  C   MET P 177      44.263  38.046  45.339  1.00  0.00      PROA C
ATOM   2556  O   MET P 177      44.636  39.149  45.573  1.00  0.00      PROA O
ATOM   2557  N   GLY P 178      45.155  37.024  45.175  1.00  0.00      PROA N
ATOM   2558  HN  GLY P 178      44.687  36.146  45.105  1.00  0.00      PROA H
ATOM   2559  CA  GLY P 178      46.608  37.065  45.093  1.00  0.00      PROA C
ATOM   2560  HA1 GLY P 178      46.913  36.046  44.905  1.00  0.00      PROA H
ATOM   2561  HA2 GLY P 178      47.072  37.541  45.944  1.00  0.00      PROA H
ATOM   2562  C   GLY P 178      47.142  37.907  43.929  1.00  0.00      PROA C
ATOM   2563  O   GLY P 178      47.968  38.739  44.076  1.00  0.00      PROA O
ATOM   2564  N   GLN P 179      46.524  37.743  42.789  1.00  0.00      PROA N
ATOM   2565  HN  GLN P 179      45.799  37.068  42.674  1.00  0.00      PROA H
ATOM   2566  CA  GLN P 179      46.999  38.339  41.594  1.00  0.00      PROA C
ATOM   2567  HA  GLN P 179      48.077  38.358  41.661  1.00  0.00      PROA H
ATOM   2568  CB  GLN P 179      46.581  37.712  40.265  1.00  0.00      PROA C
ATOM   2569  HB1 GLN P 179      46.858  38.128  39.273  1.00  0.00      PROA H
ATOM   2570  HB2 GLN P 179      45.475  37.809  40.317  1.00  0.00      PROA H
ATOM   2571  CG  GLN P 179      46.917  36.285  40.005  1.00  0.00      PROA C
ATOM   2572  HG1 GLN P 179      46.827  36.024  38.929  1.00  0.00      PROA H
ATOM   2573  HG2 GLN P 179      46.169  35.651  40.528  1.00  0.00      PROA H
ATOM   2574  CD  GLN P 179      48.321  35.959  40.526  1.00  0.00      PROA C
ATOM   2575  OE1 GLN P 179      49.260  36.401  39.887  1.00  0.00      PROA O
ATOM   2576  NE2 GLN P 179      48.514  35.159  41.569  1.00  0.00      PROA N
ATOM   2577 HE21 GLN P 179      47.767  34.614  41.949  1.00  0.00      PROA H
ATOM   2578 HE22 GLN P 179      49.354  35.338  42.080  1.00  0.00      PROA H
ATOM   2579  C   GLN P 179      46.543  39.811  41.633  1.00  0.00      PROA C
ATOM   2580  O   GLN P 179      47.303  40.712  41.255  1.00  0.00      PROA O
ATOM   2581  N   MET P 180      45.398  40.187  42.281  1.00  0.00      PROA N
ATOM   2582  HN  MET P 180      44.635  39.574  42.471  1.00  0.00      PROA H
ATOM   2583  CA  MET P 180      45.143  41.622  42.568  1.00  0.00      PROA C
ATOM   2584  HA  MET P 180      45.126  42.166  41.635  1.00  0.00      PROA H
ATOM   2585  CB  MET P 180      43.732  41.795  43.323  1.00  0.00      PROA C
ATOM   2586  HB1 MET P 180      43.860  41.456  44.373  1.00  0.00      PROA H
ATOM   2587  HB2 MET P 180      42.882  41.207  42.918  1.00  0.00      PROA H
ATOM   2588  CG  MET P 180      43.458  43.319  43.420  1.00  0.00      PROA C
ATOM   2589  HG1 MET P 180      43.738  43.834  42.476  1.00  0.00      PROA H
ATOM   2590  HG2 MET P 180      43.971  43.805  44.277  1.00  0.00      PROA H
ATOM   2591  SD  MET P 180      41.720  43.672  43.635  1.00  0.00      PROA S
ATOM   2592  CE  MET P 180      40.881  43.466  42.057  1.00  0.00      PROA C
ATOM   2593  HE1 MET P 180      40.745  44.361  41.413  1.00  0.00      PROA H
ATOM   2594  HE2 MET P 180      39.823  43.131  42.120  1.00  0.00      PROA H
ATOM   2595  HE3 MET P 180      41.416  42.662  41.507  1.00  0.00      PROA H
ATOM   2596  C   MET P 180      46.220  42.345  43.359  1.00  0.00      PROA C
ATOM   2597  O   MET P 180      46.688  43.424  43.031  1.00  0.00      PROA O
ATOM   2598  N   LEU P 181      46.788  41.719  44.340  1.00  0.00      PROA N
ATOM   2599  HN  LEU P 181      46.520  40.767  44.464  1.00  0.00      PROA H
ATOM   2600  CA  LEU P 181      47.886  42.279  45.102  1.00  0.00      PROA C
ATOM   2601  HA  LEU P 181      47.753  43.325  45.335  1.00  0.00      PROA H
ATOM   2602  CB  LEU P 181      48.070  41.663  46.439  1.00  0.00      PROA C
ATOM   2603  HB1 LEU P 181      49.092  41.832  46.840  1.00  0.00      PROA H
ATOM   2604  HB2 LEU P 181      47.841  40.576  46.455  1.00  0.00      PROA H
ATOM   2605  CG  LEU P 181      47.279  42.246  47.612  1.00  0.00      PROA C
ATOM   2606  HG  LEU P 181      47.422  43.346  47.547  1.00  0.00      PROA H
ATOM   2607  CD1 LEU P 181      45.806  42.094  47.415  1.00  0.00      PROA C
ATOM   2608 HD11 LEU P 181      45.667  40.996  47.313  1.00  0.00      PROA H
ATOM   2609 HD12 LEU P 181      45.415  42.510  46.462  1.00  0.00      PROA H
ATOM   2610 HD13 LEU P 181      45.071  42.477  48.156  1.00  0.00      PROA H
ATOM   2611  CD2 LEU P 181      47.800  41.773  48.975  1.00  0.00      PROA C
ATOM   2612 HD21 LEU P 181      48.803  42.234  49.099  1.00  0.00      PROA H
ATOM   2613 HD22 LEU P 181      48.026  40.692  49.097  1.00  0.00      PROA H
ATOM   2614 HD23 LEU P 181      47.132  42.158  49.775  1.00  0.00      PROA H
ATOM   2615  C   LEU P 181      49.183  42.154  44.399  1.00  0.00      PROA C
ATOM   2616  O   LEU P 181      49.957  43.042  44.416  1.00  0.00      PROA O
ATOM   2617  N   ALA P 182      49.400  41.007  43.630  1.00  0.00      PROA N
ATOM   2618  HN  ALA P 182      48.667  40.385  43.370  1.00  0.00      PROA H
ATOM   2619  CA  ALA P 182      50.638  40.746  42.931  1.00  0.00      PROA C
ATOM   2620  HA  ALA P 182      51.410  40.653  43.680  1.00  0.00      PROA H
ATOM   2621  CB  ALA P 182      50.530  39.341  42.262  1.00  0.00      PROA C
ATOM   2622  HB1 ALA P 182      49.880  39.413  41.364  1.00  0.00      PROA H
ATOM   2623  HB2 ALA P 182      50.117  38.602  42.982  1.00  0.00      PROA H
ATOM   2624  HB3 ALA P 182      51.534  38.966  41.969  1.00  0.00      PROA H
ATOM   2625  C   ALA P 182      51.112  41.834  41.920  1.00  0.00      PROA C
ATOM   2626  O   ALA P 182      52.305  42.188  41.963  1.00  0.00      PROA O
ATOM   2627  N   LYS P 183      50.193  42.232  41.157  1.00  0.00      PROA N
ATOM   2628  HN  LYS P 183      49.269  41.884  41.296  1.00  0.00      PROA H
ATOM   2629  CA  LYS P 183      50.251  43.321  40.149  1.00  0.00      PROA C
ATOM   2630  HA  LYS P 183      51.090  43.105  39.505  1.00  0.00      PROA H
ATOM   2631  CB  LYS P 183      48.896  43.151  39.451  1.00  0.00      PROA C
ATOM   2632  HB1 LYS P 183      48.774  44.081  38.856  1.00  0.00      PROA H
ATOM   2633  HB2 LYS P 183      48.058  43.186  40.180  1.00  0.00      PROA H
ATOM   2634  CG  LYS P 183      48.702  42.027  38.361  1.00  0.00      PROA C
ATOM   2635  HG1 LYS P 183      48.737  41.044  38.877  1.00  0.00      PROA H
ATOM   2636  HG2 LYS P 183      49.591  42.151  37.706  1.00  0.00      PROA H
ATOM   2637  CD  LYS P 183      47.489  42.156  37.408  1.00  0.00      PROA C
ATOM   2638  HD1 LYS P 183      47.710  41.511  36.531  1.00  0.00      PROA H
ATOM   2639  HD2 LYS P 183      47.372  43.226  37.130  1.00  0.00      PROA H
ATOM   2640  CE  LYS P 183      46.133  41.729  38.053  1.00  0.00      PROA C
ATOM   2641  HE1 LYS P 183      45.824  42.430  38.858  1.00  0.00      PROA H
ATOM   2642  HE2 LYS P 183      46.308  40.755  38.558  1.00  0.00      PROA H
ATOM   2643  NZ  LYS P 183      44.965  41.582  37.136  1.00  0.00      PROA N
ATOM   2644  HZ1 LYS P 183      45.117  40.792  36.477  1.00  0.00      PROA H
ATOM   2645  HZ2 LYS P 183      44.819  42.455  36.589  1.00  0.00      PROA H
ATOM   2646  HZ3 LYS P 183      44.140  41.309  37.706  1.00  0.00      PROA H
ATOM   2647  C   LYS P 183      50.437  44.765  40.589  1.00  0.00      PROA C
ATOM   2648  O   LYS P 183      51.026  45.548  39.846  1.00  0.00      PROA O
ATOM   2649  N   ASP P 184      50.015  45.026  41.854  1.00  0.00      PROA N
ATOM   2650  HN  ASP P 184      49.613  44.351  42.468  1.00  0.00      PROA H
ATOM   2651  CA  ASP P 184      50.113  46.381  42.408  1.00  0.00      PROA C
ATOM   2652  HA  ASP P 184      50.270  47.130  41.646  1.00  0.00      PROA H
ATOM   2653  CB  ASP P 184      48.714  46.787  43.083  1.00  0.00      PROA C
ATOM   2654  HB1 ASP P 184      48.933  47.518  43.890  1.00  0.00      PROA H
ATOM   2655  HB2 ASP P 184      48.381  45.859  43.595  1.00  0.00      PROA H
ATOM   2656  CG  ASP P 184      47.752  47.354  42.049  1.00  0.00      PROA C
ATOM   2657  OD1 ASP P 184      46.975  48.294  42.412  1.00  0.00      PROA O
ATOM   2658  OD2 ASP P 184      47.669  46.762  40.944  1.00  0.00      PROA O
ATOM   2659  C   ASP P 184      51.287  46.472  43.386  1.00  0.00      PROA C
ATOM   2660  O   ASP P 184      51.730  47.485  43.918  1.00  0.00      PROA O
ATOM   2661  N   ARG P 185      51.943  45.293  43.517  1.00  0.00      PROA N
ATOM   2662  HN  ARG P 185      51.446  44.487  43.204  1.00  0.00      PROA H
ATOM   2663  CA  ARG P 185      53.237  44.938  44.098  1.00  0.00      PROA C
ATOM   2664  HA  ARG P 185      53.325  43.992  43.585  1.00  0.00      PROA H
ATOM   2665  CB  ARG P 185      54.466  45.716  43.539  1.00  0.00      PROA C
ATOM   2666  HB1 ARG P 185      55.390  45.326  44.017  1.00  0.00      PROA H
ATOM   2667  HB2 ARG P 185      54.163  46.777  43.670  1.00  0.00      PROA H
ATOM   2668  CG  ARG P 185      54.812  45.534  42.036  1.00  0.00      PROA C
ATOM   2669  HG1 ARG P 185      55.467  46.410  41.843  1.00  0.00      PROA H
ATOM   2670  HG2 ARG P 185      53.971  45.786  41.356  1.00  0.00      PROA H
ATOM   2671  CD  ARG P 185      55.645  44.252  41.733  1.00  0.00      PROA C
ATOM   2672  HD1 ARG P 185      55.116  43.332  42.063  1.00  0.00      PROA H
ATOM   2673  HD2 ARG P 185      56.685  44.273  42.121  1.00  0.00      PROA H
ATOM   2674  NE  ARG P 185      55.745  44.223  40.151  1.00  0.00      PROA N
ATOM   2675  HE  ARG P 185      56.337  44.923  39.752  1.00  0.00      PROA H
ATOM   2676  CZ  ARG P 185      55.134  43.336  39.389  1.00  0.00      PROA C
ATOM   2677  NH1 ARG P 185      54.284  42.484  39.852  1.00  0.00      PROA N
ATOM   2678 HH11 ARG P 185      53.894  42.498  40.772  1.00  0.00      PROA H
ATOM   2679 HH12 ARG P 185      53.916  41.942  39.097  1.00  0.00      PROA H
ATOM   2680  NH2 ARG P 185      55.384  43.432  38.092  1.00  0.00      PROA N
ATOM   2681 HH21 ARG P 185      55.901  44.249  37.837  1.00  0.00      PROA H
ATOM   2682 HH22 ARG P 185      54.815  42.872  37.490  1.00  0.00      PROA H
ATOM   2683  C   ARG P 185      53.299  44.683  45.578  1.00  0.00      PROA C
ATOM   2684  O   ARG P 185      54.300  44.913  46.301  1.00  0.00      PROA O
ATOM   2685  N   PHE P 186      52.245  44.111  46.210  1.00  0.00      PROA N
ATOM   2686  HN  PHE P 186      51.380  44.066  45.716  1.00  0.00      PROA H
ATOM   2687  CA  PHE P 186      52.167  43.712  47.632  1.00  0.00      PROA C
ATOM   2688  HA  PHE P 186      52.908  44.311  48.140  1.00  0.00      PROA H
ATOM   2689  CB  PHE P 186      50.874  44.041  48.405  1.00  0.00      PROA C
ATOM   2690  HB1 PHE P 186      51.050  44.219  49.487  1.00  0.00      PROA H
ATOM   2691  HB2 PHE P 186      50.057  43.316  48.202  1.00  0.00      PROA H
ATOM   2692  CG  PHE P 186      50.438  45.380  47.929  1.00  0.00      PROA C
ATOM   2693  CD1 PHE P 186      49.376  45.501  46.935  1.00  0.00      PROA C
ATOM   2694  HD1 PHE P 186      48.725  44.726  46.560  1.00  0.00      PROA H
ATOM   2695  CE1 PHE P 186      48.960  46.801  46.541  1.00  0.00      PROA C
ATOM   2696  HE1 PHE P 186      48.216  46.928  45.769  1.00  0.00      PROA H
ATOM   2697  CZ  PHE P 186      49.597  47.944  47.112  1.00  0.00      PROA C
ATOM   2698  HZ  PHE P 186      49.364  48.949  46.791  1.00  0.00      PROA H
ATOM   2699  CD2 PHE P 186      51.113  46.521  48.397  1.00  0.00      PROA C
ATOM   2700  HD2 PHE P 186      51.959  46.416  49.060  1.00  0.00      PROA H
ATOM   2701  CE2 PHE P 186      50.721  47.793  47.972  1.00  0.00      PROA C
ATOM   2702  HE2 PHE P 186      51.285  48.671  48.252  1.00  0.00      PROA H
ATOM   2703  C   PHE P 186      52.370  42.189  47.775  1.00  0.00      PROA C
ATOM   2704  O   PHE P 186      52.020  41.486  46.810  1.00  0.00      PROA O
ATOM   2705  N   THR P 187      52.894  41.501  48.881  1.00  0.00      PROA N
ATOM   2706  HN  THR P 187      53.307  42.102  49.561  1.00  0.00      PROA H
ATOM   2707  CA  THR P 187      53.001  40.070  48.994  1.00  0.00      PROA C
ATOM   2708  HA  THR P 187      52.867  39.538  48.064  1.00  0.00      PROA H
ATOM   2709  CB  THR P 187      54.425  39.637  49.383  1.00  0.00      PROA C
ATOM   2710  HB  THR P 187      54.844  40.218  50.232  1.00  0.00      PROA H
ATOM   2711  OG1 THR P 187      55.311  39.742  48.276  1.00  0.00      PROA O
ATOM   2712  HG1 THR P 187      55.296  40.672  48.038  1.00  0.00      PROA H
ATOM   2713  CG2 THR P 187      54.405  38.174  49.847  1.00  0.00      PROA C
ATOM   2714 HG21 THR P 187      54.113  37.640  48.917  1.00  0.00      PROA H
ATOM   2715 HG22 THR P 187      53.803  38.001  50.765  1.00  0.00      PROA H
ATOM   2716 HG23 THR P 187      55.453  37.836  49.991  1.00  0.00      PROA H
ATOM   2717  C   THR P 187      51.851  39.524  49.877  1.00  0.00      PROA C
ATOM   2718  O   THR P 187      51.721  39.679  51.066  1.00  0.00      PROA O
ATOM   2719  N   LEU P 188      50.909  38.805  49.288  1.00  0.00      PROA N
ATOM   2720  HN  LEU P 188      50.747  38.776  48.305  1.00  0.00      PROA H
ATOM   2721  CA  LEU P 188      50.008  38.020  50.091  1.00  0.00      PROA C
ATOM   2722  HA  LEU P 188      49.642  38.695  50.850  1.00  0.00      PROA H
ATOM   2723  CB  LEU P 188      48.848  37.640  49.137  1.00  0.00      PROA C
ATOM   2724  HB1 LEU P 188      49.251  36.863  48.453  1.00  0.00      PROA H
ATOM   2725  HB2 LEU P 188      48.556  38.492  48.487  1.00  0.00      PROA H
ATOM   2726  CG  LEU P 188      47.523  37.240  49.838  1.00  0.00      PROA C
ATOM   2727  HG  LEU P 188      47.845  36.773  50.793  1.00  0.00      PROA H
ATOM   2728  CD1 LEU P 188      46.756  38.477  50.243  1.00  0.00      PROA C
ATOM   2729 HD11 LEU P 188      47.449  39.264  50.613  1.00  0.00      PROA H
ATOM   2730 HD12 LEU P 188      46.036  38.219  51.048  1.00  0.00      PROA H
ATOM   2731 HD13 LEU P 188      46.281  38.925  49.345  1.00  0.00      PROA H
ATOM   2732  CD2 LEU P 188      46.759  36.229  49.000  1.00  0.00      PROA C
ATOM   2733 HD21 LEU P 188      47.452  35.409  48.715  1.00  0.00      PROA H
ATOM   2734 HD22 LEU P 188      46.333  36.620  48.051  1.00  0.00      PROA H
ATOM   2735 HD23 LEU P 188      45.932  35.795  49.602  1.00  0.00      PROA H
ATOM   2736  C   LEU P 188      50.689  36.785  50.612  1.00  0.00      PROA C
ATOM   2737  O   LEU P 188      51.369  36.116  49.865  1.00  0.00      PROA O
ATOM   2738  N   LYS P 189      50.404  36.430  51.885  1.00  0.00      PROA N
ATOM   2739  HN  LYS P 189      49.953  37.053  52.519  1.00  0.00      PROA H
ATOM   2740  CA  LYS P 189      50.997  35.220  52.473  1.00  0.00      PROA C
ATOM   2741  HA  LYS P 189      51.653  34.660  51.823  1.00  0.00      PROA H
ATOM   2742  CB  LYS P 189      51.828  35.486  53.793  1.00  0.00      PROA C
ATOM   2743  HB1 LYS P 189      52.028  34.499  54.262  1.00  0.00      PROA H
ATOM   2744  HB2 LYS P 189      51.244  36.099  54.512  1.00  0.00      PROA H
ATOM   2745  CG  LYS P 189      53.096  36.331  53.556  1.00  0.00      PROA C
ATOM   2746  HG1 LYS P 189      52.846  37.337  53.157  1.00  0.00      PROA H
ATOM   2747  HG2 LYS P 189      53.681  35.888  52.721  1.00  0.00      PROA H
ATOM   2748  CD  LYS P 189      54.001  36.216  54.834  1.00  0.00      PROA C
ATOM   2749  HD1 LYS P 189      54.921  36.796  54.607  1.00  0.00      PROA H
ATOM   2750  HD2 LYS P 189      54.083  35.120  54.996  1.00  0.00      PROA H
ATOM   2751  CE  LYS P 189      53.495  36.910  56.045  1.00  0.00      PROA C
ATOM   2752  HE1 LYS P 189      52.434  36.667  56.269  1.00  0.00      PROA H
ATOM   2753  HE2 LYS P 189      53.568  37.977  55.746  1.00  0.00      PROA H
ATOM   2754  NZ  LYS P 189      54.223  36.685  57.294  1.00  0.00      PROA N
ATOM   2755  HZ1 LYS P 189      54.211  35.687  57.585  1.00  0.00      PROA H
ATOM   2756  HZ2 LYS P 189      53.661  37.167  58.024  1.00  0.00      PROA H
ATOM   2757  HZ3 LYS P 189      55.189  37.065  57.221  1.00  0.00      PROA H
ATOM   2758  C   LYS P 189      49.950  34.219  52.776  1.00  0.00      PROA C
ATOM   2759  O   LYS P 189      49.549  33.540  51.894  1.00  0.00      PROA O
ATOM   2760  N   GLU P 190      49.366  34.162  53.942  1.00  0.00      PROA N
ATOM   2761  HN  GLU P 190      49.626  34.832  54.633  1.00  0.00      PROA H
ATOM   2762  CA  GLU P 190      48.399  33.092  54.308  1.00  0.00      PROA C
ATOM   2763  HA  GLU P 190      48.607  32.098  53.939  1.00  0.00      PROA H
ATOM   2764  CB  GLU P 190      48.547  32.926  55.783  1.00  0.00      PROA C
ATOM   2765  HB1 GLU P 190      47.796  32.214  56.187  1.00  0.00      PROA H
ATOM   2766  HB2 GLU P 190      48.278  33.842  56.352  1.00  0.00      PROA H
ATOM   2767  CG  GLU P 190      50.070  32.542  56.243  1.00  0.00      PROA C
ATOM   2768  HG1 GLU P 190      50.822  33.256  55.842  1.00  0.00      PROA H
ATOM   2769  HG2 GLU P 190      50.295  31.620  55.666  1.00  0.00      PROA H
ATOM   2770  CD  GLU P 190      50.352  32.478  57.690  1.00  0.00      PROA C
ATOM   2771  OE1 GLU P 190      51.499  32.352  58.080  1.00  0.00      PROA O
ATOM   2772  OE2 GLU P 190      49.423  32.309  58.496  1.00  0.00      PROA O
ATOM   2773  C   GLU P 190      46.958  33.385  53.980  1.00  0.00      PROA C
ATOM   2774  O   GLU P 190      46.688  34.569  53.776  1.00  0.00      PROA O
ATOM   2775  N   ALA P 191      46.026  32.410  54.006  1.00  0.00      PROA N
ATOM   2776  HN  ALA P 191      46.224  31.433  54.015  1.00  0.00      PROA H
ATOM   2777  CA  ALA P 191      44.645  32.754  53.803  1.00  0.00      PROA C
ATOM   2778  HA  ALA P 191      44.529  33.702  54.306  1.00  0.00      PROA H
ATOM   2779  CB  ALA P 191      44.370  32.941  52.311  1.00  0.00      PROA C
ATOM   2780  HB1 ALA P 191      45.082  33.674  51.874  1.00  0.00      PROA H
ATOM   2781  HB2 ALA P 191      43.354  33.349  52.124  1.00  0.00      PROA H
ATOM   2782  HB3 ALA P 191      44.444  31.960  51.796  1.00  0.00      PROA H
ATOM   2783  C   ALA P 191      43.613  31.841  54.432  1.00  0.00      PROA C
ATOM   2784  O   ALA P 191      43.932  30.764  54.870  1.00  0.00      PROA O
ATOM   2785  N   ALA P 192      42.400  32.383  54.603  1.00  0.00      PROA N
ATOM   2786  HN  ALA P 192      42.275  33.367  54.501  1.00  0.00      PROA H
ATOM   2787  CA  ALA P 192      41.400  31.598  55.241  1.00  0.00      PROA C
ATOM   2788  HA  ALA P 192      41.643  30.550  55.150  1.00  0.00      PROA H
ATOM   2789  CB  ALA P 192      41.417  31.883  56.737  1.00  0.00      PROA C
ATOM   2790  HB1 ALA P 192      42.411  31.694  57.196  1.00  0.00      PROA H
ATOM   2791  HB2 ALA P 192      40.699  31.178  57.209  1.00  0.00      PROA H
ATOM   2792  HB3 ALA P 192      40.992  32.869  57.023  1.00  0.00      PROA H
ATOM   2793  C   ALA P 192      40.009  31.851  54.763  1.00  0.00      PROA C
ATOM   2794  O   ALA P 192      39.453  32.986  54.630  1.00  0.00      PROA O
ATOM   2795  N   MET P 193      39.140  30.791  54.607  1.00  0.00      PROA N
ATOM   2796  HN  MET P 193      39.497  29.862  54.675  1.00  0.00      PROA H
ATOM   2797  CA  MET P 193      37.746  30.870  54.288  1.00  0.00      PROA C
ATOM   2798  HA  MET P 193      37.425  31.901  54.259  1.00  0.00      PROA H
ATOM   2799  CB  MET P 193      37.434  30.040  52.972  1.00  0.00      PROA C
ATOM   2800  HB1 MET P 193      37.400  28.938  53.106  1.00  0.00      PROA H
ATOM   2801  HB2 MET P 193      38.221  30.294  52.230  1.00  0.00      PROA H
ATOM   2802  CG  MET P 193      36.243  30.484  52.240  1.00  0.00      PROA C
ATOM   2803  HG1 MET P 193      36.504  31.512  51.907  1.00  0.00      PROA H
ATOM   2804  HG2 MET P 193      35.400  30.536  52.962  1.00  0.00      PROA H
ATOM   2805  SD  MET P 193      35.795  29.534  50.824  1.00  0.00      PROA S
ATOM   2806  CE  MET P 193      35.152  28.116  51.737  1.00  0.00      PROA C
ATOM   2807  HE1 MET P 193      34.748  27.238  51.188  1.00  0.00      PROA H
ATOM   2808  HE2 MET P 193      34.365  28.426  52.458  1.00  0.00      PROA H
ATOM   2809  HE3 MET P 193      35.904  27.653  52.411  1.00  0.00      PROA H
ATOM   2810  C   MET P 193      36.953  30.157  55.389  1.00  0.00      PROA C
ATOM   2811  O   MET P 193      37.162  28.981  55.723  1.00  0.00      PROA O
ATOM   2812  N   THR P 194      35.969  30.794  56.047  1.00  0.00      PROA N
ATOM   2813  HN  THR P 194      35.720  31.732  55.818  1.00  0.00      PROA H
ATOM   2814  CA  THR P 194      34.971  30.100  56.935  1.00  0.00      PROA C
ATOM   2815  HA  THR P 194      35.410  29.242  57.422  1.00  0.00      PROA H
ATOM   2816  CB  THR P 194      34.273  30.937  58.026  1.00  0.00      PROA C
ATOM   2817  HB  THR P 194      33.509  30.379  58.608  1.00  0.00      PROA H
ATOM   2818  OG1 THR P 194      33.609  32.041  57.460  1.00  0.00      PROA O
ATOM   2819  HG1 THR P 194      33.173  32.503  58.180  1.00  0.00      PROA H
ATOM   2820  CG2 THR P 194      35.326  31.412  59.110  1.00  0.00      PROA C
ATOM   2821 HG21 THR P 194      34.808  31.506  60.088  1.00  0.00      PROA H
ATOM   2822 HG22 THR P 194      35.797  32.363  58.779  1.00  0.00      PROA H
ATOM   2823 HG23 THR P 194      36.117  30.646  59.259  1.00  0.00      PROA H
ATOM   2824  C   THR P 194      33.914  29.555  56.023  1.00  0.00      PROA C
ATOM   2825  O   THR P 194      33.687  29.887  54.857  1.00  0.00      PROA O
ATOM   2826  N   ALA P 195      33.160  28.576  56.521  1.00  0.00      PROA N
ATOM   2827  HN  ALA P 195      33.152  28.184  57.437  1.00  0.00      PROA H
ATOM   2828  CA  ALA P 195      32.101  27.888  55.740  1.00  0.00      PROA C
ATOM   2829  HA  ALA P 195      32.543  27.514  54.828  1.00  0.00      PROA H
ATOM   2830  CB  ALA P 195      31.539  26.833  56.708  1.00  0.00      PROA C
ATOM   2831  HB1 ALA P 195      32.212  25.965  56.876  1.00  0.00      PROA H
ATOM   2832  HB2 ALA P 195      30.683  26.357  56.184  1.00  0.00      PROA H
ATOM   2833  HB3 ALA P 195      31.252  27.257  57.694  1.00  0.00      PROA H
ATOM   2834  C   ALA P 195      30.978  28.723  55.085  1.00  0.00      PROA C
ATOM   2835  O   ALA P 195      30.703  28.503  53.867  1.00  0.00      PROA O
ATOM   2836  N   ARG P 196      30.391  29.762  55.707  1.00  0.00      PROA N
ATOM   2837  HN  ARG P 196      30.441  29.979  56.679  1.00  0.00      PROA H
ATOM   2838  CA  ARG P 196      29.482  30.707  55.040  1.00  0.00      PROA C
ATOM   2839  HA  ARG P 196      28.638  30.132  54.691  1.00  0.00      PROA H
ATOM   2840  CB  ARG P 196      28.898  31.681  56.083  1.00  0.00      PROA C
ATOM   2841  HB1 ARG P 196      28.693  31.029  56.959  1.00  0.00      PROA H
ATOM   2842  HB2 ARG P 196      27.950  32.098  55.681  1.00  0.00      PROA H
ATOM   2843  CG  ARG P 196      29.830  32.792  56.627  1.00  0.00      PROA C
ATOM   2844  HG1 ARG P 196      29.901  33.635  55.906  1.00  0.00      PROA H
ATOM   2845  HG2 ARG P 196      30.836  32.334  56.731  1.00  0.00      PROA H
ATOM   2846  CD  ARG P 196      29.378  33.333  57.996  1.00  0.00      PROA C
ATOM   2847  HD1 ARG P 196      29.285  32.456  58.672  1.00  0.00      PROA H
ATOM   2848  HD2 ARG P 196      28.358  33.770  58.043  1.00  0.00      PROA H
ATOM   2849  NE  ARG P 196      30.297  34.322  58.565  1.00  0.00      PROA N
ATOM   2850  HE  ARG P 196      31.215  34.019  58.820  1.00  0.00      PROA H
ATOM   2851  CZ  ARG P 196      30.266  35.580  58.203  1.00  0.00      PROA C
ATOM   2852  NH1 ARG P 196      29.424  36.039  57.270  1.00  0.00      PROA N
ATOM   2853 HH11 ARG P 196      28.552  35.572  57.120  1.00  0.00      PROA H
ATOM   2854 HH12 ARG P 196      29.325  37.022  57.118  1.00  0.00      PROA H
ATOM   2855  NH2 ARG P 196      31.113  36.448  58.639  1.00  0.00      PROA N
ATOM   2856 HH21 ARG P 196      31.721  36.244  59.406  1.00  0.00      PROA H
ATOM   2857 HH22 ARG P 196      31.101  37.372  58.257  1.00  0.00      PROA H
ATOM   2858  C   ARG P 196      30.208  31.535  53.926  1.00  0.00      PROA C
ATOM   2859  O   ARG P 196      29.560  32.164  53.090  1.00  0.00      PROA O
ATOM   2860  N   ARG P 197      31.569  31.547  53.839  1.00  0.00      PROA N
ATOM   2861  HN  ARG P 197      32.139  30.989  54.436  1.00  0.00      PROA H
ATOM   2862  CA  ARG P 197      32.269  32.217  52.817  1.00  0.00      PROA C
ATOM   2863  HA  ARG P 197      33.179  31.637  52.773  1.00  0.00      PROA H
ATOM   2864  CB  ARG P 197      31.842  32.179  51.321  1.00  0.00      PROA C
ATOM   2865  HB1 ARG P 197      32.363  32.928  50.687  1.00  0.00      PROA H
ATOM   2866  HB2 ARG P 197      30.775  32.456  51.186  1.00  0.00      PROA H
ATOM   2867  CG  ARG P 197      32.123  30.821  50.617  1.00  0.00      PROA C
ATOM   2868  HG1 ARG P 197      33.225  30.948  50.555  1.00  0.00      PROA H
ATOM   2869  HG2 ARG P 197      31.771  30.905  49.566  1.00  0.00      PROA H
ATOM   2870  CD  ARG P 197      31.708  29.590  51.212  1.00  0.00      PROA C
ATOM   2871  HD1 ARG P 197      30.616  29.486  51.393  1.00  0.00      PROA H
ATOM   2872  HD2 ARG P 197      32.204  29.472  52.199  1.00  0.00      PROA H
ATOM   2873  NE  ARG P 197      32.044  28.398  50.382  1.00  0.00      PROA N
ATOM   2874  HE  ARG P 197      32.625  28.555  49.583  1.00  0.00      PROA H
ATOM   2875  CZ  ARG P 197      31.522  27.216  50.622  1.00  0.00      PROA C
ATOM   2876  NH1 ARG P 197      30.855  26.971  51.726  1.00  0.00      PROA N
ATOM   2877 HH11 ARG P 197      30.430  26.084  51.908  1.00  0.00      PROA H
ATOM   2878 HH12 ARG P 197      30.843  27.707  52.403  1.00  0.00      PROA H
ATOM   2879  NH2 ARG P 197      31.927  26.206  49.880  1.00  0.00      PROA N
ATOM   2880 HH21 ARG P 197      32.079  25.307  50.290  1.00  0.00      PROA H
ATOM   2881 HH22 ARG P 197      32.406  26.392  49.022  1.00  0.00      PROA H
ATOM   2882  C   ARG P 197      32.784  33.618  53.193  1.00  0.00      PROA C
ATOM   2883  O   ARG P 197      32.922  34.492  52.359  1.00  0.00      PROA O
ATOM   2884  N   SER P 198      33.281  33.757  54.460  1.00  0.00      PROA N
ATOM   2885  HN  SER P 198      33.054  33.026  55.100  1.00  0.00      PROA H
ATOM   2886  CA  SER P 198      34.033  34.892  54.949  1.00  0.00      PROA C
ATOM   2887  HA  SER P 198      33.676  35.724  54.361  1.00  0.00      PROA H
ATOM   2888  CB  SER P 198      33.757  35.209  56.488  1.00  0.00      PROA C
ATOM   2889  HB1 SER P 198      34.240  34.485  57.179  1.00  0.00      PROA H
ATOM   2890  HB2 SER P 198      32.662  35.229  56.673  1.00  0.00      PROA H
ATOM   2891  OG  SER P 198      34.370  36.433  56.929  1.00  0.00      PROA O
ATOM   2892  HG1 SER P 198      35.299  36.292  57.127  1.00  0.00      PROA H
ATOM   2893  C   SER P 198      35.537  34.781  54.694  1.00  0.00      PROA C
ATOM   2894  O   SER P 198      36.222  33.816  55.068  1.00  0.00      PROA O
ATOM   2895  N   TRP P 199      36.108  35.776  53.980  1.00  0.00      PROA N
ATOM   2896  HN  TRP P 199      35.604  36.515  53.538  1.00  0.00      PROA H
ATOM   2897  CA  TRP P 199      37.581  35.747  53.701  1.00  0.00      PROA C
ATOM   2898  HA  TRP P 199      37.894  34.715  53.760  1.00  0.00      PROA H
ATOM   2899  CB  TRP P 199      37.778  36.276  52.247  1.00  0.00      PROA C
ATOM   2900  HB1 TRP P 199      38.835  36.474  51.968  1.00  0.00      PROA H
ATOM   2901  HB2 TRP P 199      37.282  37.264  52.139  1.00  0.00      PROA H
ATOM   2902  CG  TRP P 199      37.286  35.160  51.380  1.00  0.00      PROA C
ATOM   2903  CD1 TRP P 199      36.164  35.089  50.619  1.00  0.00      PROA C
ATOM   2904  HD1 TRP P 199      35.422  35.857  50.780  1.00  0.00      PROA H
ATOM   2905  NE1 TRP P 199      36.160  33.933  49.830  1.00  0.00      PROA N
ATOM   2906  HE1 TRP P 199      35.463  33.324  49.522  1.00  0.00      PROA H
ATOM   2907  CE2 TRP P 199      37.391  33.355  49.925  1.00  0.00      PROA C
ATOM   2908  CD2 TRP P 199      38.065  33.998  50.960  1.00  0.00      PROA C
ATOM   2909  CE3 TRP P 199      39.287  33.603  51.312  1.00  0.00      PROA C
ATOM   2910  HE3 TRP P 199      39.808  34.166  52.072  1.00  0.00      PROA H
ATOM   2911  CZ3 TRP P 199      39.897  32.523  50.629  1.00  0.00      PROA C
ATOM   2912  HZ3 TRP P 199      40.935  32.308  50.836  1.00  0.00      PROA H
ATOM   2913  CZ2 TRP P 199      37.856  32.181  49.378  1.00  0.00      PROA C
ATOM   2914  HZ2 TRP P 199      37.320  31.614  48.631  1.00  0.00      PROA H
ATOM   2915  CH2 TRP P 199      39.173  31.789  49.709  1.00  0.00      PROA C
ATOM   2916  HH2 TRP P 199      39.661  31.047  49.094  1.00  0.00      PROA H
ATOM   2917  C   TRP P 199      38.424  36.626  54.600  1.00  0.00      PROA C
ATOM   2918  O   TRP P 199      38.350  37.868  54.594  1.00  0.00      PROA O
ATOM   2919  N   GLN P 200      39.325  35.950  55.321  1.00  0.00      PROA N
ATOM   2920  HN  GLN P 200      39.334  34.986  55.068  1.00  0.00      PROA H
ATOM   2921  CA  GLN P 200      40.422  36.497  56.142  1.00  0.00      PROA C
ATOM   2922  HA  GLN P 200      40.287  37.538  56.398  1.00  0.00      PROA H
ATOM   2923  CB  GLN P 200      40.405  35.735  57.544  1.00  0.00      PROA C
ATOM   2924  HB1 GLN P 200      41.307  35.994  58.138  1.00  0.00      PROA H
ATOM   2925  HB2 GLN P 200      40.529  34.664  57.279  1.00  0.00      PROA H
ATOM   2926  CG  GLN P 200      39.171  35.597  58.462  1.00  0.00      PROA C
ATOM   2927  HG1 GLN P 200      38.928  36.562  58.957  1.00  0.00      PROA H
ATOM   2928  HG2 GLN P 200      39.400  34.777  59.175  1.00  0.00      PROA H
ATOM   2929  CD  GLN P 200      37.862  35.125  57.874  1.00  0.00      PROA C
ATOM   2930  OE1 GLN P 200      36.940  35.924  57.565  1.00  0.00      PROA O
ATOM   2931  NE2 GLN P 200      37.709  33.803  57.597  1.00  0.00      PROA N
ATOM   2932 HE21 GLN P 200      37.135  33.708  56.783  1.00  0.00      PROA H
ATOM   2933 HE22 GLN P 200      38.452  33.214  57.914  1.00  0.00      PROA H
ATOM   2934  C   GLN P 200      41.696  36.161  55.435  1.00  0.00      PROA C
ATOM   2935  O   GLN P 200      41.985  35.035  55.122  1.00  0.00      PROA O
ATOM   2936  N   LEU P 201      42.493  37.215  55.219  1.00  0.00      PROA N
ATOM   2937  HN  LEU P 201      42.424  38.114  55.645  1.00  0.00      PROA H
ATOM   2938  CA  LEU P 201      43.791  36.955  54.563  1.00  0.00      PROA C
ATOM   2939  HA  LEU P 201      43.967  35.903  54.389  1.00  0.00      PROA H
ATOM   2940  CB  LEU P 201      43.770  37.646  53.165  1.00  0.00      PROA C
ATOM   2941  HB1 LEU P 201      44.676  37.389  52.575  1.00  0.00      PROA H
ATOM   2942  HB2 LEU P 201      43.767  38.740  53.355  1.00  0.00      PROA H
ATOM   2943  CG  LEU P 201      42.595  37.371  52.242  1.00  0.00      PROA C
ATOM   2944  HG  LEU P 201      41.618  37.679  52.672  1.00  0.00      PROA H
ATOM   2945  CD1 LEU P 201      42.874  38.160  50.908  1.00  0.00      PROA C
ATOM   2946 HD11 LEU P 201      43.824  37.752  50.500  1.00  0.00      PROA H
ATOM   2947 HD12 LEU P 201      43.048  39.252  51.016  1.00  0.00      PROA H
ATOM   2948 HD13 LEU P 201      42.032  37.967  50.210  1.00  0.00      PROA H
ATOM   2949  CD2 LEU P 201      42.525  35.839  51.945  1.00  0.00      PROA C
ATOM   2950 HD21 LEU P 201      43.445  35.598  51.371  1.00  0.00      PROA H
ATOM   2951 HD22 LEU P 201      41.660  35.690  51.263  1.00  0.00      PROA H
ATOM   2952 HD23 LEU P 201      42.346  35.089  52.744  1.00  0.00      PROA H
ATOM   2953  C   LEU P 201      44.900  37.633  55.344  1.00  0.00      PROA C
ATOM   2954  O   LEU P 201      44.782  38.476  56.256  1.00  0.00      PROA O
ATOM   2955  N   THR P 202      46.093  37.107  55.168  1.00  0.00      PROA N
ATOM   2956  HN  THR P 202      46.350  36.524  54.401  1.00  0.00      PROA H
ATOM   2957  CA  THR P 202      47.298  37.753  55.749  1.00  0.00      PROA C
ATOM   2958  HA  THR P 202      47.003  38.433  56.534  1.00  0.00      PROA H
ATOM   2959  CB  THR P 202      48.220  36.797  56.380  1.00  0.00      PROA C
ATOM   2960  HB  THR P 202      48.472  36.008  55.640  1.00  0.00      PROA H
ATOM   2961  OG1 THR P 202      47.520  36.103  57.338  1.00  0.00      PROA O
ATOM   2962  HG1 THR P 202      46.613  35.944  57.067  1.00  0.00      PROA H
ATOM   2963  CG2 THR P 202      49.431  37.485  57.031  1.00  0.00      PROA C
ATOM   2964 HG21 THR P 202      49.918  36.708  57.658  1.00  0.00      PROA H
ATOM   2965 HG22 THR P 202      49.012  38.268  57.699  1.00  0.00      PROA H
ATOM   2966 HG23 THR P 202      50.053  37.956  56.240  1.00  0.00      PROA H
ATOM   2967  C   THR P 202      48.104  38.448  54.666  1.00  0.00      PROA C
ATOM   2968  O   THR P 202      48.577  37.921  53.689  1.00  0.00      PROA O
ATOM   2969  N   LEU P 203      48.283  39.711  54.842  1.00  0.00      PROA N
ATOM   2970  HN  LEU P 203      47.717  40.160  55.529  1.00  0.00      PROA H
ATOM   2971  CA  LEU P 203      49.154  40.596  54.080  1.00  0.00      PROA C
ATOM   2972  HA  LEU P 203      49.209  40.212  53.072  1.00  0.00      PROA H
ATOM   2973  CB  LEU P 203      48.516  42.075  54.104  1.00  0.00      PROA C
ATOM   2974  HB1 LEU P 203      48.429  42.282  55.192  1.00  0.00      PROA H
ATOM   2975  HB2 LEU P 203      47.448  42.091  53.799  1.00  0.00      PROA H
ATOM   2976  CG  LEU P 203      49.297  43.206  53.347  1.00  0.00      PROA C
ATOM   2977  HG  LEU P 203      50.397  43.094  53.456  1.00  0.00      PROA H
ATOM   2978  CD1 LEU P 203      49.036  43.124  51.785  1.00  0.00      PROA C
ATOM   2979 HD11 LEU P 203      49.366  44.056  51.278  1.00  0.00      PROA H
ATOM   2980 HD12 LEU P 203      47.962  42.952  51.561  1.00  0.00      PROA H
ATOM   2981 HD13 LEU P 203      49.667  42.315  51.359  1.00  0.00      PROA H
ATOM   2982  CD2 LEU P 203      49.011  44.617  53.899  1.00  0.00      PROA C
ATOM   2983 HD21 LEU P 203      48.036  44.898  53.446  1.00  0.00      PROA H
ATOM   2984 HD22 LEU P 203      49.808  45.346  53.640  1.00  0.00      PROA H
ATOM   2985 HD23 LEU P 203      49.008  44.673  55.009  1.00  0.00      PROA H
ATOM   2986  C   LEU P 203      50.530  40.530  54.593  1.00  0.00      PROA C
ATOM   2987  O   LEU P 203      50.677  40.225  55.748  1.00  0.00      PROA O
ATOM   2988  N   ASN P 204      51.581  40.766  53.817  1.00  0.00      PROA N
ATOM   2989  HN  ASN P 204      51.434  40.994  52.857  1.00  0.00      PROA H
ATOM   2990  CA  ASN P 204      52.949  40.756  54.364  1.00  0.00      PROA C
ATOM   2991  HA  ASN P 204      53.058  39.812  54.878  1.00  0.00      PROA H
ATOM   2992  CB  ASN P 204      53.999  40.967  53.207  1.00  0.00      PROA C
ATOM   2993  HB1 ASN P 204      53.959  40.039  52.597  1.00  0.00      PROA H
ATOM   2994  HB2 ASN P 204      54.983  41.030  53.719  1.00  0.00      PROA H
ATOM   2995  CG  ASN P 204      53.838  42.225  52.268  1.00  0.00      PROA C
ATOM   2996  OD1 ASN P 204      54.412  42.252  51.183  1.00  0.00      PROA O
ATOM   2997  ND2 ASN P 204      53.061  43.256  52.631  1.00  0.00      PROA N
ATOM   2998 HD21 ASN P 204      52.616  43.220  53.527  1.00  0.00      PROA H
ATOM   2999 HD22 ASN P 204      53.296  44.195  52.384  1.00  0.00      PROA H
ATOM   3000  C   ASN P 204      53.171  41.896  55.454  1.00  0.00      PROA C
ATOM   3001  O   ASN P 204      52.662  42.957  55.344  1.00  0.00      PROA O
ATOM   3002  N   ASN P 205      54.109  41.708  56.456  1.00  0.00      PROA N
ATOM   3003  HN  ASN P 205      54.759  40.953  56.413  1.00  0.00      PROA H
ATOM   3004  CA  ASN P 205      54.071  42.580  57.659  1.00  0.00      PROA C
ATOM   3005  HA  ASN P 205      55.001  42.337  58.153  1.00  0.00      PROA H
ATOM   3006  CB  ASN P 205      54.474  44.112  57.436  1.00  0.00      PROA C
ATOM   3007  HB1 ASN P 205      54.925  44.460  58.390  1.00  0.00      PROA H
ATOM   3008  HB2 ASN P 205      53.631  44.779  57.155  1.00  0.00      PROA H
ATOM   3009  CG  ASN P 205      55.633  44.251  56.521  1.00  0.00      PROA C
ATOM   3010  OD1 ASN P 205      56.350  43.347  56.121  1.00  0.00      PROA O
ATOM   3011  ND2 ASN P 205      55.846  45.557  56.089  1.00  0.00      PROA N
ATOM   3012 HD21 ASN P 205      56.676  45.666  55.542  1.00  0.00      PROA H
ATOM   3013 HD22 ASN P 205      55.328  46.319  56.477  1.00  0.00      PROA H
ATOM   3014  C   ASN P 205      53.045  42.153  58.757  1.00  0.00      PROA C
ATOM   3015  O   ASN P 205      52.708  42.847  59.724  1.00  0.00      PROA O
ATOM   3016  N   ASP P 206      52.524  40.892  58.591  1.00  0.00      PROA N
ATOM   3017  HN  ASP P 206      52.764  40.330  57.802  1.00  0.00      PROA H
ATOM   3018  CA  ASP P 206      51.591  40.180  59.385  1.00  0.00      PROA C
ATOM   3019  HA  ASP P 206      51.303  39.373  58.728  1.00  0.00      PROA H
ATOM   3020  CB  ASP P 206      52.302  39.669  60.712  1.00  0.00      PROA C
ATOM   3021  HB1 ASP P 206      51.528  39.188  61.348  1.00  0.00      PROA H
ATOM   3022  HB2 ASP P 206      52.764  40.532  61.236  1.00  0.00      PROA H
ATOM   3023  CG  ASP P 206      53.338  38.688  60.278  1.00  0.00      PROA C
ATOM   3024  OD1 ASP P 206      53.037  37.825  59.405  1.00  0.00      PROA O
ATOM   3025  OD2 ASP P 206      54.547  38.869  60.685  1.00  0.00      PROA O
ATOM   3026  C   ASP P 206      50.334  40.992  59.744  1.00  0.00      PROA C
ATOM   3027  O   ASP P 206      49.865  41.147  60.905  1.00  0.00      PROA O
ATOM   3028  N   ILE P 207      49.860  41.644  58.712  1.00  0.00      PROA N
ATOM   3029  HN  ILE P 207      50.278  41.401  57.840  1.00  0.00      PROA H
ATOM   3030  CA  ILE P 207      48.644  42.414  58.755  1.00  0.00      PROA C
ATOM   3031  HA  ILE P 207      48.518  42.791  59.759  1.00  0.00      PROA H
ATOM   3032  CB  ILE P 207      48.928  43.649  57.813  1.00  0.00      PROA C
ATOM   3033  HB  ILE P 207      49.418  43.328  56.869  1.00  0.00      PROA H
ATOM   3034  CG2 ILE P 207      47.540  44.192  57.481  1.00  0.00      PROA C
ATOM   3035 HG21 ILE P 207      47.587  45.206  57.028  1.00  0.00      PROA H
ATOM   3036 HG22 ILE P 207      46.853  44.238  58.353  1.00  0.00      PROA H
ATOM   3037 HG23 ILE P 207      47.076  43.613  56.655  1.00  0.00      PROA H
ATOM   3038  CG1 ILE P 207      49.907  44.739  58.341  1.00  0.00      PROA C
ATOM   3039 HG11 ILE P 207      50.565  44.345  59.144  1.00  0.00      PROA H
ATOM   3040 HG12 ILE P 207      49.345  45.537  58.872  1.00  0.00      PROA H
ATOM   3041  CD  ILE P 207      50.730  45.462  57.260  1.00  0.00      PROA C
ATOM   3042  HD1 ILE P 207      51.384  46.169  57.816  1.00  0.00      PROA H
ATOM   3043  HD2 ILE P 207      50.145  45.927  56.438  1.00  0.00      PROA H
ATOM   3044  HD3 ILE P 207      51.403  44.724  56.774  1.00  0.00      PROA H
ATOM   3045  C   ILE P 207      47.408  41.559  58.306  1.00  0.00      PROA C
ATOM   3046  O   ILE P 207      47.502  40.899  57.307  1.00  0.00      PROA O
ATOM   3047  N   LYS P 208      46.342  41.571  59.074  1.00  0.00      PROA N
ATOM   3048  HN  LYS P 208      46.404  41.949  59.995  1.00  0.00      PROA H
ATOM   3049  CA  LYS P 208      45.058  40.848  58.728  1.00  0.00      PROA C
ATOM   3050  HA  LYS P 208      45.247  39.962  58.140  1.00  0.00      PROA H
ATOM   3051  CB  LYS P 208      44.417  40.433  60.104  1.00  0.00      PROA C
ATOM   3052  HB1 LYS P 208      43.481  39.886  59.859  1.00  0.00      PROA H
ATOM   3053  HB2 LYS P 208      44.236  41.334  60.728  1.00  0.00      PROA H
ATOM   3054  CG  LYS P 208      45.266  39.441  60.935  1.00  0.00      PROA C
ATOM   3055  HG1 LYS P 208      46.271  39.885  61.099  1.00  0.00      PROA H
ATOM   3056  HG2 LYS P 208      45.385  38.548  60.284  1.00  0.00      PROA H
ATOM   3057  CD  LYS P 208      44.633  39.139  62.268  1.00  0.00      PROA C
ATOM   3058  HD1 LYS P 208      43.601  38.759  62.114  1.00  0.00      PROA H
ATOM   3059  HD2 LYS P 208      44.677  40.069  62.874  1.00  0.00      PROA H
ATOM   3060  CE  LYS P 208      45.405  38.071  63.073  1.00  0.00      PROA C
ATOM   3061  HE1 LYS P 208      45.377  37.053  62.629  1.00  0.00      PROA H
ATOM   3062  HE2 LYS P 208      45.037  38.256  64.105  1.00  0.00      PROA H
ATOM   3063  NZ  LYS P 208      46.827  38.523  63.146  1.00  0.00      PROA N
ATOM   3064  HZ1 LYS P 208      46.846  39.524  63.428  1.00  0.00      PROA H
ATOM   3065  HZ2 LYS P 208      47.245  38.269  62.228  1.00  0.00      PROA H
ATOM   3066  HZ3 LYS P 208      47.327  38.017  63.904  1.00  0.00      PROA H
ATOM   3067  C   LYS P 208      44.131  41.726  57.926  1.00  0.00      PROA C
ATOM   3068  O   LYS P 208      43.881  42.856  58.336  1.00  0.00      PROA O
ATOM   3069  N   LEU P 209      43.668  41.257  56.710  1.00  0.00      PROA N
ATOM   3070  HN  LEU P 209      43.800  40.308  56.435  1.00  0.00      PROA H
ATOM   3071  CA  LEU P 209      42.672  41.812  55.934  1.00  0.00      PROA C
ATOM   3072  HA  LEU P 209      42.575  42.848  56.222  1.00  0.00      PROA H
ATOM   3073  CB  LEU P 209      42.848  41.654  54.408  1.00  0.00      PROA C
ATOM   3074  HB1 LEU P 209      42.148  42.349  53.896  1.00  0.00      PROA H
ATOM   3075  HB2 LEU P 209      42.663  40.565  54.287  1.00  0.00      PROA H
ATOM   3076  CG  LEU P 209      44.259  42.058  53.943  1.00  0.00      PROA C
ATOM   3077  HG  LEU P 209      45.026  41.488  54.509  1.00  0.00      PROA H
ATOM   3078  CD1 LEU P 209      44.421  41.847  52.375  1.00  0.00      PROA C
ATOM   3079 HD11 LEU P 209      44.451  40.768  52.114  1.00  0.00      PROA H
ATOM   3080 HD12 LEU P 209      45.428  42.251  52.138  1.00  0.00      PROA H
ATOM   3081 HD13 LEU P 209      43.561  42.284  51.823  1.00  0.00      PROA H
ATOM   3082  CD2 LEU P 209      44.640  43.583  54.212  1.00  0.00      PROA C
ATOM   3083 HD21 LEU P 209      43.725  44.153  53.943  1.00  0.00      PROA H
ATOM   3084 HD22 LEU P 209      45.518  43.993  53.670  1.00  0.00      PROA H
ATOM   3085 HD23 LEU P 209      44.722  43.774  55.303  1.00  0.00      PROA H
ATOM   3086  C   LEU P 209      41.359  41.118  56.261  1.00  0.00      PROA C
ATOM   3087  O   LEU P 209      41.389  39.894  56.223  1.00  0.00      PROA O
ATOM   3088  N   ASN P 210      40.308  41.875  56.520  1.00  0.00      PROA N
ATOM   3089  HN  ASN P 210      40.428  42.826  56.796  1.00  0.00      PROA H
ATOM   3090  CA  ASN P 210      38.969  41.282  56.669  1.00  0.00      PROA C
ATOM   3091  HA  ASN P 210      39.031  40.224  56.463  1.00  0.00      PROA H
ATOM   3092  CB  ASN P 210      38.313  41.665  58.054  1.00  0.00      PROA C
ATOM   3093  HB1 ASN P 210      37.485  40.958  58.279  1.00  0.00      PROA H
ATOM   3094  HB2 ASN P 210      38.083  42.751  58.025  1.00  0.00      PROA H
ATOM   3095  CG  ASN P 210      39.214  41.486  59.276  1.00  0.00      PROA C
ATOM   3096  OD1 ASN P 210      39.948  40.490  59.460  1.00  0.00      PROA O
ATOM   3097  ND2 ASN P 210      39.147  42.368  60.274  1.00  0.00      PROA N
ATOM   3098 HD21 ASN P 210      38.560  43.177  60.235  1.00  0.00      PROA H
ATOM   3099 HD22 ASN P 210      39.712  42.191  61.079  1.00  0.00      PROA H
ATOM   3100  C   ASN P 210      38.045  41.801  55.530  1.00  0.00      PROA C
ATOM   3101  O   ASN P 210      37.830  43.010  55.436  1.00  0.00      PROA O
ATOM   3102  N   LEU P 211      37.575  40.913  54.649  1.00  0.00      PROA N
ATOM   3103  HN  LEU P 211      37.992  40.019  54.793  1.00  0.00      PROA H
ATOM   3104  CA  LEU P 211      36.885  41.137  53.433  1.00  0.00      PROA C
ATOM   3105  HA  LEU P 211      36.878  42.208  53.293  1.00  0.00      PROA H
ATOM   3106  CB  LEU P 211      37.480  40.450  52.263  1.00  0.00      PROA C
ATOM   3107  HB1 LEU P 211      36.873  40.679  51.361  1.00  0.00      PROA H
ATOM   3108  HB2 LEU P 211      37.477  39.357  52.459  1.00  0.00      PROA H
ATOM   3109  CG  LEU P 211      38.967  40.789  52.082  1.00  0.00      PROA C
ATOM   3110  HG  LEU P 211      39.431  40.675  53.085  1.00  0.00      PROA H
ATOM   3111  CD1 LEU P 211      39.652  39.790  51.183  1.00  0.00      PROA C
ATOM   3112 HD11 LEU P 211      39.206  39.807  50.166  1.00  0.00      PROA H
ATOM   3113 HD12 LEU P 211      39.468  38.805  51.663  1.00  0.00      PROA H
ATOM   3114 HD13 LEU P 211      40.729  40.034  51.059  1.00  0.00      PROA H
ATOM   3115  CD2 LEU P 211      39.478  42.275  51.803  1.00  0.00      PROA C
ATOM   3116 HD21 LEU P 211      38.890  42.918  52.493  1.00  0.00      PROA H
ATOM   3117 HD22 LEU P 211      39.225  42.459  50.737  1.00  0.00      PROA H
ATOM   3118 HD23 LEU P 211      40.560  42.388  52.027  1.00  0.00      PROA H
ATOM   3119  C   LEU P 211      35.438  40.800  53.643  1.00  0.00      PROA C
ATOM   3120  O   LEU P 211      34.606  41.151  52.819  1.00  0.00      PROA O
ATOM   3121  N   GLY P 212      35.079  40.114  54.816  1.00  0.00      PROA N
ATOM   3122  HN  GLY P 212      35.859  39.753  55.321  1.00  0.00      PROA H
ATOM   3123  CA  GLY P 212      33.737  39.621  55.080  1.00  0.00      PROA C
ATOM   3124  HA1 GLY P 212      33.112  40.501  55.099  1.00  0.00      PROA H
ATOM   3125  HA2 GLY P 212      33.767  39.207  56.078  1.00  0.00      PROA H
ATOM   3126  C   GLY P 212      33.166  38.618  54.124  1.00  0.00      PROA C
ATOM   3127  O   GLY P 212      33.731  38.150  53.153  1.00  0.00      PROA O
ATOM   3128  N   ARG P 213      31.951  38.127  54.415  1.00  0.00      PROA N
ATOM   3129  HN  ARG P 213      31.413  38.437  55.195  1.00  0.00      PROA H
ATOM   3130  CA  ARG P 213      31.165  37.531  53.363  1.00  0.00      PROA C
ATOM   3131  HA  ARG P 213      31.817  36.903  52.774  1.00  0.00      PROA H
ATOM   3132  CB  ARG P 213      30.091  36.627  54.029  1.00  0.00      PROA C
ATOM   3133  HB1 ARG P 213      29.362  37.295  54.535  1.00  0.00      PROA H
ATOM   3134  HB2 ARG P 213      30.610  35.944  54.735  1.00  0.00      PROA H
ATOM   3135  CG  ARG P 213      29.215  35.941  52.954  1.00  0.00      PROA C
ATOM   3136  HG1 ARG P 213      29.875  35.376  52.262  1.00  0.00      PROA H
ATOM   3137  HG2 ARG P 213      28.860  36.719  52.244  1.00  0.00      PROA H
ATOM   3138  CD  ARG P 213      28.043  35.077  53.359  1.00  0.00      PROA C
ATOM   3139  HD1 ARG P 213      28.202  34.174  53.986  1.00  0.00      PROA H
ATOM   3140  HD2 ARG P 213      27.664  34.657  52.404  1.00  0.00      PROA H
ATOM   3141  NE  ARG P 213      27.038  35.839  54.057  1.00  0.00      PROA N
ATOM   3142  HE  ARG P 213      26.877  35.707  55.035  1.00  0.00      PROA H
ATOM   3143  CZ  ARG P 213      25.985  36.358  53.444  1.00  0.00      PROA C
ATOM   3144  NH1 ARG P 213      25.910  36.483  52.157  1.00  0.00      PROA N
ATOM   3145 HH11 ARG P 213      26.692  36.106  51.659  1.00  0.00      PROA H
ATOM   3146 HH12 ARG P 213      25.442  37.244  51.708  1.00  0.00      PROA H
ATOM   3147  NH2 ARG P 213      25.026  36.944  54.148  1.00  0.00      PROA N
ATOM   3148 HH21 ARG P 213      24.215  37.147  53.600  1.00  0.00      PROA H
ATOM   3149 HH22 ARG P 213      24.972  36.838  55.141  1.00  0.00      PROA H
ATOM   3150  C   ARG P 213      30.634  38.545  52.324  1.00  0.00      PROA C
ATOM   3151  O   ARG P 213      30.172  39.588  52.738  1.00  0.00      PROA O
ATOM   3152  N   GLY P 214      30.825  38.211  50.979  1.00  0.00      PROA N
ATOM   3153  HN  GLY P 214      31.289  37.346  50.807  1.00  0.00      PROA H
ATOM   3154  CA  GLY P 214      30.667  38.985  49.800  1.00  0.00      PROA C
ATOM   3155  HA1 GLY P 214      29.623  39.239  49.685  1.00  0.00      PROA H
ATOM   3156  HA2 GLY P 214      30.959  38.251  49.065  1.00  0.00      PROA H
ATOM   3157  C   GLY P 214      31.557  40.256  49.526  1.00  0.00      PROA C
ATOM   3158  O   GLY P 214      32.411  40.646  50.278  1.00  0.00      PROA O
ATOM   3159  N   ASP P 215      31.286  40.854  48.333  1.00  0.00      PROA N
ATOM   3160  HN  ASP P 215      30.570  40.390  47.817  1.00  0.00      PROA H
ATOM   3161  CA  ASP P 215      31.782  42.064  47.745  1.00  0.00      PROA C
ATOM   3162  HA  ASP P 215      31.233  42.165  46.820  1.00  0.00      PROA H
ATOM   3163  CB  ASP P 215      31.285  43.363  48.491  1.00  0.00      PROA C
ATOM   3164  HB1 ASP P 215      31.765  44.273  48.073  1.00  0.00      PROA H
ATOM   3165  HB2 ASP P 215      31.608  43.292  49.552  1.00  0.00      PROA H
ATOM   3166  CG  ASP P 215      29.772  43.641  48.465  1.00  0.00      PROA C
ATOM   3167  OD1 ASP P 215      29.339  44.790  48.817  1.00  0.00      PROA O
ATOM   3168  OD2 ASP P 215      28.949  42.856  47.945  1.00  0.00      PROA O
ATOM   3169  C   ASP P 215      33.264  42.075  47.571  1.00  0.00      PROA C
ATOM   3170  O   ASP P 215      33.930  43.076  47.548  1.00  0.00      PROA O
ATOM   3171  N   THR P 216      33.846  40.851  47.419  1.00  0.00      PROA N
ATOM   3172  HN  THR P 216      33.206  40.093  47.506  1.00  0.00      PROA H
ATOM   3173  CA  THR P 216      35.232  40.542  47.530  1.00  0.00      PROA C
ATOM   3174  HA  THR P 216      35.293  40.610  48.606  1.00  0.00      PROA H
ATOM   3175  CB  THR P 216      35.592  39.061  47.246  1.00  0.00      PROA C
ATOM   3176  HB  THR P 216      35.449  38.955  46.150  1.00  0.00      PROA H
ATOM   3177  OG1 THR P 216      34.704  38.131  47.896  1.00  0.00      PROA O
ATOM   3178  HG1 THR P 216      34.575  38.417  48.804  1.00  0.00      PROA H
ATOM   3179  CG2 THR P 216      37.000  38.752  47.761  1.00  0.00      PROA C
ATOM   3180 HG21 THR P 216      37.030  38.870  48.865  1.00  0.00      PROA H
ATOM   3181 HG22 THR P 216      37.911  39.141  47.256  1.00  0.00      PROA H
ATOM   3182 HG23 THR P 216      37.171  37.660  47.652  1.00  0.00      PROA H
ATOM   3183  C   THR P 216      36.222  41.385  46.858  1.00  0.00      PROA C
ATOM   3184  O   THR P 216      37.128  41.951  47.534  1.00  0.00      PROA O
ATOM   3185  N   MET P 217      36.233  41.503  45.501  1.00  0.00      PROA N
ATOM   3186  HN  MET P 217      35.369  41.371  45.021  1.00  0.00      PROA H
ATOM   3187  CA  MET P 217      37.277  42.067  44.729  1.00  0.00      PROA C
ATOM   3188  HA  MET P 217      38.195  41.805  45.234  1.00  0.00      PROA H
ATOM   3189  CB  MET P 217      37.239  41.423  43.319  1.00  0.00      PROA C
ATOM   3190  HB1 MET P 217      38.024  41.899  42.693  1.00  0.00      PROA H
ATOM   3191  HB2 MET P 217      36.230  41.519  42.864  1.00  0.00      PROA H
ATOM   3192  CG  MET P 217      37.566  39.968  43.315  1.00  0.00      PROA C
ATOM   3193  HG1 MET P 217      37.508  39.557  42.285  1.00  0.00      PROA H
ATOM   3194  HG2 MET P 217      36.844  39.423  43.960  1.00  0.00      PROA H
ATOM   3195  SD  MET P 217      39.237  39.578  43.930  1.00  0.00      PROA S
ATOM   3196  CE  MET P 217      40.068  39.700  42.309  1.00  0.00      PROA C
ATOM   3197  HE1 MET P 217      40.270  38.686  41.904  1.00  0.00      PROA H
ATOM   3198  HE2 MET P 217      40.850  40.475  42.457  1.00  0.00      PROA H
ATOM   3199  HE3 MET P 217      39.368  40.202  41.607  1.00  0.00      PROA H
ATOM   3200  C   MET P 217      37.190  43.621  44.669  1.00  0.00      PROA C
ATOM   3201  O   MET P 217      38.146  44.369  44.565  1.00  0.00      PROA O
ATOM   3202  N   LYS P 218      35.970  44.169  44.867  1.00  0.00      PROA N
ATOM   3203  HN  LYS P 218      35.147  43.608  44.854  1.00  0.00      PROA H
ATOM   3204  CA  LYS P 218      35.619  45.533  45.211  1.00  0.00      PROA C
ATOM   3205  HA  LYS P 218      36.104  46.040  44.390  1.00  0.00      PROA H
ATOM   3206  CB  LYS P 218      34.117  45.714  45.131  1.00  0.00      PROA C
ATOM   3207  HB1 LYS P 218      33.797  46.727  45.457  1.00  0.00      PROA H
ATOM   3208  HB2 LYS P 218      33.566  44.900  45.649  1.00  0.00      PROA H
ATOM   3209  CG  LYS P 218      33.519  45.711  43.707  1.00  0.00      PROA C
ATOM   3210  HG1 LYS P 218      33.921  44.881  43.087  1.00  0.00      PROA H
ATOM   3211  HG2 LYS P 218      33.835  46.686  43.278  1.00  0.00      PROA H
ATOM   3212  CD  LYS P 218      31.947  45.699  43.662  1.00  0.00      PROA C
ATOM   3213  HD1 LYS P 218      31.547  45.531  42.639  1.00  0.00      PROA H
ATOM   3214  HD2 LYS P 218      31.658  46.771  43.709  1.00  0.00      PROA H
ATOM   3215  CE  LYS P 218      31.266  44.814  44.714  1.00  0.00      PROA C
ATOM   3216  HE1 LYS P 218      31.197  45.422  45.641  1.00  0.00      PROA H
ATOM   3217  HE2 LYS P 218      31.841  43.869  44.824  1.00  0.00      PROA H
ATOM   3218  NZ  LYS P 218      29.860  44.458  44.369  1.00  0.00      PROA N
ATOM   3219  HZ1 LYS P 218      29.766  44.488  43.334  1.00  0.00      PROA H
ATOM   3220  HZ2 LYS P 218      29.145  45.079  44.799  1.00  0.00      PROA H
ATOM   3221  HZ3 LYS P 218      29.584  43.491  44.634  1.00  0.00      PROA H
ATOM   3222  C   LYS P 218      36.154  46.051  46.538  1.00  0.00      PROA C
ATOM   3223  O   LYS P 218      36.729  47.131  46.545  1.00  0.00      PROA O
ATOM   3224  N   ARG P 219      36.070  45.194  47.588  1.00  0.00      PROA N
ATOM   3225  HN  ARG P 219      35.598  44.317  47.541  1.00  0.00      PROA H
ATOM   3226  CA  ARG P 219      36.788  45.436  48.845  1.00  0.00      PROA C
ATOM   3227  HA  ARG P 219      36.475  46.416  49.173  1.00  0.00      PROA H
ATOM   3228  CB  ARG P 219      36.227  44.364  49.900  1.00  0.00      PROA C
ATOM   3229  HB1 ARG P 219      37.052  44.286  50.640  1.00  0.00      PROA H
ATOM   3230  HB2 ARG P 219      36.192  43.362  49.421  1.00  0.00      PROA H
ATOM   3231  CG  ARG P 219      34.993  44.838  50.586  1.00  0.00      PROA C
ATOM   3232  HG1 ARG P 219      34.258  45.169  49.820  1.00  0.00      PROA H
ATOM   3233  HG2 ARG P 219      35.175  45.718  51.239  1.00  0.00      PROA H
ATOM   3234  CD  ARG P 219      34.296  43.726  51.415  1.00  0.00      PROA C
ATOM   3235  HD1 ARG P 219      35.034  43.531  52.222  1.00  0.00      PROA H
ATOM   3236  HD2 ARG P 219      34.024  42.799  50.868  1.00  0.00      PROA H
ATOM   3237  NE  ARG P 219      33.100  44.388  52.061  1.00  0.00      PROA N
ATOM   3238  HE  ARG P 219      32.854  45.342  51.889  1.00  0.00      PROA H
ATOM   3239  CZ  ARG P 219      32.085  43.687  52.615  1.00  0.00      PROA C
ATOM   3240  NH1 ARG P 219      32.017  42.426  52.868  1.00  0.00      PROA N
ATOM   3241 HH11 ARG P 219      32.830  41.887  52.647  1.00  0.00      PROA H
ATOM   3242 HH12 ARG P 219      31.130  42.168  53.251  1.00  0.00      PROA H
ATOM   3243  NH2 ARG P 219      31.005  44.359  52.885  1.00  0.00      PROA N
ATOM   3244 HH21 ARG P 219      30.858  45.268  52.494  1.00  0.00      PROA H
ATOM   3245 HH22 ARG P 219      30.238  43.766  53.130  1.00  0.00      PROA H
ATOM   3246  C   ARG P 219      38.333  45.449  48.798  1.00  0.00      PROA C
ATOM   3247  O   ARG P 219      39.063  46.297  49.274  1.00  0.00      PROA O
ATOM   3248  N   LEU P 220      38.868  44.470  47.990  1.00  0.00      PROA N
ATOM   3249  HN  LEU P 220      38.313  43.678  47.747  1.00  0.00      PROA H
ATOM   3250  CA  LEU P 220      40.312  44.438  47.686  1.00  0.00      PROA C
ATOM   3251  HA  LEU P 220      40.844  44.666  48.598  1.00  0.00      PROA H
ATOM   3252  CB  LEU P 220      40.834  43.125  46.981  1.00  0.00      PROA C
ATOM   3253  HB1 LEU P 220      41.806  43.360  46.498  1.00  0.00      PROA H
ATOM   3254  HB2 LEU P 220      40.202  42.812  46.122  1.00  0.00      PROA H
ATOM   3255  CG  LEU P 220      41.031  41.922  47.988  1.00  0.00      PROA C
ATOM   3256  HG  LEU P 220      40.079  41.806  48.550  1.00  0.00      PROA H
ATOM   3257  CD1 LEU P 220      41.330  40.682  47.130  1.00  0.00      PROA C
ATOM   3258 HD11 LEU P 220      42.146  40.882  46.404  1.00  0.00      PROA H
ATOM   3259 HD12 LEU P 220      40.467  40.442  46.473  1.00  0.00      PROA H
ATOM   3260 HD13 LEU P 220      41.563  39.820  47.792  1.00  0.00      PROA H
ATOM   3261  CD2 LEU P 220      42.193  42.070  48.996  1.00  0.00      PROA C
ATOM   3262 HD21 LEU P 220      42.283  41.238  49.726  1.00  0.00      PROA H
ATOM   3263 HD22 LEU P 220      41.894  42.959  49.592  1.00  0.00      PROA H
ATOM   3264 HD23 LEU P 220      43.162  42.238  48.479  1.00  0.00      PROA H
ATOM   3265  C   LEU P 220      40.644  45.646  46.733  1.00  0.00      PROA C
ATOM   3266  O   LEU P 220      41.722  46.248  46.897  1.00  0.00      PROA O
ATOM   3267  N   ALA P 221      39.801  46.006  45.751  1.00  0.00      PROA N
ATOM   3268  HN  ALA P 221      38.908  45.585  45.610  1.00  0.00      PROA H
ATOM   3269  CA  ALA P 221      39.983  47.137  44.820  1.00  0.00      PROA C
ATOM   3270  HA  ALA P 221      40.900  46.961  44.278  1.00  0.00      PROA H
ATOM   3271  CB  ALA P 221      38.815  47.087  43.744  1.00  0.00      PROA C
ATOM   3272  HB1 ALA P 221      38.911  46.206  43.073  1.00  0.00      PROA H
ATOM   3273  HB2 ALA P 221      38.974  47.873  42.975  1.00  0.00      PROA H
ATOM   3274  HB3 ALA P 221      37.807  47.173  44.202  1.00  0.00      PROA H
ATOM   3275  C   ALA P 221      40.115  48.557  45.423  1.00  0.00      PROA C
ATOM   3276  O   ALA P 221      41.017  49.248  45.058  1.00  0.00      PROA O
ATOM   3277  N   ARG P 222      39.294  48.921  46.369  1.00  0.00      PROA N
ATOM   3278  HN  ARG P 222      38.650  48.230  46.690  1.00  0.00      PROA H
ATOM   3279  CA  ARG P 222      39.450  50.092  47.114  1.00  0.00      PROA C
ATOM   3280  HA  ARG P 222      39.698  50.848  46.384  1.00  0.00      PROA H
ATOM   3281  CB  ARG P 222      38.105  50.445  47.981  1.00  0.00      PROA C
ATOM   3282  HB1 ARG P 222      37.264  50.596  47.271  1.00  0.00      PROA H
ATOM   3283  HB2 ARG P 222      38.376  51.388  48.501  1.00  0.00      PROA H
ATOM   3284  CG  ARG P 222      37.574  49.452  48.985  1.00  0.00      PROA C
ATOM   3285  HG1 ARG P 222      38.327  49.553  49.796  1.00  0.00      PROA H
ATOM   3286  HG2 ARG P 222      37.656  48.437  48.541  1.00  0.00      PROA H
ATOM   3287  CD  ARG P 222      36.224  49.687  49.595  1.00  0.00      PROA C
ATOM   3288  HD1 ARG P 222      36.257  50.708  50.033  1.00  0.00      PROA H
ATOM   3289  HD2 ARG P 222      36.120  48.970  50.436  1.00  0.00      PROA H
ATOM   3290  NE  ARG P 222      35.087  49.684  48.559  1.00  0.00      PROA N
ATOM   3291  HE  ARG P 222      35.250  50.090  47.660  1.00  0.00      PROA H
ATOM   3292  CZ  ARG P 222      34.091  48.863  48.550  1.00  0.00      PROA C
ATOM   3293  NH1 ARG P 222      33.974  48.000  49.570  1.00  0.00      PROA N
ATOM   3294 HH11 ARG P 222      34.440  48.260  50.415  1.00  0.00      PROA H
ATOM   3295 HH12 ARG P 222      33.125  47.477  49.648  1.00  0.00      PROA H
ATOM   3296  NH2 ARG P 222      33.275  48.706  47.501  1.00  0.00      PROA N
ATOM   3297 HH21 ARG P 222      33.499  49.262  46.701  1.00  0.00      PROA H
ATOM   3298 HH22 ARG P 222      32.449  48.142  47.481  1.00  0.00      PROA H
ATOM   3299  C   ARG P 222      40.683  49.973  48.078  1.00  0.00      PROA C
ATOM   3300  O   ARG P 222      41.362  50.997  48.082  1.00  0.00      PROA O
ATOM   3301  N   PHE P 223      41.016  48.817  48.619  1.00  0.00      PROA N
ATOM   3302  HN  PHE P 223      40.456  48.002  48.485  1.00  0.00      PROA H
ATOM   3303  CA  PHE P 223      42.265  48.592  49.411  1.00  0.00      PROA C
ATOM   3304  HA  PHE P 223      42.235  49.518  49.967  1.00  0.00      PROA H
ATOM   3305  CB  PHE P 223      42.275  47.269  50.163  1.00  0.00      PROA C
ATOM   3306  HB1 PHE P 223      41.964  46.538  49.387  1.00  0.00      PROA H
ATOM   3307  HB2 PHE P 223      41.548  47.313  51.002  1.00  0.00      PROA H
ATOM   3308  CG  PHE P 223      43.553  46.654  50.689  1.00  0.00      PROA C
ATOM   3309  CD1 PHE P 223      44.168  45.564  49.982  1.00  0.00      PROA C
ATOM   3310  HD1 PHE P 223      43.646  45.151  49.132  1.00  0.00      PROA H
ATOM   3311  CE1 PHE P 223      45.424  45.157  50.442  1.00  0.00      PROA C
ATOM   3312  HE1 PHE P 223      45.939  44.347  49.948  1.00  0.00      PROA H
ATOM   3313  CZ  PHE P 223      46.041  45.905  51.458  1.00  0.00      PROA C
ATOM   3314  HZ  PHE P 223      47.114  45.907  51.573  1.00  0.00      PROA H
ATOM   3315  CD2 PHE P 223      44.078  47.312  51.774  1.00  0.00      PROA C
ATOM   3316  HD2 PHE P 223      43.609  48.222  52.121  1.00  0.00      PROA H
ATOM   3317  CE2 PHE P 223      45.378  46.895  52.166  1.00  0.00      PROA C
ATOM   3318  HE2 PHE P 223      45.858  47.493  52.926  1.00  0.00      PROA H
ATOM   3319  C   PHE P 223      43.560  48.828  48.650  1.00  0.00      PROA C
ATOM   3320  O   PHE P 223      44.455  49.558  49.147  1.00  0.00      PROA O
ATOM   3321  N   VAL P 224      43.700  48.390  47.397  1.00  0.00      PROA N
ATOM   3322  HN  VAL P 224      42.979  47.791  47.059  1.00  0.00      PROA H
ATOM   3323  CA  VAL P 224      44.952  48.638  46.628  1.00  0.00      PROA C
ATOM   3324  HA  VAL P 224      45.793  48.451  47.279  1.00  0.00      PROA H
ATOM   3325  CB  VAL P 224      45.051  47.701  45.364  1.00  0.00      PROA C
ATOM   3326  HB  VAL P 224      46.020  47.999  44.911  1.00  0.00      PROA H
ATOM   3327  CG1 VAL P 224      45.270  46.263  45.767  1.00  0.00      PROA C
ATOM   3328 HG11 VAL P 224      45.225  45.553  44.913  1.00  0.00      PROA H
ATOM   3329 HG12 VAL P 224      44.456  45.966  46.461  1.00  0.00      PROA H
ATOM   3330 HG13 VAL P 224      46.248  46.090  46.266  1.00  0.00      PROA H
ATOM   3331  CG2 VAL P 224      43.854  47.831  44.457  1.00  0.00      PROA C
ATOM   3332 HG21 VAL P 224      43.994  47.131  43.605  1.00  0.00      PROA H
ATOM   3333 HG22 VAL P 224      43.833  48.920  44.238  1.00  0.00      PROA H
ATOM   3334 HG23 VAL P 224      42.934  47.582  45.026  1.00  0.00      PROA H
ATOM   3335  C   VAL P 224      45.226  50.012  46.342  1.00  0.00      PROA C
ATOM   3336  O   VAL P 224      46.392  50.433  46.295  1.00  0.00      PROA O
ATOM   3337  N   GLU P 225      44.221  50.874  46.255  1.00  0.00      PROA N
ATOM   3338  HN  GLU P 225      43.296  50.503  46.222  1.00  0.00      PROA H
ATOM   3339  CA  GLU P 225      44.484  52.231  46.005  1.00  0.00      PROA C
ATOM   3340  HA  GLU P 225      45.424  52.442  45.517  1.00  0.00      PROA H
ATOM   3341  CB  GLU P 225      43.394  52.733  45.005  1.00  0.00      PROA C
ATOM   3342  HB1 GLU P 225      43.671  53.786  44.784  1.00  0.00      PROA H
ATOM   3343  HB2 GLU P 225      42.390  52.785  45.478  1.00  0.00      PROA H
ATOM   3344  CG  GLU P 225      43.204  51.911  43.710  1.00  0.00      PROA C
ATOM   3345  HG1 GLU P 225      42.608  51.018  43.994  1.00  0.00      PROA H
ATOM   3346  HG2 GLU P 225      44.153  51.498  43.306  1.00  0.00      PROA H
ATOM   3347  CD  GLU P 225      42.691  52.922  42.668  1.00  0.00      PROA C
ATOM   3348  OE1 GLU P 225      43.482  53.350  41.824  1.00  0.00      PROA O
ATOM   3349  OE2 GLU P 225      41.438  53.129  42.604  1.00  0.00      PROA O
ATOM   3350  C   GLU P 225      44.426  53.028  47.269  1.00  0.00      PROA C
ATOM   3351  O   GLU P 225      45.253  53.963  47.276  1.00  0.00      PROA O
ATOM   3352  N   LEU P 226      43.678  52.752  48.363  1.00  0.00      PROA N
ATOM   3353  HN  LEU P 226      42.948  52.075  48.303  1.00  0.00      PROA H
ATOM   3354  CA  LEU P 226      43.719  53.339  49.650  1.00  0.00      PROA C
ATOM   3355  HA  LEU P 226      43.588  54.408  49.562  1.00  0.00      PROA H
ATOM   3356  CB  LEU P 226      42.463  53.004  50.524  1.00  0.00      PROA C
ATOM   3357  HB1 LEU P 226      42.224  51.922  50.445  1.00  0.00      PROA H
ATOM   3358  HB2 LEU P 226      41.618  53.577  50.084  1.00  0.00      PROA H
ATOM   3359  CG  LEU P 226      42.333  53.346  52.050  1.00  0.00      PROA C
ATOM   3360  HG  LEU P 226      43.177  52.870  52.594  1.00  0.00      PROA H
ATOM   3361  CD1 LEU P 226      42.461  54.891  52.264  1.00  0.00      PROA C
ATOM   3362 HD11 LEU P 226      42.602  54.946  53.365  1.00  0.00      PROA H
ATOM   3363 HD12 LEU P 226      41.522  55.411  51.977  1.00  0.00      PROA H
ATOM   3364 HD13 LEU P 226      43.425  55.242  51.838  1.00  0.00      PROA H
ATOM   3365  CD2 LEU P 226      41.047  52.884  52.659  1.00  0.00      PROA C
ATOM   3366 HD21 LEU P 226      40.988  51.777  52.582  1.00  0.00      PROA H
ATOM   3367 HD22 LEU P 226      40.233  53.351  52.064  1.00  0.00      PROA H
ATOM   3368 HD23 LEU P 226      40.998  53.142  53.738  1.00  0.00      PROA H
ATOM   3369  C   LEU P 226      44.994  53.183  50.434  1.00  0.00      PROA C
ATOM   3370  O   LEU P 226      45.528  54.066  51.039  1.00  0.00      PROA O
ATOM   3371  N   TYR P 227      45.609  51.924  50.358  1.00  0.00      PROA N
ATOM   3372  HN  TYR P 227      45.254  51.176  49.802  1.00  0.00      PROA H
ATOM   3373  CA  TYR P 227      46.691  51.520  51.190  1.00  0.00      PROA C
ATOM   3374  HA  TYR P 227      46.279  51.485  52.188  1.00  0.00      PROA H
ATOM   3375  CB  TYR P 227      46.932  50.013  50.969  1.00  0.00      PROA C
ATOM   3376  HB1 TYR P 227      46.788  49.690  49.916  1.00  0.00      PROA H
ATOM   3377  HB2 TYR P 227      46.153  49.400  51.471  1.00  0.00      PROA H
ATOM   3378  CG  TYR P 227      48.221  49.462  51.536  1.00  0.00      PROA C
ATOM   3379  CD1 TYR P 227      49.340  49.123  50.776  1.00  0.00      PROA C
ATOM   3380  HD1 TYR P 227      49.468  49.455  49.756  1.00  0.00      PROA H
ATOM   3381  CE1 TYR P 227      50.395  48.400  51.371  1.00  0.00      PROA C
ATOM   3382  HE1 TYR P 227      51.250  48.168  50.752  1.00  0.00      PROA H
ATOM   3383  CZ  TYR P 227      50.364  47.993  52.705  1.00  0.00      PROA C
ATOM   3384  OH  TYR P 227      51.292  47.155  53.348  1.00  0.00      PROA O
ATOM   3385  HH  TYR P 227      52.016  46.970  52.746  1.00  0.00      PROA H
ATOM   3386  CD2 TYR P 227      48.170  49.034  52.918  1.00  0.00      PROA C
ATOM   3387  HD2 TYR P 227      47.298  49.189  53.536  1.00  0.00      PROA H
ATOM   3388  CE2 TYR P 227      49.227  48.351  53.504  1.00  0.00      PROA C
ATOM   3389  HE2 TYR P 227      49.134  47.970  54.510  1.00  0.00      PROA H
ATOM   3390  C   TYR P 227      47.966  52.383  51.267  1.00  0.00      PROA C
ATOM   3391  O   TYR P 227      48.436  52.605  52.405  1.00  0.00      PROA O
ATOM   3392  N   PRO P 228      48.540  53.017  50.204  1.00  0.00      PROA N
ATOM   3393  CD  PRO P 228      48.525  52.386  48.861  1.00  0.00      PROA C
ATOM   3394  HD1 PRO P 228      47.568  52.735  48.416  1.00  0.00      PROA H
ATOM   3395  HD2 PRO P 228      48.283  51.301  48.871  1.00  0.00      PROA H
ATOM   3396  CA  PRO P 228      49.680  53.918  50.330  1.00  0.00      PROA C
ATOM   3397  HA  PRO P 228      50.442  53.390  50.885  1.00  0.00      PROA H
ATOM   3398  CB  PRO P 228      50.113  54.104  48.857  1.00  0.00      PROA C
ATOM   3399  HB1 PRO P 228      51.169  54.441  48.786  1.00  0.00      PROA H
ATOM   3400  HB2 PRO P 228      49.522  54.903  48.361  1.00  0.00      PROA H
ATOM   3401  CG  PRO P 228      49.838  52.717  48.171  1.00  0.00      PROA C
ATOM   3402  HG1 PRO P 228      49.837  52.713  47.060  1.00  0.00      PROA H
ATOM   3403  HG2 PRO P 228      50.472  51.912  48.600  1.00  0.00      PROA H
ATOM   3404  C   PRO P 228      49.409  55.136  51.120  1.00  0.00      PROA C
ATOM   3405  O   PRO P 228      50.390  55.708  51.518  1.00  0.00      PROA O
ATOM   3406  N   VAL P 229      48.108  55.575  51.202  1.00  0.00      PROA N
ATOM   3407  HN  VAL P 229      47.461  55.040  50.663  1.00  0.00      PROA H
ATOM   3408  CA  VAL P 229      47.692  56.610  52.146  1.00  0.00      PROA C
ATOM   3409  HA  VAL P 229      48.335  57.452  51.936  1.00  0.00      PROA H
ATOM   3410  CB  VAL P 229      46.188  56.958  52.134  1.00  0.00      PROA C
ATOM   3411  HB  VAL P 229      45.442  56.154  52.310  1.00  0.00      PROA H
ATOM   3412  CG1 VAL P 229      45.775  58.105  52.961  1.00  0.00      PROA C
ATOM   3413 HG11 VAL P 229      45.998  59.091  52.499  1.00  0.00      PROA H
ATOM   3414 HG12 VAL P 229      46.118  58.169  54.016  1.00  0.00      PROA H
ATOM   3415 HG13 VAL P 229      44.670  58.205  53.018  1.00  0.00      PROA H
ATOM   3416  CG2 VAL P 229      45.969  57.497  50.643  1.00  0.00      PROA C
ATOM   3417 HG21 VAL P 229      45.845  56.600  49.999  1.00  0.00      PROA H
ATOM   3418 HG22 VAL P 229      46.881  58.051  50.334  1.00  0.00      PROA H
ATOM   3419 HG23 VAL P 229      45.030  58.088  50.579  1.00  0.00      PROA H
ATOM   3420  C   VAL P 229      47.926  56.195  53.523  1.00  0.00      PROA C
ATOM   3421  O   VAL P 229      48.598  56.925  54.289  1.00  0.00      PROA O
ATOM   3422  N   LEU P 230      47.417  54.992  53.850  1.00  0.00      PROA N
ATOM   3423  HN  LEU P 230      46.916  54.446  53.183  1.00  0.00      PROA H
ATOM   3424  CA  LEU P 230      47.564  54.408  55.203  1.00  0.00      PROA C
ATOM   3425  HA  LEU P 230      47.181  55.044  55.988  1.00  0.00      PROA H
ATOM   3426  CB  LEU P 230      46.840  53.031  55.360  1.00  0.00      PROA C
ATOM   3427  HB1 LEU P 230      46.894  52.638  56.398  1.00  0.00      PROA H
ATOM   3428  HB2 LEU P 230      47.351  52.324  54.672  1.00  0.00      PROA H
ATOM   3429  CG  LEU P 230      45.315  53.107  54.915  1.00  0.00      PROA C
ATOM   3430  HG  LEU P 230      45.263  53.441  53.856  1.00  0.00      PROA H
ATOM   3431  CD1 LEU P 230      44.734  51.718  55.019  1.00  0.00      PROA C
ATOM   3432 HD11 LEU P 230      45.195  51.007  54.300  1.00  0.00      PROA H
ATOM   3433 HD12 LEU P 230      43.649  51.666  54.786  1.00  0.00      PROA H
ATOM   3434 HD13 LEU P 230      44.916  51.358  56.055  1.00  0.00      PROA H
ATOM   3435  CD2 LEU P 230      44.591  54.109  55.799  1.00  0.00      PROA C
ATOM   3436 HD21 LEU P 230      45.023  55.131  55.739  1.00  0.00      PROA H
ATOM   3437 HD22 LEU P 230      44.622  53.882  56.886  1.00  0.00      PROA H
ATOM   3438 HD23 LEU P 230      43.529  54.172  55.477  1.00  0.00      PROA H
ATOM   3439  C   LEU P 230      49.067  54.161  55.588  1.00  0.00      PROA C
ATOM   3440  O   LEU P 230      49.391  54.239  56.787  1.00  0.00      PROA O
ATOM   3441  N   GLN P 231      50.030  53.863  54.640  1.00  0.00      PROA N
ATOM   3442  HN  GLN P 231      49.703  53.503  53.770  1.00  0.00      PROA H
ATOM   3443  CA  GLN P 231      51.464  53.836  54.875  1.00  0.00      PROA C
ATOM   3444  HA  GLN P 231      51.718  53.166  55.683  1.00  0.00      PROA H
ATOM   3445  CB  GLN P 231      52.178  53.390  53.580  1.00  0.00      PROA C
ATOM   3446  HB1 GLN P 231      53.264  53.573  53.731  1.00  0.00      PROA H
ATOM   3447  HB2 GLN P 231      51.903  54.047  52.728  1.00  0.00      PROA H
ATOM   3448  CG  GLN P 231      52.078  51.887  53.332  1.00  0.00      PROA C
ATOM   3449  HG1 GLN P 231      50.975  51.758  53.302  1.00  0.00      PROA H
ATOM   3450  HG2 GLN P 231      52.473  51.296  54.186  1.00  0.00      PROA H
ATOM   3451  CD  GLN P 231      52.780  51.520  52.030  1.00  0.00      PROA C
ATOM   3452  OE1 GLN P 231      54.054  51.357  51.938  1.00  0.00      PROA O
ATOM   3453  NE2 GLN P 231      51.988  51.347  51.002  1.00  0.00      PROA N
ATOM   3454 HE21 GLN P 231      52.471  51.226  50.135  1.00  0.00      PROA H
ATOM   3455 HE22 GLN P 231      51.019  51.175  51.180  1.00  0.00      PROA H
ATOM   3456  C   GLN P 231      51.993  55.239  55.371  1.00  0.00      PROA C
ATOM   3457  O   GLN P 231      52.787  55.226  56.319  1.00  0.00      PROA O
ATOM   3458  N   GLN P 232      51.712  56.354  54.729  1.00  0.00      PROA N
ATOM   3459  HN  GLN P 232      51.111  56.377  53.934  1.00  0.00      PROA H
ATOM   3460  CA  GLN P 232      52.161  57.657  55.158  1.00  0.00      PROA C
ATOM   3461  HA  GLN P 232      53.239  57.594  55.165  1.00  0.00      PROA H
ATOM   3462  CB  GLN P 232      51.646  58.628  54.035  1.00  0.00      PROA C
ATOM   3463  HB1 GLN P 232      51.848  59.701  54.241  1.00  0.00      PROA H
ATOM   3464  HB2 GLN P 232      50.548  58.464  54.016  1.00  0.00      PROA H
ATOM   3465  CG  GLN P 232      52.272  58.395  52.625  1.00  0.00      PROA C
ATOM   3466  HG1 GLN P 232      52.348  59.367  52.091  1.00  0.00      PROA H
ATOM   3467  HG2 GLN P 232      51.431  57.921  52.075  1.00  0.00      PROA H
ATOM   3468  CD  GLN P 232      53.615  57.710  52.498  1.00  0.00      PROA C
ATOM   3469  OE1 GLN P 232      53.721  56.631  51.872  1.00  0.00      PROA O
ATOM   3470  NE2 GLN P 232      54.587  58.370  53.075  1.00  0.00      PROA N
ATOM   3471 HE21 GLN P 232      54.280  59.234  53.475  1.00  0.00      PROA H
ATOM   3472 HE22 GLN P 232      55.533  58.048  53.064  1.00  0.00      PROA H
ATOM   3473  C   GLN P 232      51.675  58.125  56.474  1.00  0.00      PROA C
ATOM   3474  O   GLN P 232      52.502  58.484  57.317  1.00  0.00      PROA O
ATOM   3475  N   GLN P 233      50.349  58.037  56.722  1.00  0.00      PROA N
ATOM   3476  HN  GLN P 233      49.754  57.763  55.971  1.00  0.00      PROA H
ATOM   3477  CA  GLN P 233      49.840  58.253  58.087  1.00  0.00      PROA C
ATOM   3478  HA  GLN P 233      50.337  59.153  58.418  1.00  0.00      PROA H
ATOM   3479  CB  GLN P 233      48.303  58.364  58.146  1.00  0.00      PROA C
ATOM   3480  HB1 GLN P 233      48.034  58.503  59.215  1.00  0.00      PROA H
ATOM   3481  HB2 GLN P 233      47.961  57.382  57.755  1.00  0.00      PROA H
ATOM   3482  CG  GLN P 233      47.686  59.561  57.264  1.00  0.00      PROA C
ATOM   3483  HG1 GLN P 233      46.931  60.001  57.950  1.00  0.00      PROA H
ATOM   3484  HG2 GLN P 233      47.282  59.166  56.307  1.00  0.00      PROA H
ATOM   3485  CD  GLN P 233      48.651  60.744  56.892  1.00  0.00      PROA C
ATOM   3486  OE1 GLN P 233      49.081  60.863  55.736  1.00  0.00      PROA O
ATOM   3487  NE2 GLN P 233      48.967  61.582  57.878  1.00  0.00      PROA N
ATOM   3488 HE21 GLN P 233      48.402  61.514  58.700  1.00  0.00      PROA H
ATOM   3489 HE22 GLN P 233      49.697  62.256  57.765  1.00  0.00      PROA H
ATOM   3490  C   GLN P 233      50.443  57.408  59.167  1.00  0.00      PROA C
ATOM   3491  O   GLN P 233      50.911  57.867  60.168  1.00  0.00      PROA O
ATOM   3492  N   ALA P 234      50.605  56.085  59.026  1.00  0.00      PROA N
ATOM   3493  HN  ALA P 234      50.171  55.701  58.214  1.00  0.00      PROA H
ATOM   3494  CA  ALA P 234      51.216  55.117  59.851  1.00  0.00      PROA C
ATOM   3495  HA  ALA P 234      50.635  55.106  60.762  1.00  0.00      PROA H
ATOM   3496  CB  ALA P 234      51.306  53.767  59.079  1.00  0.00      PROA C
ATOM   3497  HB1 ALA P 234      51.706  53.021  59.798  1.00  0.00      PROA H
ATOM   3498  HB2 ALA P 234      51.901  53.811  58.142  1.00  0.00      PROA H
ATOM   3499  HB3 ALA P 234      50.326  53.423  58.683  1.00  0.00      PROA H
ATOM   3500  C   ALA P 234      52.664  55.461  60.265  1.00  0.00      PROA C
ATOM   3501  O   ALA P 234      52.936  55.568  61.443  1.00  0.00      PROA O
ATOM   3502  N   GLN P 235      53.559  55.751  59.243  1.00  0.00      PROA N
ATOM   3503  HN  GLN P 235      53.279  55.814  58.288  1.00  0.00      PROA H
ATOM   3504  CA  GLN P 235      54.924  56.274  59.481  1.00  0.00      PROA C
ATOM   3505  HA  GLN P 235      55.347  55.676  60.275  1.00  0.00      PROA H
ATOM   3506  CB  GLN P 235      55.795  56.111  58.232  1.00  0.00      PROA C
ATOM   3507  HB1 GLN P 235      55.833  55.050  57.906  1.00  0.00      PROA H
ATOM   3508  HB2 GLN P 235      56.804  56.476  58.520  1.00  0.00      PROA H
ATOM   3509  CG  GLN P 235      55.428  56.973  56.966  1.00  0.00      PROA C
ATOM   3510  HG1 GLN P 235      54.943  57.947  57.192  1.00  0.00      PROA H
ATOM   3511  HG2 GLN P 235      54.792  56.329  56.322  1.00  0.00      PROA H
ATOM   3512  CD  GLN P 235      56.609  57.235  56.077  1.00  0.00      PROA C
ATOM   3513  OE1 GLN P 235      56.829  56.505  55.096  1.00  0.00      PROA O
ATOM   3514  NE2 GLN P 235      57.348  58.280  56.491  1.00  0.00      PROA N
ATOM   3515 HE21 GLN P 235      58.164  58.529  55.969  1.00  0.00      PROA H
ATOM   3516 HE22 GLN P 235      57.034  58.906  57.205  1.00  0.00      PROA H
ATOM   3517  C   GLN P 235      55.012  57.690  60.109  1.00  0.00      PROA C
ATOM   3518  O   GLN P 235      55.933  58.010  60.926  1.00  0.00      PROA O
ATOM   3519  N   THR P 236      54.072  58.543  59.790  1.00  0.00      PROA N
ATOM   3520  HN  THR P 236      53.465  58.274  59.046  1.00  0.00      PROA H
ATOM   3521  CA  THR P 236      53.779  59.848  60.443  1.00  0.00      PROA C
ATOM   3522  HA  THR P 236      54.668  60.461  60.400  1.00  0.00      PROA H
ATOM   3523  CB  THR P 236      52.677  60.609  59.732  1.00  0.00      PROA C
ATOM   3524  HB  THR P 236      51.815  59.908  59.691  1.00  0.00      PROA H
ATOM   3525  OG1 THR P 236      53.099  60.987  58.448  1.00  0.00      PROA O
ATOM   3526  HG1 THR P 236      53.094  60.203  57.894  1.00  0.00      PROA H
ATOM   3527  CG2 THR P 236      52.302  61.968  60.364  1.00  0.00      PROA C
ATOM   3528 HG21 THR P 236      51.544  62.491  59.742  1.00  0.00      PROA H
ATOM   3529 HG22 THR P 236      53.188  62.635  60.441  1.00  0.00      PROA H
ATOM   3530 HG23 THR P 236      52.032  61.948  61.441  1.00  0.00      PROA H
ATOM   3531  C   THR P 236      53.427  59.762  61.865  1.00  0.00      PROA C
ATOM   3532  O   THR P 236      53.945  60.505  62.704  1.00  0.00      PROA O
ATOM   3533  N   ASP P 237      52.624  58.757  62.210  1.00  0.00      PROA N
ATOM   3534  HN  ASP P 237      52.296  58.220  61.437  1.00  0.00      PROA H
ATOM   3535  CA  ASP P 237      52.274  58.551  63.641  1.00  0.00      PROA C
ATOM   3536  HA  ASP P 237      52.363  59.532  64.085  1.00  0.00      PROA H
ATOM   3537  CB  ASP P 237      50.799  57.984  63.795  1.00  0.00      PROA C
ATOM   3538  HB1 ASP P 237      50.738  57.522  64.803  1.00  0.00      PROA H
ATOM   3539  HB2 ASP P 237      50.864  57.129  63.088  1.00  0.00      PROA H
ATOM   3540  CG  ASP P 237      49.651  58.968  63.715  1.00  0.00      PROA C
ATOM   3541  OD1 ASP P 237      49.696  60.021  64.434  1.00  0.00      PROA O
ATOM   3542  OD2 ASP P 237      48.676  58.708  62.984  1.00  0.00      PROA O
ATOM   3543  C   ASP P 237      53.265  57.724  64.456  1.00  0.00      PROA C
ATOM   3544  O   ASP P 237      53.479  57.909  65.622  1.00  0.00      PROA O
ATOM   3545  N   GLY P 238      54.085  56.859  63.704  1.00  0.00      PROA N
ATOM   3546  HN  GLY P 238      53.975  56.807  62.714  1.00  0.00      PROA H
ATOM   3547  CA  GLY P 238      54.945  55.907  64.339  1.00  0.00      PROA C
ATOM   3548  HA1 GLY P 238      55.300  56.421  65.220  1.00  0.00      PROA H
ATOM   3549  HA2 GLY P 238      55.809  55.610  63.763  1.00  0.00      PROA H
ATOM   3550  C   GLY P 238      54.269  54.690  64.836  1.00  0.00      PROA C
ATOM   3551  O   GLY P 238      54.781  54.129  65.843  1.00  0.00      PROA O
ATOM   3552  N   LYS P 239      53.199  54.235  64.141  1.00  0.00      PROA N
ATOM   3553  HN  LYS P 239      52.976  54.806  63.354  1.00  0.00      PROA H
ATOM   3554  CA  LYS P 239      52.457  53.054  64.523  1.00  0.00      PROA C
ATOM   3555  HA  LYS P 239      53.181  52.475  65.077  1.00  0.00      PROA H
ATOM   3556  CB  LYS P 239      51.256  53.457  65.474  1.00  0.00      PROA C
ATOM   3557  HB1 LYS P 239      51.667  53.957  66.377  1.00  0.00      PROA H
ATOM   3558  HB2 LYS P 239      50.701  52.534  65.746  1.00  0.00      PROA H
ATOM   3559  CG  LYS P 239      50.228  54.475  64.898  1.00  0.00      PROA C
ATOM   3560  HG1 LYS P 239      49.674  54.152  63.990  1.00  0.00      PROA H
ATOM   3561  HG2 LYS P 239      50.782  55.377  64.561  1.00  0.00      PROA H
ATOM   3562  CD  LYS P 239      49.135  54.815  65.954  1.00  0.00      PROA C
ATOM   3563  HD1 LYS P 239      49.492  55.274  66.900  1.00  0.00      PROA H
ATOM   3564  HD2 LYS P 239      48.685  53.815  66.132  1.00  0.00      PROA H
ATOM   3565  CE  LYS P 239      48.117  55.722  65.279  1.00  0.00      PROA C
ATOM   3566  HE1 LYS P 239      47.715  55.324  64.322  1.00  0.00      PROA H
ATOM   3567  HE2 LYS P 239      48.499  56.731  65.016  1.00  0.00      PROA H
ATOM   3568  NZ  LYS P 239      46.910  55.786  66.051  1.00  0.00      PROA N
ATOM   3569  HZ1 LYS P 239      46.501  54.863  66.301  1.00  0.00      PROA H
ATOM   3570  HZ2 LYS P 239      46.152  56.292  65.550  1.00  0.00      PROA H
ATOM   3571  HZ3 LYS P 239      47.076  56.237  66.973  1.00  0.00      PROA H
ATOM   3572  C   LYS P 239      51.911  52.252  63.341  1.00  0.00      PROA C
ATOM   3573  O   LYS P 239      51.033  52.591  62.566  1.00  0.00      PROA O
ATOM   3574  N   ARG P 240      52.348  50.970  63.319  1.00  0.00      PROA N
ATOM   3575  HN  ARG P 240      52.982  50.650  64.019  1.00  0.00      PROA H
ATOM   3576  CA  ARG P 240      52.234  50.062  62.156  1.00  0.00      PROA C
ATOM   3577  HA  ARG P 240      52.490  50.601  61.256  1.00  0.00      PROA H
ATOM   3578  CB  ARG P 240      53.301  48.931  62.329  1.00  0.00      PROA C
ATOM   3579  HB1 ARG P 240      54.276  49.446  62.195  1.00  0.00      PROA H
ATOM   3580  HB2 ARG P 240      53.163  48.158  61.542  1.00  0.00      PROA H
ATOM   3581  CG  ARG P 240      53.340  48.263  63.740  1.00  0.00      PROA C
ATOM   3582  HG1 ARG P 240      52.295  48.064  64.059  1.00  0.00      PROA H
ATOM   3583  HG2 ARG P 240      53.839  48.990  64.415  1.00  0.00      PROA H
ATOM   3584  CD  ARG P 240      54.120  46.885  63.826  1.00  0.00      PROA C
ATOM   3585  HD1 ARG P 240      53.903  46.215  62.967  1.00  0.00      PROA H
ATOM   3586  HD2 ARG P 240      53.753  46.468  64.788  1.00  0.00      PROA H
ATOM   3587  NE  ARG P 240      55.556  47.382  63.670  1.00  0.00      PROA N
ATOM   3588  HE  ARG P 240      55.848  48.201  63.176  1.00  0.00      PROA H
ATOM   3589  CZ  ARG P 240      56.567  46.594  63.925  1.00  0.00      PROA C
ATOM   3590  NH1 ARG P 240      56.513  45.394  64.445  1.00  0.00      PROA N
ATOM   3591 HH11 ARG P 240      55.612  44.993  64.612  1.00  0.00      PROA H
ATOM   3592 HH12 ARG P 240      57.282  44.799  64.210  1.00  0.00      PROA H
ATOM   3593  NH2 ARG P 240      57.747  47.061  63.592  1.00  0.00      PROA N
ATOM   3594 HH21 ARG P 240      57.720  47.984  63.210  1.00  0.00      PROA H
ATOM   3595 HH22 ARG P 240      58.552  46.655  64.026  1.00  0.00      PROA H
ATOM   3596  C   ARG P 240      50.850  49.453  62.125  1.00  0.00      PROA C
ATOM   3597  O   ARG P 240      50.166  49.349  63.137  1.00  0.00      PROA O
ATOM   3598  N   ILE P 241      50.340  49.042  60.939  1.00  0.00      PROA N
ATOM   3599  HN  ILE P 241      51.020  48.988  60.212  1.00  0.00      PROA H
ATOM   3600  CA  ILE P 241      49.092  48.409  60.799  1.00  0.00      PROA C
ATOM   3601  HA  ILE P 241      48.407  49.048  61.335  1.00  0.00      PROA H
ATOM   3602  CB  ILE P 241      48.727  48.327  59.280  1.00  0.00      PROA C
ATOM   3603  HB  ILE P 241      49.449  47.624  58.811  1.00  0.00      PROA H
ATOM   3604  CG2 ILE P 241      47.367  47.670  59.025  1.00  0.00      PROA C
ATOM   3605 HG21 ILE P 241      47.153  46.671  59.461  1.00  0.00      PROA H
ATOM   3606 HG22 ILE P 241      47.357  47.461  57.933  1.00  0.00      PROA H
ATOM   3607 HG23 ILE P 241      46.611  48.436  59.298  1.00  0.00      PROA H
ATOM   3608  CG1 ILE P 241      48.671  49.758  58.761  1.00  0.00      PROA C
ATOM   3609 HG11 ILE P 241      49.646  50.257  58.945  1.00  0.00      PROA H
ATOM   3610 HG12 ILE P 241      48.117  50.418  59.462  1.00  0.00      PROA H
ATOM   3611  CD  ILE P 241      48.221  50.079  57.358  1.00  0.00      PROA C
ATOM   3612  HD1 ILE P 241      48.358  51.170  57.198  1.00  0.00      PROA H
ATOM   3613  HD2 ILE P 241      47.134  49.854  57.305  1.00  0.00      PROA H
ATOM   3614  HD3 ILE P 241      48.754  49.429  56.632  1.00  0.00      PROA H
ATOM   3615  C   ILE P 241      49.056  47.037  61.481  1.00  0.00      PROA C
ATOM   3616  O   ILE P 241      50.045  46.308  61.255  1.00  0.00      PROA O
ATOM   3617  N   SER P 242      47.962  46.784  62.312  1.00  0.00      PROA N
ATOM   3618  HN  SER P 242      47.362  47.562  62.479  1.00  0.00      PROA H
ATOM   3619  CA  SER P 242      47.697  45.458  62.823  1.00  0.00      PROA C
ATOM   3620  HA  SER P 242      48.598  44.863  62.817  1.00  0.00      PROA H
ATOM   3621  CB  SER P 242      47.466  45.523  64.380  1.00  0.00      PROA C
ATOM   3622  HB1 SER P 242      46.604  46.187  64.601  1.00  0.00      PROA H
ATOM   3623  HB2 SER P 242      48.420  45.912  64.797  1.00  0.00      PROA H
ATOM   3624  OG  SER P 242      47.114  44.285  65.023  1.00  0.00      PROA O
ATOM   3625  HG1 SER P 242      47.747  43.573  64.904  1.00  0.00      PROA H
ATOM   3626  C   SER P 242      46.646  44.685  62.105  1.00  0.00      PROA C
ATOM   3627  O   SER P 242      46.818  43.523  61.750  1.00  0.00      PROA O
ATOM   3628  N   TYR P 243      45.604  45.395  61.701  1.00  0.00      PROA N
ATOM   3629  HN  TYR P 243      45.489  46.304  62.094  1.00  0.00      PROA H
ATOM   3630  CA  TYR P 243      44.472  44.930  60.857  1.00  0.00      PROA C
ATOM   3631  HA  TYR P 243      44.891  44.329  60.064  1.00  0.00      PROA H
ATOM   3632  CB  TYR P 243      43.394  44.137  61.558  1.00  0.00      PROA C
ATOM   3633  HB1 TYR P 243      43.833  43.279  62.111  1.00  0.00      PROA H
ATOM   3634  HB2 TYR P 243      42.666  43.793  60.793  1.00  0.00      PROA H
ATOM   3635  CG  TYR P 243      42.748  44.893  62.605  1.00  0.00      PROA C
ATOM   3636  CD1 TYR P 243      43.135  44.826  63.968  1.00  0.00      PROA C
ATOM   3637  HD1 TYR P 243      44.003  44.248  64.250  1.00  0.00      PROA H
ATOM   3638  CE1 TYR P 243      42.312  45.254  64.995  1.00  0.00      PROA C
ATOM   3639  HE1 TYR P 243      42.643  45.211  66.023  1.00  0.00      PROA H
ATOM   3640  CZ  TYR P 243      41.155  45.921  64.681  1.00  0.00      PROA C
ATOM   3641  OH  TYR P 243      40.421  46.435  65.725  1.00  0.00      PROA O
ATOM   3642  HH  TYR P 243      39.911  47.118  65.283  1.00  0.00      PROA H
ATOM   3643  CD2 TYR P 243      41.496  45.534  62.311  1.00  0.00      PROA C
ATOM   3644  HD2 TYR P 243      41.090  45.748  61.334  1.00  0.00      PROA H
ATOM   3645  CE2 TYR P 243      40.787  46.115  63.311  1.00  0.00      PROA C
ATOM   3646  HE2 TYR P 243      39.975  46.741  62.970  1.00  0.00      PROA H
ATOM   3647  C   TYR P 243      43.966  46.028  60.009  1.00  0.00      PROA C
ATOM   3648  O   TYR P 243      43.872  47.158  60.464  1.00  0.00      PROA O
ATOM   3649  N   VAL P 244      43.471  45.681  58.812  1.00  0.00      PROA N
ATOM   3650  HN  VAL P 244      43.551  44.744  58.481  1.00  0.00      PROA H
ATOM   3651  CA  VAL P 244      42.574  46.421  58.014  1.00  0.00      PROA C
ATOM   3652  HA  VAL P 244      42.468  47.383  58.493  1.00  0.00      PROA H
ATOM   3653  CB  VAL P 244      43.189  46.814  56.665  1.00  0.00      PROA C
ATOM   3654  HB  VAL P 244      43.048  46.021  55.899  1.00  0.00      PROA H
ATOM   3655  CG1 VAL P 244      42.587  48.058  56.045  1.00  0.00      PROA C
ATOM   3656 HG11 VAL P 244      41.534  47.976  55.699  1.00  0.00      PROA H
ATOM   3657 HG12 VAL P 244      42.947  48.512  55.097  1.00  0.00      PROA H
ATOM   3658 HG13 VAL P 244      42.600  48.809  56.864  1.00  0.00      PROA H
ATOM   3659  CG2 VAL P 244      44.686  46.921  56.713  1.00  0.00      PROA C
ATOM   3660 HG21 VAL P 244      44.986  47.581  57.556  1.00  0.00      PROA H
ATOM   3661 HG22 VAL P 244      45.041  47.233  55.708  1.00  0.00      PROA H
ATOM   3662 HG23 VAL P 244      45.143  45.963  57.042  1.00  0.00      PROA H
ATOM   3663  C   VAL P 244      41.262  45.743  57.809  1.00  0.00      PROA C
ATOM   3664  O   VAL P 244      41.211  44.549  57.317  1.00  0.00      PROA O
ATOM   3665  N   ASP P 245      40.160  46.447  58.255  1.00  0.00      PROA N
ATOM   3666  HN  ASP P 245      40.268  47.336  58.694  1.00  0.00      PROA H
ATOM   3667  CA  ASP P 245      38.748  45.904  58.232  1.00  0.00      PROA C
ATOM   3668  HA  ASP P 245      38.853  44.945  57.746  1.00  0.00      PROA H
ATOM   3669  CB  ASP P 245      38.138  45.710  59.705  1.00  0.00      PROA C
ATOM   3670  HB1 ASP P 245      37.939  46.708  60.150  1.00  0.00      PROA H
ATOM   3671  HB2 ASP P 245      38.937  45.233  60.312  1.00  0.00      PROA H
ATOM   3672  CG  ASP P 245      37.002  44.717  59.628  1.00  0.00      PROA C
ATOM   3673  OD1 ASP P 245      36.328  44.601  58.571  1.00  0.00      PROA O
ATOM   3674  OD2 ASP P 245      36.831  43.998  60.625  1.00  0.00      PROA O
ATOM   3675  C   ASP P 245      37.874  46.697  57.275  1.00  0.00      PROA C
ATOM   3676  O   ASP P 245      37.863  47.907  57.299  1.00  0.00      PROA O
ATOM   3677  N   LEU P 246      37.331  46.035  56.244  1.00  0.00      PROA N
ATOM   3678  HN  LEU P 246      37.509  45.054  56.260  1.00  0.00      PROA H
ATOM   3679  CA  LEU P 246      36.590  46.511  55.048  1.00  0.00      PROA C
ATOM   3680  HA  LEU P 246      36.611  47.590  55.022  1.00  0.00      PROA H
ATOM   3681  CB  LEU P 246      37.263  46.021  53.819  1.00  0.00      PROA C
ATOM   3682  HB1 LEU P 246      36.639  46.046  52.900  1.00  0.00      PROA H
ATOM   3683  HB2 LEU P 246      37.502  44.939  53.903  1.00  0.00      PROA H
ATOM   3684  CG  LEU P 246      38.552  46.751  53.569  1.00  0.00      PROA C
ATOM   3685  HG  LEU P 246      38.953  46.969  54.582  1.00  0.00      PROA H
ATOM   3686  CD1 LEU P 246      39.442  45.792  52.831  1.00  0.00      PROA C
ATOM   3687 HD11 LEU P 246      38.968  45.421  51.898  1.00  0.00      PROA H
ATOM   3688 HD12 LEU P 246      39.700  44.974  53.538  1.00  0.00      PROA H
ATOM   3689 HD13 LEU P 246      40.367  46.286  52.463  1.00  0.00      PROA H
ATOM   3690  CD2 LEU P 246      38.237  48.056  52.787  1.00  0.00      PROA C
ATOM   3691 HD21 LEU P 246      39.041  48.818  52.868  1.00  0.00      PROA H
ATOM   3692 HD22 LEU P 246      37.301  48.561  53.109  1.00  0.00      PROA H
ATOM   3693 HD23 LEU P 246      37.983  47.729  51.756  1.00  0.00      PROA H
ATOM   3694  C   LEU P 246      35.178  46.074  55.040  1.00  0.00      PROA C
ATOM   3695  O   LEU P 246      34.389  46.276  54.128  1.00  0.00      PROA O
ATOM   3696  N   ARG P 247      34.715  45.558  56.200  1.00  0.00      PROA N
ATOM   3697  HN  ARG P 247      35.330  45.339  56.954  1.00  0.00      PROA H
ATOM   3698  CA  ARG P 247      33.384  45.084  56.301  1.00  0.00      PROA C
ATOM   3699  HA  ARG P 247      33.062  44.678  55.353  1.00  0.00      PROA H
ATOM   3700  CB  ARG P 247      33.486  43.914  57.365  1.00  0.00      PROA C
ATOM   3701  HB1 ARG P 247      32.448  43.552  57.524  1.00  0.00      PROA H
ATOM   3702  HB2 ARG P 247      33.874  44.270  58.343  1.00  0.00      PROA H
ATOM   3703  CG  ARG P 247      34.315  42.652  56.954  1.00  0.00      PROA C
ATOM   3704  HG1 ARG P 247      35.399  42.893  56.992  1.00  0.00      PROA H
ATOM   3705  HG2 ARG P 247      33.932  42.337  55.959  1.00  0.00      PROA H
ATOM   3706  CD  ARG P 247      34.200  41.506  57.967  1.00  0.00      PROA C
ATOM   3707  HD1 ARG P 247      34.634  40.534  57.651  1.00  0.00      PROA H
ATOM   3708  HD2 ARG P 247      33.104  41.378  58.099  1.00  0.00      PROA H
ATOM   3709  NE  ARG P 247      34.823  41.977  59.250  1.00  0.00      PROA N
ATOM   3710  HE  ARG P 247      35.464  42.743  59.299  1.00  0.00      PROA H
ATOM   3711  CZ  ARG P 247      34.556  41.409  60.418  1.00  0.00      PROA C
ATOM   3712  NH1 ARG P 247      33.957  40.217  60.467  1.00  0.00      PROA N
ATOM   3713 HH11 ARG P 247      33.880  39.700  59.614  1.00  0.00      PROA H
ATOM   3714 HH12 ARG P 247      34.383  39.735  61.232  1.00  0.00      PROA H
ATOM   3715  NH2 ARG P 247      35.111  41.817  61.483  1.00  0.00      PROA N
ATOM   3716 HH21 ARG P 247      34.891  41.245  62.274  1.00  0.00      PROA H
ATOM   3717 HH22 ARG P 247      35.610  42.676  61.370  1.00  0.00      PROA H
ATOM   3718  C   ARG P 247      32.175  45.993  56.531  1.00  0.00      PROA C
ATOM   3719  O   ARG P 247      31.044  45.589  56.819  1.00  0.00      PROA O
ATOM   3720  N   TYR P 248      32.365  47.284  56.285  1.00  0.00      PROA N
ATOM   3721  HN  TYR P 248      33.316  47.547  56.141  1.00  0.00      PROA H
ATOM   3722  CA  TYR P 248      31.312  48.297  56.230  1.00  0.00      PROA C
ATOM   3723  HA  TYR P 248      30.463  47.979  56.817  1.00  0.00      PROA H
ATOM   3724  CB  TYR P 248      31.697  49.781  56.669  1.00  0.00      PROA C
ATOM   3725  HB1 TYR P 248      30.874  50.527  56.671  1.00  0.00      PROA H
ATOM   3726  HB2 TYR P 248      32.383  50.345  56.002  1.00  0.00      PROA H
ATOM   3727  CG  TYR P 248      32.433  49.708  57.992  1.00  0.00      PROA C
ATOM   3728  CD1 TYR P 248      31.762  50.236  59.119  1.00  0.00      PROA C
ATOM   3729  HD1 TYR P 248      30.787  50.681  58.986  1.00  0.00      PROA H
ATOM   3730  CE1 TYR P 248      32.378  50.157  60.380  1.00  0.00      PROA C
ATOM   3731  HE1 TYR P 248      31.888  50.416  61.307  1.00  0.00      PROA H
ATOM   3732  CZ  TYR P 248      33.690  49.833  60.434  1.00  0.00      PROA C
ATOM   3733  OH  TYR P 248      34.384  49.627  61.649  1.00  0.00      PROA O
ATOM   3734  HH  TYR P 248      33.653  49.516  62.261  1.00  0.00      PROA H
ATOM   3735  CD2 TYR P 248      33.757  49.370  58.051  1.00  0.00      PROA C
ATOM   3736  HD2 TYR P 248      34.289  49.157  57.136  1.00  0.00      PROA H
ATOM   3737  CE2 TYR P 248      34.440  49.525  59.297  1.00  0.00      PROA C
ATOM   3738  HE2 TYR P 248      35.473  49.232  59.413  1.00  0.00      PROA H
ATOM   3739  C   TYR P 248      30.776  48.299  54.799  1.00  0.00      PROA C
ATOM   3740  O   TYR P 248      31.130  47.496  53.973  1.00  0.00      PROA O
ATOM   3741  N   ASP P 249      29.872  49.181  54.445  1.00  0.00      PROA N
ATOM   3742  HN  ASP P 249      29.433  49.703  55.173  1.00  0.00      PROA H
ATOM   3743  CA  ASP P 249      29.286  49.477  53.156  1.00  0.00      PROA C
ATOM   3744  HA  ASP P 249      28.968  48.521  52.767  1.00  0.00      PROA H
ATOM   3745  CB  ASP P 249      28.121  50.436  53.390  1.00  0.00      PROA C
ATOM   3746  HB1 ASP P 249      28.411  51.485  53.613  1.00  0.00      PROA H
ATOM   3747  HB2 ASP P 249      27.543  50.136  54.290  1.00  0.00      PROA H
ATOM   3748  CG  ASP P 249      27.099  50.507  52.294  1.00  0.00      PROA C
ATOM   3749  OD1 ASP P 249      26.900  49.523  51.599  1.00  0.00      PROA O
ATOM   3750  OD2 ASP P 249      26.464  51.588  52.017  1.00  0.00      PROA O
ATOM   3751  C   ASP P 249      30.385  49.878  52.083  1.00  0.00      PROA C
ATOM   3752  O   ASP P 249      30.453  49.249  51.060  1.00  0.00      PROA O
ATOM   3753  N   SER P 250      31.325  50.804  52.413  1.00  0.00      PROA N
ATOM   3754  HN  SER P 250      31.214  51.304  53.268  1.00  0.00      PROA H
ATOM   3755  CA  SER P 250      32.412  51.117  51.530  1.00  0.00      PROA C
ATOM   3756  HA  SER P 250      32.800  50.179  51.161  1.00  0.00      PROA H
ATOM   3757  CB  SER P 250      32.153  51.928  50.236  1.00  0.00      PROA C
ATOM   3758  HB1 SER P 250      31.567  51.277  49.553  1.00  0.00      PROA H
ATOM   3759  HB2 SER P 250      33.037  51.965  49.564  1.00  0.00      PROA H
ATOM   3760  OG  SER P 250      31.593  53.187  50.595  1.00  0.00      PROA O
ATOM   3761  HG1 SER P 250      30.635  53.121  50.583  1.00  0.00      PROA H
ATOM   3762  C   SER P 250      33.613  51.669  52.312  1.00  0.00      PROA C
ATOM   3763  O   SER P 250      34.778  51.561  51.920  1.00  0.00      PROA O
ATOM   3764  N   GLY P 251      33.402  52.199  53.513  1.00  0.00      PROA N
ATOM   3765  HN  GLY P 251      32.445  52.301  53.774  1.00  0.00      PROA H
ATOM   3766  CA  GLY P 251      34.500  52.466  54.468  1.00  0.00      PROA C
ATOM   3767  HA1 GLY P 251      33.995  52.781  55.369  1.00  0.00      PROA H
ATOM   3768  HA2 GLY P 251      35.136  53.254  54.093  1.00  0.00      PROA H
ATOM   3769  C   GLY P 251      35.374  51.338  54.912  1.00  0.00      PROA C
ATOM   3770  O   GLY P 251      35.119  50.136  54.792  1.00  0.00      PROA O
ATOM   3771  N   ALA P 252      36.456  51.768  55.482  1.00  0.00      PROA N
ATOM   3772  HN  ALA P 252      36.605  52.750  55.565  1.00  0.00      PROA H
ATOM   3773  CA  ALA P 252      37.564  51.015  56.009  1.00  0.00      PROA C
ATOM   3774  HA  ALA P 252      37.137  50.038  56.183  1.00  0.00      PROA H
ATOM   3775  CB  ALA P 252      38.745  51.113  55.019  1.00  0.00      PROA C
ATOM   3776  HB1 ALA P 252      38.398  50.796  54.012  1.00  0.00      PROA H
ATOM   3777  HB2 ALA P 252      39.543  50.391  55.295  1.00  0.00      PROA H
ATOM   3778  HB3 ALA P 252      39.214  52.119  54.967  1.00  0.00      PROA H
ATOM   3779  C   ALA P 252      38.061  51.466  57.389  1.00  0.00      PROA C
ATOM   3780  O   ALA P 252      38.359  52.632  57.618  1.00  0.00      PROA O
ATOM   3781  N   ALA P 253      38.184  50.520  58.336  1.00  0.00      PROA N
ATOM   3782  HN  ALA P 253      37.764  49.625  58.208  1.00  0.00      PROA H
ATOM   3783  CA  ALA P 253      38.718  50.857  59.624  1.00  0.00      PROA C
ATOM   3784  HA  ALA P 253      38.798  51.923  59.779  1.00  0.00      PROA H
ATOM   3785  CB  ALA P 253      37.856  50.347  60.751  1.00  0.00      PROA C
ATOM   3786  HB1 ALA P 253      36.789  50.656  60.750  1.00  0.00      PROA H
ATOM   3787  HB2 ALA P 253      38.327  50.619  61.720  1.00  0.00      PROA H
ATOM   3788  HB3 ALA P 253      37.745  49.242  60.718  1.00  0.00      PROA H
ATOM   3789  C   ALA P 253      40.080  50.194  59.757  1.00  0.00      PROA C
ATOM   3790  O   ALA P 253      40.240  48.982  59.617  1.00  0.00      PROA O
ATOM   3791  N   VAL P 254      41.107  50.977  60.174  1.00  0.00      PROA N
ATOM   3792  HN  VAL P 254      41.054  51.969  60.251  1.00  0.00      PROA H
ATOM   3793  CA  VAL P 254      42.469  50.441  60.417  1.00  0.00      PROA C
ATOM   3794  HA  VAL P 254      42.612  49.453  60.005  1.00  0.00      PROA H
ATOM   3795  CB  VAL P 254      43.517  51.419  59.778  1.00  0.00      PROA C
ATOM   3796  HB  VAL P 254      43.378  52.358  60.356  1.00  0.00      PROA H
ATOM   3797  CG1 VAL P 254      44.984  50.908  59.863  1.00  0.00      PROA C
ATOM   3798 HG11 VAL P 254      45.383  50.725  60.884  1.00  0.00      PROA H
ATOM   3799 HG12 VAL P 254      45.757  51.544  59.381  1.00  0.00      PROA H
ATOM   3800 HG13 VAL P 254      45.067  49.941  59.322  1.00  0.00      PROA H
ATOM   3801  CG2 VAL P 254      43.226  51.675  58.286  1.00  0.00      PROA C
ATOM   3802 HG21 VAL P 254      43.619  50.773  57.771  1.00  0.00      PROA H
ATOM   3803 HG22 VAL P 254      43.953  52.437  57.932  1.00  0.00      PROA H
ATOM   3804 HG23 VAL P 254      42.189  51.839  57.921  1.00  0.00      PROA H
ATOM   3805  C   VAL P 254      42.761  50.353  61.973  1.00  0.00      PROA C
ATOM   3806  O   VAL P 254      42.618  51.384  62.587  1.00  0.00      PROA O
ATOM   3807  N   GLY P 255      43.190  49.180  62.409  1.00  0.00      PROA N
ATOM   3808  HN  GLY P 255      43.389  48.532  61.678  1.00  0.00      PROA H
ATOM   3809  CA  GLY P 255      43.750  48.992  63.716  1.00  0.00      PROA C
ATOM   3810  HA1 GLY P 255      43.556  47.967  63.995  1.00  0.00      PROA H
ATOM   3811  HA2 GLY P 255      43.453  49.712  64.464  1.00  0.00      PROA H
ATOM   3812  C   GLY P 255      45.258  49.061  63.690  1.00  0.00      PROA C
ATOM   3813  O   GLY P 255      45.836  48.701  62.700  1.00  0.00      PROA O
ATOM   3814  N   TRP P 256      45.945  49.441  64.777  1.00  0.00      PROA N
ATOM   3815  HN  TRP P 256      45.425  49.700  65.588  1.00  0.00      PROA H
ATOM   3816  CA  TRP P 256      47.374  49.710  64.793  1.00  0.00      PROA C
ATOM   3817  HA  TRP P 256      47.883  49.417  63.887  1.00  0.00      PROA H
ATOM   3818  CB  TRP P 256      47.599  51.241  65.047  1.00  0.00      PROA C
ATOM   3819  HB1 TRP P 256      48.620  51.536  64.721  1.00  0.00      PROA H
ATOM   3820  HB2 TRP P 256      47.417  51.523  66.106  1.00  0.00      PROA H
ATOM   3821  CG  TRP P 256      46.703  52.097  64.240  1.00  0.00      PROA C
ATOM   3822  CD1 TRP P 256      45.511  52.567  64.637  1.00  0.00      PROA C
ATOM   3823  HD1 TRP P 256      45.211  52.459  65.669  1.00  0.00      PROA H
ATOM   3824  NE1 TRP P 256      44.911  53.202  63.618  1.00  0.00      PROA N
ATOM   3825  HE1 TRP P 256      44.051  53.629  63.791  1.00  0.00      PROA H
ATOM   3826  CE2 TRP P 256      45.614  53.110  62.488  1.00  0.00      PROA C
ATOM   3827  CD2 TRP P 256      46.808  52.426  62.824  1.00  0.00      PROA C
ATOM   3828  CE3 TRP P 256      47.816  52.184  61.893  1.00  0.00      PROA C
ATOM   3829  HE3 TRP P 256      48.781  51.781  62.163  1.00  0.00      PROA H
ATOM   3830  CZ3 TRP P 256      47.712  52.837  60.661  1.00  0.00      PROA C
ATOM   3831  HZ3 TRP P 256      48.515  52.823  59.938  1.00  0.00      PROA H
ATOM   3832  CZ2 TRP P 256      45.402  53.695  61.201  1.00  0.00      PROA C
ATOM   3833  HZ2 TRP P 256      44.522  54.284  60.987  1.00  0.00      PROA H
ATOM   3834  CH2 TRP P 256      46.534  53.597  60.370  1.00  0.00      PROA C
ATOM   3835  HH2 TRP P 256      46.400  53.995  59.374  1.00  0.00      PROA H
ATOM   3836  C   TRP P 256      48.063  49.010  65.960  1.00  0.00      PROA C
ATOM   3837  O   TRP P 256      47.419  48.592  66.934  1.00  0.00      PROA O
ATOM   3838  N   ALA P 257      49.347  48.753  65.891  1.00  0.00      PROA N
ATOM   3839  HN  ALA P 257      49.846  48.947  65.050  1.00  0.00      PROA H
ATOM   3840  CA  ALA P 257      50.216  48.385  66.960  1.00  0.00      PROA C
ATOM   3841  HA  ALA P 257      49.675  48.137  67.861  1.00  0.00      PROA H
ATOM   3842  CB  ALA P 257      50.786  47.022  66.533  1.00  0.00      PROA C
ATOM   3843  HB1 ALA P 257      51.625  47.074  65.807  1.00  0.00      PROA H
ATOM   3844  HB2 ALA P 257      49.943  46.392  66.177  1.00  0.00      PROA H
ATOM   3845  HB3 ALA P 257      51.273  46.523  67.398  1.00  0.00      PROA H
ATOM   3846  C   ALA P 257      51.272  49.394  67.224  1.00  0.00      PROA C
ATOM   3847  O   ALA P 257      51.694  50.041  66.260  1.00  0.00      PROA O
ATOM   3848  N   PRO P 258      51.738  49.531  68.493  1.00  0.00      PROA N
ATOM   3849  CD  PRO P 258      51.233  48.771  69.624  1.00  0.00      PROA C
ATOM   3850  HD1 PRO P 258      51.387  47.683  69.462  1.00  0.00      PROA H
ATOM   3851  HD2 PRO P 258      50.164  49.066  69.703  1.00  0.00      PROA H
ATOM   3852  CA  PRO P 258      52.593  50.691  68.900  1.00  0.00      PROA C
ATOM   3853  HA  PRO P 258      52.314  51.622  68.431  1.00  0.00      PROA H
ATOM   3854  CB  PRO P 258      52.312  50.764  70.387  1.00  0.00      PROA C
ATOM   3855  HB1 PRO P 258      51.367  51.339  70.499  1.00  0.00      PROA H
ATOM   3856  HB2 PRO P 258      53.093  51.126  71.088  1.00  0.00      PROA H
ATOM   3857  CG  PRO P 258      52.097  49.292  70.749  1.00  0.00      PROA C
ATOM   3858  HG1 PRO P 258      53.013  48.673  70.863  1.00  0.00      PROA H
ATOM   3859  HG2 PRO P 258      51.644  49.375  71.760  1.00  0.00      PROA H
ATOM   3860  C   PRO P 258      54.069  50.504  68.699  1.00  0.00      PROA C
ATOM   3861  O   PRO P 258      54.870  50.520  69.637  1.00  0.00      PROA O
ATOM   3862  N   LEU P 259      54.546  50.399  67.428  1.00  0.00      PROA N
ATOM   3863  HN  LEU P 259      53.934  50.450  66.643  1.00  0.00      PROA H
ATOM   3864  CA  LEU P 259      55.918  50.142  67.132  1.00  0.00      PROA C
ATOM   3865  HA  LEU P 259      56.526  50.737  67.798  1.00  0.00      PROA H
ATOM   3866  CB  LEU P 259      56.231  48.638  66.989  1.00  0.00      PROA C
ATOM   3867  HB1 LEU P 259      57.327  48.517  66.855  1.00  0.00      PROA H
ATOM   3868  HB2 LEU P 259      55.715  48.145  66.137  1.00  0.00      PROA H
ATOM   3869  CG  LEU P 259      55.908  47.732  68.291  1.00  0.00      PROA C
ATOM   3870  HG  LEU P 259      55.823  48.365  69.200  1.00  0.00      PROA H
ATOM   3871  CD1 LEU P 259      54.489  47.132  68.205  1.00  0.00      PROA C
ATOM   3872 HD11 LEU P 259      54.519  46.210  67.586  1.00  0.00      PROA H
ATOM   3873 HD12 LEU P 259      53.799  47.934  67.865  1.00  0.00      PROA H
ATOM   3874 HD13 LEU P 259      54.200  46.888  69.250  1.00  0.00      PROA H
ATOM   3875  CD2 LEU P 259      56.785  46.489  68.507  1.00  0.00      PROA C
ATOM   3876 HD21 LEU P 259      57.609  46.787  69.189  1.00  0.00      PROA H
ATOM   3877 HD22 LEU P 259      57.121  46.056  67.541  1.00  0.00      PROA H
ATOM   3878 HD23 LEU P 259      56.245  45.623  68.946  1.00  0.00      PROA H
ATOM   3879  C   LEU P 259      56.062  50.781  65.760  1.00  0.00      PROA C
ATOM   3880  O   LEU P 259      55.063  50.865  65.012  1.00  0.00      PROA O
ATOM   3881  N   PRO P 260      57.251  51.175  65.330  1.00  0.00      PROA N
ATOM   3882  CD  PRO P 260      58.367  51.382  66.195  1.00  0.00      PROA C
ATOM   3883  HD1 PRO P 260      58.845  50.407  66.429  1.00  0.00      PROA H
ATOM   3884  HD2 PRO P 260      58.075  52.006  67.067  1.00  0.00      PROA H
ATOM   3885  CA  PRO P 260      57.528  51.755  64.064  1.00  0.00      PROA C
ATOM   3886  HA  PRO P 260      56.932  52.655  64.086  1.00  0.00      PROA H
ATOM   3887  CB  PRO P 260      59.091  52.000  64.080  1.00  0.00      PROA C
ATOM   3888  HB1 PRO P 260      59.385  52.875  63.462  1.00  0.00      PROA H
ATOM   3889  HB2 PRO P 260      59.556  51.030  63.802  1.00  0.00      PROA H
ATOM   3890  CG  PRO P 260      59.357  52.274  65.497  1.00  0.00      PROA C
ATOM   3891  HG1 PRO P 260      60.401  51.991  65.748  1.00  0.00      PROA H
ATOM   3892  HG2 PRO P 260      59.209  53.349  65.736  1.00  0.00      PROA H
ATOM   3893  C   PRO P 260      57.168  50.902  62.936  1.00  0.00      PROA C
ATOM   3894  O   PRO P 260      57.306  49.673  63.146  1.00  0.00      PROA O
ATOM   3895  N   PRO P 261      56.745  51.266  61.747  1.00  0.00      PROA N
ATOM   3896  CD  PRO P 261      56.167  52.581  61.412  1.00  0.00      PROA C
ATOM   3897  HD1 PRO P 261      56.949  53.362  61.524  1.00  0.00      PROA H
ATOM   3898  HD2 PRO P 261      55.272  52.844  62.016  1.00  0.00      PROA H
ATOM   3899  CA  PRO P 261      56.407  50.222  60.739  1.00  0.00      PROA C
ATOM   3900  HA  PRO P 261      56.050  49.305  61.182  1.00  0.00      PROA H
ATOM   3901  CB  PRO P 261      55.452  50.989  59.801  1.00  0.00      PROA C
ATOM   3902  HB1 PRO P 261      54.459  50.707  60.212  1.00  0.00      PROA H
ATOM   3903  HB2 PRO P 261      55.568  50.719  58.730  1.00  0.00      PROA H
ATOM   3904  CG  PRO P 261      55.833  52.463  59.945  1.00  0.00      PROA C
ATOM   3905  HG1 PRO P 261      56.766  52.605  59.358  1.00  0.00      PROA H
ATOM   3906  HG2 PRO P 261      55.076  53.138  59.492  1.00  0.00      PROA H
ATOM   3907  C   PRO P 261      57.664  49.720  60.041  1.00  0.00      PROA C
ATOM   3908  O   PRO P 261      58.686  50.419  59.994  1.00  0.00      PROA O
ATOM   3909  N   GLU P 262      57.523  48.473  59.461  1.00  0.00      PROA N
ATOM   3910  HN  GLU P 262      56.691  47.964  59.666  1.00  0.00      PROA H
ATOM   3911  CA  GLU P 262      58.448  47.964  58.541  1.00  0.00      PROA C
ATOM   3912  HA  GLU P 262      59.425  48.357  58.784  1.00  0.00      PROA H
ATOM   3913  CB  GLU P 262      58.620  46.425  58.696  1.00  0.00      PROA C
ATOM   3914  HB1 GLU P 262      59.441  46.204  57.981  1.00  0.00      PROA H
ATOM   3915  HB2 GLU P 262      57.686  45.911  58.382  1.00  0.00      PROA H
ATOM   3916  CG  GLU P 262      59.061  46.089  60.149  1.00  0.00      PROA C
ATOM   3917  HG1 GLU P 262      58.205  46.065  60.857  1.00  0.00      PROA H
ATOM   3918  HG2 GLU P 262      59.830  46.822  60.475  1.00  0.00      PROA H
ATOM   3919  CD  GLU P 262      59.769  44.748  60.225  1.00  0.00      PROA C
ATOM   3920  OE1 GLU P 262      59.500  43.884  61.183  1.00  0.00      PROA O
ATOM   3921  OE2 GLU P 262      60.703  44.527  59.410  1.00  0.00      PROA O
ATOM   3922  C   GLU P 262      58.051  48.249  57.135  1.00  0.00      PROA C
ATOM   3923  O   GLU P 262      57.038  48.788  56.801  1.00  0.00      PROA O
ATOM   3924  N   GLU P 263      59.045  48.007  56.261  1.00  0.00      PROA N
ATOM   3925  HN  GLU P 263      59.760  47.399  56.598  1.00  0.00      PROA H
ATOM   3926  CA  GLU P 263      58.813  48.382  54.830  1.00  0.00      PROA C
ATOM   3927  HA  GLU P 263      58.422  49.386  54.756  1.00  0.00      PROA H
ATOM   3928  CB  GLU P 263      60.063  48.230  54.013  1.00  0.00      PROA C
ATOM   3929  HB1 GLU P 263      59.800  48.362  52.942  1.00  0.00      PROA H
ATOM   3930  HB2 GLU P 263      60.512  47.234  54.212  1.00  0.00      PROA H
ATOM   3931  CG  GLU P 263      60.980  49.404  54.241  1.00  0.00      PROA C
ATOM   3932  HG1 GLU P 263      61.120  49.685  55.307  1.00  0.00      PROA H
ATOM   3933  HG2 GLU P 263      60.550  50.341  53.828  1.00  0.00      PROA H
ATOM   3934  CD  GLU P 263      62.291  49.161  53.578  1.00  0.00      PROA C
ATOM   3935  OE1 GLU P 263      62.291  48.775  52.376  1.00  0.00      PROA O
ATOM   3936  OE2 GLU P 263      63.351  49.259  54.240  1.00  0.00      PROA O
ATOM   3937  C   GLU P 263      57.726  47.396  54.162  1.00  0.00      PROA C
ATOM   3938  O   GLU P 263      57.875  46.191  54.313  1.00  0.00      PROA O
ATOM   3939  N   SER P 264      56.627  47.890  53.510  1.00  0.00      PROA N
ATOM   3940  HN  SER P 264      56.450  48.869  53.450  1.00  0.00      PROA H
ATOM   3941  CA  SER P 264      55.858  47.044  52.696  1.00  0.00      PROA C
ATOM   3942  HA  SER P 264      55.595  46.130  53.208  1.00  0.00      PROA H
ATOM   3943  CB  SER P 264      54.484  47.661  52.279  1.00  0.00      PROA C
ATOM   3944  HB1 SER P 264      54.672  48.586  51.691  1.00  0.00      PROA H
ATOM   3945  HB2 SER P 264      54.088  48.032  53.248  1.00  0.00      PROA H
ATOM   3946  OG  SER P 264      53.483  46.823  51.747  1.00  0.00      PROA O
ATOM   3947  HG1 SER P 264      53.924  46.258  51.108  1.00  0.00      PROA H
ATOM   3948  C   SER P 264      56.735  46.593  51.473  1.00  0.00      PROA C
ATOM   3949  O   SER P 264      57.016  47.461  50.616  1.00  0.00      PROA O
ATOM   3950  N   THR P 265      57.211  45.344  51.294  1.00  0.00      PROA N
ATOM   3951  HN  THR P 265      56.983  44.587  51.902  1.00  0.00      PROA H
ATOM   3952  CA  THR P 265      58.310  45.120  50.312  1.00  0.00      PROA C
ATOM   3953  HA  THR P 265      58.928  45.993  50.464  1.00  0.00      PROA H
ATOM   3954  CB  THR P 265      59.039  43.766  50.528  1.00  0.00      PROA C
ATOM   3955  HB  THR P 265      59.456  43.794  51.557  1.00  0.00      PROA H
ATOM   3956  OG1 THR P 265      60.092  43.594  49.617  1.00  0.00      PROA O
ATOM   3957  HG1 THR P 265      60.434  44.486  49.525  1.00  0.00      PROA H
ATOM   3958  CG2 THR P 265      57.932  42.640  50.252  1.00  0.00      PROA C
ATOM   3959 HG21 THR P 265      57.045  42.878  50.877  1.00  0.00      PROA H
ATOM   3960 HG22 THR P 265      58.349  41.678  50.620  1.00  0.00      PROA H
ATOM   3961 HG23 THR P 265      57.580  42.590  49.200  1.00  0.00      PROA H
ATOM   3962  C   THR P 265      57.723  45.165  48.933  1.00  0.00      PROA C
ATOM   3963  O   THR P 265      56.528  44.918  48.779  1.00  0.00      PROA O
ATOM   3964  N   GLN P 266      58.511  45.395  47.859  1.00  0.00      PROA N
ATOM   3965  HN  GLN P 266      59.468  45.609  48.039  1.00  0.00      PROA H
ATOM   3966  CA  GLN P 266      58.069  45.245  46.450  1.00  0.00      PROA C
ATOM   3967  HA  GLN P 266      57.006  45.070  46.379  1.00  0.00      PROA H
ATOM   3968  CB  GLN P 266      58.466  46.454  45.607  1.00  0.00      PROA C
ATOM   3969  HB1 GLN P 266      58.032  46.199  44.616  1.00  0.00      PROA H
ATOM   3970  HB2 GLN P 266      59.507  46.621  45.256  1.00  0.00      PROA H
ATOM   3971  CG  GLN P 266      58.086  47.793  46.151  1.00  0.00      PROA C
ATOM   3972  HG1 GLN P 266      58.675  47.946  47.080  1.00  0.00      PROA H
ATOM   3973  HG2 GLN P 266      57.035  47.738  46.506  1.00  0.00      PROA H
ATOM   3974  CD  GLN P 266      58.187  48.944  45.197  1.00  0.00      PROA C
ATOM   3975  OE1 GLN P 266      57.216  49.747  45.129  1.00  0.00      PROA O
ATOM   3976  NE2 GLN P 266      59.294  49.140  44.472  1.00  0.00      PROA N
ATOM   3977 HE21 GLN P 266      60.069  48.562  44.730  1.00  0.00      PROA H
ATOM   3978 HE22 GLN P 266      59.579  50.075  44.258  1.00  0.00      PROA H
ATOM   3979  C   GLN P 266      58.539  43.970  45.789  1.00  0.00      PROA C
ATOM   3980  O   GLN P 266      58.326  43.718  44.600  1.00  0.00      PROA O
ATOM   3981  N   GLN P 267      59.126  43.072  46.557  1.00  0.00      PROA N
ATOM   3982  HN  GLN P 267      59.336  43.222  47.521  1.00  0.00      PROA H
ATOM   3983  CA  GLN P 267      59.566  41.761  46.075  1.00  0.00      PROA C
ATOM   3984  HA  GLN P 267      59.759  41.817  45.013  1.00  0.00      PROA H
ATOM   3985  CB  GLN P 267      60.786  41.193  46.871  1.00  0.00      PROA C
ATOM   3986  HB1 GLN P 267      61.096  40.190  46.507  1.00  0.00      PROA H
ATOM   3987  HB2 GLN P 267      60.547  41.206  47.956  1.00  0.00      PROA H
ATOM   3988  CG  GLN P 267      62.161  41.870  46.687  1.00  0.00      PROA C
ATOM   3989  HG1 GLN P 267      63.012  41.244  47.032  1.00  0.00      PROA H
ATOM   3990  HG2 GLN P 267      62.201  42.820  47.262  1.00  0.00      PROA H
ATOM   3991  CD  GLN P 267      62.451  42.353  45.237  1.00  0.00      PROA C
ATOM   3992  OE1 GLN P 267      62.566  43.552  44.978  1.00  0.00      PROA O
ATOM   3993  NE2 GLN P 267      62.711  41.320  44.400  1.00  0.00      PROA N
ATOM   3994 HE21 GLN P 267      62.972  41.522  43.456  1.00  0.00      PROA H
ATOM   3995 HE22 GLN P 267      62.717  40.334  44.570  1.00  0.00      PROA H
ATOM   3996  C   GLN P 267      58.522  40.787  46.233  1.00  0.00      PROA C
ATOM   3997  O   GLN P 267      58.085  40.658  47.354  1.00  0.00      PROA O
ATOM   3998  N   GLN P 268      58.182  40.064  45.127  1.00  0.00      PROA N
ATOM   3999  HN  GLN P 268      58.728  39.913  44.307  1.00  0.00      PROA H
ATOM   4000  CA  GLN P 268      57.090  39.170  45.138  1.00  0.00      PROA C
ATOM   4001  HA  GLN P 268      56.335  39.647  45.746  1.00  0.00      PROA H
ATOM   4002  CB  GLN P 268      56.367  39.079  43.761  1.00  0.00      PROA C
ATOM   4003  HB1 GLN P 268      55.909  38.071  43.667  1.00  0.00      PROA H
ATOM   4004  HB2 GLN P 268      57.109  38.939  42.947  1.00  0.00      PROA H
ATOM   4005  CG  GLN P 268      55.476  40.289  43.345  1.00  0.00      PROA C
ATOM   4006  HG1 GLN P 268      54.642  39.873  42.740  1.00  0.00      PROA H
ATOM   4007  HG2 GLN P 268      56.140  40.987  42.792  1.00  0.00      PROA H
ATOM   4008  CD  GLN P 268      54.848  41.122  44.477  1.00  0.00      PROA C
ATOM   4009  OE1 GLN P 268      55.207  42.289  44.655  1.00  0.00      PROA O
ATOM   4010  NE2 GLN P 268      53.906  40.462  45.133  1.00  0.00      PROA N
ATOM   4011 HE21 GLN P 268      53.720  39.511  44.887  1.00  0.00      PROA H
ATOM   4012 HE22 GLN P 268      53.341  40.969  45.784  1.00  0.00      PROA H
ATOM   4013  C   GLN P 268      57.356  37.800  45.705  1.00  0.00      PROA C
ATOM   4014  O   GLN P 268      58.104  36.983  45.208  1.00  0.00      PROA O
ATOM   4015  N   ASN P 269      56.654  37.470  46.754  1.00  0.00      PROA N
ATOM   4016  HN  ASN P 269      55.974  38.118  47.088  1.00  0.00      PROA H
ATOM   4017  CA  ASN P 269      56.575  36.159  47.388  1.00  0.00      PROA C
ATOM   4018  HA  ASN P 269      55.968  36.403  48.247  1.00  0.00      PROA H
ATOM   4019  CB  ASN P 269      55.775  35.132  46.523  1.00  0.00      PROA C
ATOM   4020  HB1 ASN P 269      55.832  34.148  47.035  1.00  0.00      PROA H
ATOM   4021  HB2 ASN P 269      56.249  35.050  45.521  1.00  0.00      PROA H
ATOM   4022  CG  ASN P 269      54.333  35.531  46.246  1.00  0.00      PROA C
ATOM   4023  OD1 ASN P 269      53.869  36.607  46.693  1.00  0.00      PROA O
ATOM   4024  ND2 ASN P 269      53.519  34.618  45.627  1.00  0.00      PROA N
ATOM   4025 HD21 ASN P 269      52.532  34.762  45.700  1.00  0.00      PROA H
ATOM   4026 HD22 ASN P 269      53.932  33.791  45.244  1.00  0.00      PROA H
ATOM   4027  C   ASN P 269      57.860  35.627  47.856  1.00  0.00      PROA C
ATOM   4028  O   ASN P 269      58.372  34.617  47.419  1.00  0.00      PROA O
ATOM   4029  N   GLN P 270      58.483  36.317  48.826  1.00  0.00      PROA N
ATOM   4030  HN  GLN P 270      58.205  37.223  49.134  1.00  0.00      PROA H
ATOM   4031  CA  GLN P 270      59.757  35.894  49.434  1.00  0.00      PROA C
ATOM   4032  HA  GLN P 270      60.112  35.074  48.826  1.00  0.00      PROA H
ATOM   4033  CB  GLN P 270      60.637  37.159  49.660  1.00  0.00      PROA C
ATOM   4034  HB1 GLN P 270      61.608  36.961  50.161  1.00  0.00      PROA H
ATOM   4035  HB2 GLN P 270      60.119  37.919  50.282  1.00  0.00      PROA H
ATOM   4036  CG  GLN P 270      60.871  38.013  48.385  1.00  0.00      PROA C
ATOM   4037  HG1 GLN P 270      61.343  38.961  48.722  1.00  0.00      PROA H
ATOM   4038  HG2 GLN P 270      59.957  38.437  47.917  1.00  0.00      PROA H
ATOM   4039  CD  GLN P 270      61.636  37.220  47.351  1.00  0.00      PROA C
ATOM   4040  OE1 GLN P 270      62.763  36.753  47.519  1.00  0.00      PROA O
ATOM   4041  NE2 GLN P 270      61.074  37.157  46.139  1.00  0.00      PROA N
ATOM   4042 HE21 GLN P 270      61.687  36.884  45.398  1.00  0.00      PROA H
ATOM   4043 HE22 GLN P 270      60.116  37.416  46.013  1.00  0.00      PROA H
ATOM   4044  C   GLN P 270      59.576  35.245  50.813  1.00  0.00      PROA C
ATOM   4045  O   GLN P 270      60.521  34.561  51.262  1.00  0.00      PROA O
ATOM   4046  N   ALA P 271      58.335  35.305  51.361  1.00  0.00      PROA N
ATOM   4047  HN  ALA P 271      57.604  35.776  50.873  1.00  0.00      PROA H
ATOM   4048  CA  ALA P 271      57.991  34.665  52.588  1.00  0.00      PROA C
ATOM   4049  HA  ALA P 271      58.549  33.759  52.775  1.00  0.00      PROA H
ATOM   4050  CB  ALA P 271      58.177  35.732  53.633  1.00  0.00      PROA C
ATOM   4051  HB1 ALA P 271      57.610  36.653  53.380  1.00  0.00      PROA H
ATOM   4052  HB2 ALA P 271      59.231  36.077  53.687  1.00  0.00      PROA H
ATOM   4053  HB3 ALA P 271      57.783  35.466  54.638  1.00  0.00      PROA H
ATOM   4054  C   ALA P 271      56.522  34.359  52.479  1.00  0.00      PROA C
ATOM   4055  O   ALA P 271      55.820  35.204  51.908  1.00  0.00      PROA O
ATOM   4056  N   GLN P 272      56.029  33.132  52.826  1.00  0.00      PROA N
ATOM   4057  HN  GLN P 272      56.595  32.381  53.156  1.00  0.00      PROA H
ATOM   4058  CA  GLN P 272      54.687  32.707  52.576  1.00  0.00      PROA C
ATOM   4059  HA  GLN P 272      54.016  33.533  52.394  1.00  0.00      PROA H
ATOM   4060  CB  GLN P 272      54.672  31.785  51.369  1.00  0.00      PROA C
ATOM   4061  HB1 GLN P 272      53.737  31.187  51.328  1.00  0.00      PROA H
ATOM   4062  HB2 GLN P 272      55.438  31.039  51.671  1.00  0.00      PROA H
ATOM   4063  CG  GLN P 272      55.002  32.433  49.968  1.00  0.00      PROA C
ATOM   4064  HG1 GLN P 272      55.144  31.616  49.229  1.00  0.00      PROA H
ATOM   4065  HG2 GLN P 272      55.972  32.974  49.960  1.00  0.00      PROA H
ATOM   4066  CD  GLN P 272      53.900  33.361  49.489  1.00  0.00      PROA C
ATOM   4067  OE1 GLN P 272      53.121  32.859  48.725  1.00  0.00      PROA O
ATOM   4068  NE2 GLN P 272      53.842  34.630  49.983  1.00  0.00      PROA N
ATOM   4069 HE21 GLN P 272      53.058  35.218  49.782  1.00  0.00      PROA H
ATOM   4070 HE22 GLN P 272      54.507  34.814  50.708  1.00  0.00      PROA H
ATOM   4071  C   GLN P 272      54.089  31.999  53.823  1.00  0.00      PROA C
ATOM   4072  O   GLN P 272      52.847  31.875  53.835  1.00  0.00      PROA O
ATOM   4073  N   ALA P 273      54.913  31.674  54.866  1.00  0.00      PROA N
ATOM   4074  HN  ALA P 273      55.887  31.852  54.748  1.00  0.00      PROA H
ATOM   4075  CA  ALA P 273      54.484  30.940  56.037  1.00  0.00      PROA C
ATOM   4076  HA  ALA P 273      53.673  31.510  56.466  1.00  0.00      PROA H
ATOM   4077  CB  ALA P 273      54.036  29.467  55.734  1.00  0.00      PROA C
ATOM   4078  HB1 ALA P 273      53.034  29.463  55.255  1.00  0.00      PROA H
ATOM   4079  HB2 ALA P 273      53.893  28.824  56.628  1.00  0.00      PROA H
ATOM   4080  HB3 ALA P 273      54.785  29.005  55.056  1.00  0.00      PROA H
ATOM   4081  C   ALA P 273      55.602  30.916  57.058  1.00  0.00      PROA C
ATOM   4082  O   ALA P 273      56.689  31.356  56.791  1.00  0.00      PROA O
ATOM   4083  N   GLU P 274      55.280  30.410  58.302  1.00  0.00      PROA N
ATOM   4084  HN  GLU P 274      54.432  29.887  58.350  1.00  0.00      PROA H
ATOM   4085  CA  GLU P 274      56.168  30.617  59.407  1.00  0.00      PROA C
ATOM   4086  HA  GLU P 274      56.506  31.630  59.246  1.00  0.00      PROA H
ATOM   4087  CB  GLU P 274      55.557  30.504  60.849  1.00  0.00      PROA C
ATOM   4088  HB1 GLU P 274      56.279  30.799  61.640  1.00  0.00      PROA H
ATOM   4089  HB2 GLU P 274      55.420  29.409  60.976  1.00  0.00      PROA H
ATOM   4090  CG  GLU P 274      54.332  31.535  61.138  1.00  0.00      PROA C
ATOM   4091  HG1 GLU P 274      53.814  31.226  62.071  1.00  0.00      PROA H
ATOM   4092  HG2 GLU P 274      53.612  31.396  60.304  1.00  0.00      PROA H
ATOM   4093  CD  GLU P 274      54.704  33.028  61.203  1.00  0.00      PROA C
ATOM   4094  OE1 GLU P 274      53.873  33.954  60.867  1.00  0.00      PROA O
ATOM   4095  OE2 GLU P 274      55.786  33.377  61.696  1.00  0.00      PROA O
ATOM   4096  C   GLU P 274      57.552  29.771  59.350  1.00  0.00      PROA C
ATOM   4097  O   GLU P 274      57.515  28.607  58.975  1.00  0.00      PROA O
ATOM   4098  N   GLN P 275      58.696  30.382  59.762  1.00  0.00      PROA N
ATOM   4099  HN  GLN P 275      58.642  31.337  60.041  1.00  0.00      PROA H
ATOM   4100  CA  GLN P 275      60.019  29.753  59.802  1.00  0.00      PROA C
ATOM   4101  HA  GLN P 275      60.080  28.856  59.204  1.00  0.00      PROA H
ATOM   4102  CB  GLN P 275      61.102  30.831  59.368  1.00  0.00      PROA C
ATOM   4103  HB1 GLN P 275      62.102  30.374  59.526  1.00  0.00      PROA H
ATOM   4104  HB2 GLN P 275      61.182  31.596  60.169  1.00  0.00      PROA H
ATOM   4105  CG  GLN P 275      60.828  31.411  57.964  1.00  0.00      PROA C
ATOM   4106  HG1 GLN P 275      61.588  32.116  57.565  1.00  0.00      PROA H
ATOM   4107  HG2 GLN P 275      59.821  31.880  57.948  1.00  0.00      PROA H
ATOM   4108  CD  GLN P 275      60.724  30.194  56.989  1.00  0.00      PROA C
ATOM   4109  OE1 GLN P 275      61.682  29.405  56.892  1.00  0.00      PROA O
ATOM   4110  NE2 GLN P 275      59.548  30.030  56.280  1.00  0.00      PROA N
ATOM   4111 HE21 GLN P 275      58.813  30.681  56.468  1.00  0.00      PROA H
ATOM   4112 HE22 GLN P 275      59.387  29.176  55.787  1.00  0.00      PROA H
ATOM   4113  C   GLN P 275      60.218  29.437  61.226  1.00  0.00      PROA C
ATOM   4114  O   GLN P 275      60.064  30.188  62.197  1.00  0.00      PROA O
ATOM   4115  N   GLN P 276      60.758  28.142  61.430  1.00  0.00      PROA N
ATOM   4116  HN  GLN P 276      60.794  27.469  60.696  1.00  0.00      PROA H
ATOM   4117  CA  GLN P 276      61.098  27.546  62.699  1.00  0.00      PROA C
ATOM   4118  HA  GLN P 276      61.188  28.393  63.363  1.00  0.00      PROA H
ATOM   4119  CB  GLN P 276      59.950  26.659  63.208  1.00  0.00      PROA C
ATOM   4120  HB1 GLN P 276      60.328  26.062  64.066  1.00  0.00      PROA H
ATOM   4121  HB2 GLN P 276      59.697  25.930  62.408  1.00  0.00      PROA H
ATOM   4122  CG  GLN P 276      58.726  27.496  63.555  1.00  0.00      PROA C
ATOM   4123  HG1 GLN P 276      57.911  26.746  63.639  1.00  0.00      PROA H
ATOM   4124  HG2 GLN P 276      58.502  28.309  62.832  1.00  0.00      PROA H
ATOM   4125  CD  GLN P 276      58.950  27.999  64.948  1.00  0.00      PROA C
ATOM   4126  OE1 GLN P 276      59.082  27.235  65.915  1.00  0.00      PROA O
ATOM   4127  NE2 GLN P 276      59.037  29.320  65.193  1.00  0.00      PROA N
ATOM   4128 HE21 GLN P 276      58.966  29.731  66.102  1.00  0.00      PROA H
ATOM   4129 HE22 GLN P 276      59.288  29.834  64.373  1.00  0.00      PROA H
ATOM   4130  C   GLN P 276      62.414  26.719  62.528  1.00  0.00      PROA C
ATOM   4131  OT1 GLN P 276      63.448  27.443  62.537  1.00  0.00      PROA O
ATOM   4132  OT2 GLN P 276      62.395  25.521  62.343  1.00  0.00      PROA O
ATOM   4133  N   MET P   1     -10.311  16.627 -30.283  1.00  0.00      PROB N
ATOM   4134  HT1 MET P   1     -11.125  17.198 -30.586  1.00  0.00      PROB H
ATOM   4135  HT2 MET P   1     -10.153  16.796 -29.269  1.00  0.00      PROB H
ATOM   4136  HT3 MET P   1     -10.630  15.649 -30.436  1.00  0.00      PROB H
ATOM   4137  CA  MET P   1      -9.150  16.876 -31.080  1.00  0.00      PROB C
ATOM   4138  HA  MET P   1      -9.206  17.945 -31.227  1.00  0.00      PROB H
ATOM   4139  CB  MET P   1      -7.834  16.484 -30.211  1.00  0.00      PROB C
ATOM   4140  HB1 MET P   1      -7.901  16.457 -29.103  1.00  0.00      PROB H
ATOM   4141  HB2 MET P   1      -7.118  17.305 -30.429  1.00  0.00      PROB H
ATOM   4142  CG  MET P   1      -6.946  15.334 -30.577  1.00  0.00      PROB C
ATOM   4143  HG1 MET P   1      -6.046  15.163 -29.948  1.00  0.00      PROB H
ATOM   4144  HG2 MET P   1      -6.609  15.528 -31.618  1.00  0.00      PROB H
ATOM   4145  SD  MET P   1      -7.838  13.744 -30.491  1.00  0.00      PROB S
ATOM   4146  CE  MET P   1      -6.574  12.699 -31.071  1.00  0.00      PROB C
ATOM   4147  HE1 MET P   1      -6.370  12.871 -32.150  1.00  0.00      PROB H
ATOM   4148  HE2 MET P   1      -6.944  11.651 -31.070  1.00  0.00      PROB H
ATOM   4149  HE3 MET P   1      -5.645  12.852 -30.481  1.00  0.00      PROB H
ATOM   4150  C   MET P   1      -9.152  16.276 -32.462  1.00  0.00      PROB C
ATOM   4151  O   MET P   1      -9.958  15.424 -32.744  1.00  0.00      PROB O
ATOM   4152  N   ILE P   2      -8.240  16.674 -33.376  1.00  0.00      PROB N
ATOM   4153  HN  ILE P   2      -7.599  17.404 -33.148  1.00  0.00      PROB H
ATOM   4154  CA  ILE P   2      -8.160  16.129 -34.701  1.00  0.00      PROB C
ATOM   4155  HA  ILE P   2      -8.715  15.209 -34.806  1.00  0.00      PROB H
ATOM   4156  CB  ILE P   2      -8.576  17.070 -35.752  1.00  0.00      PROB C
ATOM   4157  HB  ILE P   2      -7.848  17.902 -35.851  1.00  0.00      PROB H
ATOM   4158  CG2 ILE P   2      -8.605  16.364 -37.097  1.00  0.00      PROB C
ATOM   4159 HG21 ILE P   2      -9.161  17.038 -37.784  1.00  0.00      PROB H
ATOM   4160 HG22 ILE P   2      -9.107  15.373 -37.060  1.00  0.00      PROB H
ATOM   4161 HG23 ILE P   2      -7.568  16.358 -37.494  1.00  0.00      PROB H
ATOM   4162  CG1 ILE P   2      -9.962  17.689 -35.461  1.00  0.00      PROB C
ATOM   4163 HG11 ILE P   2      -9.963  18.309 -34.539  1.00  0.00      PROB H
ATOM   4164 HG12 ILE P   2     -10.670  16.833 -35.431  1.00  0.00      PROB H
ATOM   4165  CD  ILE P   2     -10.579  18.634 -36.472  1.00  0.00      PROB C
ATOM   4166  HD1 ILE P   2      -9.766  19.296 -36.840  1.00  0.00      PROB H
ATOM   4167  HD2 ILE P   2     -11.471  19.184 -36.103  1.00  0.00      PROB H
ATOM   4168  HD3 ILE P   2     -10.949  17.997 -37.304  1.00  0.00      PROB H
ATOM   4169  C   ILE P   2      -6.691  15.705 -34.867  1.00  0.00      PROB C
ATOM   4170  O   ILE P   2      -5.869  16.562 -34.559  1.00  0.00      PROB O
ATOM   4171  N   SER P   3      -6.329  14.502 -35.325  1.00  0.00      PROB N
ATOM   4172  HN  SER P   3      -6.939  13.738 -35.519  1.00  0.00      PROB H
ATOM   4173  CA  SER P   3      -4.892  14.147 -35.349  1.00  0.00      PROB C
ATOM   4174  HA  SER P   3      -4.368  14.976 -35.801  1.00  0.00      PROB H
ATOM   4175  CB  SER P   3      -4.346  13.815 -33.968  1.00  0.00      PROB C
ATOM   4176  HB1 SER P   3      -4.770  12.854 -33.605  1.00  0.00      PROB H
ATOM   4177  HB2 SER P   3      -4.611  14.690 -33.337  1.00  0.00      PROB H
ATOM   4178  OG  SER P   3      -2.870  13.715 -33.946  1.00  0.00      PROB O
ATOM   4179  HG1 SER P   3      -2.570  14.574 -34.253  1.00  0.00      PROB H
ATOM   4180  C   SER P   3      -4.710  12.953 -36.254  1.00  0.00      PROB C
ATOM   4181  O   SER P   3      -5.641  12.218 -36.515  1.00  0.00      PROB O
ATOM   4182  N   ARG P   4      -3.504  12.815 -36.827  1.00  0.00      PROB N
ATOM   4183  HN  ARG P   4      -2.692  13.356 -36.621  1.00  0.00      PROB H
ATOM   4184  CA  ARG P   4      -3.195  11.724 -37.719  1.00  0.00      PROB C
ATOM   4185  HA  ARG P   4      -4.112  11.436 -38.210  1.00  0.00      PROB H
ATOM   4186  CB  ARG P   4      -2.211  12.228 -38.792  1.00  0.00      PROB C
ATOM   4187  HB1 ARG P   4      -1.674  11.390 -39.286  1.00  0.00      PROB H
ATOM   4188  HB2 ARG P   4      -1.522  12.827 -38.160  1.00  0.00      PROB H
ATOM   4189  CG  ARG P   4      -2.880  12.973 -39.997  1.00  0.00      PROB C
ATOM   4190  HG1 ARG P   4      -3.373  12.139 -40.540  1.00  0.00      PROB H
ATOM   4191  HG2 ARG P   4      -2.039  13.320 -40.635  1.00  0.00      PROB H
ATOM   4192  CD  ARG P   4      -3.973  14.088 -39.772  1.00  0.00      PROB C
ATOM   4193  HD1 ARG P   4      -4.717  13.654 -39.070  1.00  0.00      PROB H
ATOM   4194  HD2 ARG P   4      -4.349  14.488 -40.738  1.00  0.00      PROB H
ATOM   4195  NE  ARG P   4      -3.124  15.131 -39.103  1.00  0.00      PROB N
ATOM   4196  HE  ARG P   4      -2.124  15.110 -39.136  1.00  0.00      PROB H
ATOM   4197  CZ  ARG P   4      -3.522  16.083 -38.275  1.00  0.00      PROB C
ATOM   4198  NH1 ARG P   4      -4.744  16.236 -37.982  1.00  0.00      PROB N
ATOM   4199 HH11 ARG P   4      -5.481  15.803 -38.501  1.00  0.00      PROB H
ATOM   4200 HH12 ARG P   4      -4.954  17.048 -37.437  1.00  0.00      PROB H
ATOM   4201  NH2 ARG P   4      -2.540  16.795 -37.685  1.00  0.00      PROB N
ATOM   4202 HH21 ARG P   4      -1.674  16.342 -37.897  1.00  0.00      PROB H
ATOM   4203 HH22 ARG P   4      -2.852  17.453 -37.000  1.00  0.00      PROB H
ATOM   4204  C   ARG P   4      -2.589  10.651 -36.823  1.00  0.00      PROB C
ATOM   4205  O   ARG P   4      -1.798  10.986 -35.887  1.00  0.00      PROB O
ATOM   4206  N   VAL P   5      -2.781   9.315 -37.123  1.00  0.00      PROB N
ATOM   4207  HN  VAL P   5      -3.434   9.069 -37.835  1.00  0.00      PROB H
ATOM   4208  CA  VAL P   5      -2.152   8.128 -36.530  1.00  0.00      PROB C
ATOM   4209  HA  VAL P   5      -2.541   7.968 -35.535  1.00  0.00      PROB H
ATOM   4210  CB  VAL P   5      -2.420   6.902 -37.406  1.00  0.00      PROB C
ATOM   4211  HB  VAL P   5      -2.321   7.150 -38.485  1.00  0.00      PROB H
ATOM   4212  CG1 VAL P   5      -1.540   5.718 -37.042  1.00  0.00      PROB C
ATOM   4213 HG11 VAL P   5      -0.446   5.862 -37.176  1.00  0.00      PROB H
ATOM   4214 HG12 VAL P   5      -1.773   4.878 -37.731  1.00  0.00      PROB H
ATOM   4215 HG13 VAL P   5      -1.615   5.421 -35.975  1.00  0.00      PROB H
ATOM   4216  CG2 VAL P   5      -3.840   6.525 -37.133  1.00  0.00      PROB C
ATOM   4217 HG21 VAL P   5      -4.530   7.326 -37.478  1.00  0.00      PROB H
ATOM   4218 HG22 VAL P   5      -4.076   6.389 -36.056  1.00  0.00      PROB H
ATOM   4219 HG23 VAL P   5      -4.200   5.573 -37.579  1.00  0.00      PROB H
ATOM   4220  C   VAL P   5      -0.708   8.324 -36.252  1.00  0.00      PROB C
ATOM   4221  O   VAL P   5      -0.224   8.383 -35.100  1.00  0.00      PROB O
ATOM   4222  N   THR P   6       0.071   8.540 -37.308  1.00  0.00      PROB N
ATOM   4223  HN  THR P   6      -0.370   8.666 -38.193  1.00  0.00      PROB H
ATOM   4224  CA  THR P   6       1.515   8.714 -37.343  1.00  0.00      PROB C
ATOM   4225  HA  THR P   6       1.997   7.833 -36.948  1.00  0.00      PROB H
ATOM   4226  CB  THR P   6       2.085   9.098 -38.735  1.00  0.00      PROB C
ATOM   4227  HB  THR P   6       3.178   9.283 -38.670  1.00  0.00      PROB H
ATOM   4228  OG1 THR P   6       1.440  10.170 -39.334  1.00  0.00      PROB O
ATOM   4229  HG1 THR P   6       1.956  10.967 -39.196  1.00  0.00      PROB H
ATOM   4230  CG2 THR P   6       1.839   7.854 -39.580  1.00  0.00      PROB C
ATOM   4231 HG21 THR P   6       2.234   7.048 -38.926  1.00  0.00      PROB H
ATOM   4232 HG22 THR P   6       2.378   7.943 -40.548  1.00  0.00      PROB H
ATOM   4233 HG23 THR P   6       0.782   7.612 -39.823  1.00  0.00      PROB H
ATOM   4234  C   THR P   6       1.937   9.823 -36.401  1.00  0.00      PROB C
ATOM   4235  O   THR P   6       2.893   9.662 -35.693  1.00  0.00      PROB O
ATOM   4236  N   GLU P   7       1.214  11.003 -36.447  1.00  0.00      PROB N
ATOM   4237  HN  GLU P   7       0.385  11.060 -36.999  1.00  0.00      PROB H
ATOM   4238  CA  GLU P   7       1.482  12.041 -35.489  1.00  0.00      PROB C
ATOM   4239  HA  GLU P   7       2.549  12.184 -35.568  1.00  0.00      PROB H
ATOM   4240  CB  GLU P   7       0.835  13.378 -35.877  1.00  0.00      PROB C
ATOM   4241  HB1 GLU P   7       0.847  14.021 -34.971  1.00  0.00      PROB H
ATOM   4242  HB2 GLU P   7      -0.232  13.160 -36.097  1.00  0.00      PROB H
ATOM   4243  CG  GLU P   7       1.255  14.009 -37.242  1.00  0.00      PROB C
ATOM   4244  HG1 GLU P   7       1.089  13.183 -37.965  1.00  0.00      PROB H
ATOM   4245  HG2 GLU P   7       2.281  14.433 -37.224  1.00  0.00      PROB H
ATOM   4246  CD  GLU P   7       0.392  15.176 -37.535  1.00  0.00      PROB C
ATOM   4247  OE1 GLU P   7       0.409  16.231 -36.884  1.00  0.00      PROB O
ATOM   4248  OE2 GLU P   7      -0.347  15.068 -38.599  1.00  0.00      PROB O
ATOM   4249  C   GLU P   7       1.175  11.697 -34.033  1.00  0.00      PROB C
ATOM   4250  O   GLU P   7       2.134  11.742 -33.241  1.00  0.00      PROB O
ATOM   4251  N   ALA P   8      -0.037  11.163 -33.683  1.00  0.00      PROB N
ATOM   4252  HN  ALA P   8      -0.734  11.110 -34.394  1.00  0.00      PROB H
ATOM   4253  CA  ALA P   8      -0.348  10.967 -32.293  1.00  0.00      PROB C
ATOM   4254  HA  ALA P   8      -0.232  11.893 -31.749  1.00  0.00      PROB H
ATOM   4255  CB  ALA P   8      -1.751  10.616 -32.216  1.00  0.00      PROB C
ATOM   4256  HB1 ALA P   8      -2.357  11.484 -32.552  1.00  0.00      PROB H
ATOM   4257  HB2 ALA P   8      -1.952  10.425 -31.140  1.00  0.00      PROB H
ATOM   4258  HB3 ALA P   8      -2.003   9.615 -32.625  1.00  0.00      PROB H
ATOM   4259  C   ALA P   8       0.573   9.936 -31.635  1.00  0.00      PROB C
ATOM   4260  O   ALA P   8       0.868  10.041 -30.453  1.00  0.00      PROB O
ATOM   4261  N   LEU P   9       1.037   8.934 -32.369  1.00  0.00      PROB N
ATOM   4262  HN  LEU P   9       0.647   8.782 -33.274  1.00  0.00      PROB H
ATOM   4263  CA  LEU P   9       1.947   7.928 -31.864  1.00  0.00      PROB C
ATOM   4264  HA  LEU P   9       1.699   7.824 -30.818  1.00  0.00      PROB H
ATOM   4265  CB  LEU P   9       1.777   6.606 -32.662  1.00  0.00      PROB C
ATOM   4266  HB1 LEU P   9       2.466   5.875 -32.187  1.00  0.00      PROB H
ATOM   4267  HB2 LEU P   9       2.021   6.910 -33.702  1.00  0.00      PROB H
ATOM   4268  CG  LEU P   9       0.353   5.964 -32.536  1.00  0.00      PROB C
ATOM   4269  HG  LEU P   9      -0.299   6.632 -33.139  1.00  0.00      PROB H
ATOM   4270  CD1 LEU P   9       0.382   4.509 -32.988  1.00  0.00      PROB C
ATOM   4271 HD11 LEU P   9       0.797   4.617 -34.012  1.00  0.00      PROB H
ATOM   4272 HD12 LEU P   9      -0.644   4.086 -32.922  1.00  0.00      PROB H
ATOM   4273 HD13 LEU P   9       1.070   3.974 -32.299  1.00  0.00      PROB H
ATOM   4274  CD2 LEU P   9      -0.211   6.057 -31.126  1.00  0.00      PROB C
ATOM   4275 HD21 LEU P   9       0.502   5.431 -30.548  1.00  0.00      PROB H
ATOM   4276 HD22 LEU P   9      -1.214   5.580 -31.152  1.00  0.00      PROB H
ATOM   4277 HD23 LEU P   9      -0.216   7.086 -30.708  1.00  0.00      PROB H
ATOM   4278  C   LEU P   9       3.393   8.416 -32.041  1.00  0.00      PROB C
ATOM   4279  O   LEU P   9       4.222   7.836 -31.344  1.00  0.00      PROB O
ATOM   4280  N   SER P  10       3.712   9.453 -32.778  1.00  0.00      PROB N
ATOM   4281  HN  SER P  10       2.971   9.909 -33.266  1.00  0.00      PROB H
ATOM   4282  CA  SER P  10       5.070  10.116 -32.760  1.00  0.00      PROB C
ATOM   4283  HA  SER P  10       5.787   9.310 -32.707  1.00  0.00      PROB H
ATOM   4284  CB  SER P  10       5.245  10.843 -34.159  1.00  0.00      PROB C
ATOM   4285  HB1 SER P  10       6.211  11.385 -34.076  1.00  0.00      PROB H
ATOM   4286  HB2 SER P  10       4.365  11.488 -34.367  1.00  0.00      PROB H
ATOM   4287  OG  SER P  10       5.494   9.937 -35.184  1.00  0.00      PROB O
ATOM   4288  HG1 SER P  10       4.600   9.713 -35.455  1.00  0.00      PROB H
ATOM   4289  C   SER P  10       5.251  10.998 -31.591  1.00  0.00      PROB C
ATOM   4290  O   SER P  10       6.304  11.254 -31.103  1.00  0.00      PROB O
ATOM   4291  N   LYS P  11       4.098  11.586 -31.201  1.00  0.00      PROB N
ATOM   4292  HN  LYS P  11       3.271  11.503 -31.751  1.00  0.00      PROB H
ATOM   4293  CA  LYS P  11       3.946  12.331 -29.922  1.00  0.00      PROB C
ATOM   4294  HA  LYS P  11       4.759  13.035 -29.825  1.00  0.00      PROB H
ATOM   4295  CB  LYS P  11       2.626  13.132 -29.797  1.00  0.00      PROB C
ATOM   4296  HB1 LYS P  11       2.664  13.685 -28.834  1.00  0.00      PROB H
ATOM   4297  HB2 LYS P  11       1.779  12.457 -30.045  1.00  0.00      PROB H
ATOM   4298  CG  LYS P  11       2.511  14.304 -30.771  1.00  0.00      PROB C
ATOM   4299  HG1 LYS P  11       2.561  13.842 -31.780  1.00  0.00      PROB H
ATOM   4300  HG2 LYS P  11       3.421  14.942 -30.748  1.00  0.00      PROB H
ATOM   4301  CD  LYS P  11       1.178  15.049 -30.667  1.00  0.00      PROB C
ATOM   4302  HD1 LYS P  11       1.099  15.623 -29.719  1.00  0.00      PROB H
ATOM   4303  HD2 LYS P  11       0.338  14.321 -30.684  1.00  0.00      PROB H
ATOM   4304  CE  LYS P  11       0.950  15.861 -31.892  1.00  0.00      PROB C
ATOM   4305  HE1 LYS P  11      -0.131  16.086 -32.010  1.00  0.00      PROB H
ATOM   4306  HE2 LYS P  11       1.249  15.320 -32.815  1.00  0.00      PROB H
ATOM   4307  NZ  LYS P  11       1.729  17.106 -31.919  1.00  0.00      PROB N
ATOM   4308  HZ1 LYS P  11       2.654  16.813 -31.544  1.00  0.00      PROB H
ATOM   4309  HZ2 LYS P  11       1.411  17.769 -31.183  1.00  0.00      PROB H
ATOM   4310  HZ3 LYS P  11       1.900  17.570 -32.833  1.00  0.00      PROB H
ATOM   4311  C   LYS P  11       4.183  11.425 -28.726  1.00  0.00      PROB C
ATOM   4312  O   LYS P  11       4.932  11.759 -27.813  1.00  0.00      PROB O
ATOM   4313  N   VAL P  12       3.672  10.196 -28.780  1.00  0.00      PROB N
ATOM   4314  HN  VAL P  12       3.028  10.045 -29.526  1.00  0.00      PROB H
ATOM   4315  CA  VAL P  12       4.057   9.097 -27.856  1.00  0.00      PROB C
ATOM   4316  HA  VAL P  12       4.022   9.500 -26.855  1.00  0.00      PROB H
ATOM   4317  CB  VAL P  12       3.017   7.873 -27.885  1.00  0.00      PROB C
ATOM   4318  HB  VAL P  12       2.839   7.628 -28.954  1.00  0.00      PROB H
ATOM   4319  CG1 VAL P  12       3.577   6.780 -27.003  1.00  0.00      PROB C
ATOM   4320 HG11 VAL P  12       4.145   7.250 -26.172  1.00  0.00      PROB H
ATOM   4321 HG12 VAL P  12       4.409   6.358 -27.606  1.00  0.00      PROB H
ATOM   4322 HG13 VAL P  12       2.812   6.077 -26.610  1.00  0.00      PROB H
ATOM   4323  CG2 VAL P  12       1.657   8.187 -27.291  1.00  0.00      PROB C
ATOM   4324 HG21 VAL P  12       1.690   8.093 -26.185  1.00  0.00      PROB H
ATOM   4325 HG22 VAL P  12       0.986   7.372 -27.636  1.00  0.00      PROB H
ATOM   4326 HG23 VAL P  12       1.166   9.158 -27.514  1.00  0.00      PROB H
ATOM   4327  C   VAL P  12       5.505   8.652 -27.967  1.00  0.00      PROB C
ATOM   4328  O   VAL P  12       6.174   8.607 -26.920  1.00  0.00      PROB O
ATOM   4329  N   LYS P  13       6.069   8.422 -29.162  1.00  0.00      PROB N
ATOM   4330  HN  LYS P  13       5.503   8.547 -29.973  1.00  0.00      PROB H
ATOM   4331  CA  LYS P  13       7.538   8.162 -29.300  1.00  0.00      PROB C
ATOM   4332  HA  LYS P  13       7.744   7.303 -28.680  1.00  0.00      PROB H
ATOM   4333  CB  LYS P  13       7.895   7.755 -30.700  1.00  0.00      PROB C
ATOM   4334  HB1 LYS P  13       7.511   8.435 -31.490  1.00  0.00      PROB H
ATOM   4335  HB2 LYS P  13       7.338   6.797 -30.782  1.00  0.00      PROB H
ATOM   4336  CG  LYS P  13       9.383   7.518 -31.023  1.00  0.00      PROB C
ATOM   4337  HG1 LYS P  13       9.781   6.665 -30.433  1.00  0.00      PROB H
ATOM   4338  HG2 LYS P  13      10.005   8.432 -30.912  1.00  0.00      PROB H
ATOM   4339  CD  LYS P  13       9.632   7.175 -32.496  1.00  0.00      PROB C
ATOM   4340  HD1 LYS P  13       9.470   8.078 -33.122  1.00  0.00      PROB H
ATOM   4341  HD2 LYS P  13       8.827   6.461 -32.774  1.00  0.00      PROB H
ATOM   4342  CE  LYS P  13      10.968   6.534 -32.796  1.00  0.00      PROB C
ATOM   4343  HE1 LYS P  13      10.935   6.125 -33.828  1.00  0.00      PROB H
ATOM   4344  HE2 LYS P  13      11.113   5.733 -32.040  1.00  0.00      PROB H
ATOM   4345  NZ  LYS P  13      12.131   7.469 -32.691  1.00  0.00      PROB N
ATOM   4346  HZ1 LYS P  13      12.614   7.183 -31.815  1.00  0.00      PROB H
ATOM   4347  HZ2 LYS P  13      11.823   8.435 -32.460  1.00  0.00      PROB H
ATOM   4348  HZ3 LYS P  13      12.765   7.418 -33.514  1.00  0.00      PROB H
ATOM   4349  C   LYS P  13       8.428   9.264 -28.838  1.00  0.00      PROB C
ATOM   4350  O   LYS P  13       9.389   8.955 -28.160  1.00  0.00      PROB O
ATOM   4351  N   GLY P  14       8.016  10.558 -29.110  1.00  0.00      PROB N
ATOM   4352  HN  GLY P  14       7.313  10.904 -29.727  1.00  0.00      PROB H
ATOM   4353  CA  GLY P  14       8.656  11.722 -28.546  1.00  0.00      PROB C
ATOM   4354  HA1 GLY P  14       8.140  12.581 -28.950  1.00  0.00      PROB H
ATOM   4355  HA2 GLY P  14       9.706  11.808 -28.780  1.00  0.00      PROB H
ATOM   4356  C   GLY P  14       8.522  11.809 -27.053  1.00  0.00      PROB C
ATOM   4357  O   GLY P  14       9.560  11.978 -26.391  1.00  0.00      PROB O
ATOM   4358  N   SER P  15       7.279  11.708 -26.463  1.00  0.00      PROB N
ATOM   4359  HN  SER P  15       6.485  11.499 -27.028  1.00  0.00      PROB H
ATOM   4360  CA  SER P  15       7.024  11.687 -25.001  1.00  0.00      PROB C
ATOM   4361  HA  SER P  15       7.443  12.576 -24.553  1.00  0.00      PROB H
ATOM   4362  CB  SER P  15       5.526  11.661 -24.694  1.00  0.00      PROB C
ATOM   4363  HB1 SER P  15       5.256  11.780 -23.623  1.00  0.00      PROB H
ATOM   4364  HB2 SER P  15       5.008  10.702 -24.913  1.00  0.00      PROB H
ATOM   4365  OG  SER P  15       4.849  12.720 -25.356  1.00  0.00      PROB O
ATOM   4366  HG1 SER P  15       4.905  12.597 -26.306  1.00  0.00      PROB H
ATOM   4367  C   SER P  15       7.747  10.553 -24.204  1.00  0.00      PROB C
ATOM   4368  O   SER P  15       8.178  10.778 -23.154  1.00  0.00      PROB O
ATOM   4369  N   MET P  16       7.858   9.368 -24.832  1.00  0.00      PROB N
ATOM   4370  HN  MET P  16       7.421   9.169 -25.705  1.00  0.00      PROB H
ATOM   4371  CA  MET P  16       8.770   8.343 -24.453  1.00  0.00      PROB C
ATOM   4372  HA  MET P  16       8.435   8.143 -23.446  1.00  0.00      PROB H
ATOM   4373  CB  MET P  16       8.470   7.110 -25.304  1.00  0.00      PROB C
ATOM   4374  HB1 MET P  16       8.420   7.433 -26.366  1.00  0.00      PROB H
ATOM   4375  HB2 MET P  16       7.459   6.758 -25.007  1.00  0.00      PROB H
ATOM   4376  CG  MET P  16       9.541   5.931 -25.167  1.00  0.00      PROB C
ATOM   4377  HG1 MET P  16      10.552   6.336 -25.384  1.00  0.00      PROB H
ATOM   4378  HG2 MET P  16       9.294   5.184 -25.951  1.00  0.00      PROB H
ATOM   4379  SD  MET P  16       9.691   5.068 -23.527  1.00  0.00      PROB S
ATOM   4380  CE  MET P  16       7.933   4.792 -23.191  1.00  0.00      PROB C
ATOM   4381  HE1 MET P  16       7.388   5.717 -22.906  1.00  0.00      PROB H
ATOM   4382  HE2 MET P  16       7.762   4.085 -22.351  1.00  0.00      PROB H
ATOM   4383  HE3 MET P  16       7.424   4.487 -24.131  1.00  0.00      PROB H
ATOM   4384  C   MET P  16      10.337   8.647 -24.423  1.00  0.00      PROB C
ATOM   4385  O   MET P  16      11.011   8.492 -23.441  1.00  0.00      PROB O
ATOM   4386  N   GLY P  17      10.893   9.048 -25.540  1.00  0.00      PROB N
ATOM   4387  HN  GLY P  17      10.287   9.155 -26.324  1.00  0.00      PROB H
ATOM   4388  CA  GLY P  17      12.355   9.363 -25.659  1.00  0.00      PROB C
ATOM   4389  HA1 GLY P  17      12.663  10.083 -24.915  1.00  0.00      PROB H
ATOM   4390  HA2 GLY P  17      12.503   9.858 -26.607  1.00  0.00      PROB H
ATOM   4391  C   GLY P  17      13.270   8.208 -25.585  1.00  0.00      PROB C
ATOM   4392  O   GLY P  17      13.103   7.301 -26.375  1.00  0.00      PROB O
ATOM   4393  N   SER P  18      14.298   8.226 -24.691  1.00  0.00      PROB N
ATOM   4394  HN  SER P  18      14.439   8.837 -23.917  1.00  0.00      PROB H
ATOM   4395  CA  SER P  18      15.336   7.265 -24.806  1.00  0.00      PROB C
ATOM   4396  HA  SER P  18      15.215   6.616 -25.661  1.00  0.00      PROB H
ATOM   4397  CB  SER P  18      16.798   7.890 -24.748  1.00  0.00      PROB C
ATOM   4398  HB1 SER P  18      16.937   8.498 -23.829  1.00  0.00      PROB H
ATOM   4399  HB2 SER P  18      16.862   8.631 -25.574  1.00  0.00      PROB H
ATOM   4400  OG  SER P  18      17.890   6.968 -24.885  1.00  0.00      PROB O
ATOM   4401  HG1 SER P  18      17.881   6.821 -25.834  1.00  0.00      PROB H
ATOM   4402  C   SER P  18      15.370   6.436 -23.564  1.00  0.00      PROB C
ATOM   4403  O   SER P  18      15.052   6.932 -22.475  1.00  0.00      PROB O
ATOM   4404  N   HSD P  19      15.666   5.132 -23.755  1.00  0.00      PROB N
ATOM   4405  HN  HSD P  19      15.830   4.794 -24.679  1.00  0.00      PROB H
ATOM   4406  CA  HSD P  19      15.560   4.159 -22.660  1.00  0.00      PROB C
ATOM   4407  HA  HSD P  19      15.932   4.625 -21.759  1.00  0.00      PROB H
ATOM   4408  CB  HSD P  19      14.087   3.832 -22.387  1.00  0.00      PROB C
ATOM   4409  HB1 HSD P  19      13.390   4.625 -22.733  1.00  0.00      PROB H
ATOM   4410  HB2 HSD P  19      14.028   3.566 -21.310  1.00  0.00      PROB H
ATOM   4411  ND1 HSD P  19      13.183   2.821 -24.571  1.00  0.00      PROB N
ATOM   4412  HD1 HSD P  19      13.157   3.672 -25.095  1.00  0.00      PROB H
ATOM   4413  CG  HSD P  19      13.582   2.680 -23.235  1.00  0.00      PROB C
ATOM   4414  CE1 HSD P  19      12.685   1.658 -24.981  1.00  0.00      PROB C
ATOM   4415  HE1 HSD P  19      12.215   1.469 -25.946  1.00  0.00      PROB H
ATOM   4416  NE2 HSD P  19      12.705   0.769 -24.000  1.00  0.00      PROB N
ATOM   4417  CD2 HSD P  19      13.181   1.449 -22.867  1.00  0.00      PROB C
ATOM   4418  HD2 HSD P  19      13.110   1.154 -21.827  1.00  0.00      PROB H
ATOM   4419  C   HSD P  19      16.487   3.041 -22.905  1.00  0.00      PROB C
ATOM   4420  O   HSD P  19      16.518   2.228 -22.017  1.00  0.00      PROB O
ATOM   4421  N   GLU P  20      17.191   3.033 -24.076  1.00  0.00      PROB N
ATOM   4422  HN  GLU P  20      16.998   3.714 -24.777  1.00  0.00      PROB H
ATOM   4423  CA  GLU P  20      18.089   1.920 -24.459  1.00  0.00      PROB C
ATOM   4424  HA  GLU P  20      17.584   0.966 -24.435  1.00  0.00      PROB H
ATOM   4425  CB  GLU P  20      18.591   2.396 -25.844  1.00  0.00      PROB C
ATOM   4426  HB1 GLU P  20      19.378   1.707 -26.218  1.00  0.00      PROB H
ATOM   4427  HB2 GLU P  20      18.988   3.433 -25.865  1.00  0.00      PROB H
ATOM   4428  CG  GLU P  20      17.461   2.139 -26.939  1.00  0.00      PROB C
ATOM   4429  HG1 GLU P  20      16.918   1.192 -26.731  1.00  0.00      PROB H
ATOM   4430  HG2 GLU P  20      17.903   2.189 -27.957  1.00  0.00      PROB H
ATOM   4431  CD  GLU P  20      16.349   3.283 -26.990  1.00  0.00      PROB C
ATOM   4432  OE1 GLU P  20      16.476   4.333 -26.240  1.00  0.00      PROB O
ATOM   4433  OE2 GLU P  20      15.368   3.083 -27.728  1.00  0.00      PROB O
ATOM   4434  C   GLU P  20      19.251   1.699 -23.593  1.00  0.00      PROB C
ATOM   4435  O   GLU P  20      19.840   0.592 -23.566  1.00  0.00      PROB O
ATOM   4436  N   ARG P  21      19.817   2.722 -23.010  1.00  0.00      PROB N
ATOM   4437  HN  ARG P  21      19.390   3.618 -23.108  1.00  0.00      PROB H
ATOM   4438  CA  ARG P  21      21.165   2.674 -22.608  1.00  0.00      PROB C
ATOM   4439  HA  ARG P  21      21.706   1.890 -23.116  1.00  0.00      PROB H
ATOM   4440  CB  ARG P  21      21.963   4.060 -22.993  1.00  0.00      PROB C
ATOM   4441  HB1 ARG P  21      23.023   4.000 -22.664  1.00  0.00      PROB H
ATOM   4442  HB2 ARG P  21      21.455   4.831 -22.377  1.00  0.00      PROB H
ATOM   4443  CG  ARG P  21      21.772   4.427 -24.504  1.00  0.00      PROB C
ATOM   4444  HG1 ARG P  21      22.559   5.196 -24.658  1.00  0.00      PROB H
ATOM   4445  HG2 ARG P  21      20.788   4.837 -24.816  1.00  0.00      PROB H
ATOM   4446  CD  ARG P  21      22.190   3.239 -25.427  1.00  0.00      PROB C
ATOM   4447  HD1 ARG P  21      21.891   2.223 -25.092  1.00  0.00      PROB H
ATOM   4448  HD2 ARG P  21      23.299   3.212 -25.490  1.00  0.00      PROB H
ATOM   4449  NE  ARG P  21      21.672   3.462 -26.804  1.00  0.00      PROB N
ATOM   4450  HE  ARG P  21      21.260   4.333 -27.073  1.00  0.00      PROB H
ATOM   4451  CZ  ARG P  21      21.957   2.657 -27.842  1.00  0.00      PROB C
ATOM   4452  NH1 ARG P  21      22.699   1.562 -27.587  1.00  0.00      PROB N
ATOM   4453 HH11 ARG P  21      22.828   1.312 -26.627  1.00  0.00      PROB H
ATOM   4454 HH12 ARG P  21      22.772   0.933 -28.361  1.00  0.00      PROB H
ATOM   4455  NH2 ARG P  21      21.388   2.823 -29.018  1.00  0.00      PROB N
ATOM   4456 HH21 ARG P  21      20.612   3.440 -29.144  1.00  0.00      PROB H
ATOM   4457 HH22 ARG P  21      21.503   2.191 -29.784  1.00  0.00      PROB H
ATOM   4458  C   ARG P  21      21.316   2.474 -21.151  1.00  0.00      PROB C
ATOM   4459  O   ARG P  21      22.387   2.295 -20.608  1.00  0.00      PROB O
ATOM   4460  N   HSD P  22      20.185   2.455 -20.436  1.00  0.00      PROB N
ATOM   4461  HN  HSD P  22      19.344   2.580 -20.956  1.00  0.00      PROB H
ATOM   4462  CA  HSD P  22      20.023   2.248 -19.020  1.00  0.00      PROB C
ATOM   4463  HA  HSD P  22      20.775   1.691 -18.482  1.00  0.00      PROB H
ATOM   4464  CB  HSD P  22      19.795   3.598 -18.360  1.00  0.00      PROB C
ATOM   4465  HB1 HSD P  22      19.724   3.568 -17.252  1.00  0.00      PROB H
ATOM   4466  HB2 HSD P  22      18.838   4.068 -18.671  1.00  0.00      PROB H
ATOM   4467  ND1 HSD P  22      22.046   4.822 -18.116  1.00  0.00      PROB N
ATOM   4468  HD1 HSD P  22      22.363   4.465 -17.238  1.00  0.00      PROB H
ATOM   4469  CG  HSD P  22      20.834   4.627 -18.755  1.00  0.00      PROB C
ATOM   4470  CE1 HSD P  22      22.595   5.992 -18.694  1.00  0.00      PROB C
ATOM   4471  HE1 HSD P  22      23.441   6.509 -18.241  1.00  0.00      PROB H
ATOM   4472  NE2 HSD P  22      21.766   6.520 -19.579  1.00  0.00      PROB N
ATOM   4473  CD2 HSD P  22      20.670   5.660 -19.568  1.00  0.00      PROB C
ATOM   4474  HD2 HSD P  22      19.891   5.847 -20.297  1.00  0.00      PROB H
ATOM   4475  C   HSD P  22      18.736   1.369 -18.755  1.00  0.00      PROB C
ATOM   4476  O   HSD P  22      17.891   1.120 -19.613  1.00  0.00      PROB O
ATOM   4477  N   ALA P  23      18.693   0.952 -17.536  1.00  0.00      PROB N
ATOM   4478  HN  ALA P  23      19.335   1.182 -16.809  1.00  0.00      PROB H
ATOM   4479  CA  ALA P  23      17.574   0.150 -17.063  1.00  0.00      PROB C
ATOM   4480  HA  ALA P  23      17.133  -0.503 -17.802  1.00  0.00      PROB H
ATOM   4481  CB  ALA P  23      18.087  -0.766 -15.957  1.00  0.00      PROB C
ATOM   4482  HB1 ALA P  23      17.264  -1.499 -15.814  1.00  0.00      PROB H
ATOM   4483  HB2 ALA P  23      18.312  -0.234 -15.008  1.00  0.00      PROB H
ATOM   4484  HB3 ALA P  23      18.946  -1.431 -16.189  1.00  0.00      PROB H
ATOM   4485  C   ALA P  23      16.492   1.015 -16.461  1.00  0.00      PROB C
ATOM   4486  O   ALA P  23      16.687   2.172 -16.138  1.00  0.00      PROB O
ATOM   4487  N   LEU P  24      15.246   0.527 -16.510  1.00  0.00      PROB N
ATOM   4488  HN  LEU P  24      15.149  -0.436 -16.748  1.00  0.00      PROB H
ATOM   4489  CA  LEU P  24      14.026   1.234 -16.308  1.00  0.00      PROB C
ATOM   4490  HA  LEU P  24      14.090   1.954 -17.111  1.00  0.00      PROB H
ATOM   4491  CB  LEU P  24      12.959   0.128 -16.612  1.00  0.00      PROB C
ATOM   4492  HB1 LEU P  24      12.783  -0.534 -15.737  1.00  0.00      PROB H
ATOM   4493  HB2 LEU P  24      13.323  -0.568 -17.399  1.00  0.00      PROB H
ATOM   4494  CG  LEU P  24      11.582   0.695 -17.050  1.00  0.00      PROB C
ATOM   4495  HG  LEU P  24      11.095  -0.044 -17.721  1.00  0.00      PROB H
ATOM   4496  CD1 LEU P  24      10.642   0.964 -15.791  1.00  0.00      PROB C
ATOM   4497 HD11 LEU P  24      11.110   1.499 -14.937  1.00  0.00      PROB H
ATOM   4498 HD12 LEU P  24      10.178   0.032 -15.403  1.00  0.00      PROB H
ATOM   4499 HD13 LEU P  24       9.812   1.604 -16.159  1.00  0.00      PROB H
ATOM   4500  CD2 LEU P  24      11.734   1.984 -17.880  1.00  0.00      PROB C
ATOM   4501 HD21 LEU P  24      12.213   2.832 -17.346  1.00  0.00      PROB H
ATOM   4502 HD22 LEU P  24      10.671   2.228 -18.094  1.00  0.00      PROB H
ATOM   4503 HD23 LEU P  24      12.221   1.783 -18.858  1.00  0.00      PROB H
ATOM   4504  C   LEU P  24      13.869   2.036 -14.958  1.00  0.00      PROB C
ATOM   4505  O   LEU P  24      13.295   3.087 -15.013  1.00  0.00      PROB O
ATOM   4506  N   PRO P  25      14.306   1.651 -13.749  1.00  0.00      PROB N
ATOM   4507  CD  PRO P  25      14.600   0.326 -13.334  1.00  0.00      PROB C
ATOM   4508  HD1 PRO P  25      15.564   0.117 -13.845  1.00  0.00      PROB H
ATOM   4509  HD2 PRO P  25      13.740  -0.303 -13.650  1.00  0.00      PROB H
ATOM   4510  CA  PRO P  25      14.393   2.691 -12.703  1.00  0.00      PROB C
ATOM   4511  HA  PRO P  25      13.405   3.066 -12.485  1.00  0.00      PROB H
ATOM   4512  CB  PRO P  25      15.166   1.868 -11.569  1.00  0.00      PROB C
ATOM   4513  HB1 PRO P  25      15.035   2.303 -10.555  1.00  0.00      PROB H
ATOM   4514  HB2 PRO P  25      16.217   1.862 -11.930  1.00  0.00      PROB H
ATOM   4515  CG  PRO P  25      14.617   0.427 -11.776  1.00  0.00      PROB C
ATOM   4516  HG1 PRO P  25      15.268  -0.365 -11.348  1.00  0.00      PROB H
ATOM   4517  HG2 PRO P  25      13.632   0.389 -11.263  1.00  0.00      PROB H
ATOM   4518  C   PRO P  25      15.231   3.943 -13.054  1.00  0.00      PROB C
ATOM   4519  O   PRO P  25      14.839   5.009 -12.718  1.00  0.00      PROB O
ATOM   4520  N   GLY P  26      16.460   3.794 -13.655  1.00  0.00      PROB N
ATOM   4521  HN  GLY P  26      16.869   2.891 -13.765  1.00  0.00      PROB H
ATOM   4522  CA  GLY P  26      17.389   4.837 -14.156  1.00  0.00      PROB C
ATOM   4523  HA1 GLY P  26      18.004   4.351 -14.898  1.00  0.00      PROB H
ATOM   4524  HA2 GLY P  26      17.906   5.310 -13.333  1.00  0.00      PROB H
ATOM   4525  C   GLY P  26      16.688   5.819 -14.920  1.00  0.00      PROB C
ATOM   4526  O   GLY P  26      16.674   7.030 -14.613  1.00  0.00      PROB O
ATOM   4527  N   VAL P  27      15.987   5.381 -15.993  1.00  0.00      PROB N
ATOM   4528  HN  VAL P  27      16.008   4.419 -16.256  1.00  0.00      PROB H
ATOM   4529  CA  VAL P  27      15.188   6.115 -16.947  1.00  0.00      PROB C
ATOM   4530  HA  VAL P  27      15.751   6.925 -17.387  1.00  0.00      PROB H
ATOM   4531  CB  VAL P  27      14.568   5.088 -17.888  1.00  0.00      PROB C
ATOM   4532  HB  VAL P  27      14.137   4.253 -17.295  1.00  0.00      PROB H
ATOM   4533  CG1 VAL P  27      13.308   5.656 -18.640  1.00  0.00      PROB C
ATOM   4534 HG11 VAL P  27      13.462   6.733 -18.864  1.00  0.00      PROB H
ATOM   4535 HG12 VAL P  27      12.417   5.428 -18.016  1.00  0.00      PROB H
ATOM   4536 HG13 VAL P  27      13.213   4.942 -19.486  1.00  0.00      PROB H
ATOM   4537  CG2 VAL P  27      15.673   4.604 -18.844  1.00  0.00      PROB C
ATOM   4538 HG21 VAL P  27      16.106   5.407 -19.479  1.00  0.00      PROB H
ATOM   4539 HG22 VAL P  27      15.183   3.824 -19.466  1.00  0.00      PROB H
ATOM   4540 HG23 VAL P  27      16.529   4.193 -18.268  1.00  0.00      PROB H
ATOM   4541  C   VAL P  27      14.140   6.923 -16.172  1.00  0.00      PROB C
ATOM   4542  O   VAL P  27      13.885   8.100 -16.271  1.00  0.00      PROB O
ATOM   4543  N   ILE P  28      13.479   6.226 -15.226  1.00  0.00      PROB N
ATOM   4544  HN  ILE P  28      13.483   5.229 -15.188  1.00  0.00      PROB H
ATOM   4545  CA  ILE P  28      12.489   6.951 -14.358  1.00  0.00      PROB C
ATOM   4546  HA  ILE P  28      11.708   7.508 -14.854  1.00  0.00      PROB H
ATOM   4547  CB  ILE P  28      11.620   5.824 -13.740  1.00  0.00      PROB C
ATOM   4548  HB  ILE P  28      12.220   4.892 -13.672  1.00  0.00      PROB H
ATOM   4549  CG2 ILE P  28      11.226   6.173 -12.294  1.00  0.00      PROB C
ATOM   4550 HG21 ILE P  28      10.505   7.017 -12.249  1.00  0.00      PROB H
ATOM   4551 HG22 ILE P  28      12.033   6.460 -11.586  1.00  0.00      PROB H
ATOM   4552 HG23 ILE P  28      10.719   5.273 -11.886  1.00  0.00      PROB H
ATOM   4553  CG1 ILE P  28      10.415   5.515 -14.680  1.00  0.00      PROB C
ATOM   4554 HG11 ILE P  28      10.807   5.340 -15.705  1.00  0.00      PROB H
ATOM   4555 HG12 ILE P  28       9.803   6.441 -14.735  1.00  0.00      PROB H
ATOM   4556  CD  ILE P  28       9.617   4.304 -14.301  1.00  0.00      PROB C
ATOM   4557  HD1 ILE P  28       8.781   4.631 -13.647  1.00  0.00      PROB H
ATOM   4558  HD2 ILE P  28      10.220   3.469 -13.883  1.00  0.00      PROB H
ATOM   4559  HD3 ILE P  28       9.196   3.881 -15.238  1.00  0.00      PROB H
ATOM   4560  C   ILE P  28      13.204   7.953 -13.409  1.00  0.00      PROB C
ATOM   4561  O   ILE P  28      12.623   9.042 -13.159  1.00  0.00      PROB O
ATOM   4562  N   GLY P  29      14.411   7.738 -12.869  1.00  0.00      PROB N
ATOM   4563  HN  GLY P  29      14.838   6.837 -12.872  1.00  0.00      PROB H
ATOM   4564  CA  GLY P  29      15.164   8.755 -12.074  1.00  0.00      PROB C
ATOM   4565  HA1 GLY P  29      16.081   8.229 -11.851  1.00  0.00      PROB H
ATOM   4566  HA2 GLY P  29      14.559   9.168 -11.281  1.00  0.00      PROB H
ATOM   4567  C   GLY P  29      15.583   9.905 -12.897  1.00  0.00      PROB C
ATOM   4568  O   GLY P  29      15.592  11.041 -12.377  1.00  0.00      PROB O
ATOM   4569  N   ASP P  30      15.992   9.652 -14.166  1.00  0.00      PROB N
ATOM   4570  HN  ASP P  30      15.780   8.724 -14.461  1.00  0.00      PROB H
ATOM   4571  CA  ASP P  30      16.642  10.649 -14.991  1.00  0.00      PROB C
ATOM   4572  HA  ASP P  30      17.219  11.350 -14.406  1.00  0.00      PROB H
ATOM   4573  CB  ASP P  30      17.684   9.802 -15.824  1.00  0.00      PROB C
ATOM   4574  HB1 ASP P  30      17.155   8.892 -16.178  1.00  0.00      PROB H
ATOM   4575  HB2 ASP P  30      18.588   9.495 -15.255  1.00  0.00      PROB H
ATOM   4576  CG  ASP P  30      18.197  10.501 -17.036  1.00  0.00      PROB C
ATOM   4577  OD1 ASP P  30      18.414  11.720 -17.109  1.00  0.00      PROB O
ATOM   4578  OD2 ASP P  30      18.501   9.741 -18.044  1.00  0.00      PROB O
ATOM   4579  C   ASP P  30      15.665  11.591 -15.762  1.00  0.00      PROB C
ATOM   4580  O   ASP P  30      15.928  12.755 -16.023  1.00  0.00      PROB O
ATOM   4581  N   ASP P  31      14.497  11.040 -16.101  1.00  0.00      PROB N
ATOM   4582  HN  ASP P  31      14.463  10.045 -16.064  1.00  0.00      PROB H
ATOM   4583  CA  ASP P  31      13.256  11.699 -16.409  1.00  0.00      PROB C
ATOM   4584  HA  ASP P  31      13.426  12.416 -17.198  1.00  0.00      PROB H
ATOM   4585  CB  ASP P  31      12.263  10.706 -17.049  1.00  0.00      PROB C
ATOM   4586  HB1 ASP P  31      11.958  10.192 -16.112  1.00  0.00      PROB H
ATOM   4587  HB2 ASP P  31      12.689   9.937 -17.728  1.00  0.00      PROB H
ATOM   4588  CG  ASP P  31      11.126  11.426 -17.668  1.00  0.00      PROB C
ATOM   4589  OD1 ASP P  31      11.365  12.614 -18.090  1.00  0.00      PROB O
ATOM   4590  OD2 ASP P  31      10.024  10.889 -17.776  1.00  0.00      PROB O
ATOM   4591  C   ASP P  31      12.733  12.638 -15.300  1.00  0.00      PROB C
ATOM   4592  O   ASP P  31      12.437  13.822 -15.504  1.00  0.00      PROB O
ATOM   4593  N   LEU P  32      12.727  12.044 -14.109  1.00  0.00      PROB N
ATOM   4594  HN  LEU P  32      12.990  11.082 -14.102  1.00  0.00      PROB H
ATOM   4595  CA  LEU P  32      12.217  12.703 -12.885  1.00  0.00      PROB C
ATOM   4596  HA  LEU P  32      11.231  13.086 -13.100  1.00  0.00      PROB H
ATOM   4597  CB  LEU P  32      12.245  11.772 -11.744  1.00  0.00      PROB C
ATOM   4598  HB1 LEU P  32      13.223  11.326 -11.463  1.00  0.00      PROB H
ATOM   4599  HB2 LEU P  32      11.637  10.893 -12.047  1.00  0.00      PROB H
ATOM   4600  CG  LEU P  32      11.637  12.334 -10.407  1.00  0.00      PROB C
ATOM   4601  HG  LEU P  32      11.226  13.324 -10.697  1.00  0.00      PROB H
ATOM   4602  CD1 LEU P  32      10.543  11.388  -9.830  1.00  0.00      PROB C
ATOM   4603 HD11 LEU P  32      10.985  10.416  -9.522  1.00  0.00      PROB H
ATOM   4604 HD12 LEU P  32       9.704  11.360 -10.558  1.00  0.00      PROB H
ATOM   4605 HD13 LEU P  32      10.218  11.904  -8.902  1.00  0.00      PROB H
ATOM   4606  CD2 LEU P  32      12.719  12.544  -9.338  1.00  0.00      PROB C
ATOM   4607 HD21 LEU P  32      13.617  12.938  -9.861  1.00  0.00      PROB H
ATOM   4608 HD22 LEU P  32      13.144  11.613  -8.903  1.00  0.00      PROB H
ATOM   4609 HD23 LEU P  32      12.432  13.278  -8.556  1.00  0.00      PROB H
ATOM   4610  C   LEU P  32      13.114  13.944 -12.542  1.00  0.00      PROB C
ATOM   4611  O   LEU P  32      12.678  15.032 -12.237  1.00  0.00      PROB O
ATOM   4612  N   LEU P  33      14.465  13.822 -12.693  1.00  0.00      PROB N
ATOM   4613  HN  LEU P  33      14.915  12.991 -13.010  1.00  0.00      PROB H
ATOM   4614  CA  LEU P  33      15.409  14.900 -12.395  1.00  0.00      PROB C
ATOM   4615  HA  LEU P  33      15.246  15.124 -11.351  1.00  0.00      PROB H
ATOM   4616  CB  LEU P  33      16.831  14.333 -12.534  1.00  0.00      PROB C
ATOM   4617  HB1 LEU P  33      16.893  13.952 -13.576  1.00  0.00      PROB H
ATOM   4618  HB2 LEU P  33      16.873  13.474 -11.830  1.00  0.00      PROB H
ATOM   4619  CG  LEU P  33      18.035  15.268 -12.299  1.00  0.00      PROB C
ATOM   4620  HG  LEU P  33      17.917  16.146 -12.970  1.00  0.00      PROB H
ATOM   4621  CD1 LEU P  33      18.093  15.801 -10.813  1.00  0.00      PROB C
ATOM   4622 HD11 LEU P  33      18.276  14.974 -10.094  1.00  0.00      PROB H
ATOM   4623 HD12 LEU P  33      17.084  16.148 -10.502  1.00  0.00      PROB H
ATOM   4624 HD13 LEU P  33      18.840  16.620 -10.747  1.00  0.00      PROB H
ATOM   4625  CD2 LEU P  33      19.370  14.542 -12.668  1.00  0.00      PROB C
ATOM   4626 HD21 LEU P  33      20.206  15.192 -12.331  1.00  0.00      PROB H
ATOM   4627 HD22 LEU P  33      19.444  14.367 -13.762  1.00  0.00      PROB H
ATOM   4628 HD23 LEU P  33      19.342  13.615 -12.056  1.00  0.00      PROB H
ATOM   4629  C   LEU P  33      15.187  16.207 -13.109  1.00  0.00      PROB C
ATOM   4630  O   LEU P  33      15.147  17.293 -12.554  1.00  0.00      PROB O
ATOM   4631  N   ARG P  34      15.011  16.037 -14.532  1.00  0.00      PROB N
ATOM   4632  HN  ARG P  34      15.235  15.160 -14.950  1.00  0.00      PROB H
ATOM   4633  CA  ARG P  34      14.604  17.131 -15.434  1.00  0.00      PROB C
ATOM   4634  HA  ARG P  34      15.240  17.966 -15.182  1.00  0.00      PROB H
ATOM   4635  CB  ARG P  34      15.035  16.769 -16.869  1.00  0.00      PROB C
ATOM   4636  HB1 ARG P  34      14.659  15.738 -17.042  1.00  0.00      PROB H
ATOM   4637  HB2 ARG P  34      16.144  16.832 -16.840  1.00  0.00      PROB H
ATOM   4638  CG  ARG P  34      14.438  17.575 -17.984  1.00  0.00      PROB C
ATOM   4639  HG1 ARG P  34      14.835  18.610 -17.910  1.00  0.00      PROB H
ATOM   4640  HG2 ARG P  34      13.366  17.781 -17.777  1.00  0.00      PROB H
ATOM   4641  CD  ARG P  34      14.740  17.069 -19.398  1.00  0.00      PROB C
ATOM   4642  HD1 ARG P  34      14.423  16.015 -19.546  1.00  0.00      PROB H
ATOM   4643  HD2 ARG P  34      15.819  17.211 -19.622  1.00  0.00      PROB H
ATOM   4644  NE  ARG P  34      14.022  17.852 -20.452  1.00  0.00      PROB N
ATOM   4645  HE  ARG P  34      13.077  18.144 -20.312  1.00  0.00      PROB H
ATOM   4646  CZ  ARG P  34      14.380  18.009 -21.734  1.00  0.00      PROB C
ATOM   4647  NH1 ARG P  34      15.423  17.384 -22.252  1.00  0.00      PROB N
ATOM   4648 HH11 ARG P  34      16.013  16.816 -21.678  1.00  0.00      PROB H
ATOM   4649 HH12 ARG P  34      15.822  17.738 -23.098  1.00  0.00      PROB H
ATOM   4650  NH2 ARG P  34      13.603  18.798 -22.505  1.00  0.00      PROB N
ATOM   4651 HH21 ARG P  34      12.784  19.101 -22.019  1.00  0.00      PROB H
ATOM   4652 HH22 ARG P  34      13.853  19.104 -23.424  1.00  0.00      PROB H
ATOM   4653  C   ARG P  34      13.201  17.603 -15.242  1.00  0.00      PROB C
ATOM   4654  O   ARG P  34      12.887  18.787 -15.421  1.00  0.00      PROB O
ATOM   4655  N   PHE P  35      12.281  16.745 -14.714  1.00  0.00      PROB N
ATOM   4656  HN  PHE P  35      12.427  15.762 -14.637  1.00  0.00      PROB H
ATOM   4657  CA  PHE P  35      10.986  17.127 -14.270  1.00  0.00      PROB C
ATOM   4658  HA  PHE P  35      10.506  17.659 -15.078  1.00  0.00      PROB H
ATOM   4659  CB  PHE P  35      10.151  15.817 -14.190  1.00  0.00      PROB C
ATOM   4660  HB1 PHE P  35      10.552  15.112 -13.432  1.00  0.00      PROB H
ATOM   4661  HB2 PHE P  35      10.057  15.334 -15.186  1.00  0.00      PROB H
ATOM   4662  CG  PHE P  35       8.730  16.116 -13.641  1.00  0.00      PROB C
ATOM   4663  CD1 PHE P  35       7.677  16.651 -14.503  1.00  0.00      PROB C
ATOM   4664  HD1 PHE P  35       8.010  16.808 -15.518  1.00  0.00      PROB H
ATOM   4665  CE1 PHE P  35       6.368  16.773 -14.131  1.00  0.00      PROB C
ATOM   4666  HE1 PHE P  35       5.539  17.103 -14.739  1.00  0.00      PROB H
ATOM   4667  CZ  PHE P  35       6.093  16.578 -12.761  1.00  0.00      PROB C
ATOM   4668  HZ  PHE P  35       5.187  16.986 -12.339  1.00  0.00      PROB H
ATOM   4669  CD2 PHE P  35       8.398  15.926 -12.319  1.00  0.00      PROB C
ATOM   4670  HD2 PHE P  35       9.241  15.566 -11.748  1.00  0.00      PROB H
ATOM   4671  CE2 PHE P  35       7.089  16.140 -11.888  1.00  0.00      PROB C
ATOM   4672  HE2 PHE P  35       6.768  15.956 -10.873  1.00  0.00      PROB H
ATOM   4673  C   PHE P  35      10.982  18.038 -13.061  1.00  0.00      PROB C
ATOM   4674  O   PHE P  35      10.189  18.995 -13.016  1.00  0.00      PROB O
ATOM   4675  N   GLY P  36      11.914  17.850 -12.176  1.00  0.00      PROB N
ATOM   4676  HN  GLY P  36      12.479  17.029 -12.213  1.00  0.00      PROB H
ATOM   4677  CA  GLY P  36      12.000  18.795 -11.032  1.00  0.00      PROB C
ATOM   4678  HA1 GLY P  36      11.052  18.789 -10.514  1.00  0.00      PROB H
ATOM   4679  HA2 GLY P  36      12.208  19.767 -11.453  1.00  0.00      PROB H
ATOM   4680  C   GLY P  36      13.131  18.501 -10.210  1.00  0.00      PROB C
ATOM   4681  O   GLY P  36      12.959  17.729  -9.301  1.00  0.00      PROB O
ATOM   4682  N   LYS P  37      14.233  19.213 -10.469  1.00  0.00      PROB N
ATOM   4683  HN  LYS P  37      14.279  19.896 -11.194  1.00  0.00      PROB H
ATOM   4684  CA  LYS P  37      15.269  19.319  -9.440  1.00  0.00      PROB C
ATOM   4685  HA  LYS P  37      15.225  18.313  -9.049  1.00  0.00      PROB H
ATOM   4686  CB  LYS P  37      16.697  19.508  -9.999  1.00  0.00      PROB C
ATOM   4687  HB1 LYS P  37      16.781  20.384 -10.678  1.00  0.00      PROB H
ATOM   4688  HB2 LYS P  37      16.859  18.716 -10.762  1.00  0.00      PROB H
ATOM   4689  CG  LYS P  37      17.779  19.529  -8.875  1.00  0.00      PROB C
ATOM   4690  HG1 LYS P  37      17.581  18.637  -8.243  1.00  0.00      PROB H
ATOM   4691  HG2 LYS P  37      17.751  20.518  -8.370  1.00  0.00      PROB H
ATOM   4692  CD  LYS P  37      19.223  19.414  -9.365  1.00  0.00      PROB C
ATOM   4693  HD1 LYS P  37      19.346  18.410  -9.825  1.00  0.00      PROB H
ATOM   4694  HD2 LYS P  37      19.867  19.490  -8.464  1.00  0.00      PROB H
ATOM   4695  CE  LYS P  37      19.689  20.487 -10.404  1.00  0.00      PROB C
ATOM   4696  HE1 LYS P  37      19.881  21.384  -9.777  1.00  0.00      PROB H
ATOM   4697  HE2 LYS P  37      18.878  20.734 -11.123  1.00  0.00      PROB H
ATOM   4698  NZ  LYS P  37      20.914  20.280 -11.136  1.00  0.00      PROB N
ATOM   4699  HZ1 LYS P  37      20.915  19.577 -11.903  1.00  0.00      PROB H
ATOM   4700  HZ2 LYS P  37      21.741  20.276 -10.506  1.00  0.00      PROB H
ATOM   4701  HZ3 LYS P  37      21.013  21.151 -11.697  1.00  0.00      PROB H
ATOM   4702  C   LYS P  37      14.847  20.243  -8.315  1.00  0.00      PROB C
ATOM   4703  O   LYS P  37      15.135  20.000  -7.090  1.00  0.00      PROB O
ATOM   4704  N   LEU P  38      14.185  21.342  -8.695  1.00  0.00      PROB N
ATOM   4705  HN  LEU P  38      13.940  21.487  -9.651  1.00  0.00      PROB H
ATOM   4706  CA  LEU P  38      13.687  22.239  -7.674  1.00  0.00      PROB C
ATOM   4707  HA  LEU P  38      14.490  22.481  -6.994  1.00  0.00      PROB H
ATOM   4708  CB  LEU P  38      13.226  23.607  -8.306  1.00  0.00      PROB C
ATOM   4709  HB1 LEU P  38      12.439  23.494  -9.082  1.00  0.00      PROB H
ATOM   4710  HB2 LEU P  38      14.059  24.211  -8.723  1.00  0.00      PROB H
ATOM   4711  CG  LEU P  38      12.474  24.532  -7.266  1.00  0.00      PROB C
ATOM   4712  HG  LEU P  38      11.669  23.906  -6.824  1.00  0.00      PROB H
ATOM   4713  CD1 LEU P  38      13.422  25.021  -6.162  1.00  0.00      PROB C
ATOM   4714 HD11 LEU P  38      13.755  24.141  -5.570  1.00  0.00      PROB H
ATOM   4715 HD12 LEU P  38      13.008  25.741  -5.425  1.00  0.00      PROB H
ATOM   4716 HD13 LEU P  38      14.370  25.368  -6.626  1.00  0.00      PROB H
ATOM   4717  CD2 LEU P  38      11.770  25.673  -8.058  1.00  0.00      PROB C
ATOM   4718 HD21 LEU P  38      12.553  26.248  -8.599  1.00  0.00      PROB H
ATOM   4719 HD22 LEU P  38      11.210  26.382  -7.411  1.00  0.00      PROB H
ATOM   4720 HD23 LEU P  38      11.080  25.244  -8.816  1.00  0.00      PROB H
ATOM   4721  C   LEU P  38      12.637  21.626  -6.673  1.00  0.00      PROB C
ATOM   4722  O   LEU P  38      12.820  21.814  -5.465  1.00  0.00      PROB O
ATOM   4723  N   PRO P  39      11.628  20.811  -6.986  1.00  0.00      PROB N
ATOM   4724  CD  PRO P  39      10.842  21.151  -8.190  1.00  0.00      PROB C
ATOM   4725  HD1 PRO P  39      11.465  20.960  -9.090  1.00  0.00      PROB H
ATOM   4726  HD2 PRO P  39      10.458  22.191  -8.266  1.00  0.00      PROB H
ATOM   4727  CA  PRO P  39      10.814  19.947  -6.100  1.00  0.00      PROB C
ATOM   4728  HA  PRO P  39      10.301  20.665  -5.476  1.00  0.00      PROB H
ATOM   4729  CB  PRO P  39       9.965  19.178  -7.165  1.00  0.00      PROB C
ATOM   4730  HB1 PRO P  39       8.995  18.751  -6.831  1.00  0.00      PROB H
ATOM   4731  HB2 PRO P  39      10.640  18.551  -7.786  1.00  0.00      PROB H
ATOM   4732  CG  PRO P  39       9.559  20.316  -8.143  1.00  0.00      PROB C
ATOM   4733  HG1 PRO P  39       9.290  19.976  -9.166  1.00  0.00      PROB H
ATOM   4734  HG2 PRO P  39       8.804  21.001  -7.702  1.00  0.00      PROB H
ATOM   4735  C   PRO P  39      11.712  19.091  -5.231  1.00  0.00      PROB C
ATOM   4736  O   PRO P  39      11.381  18.905  -4.065  1.00  0.00      PROB O
ATOM   4737  N   LEU P  40      12.861  18.546  -5.666  1.00  0.00      PROB N
ATOM   4738  HN  LEU P  40      13.258  18.612  -6.578  1.00  0.00      PROB H
ATOM   4739  CA  LEU P  40      13.682  17.762  -4.735  1.00  0.00      PROB C
ATOM   4740  HA  LEU P  40      13.082  17.055  -4.181  1.00  0.00      PROB H
ATOM   4741  CB  LEU P  40      14.822  16.929  -5.391  1.00  0.00      PROB C
ATOM   4742  HB1 LEU P  40      15.341  16.257  -4.674  1.00  0.00      PROB H
ATOM   4743  HB2 LEU P  40      15.507  17.671  -5.855  1.00  0.00      PROB H
ATOM   4744  CG  LEU P  40      14.477  15.944  -6.567  1.00  0.00      PROB C
ATOM   4745  HG  LEU P  40      14.079  16.568  -7.396  1.00  0.00      PROB H
ATOM   4746  CD1 LEU P  40      15.762  15.376  -7.148  1.00  0.00      PROB C
ATOM   4747 HD11 LEU P  40      16.298  14.881  -6.310  1.00  0.00      PROB H
ATOM   4748 HD12 LEU P  40      16.352  16.273  -7.434  1.00  0.00      PROB H
ATOM   4749 HD13 LEU P  40      15.567  14.658  -7.974  1.00  0.00      PROB H
ATOM   4750  CD2 LEU P  40      13.359  14.998  -6.186  1.00  0.00      PROB C
ATOM   4751 HD21 LEU P  40      13.901  14.163  -5.691  1.00  0.00      PROB H
ATOM   4752 HD22 LEU P  40      12.871  14.720  -7.144  1.00  0.00      PROB H
ATOM   4753 HD23 LEU P  40      12.575  15.494  -5.574  1.00  0.00      PROB H
ATOM   4754  C   LEU P  40      14.339  18.616  -3.685  1.00  0.00      PROB C
ATOM   4755  O   LEU P  40      14.264  18.357  -2.438  1.00  0.00      PROB O
ATOM   4756  N   CYS P  41      14.908  19.741  -4.062  1.00  0.00      PROB N
ATOM   4757  HN  CYS P  41      14.988  19.811  -5.053  1.00  0.00      PROB H
ATOM   4758  CA  CYS P  41      15.528  20.703  -3.171  1.00  0.00      PROB C
ATOM   4759  HA  CYS P  41      16.317  20.233  -2.604  1.00  0.00      PROB H
ATOM   4760  CB  CYS P  41      16.018  21.953  -3.957  1.00  0.00      PROB C
ATOM   4761  HB1 CYS P  41      16.230  22.844  -3.328  1.00  0.00      PROB H
ATOM   4762  HB2 CYS P  41      15.148  22.255  -4.580  1.00  0.00      PROB H
ATOM   4763  SG  CYS P  41      17.294  21.382  -5.048  1.00  0.00      PROB S
ATOM   4764  HG1 CYS P  41      16.592  20.496  -5.739  1.00  0.00      PROB H
ATOM   4765  C   CYS P  41      14.497  21.198  -2.038  1.00  0.00      PROB C
ATOM   4766  O   CYS P  41      14.913  21.270  -0.914  1.00  0.00      PROB O
ATOM   4767  N   LEU P  42      13.212  21.437  -2.445  1.00  0.00      PROB N
ATOM   4768  HN  LEU P  42      12.882  21.148  -3.340  1.00  0.00      PROB H
ATOM   4769  CA  LEU P  42      12.133  21.827  -1.573  1.00  0.00      PROB C
ATOM   4770  HA  LEU P  42      12.487  22.597  -0.904  1.00  0.00      PROB H
ATOM   4771  CB  LEU P  42      10.931  22.402  -2.282  1.00  0.00      PROB C
ATOM   4772  HB1 LEU P  42      10.118  22.497  -1.531  1.00  0.00      PROB H
ATOM   4773  HB2 LEU P  42      10.688  21.729  -3.132  1.00  0.00      PROB H
ATOM   4774  CG  LEU P  42      11.100  23.779  -2.807  1.00  0.00      PROB C
ATOM   4775  HG  LEU P  42      12.043  23.898  -3.381  1.00  0.00      PROB H
ATOM   4776  CD1 LEU P  42       9.887  24.068  -3.779  1.00  0.00      PROB C
ATOM   4777 HD11 LEU P  42       9.712  23.278  -4.540  1.00  0.00      PROB H
ATOM   4778 HD12 LEU P  42      10.083  25.012  -4.331  1.00  0.00      PROB H
ATOM   4779 HD13 LEU P  42       8.927  24.074  -3.220  1.00  0.00      PROB H
ATOM   4780  CD2 LEU P  42      11.047  24.744  -1.604  1.00  0.00      PROB C
ATOM   4781 HD21 LEU P  42      11.753  24.405  -0.817  1.00  0.00      PROB H
ATOM   4782 HD22 LEU P  42      10.067  24.492  -1.145  1.00  0.00      PROB H
ATOM   4783 HD23 LEU P  42      11.160  25.827  -1.827  1.00  0.00      PROB H
ATOM   4784  C   LEU P  42      11.749  20.747  -0.568  1.00  0.00      PROB C
ATOM   4785  O   LEU P  42      11.663  20.962   0.648  1.00  0.00      PROB O
ATOM   4786  N   PHE P  43      11.708  19.495  -1.098  1.00  0.00      PROB N
ATOM   4787  HN  PHE P  43      11.925  19.372  -2.063  1.00  0.00      PROB H
ATOM   4788  CA  PHE P  43      11.537  18.225  -0.501  1.00  0.00      PROB C
ATOM   4789  HA  PHE P  43      10.608  18.159   0.046  1.00  0.00      PROB H
ATOM   4790  CB  PHE P  43      11.226  17.140  -1.541  1.00  0.00      PROB C
ATOM   4791  HB1 PHE P  43      12.092  17.022  -2.227  1.00  0.00      PROB H
ATOM   4792  HB2 PHE P  43      10.268  17.374  -2.054  1.00  0.00      PROB H
ATOM   4793  CG  PHE P  43      10.991  15.775  -0.878  1.00  0.00      PROB C
ATOM   4794  CD1 PHE P  43      12.120  14.925  -0.773  1.00  0.00      PROB C
ATOM   4795  HD1 PHE P  43      13.065  15.299  -1.137  1.00  0.00      PROB H
ATOM   4796  CE1 PHE P  43      11.948  13.694  -0.200  1.00  0.00      PROB C
ATOM   4797  HE1 PHE P  43      12.811  13.045  -0.166  1.00  0.00      PROB H
ATOM   4798  CZ  PHE P  43      10.721  13.234   0.287  1.00  0.00      PROB C
ATOM   4799  HZ  PHE P  43      10.633  12.228   0.669  1.00  0.00      PROB H
ATOM   4800  CD2 PHE P  43       9.746  15.282  -0.456  1.00  0.00      PROB C
ATOM   4801  HD2 PHE P  43       8.913  15.934  -0.674  1.00  0.00      PROB H
ATOM   4802  CE2 PHE P  43       9.620  14.033   0.193  1.00  0.00      PROB C
ATOM   4803  HE2 PHE P  43       8.611  13.722   0.420  1.00  0.00      PROB H
ATOM   4804  C   PHE P  43      12.555  17.883   0.581  1.00  0.00      PROB C
ATOM   4805  O   PHE P  43      12.157  17.467   1.667  1.00  0.00      PROB O
ATOM   4806  N   ILE P  44      13.889  18.121   0.315  1.00  0.00      PROB N
ATOM   4807  HN  ILE P  44      14.223  18.329  -0.601  1.00  0.00      PROB H
ATOM   4808  CA  ILE P  44      14.838  17.856   1.270  1.00  0.00      PROB C
ATOM   4809  HA  ILE P  44      14.766  16.798   1.471  1.00  0.00      PROB H
ATOM   4810  CB  ILE P  44      16.298  18.120   0.766  1.00  0.00      PROB C
ATOM   4811  HB  ILE P  44      16.348  19.061   0.176  1.00  0.00      PROB H
ATOM   4812  CG2 ILE P  44      17.319  18.223   1.906  1.00  0.00      PROB C
ATOM   4813 HG21 ILE P  44      17.160  17.365   2.593  1.00  0.00      PROB H
ATOM   4814 HG22 ILE P  44      17.359  19.207   2.420  1.00  0.00      PROB H
ATOM   4815 HG23 ILE P  44      18.325  18.074   1.458  1.00  0.00      PROB H
ATOM   4816  CG1 ILE P  44      16.722  17.043  -0.233  1.00  0.00      PROB C
ATOM   4817 HG11 ILE P  44      15.871  16.784  -0.898  1.00  0.00      PROB H
ATOM   4818 HG12 ILE P  44      17.244  16.181   0.235  1.00  0.00      PROB H
ATOM   4819  CD  ILE P  44      17.845  17.412  -1.268  1.00  0.00      PROB C
ATOM   4820  HD1 ILE P  44      18.663  18.026  -0.833  1.00  0.00      PROB H
ATOM   4821  HD2 ILE P  44      17.429  17.945  -2.149  1.00  0.00      PROB H
ATOM   4822  HD3 ILE P  44      18.255  16.410  -1.515  1.00  0.00      PROB H
ATOM   4823  C   ILE P  44      14.684  18.688   2.541  1.00  0.00      PROB C
ATOM   4824  O   ILE P  44      14.810  18.250   3.703  1.00  0.00      PROB O
ATOM   4825  N   CYS P  45      14.404  20.001   2.412  1.00  0.00      PROB N
ATOM   4826  HN  CYS P  45      14.281  20.288   1.465  1.00  0.00      PROB H
ATOM   4827  CA  CYS P  45      14.160  20.980   3.419  1.00  0.00      PROB C
ATOM   4828  HA  CYS P  45      15.070  21.136   3.980  1.00  0.00      PROB H
ATOM   4829  CB  CYS P  45      14.018  22.388   2.732  1.00  0.00      PROB C
ATOM   4830  HB1 CYS P  45      13.768  23.103   3.545  1.00  0.00      PROB H
ATOM   4831  HB2 CYS P  45      13.197  22.403   1.985  1.00  0.00      PROB H
ATOM   4832  SG  CYS P  45      15.556  22.867   1.873  1.00  0.00      PROB S
ATOM   4833  HG1 CYS P  45      15.477  22.074   0.815  1.00  0.00      PROB H
ATOM   4834  C   CYS P  45      12.941  20.656   4.231  1.00  0.00      PROB C
ATOM   4835  O   CYS P  45      12.945  20.825   5.426  1.00  0.00      PROB O
ATOM   4836  N   ILE P  46      11.855  20.179   3.627  1.00  0.00      PROB N
ATOM   4837  HN  ILE P  46      11.881  20.003   2.646  1.00  0.00      PROB H
ATOM   4838  CA  ILE P  46      10.652  19.693   4.323  1.00  0.00      PROB C
ATOM   4839  HA  ILE P  46      10.330  20.562   4.878  1.00  0.00      PROB H
ATOM   4840  CB  ILE P  46       9.482  19.333   3.379  1.00  0.00      PROB C
ATOM   4841  HB  ILE P  46       9.820  18.606   2.609  1.00  0.00      PROB H
ATOM   4842  CG2 ILE P  46       8.268  18.635   4.062  1.00  0.00      PROB C
ATOM   4843 HG21 ILE P  46       8.602  17.757   4.656  1.00  0.00      PROB H
ATOM   4844 HG22 ILE P  46       7.473  18.361   3.335  1.00  0.00      PROB H
ATOM   4845 HG23 ILE P  46       7.768  19.397   4.697  1.00  0.00      PROB H
ATOM   4846  CG1 ILE P  46       8.890  20.533   2.622  1.00  0.00      PROB C
ATOM   4847 HG11 ILE P  46       9.757  21.201   2.431  1.00  0.00      PROB H
ATOM   4848 HG12 ILE P  46       8.166  21.139   3.207  1.00  0.00      PROB H
ATOM   4849  CD  ILE P  46       8.184  20.058   1.347  1.00  0.00      PROB C
ATOM   4850  HD1 ILE P  46       8.784  19.588   0.538  1.00  0.00      PROB H
ATOM   4851  HD2 ILE P  46       7.687  20.956   0.923  1.00  0.00      PROB H
ATOM   4852  HD3 ILE P  46       7.399  19.335   1.656  1.00  0.00      PROB H
ATOM   4853  C   ILE P  46      10.866  18.476   5.195  1.00  0.00      PROB C
ATOM   4854  O   ILE P  46      10.320  18.350   6.290  1.00  0.00      PROB O
ATOM   4855  N   ILE P  47      11.611  17.516   4.782  1.00  0.00      PROB N
ATOM   4856  HN  ILE P  47      12.012  17.525   3.869  1.00  0.00      PROB H
ATOM   4857  CA  ILE P  47      11.760  16.277   5.557  1.00  0.00      PROB C
ATOM   4858  HA  ILE P  47      10.855  16.088   6.116  1.00  0.00      PROB H
ATOM   4859  CB  ILE P  47      12.204  15.068   4.756  1.00  0.00      PROB C
ATOM   4860  HB  ILE P  47      13.126  15.387   4.225  1.00  0.00      PROB H
ATOM   4861  CG2 ILE P  47      12.524  13.836   5.659  1.00  0.00      PROB C
ATOM   4862 HG21 ILE P  47      12.758  12.880   5.144  1.00  0.00      PROB H
ATOM   4863 HG22 ILE P  47      11.664  13.646   6.336  1.00  0.00      PROB H
ATOM   4864 HG23 ILE P  47      13.392  14.006   6.331  1.00  0.00      PROB H
ATOM   4865  CG1 ILE P  47      11.194  14.598   3.707  1.00  0.00      PROB C
ATOM   4866 HG11 ILE P  47      11.697  13.762   3.176  1.00  0.00      PROB H
ATOM   4867 HG12 ILE P  47      11.119  15.406   2.948  1.00  0.00      PROB H
ATOM   4868  CD  ILE P  47       9.776  14.239   4.284  1.00  0.00      PROB C
ATOM   4869  HD1 ILE P  47       9.882  13.401   5.005  1.00  0.00      PROB H
ATOM   4870  HD2 ILE P  47       9.057  13.941   3.491  1.00  0.00      PROB H
ATOM   4871  HD3 ILE P  47       9.266  15.126   4.716  1.00  0.00      PROB H
ATOM   4872  C   ILE P  47      12.824  16.537   6.740  1.00  0.00      PROB C
ATOM   4873  O   ILE P  47      12.530  16.028   7.881  1.00  0.00      PROB O
ATOM   4874  N   LEU P  48      13.721  17.493   6.571  1.00  0.00      PROB N
ATOM   4875  HN  LEU P  48      13.933  17.810   5.649  1.00  0.00      PROB H
ATOM   4876  CA  LEU P  48      14.461  17.956   7.714  1.00  0.00      PROB C
ATOM   4877  HA  LEU P  48      15.042  17.189   8.204  1.00  0.00      PROB H
ATOM   4878  CB  LEU P  48      15.560  18.972   7.186  1.00  0.00      PROB C
ATOM   4879  HB1 LEU P  48      16.029  19.422   8.087  1.00  0.00      PROB H
ATOM   4880  HB2 LEU P  48      15.058  19.871   6.771  1.00  0.00      PROB H
ATOM   4881  CG  LEU P  48      16.678  18.493   6.215  1.00  0.00      PROB C
ATOM   4882  HG  LEU P  48      16.267  17.869   5.393  1.00  0.00      PROB H
ATOM   4883  CD1 LEU P  48      17.296  19.604   5.355  1.00  0.00      PROB C
ATOM   4884 HD11 LEU P  48      17.497  20.380   6.125  1.00  0.00      PROB H
ATOM   4885 HD12 LEU P  48      16.497  19.954   4.666  1.00  0.00      PROB H
ATOM   4886 HD13 LEU P  48      18.233  19.325   4.828  1.00  0.00      PROB H
ATOM   4887  CD2 LEU P  48      17.780  17.785   6.947  1.00  0.00      PROB C
ATOM   4888 HD21 LEU P  48      18.682  17.560   6.339  1.00  0.00      PROB H
ATOM   4889 HD22 LEU P  48      17.421  16.813   7.347  1.00  0.00      PROB H
ATOM   4890 HD23 LEU P  48      18.191  18.405   7.773  1.00  0.00      PROB H
ATOM   4891  C   LEU P  48      13.671  18.582   8.781  1.00  0.00      PROB C
ATOM   4892  O   LEU P  48      13.735  18.373  10.005  1.00  0.00      PROB O
ATOM   4893  N   THR P  49      12.762  19.457   8.375  1.00  0.00      PROB N
ATOM   4894  HN  THR P  49      12.782  19.717   7.412  1.00  0.00      PROB H
ATOM   4895  CA  THR P  49      11.822  20.176   9.187  1.00  0.00      PROB C
ATOM   4896  HA  THR P  49      12.421  20.592   9.984  1.00  0.00      PROB H
ATOM   4897  CB  THR P  49      11.117  21.310   8.406  1.00  0.00      PROB C
ATOM   4898  HB  THR P  49      10.527  20.755   7.646  1.00  0.00      PROB H
ATOM   4899  OG1 THR P  49      11.964  22.282   7.784  1.00  0.00      PROB O
ATOM   4900  HG1 THR P  49      12.511  21.866   7.114  1.00  0.00      PROB H
ATOM   4901  CG2 THR P  49      10.045  22.121   9.198  1.00  0.00      PROB C
ATOM   4902 HG21 THR P  49       9.554  22.910   8.589  1.00  0.00      PROB H
ATOM   4903 HG22 THR P  49      10.523  22.488  10.131  1.00  0.00      PROB H
ATOM   4904 HG23 THR P  49       9.206  21.436   9.447  1.00  0.00      PROB H
ATOM   4905  C   THR P  49      10.851  19.363   9.928  1.00  0.00      PROB C
ATOM   4906  O   THR P  49      10.463  19.526  11.093  1.00  0.00      PROB O
ATOM   4907  N   ALA P  50      10.293  18.330   9.164  1.00  0.00      PROB N
ATOM   4908  HN  ALA P  50      10.462  18.210   8.189  1.00  0.00      PROB H
ATOM   4909  CA  ALA P  50       9.156  17.619   9.721  1.00  0.00      PROB C
ATOM   4910  HA  ALA P  50       8.541  18.394  10.154  1.00  0.00      PROB H
ATOM   4911  CB  ALA P  50       8.514  16.750   8.625  1.00  0.00      PROB C
ATOM   4912  HB1 ALA P  50       9.270  16.112   8.120  1.00  0.00      PROB H
ATOM   4913  HB2 ALA P  50       8.201  17.442   7.813  1.00  0.00      PROB H
ATOM   4914  HB3 ALA P  50       7.656  16.202   9.070  1.00  0.00      PROB H
ATOM   4915  C   ALA P  50       9.526  16.809  10.997  1.00  0.00      PROB C
ATOM   4916  O   ALA P  50       8.765  16.771  11.930  1.00  0.00      PROB O
ATOM   4917  N   VAL P  51      10.754  16.210  11.060  1.00  0.00      PROB N
ATOM   4918  HN  VAL P  51      11.367  16.151  10.276  1.00  0.00      PROB H
ATOM   4919  CA  VAL P  51      11.126  15.625  12.336  1.00  0.00      PROB C
ATOM   4920  HA  VAL P  51      10.308  15.090  12.795  1.00  0.00      PROB H
ATOM   4921  CB  VAL P  51      12.085  14.458  12.088  1.00  0.00      PROB C
ATOM   4922  HB  VAL P  51      12.998  14.807  11.559  1.00  0.00      PROB H
ATOM   4923  CG1 VAL P  51      12.449  13.787  13.390  1.00  0.00      PROB C
ATOM   4924 HG11 VAL P  51      11.516  13.373  13.827  1.00  0.00      PROB H
ATOM   4925 HG12 VAL P  51      12.929  14.450  14.141  1.00  0.00      PROB H
ATOM   4926 HG13 VAL P  51      13.154  12.940  13.245  1.00  0.00      PROB H
ATOM   4927  CG2 VAL P  51      11.475  13.314  11.147  1.00  0.00      PROB C
ATOM   4928 HG21 VAL P  51      10.461  13.036  11.506  1.00  0.00      PROB H
ATOM   4929 HG22 VAL P  51      12.057  12.393  11.364  1.00  0.00      PROB H
ATOM   4930 HG23 VAL P  51      11.599  13.606  10.082  1.00  0.00      PROB H
ATOM   4931  C   VAL P  51      11.545  16.639  13.296  1.00  0.00      PROB C
ATOM   4932  O   VAL P  51      11.198  16.574  14.485  1.00  0.00      PROB O
ATOM   4933  N   THR P  52      12.239  17.711  12.945  1.00  0.00      PROB N
ATOM   4934  HN  THR P  52      12.394  17.949  11.989  1.00  0.00      PROB H
ATOM   4935  CA  THR P  52      12.473  18.909  13.844  1.00  0.00      PROB C
ATOM   4936  HA  THR P  52      13.059  18.613  14.702  1.00  0.00      PROB H
ATOM   4937  CB  THR P  52      13.265  19.992  13.108  1.00  0.00      PROB C
ATOM   4938  HB  THR P  52      12.586  20.417  12.338  1.00  0.00      PROB H
ATOM   4939  OG1 THR P  52      14.464  19.553  12.439  1.00  0.00      PROB O
ATOM   4940  HG1 THR P  52      14.236  19.241  11.560  1.00  0.00      PROB H
ATOM   4941  CG2 THR P  52      13.711  21.134  14.054  1.00  0.00      PROB C
ATOM   4942 HG21 THR P  52      12.854  21.566  14.613  1.00  0.00      PROB H
ATOM   4943 HG22 THR P  52      14.237  21.968  13.542  1.00  0.00      PROB H
ATOM   4944 HG23 THR P  52      14.504  20.759  14.736  1.00  0.00      PROB H
ATOM   4945  C   THR P  52      11.225  19.544  14.528  1.00  0.00      PROB C
ATOM   4946  O   THR P  52      11.307  19.738  15.749  1.00  0.00      PROB O
ATOM   4947  N   VAL P  53      10.094  19.724  13.801  1.00  0.00      PROB N
ATOM   4948  HN  VAL P  53      10.133  19.491  12.833  1.00  0.00      PROB H
ATOM   4949  CA  VAL P  53       8.788  20.167  14.338  1.00  0.00      PROB C
ATOM   4950  HA  VAL P  53       8.982  21.153  14.734  1.00  0.00      PROB H
ATOM   4951  CB  VAL P  53       7.672  20.275  13.326  1.00  0.00      PROB C
ATOM   4952  HB  VAL P  53       7.762  19.406  12.639  1.00  0.00      PROB H
ATOM   4953  CG1 VAL P  53       6.253  20.324  13.966  1.00  0.00      PROB C
ATOM   4954 HG11 VAL P  53       5.611  20.750  13.165  1.00  0.00      PROB H
ATOM   4955 HG12 VAL P  53       6.208  20.943  14.887  1.00  0.00      PROB H
ATOM   4956 HG13 VAL P  53       5.991  19.254  14.106  1.00  0.00      PROB H
ATOM   4957  CG2 VAL P  53       7.983  21.585  12.435  1.00  0.00      PROB C
ATOM   4958 HG21 VAL P  53       8.937  21.333  11.924  1.00  0.00      PROB H
ATOM   4959 HG22 VAL P  53       8.265  22.405  13.130  1.00  0.00      PROB H
ATOM   4960 HG23 VAL P  53       7.126  21.873  11.790  1.00  0.00      PROB H
ATOM   4961  C   VAL P  53       8.297  19.264  15.431  1.00  0.00      PROB C
ATOM   4962  O   VAL P  53       7.888  19.775  16.506  1.00  0.00      PROB O
ATOM   4963  N   VAL P  54       8.345  17.932  15.204  1.00  0.00      PROB N
ATOM   4964  HN  VAL P  54       8.743  17.753  14.308  1.00  0.00      PROB H
ATOM   4965  CA  VAL P  54       7.941  16.939  16.238  1.00  0.00      PROB C
ATOM   4966  HA  VAL P  54       6.958  17.281  16.526  1.00  0.00      PROB H
ATOM   4967  CB  VAL P  54       7.725  15.497  15.702  1.00  0.00      PROB C
ATOM   4968  HB  VAL P  54       8.604  15.108  15.144  1.00  0.00      PROB H
ATOM   4969  CG1 VAL P  54       7.325  14.447  16.831  1.00  0.00      PROB C
ATOM   4970 HG11 VAL P  54       6.232  14.618  16.939  1.00  0.00      PROB H
ATOM   4971 HG12 VAL P  54       7.804  14.641  17.815  1.00  0.00      PROB H
ATOM   4972 HG13 VAL P  54       7.353  13.433  16.378  1.00  0.00      PROB H
ATOM   4973  CG2 VAL P  54       6.613  15.530  14.622  1.00  0.00      PROB C
ATOM   4974 HG21 VAL P  54       5.692  15.842  15.160  1.00  0.00      PROB H
ATOM   4975 HG22 VAL P  54       6.411  14.507  14.238  1.00  0.00      PROB H
ATOM   4976 HG23 VAL P  54       6.903  16.206  13.789  1.00  0.00      PROB H
ATOM   4977  C   VAL P  54       8.856  16.822  17.429  1.00  0.00      PROB C
ATOM   4978  O   VAL P  54       8.304  17.006  18.511  1.00  0.00      PROB O
ATOM   4979  N   THR P  55      10.164  16.665  17.278  1.00  0.00      PROB N
ATOM   4980  HN  THR P  55      10.394  16.574  16.312  1.00  0.00      PROB H
ATOM   4981  CA  THR P  55      11.212  16.685  18.322  1.00  0.00      PROB C
ATOM   4982  HA  THR P  55      10.922  16.002  19.107  1.00  0.00      PROB H
ATOM   4983  CB  THR P  55      12.683  16.454  17.809  1.00  0.00      PROB C
ATOM   4984  HB  THR P  55      13.385  16.891  18.552  1.00  0.00      PROB H
ATOM   4985  OG1 THR P  55      12.832  17.108  16.540  1.00  0.00      PROB O
ATOM   4986  HG1 THR P  55      12.304  16.608  15.914  1.00  0.00      PROB H
ATOM   4987  CG2 THR P  55      12.924  15.012  17.545  1.00  0.00      PROB C
ATOM   4988 HG21 THR P  55      12.199  14.595  16.814  1.00  0.00      PROB H
ATOM   4989 HG22 THR P  55      13.017  14.425  18.484  1.00  0.00      PROB H
ATOM   4990 HG23 THR P  55      13.921  14.752  17.130  1.00  0.00      PROB H
ATOM   4991  C   THR P  55      11.154  17.987  19.179  1.00  0.00      PROB C
ATOM   4992  O   THR P  55      11.298  17.877  20.327  1.00  0.00      PROB O
ATOM   4993  N   THR P  56      10.948  19.125  18.563  1.00  0.00      PROB N
ATOM   4994  HN  THR P  56      10.887  19.054  17.570  1.00  0.00      PROB H
ATOM   4995  CA  THR P  56      10.831  20.430  19.198  1.00  0.00      PROB C
ATOM   4996  HA  THR P  56      11.669  20.598  19.858  1.00  0.00      PROB H
ATOM   4997  CB  THR P  56      10.692  21.633  18.200  1.00  0.00      PROB C
ATOM   4998  HB  THR P  56       9.890  21.426  17.459  1.00  0.00      PROB H
ATOM   4999  OG1 THR P  56      11.930  21.972  17.546  1.00  0.00      PROB O
ATOM   5000  HG1 THR P  56      11.898  21.539  16.690  1.00  0.00      PROB H
ATOM   5001  CG2 THR P  56      10.435  22.957  18.973  1.00  0.00      PROB C
ATOM   5002 HG21 THR P  56      10.445  23.823  18.277  1.00  0.00      PROB H
ATOM   5003 HG22 THR P  56      11.349  23.170  19.568  1.00  0.00      PROB H
ATOM   5004 HG23 THR P  56       9.453  22.916  19.491  1.00  0.00      PROB H
ATOM   5005  C   THR P  56       9.549  20.415  19.996  1.00  0.00      PROB C
ATOM   5006  O   THR P  56       9.531  20.865  21.121  1.00  0.00      PROB O
ATOM   5007  N   ALA P  57       8.415  19.885  19.435  1.00  0.00      PROB N
ATOM   5008  HN  ALA P  57       8.474  19.593  18.484  1.00  0.00      PROB H
ATOM   5009  CA  ALA P  57       7.238  19.866  20.230  1.00  0.00      PROB C
ATOM   5010  HA  ALA P  57       7.013  20.875  20.540  1.00  0.00      PROB H
ATOM   5011  CB  ALA P  57       6.089  19.414  19.301  1.00  0.00      PROB C
ATOM   5012  HB1 ALA P  57       6.250  18.451  18.772  1.00  0.00      PROB H
ATOM   5013  HB2 ALA P  57       5.912  20.230  18.568  1.00  0.00      PROB H
ATOM   5014  HB3 ALA P  57       5.098  19.354  19.800  1.00  0.00      PROB H
ATOM   5015  C   ALA P  57       7.313  18.919  21.426  1.00  0.00      PROB C
ATOM   5016  O   ALA P  57       6.979  19.265  22.540  1.00  0.00      PROB O
ATOM   5017  N   HSD P  58       7.869  17.720  21.295  1.00  0.00      PROB N
ATOM   5018  HN  HSD P  58       8.075  17.406  20.372  1.00  0.00      PROB H
ATOM   5019  CA  HSD P  58       8.155  16.868  22.433  1.00  0.00      PROB C
ATOM   5020  HA  HSD P  58       7.230  16.731  22.973  1.00  0.00      PROB H
ATOM   5021  CB  HSD P  58       8.590  15.519  21.837  1.00  0.00      PROB C
ATOM   5022  HB1 HSD P  58       8.729  14.976  22.796  1.00  0.00      PROB H
ATOM   5023  HB2 HSD P  58       9.471  15.578  21.162  1.00  0.00      PROB H
ATOM   5024  ND1 HSD P  58       7.367  13.431  21.241  1.00  0.00      PROB N
ATOM   5025  HD1 HSD P  58       7.918  12.825  21.814  1.00  0.00      PROB H
ATOM   5026  CG  HSD P  58       7.576  14.725  21.088  1.00  0.00      PROB C
ATOM   5027  CE1 HSD P  58       6.154  13.141  20.697  1.00  0.00      PROB C
ATOM   5028  HE1 HSD P  58       5.653  12.174  20.657  1.00  0.00      PROB H
ATOM   5029  NE2 HSD P  58       5.501  14.223  20.349  1.00  0.00      PROB N
ATOM   5030  CD2 HSD P  58       6.418  15.222  20.515  1.00  0.00      PROB C
ATOM   5031  HD2 HSD P  58       6.072  16.235  20.348  1.00  0.00      PROB H
ATOM   5032  C   HSD P  58       9.098  17.469  23.383  1.00  0.00      PROB C
ATOM   5033  O   HSD P  58       8.935  17.260  24.578  1.00  0.00      PROB O
ATOM   5034  N   HSD P  59      10.064  18.311  22.874  1.00  0.00      PROB N
ATOM   5035  HN  HSD P  59      10.177  18.402  21.888  1.00  0.00      PROB H
ATOM   5036  CA  HSD P  59      11.086  18.877  23.749  1.00  0.00      PROB C
ATOM   5037  HA  HSD P  59      11.422  18.048  24.353  1.00  0.00      PROB H
ATOM   5038  CB  HSD P  59      12.327  19.569  22.983  1.00  0.00      PROB C
ATOM   5039  HB1 HSD P  59      12.228  20.652  22.755  1.00  0.00      PROB H
ATOM   5040  HB2 HSD P  59      12.358  19.073  21.989  1.00  0.00      PROB H
ATOM   5041  ND1 HSD P  59      14.878  19.535  22.979  1.00  0.00      PROB N
ATOM   5042  HD1 HSD P  59      15.076  19.726  22.017  1.00  0.00      PROB H
ATOM   5043  CG  HSD P  59      13.628  19.384  23.667  1.00  0.00      PROB C
ATOM   5044  CE1 HSD P  59      15.818  19.332  23.927  1.00  0.00      PROB C
ATOM   5045  HE1 HSD P  59      16.881  19.544  23.808  1.00  0.00      PROB H
ATOM   5046  NE2 HSD P  59      15.233  19.100  25.158  1.00  0.00      PROB N
ATOM   5047  CD2 HSD P  59      13.846  19.176  24.931  1.00  0.00      PROB C
ATOM   5048  HD2 HSD P  59      13.248  19.003  25.818  1.00  0.00      PROB H
ATOM   5049  C   HSD P  59      10.518  19.971  24.631  1.00  0.00      PROB C
ATOM   5050  O   HSD P  59      10.962  20.089  25.779  1.00  0.00      PROB O
ATOM   5051  N   THR P  60       9.568  20.765  24.103  1.00  0.00      PROB N
ATOM   5052  HN  THR P  60       9.110  20.580  23.237  1.00  0.00      PROB H
ATOM   5053  CA  THR P  60       8.908  21.825  24.873  1.00  0.00      PROB C
ATOM   5054  HA  THR P  60       9.633  22.503  25.300  1.00  0.00      PROB H
ATOM   5055  CB  THR P  60       7.919  22.663  23.977  1.00  0.00      PROB C
ATOM   5056  HB  THR P  60       7.225  22.049  23.365  1.00  0.00      PROB H
ATOM   5057  OG1 THR P  60       8.606  23.440  23.080  1.00  0.00      PROB O
ATOM   5058  HG1 THR P  60       8.942  22.820  22.429  1.00  0.00      PROB H
ATOM   5059  CG2 THR P  60       7.045  23.606  24.815  1.00  0.00      PROB C
ATOM   5060 HG21 THR P  60       7.526  24.124  25.672  1.00  0.00      PROB H
ATOM   5061 HG22 THR P  60       6.204  22.956  25.139  1.00  0.00      PROB H
[truncated: 11,531,319 more chars]
