# Supplementary material for: Conformational changes in the essential E. coli septal cell wall synthesis complex suggest an activation mechanism
Source: Nat Commun. 2023 Jul 31;14:4585. doi: 10.1038/s41467-023-39921-4 (PMC10390529; doi:10.1038/s41467-023-39921-4)
Supplement: Supplementary file 5 — Supplementary Data 2 [file 41467_2023_39921_MOESM5_ESM.zip › Supplementary Data 2/final_frames_memb/final_frames_memb/FtsN_lastframe_memb.pdb]

TITLE     MDANALYSIS FRAMES FROM 0, STEP 1: Created by PDBWriter
CRYST1  178.455  178.455  200.353  90.00  90.00  90.00 P 1           1
MODEL        1
ATOM      1  CAY ASN P  20     -62.579  13.974 -17.686  1.00  0.00      PROA C
ATOM      2  HY1 ASN P  20     -62.445  12.923 -18.022  1.00  0.00      PROA H
ATOM      3  HY2 ASN P  20     -61.588  14.425 -17.906  1.00  0.00      PROA H
ATOM      4  HY3 ASN P  20     -63.403  14.333 -18.339  1.00  0.00      PROA H
ATOM      5  CY  ASN P  20     -62.878  14.010 -16.226  1.00  0.00      PROA C
ATOM      6  OY  ASN P  20     -64.028  14.061 -15.833  1.00  0.00      PROA O
ATOM      7  N   ASN P  20     -61.829  13.890 -15.414  1.00  0.00      PROA N
ATOM      8  HN  ASN P  20     -60.855  13.947 -15.621  1.00  0.00      PROA H
ATOM      9  CA  ASN P  20     -62.059  13.607 -13.980  1.00  0.00      PROA C
ATOM     10  HA  ASN P  20     -62.818  14.247 -13.554  1.00  0.00      PROA H
ATOM     11  CB  ASN P  20     -62.613  12.117 -13.788  1.00  0.00      PROA C
ATOM     12  HB1 ASN P  20     -63.698  12.167 -14.021  1.00  0.00      PROA H
ATOM     13  HB2 ASN P  20     -62.305  11.698 -12.806  1.00  0.00      PROA H
ATOM     14  CG  ASN P  20     -61.978  11.134 -14.768  1.00  0.00      PROA C
ATOM     15  OD1 ASN P  20     -60.695  11.027 -14.881  1.00  0.00      PROA O
ATOM     16  ND2 ASN P  20     -62.856  10.524 -15.619  1.00  0.00      PROA N
ATOM     17 HD21 ASN P  20     -62.536  10.056 -16.443  1.00  0.00      PROA H
ATOM     18 HD22 ASN P  20     -63.816  10.803 -15.598  1.00  0.00      PROA H
ATOM     19  C   ASN P  20     -60.827  13.770 -13.113  1.00  0.00      PROA C
ATOM     20  O   ASN P  20     -60.953  13.375 -11.919  1.00  0.00      PROA O
ATOM     21  N   ASN P  21     -59.716  14.348 -13.635  1.00  0.00      PROA N
ATOM     22  HN  ASN P  21     -59.609  14.747 -14.542  1.00  0.00      PROA H
ATOM     23  CA  ASN P  21     -58.436  14.315 -12.864  1.00  0.00      PROA C
ATOM     24  HA  ASN P  21     -58.156  13.395 -12.372  1.00  0.00      PROA H
ATOM     25  CB  ASN P  21     -57.171  14.607 -13.732  1.00  0.00      PROA C
ATOM     26  HB1 ASN P  21     -57.070  13.849 -14.537  1.00  0.00      PROA H
ATOM     27  HB2 ASN P  21     -56.238  14.345 -13.189  1.00  0.00      PROA H
ATOM     28  CG  ASN P  21     -57.078  16.046 -14.286  1.00  0.00      PROA C
ATOM     29  OD1 ASN P  21     -57.996  16.842 -14.262  1.00  0.00      PROA O
ATOM     30  ND2 ASN P  21     -55.877  16.404 -14.696  1.00  0.00      PROA N
ATOM     31 HD21 ASN P  21     -55.671  17.343 -14.972  1.00  0.00      PROA H
ATOM     32 HD22 ASN P  21     -55.242  15.706 -15.028  1.00  0.00      PROA H
ATOM     33  C   ASN P  21     -58.490  15.266 -11.555  1.00  0.00      PROA C
ATOM     34  O   ASN P  21     -58.281  14.779 -10.446  1.00  0.00      PROA O
ATOM     35  N   GLY P  22     -59.040  16.481 -11.739  1.00  0.00      PROA N
ATOM     36  HN  GLY P  22     -59.462  16.658 -12.624  1.00  0.00      PROA H
ATOM     37  CA  GLY P  22     -59.342  17.458 -10.697  1.00  0.00      PROA C
ATOM     38  HA1 GLY P  22     -59.714  18.355 -11.168  1.00  0.00      PROA H
ATOM     39  HA2 GLY P  22     -58.471  17.574 -10.069  1.00  0.00      PROA H
ATOM     40  C   GLY P  22     -60.390  16.927  -9.812  1.00  0.00      PROA C
ATOM     41  O   GLY P  22     -60.285  16.944  -8.599  1.00  0.00      PROA O
ATOM     42  N   THR P  23     -61.445  16.312 -10.386  1.00  0.00      PROA N
ATOM     43  HN  THR P  23     -61.502  16.217 -11.377  1.00  0.00      PROA H
ATOM     44  CA  THR P  23     -62.662  15.823  -9.794  1.00  0.00      PROA C
ATOM     45  HA  THR P  23     -63.068  16.640  -9.216  1.00  0.00      PROA H
ATOM     46  CB  THR P  23     -63.662  15.219 -10.862  1.00  0.00      PROA C
ATOM     47  HB  THR P  23     -63.166  14.411 -11.441  1.00  0.00      PROA H
ATOM     48  OG1 THR P  23     -64.136  16.184 -11.738  1.00  0.00      PROA O
ATOM     49  HG1 THR P  23     -63.340  16.359 -12.245  1.00  0.00      PROA H
ATOM     50  CG2 THR P  23     -64.942  14.778 -10.131  1.00  0.00      PROA C
ATOM     51 HG21 THR P  23     -65.665  14.464 -10.914  1.00  0.00      PROA H
ATOM     52 HG22 THR P  23     -65.405  15.556  -9.488  1.00  0.00      PROA H
ATOM     53 HG23 THR P  23     -64.730  13.844  -9.567  1.00  0.00      PROA H
ATOM     54  C   THR P  23     -62.301  14.768  -8.813  1.00  0.00      PROA C
ATOM     55  O   THR P  23     -62.792  14.663  -7.659  1.00  0.00      PROA O
ATOM     56  N   ARG P  24     -61.397  13.861  -9.133  1.00  0.00      PROA N
ATOM     57  HN  ARG P  24     -61.004  13.828 -10.049  1.00  0.00      PROA H
ATOM     58  CA  ARG P  24     -60.811  12.936  -8.144  1.00  0.00      PROA C
ATOM     59  HA  ARG P  24     -61.575  12.302  -7.720  1.00  0.00      PROA H
ATOM     60  CB  ARG P  24     -59.950  11.868  -8.900  1.00  0.00      PROA C
ATOM     61  HB1 ARG P  24     -59.405  11.191  -8.208  1.00  0.00      PROA H
ATOM     62  HB2 ARG P  24     -59.252  12.328  -9.631  1.00  0.00      PROA H
ATOM     63  CG  ARG P  24     -60.889  11.001  -9.752  1.00  0.00      PROA C
ATOM     64  HG1 ARG P  24     -61.471  11.598 -10.486  1.00  0.00      PROA H
ATOM     65  HG2 ARG P  24     -61.606  10.385  -9.168  1.00  0.00      PROA H
ATOM     66  CD  ARG P  24     -60.090   9.932 -10.531  1.00  0.00      PROA C
ATOM     67  HD1 ARG P  24     -59.267   9.488  -9.931  1.00  0.00      PROA H
ATOM     68  HD2 ARG P  24     -59.655  10.404 -11.438  1.00  0.00      PROA H
ATOM     69  NE  ARG P  24     -61.006   8.869 -10.965  1.00  0.00      PROA N
ATOM     70  HE  ARG P  24     -61.884   8.673 -10.529  1.00  0.00      PROA H
ATOM     71  CZ  ARG P  24     -60.867   8.192 -12.116  1.00  0.00      PROA C
ATOM     72  NH1 ARG P  24     -59.923   8.286 -13.026  1.00  0.00      PROA N
ATOM     73 HH11 ARG P  24     -59.360   9.111 -13.065  1.00  0.00      PROA H
ATOM     74 HH12 ARG P  24     -60.057   7.617 -13.757  1.00  0.00      PROA H
ATOM     75  NH2 ARG P  24     -61.742   7.293 -12.299  1.00  0.00      PROA N
ATOM     76 HH21 ARG P  24     -62.383   7.104 -11.556  1.00  0.00      PROA H
ATOM     77 HH22 ARG P  24     -61.454   6.595 -12.956  1.00  0.00      PROA H
ATOM     78  C   ARG P  24     -60.050  13.650  -7.012  1.00  0.00      PROA C
ATOM     79  O   ARG P  24     -60.198  13.167  -5.850  1.00  0.00      PROA O
ATOM     80  N   LEU P  25     -59.301  14.754  -7.250  1.00  0.00      PROA N
ATOM     81  HN  LEU P  25     -59.206  15.104  -8.178  1.00  0.00      PROA H
ATOM     82  CA  LEU P  25     -58.612  15.459  -6.128  1.00  0.00      PROA C
ATOM     83  HA  LEU P  25     -58.057  14.752  -5.529  1.00  0.00      PROA H
ATOM     84  CB  LEU P  25     -57.653  16.579  -6.702  1.00  0.00      PROA C
ATOM     85  HB1 LEU P  25     -58.159  17.426  -7.212  1.00  0.00      PROA H
ATOM     86  HB2 LEU P  25     -57.054  16.065  -7.484  1.00  0.00      PROA H
ATOM     87  CG  LEU P  25     -56.687  17.193  -5.680  1.00  0.00      PROA C
ATOM     88  HG  LEU P  25     -57.348  17.597  -4.883  1.00  0.00      PROA H
ATOM     89  CD1 LEU P  25     -55.833  16.194  -4.889  1.00  0.00      PROA C
ATOM     90 HD11 LEU P  25     -55.093  16.677  -4.216  1.00  0.00      PROA H
ATOM     91 HD12 LEU P  25     -55.260  15.580  -5.616  1.00  0.00      PROA H
ATOM     92 HD13 LEU P  25     -56.539  15.449  -4.463  1.00  0.00      PROA H
ATOM     93  CD2 LEU P  25     -55.788  18.242  -6.323  1.00  0.00      PROA C
ATOM     94 HD21 LEU P  25     -55.091  17.663  -6.966  1.00  0.00      PROA H
ATOM     95 HD22 LEU P  25     -55.232  18.710  -5.482  1.00  0.00      PROA H
ATOM     96 HD23 LEU P  25     -56.352  18.987  -6.924  1.00  0.00      PROA H
ATOM     97  C   LEU P  25     -59.585  16.210  -5.255  1.00  0.00      PROA C
ATOM     98  O   LEU P  25     -59.471  16.268  -4.035  1.00  0.00      PROA O
ATOM     99  N   ALA P  26     -60.679  16.772  -5.862  1.00  0.00      PROA N
ATOM    100  HN  ALA P  26     -60.661  16.919  -6.848  1.00  0.00      PROA H
ATOM    101  CA  ALA P  26     -61.938  17.247  -5.156  1.00  0.00      PROA C
ATOM    102  HA  ALA P  26     -61.624  18.028  -4.481  1.00  0.00      PROA H
ATOM    103  CB  ALA P  26     -62.924  17.896  -6.153  1.00  0.00      PROA C
ATOM    104  HB1 ALA P  26     -62.363  18.548  -6.856  1.00  0.00      PROA H
ATOM    105  HB2 ALA P  26     -63.662  18.413  -5.503  1.00  0.00      PROA H
ATOM    106  HB3 ALA P  26     -63.462  17.203  -6.835  1.00  0.00      PROA H
ATOM    107  C   ALA P  26     -62.713  16.179  -4.398  1.00  0.00      PROA C
ATOM    108  O   ALA P  26     -63.324  16.512  -3.373  1.00  0.00      PROA O
ATOM    109  N   GLY P  27     -62.714  14.965  -4.821  1.00  0.00      PROA N
ATOM    110  HN  GLY P  27     -62.472  14.722  -5.757  1.00  0.00      PROA H
ATOM    111  CA  GLY P  27     -63.086  13.853  -3.962  1.00  0.00      PROA C
ATOM    112  HA1 GLY P  27     -63.058  12.928  -4.519  1.00  0.00      PROA H
ATOM    113  HA2 GLY P  27     -64.039  14.089  -3.511  1.00  0.00      PROA H
ATOM    114  C   GLY P  27     -62.225  13.559  -2.812  1.00  0.00      PROA C
ATOM    115  O   GLY P  27     -62.741  13.298  -1.766  1.00  0.00      PROA O
ATOM    116  N   ILE P  28     -60.896  13.707  -2.960  1.00  0.00      PROA N
ATOM    117  HN  ILE P  28     -60.463  13.799  -3.854  1.00  0.00      PROA H
ATOM    118  CA  ILE P  28     -59.976  13.764  -1.866  1.00  0.00      PROA C
ATOM    119  HA  ILE P  28     -60.125  12.886  -1.255  1.00  0.00      PROA H
ATOM    120  CB  ILE P  28     -58.525  13.632  -2.344  1.00  0.00      PROA C
ATOM    121  HB  ILE P  28     -58.188  14.560  -2.854  1.00  0.00      PROA H
ATOM    122  CG2 ILE P  28     -57.548  13.535  -1.086  1.00  0.00      PROA C
ATOM    123 HG21 ILE P  28     -56.498  13.304  -1.368  1.00  0.00      PROA H
ATOM    124 HG22 ILE P  28     -57.955  12.624  -0.597  1.00  0.00      PROA H
ATOM    125 HG23 ILE P  28     -57.613  14.474  -0.497  1.00  0.00      PROA H
ATOM    126  CG1 ILE P  28     -58.424  12.355  -3.220  1.00  0.00      PROA C
ATOM    127 HG11 ILE P  28     -59.264  12.253  -3.940  1.00  0.00      PROA H
ATOM    128 HG12 ILE P  28     -58.422  11.488  -2.525  1.00  0.00      PROA H
ATOM    129  CD  ILE P  28     -57.187  12.288  -4.167  1.00  0.00      PROA C
ATOM    130  HD1 ILE P  28     -57.166  13.270  -4.686  1.00  0.00      PROA H
ATOM    131  HD2 ILE P  28     -57.385  11.454  -4.873  1.00  0.00      PROA H
ATOM    132  HD3 ILE P  28     -56.242  12.115  -3.609  1.00  0.00      PROA H
ATOM    133  C   ILE P  28     -60.186  14.966  -0.932  1.00  0.00      PROA C
ATOM    134  O   ILE P  28     -60.103  14.725   0.261  1.00  0.00      PROA O
ATOM    135  N   LEU P  29     -60.478  16.208  -1.413  1.00  0.00      PROA N
ATOM    136  HN  LEU P  29     -60.320  16.363  -2.385  1.00  0.00      PROA H
ATOM    137  CA  LEU P  29     -60.960  17.194  -0.385  1.00  0.00      PROA C
ATOM    138  HA  LEU P  29     -60.201  17.323   0.372  1.00  0.00      PROA H
ATOM    139  CB  LEU P  29     -61.275  18.526  -1.281  1.00  0.00      PROA C
ATOM    140  HB1 LEU P  29     -62.007  18.162  -2.033  1.00  0.00      PROA H
ATOM    141  HB2 LEU P  29     -60.364  18.943  -1.763  1.00  0.00      PROA H
ATOM    142  CG  LEU P  29     -61.976  19.760  -0.618  1.00  0.00      PROA C
ATOM    143  HG  LEU P  29     -62.974  19.556  -0.173  1.00  0.00      PROA H
ATOM    144  CD1 LEU P  29     -61.143  20.371   0.522  1.00  0.00      PROA C
ATOM    145 HD11 LEU P  29     -60.135  20.637   0.140  1.00  0.00      PROA H
ATOM    146 HD12 LEU P  29     -61.093  19.627   1.346  1.00  0.00      PROA H
ATOM    147 HD13 LEU P  29     -61.756  21.252   0.812  1.00  0.00      PROA H
ATOM    148  CD2 LEU P  29     -62.269  20.837  -1.688  1.00  0.00      PROA C
ATOM    149 HD21 LEU P  29     -62.996  21.571  -1.279  1.00  0.00      PROA H
ATOM    150 HD22 LEU P  29     -62.569  20.348  -2.640  1.00  0.00      PROA H
ATOM    151 HD23 LEU P  29     -61.368  21.469  -1.839  1.00  0.00      PROA H
ATOM    152  C   LEU P  29     -62.190  16.773   0.360  1.00  0.00      PROA C
ATOM    153  O   LEU P  29     -62.199  16.822   1.603  1.00  0.00      PROA O
ATOM    154  N   PHE P  30     -63.240  16.251  -0.286  1.00  0.00      PROA N
ATOM    155  HN  PHE P  30     -63.208  16.178  -1.280  1.00  0.00      PROA H
ATOM    156  CA  PHE P  30     -64.283  15.524   0.369  1.00  0.00      PROA C
ATOM    157  HA  PHE P  30     -64.825  16.203   1.011  1.00  0.00      PROA H
ATOM    158  CB  PHE P  30     -65.331  15.049  -0.704  1.00  0.00      PROA C
ATOM    159  HB1 PHE P  30     -64.765  14.564  -1.528  1.00  0.00      PROA H
ATOM    160  HB2 PHE P  30     -65.613  16.021  -1.161  1.00  0.00      PROA H
ATOM    161  CG  PHE P  30     -66.478  14.201  -0.332  1.00  0.00      PROA C
ATOM    162  CD1 PHE P  30     -67.241  14.301   0.821  1.00  0.00      PROA C
ATOM    163  HD1 PHE P  30     -66.878  14.926   1.623  1.00  0.00      PROA H
ATOM    164  CE1 PHE P  30     -68.324  13.518   1.034  1.00  0.00      PROA C
ATOM    165  HE1 PHE P  30     -68.766  13.670   2.008  1.00  0.00      PROA H
ATOM    166  CZ  PHE P  30     -68.773  12.616   0.004  1.00  0.00      PROA C
ATOM    167  HZ  PHE P  30     -69.675  12.088   0.276  1.00  0.00      PROA H
ATOM    168  CD2 PHE P  30     -66.873  13.224  -1.291  1.00  0.00      PROA C
ATOM    169  HD2 PHE P  30     -66.356  13.122  -2.234  1.00  0.00      PROA H
ATOM    170  CE2 PHE P  30     -68.036  12.462  -1.126  1.00  0.00      PROA C
ATOM    171  HE2 PHE P  30     -68.395  11.793  -1.895  1.00  0.00      PROA H
ATOM    172  C   PHE P  30     -63.891  14.398   1.255  1.00  0.00      PROA C
ATOM    173  O   PHE P  30     -64.386  14.388   2.335  1.00  0.00      PROA O
ATOM    174  N   LEU P  31     -62.960  13.477   0.936  1.00  0.00      PROA N
ATOM    175  HN  LEU P  31     -62.774  13.493  -0.043  1.00  0.00      PROA H
ATOM    176  CA  LEU P  31     -62.496  12.419   1.770  1.00  0.00      PROA C
ATOM    177  HA  LEU P  31     -63.304  11.708   1.870  1.00  0.00      PROA H
ATOM    178  CB  LEU P  31     -61.554  11.609   1.003  1.00  0.00      PROA C
ATOM    179  HB1 LEU P  31     -60.780  12.334   0.672  1.00  0.00      PROA H
ATOM    180  HB2 LEU P  31     -61.977  11.224   0.051  1.00  0.00      PROA H
ATOM    181  CG  LEU P  31     -60.659  10.589   1.709  1.00  0.00      PROA C
ATOM    182  HG  LEU P  31     -60.145  10.996   2.606  1.00  0.00      PROA H
ATOM    183  CD1 LEU P  31     -61.449   9.396   2.216  1.00  0.00      PROA C
ATOM    184 HD11 LEU P  31     -62.182   9.690   2.997  1.00  0.00      PROA H
ATOM    185 HD12 LEU P  31     -60.801   8.620   2.677  1.00  0.00      PROA H
ATOM    186 HD13 LEU P  31     -62.037   9.047   1.341  1.00  0.00      PROA H
ATOM    187  CD2 LEU P  31     -59.577  10.090   0.707  1.00  0.00      PROA C
ATOM    188 HD21 LEU P  31     -59.003  11.003   0.439  1.00  0.00      PROA H
ATOM    189 HD22 LEU P  31     -60.049   9.688  -0.215  1.00  0.00      PROA H
ATOM    190 HD23 LEU P  31     -58.828   9.391   1.137  1.00  0.00      PROA H
ATOM    191  C   LEU P  31     -61.936  12.956   3.092  1.00  0.00      PROA C
ATOM    192  O   LEU P  31     -62.220  12.431   4.185  1.00  0.00      PROA O
ATOM    193  N   LEU P  32     -61.048  13.899   3.066  1.00  0.00      PROA N
ATOM    194  HN  LEU P  32     -60.890  14.273   2.155  1.00  0.00      PROA H
ATOM    195  CA  LEU P  32     -60.456  14.557   4.254  1.00  0.00      PROA C
ATOM    196  HA  LEU P  32     -60.042  13.802   4.906  1.00  0.00      PROA H
ATOM    197  CB  LEU P  32     -59.252  15.441   3.892  1.00  0.00      PROA C
ATOM    198  HB1 LEU P  32     -58.930  15.966   4.817  1.00  0.00      PROA H
ATOM    199  HB2 LEU P  32     -59.554  16.330   3.298  1.00  0.00      PROA H
ATOM    200  CG  LEU P  32     -58.057  14.732   3.253  1.00  0.00      PROA C
ATOM    201  HG  LEU P  32     -58.473  14.146   2.405  1.00  0.00      PROA H
ATOM    202  CD1 LEU P  32     -57.076  15.695   2.472  1.00  0.00      PROA C
ATOM    203 HD11 LEU P  32     -56.635  16.371   3.235  1.00  0.00      PROA H
ATOM    204 HD12 LEU P  32     -57.611  16.341   1.744  1.00  0.00      PROA H
ATOM    205 HD13 LEU P  32     -56.344  15.103   1.882  1.00  0.00      PROA H
ATOM    206  CD2 LEU P  32     -57.334  13.838   4.255  1.00  0.00      PROA C
ATOM    207 HD21 LEU P  32     -56.741  14.345   5.046  1.00  0.00      PROA H
ATOM    208 HD22 LEU P  32     -56.580  13.335   3.614  1.00  0.00      PROA H
ATOM    209 HD23 LEU P  32     -58.019  13.146   4.791  1.00  0.00      PROA H
ATOM    210  C   LEU P  32     -61.522  15.343   5.001  1.00  0.00      PROA C
ATOM    211  O   LEU P  32     -61.525  15.444   6.214  1.00  0.00      PROA O
ATOM    212  N   THR P  33     -62.528  15.973   4.359  1.00  0.00      PROA N
ATOM    213  HN  THR P  33     -62.458  15.863   3.370  1.00  0.00      PROA H
ATOM    214  CA  THR P  33     -63.687  16.636   4.970  1.00  0.00      PROA C
ATOM    215  HA  THR P  33     -63.430  17.396   5.693  1.00  0.00      PROA H
ATOM    216  CB  THR P  33     -64.595  17.296   3.919  1.00  0.00      PROA C
ATOM    217  HB  THR P  33     -64.767  16.504   3.158  1.00  0.00      PROA H
ATOM    218  OG1 THR P  33     -63.933  18.450   3.361  1.00  0.00      PROA O
ATOM    219  HG1 THR P  33     -63.108  18.103   3.014  1.00  0.00      PROA H
ATOM    220  CG2 THR P  33     -65.951  17.746   4.499  1.00  0.00      PROA C
ATOM    221 HG21 THR P  33     -66.580  16.955   4.960  1.00  0.00      PROA H
ATOM    222 HG22 THR P  33     -66.626  18.148   3.712  1.00  0.00      PROA H
ATOM    223 HG23 THR P  33     -65.755  18.516   5.276  1.00  0.00      PROA H
ATOM    224  C   THR P  33     -64.502  15.599   5.764  1.00  0.00      PROA C
ATOM    225  O   THR P  33     -65.079  15.883   6.769  1.00  0.00      PROA O
ATOM    226  N   VAL P  34     -64.599  14.343   5.349  1.00  0.00      PROA N
ATOM    227  HN  VAL P  34     -64.144  14.014   4.524  1.00  0.00      PROA H
ATOM    228  CA  VAL P  34     -65.247  13.278   6.032  1.00  0.00      PROA C
ATOM    229  HA  VAL P  34     -66.192  13.616   6.430  1.00  0.00      PROA H
ATOM    230  CB  VAL P  34     -65.651  12.092   5.142  1.00  0.00      PROA C
ATOM    231  HB  VAL P  34     -64.819  11.774   4.478  1.00  0.00      PROA H
ATOM    232  CG1 VAL P  34     -66.133  10.854   5.908  1.00  0.00      PROA C
ATOM    233 HG11 VAL P  34     -65.325  10.260   6.387  1.00  0.00      PROA H
ATOM    234 HG12 VAL P  34     -66.660  10.158   5.221  1.00  0.00      PROA H
ATOM    235 HG13 VAL P  34     -66.787  11.168   6.749  1.00  0.00      PROA H
ATOM    236  CG2 VAL P  34     -66.889  12.642   4.238  1.00  0.00      PROA C
ATOM    237 HG21 VAL P  34     -67.241  11.852   3.541  1.00  0.00      PROA H
ATOM    238 HG22 VAL P  34     -66.525  13.551   3.713  1.00  0.00      PROA H
ATOM    239 HG23 VAL P  34     -67.761  12.900   4.876  1.00  0.00      PROA H
ATOM    240  C   VAL P  34     -64.432  12.787   7.228  1.00  0.00      PROA C
ATOM    241  O   VAL P  34     -64.851  12.790   8.390  1.00  0.00      PROA O
ATOM    242  N   LEU P  35     -63.138  12.428   6.973  1.00  0.00      PROA N
ATOM    243  HN  LEU P  35     -62.753  12.496   6.056  1.00  0.00      PROA H
ATOM    244  CA  LEU P  35     -62.164  11.887   7.947  1.00  0.00      PROA C
ATOM    245  HA  LEU P  35     -62.609  11.032   8.434  1.00  0.00      PROA H
ATOM    246  CB  LEU P  35     -60.804  11.405   7.275  1.00  0.00      PROA C
ATOM    247  HB1 LEU P  35     -60.058  11.050   8.017  1.00  0.00      PROA H
ATOM    248  HB2 LEU P  35     -60.396  12.249   6.679  1.00  0.00      PROA H
ATOM    249  CG  LEU P  35     -61.008  10.217   6.257  1.00  0.00      PROA C
ATOM    250  HG  LEU P  35     -61.835  10.371   5.531  1.00  0.00      PROA H
ATOM    251  CD1 LEU P  35     -59.642  10.162   5.464  1.00  0.00      PROA C
ATOM    252 HD11 LEU P  35     -59.498  11.127   4.933  1.00  0.00      PROA H
ATOM    253 HD12 LEU P  35     -59.643   9.360   4.695  1.00  0.00      PROA H
ATOM    254 HD13 LEU P  35     -58.796   9.954   6.153  1.00  0.00      PROA H
ATOM    255  CD2 LEU P  35     -61.414   8.958   6.981  1.00  0.00      PROA C
ATOM    256 HD21 LEU P  35     -62.313   9.133   7.611  1.00  0.00      PROA H
ATOM    257 HD22 LEU P  35     -60.679   8.580   7.723  1.00  0.00      PROA H
ATOM    258 HD23 LEU P  35     -61.701   8.191   6.230  1.00  0.00      PROA H
ATOM    259  C   LEU P  35     -62.018  12.917   9.056  1.00  0.00      PROA C
ATOM    260  O   LEU P  35     -61.999  12.576  10.197  1.00  0.00      PROA O
ATOM    261  N   THR P  36     -61.985  14.241   8.765  1.00  0.00      PROA N
ATOM    262  HN  THR P  36     -61.706  14.519   7.850  1.00  0.00      PROA H
ATOM    263  CA  THR P  36     -62.011  15.284   9.826  1.00  0.00      PROA C
ATOM    264  HA  THR P  36     -61.256  15.062  10.566  1.00  0.00      PROA H
ATOM    265  CB  THR P  36     -61.733  16.653   9.243  1.00  0.00      PROA C
ATOM    266  HB  THR P  36     -62.554  16.993   8.576  1.00  0.00      PROA H
ATOM    267  OG1 THR P  36     -60.579  16.642   8.421  1.00  0.00      PROA O
ATOM    268  HG1 THR P  36     -60.847  16.363   7.542  1.00  0.00      PROA H
ATOM    269  CG2 THR P  36     -61.507  17.646  10.367  1.00  0.00      PROA C
ATOM    270 HG21 THR P  36     -62.445  17.780  10.946  1.00  0.00      PROA H
ATOM    271 HG22 THR P  36     -61.130  18.648  10.071  1.00  0.00      PROA H
ATOM    272 HG23 THR P  36     -60.751  17.248  11.077  1.00  0.00      PROA H
ATOM    273  C   THR P  36     -63.359  15.302  10.523  1.00  0.00      PROA C
ATOM    274  O   THR P  36     -63.287  15.508  11.742  1.00  0.00      PROA O
ATOM    275  N   THR P  37     -64.590  15.219   9.869  1.00  0.00      PROA N
ATOM    276  HN  THR P  37     -64.563  15.026   8.891  1.00  0.00      PROA H
ATOM    277  CA  THR P  37     -65.872  15.332  10.432  1.00  0.00      PROA C
ATOM    278  HA  THR P  37     -65.965  16.150  11.132  1.00  0.00      PROA H
ATOM    279  CB  THR P  37     -66.983  15.461   9.440  1.00  0.00      PROA C
ATOM    280  HB  THR P  37     -66.943  14.731   8.604  1.00  0.00      PROA H
ATOM    281  OG1 THR P  37     -66.976  16.705   8.768  1.00  0.00      PROA O
ATOM    282  HG1 THR P  37     -66.434  16.529   7.996  1.00  0.00      PROA H
ATOM    283  CG2 THR P  37     -68.344  15.356  10.084  1.00  0.00      PROA C
ATOM    284 HG21 THR P  37     -68.337  16.111  10.899  1.00  0.00      PROA H
ATOM    285 HG22 THR P  37     -68.505  14.405  10.634  1.00  0.00      PROA H
ATOM    286 HG23 THR P  37     -69.186  15.462   9.368  1.00  0.00      PROA H
ATOM    287  C   THR P  37     -66.017  14.138  11.430  1.00  0.00      PROA C
ATOM    288  O   THR P  37     -66.548  14.314  12.545  1.00  0.00      PROA O
ATOM    289  N   VAL P  38     -65.579  12.949  11.086  1.00  0.00      PROA N
ATOM    290  HN  VAL P  38     -65.063  12.815  10.244  1.00  0.00      PROA H
ATOM    291  CA  VAL P  38     -65.427  11.844  12.019  1.00  0.00      PROA C
ATOM    292  HA  VAL P  38     -66.402  11.607  12.419  1.00  0.00      PROA H
ATOM    293  CB  VAL P  38     -64.872  10.613  11.299  1.00  0.00      PROA C
ATOM    294  HB  VAL P  38     -64.011  10.966  10.692  1.00  0.00      PROA H
ATOM    295  CG1 VAL P  38     -64.446   9.456  12.204  1.00  0.00      PROA C
ATOM    296 HG11 VAL P  38     -63.788   9.806  13.028  1.00  0.00      PROA H
ATOM    297 HG12 VAL P  38     -63.836   8.801  11.545  1.00  0.00      PROA H
ATOM    298 HG13 VAL P  38     -65.353   8.971  12.624  1.00  0.00      PROA H
ATOM    299  CG2 VAL P  38     -65.923  10.138  10.325  1.00  0.00      PROA C
ATOM    300 HG21 VAL P  38     -65.489   9.380   9.638  1.00  0.00      PROA H
ATOM    301 HG22 VAL P  38     -66.294  10.947   9.660  1.00  0.00      PROA H
ATOM    302 HG23 VAL P  38     -66.618   9.599  11.003  1.00  0.00      PROA H
ATOM    303  C   VAL P  38     -64.537  12.254  13.242  1.00  0.00      PROA C
ATOM    304  O   VAL P  38     -64.903  12.159  14.394  1.00  0.00      PROA O
ATOM    305  N   LEU P  39     -63.282  12.703  13.030  1.00  0.00      PROA N
ATOM    306  HN  LEU P  39     -63.053  12.850  12.070  1.00  0.00      PROA H
ATOM    307  CA  LEU P  39     -62.360  13.174  14.084  1.00  0.00      PROA C
ATOM    308  HA  LEU P  39     -62.196  12.316  14.719  1.00  0.00      PROA H
ATOM    309  CB  LEU P  39     -60.944  13.472  13.469  1.00  0.00      PROA C
ATOM    310  HB1 LEU P  39     -61.173  14.017  12.528  1.00  0.00      PROA H
ATOM    311  HB2 LEU P  39     -60.582  12.507  13.053  1.00  0.00      PROA H
ATOM    312  CG  LEU P  39     -59.886  14.248  14.286  1.00  0.00      PROA C
ATOM    313  HG  LEU P  39     -59.962  14.360  15.388  1.00  0.00      PROA H
ATOM    314  CD1 LEU P  39     -58.576  13.447  14.107  1.00  0.00      PROA C
ATOM    315 HD11 LEU P  39     -58.549  13.393  12.997  1.00  0.00      PROA H
ATOM    316 HD12 LEU P  39     -58.635  12.424  14.534  1.00  0.00      PROA H
ATOM    317 HD13 LEU P  39     -57.686  13.972  14.515  1.00  0.00      PROA H
ATOM    318  CD2 LEU P  39     -59.755  15.750  13.823  1.00  0.00      PROA C
ATOM    319 HD21 LEU P  39     -60.581  16.482  13.950  1.00  0.00      PROA H
ATOM    320 HD22 LEU P  39     -59.387  15.694  12.777  1.00  0.00      PROA H
ATOM    321 HD23 LEU P  39     -58.846  16.207  14.270  1.00  0.00      PROA H
ATOM    322  C   LEU P  39     -62.787  14.275  15.011  1.00  0.00      PROA C
ATOM    323  O   LEU P  39     -62.759  14.141  16.242  1.00  0.00      PROA O
ATOM    324  N   VAL P  40     -63.410  15.324  14.407  1.00  0.00      PROA N
ATOM    325  HN  VAL P  40     -63.428  15.186  13.420  1.00  0.00      PROA H
ATOM    326  CA  VAL P  40     -64.175  16.313  15.060  1.00  0.00      PROA C
ATOM    327  HA  VAL P  40     -63.467  16.836  15.685  1.00  0.00      PROA H
ATOM    328  CB  VAL P  40     -64.710  17.432  14.092  1.00  0.00      PROA C
ATOM    329  HB  VAL P  40     -65.161  16.903  13.226  1.00  0.00      PROA H
ATOM    330  CG1 VAL P  40     -65.544  18.426  14.822  1.00  0.00      PROA C
ATOM    331 HG11 VAL P  40     -66.586  18.130  15.069  1.00  0.00      PROA H
ATOM    332 HG12 VAL P  40     -65.678  19.301  14.150  1.00  0.00      PROA H
ATOM    333 HG13 VAL P  40     -65.083  18.709  15.792  1.00  0.00      PROA H
ATOM    334  CG2 VAL P  40     -63.492  18.176  13.562  1.00  0.00      PROA C
ATOM    335 HG21 VAL P  40     -63.849  18.746  12.677  1.00  0.00      PROA H
ATOM    336 HG22 VAL P  40     -62.724  17.494  13.141  1.00  0.00      PROA H
ATOM    337 HG23 VAL P  40     -63.095  18.906  14.300  1.00  0.00      PROA H
ATOM    338  C   VAL P  40     -65.289  15.772  15.966  1.00  0.00      PROA C
ATOM    339  O   VAL P  40     -65.215  16.053  17.160  1.00  0.00      PROA O
ATOM    340  N   SER P  41     -66.347  15.048  15.467  1.00  0.00      PROA N
ATOM    341  HN  SER P  41     -66.366  14.970  14.473  1.00  0.00      PROA H
ATOM    342  CA  SER P  41     -67.539  14.423  16.224  1.00  0.00      PROA C
ATOM    343  HA  SER P  41     -68.106  15.250  16.625  1.00  0.00      PROA H
ATOM    344  CB  SER P  41     -68.394  13.562  15.227  1.00  0.00      PROA C
ATOM    345  HB1 SER P  41     -68.678  14.210  14.371  1.00  0.00      PROA H
ATOM    346  HB2 SER P  41     -69.252  13.209  15.839  1.00  0.00      PROA H
ATOM    347  OG  SER P  41     -67.667  12.498  14.620  1.00  0.00      PROA O
ATOM    348  HG1 SER P  41     -66.889  12.912  14.239  1.00  0.00      PROA H
ATOM    349  C   SER P  41     -67.122  13.526  17.346  1.00  0.00      PROA C
ATOM    350  O   SER P  41     -67.559  13.690  18.488  1.00  0.00      PROA O
ATOM    351  N   GLY P  42     -66.138  12.710  17.129  1.00  0.00      PROA N
ATOM    352  HN  GLY P  42     -65.721  12.654  16.225  1.00  0.00      PROA H
ATOM    353  CA  GLY P  42     -65.572  11.854  18.165  1.00  0.00      PROA C
ATOM    354  HA1 GLY P  42     -64.873  11.217  17.644  1.00  0.00      PROA H
ATOM    355  HA2 GLY P  42     -66.329  11.310  18.712  1.00  0.00      PROA H
ATOM    356  C   GLY P  42     -64.786  12.577  19.157  1.00  0.00      PROA C
ATOM    357  O   GLY P  42     -64.945  12.479  20.347  1.00  0.00      PROA O
ATOM    358  N   TRP P  43     -63.956  13.559  18.787  1.00  0.00      PROA N
ATOM    359  HN  TRP P  43     -63.614  13.776  17.876  1.00  0.00      PROA H
ATOM    360  CA  TRP P  43     -63.618  14.615  19.684  1.00  0.00      PROA C
ATOM    361  HA  TRP P  43     -63.081  14.114  20.476  1.00  0.00      PROA H
ATOM    362  CB  TRP P  43     -62.558  15.490  18.981  1.00  0.00      PROA C
ATOM    363  HB1 TRP P  43     -63.022  15.804  18.022  1.00  0.00      PROA H
ATOM    364  HB2 TRP P  43     -61.710  14.797  18.797  1.00  0.00      PROA H
ATOM    365  CG  TRP P  43     -62.077  16.789  19.666  1.00  0.00      PROA C
ATOM    366  CD1 TRP P  43     -61.631  16.974  20.925  1.00  0.00      PROA C
ATOM    367  HD1 TRP P  43     -61.507  16.204  21.672  1.00  0.00      PROA H
ATOM    368  NE1 TRP P  43     -61.174  18.233  21.083  1.00  0.00      PROA N
ATOM    369  HE1 TRP P  43     -60.808  18.598  21.911  1.00  0.00      PROA H
ATOM    370  CE2 TRP P  43     -61.451  18.939  19.925  1.00  0.00      PROA C
ATOM    371  CD2 TRP P  43     -62.072  18.084  19.088  1.00  0.00      PROA C
ATOM    372  CE3 TRP P  43     -62.708  18.610  18.001  1.00  0.00      PROA C
ATOM    373  HE3 TRP P  43     -63.473  18.006  17.534  1.00  0.00      PROA H
ATOM    374  CZ3 TRP P  43     -62.592  19.974  17.709  1.00  0.00      PROA C
ATOM    375  HZ3 TRP P  43     -62.997  20.419  16.812  1.00  0.00      PROA H
ATOM    376  CZ2 TRP P  43     -61.238  20.268  19.672  1.00  0.00      PROA C
ATOM    377  HZ2 TRP P  43     -60.600  20.839  20.330  1.00  0.00      PROA H
ATOM    378  CH2 TRP P  43     -61.730  20.707  18.458  1.00  0.00      PROA C
ATOM    379  HH2 TRP P  43     -61.647  21.765  18.255  1.00  0.00      PROA H
ATOM    380  C   TRP P  43     -64.630  15.443  20.421  1.00  0.00      PROA C
ATOM    381  O   TRP P  43     -64.447  15.530  21.636  1.00  0.00      PROA O
ATOM    382  N   VAL P  44     -65.751  15.977  19.884  1.00  0.00      PROA N
ATOM    383  HN  VAL P  44     -65.885  15.990  18.896  1.00  0.00      PROA H
ATOM    384  CA  VAL P  44     -66.855  16.649  20.576  1.00  0.00      PROA C
ATOM    385  HA  VAL P  44     -66.370  17.430  21.142  1.00  0.00      PROA H
ATOM    386  CB  VAL P  44     -67.895  17.301  19.605  1.00  0.00      PROA C
ATOM    387  HB  VAL P  44     -68.071  16.475  18.883  1.00  0.00      PROA H
ATOM    388  CG1 VAL P  44     -69.120  17.775  20.313  1.00  0.00      PROA C
ATOM    389 HG11 VAL P  44     -69.730  16.963  20.765  1.00  0.00      PROA H
ATOM    390 HG12 VAL P  44     -69.879  18.196  19.620  1.00  0.00      PROA H
ATOM    391 HG13 VAL P  44     -68.875  18.580  21.039  1.00  0.00      PROA H
ATOM    392  CG2 VAL P  44     -67.147  18.361  18.818  1.00  0.00      PROA C
ATOM    393 HG21 VAL P  44     -66.673  19.078  19.522  1.00  0.00      PROA H
ATOM    394 HG22 VAL P  44     -67.753  18.915  18.069  1.00  0.00      PROA H
ATOM    395 HG23 VAL P  44     -66.278  17.982  18.239  1.00  0.00      PROA H
ATOM    396  C   VAL P  44     -67.392  15.728  21.687  1.00  0.00      PROA C
ATOM    397  O   VAL P  44     -67.444  16.152  22.839  1.00  0.00      PROA O
ATOM    398  N   VAL P  45     -67.692  14.430  21.387  1.00  0.00      PROA N
ATOM    399  HN  VAL P  45     -67.582  14.109  20.449  1.00  0.00      PROA H
ATOM    400  CA  VAL P  45     -68.071  13.391  22.402  1.00  0.00      PROA C
ATOM    401  HA  VAL P  45     -68.852  13.881  22.964  1.00  0.00      PROA H
ATOM    402  CB  VAL P  45     -68.416  12.072  21.611  1.00  0.00      PROA C
ATOM    403  HB  VAL P  45     -67.624  11.620  20.976  1.00  0.00      PROA H
ATOM    404  CG1 VAL P  45     -68.748  10.981  22.673  1.00  0.00      PROA C
ATOM    405 HG11 VAL P  45     -67.819  10.588  23.139  1.00  0.00      PROA H
ATOM    406 HG12 VAL P  45     -69.289  10.131  22.205  1.00  0.00      PROA H
ATOM    407 HG13 VAL P  45     -69.492  11.296  23.435  1.00  0.00      PROA H
ATOM    408  CG2 VAL P  45     -69.619  12.387  20.657  1.00  0.00      PROA C
ATOM    409 HG21 VAL P  45     -69.988  11.417  20.260  1.00  0.00      PROA H
ATOM    410 HG22 VAL P  45     -69.239  13.069  19.867  1.00  0.00      PROA H
ATOM    411 HG23 VAL P  45     -70.540  12.732  21.174  1.00  0.00      PROA H
ATOM    412  C   VAL P  45     -66.997  13.068  23.375  1.00  0.00      PROA C
ATOM    413  O   VAL P  45     -67.206  12.982  24.564  1.00  0.00      PROA O
ATOM    414  N   LEU P  46     -65.725  12.869  22.960  1.00  0.00      PROA N
ATOM    415  HN  LEU P  46     -65.571  12.918  21.976  1.00  0.00      PROA H
ATOM    416  CA  LEU P  46     -64.620  12.564  23.937  1.00  0.00      PROA C
ATOM    417  HA  LEU P  46     -64.888  11.709  24.541  1.00  0.00      PROA H
ATOM    418  CB  LEU P  46     -63.327  12.500  23.128  1.00  0.00      PROA C
ATOM    419  HB1 LEU P  46     -63.242  13.464  22.582  1.00  0.00      PROA H
ATOM    420  HB2 LEU P  46     -63.578  11.849  22.264  1.00  0.00      PROA H
ATOM    421  CG  LEU P  46     -62.034  12.180  23.854  1.00  0.00      PROA C
ATOM    422  HG  LEU P  46     -61.760  12.933  24.624  1.00  0.00      PROA H
ATOM    423  CD1 LEU P  46     -61.793  10.800  24.512  1.00  0.00      PROA C
ATOM    424 HD11 LEU P  46     -61.768   9.971  23.772  1.00  0.00      PROA H
ATOM    425 HD12 LEU P  46     -62.603  10.698  25.265  1.00  0.00      PROA H
ATOM    426 HD13 LEU P  46     -60.767  10.832  24.938  1.00  0.00      PROA H
ATOM    427  CD2 LEU P  46     -60.745  12.394  22.952  1.00  0.00      PROA C
ATOM    428 HD21 LEU P  46     -60.676  11.625  22.153  1.00  0.00      PROA H
ATOM    429 HD22 LEU P  46     -59.870  12.268  23.624  1.00  0.00      PROA H
ATOM    430 HD23 LEU P  46     -60.819  13.443  22.592  1.00  0.00      PROA H
ATOM    431  C   LEU P  46     -64.373  13.732  24.942  1.00  0.00      PROA C
ATOM    432  O   LEU P  46     -64.161  13.549  26.169  1.00  0.00      PROA O
ATOM    433  N   GLY P  47     -64.487  14.971  24.409  1.00  0.00      PROA N
ATOM    434  HN  GLY P  47     -64.504  14.892  23.415  1.00  0.00      PROA H
ATOM    435  CA  GLY P  47     -64.490  16.229  25.101  1.00  0.00      PROA C
ATOM    436  HA1 GLY P  47     -64.538  17.016  24.363  1.00  0.00      PROA H
ATOM    437  HA2 GLY P  47     -63.634  16.289  25.756  1.00  0.00      PROA H
ATOM    438  C   GLY P  47     -65.619  16.298  26.036  1.00  0.00      PROA C
ATOM    439  O   GLY P  47     -65.402  16.680  27.232  1.00  0.00      PROA O
ATOM    440  N   TRP P  48     -66.849  16.048  25.630  1.00  0.00      PROA N
ATOM    441  HN  TRP P  48     -66.962  15.992  24.641  1.00  0.00      PROA H
ATOM    442  CA  TRP P  48     -68.045  16.113  26.481  1.00  0.00      PROA C
ATOM    443  HA  TRP P  48     -68.005  17.065  26.990  1.00  0.00      PROA H
ATOM    444  CB  TRP P  48     -69.366  15.939  25.677  1.00  0.00      PROA C
ATOM    445  HB1 TRP P  48     -69.362  14.934  25.203  1.00  0.00      PROA H
ATOM    446  HB2 TRP P  48     -69.342  16.734  24.902  1.00  0.00      PROA H
ATOM    447  CG  TRP P  48     -70.722  16.131  26.372  1.00  0.00      PROA C
ATOM    448  CD1 TRP P  48     -71.378  17.421  26.466  1.00  0.00      PROA C
ATOM    449  HD1 TRP P  48     -71.060  18.276  25.886  1.00  0.00      PROA H
ATOM    450  NE1 TRP P  48     -72.382  17.290  27.329  1.00  0.00      PROA N
ATOM    451  HE1 TRP P  48     -72.976  18.010  27.615  1.00  0.00      PROA H
ATOM    452  CE2 TRP P  48     -72.510  16.016  27.823  1.00  0.00      PROA C
ATOM    453  CD2 TRP P  48     -71.407  15.283  27.354  1.00  0.00      PROA C
ATOM    454  CE3 TRP P  48     -71.196  13.967  27.724  1.00  0.00      PROA C
ATOM    455  HE3 TRP P  48     -70.495  13.286  27.265  1.00  0.00      PROA H
ATOM    456  CZ3 TRP P  48     -72.049  13.436  28.689  1.00  0.00      PROA C
ATOM    457  HZ3 TRP P  48     -71.771  12.499  29.148  1.00  0.00      PROA H
ATOM    458  CZ2 TRP P  48     -73.424  15.424  28.627  1.00  0.00      PROA C
ATOM    459  HZ2 TRP P  48     -74.332  15.928  28.923  1.00  0.00      PROA H
ATOM    460  CH2 TRP P  48     -73.240  14.091  29.084  1.00  0.00      PROA C
ATOM    461  HH2 TRP P  48     -73.854  13.628  29.842  1.00  0.00      PROA H
ATOM    462  C   TRP P  48     -67.997  15.187  27.641  1.00  0.00      PROA C
ATOM    463  O   TRP P  48     -68.211  15.510  28.822  1.00  0.00      PROA O
ATOM    464  N   MET P  49     -67.620  13.938  27.391  1.00  0.00      PROA N
ATOM    465  HN  MET P  49     -67.521  13.639  26.445  1.00  0.00      PROA H
ATOM    466  CA  MET P  49     -67.593  12.917  28.404  1.00  0.00      PROA C
ATOM    467  HA  MET P  49     -68.593  13.003  28.802  1.00  0.00      PROA H
ATOM    468  CB  MET P  49     -67.398  11.472  27.811  1.00  0.00      PROA C
ATOM    469  HB1 MET P  49     -67.070  10.727  28.566  1.00  0.00      PROA H
ATOM    470  HB2 MET P  49     -66.622  11.641  27.034  1.00  0.00      PROA H
ATOM    471  CG  MET P  49     -68.771  11.055  27.252  1.00  0.00      PROA C
ATOM    472  HG1 MET P  49     -69.026  11.745  26.420  1.00  0.00      PROA H
ATOM    473  HG2 MET P  49     -69.493  11.067  28.096  1.00  0.00      PROA H
ATOM    474  SD  MET P  49     -68.701   9.367  26.469  1.00  0.00      PROA S
ATOM    475  CE  MET P  49     -68.311   8.454  27.990  1.00  0.00      PROA C
ATOM    476  HE1 MET P  49     -67.301   7.990  27.967  1.00  0.00      PROA H
ATOM    477  HE2 MET P  49     -68.986   7.579  28.106  1.00  0.00      PROA H
ATOM    478  HE3 MET P  49     -68.329   9.102  28.892  1.00  0.00      PROA H
ATOM    479  C   MET P  49     -66.532  13.111  29.470  1.00  0.00      PROA C
ATOM    480  O   MET P  49     -66.537  12.567  30.589  1.00  0.00      PROA O
ATOM    481  N   GLU P  50     -65.414  13.784  29.113  1.00  0.00      PROA N
ATOM    482  HN  GLU P  50     -65.075  13.862  28.179  1.00  0.00      PROA H
ATOM    483  CA  GLU P  50     -64.435  14.146  30.166  1.00  0.00      PROA C
ATOM    484  HA  GLU P  50     -64.168  13.239  30.687  1.00  0.00      PROA H
ATOM    485  CB  GLU P  50     -63.106  14.665  29.476  1.00  0.00      PROA C
ATOM    486  HB1 GLU P  50     -63.214  15.752  29.272  1.00  0.00      PROA H
ATOM    487  HB2 GLU P  50     -63.026  14.045  28.557  1.00  0.00      PROA H
ATOM    488  CG  GLU P  50     -61.854  14.346  30.274  1.00  0.00      PROA C
ATOM    489  HG1 GLU P  50     -61.767  13.253  30.455  1.00  0.00      PROA H
ATOM    490  HG2 GLU P  50     -61.945  14.727  31.314  1.00  0.00      PROA H
ATOM    491  CD  GLU P  50     -60.541  14.739  29.602  1.00  0.00      PROA C
ATOM    492  OE1 GLU P  50     -60.417  15.958  29.313  1.00  0.00      PROA O
ATOM    493  OE2 GLU P  50     -59.586  13.907  29.526  1.00  0.00      PROA O
ATOM    494  C   GLU P  50     -64.925  15.224  31.074  1.00  0.00      PROA C
ATOM    495  O   GLU P  50     -64.640  15.111  32.231  1.00  0.00      PROA O
ATOM    496  N   ASP P  51     -65.711  16.222  30.524  1.00  0.00      PROA N
ATOM    497  HN  ASP P  51     -65.985  16.114  29.572  1.00  0.00      PROA H
ATOM    498  CA  ASP P  51     -65.999  17.351  31.416  1.00  0.00      PROA C
ATOM    499  HA  ASP P  51     -65.353  17.333  32.281  1.00  0.00      PROA H
ATOM    500  CB  ASP P  51     -65.950  18.603  30.575  1.00  0.00      PROA C
ATOM    501  HB1 ASP P  51     -66.573  19.493  30.808  1.00  0.00      PROA H
ATOM    502  HB2 ASP P  51     -66.438  18.240  29.646  1.00  0.00      PROA H
ATOM    503  CG  ASP P  51     -64.581  19.081  30.282  1.00  0.00      PROA C
ATOM    504  OD1 ASP P  51     -64.501  19.958  29.318  1.00  0.00      PROA O
ATOM    505  OD2 ASP P  51     -63.570  18.738  30.981  1.00  0.00      PROA O
ATOM    506  C   ASP P  51     -67.389  17.097  31.949  1.00  0.00      PROA C
ATOM    507  O   ASP P  51     -67.936  18.085  32.540  1.00  0.00      PROA O
ATOM    508  N   ALA P  52     -67.959  15.845  31.972  1.00  0.00      PROA N
ATOM    509  HN  ALA P  52     -67.462  15.087  31.556  1.00  0.00      PROA H
ATOM    510  CA  ALA P  52     -69.277  15.484  32.292  1.00  0.00      PROA C
ATOM    511  HA  ALA P  52     -69.928  16.312  32.051  1.00  0.00      PROA H
ATOM    512  CB  ALA P  52     -69.698  14.265  31.543  1.00  0.00      PROA C
ATOM    513  HB1 ALA P  52     -70.772  14.062  31.348  1.00  0.00      PROA H
ATOM    514  HB2 ALA P  52     -69.389  13.357  32.105  1.00  0.00      PROA H
ATOM    515  HB3 ALA P  52     -69.117  14.324  30.598  1.00  0.00      PROA H
ATOM    516  C   ALA P  52     -69.347  15.280  33.794  1.00  0.00      PROA C
ATOM    517  O   ALA P  52     -68.370  14.912  34.333  1.00  0.00      PROA O
ATOM    518  N   GLN P  53     -70.533  15.493  34.410  1.00  0.00      PROA N
ATOM    519  HN  GLN P  53     -71.405  15.685  33.967  1.00  0.00      PROA H
ATOM    520  CA  GLN P  53     -70.667  15.217  35.837  1.00  0.00      PROA C
ATOM    521  HA  GLN P  53     -69.705  15.070  36.305  1.00  0.00      PROA H
ATOM    522  CB  GLN P  53     -71.459  16.243  36.581  1.00  0.00      PROA C
ATOM    523  HB1 GLN P  53     -72.067  15.891  37.441  1.00  0.00      PROA H
ATOM    524  HB2 GLN P  53     -72.331  16.521  35.951  1.00  0.00      PROA H
ATOM    525  CG  GLN P  53     -70.737  17.548  36.978  1.00  0.00      PROA C
ATOM    526  HG1 GLN P  53     -69.932  17.267  37.690  1.00  0.00      PROA H
ATOM    527  HG2 GLN P  53     -71.418  18.228  37.533  1.00  0.00      PROA H
ATOM    528  CD  GLN P  53     -70.224  18.434  35.849  1.00  0.00      PROA C
ATOM    529  OE1 GLN P  53     -70.987  18.944  34.966  1.00  0.00      PROA O
ATOM    530  NE2 GLN P  53     -68.883  18.622  35.858  1.00  0.00      PROA N
ATOM    531 HE21 GLN P  53     -68.469  19.039  35.048  1.00  0.00      PROA H
ATOM    532 HE22 GLN P  53     -68.379  18.476  36.709  1.00  0.00      PROA H
ATOM    533  C   GLN P  53     -71.292  13.823  36.036  1.00  0.00      PROA C
ATOM    534  O   GLN P  53     -72.398  13.582  35.536  1.00  0.00      PROA O
ATOM    535  N   ARG P  54     -70.589  12.939  36.650  1.00  0.00      PROA N
ATOM    536  HN  ARG P  54     -69.675  13.146  36.990  1.00  0.00      PROA H
ATOM    537  CA  ARG P  54     -70.880  11.525  36.898  1.00  0.00      PROA C
ATOM    538  HA  ARG P  54     -71.899  11.444  37.249  1.00  0.00      PROA H
ATOM    539  CB  ARG P  54     -70.499  10.561  35.694  1.00  0.00      PROA C
ATOM    540  HB1 ARG P  54     -70.703   9.518  36.019  1.00  0.00      PROA H
ATOM    541  HB2 ARG P  54     -69.409  10.649  35.498  1.00  0.00      PROA H
ATOM    542  CG  ARG P  54     -71.139  10.763  34.305  1.00  0.00      PROA C
ATOM    543  HG1 ARG P  54     -70.690   9.987  33.650  1.00  0.00      PROA H
ATOM    544  HG2 ARG P  54     -70.809  11.774  33.981  1.00  0.00      PROA H
ATOM    545  CD  ARG P  54     -72.633  10.455  34.384  1.00  0.00      PROA C
ATOM    546  HD1 ARG P  54     -73.140  11.039  35.181  1.00  0.00      PROA H
ATOM    547  HD2 ARG P  54     -72.908   9.393  34.561  1.00  0.00      PROA H
ATOM    548  NE  ARG P  54     -73.243  10.764  32.999  1.00  0.00      PROA N
ATOM    549  HE  ARG P  54     -73.463  10.045  32.340  1.00  0.00      PROA H
ATOM    550  CZ  ARG P  54     -74.046  11.811  32.861  1.00  0.00      PROA C
ATOM    551  NH1 ARG P  54     -74.090  12.850  33.647  1.00  0.00      PROA N
ATOM    552 HH11 ARG P  54     -73.515  12.879  34.465  1.00  0.00      PROA H
ATOM    553 HH12 ARG P  54     -74.680  13.626  33.424  1.00  0.00      PROA H
ATOM    554  NH2 ARG P  54     -74.953  11.669  31.877  1.00  0.00      PROA N
ATOM    555 HH21 ARG P  54     -74.956  10.759  31.461  1.00  0.00      PROA H
ATOM    556 HH22 ARG P  54     -75.536  12.435  31.608  1.00  0.00      PROA H
ATOM    557  C   ARG P  54     -70.008  11.204  38.015  1.00  0.00      PROA C
ATOM    558  O   ARG P  54     -69.027  11.949  38.196  1.00  0.00      PROA O
ATOM    559  N   LEU P  55     -70.305  10.159  38.820  1.00  0.00      PROA N
ATOM    560  HN  LEU P  55     -70.993   9.488  38.553  1.00  0.00      PROA H
ATOM    561  CA  LEU P  55     -69.426   9.704  39.872  1.00  0.00      PROA C
ATOM    562  HA  LEU P  55     -69.258  10.549  40.522  1.00  0.00      PROA H
ATOM    563  CB  LEU P  55     -70.095   8.612  40.601  1.00  0.00      PROA C
ATOM    564  HB1 LEU P  55     -69.462   7.716  40.773  1.00  0.00      PROA H
ATOM    565  HB2 LEU P  55     -70.806   8.197  39.855  1.00  0.00      PROA H
ATOM    566  CG  LEU P  55     -70.775   8.907  41.950  1.00  0.00      PROA C
ATOM    567  HG  LEU P  55     -69.929   9.262  42.577  1.00  0.00      PROA H
ATOM    568  CD1 LEU P  55     -71.800   9.950  41.777  1.00  0.00      PROA C
ATOM    569 HD11 LEU P  55     -72.425  10.231  42.652  1.00  0.00      PROA H
ATOM    570 HD12 LEU P  55     -72.625   9.654  41.094  1.00  0.00      PROA H
ATOM    571 HD13 LEU P  55     -71.467  10.913  41.334  1.00  0.00      PROA H
ATOM    572  CD2 LEU P  55     -71.394   7.757  42.723  1.00  0.00      PROA C
ATOM    573 HD21 LEU P  55     -72.034   7.172  42.028  1.00  0.00      PROA H
ATOM    574 HD22 LEU P  55     -71.937   8.092  43.632  1.00  0.00      PROA H
ATOM    575 HD23 LEU P  55     -70.630   7.084  43.168  1.00  0.00      PROA H
ATOM    576  C   LEU P  55     -68.020   9.269  39.366  1.00  0.00      PROA C
ATOM    577  O   LEU P  55     -67.876   8.718  38.236  1.00  0.00      PROA O
ATOM    578  N   PRO P  56     -66.899   9.562  40.021  1.00  0.00      PROA N
ATOM    579  CD  PRO P  56     -66.889  10.469  41.213  1.00  0.00      PROA C
ATOM    580  HD1 PRO P  56     -67.681  10.214  41.949  1.00  0.00      PROA H
ATOM    581  HD2 PRO P  56     -67.019  11.523  40.885  1.00  0.00      PROA H
ATOM    582  CA  PRO P  56     -65.541   9.304  39.587  1.00  0.00      PROA C
ATOM    583  HA  PRO P  56     -65.320   9.378  38.532  1.00  0.00      PROA H
ATOM    584  CB  PRO P  56     -64.735  10.302  40.453  1.00  0.00      PROA C
ATOM    585  HB1 PRO P  56     -64.790  11.244  39.868  1.00  0.00      PROA H
ATOM    586  HB2 PRO P  56     -63.649  10.066  40.447  1.00  0.00      PROA H
ATOM    587  CG  PRO P  56     -65.518  10.334  41.790  1.00  0.00      PROA C
ATOM    588  HG1 PRO P  56     -65.435   9.317  42.229  1.00  0.00      PROA H
ATOM    589  HG2 PRO P  56     -65.132  11.085  42.512  1.00  0.00      PROA H
ATOM    590  C   PRO P  56     -65.347   7.752  40.005  1.00  0.00      PROA C
ATOM    591  O   PRO P  56     -66.129   7.255  40.801  1.00  0.00      PROA O
ATOM    592  N   LEU P  57     -64.294   7.091  39.457  1.00  0.00      PROA N
ATOM    593  HN  LEU P  57     -63.736   7.541  38.764  1.00  0.00      PROA H
ATOM    594  CA  LEU P  57     -63.961   5.658  39.632  1.00  0.00      PROA C
ATOM    595  HA  LEU P  57     -64.842   5.093  39.365  1.00  0.00      PROA H
ATOM    596  CB  LEU P  57     -62.810   5.240  38.777  1.00  0.00      PROA C
ATOM    597  HB1 LEU P  57     -62.584   4.154  38.833  1.00  0.00      PROA H
ATOM    598  HB2 LEU P  57     -61.955   5.884  39.075  1.00  0.00      PROA H
ATOM    599  CG  LEU P  57     -63.043   5.484  37.222  1.00  0.00      PROA C
ATOM    600  HG  LEU P  57     -63.242   6.551  36.987  1.00  0.00      PROA H
ATOM    601  CD1 LEU P  57     -61.764   5.082  36.423  1.00  0.00      PROA C
ATOM    602 HD11 LEU P  57     -61.529   4.014  36.620  1.00  0.00      PROA H
ATOM    603 HD12 LEU P  57     -60.890   5.696  36.728  1.00  0.00      PROA H
ATOM    604 HD13 LEU P  57     -61.850   5.174  35.319  1.00  0.00      PROA H
ATOM    605  CD2 LEU P  57     -64.073   4.512  36.619  1.00  0.00      PROA C
ATOM    606 HD21 LEU P  57     -63.896   3.439  36.850  1.00  0.00      PROA H
ATOM    607 HD22 LEU P  57     -64.280   4.746  35.553  1.00  0.00      PROA H
ATOM    608 HD23 LEU P  57     -65.053   4.888  36.981  1.00  0.00      PROA H
ATOM    609  C   LEU P  57     -63.779   5.269  41.073  1.00  0.00      PROA C
ATOM    610  O   LEU P  57     -62.776   5.622  41.627  1.00  0.00      PROA O
ATOM    611  N   SER P  58     -64.823   4.580  41.655  1.00  0.00      PROA N
ATOM    612  HN  SER P  58     -65.546   4.235  41.062  1.00  0.00      PROA H
ATOM    613  CA  SER P  58     -64.871   4.316  43.127  1.00  0.00      PROA C
ATOM    614  HA  SER P  58     -63.878   4.146  43.518  1.00  0.00      PROA H
ATOM    615  CB  SER P  58     -65.268   5.641  43.973  1.00  0.00      PROA C
ATOM    616  HB1 SER P  58     -64.364   6.282  43.891  1.00  0.00      PROA H
ATOM    617  HB2 SER P  58     -65.531   5.475  45.039  1.00  0.00      PROA H
ATOM    618  OG  SER P  58     -66.292   6.359  43.308  1.00  0.00      PROA O
ATOM    619  HG1 SER P  58     -65.884   6.607  42.475  1.00  0.00      PROA H
ATOM    620  C   SER P  58     -65.812   3.175  43.575  1.00  0.00      PROA C
ATOM    621  O   SER P  58     -66.132   2.952  44.731  1.00  0.00      PROA O
ATOM    622  N   LYS P  59     -66.357   2.392  42.616  1.00  0.00      PROA N
ATOM    623  HN  LYS P  59     -66.227   2.648  41.661  1.00  0.00      PROA H
ATOM    624  CA  LYS P  59     -67.063   1.165  42.882  1.00  0.00      PROA C
ATOM    625  HA  LYS P  59     -67.458   1.235  43.884  1.00  0.00      PROA H
ATOM    626  CB  LYS P  59     -68.302   1.037  41.940  1.00  0.00      PROA C
ATOM    627  HB1 LYS P  59     -68.923   0.142  42.157  1.00  0.00      PROA H
ATOM    628  HB2 LYS P  59     -68.057   0.996  40.857  1.00  0.00      PROA H
ATOM    629  CG  LYS P  59     -69.284   2.232  42.046  1.00  0.00      PROA C
ATOM    630  HG1 LYS P  59     -69.977   2.107  41.186  1.00  0.00      PROA H
ATOM    631  HG2 LYS P  59     -68.785   3.172  41.728  1.00  0.00      PROA H
ATOM    632  CD  LYS P  59     -69.975   2.302  43.446  1.00  0.00      PROA C
ATOM    633  HD1 LYS P  59     -69.278   2.633  44.245  1.00  0.00      PROA H
ATOM    634  HD2 LYS P  59     -70.398   1.337  43.800  1.00  0.00      PROA H
ATOM    635  CE  LYS P  59     -71.266   3.116  43.310  1.00  0.00      PROA C
ATOM    636  HE1 LYS P  59     -71.810   3.285  44.264  1.00  0.00      PROA H
ATOM    637  HE2 LYS P  59     -71.952   2.537  42.656  1.00  0.00      PROA H
ATOM    638  NZ  LYS P  59     -71.018   4.425  42.707  1.00  0.00      PROA N
ATOM    639  HZ1 LYS P  59     -71.734   5.112  43.017  1.00  0.00      PROA H
ATOM    640  HZ2 LYS P  59     -70.958   4.331  41.673  1.00  0.00      PROA H
ATOM    641  HZ3 LYS P  59     -70.131   4.845  43.051  1.00  0.00      PROA H
ATOM    642  C   LYS P  59     -66.309  -0.140  42.598  1.00  0.00      PROA C
ATOM    643  O   LYS P  59     -65.991  -0.455  41.439  1.00  0.00      PROA O
ATOM    644  N   LEU P  60     -66.244  -0.959  43.607  1.00  0.00      PROA N
ATOM    645  HN  LEU P  60     -66.471  -0.556  44.490  1.00  0.00      PROA H
ATOM    646  CA  LEU P  60     -65.133  -1.886  43.538  1.00  0.00      PROA C
ATOM    647  HA  LEU P  60     -64.494  -1.757  42.677  1.00  0.00      PROA H
ATOM    648  CB  LEU P  60     -64.172  -1.809  44.787  1.00  0.00      PROA C
ATOM    649  HB1 LEU P  60     -63.368  -2.531  44.531  1.00  0.00      PROA H
ATOM    650  HB2 LEU P  60     -64.563  -2.112  45.782  1.00  0.00      PROA H
ATOM    651  CG  LEU P  60     -63.512  -0.364  45.000  1.00  0.00      PROA C
ATOM    652  HG  LEU P  60     -64.416   0.277  45.071  1.00  0.00      PROA H
ATOM    653  CD1 LEU P  60     -62.685  -0.409  46.233  1.00  0.00      PROA C
ATOM    654 HD11 LEU P  60     -61.976   0.445  46.290  1.00  0.00      PROA H
ATOM    655 HD12 LEU P  60     -61.974  -1.261  46.288  1.00  0.00      PROA H
ATOM    656 HD13 LEU P  60     -63.311  -0.497  47.146  1.00  0.00      PROA H
ATOM    657  CD2 LEU P  60     -62.647   0.019  43.753  1.00  0.00      PROA C
ATOM    658 HD21 LEU P  60     -61.857  -0.760  43.719  1.00  0.00      PROA H
ATOM    659 HD22 LEU P  60     -62.148   0.997  43.925  1.00  0.00      PROA H
ATOM    660 HD23 LEU P  60     -63.186  -0.015  42.782  1.00  0.00      PROA H
ATOM    661  C   LEU P  60     -65.813  -3.328  43.558  1.00  0.00      PROA C
ATOM    662  O   LEU P  60     -66.544  -3.678  44.494  1.00  0.00      PROA O
ATOM    663  N   VAL P  61     -65.495  -4.099  42.527  1.00  0.00      PROA N
ATOM    664  HN  VAL P  61     -65.006  -3.779  41.720  1.00  0.00      PROA H
ATOM    665  CA  VAL P  61     -65.894  -5.431  42.490  1.00  0.00      PROA C
ATOM    666  HA  VAL P  61     -66.321  -5.690  43.448  1.00  0.00      PROA H
ATOM    667  CB  VAL P  61     -66.826  -5.704  41.376  1.00  0.00      PROA C
ATOM    668  HB  VAL P  61     -66.281  -5.531  40.424  1.00  0.00      PROA H
ATOM    669  CG1 VAL P  61     -67.257  -7.139  41.459  1.00  0.00      PROA C
ATOM    670 HG11 VAL P  61     -66.343  -7.737  41.256  1.00  0.00      PROA H
ATOM    671 HG12 VAL P  61     -68.012  -7.373  40.678  1.00  0.00      PROA H
ATOM    672 HG13 VAL P  61     -67.575  -7.420  42.486  1.00  0.00      PROA H
ATOM    673  CG2 VAL P  61     -68.061  -4.782  41.323  1.00  0.00      PROA C
ATOM    674 HG21 VAL P  61     -68.457  -4.515  42.326  1.00  0.00      PROA H
ATOM    675 HG22 VAL P  61     -68.863  -5.256  40.717  1.00  0.00      PROA H
ATOM    676 HG23 VAL P  61     -67.848  -3.811  40.828  1.00  0.00      PROA H
ATOM    677  C   VAL P  61     -64.650  -6.281  42.281  1.00  0.00      PROA C
ATOM    678  O   VAL P  61     -63.970  -6.192  41.233  1.00  0.00      PROA O
ATOM    679  N   LEU P  62     -64.460  -7.194  43.232  1.00  0.00      PROA N
ATOM    680  HN  LEU P  62     -65.109  -7.172  43.989  1.00  0.00      PROA H
ATOM    681  CA  LEU P  62     -63.521  -8.237  43.138  1.00  0.00      PROA C
ATOM    682  HA  LEU P  62     -62.716  -7.853  42.530  1.00  0.00      PROA H
ATOM    683  CB  LEU P  62     -62.941  -8.725  44.501  1.00  0.00      PROA C
ATOM    684  HB1 LEU P  62     -63.743  -9.268  45.045  1.00  0.00      PROA H
ATOM    685  HB2 LEU P  62     -62.527  -7.919  45.144  1.00  0.00      PROA H
ATOM    686  CG  LEU P  62     -61.859  -9.812  44.427  1.00  0.00      PROA C
ATOM    687  HG  LEU P  62     -62.265 -10.732  43.955  1.00  0.00      PROA H
ATOM    688  CD1 LEU P  62     -60.605  -9.381  43.643  1.00  0.00      PROA C
ATOM    689 HD11 LEU P  62     -60.325  -8.364  43.990  1.00  0.00      PROA H
ATOM    690 HD12 LEU P  62     -60.734  -9.387  42.540  1.00  0.00      PROA H
ATOM    691 HD13 LEU P  62     -59.725 -10.007  43.906  1.00  0.00      PROA H
ATOM    692  CD2 LEU P  62     -61.458 -10.200  45.860  1.00  0.00      PROA C
ATOM    693 HD21 LEU P  62     -61.123  -9.418  46.574  1.00  0.00      PROA H
ATOM    694 HD22 LEU P  62     -60.682 -10.994  45.830  1.00  0.00      PROA H
ATOM    695 HD23 LEU P  62     -62.300 -10.664  46.416  1.00  0.00      PROA H
ATOM    696  C   LEU P  62     -64.154  -9.306  42.296  1.00  0.00      PROA C
ATOM    697  O   LEU P  62     -65.235  -9.733  42.641  1.00  0.00      PROA O
ATOM    698  N   THR P  63     -63.677  -9.660  41.137  1.00  0.00      PROA N
ATOM    699  HN  THR P  63     -62.891  -9.107  40.871  1.00  0.00      PROA H
ATOM    700  CA  THR P  63     -64.311 -10.524  40.195  1.00  0.00      PROA C
ATOM    701  HA  THR P  63     -65.111 -11.059  40.686  1.00  0.00      PROA H
ATOM    702  CB  THR P  63     -64.921  -9.774  39.025  1.00  0.00      PROA C
ATOM    703  HB  THR P  63     -65.479  -8.900  39.425  1.00  0.00      PROA H
ATOM    704  OG1 THR P  63     -65.837 -10.556  38.252  1.00  0.00      PROA O
ATOM    705  HG1 THR P  63     -66.573 -10.680  38.856  1.00  0.00      PROA H
ATOM    706  CG2 THR P  63     -63.802  -9.278  38.094  1.00  0.00      PROA C
ATOM    707 HG21 THR P  63     -63.165 -10.129  37.772  1.00  0.00      PROA H
ATOM    708 HG22 THR P  63     -63.151  -8.452  38.453  1.00  0.00      PROA H
ATOM    709 HG23 THR P  63     -64.209  -8.853  37.151  1.00  0.00      PROA H
ATOM    710  C   THR P  63     -63.457 -11.689  39.778  1.00  0.00      PROA C
ATOM    711  O   THR P  63     -62.216 -11.631  39.708  1.00  0.00      PROA O
ATOM    712  N   GLY P  64     -64.144 -12.874  39.588  1.00  0.00      PROA N
ATOM    713  HN  GLY P  64     -65.123 -12.894  39.774  1.00  0.00      PROA H
ATOM    714  CA  GLY P  64     -63.459 -14.199  39.401  1.00  0.00      PROA C
ATOM    715  HA1 GLY P  64     -62.622 -13.865  38.806  1.00  0.00      PROA H
ATOM    716  HA2 GLY P  64     -64.152 -14.850  38.889  1.00  0.00      PROA H
ATOM    717  C   GLY P  64     -62.906 -14.800  40.668  1.00  0.00      PROA C
ATOM    718  O   GLY P  64     -63.042 -14.198  41.718  1.00  0.00      PROA O
ATOM    719  N   GLU P  65     -62.262 -16.021  40.522  1.00  0.00      PROA N
ATOM    720  HN  GLU P  65     -62.286 -16.431  39.613  1.00  0.00      PROA H
ATOM    721  CA  GLU P  65     -61.701 -16.931  41.571  1.00  0.00      PROA C
ATOM    722  HA  GLU P  65     -62.496 -17.273  42.217  1.00  0.00      PROA H
ATOM    723  CB  GLU P  65     -61.039 -18.080  40.896  1.00  0.00      PROA C
ATOM    724  HB1 GLU P  65     -60.543 -18.775  41.608  1.00  0.00      PROA H
ATOM    725  HB2 GLU P  65     -60.322 -17.665  40.156  1.00  0.00      PROA H
ATOM    726  CG  GLU P  65     -62.064 -19.083  40.275  1.00  0.00      PROA C
ATOM    727  HG1 GLU P  65     -62.996 -19.106  40.880  1.00  0.00      PROA H
ATOM    728  HG2 GLU P  65     -61.656 -20.107  40.409  1.00  0.00      PROA H
ATOM    729  CD  GLU P  65     -62.222 -18.823  38.802  1.00  0.00      PROA C
ATOM    730  OE1 GLU P  65     -62.674 -17.772  38.327  1.00  0.00      PROA O
ATOM    731  OE2 GLU P  65     -61.928 -19.774  38.106  1.00  0.00      PROA O
ATOM    732  C   GLU P  65     -60.792 -16.296  42.458  1.00  0.00      PROA C
ATOM    733  O   GLU P  65     -60.000 -15.399  42.048  1.00  0.00      PROA O
ATOM    734  N   ARG P  66     -60.721 -16.680  43.790  1.00  0.00      PROA N
ATOM    735  HN  ARG P  66     -61.411 -17.387  43.923  1.00  0.00      PROA H
ATOM    736  CA  ARG P  66     -59.747 -16.301  44.791  1.00  0.00      PROA C
ATOM    737  HA  ARG P  66     -58.811 -16.483  44.285  1.00  0.00      PROA H
ATOM    738  CB  ARG P  66     -59.764 -14.838  45.114  1.00  0.00      PROA C
ATOM    739  HB1 ARG P  66     -59.548 -14.267  44.186  1.00  0.00      PROA H
ATOM    740  HB2 ARG P  66     -58.977 -14.581  45.855  1.00  0.00      PROA H
ATOM    741  CG  ARG P  66     -61.056 -14.301  45.711  1.00  0.00      PROA C
ATOM    742  HG1 ARG P  66     -60.723 -13.399  46.269  1.00  0.00      PROA H
ATOM    743  HG2 ARG P  66     -61.358 -15.020  46.502  1.00  0.00      PROA H
ATOM    744  CD  ARG P  66     -62.146 -13.963  44.687  1.00  0.00      PROA C
ATOM    745  HD1 ARG P  66     -62.462 -14.904  44.188  1.00  0.00      PROA H
ATOM    746  HD2 ARG P  66     -61.709 -13.218  43.988  1.00  0.00      PROA H
ATOM    747  NE  ARG P  66     -63.249 -13.459  45.534  1.00  0.00      PROA N
ATOM    748  HE  ARG P  66     -63.249 -13.495  46.533  1.00  0.00      PROA H
ATOM    749  CZ  ARG P  66     -64.463 -13.224  45.052  1.00  0.00      PROA C
ATOM    750  NH1 ARG P  66     -64.744 -13.242  43.755  1.00  0.00      PROA N
ATOM    751 HH11 ARG P  66     -65.644 -12.953  43.427  1.00  0.00      PROA H
ATOM    752 HH12 ARG P  66     -64.114 -13.592  43.062  1.00  0.00      PROA H
ATOM    753  NH2 ARG P  66     -65.441 -12.910  45.857  1.00  0.00      PROA N
ATOM    754 HH21 ARG P  66     -65.252 -12.980  46.836  1.00  0.00      PROA H
ATOM    755 HH22 ARG P  66     -66.364 -13.058  45.502  1.00  0.00      PROA H
ATOM    756  C   ARG P  66     -59.747 -17.239  46.028  1.00  0.00      PROA C
ATOM    757  O   ARG P  66     -60.532 -18.174  46.091  1.00  0.00      PROA O
ATOM    758  N   HSD P  67     -58.805 -17.104  46.956  1.00  0.00      PROA N
ATOM    759  HN  HSD P  67     -57.985 -16.569  46.767  1.00  0.00      PROA H
ATOM    760  CA  HSD P  67     -58.884 -17.880  48.215  1.00  0.00      PROA C
ATOM    761  HA  HSD P  67     -59.919 -18.111  48.419  1.00  0.00      PROA H
ATOM    762  CB  HSD P  67     -57.954 -19.084  48.235  1.00  0.00      PROA C
ATOM    763  HB1 HSD P  67     -56.955 -18.881  48.677  1.00  0.00      PROA H
ATOM    764  HB2 HSD P  67     -57.701 -19.341  47.185  1.00  0.00      PROA H
ATOM    765  ND1 HSD P  67     -59.835 -20.752  48.609  1.00  0.00      PROA N
ATOM    766  HD1 HSD P  67     -60.410 -20.524  47.824  1.00  0.00      PROA H
ATOM    767  CG  HSD P  67     -58.627 -20.180  48.957  1.00  0.00      PROA C
ATOM    768  CE1 HSD P  67     -60.284 -21.473  49.704  1.00  0.00      PROA C
ATOM    769  HE1 HSD P  67     -61.230 -22.010  49.638  1.00  0.00      PROA H
ATOM    770  NE2 HSD P  67     -59.376 -21.399  50.631  1.00  0.00      PROA N
ATOM    771  CD2 HSD P  67     -58.346 -20.617  50.175  1.00  0.00      PROA C
ATOM    772  HD2 HSD P  67     -57.554 -20.374  50.872  1.00  0.00      PROA H
ATOM    773  C   HSD P  67     -58.589 -17.006  49.380  1.00  0.00      PROA C
ATOM    774  O   HSD P  67     -59.405 -16.869  50.257  1.00  0.00      PROA O
ATOM    775  N   TYR P  68     -57.359 -16.438  49.408  1.00  0.00      PROA N
ATOM    776  HN  TYR P  68     -56.750 -16.361  48.622  1.00  0.00      PROA H
ATOM    777  CA  TYR P  68     -56.896 -15.769  50.612  1.00  0.00      PROA C
ATOM    778  HA  TYR P  68     -57.428 -16.047  51.510  1.00  0.00      PROA H
ATOM    779  CB  TYR P  68     -55.432 -15.980  50.876  1.00  0.00      PROA C
ATOM    780  HB1 TYR P  68     -55.131 -15.525  51.844  1.00  0.00      PROA H
ATOM    781  HB2 TYR P  68     -54.757 -15.870  50.000  1.00  0.00      PROA H
ATOM    782  CG  TYR P  68     -55.303 -17.432  51.213  1.00  0.00      PROA C
ATOM    783  CD1 TYR P  68     -54.859 -18.324  50.217  1.00  0.00      PROA C
ATOM    784  HD1 TYR P  68     -54.593 -18.062  49.204  1.00  0.00      PROA H
ATOM    785  CE1 TYR P  68     -54.767 -19.745  50.515  1.00  0.00      PROA C
ATOM    786  HE1 TYR P  68     -54.398 -20.378  49.721  1.00  0.00      PROA H
ATOM    787  CZ  TYR P  68     -54.954 -20.203  51.821  1.00  0.00      PROA C
ATOM    788  OH  TYR P  68     -54.919 -21.600  52.014  1.00  0.00      PROA O
ATOM    789  HH  TYR P  68     -54.485 -21.929  51.224  1.00  0.00      PROA H
ATOM    790  CD2 TYR P  68     -55.563 -17.992  52.523  1.00  0.00      PROA C
ATOM    791  HD2 TYR P  68     -55.849 -17.302  53.303  1.00  0.00      PROA H
ATOM    792  CE2 TYR P  68     -55.316 -19.296  52.814  1.00  0.00      PROA C
ATOM    793  HE2 TYR P  68     -55.580 -19.663  53.794  1.00  0.00      PROA H
ATOM    794  C   TYR P  68     -57.331 -14.277  50.508  1.00  0.00      PROA C
ATOM    795  O   TYR P  68     -57.495 -13.662  51.551  1.00  0.00      PROA O
ATOM    796  N   THR P  69     -57.488 -13.740  49.252  1.00  0.00      PROA N
ATOM    797  HN  THR P  69     -57.466 -14.318  48.440  1.00  0.00      PROA H
ATOM    798  CA  THR P  69     -57.752 -12.338  48.887  1.00  0.00      PROA C
ATOM    799  HA  THR P  69     -57.085 -11.743  49.493  1.00  0.00      PROA H
ATOM    800  CB  THR P  69     -57.566 -11.997  47.454  1.00  0.00      PROA C
ATOM    801  HB  THR P  69     -58.236 -12.642  46.845  1.00  0.00      PROA H
ATOM    802  OG1 THR P  69     -56.230 -12.340  47.059  1.00  0.00      PROA O
ATOM    803  HG1 THR P  69     -56.429 -13.236  46.774  1.00  0.00      PROA H
ATOM    804  CG2 THR P  69     -57.818 -10.414  47.170  1.00  0.00      PROA C
ATOM    805 HG21 THR P  69     -57.050  -9.782  47.665  1.00  0.00      PROA H
ATOM    806 HG22 THR P  69     -58.755  -9.938  47.529  1.00  0.00      PROA H
ATOM    807 HG23 THR P  69     -57.897 -10.301  46.068  1.00  0.00      PROA H
ATOM    808  C   THR P  69     -59.179 -11.876  49.203  1.00  0.00      PROA C
ATOM    809  O   THR P  69     -60.197 -12.541  48.923  1.00  0.00      PROA O
ATOM    810  N   ARG P  70     -59.203 -10.683  49.786  1.00  0.00      PROA N
ATOM    811  HN  ARG P  70     -58.343 -10.199  49.929  1.00  0.00      PROA H
ATOM    812  CA  ARG P  70     -60.404 -10.073  50.179  1.00  0.00      PROA C
ATOM    813  HA  ARG P  70     -61.261 -10.653  49.872  1.00  0.00      PROA H
ATOM    814  CB  ARG P  70     -60.560 -10.070  51.749  1.00  0.00      PROA C
ATOM    815  HB1 ARG P  70     -61.401  -9.442  52.113  1.00  0.00      PROA H
ATOM    816  HB2 ARG P  70     -59.658  -9.589  52.185  1.00  0.00      PROA H
ATOM    817  CG  ARG P  70     -60.740 -11.495  52.280  1.00  0.00      PROA C
ATOM    818  HG1 ARG P  70     -59.819 -12.065  52.030  1.00  0.00      PROA H
ATOM    819  HG2 ARG P  70     -61.591 -12.001  51.776  1.00  0.00      PROA H
ATOM    820  CD  ARG P  70     -60.838 -11.470  53.813  1.00  0.00      PROA C
ATOM    821  HD1 ARG P  70     -61.721 -10.894  54.165  1.00  0.00      PROA H
ATOM    822  HD2 ARG P  70     -59.918 -10.993  54.212  1.00  0.00      PROA H
ATOM    823  NE  ARG P  70     -60.830 -13.002  54.103  1.00  0.00      PROA N
ATOM    824  HE  ARG P  70     -60.956 -13.638  53.341  1.00  0.00      PROA H
ATOM    825  CZ  ARG P  70     -60.779 -13.569  55.283  1.00  0.00      PROA C
ATOM    826  NH1 ARG P  70     -60.699 -12.914  56.432  1.00  0.00      PROA N
ATOM    827 HH11 ARG P  70     -60.678 -11.917  56.362  1.00  0.00      PROA H
ATOM    828 HH12 ARG P  70     -60.880 -13.474  57.240  1.00  0.00      PROA H
ATOM    829  NH2 ARG P  70     -60.985 -14.861  55.362  1.00  0.00      PROA N
ATOM    830 HH21 ARG P  70     -61.395 -15.218  54.523  1.00  0.00      PROA H
ATOM    831 HH22 ARG P  70     -61.337 -15.189  56.239  1.00  0.00      PROA H
ATOM    832  C   ARG P  70     -60.771  -8.686  49.592  1.00  0.00      PROA C
ATOM    833  O   ARG P  70     -59.983  -8.143  48.832  1.00  0.00      PROA O
ATOM    834  N   ASN P  71     -62.001  -8.195  49.850  1.00  0.00      PROA N
ATOM    835  HN  ASN P  71     -62.646  -8.788  50.326  1.00  0.00      PROA H
ATOM    836  CA  ASN P  71     -62.438  -6.893  49.363  1.00  0.00      PROA C
ATOM    837  HA  ASN P  71     -62.484  -6.857  48.285  1.00  0.00      PROA H
ATOM    838  CB  ASN P  71     -63.883  -6.769  49.816  1.00  0.00      PROA C
ATOM    839  HB1 ASN P  71     -64.384  -5.820  49.530  1.00  0.00      PROA H
ATOM    840  HB2 ASN P  71     -63.894  -6.981  50.907  1.00  0.00      PROA H
ATOM    841  CG  ASN P  71     -64.640  -7.842  49.077  1.00  0.00      PROA C
ATOM    842  OD1 ASN P  71     -65.066  -8.771  49.728  1.00  0.00      PROA O
ATOM    843  ND2 ASN P  71     -64.963  -7.643  47.840  1.00  0.00      PROA N
ATOM    844 HD21 ASN P  71     -65.415  -8.365  47.316  1.00  0.00      PROA H
ATOM    845 HD22 ASN P  71     -64.955  -6.691  47.534  1.00  0.00      PROA H
ATOM    846  C   ASN P  71     -61.680  -5.773  50.028  1.00  0.00      PROA C
ATOM    847  O   ASN P  71     -61.409  -4.672  49.415  1.00  0.00      PROA O
ATOM    848  N   ASP P  72     -61.297  -6.008  51.285  1.00  0.00      PROA N
ATOM    849  HN  ASP P  72     -61.582  -6.871  51.696  1.00  0.00      PROA H
ATOM    850  CA  ASP P  72     -60.524  -5.154  52.052  1.00  0.00      PROA C
ATOM    851  HA  ASP P  72     -61.027  -4.223  52.264  1.00  0.00      PROA H
ATOM    852  CB  ASP P  72     -60.529  -5.865  53.460  1.00  0.00      PROA C
ATOM    853  HB1 ASP P  72     -59.716  -5.431  54.081  1.00  0.00      PROA H
ATOM    854  HB2 ASP P  72     -60.247  -6.934  53.350  1.00  0.00      PROA H
ATOM    855  CG  ASP P  72     -61.752  -5.622  54.290  1.00  0.00      PROA C
ATOM    856  OD1 ASP P  72     -62.068  -6.493  55.174  1.00  0.00      PROA O
ATOM    857  OD2 ASP P  72     -62.335  -4.514  54.233  1.00  0.00      PROA O
ATOM    858  C   ASP P  72     -59.095  -4.782  51.578  1.00  0.00      PROA C
ATOM    859  O   ASP P  72     -58.644  -3.661  51.756  1.00  0.00      PROA O
ATOM    860  N   ASP P  73     -58.522  -5.717  50.898  1.00  0.00      PROA N
ATOM    861  HN  ASP P  73     -59.000  -6.570  50.702  1.00  0.00      PROA H
ATOM    862  CA  ASP P  73     -57.213  -5.615  50.379  1.00  0.00      PROA C
ATOM    863  HA  ASP P  73     -56.475  -5.144  51.012  1.00  0.00      PROA H
ATOM    864  CB  ASP P  73     -56.705  -7.086  49.980  1.00  0.00      PROA C
ATOM    865  HB1 ASP P  73     -55.623  -6.960  49.760  1.00  0.00      PROA H
ATOM    866  HB2 ASP P  73     -57.331  -7.481  49.152  1.00  0.00      PROA H
ATOM    867  CG  ASP P  73     -56.763  -7.944  51.237  1.00  0.00      PROA C
ATOM    868  OD1 ASP P  73     -57.262  -9.101  51.088  1.00  0.00      PROA O
ATOM    869  OD2 ASP P  73     -56.373  -7.481  52.380  1.00  0.00      PROA O
ATOM    870  C   ASP P  73     -57.206  -4.767  49.126  1.00  0.00      PROA C
ATOM    871  O   ASP P  73     -56.304  -3.955  48.859  1.00  0.00      PROA O
ATOM    872  N   ILE P  74     -58.290  -4.872  48.304  1.00  0.00      PROA N
ATOM    873  HN  ILE P  74     -58.967  -5.589  48.454  1.00  0.00      PROA H
ATOM    874  CA  ILE P  74     -58.426  -3.940  47.160  1.00  0.00      PROA C
ATOM    875  HA  ILE P  74     -57.505  -3.700  46.650  1.00  0.00      PROA H
ATOM    876  CB  ILE P  74     -59.408  -4.476  46.061  1.00  0.00      PROA C
ATOM    877  HB  ILE P  74     -60.417  -4.739  46.444  1.00  0.00      PROA H
ATOM    878  CG2 ILE P  74     -59.540  -3.266  45.070  1.00  0.00      PROA C
ATOM    879 HG21 ILE P  74     -60.109  -2.503  45.643  1.00  0.00      PROA H
ATOM    880 HG22 ILE P  74     -60.219  -3.500  44.223  1.00  0.00      PROA H
ATOM    881 HG23 ILE P  74     -58.493  -3.025  44.788  1.00  0.00      PROA H
ATOM    882  CG1 ILE P  74     -58.688  -5.580  45.346  1.00  0.00      PROA C
ATOM    883 HG11 ILE P  74     -57.651  -5.300  45.063  1.00  0.00      PROA H
ATOM    884 HG12 ILE P  74     -59.224  -5.720  44.383  1.00  0.00      PROA H
ATOM    885  CD  ILE P  74     -58.614  -6.990  46.032  1.00  0.00      PROA C
ATOM    886  HD1 ILE P  74     -58.160  -7.843  45.484  1.00  0.00      PROA H
ATOM    887  HD2 ILE P  74     -59.651  -7.153  46.395  1.00  0.00      PROA H
ATOM    888  HD3 ILE P  74     -57.940  -6.887  46.909  1.00  0.00      PROA H
ATOM    889  C   ILE P  74     -58.873  -2.585  47.777  1.00  0.00      PROA C
ATOM    890  O   ILE P  74     -58.302  -1.585  47.403  1.00  0.00      PROA O
ATOM    891  N   ARG P  75     -59.852  -2.499  48.786  1.00  0.00      PROA N
ATOM    892  HN  ARG P  75     -60.390  -3.321  48.953  1.00  0.00      PROA H
ATOM    893  CA  ARG P  75     -60.285  -1.260  49.410  1.00  0.00      PROA C
ATOM    894  HA  ARG P  75     -60.680  -0.579  48.671  1.00  0.00      PROA H
ATOM    895  CB  ARG P  75     -61.359  -1.544  50.504  1.00  0.00      PROA C
ATOM    896  HB1 ARG P  75     -61.409  -0.670  51.188  1.00  0.00      PROA H
ATOM    897  HB2 ARG P  75     -61.123  -2.386  51.189  1.00  0.00      PROA H
ATOM    898  CG  ARG P  75     -62.819  -1.669  49.956  1.00  0.00      PROA C
ATOM    899  HG1 ARG P  75     -62.921  -2.525  49.256  1.00  0.00      PROA H
ATOM    900  HG2 ARG P  75     -62.960  -0.674  49.483  1.00  0.00      PROA H
ATOM    901  CD  ARG P  75     -63.908  -1.617  51.033  1.00  0.00      PROA C
ATOM    902  HD1 ARG P  75     -64.895  -1.637  50.525  1.00  0.00      PROA H
ATOM    903  HD2 ARG P  75     -63.838  -0.695  51.649  1.00  0.00      PROA H
ATOM    904  NE  ARG P  75     -63.800  -2.892  51.890  1.00  0.00      PROA N
ATOM    905  HE  ARG P  75     -62.901  -3.266  52.119  1.00  0.00      PROA H
ATOM    906  CZ  ARG P  75     -64.865  -3.652  52.175  1.00  0.00      PROA C
ATOM    907  NH1 ARG P  75     -66.122  -3.321  51.932  1.00  0.00      PROA N
ATOM    908 HH11 ARG P  75     -66.291  -2.411  51.553  1.00  0.00      PROA H
ATOM    909 HH12 ARG P  75     -66.862  -3.838  52.362  1.00  0.00      PROA H
ATOM    910  NH2 ARG P  75     -64.763  -4.691  52.971  1.00  0.00      PROA N
ATOM    911 HH21 ARG P  75     -63.930  -4.641  53.522  1.00  0.00      PROA H
ATOM    912 HH22 ARG P  75     -65.503  -5.002  53.567  1.00  0.00      PROA H
ATOM    913  C   ARG P  75     -59.061  -0.490  50.033  1.00  0.00      PROA C
ATOM    914  O   ARG P  75     -58.784   0.751  49.924  1.00  0.00      PROA O
ATOM    915  N   GLN P  76     -58.241  -1.250  50.777  1.00  0.00      PROA N
ATOM    916  HN  GLN P  76     -58.530  -2.187  50.958  1.00  0.00      PROA H
ATOM    917  CA  GLN P  76     -56.999  -0.788  51.357  1.00  0.00      PROA C
ATOM    918  HA  GLN P  76     -57.099   0.169  51.848  1.00  0.00      PROA H
ATOM    919  CB  GLN P  76     -56.380  -1.674  52.363  1.00  0.00      PROA C
ATOM    920  HB1 GLN P  76     -55.347  -1.287  52.494  1.00  0.00      PROA H
ATOM    921  HB2 GLN P  76     -56.173  -2.688  51.958  1.00  0.00      PROA H
ATOM    922  CG  GLN P  76     -56.978  -1.714  53.771  1.00  0.00      PROA C
ATOM    923  HG1 GLN P  76     -56.413  -2.445  54.388  1.00  0.00      PROA H
ATOM    924  HG2 GLN P  76     -58.009  -2.128  53.782  1.00  0.00      PROA H
ATOM    925  CD  GLN P  76     -56.904  -0.331  54.436  1.00  0.00      PROA C
ATOM    926  OE1 GLN P  76     -55.850   0.304  54.299  1.00  0.00      PROA O
ATOM    927  NE2 GLN P  76     -57.972   0.171  55.231  1.00  0.00      PROA N
ATOM    928 HE21 GLN P  76     -58.869  -0.257  55.125  1.00  0.00      PROA H
ATOM    929 HE22 GLN P  76     -57.887   1.020  55.753  1.00  0.00      PROA H
ATOM    930  C   GLN P  76     -55.955  -0.319  50.376  1.00  0.00      PROA C
ATOM    931  O   GLN P  76     -55.398   0.765  50.528  1.00  0.00      PROA O
ATOM    932  N   SER P  77     -55.755  -1.000  49.197  1.00  0.00      PROA N
ATOM    933  HN  SER P  77     -56.327  -1.793  49.000  1.00  0.00      PROA H
ATOM    934  CA  SER P  77     -54.955  -0.352  48.235  1.00  0.00      PROA C
ATOM    935  HA  SER P  77     -54.085   0.018  48.758  1.00  0.00      PROA H
ATOM    936  CB  SER P  77     -54.503  -1.353  47.135  1.00  0.00      PROA C
ATOM    937  HB1 SER P  77     -53.696  -0.887  46.529  1.00  0.00      PROA H
ATOM    938  HB2 SER P  77     -55.315  -1.613  46.423  1.00  0.00      PROA H
ATOM    939  OG  SER P  77     -53.852  -2.496  47.713  1.00  0.00      PROA O
ATOM    940  HG1 SER P  77     -54.540  -2.987  48.168  1.00  0.00      PROA H
ATOM    941  C   SER P  77     -55.552   0.926  47.559  1.00  0.00      PROA C
ATOM    942  O   SER P  77     -54.936   1.868  47.083  1.00  0.00      PROA O
ATOM    943  N   ILE P  78     -56.929   0.975  47.455  1.00  0.00      PROA N
ATOM    944  HN  ILE P  78     -57.451   0.155  47.675  1.00  0.00      PROA H
ATOM    945  CA  ILE P  78     -57.593   2.162  46.999  1.00  0.00      PROA C
ATOM    946  HA  ILE P  78     -56.952   2.568  46.230  1.00  0.00      PROA H
ATOM    947  CB  ILE P  78     -59.043   1.866  46.390  1.00  0.00      PROA C
ATOM    948  HB  ILE P  78     -59.520   1.306  47.223  1.00  0.00      PROA H
ATOM    949  CG2 ILE P  78     -59.666   3.252  46.016  1.00  0.00      PROA C
ATOM    950 HG21 ILE P  78     -59.961   3.857  46.899  1.00  0.00      PROA H
ATOM    951 HG22 ILE P  78     -60.561   2.983  45.415  1.00  0.00      PROA H
ATOM    952 HG23 ILE P  78     -59.128   3.883  45.277  1.00  0.00      PROA H
ATOM    953  CG1 ILE P  78     -58.964   0.909  45.114  1.00  0.00      PROA C
ATOM    954 HG11 ILE P  78     -59.944   0.926  44.591  1.00  0.00      PROA H
ATOM    955 HG12 ILE P  78     -58.971  -0.069  45.640  1.00  0.00      PROA H
ATOM    956  CD  ILE P  78     -57.947   1.119  44.062  1.00  0.00      PROA C
ATOM    957  HD1 ILE P  78     -58.274   1.979  43.440  1.00  0.00      PROA H
ATOM    958  HD2 ILE P  78     -57.800   0.226  43.417  1.00  0.00      PROA H
ATOM    959  HD3 ILE P  78     -56.969   1.354  44.534  1.00  0.00      PROA H
ATOM    960  C   ILE P  78     -57.499   3.327  47.973  1.00  0.00      PROA C
ATOM    961  O   ILE P  78     -57.263   4.464  47.549  1.00  0.00      PROA O
ATOM    962  N   LEU P  79     -57.618   3.121  49.295  1.00  0.00      PROA N
ATOM    963  HN  LEU P  79     -57.758   2.231  49.723  1.00  0.00      PROA H
ATOM    964  CA  LEU P  79     -57.411   4.181  50.283  1.00  0.00      PROA C
ATOM    965  HA  LEU P  79     -58.056   5.029  50.108  1.00  0.00      PROA H
ATOM    966  CB  LEU P  79     -57.741   3.861  51.778  1.00  0.00      PROA C
ATOM    967  HB1 LEU P  79     -57.566   4.833  52.286  1.00  0.00      PROA H
ATOM    968  HB2 LEU P  79     -57.224   2.945  52.135  1.00  0.00      PROA H
ATOM    969  CG  LEU P  79     -59.225   3.467  52.078  1.00  0.00      PROA C
ATOM    970  HG  LEU P  79     -59.444   2.635  51.375  1.00  0.00      PROA H
ATOM    971  CD1 LEU P  79     -59.280   2.778  53.391  1.00  0.00      PROA C
ATOM    972 HD11 LEU P  79     -58.589   1.911  53.316  1.00  0.00      PROA H
ATOM    973 HD12 LEU P  79     -60.301   2.458  53.691  1.00  0.00      PROA H
ATOM    974 HD13 LEU P  79     -58.940   3.423  54.229  1.00  0.00      PROA H
ATOM    975  CD2 LEU P  79     -60.310   4.528  51.817  1.00  0.00      PROA C
ATOM    976 HD21 LEU P  79     -60.191   5.507  52.329  1.00  0.00      PROA H
ATOM    977 HD22 LEU P  79     -61.171   3.914  52.158  1.00  0.00      PROA H
ATOM    978 HD23 LEU P  79     -60.441   4.680  50.725  1.00  0.00      PROA H
ATOM    979  C   LEU P  79     -55.935   4.709  50.195  1.00  0.00      PROA C
ATOM    980  O   LEU P  79     -55.663   5.886  50.331  1.00  0.00      PROA O
ATOM    981  N   ALA P  80     -54.964   3.869  50.001  1.00  0.00      PROA N
ATOM    982  HN  ALA P  80     -54.971   2.885  50.164  1.00  0.00      PROA H
ATOM    983  CA  ALA P  80     -53.594   4.282  49.781  1.00  0.00      PROA C
ATOM    984  HA  ALA P  80     -53.174   4.795  50.634  1.00  0.00      PROA H
ATOM    985  CB  ALA P  80     -52.730   3.025  49.775  1.00  0.00      PROA C
ATOM    986  HB1 ALA P  80     -52.858   2.520  50.756  1.00  0.00      PROA H
ATOM    987  HB2 ALA P  80     -51.638   3.190  49.659  1.00  0.00      PROA H
ATOM    988  HB3 ALA P  80     -53.050   2.266  49.029  1.00  0.00      PROA H
ATOM    989  C   ALA P  80     -53.373   5.134  48.544  1.00  0.00      PROA C
ATOM    990  O   ALA P  80     -52.712   6.163  48.553  1.00  0.00      PROA O
ATOM    991  N   LEU P  81     -53.867   4.705  47.400  1.00  0.00      PROA N
ATOM    992  HN  LEU P  81     -54.430   3.886  47.319  1.00  0.00      PROA H
ATOM    993  CA  LEU P  81     -53.711   5.607  46.235  1.00  0.00      PROA C
ATOM    994  HA  LEU P  81     -52.690   5.846  45.975  1.00  0.00      PROA H
ATOM    995  CB  LEU P  81     -54.286   4.724  45.080  1.00  0.00      PROA C
ATOM    996  HB1 LEU P  81     -55.154   4.194  45.527  1.00  0.00      PROA H
ATOM    997  HB2 LEU P  81     -53.558   3.904  44.900  1.00  0.00      PROA H
ATOM    998  CG  LEU P  81     -54.513   5.342  43.688  1.00  0.00      PROA C
ATOM    999  HG  LEU P  81     -55.292   6.127  43.800  1.00  0.00      PROA H
ATOM   1000  CD1 LEU P  81     -53.114   5.748  43.201  1.00  0.00      PROA C
ATOM   1001 HD11 LEU P  81     -52.690   6.398  43.996  1.00  0.00      PROA H
ATOM   1002 HD12 LEU P  81     -53.203   6.272  42.225  1.00  0.00      PROA H
ATOM   1003 HD13 LEU P  81     -52.447   4.860  43.174  1.00  0.00      PROA H
ATOM   1004  CD2 LEU P  81     -55.107   4.199  42.824  1.00  0.00      PROA C
ATOM   1005 HD21 LEU P  81     -55.483   4.634  41.874  1.00  0.00      PROA H
ATOM   1006 HD22 LEU P  81     -56.088   3.988  43.301  1.00  0.00      PROA H
ATOM   1007 HD23 LEU P  81     -54.520   3.273  42.645  1.00  0.00      PROA H
ATOM   1008  C   LEU P  81     -54.511   6.893  46.357  1.00  0.00      PROA C
ATOM   1009  O   LEU P  81     -53.973   7.992  46.064  1.00  0.00      PROA O
ATOM   1010  N   GLY P  82     -55.775   6.831  46.835  1.00  0.00      PROA N
ATOM   1011  HN  GLY P  82     -56.183   5.931  46.967  1.00  0.00      PROA H
ATOM   1012  CA  GLY P  82     -56.569   7.892  47.320  1.00  0.00      PROA C
ATOM   1013  HA1 GLY P  82     -55.904   8.692  47.609  1.00  0.00      PROA H
ATOM   1014  HA2 GLY P  82     -57.141   7.438  48.117  1.00  0.00      PROA H
ATOM   1015  C   GLY P  82     -57.471   8.545  46.350  1.00  0.00      PROA C
ATOM   1016  O   GLY P  82     -56.996   9.172  45.388  1.00  0.00      PROA O
ATOM   1017  N   GLU P  83     -58.763   8.378  46.476  1.00  0.00      PROA N
ATOM   1018  HN  GLU P  83     -59.079   8.021  47.351  1.00  0.00      PROA H
ATOM   1019  CA  GLU P  83     -59.793   8.943  45.514  1.00  0.00      PROA C
ATOM   1020  HA  GLU P  83     -60.757   8.460  45.565  1.00  0.00      PROA H
ATOM   1021  CB  GLU P  83     -60.245  10.294  46.081  1.00  0.00      PROA C
ATOM   1022  HB1 GLU P  83     -60.975  10.780  45.399  1.00  0.00      PROA H
ATOM   1023  HB2 GLU P  83     -59.389  10.996  46.175  1.00  0.00      PROA H
ATOM   1024  CG  GLU P  83     -60.894  10.026  47.464  1.00  0.00      PROA C
ATOM   1025  HG1 GLU P  83     -60.058   9.745  48.139  1.00  0.00      PROA H
ATOM   1026  HG2 GLU P  83     -61.681   9.244  47.421  1.00  0.00      PROA H
ATOM   1027  CD  GLU P  83     -61.572  11.181  48.064  1.00  0.00      PROA C
ATOM   1028  OE1 GLU P  83     -61.233  11.528  49.233  1.00  0.00      PROA O
ATOM   1029  OE2 GLU P  83     -62.388  11.798  47.330  1.00  0.00      PROA O
ATOM   1030  C   GLU P  83     -59.501   9.192  43.958  1.00  0.00      PROA C
ATOM   1031  O   GLU P  83     -59.086  10.257  43.490  1.00  0.00      PROA O
ATOM   1032  N   PRO P  84     -59.538   8.060  43.174  1.00  0.00      PROA N
ATOM   1033  CD  PRO P  84     -59.900   6.718  43.652  1.00  0.00      PROA C
ATOM   1034  HD1 PRO P  84     -60.966   6.585  43.936  1.00  0.00      PROA H
ATOM   1035  HD2 PRO P  84     -59.361   6.624  44.619  1.00  0.00      PROA H
ATOM   1036  CA  PRO P  84     -59.323   8.072  41.715  1.00  0.00      PROA C
ATOM   1037  HA  PRO P  84     -58.300   8.375  41.548  1.00  0.00      PROA H
ATOM   1038  CB  PRO P  84     -59.689   6.543  41.290  1.00  0.00      PROA C
ATOM   1039  HB1 PRO P  84     -59.121   6.219  40.391  1.00  0.00      PROA H
ATOM   1040  HB2 PRO P  84     -60.733   6.527  40.912  1.00  0.00      PROA H
ATOM   1041  CG  PRO P  84     -59.452   5.730  42.585  1.00  0.00      PROA C
ATOM   1042  HG1 PRO P  84     -60.164   4.878  42.605  1.00  0.00      PROA H
ATOM   1043  HG2 PRO P  84     -58.395   5.425  42.737  1.00  0.00      PROA H
ATOM   1044  C   PRO P  84     -60.235   8.994  40.982  1.00  0.00      PROA C
ATOM   1045  O   PRO P  84     -61.327   9.262  41.458  1.00  0.00      PROA O
ATOM   1046  N   GLY P  85     -59.792   9.569  39.840  1.00  0.00      PROA N
ATOM   1047  HN  GLY P  85     -58.872   9.306  39.560  1.00  0.00      PROA H
ATOM   1048  CA  GLY P  85     -60.543  10.450  38.966  1.00  0.00      PROA C
ATOM   1049  HA1 GLY P  85     -59.803  10.877  38.305  1.00  0.00      PROA H
ATOM   1050  HA2 GLY P  85     -61.017  11.238  39.531  1.00  0.00      PROA H
ATOM   1051  C   GLY P  85     -61.546   9.805  37.991  1.00  0.00      PROA C
ATOM   1052  O   GLY P  85     -61.800   8.621  37.963  1.00  0.00      PROA O
ATOM   1053  N   THR P  86     -62.171  10.734  37.174  1.00  0.00      PROA N
ATOM   1054  HN  THR P  86     -61.893  11.687  37.272  1.00  0.00      PROA H
ATOM   1055  CA  THR P  86     -63.150  10.415  36.140  1.00  0.00      PROA C
ATOM   1056  HA  THR P  86     -63.962   9.903  36.635  1.00  0.00      PROA H
ATOM   1057  CB  THR P  86     -63.771  11.643  35.489  1.00  0.00      PROA C
ATOM   1058  HB  THR P  86     -64.218  12.212  36.332  1.00  0.00      PROA H
ATOM   1059  OG1 THR P  86     -64.928  11.271  34.766  1.00  0.00      PROA O
ATOM   1060  HG1 THR P  86     -65.591  11.133  35.446  1.00  0.00      PROA H
ATOM   1061  CG2 THR P  86     -62.852  12.495  34.573  1.00  0.00      PROA C
ATOM   1062 HG21 THR P  86     -62.040  12.941  35.186  1.00  0.00      PROA H
ATOM   1063 HG22 THR P  86     -63.380  13.399  34.200  1.00  0.00      PROA H
ATOM   1064 HG23 THR P  86     -62.403  11.960  33.709  1.00  0.00      PROA H
ATOM   1065  C   THR P  86     -62.644   9.385  35.113  1.00  0.00      PROA C
ATOM   1066  O   THR P  86     -61.455   9.101  34.888  1.00  0.00      PROA O
ATOM   1067  N   PHE P  87     -63.521   8.769  34.382  1.00  0.00      PROA N
ATOM   1068  HN  PHE P  87     -64.494   8.903  34.554  1.00  0.00      PROA H
ATOM   1069  CA  PHE P  87     -63.279   7.640  33.449  1.00  0.00      PROA C
ATOM   1070  HA  PHE P  87     -62.817   6.889  34.072  1.00  0.00      PROA H
ATOM   1071  CB  PHE P  87     -64.632   7.026  32.972  1.00  0.00      PROA C
ATOM   1072  HB1 PHE P  87     -65.252   7.897  32.667  1.00  0.00      PROA H
ATOM   1073  HB2 PHE P  87     -65.007   6.503  33.877  1.00  0.00      PROA H
ATOM   1074  CG  PHE P  87     -64.619   6.016  31.845  1.00  0.00      PROA C
ATOM   1075  CD1 PHE P  87     -64.570   4.576  32.069  1.00  0.00      PROA C
ATOM   1076  HD1 PHE P  87     -64.470   4.173  33.066  1.00  0.00      PROA H
ATOM   1077  CE1 PHE P  87     -64.465   3.655  30.991  1.00  0.00      PROA C
ATOM   1078  HE1 PHE P  87     -64.608   2.592  31.114  1.00  0.00      PROA H
ATOM   1079  CZ  PHE P  87     -64.511   4.145  29.687  1.00  0.00      PROA C
ATOM   1080  HZ  PHE P  87     -64.654   3.465  28.860  1.00  0.00      PROA H
ATOM   1081  CD2 PHE P  87     -64.529   6.440  30.519  1.00  0.00      PROA C
ATOM   1082  HD2 PHE P  87     -64.542   7.496  30.291  1.00  0.00      PROA H
ATOM   1083  CE2 PHE P  87     -64.411   5.494  29.455  1.00  0.00      PROA C
ATOM   1084  HE2 PHE P  87     -64.524   5.806  28.427  1.00  0.00      PROA H
ATOM   1085  C   PHE P  87     -62.251   7.913  32.312  1.00  0.00      PROA C
ATOM   1086  O   PHE P  87     -61.269   7.236  32.191  1.00  0.00      PROA O
ATOM   1087  N   MET P  88     -62.292   8.919  31.419  1.00  0.00      PROA N
ATOM   1088  HN  MET P  88     -63.143   9.440  31.421  1.00  0.00      PROA H
ATOM   1089  CA  MET P  88     -61.284   9.284  30.408  1.00  0.00      PROA C
ATOM   1090  HA  MET P  88     -60.979   8.391  29.883  1.00  0.00      PROA H
ATOM   1091  CB  MET P  88     -61.877  10.369  29.451  1.00  0.00      PROA C
ATOM   1092  HB1 MET P  88     -61.056  10.616  28.745  1.00  0.00      PROA H
ATOM   1093  HB2 MET P  88     -62.200  11.235  30.066  1.00  0.00      PROA H
ATOM   1094  CG  MET P  88     -63.134   9.894  28.649  1.00  0.00      PROA C
ATOM   1095  HG1 MET P  88     -63.650  10.728  28.128  1.00  0.00      PROA H
ATOM   1096  HG2 MET P  88     -63.885   9.498  29.365  1.00  0.00      PROA H
ATOM   1097  SD  MET P  88     -62.670   8.638  27.433  1.00  0.00      PROA S
ATOM   1098  CE  MET P  88     -64.323   8.142  26.882  1.00  0.00      PROA C
ATOM   1099  HE1 MET P  88     -64.440   7.045  26.756  1.00  0.00      PROA H
ATOM   1100  HE2 MET P  88     -64.546   8.622  25.905  1.00  0.00      PROA H
ATOM   1101  HE3 MET P  88     -65.174   8.464  27.521  1.00  0.00      PROA H
ATOM   1102  C   MET P  88     -59.971   9.722  31.053  1.00  0.00      PROA C
ATOM   1103  O   MET P  88     -58.912   9.243  30.685  1.00  0.00      PROA O
ATOM   1104  N   THR P  89     -59.960  10.583  32.118  1.00  0.00      PROA N
ATOM   1105  HN  THR P  89     -60.833  10.886  32.491  1.00  0.00      PROA H
ATOM   1106  CA  THR P  89     -58.741  11.003  32.736  1.00  0.00      PROA C
ATOM   1107  HA  THR P  89     -58.108  11.418  31.966  1.00  0.00      PROA H
ATOM   1108  CB  THR P  89     -58.924  12.210  33.676  1.00  0.00      PROA C
ATOM   1109  HB  THR P  89     -59.575  12.955  33.170  1.00  0.00      PROA H
ATOM   1110  OG1 THR P  89     -57.665  12.954  33.921  1.00  0.00      PROA O
ATOM   1111  HG1 THR P  89     -57.596  13.605  33.218  1.00  0.00      PROA H
ATOM   1112  CG2 THR P  89     -59.521  11.979  35.070  1.00  0.00      PROA C
ATOM   1113 HG21 THR P  89     -60.493  11.441  35.083  1.00  0.00      PROA H
ATOM   1114 HG22 THR P  89     -59.653  12.992  35.508  1.00  0.00      PROA H
ATOM   1115 HG23 THR P  89     -58.800  11.412  35.696  1.00  0.00      PROA H
ATOM   1116  C   THR P  89     -57.943   9.892  33.492  1.00  0.00      PROA C
ATOM   1117  O   THR P  89     -56.709   9.901  33.583  1.00  0.00      PROA O
ATOM   1118  N   GLN P  90     -58.586   8.968  34.201  1.00  0.00      PROA N
ATOM   1119  HN  GLN P  90     -59.579   8.947  34.287  1.00  0.00      PROA H
ATOM   1120  CA  GLN P  90     -57.921   8.117  35.205  1.00  0.00      PROA C
ATOM   1121  HA  GLN P  90     -57.122   8.674  35.672  1.00  0.00      PROA H
ATOM   1122  CB  GLN P  90     -59.003   7.744  36.328  1.00  0.00      PROA C
ATOM   1123  HB1 GLN P  90     -59.876   7.346  35.768  1.00  0.00      PROA H
ATOM   1124  HB2 GLN P  90     -59.373   8.648  36.856  1.00  0.00      PROA H
ATOM   1125  CG  GLN P  90     -58.454   6.722  37.358  1.00  0.00      PROA C
ATOM   1126  HG1 GLN P  90     -58.056   5.821  36.845  1.00  0.00      PROA H
ATOM   1127  HG2 GLN P  90     -59.293   6.505  38.053  1.00  0.00      PROA H
ATOM   1128  CD  GLN P  90     -57.418   7.444  38.192  1.00  0.00      PROA C
ATOM   1129  OE1 GLN P  90     -57.597   8.647  38.553  1.00  0.00      PROA O
ATOM   1130  NE2 GLN P  90     -56.337   6.690  38.542  1.00  0.00      PROA N
ATOM   1131 HE21 GLN P  90     -56.051   5.938  37.948  1.00  0.00      PROA H
ATOM   1132 HE22 GLN P  90     -55.679   7.155  39.133  1.00  0.00      PROA H
ATOM   1133  C   GLN P  90     -57.455   6.881  34.547  1.00  0.00      PROA C
ATOM   1134  O   GLN P  90     -58.185   6.130  33.907  1.00  0.00      PROA O
ATOM   1135  N   ASP P  91     -56.127   6.555  34.579  1.00  0.00      PROA N
ATOM   1136  HN  ASP P  91     -55.548   7.301  34.901  1.00  0.00      PROA H
ATOM   1137  CA  ASP P  91     -55.455   5.302  34.279  1.00  0.00      PROA C
ATOM   1138  HA  ASP P  91     -55.931   4.864  33.415  1.00  0.00      PROA H
ATOM   1139  CB  ASP P  91     -53.949   5.602  34.068  1.00  0.00      PROA C
ATOM   1140  HB1 ASP P  91     -53.477   6.035  34.976  1.00  0.00      PROA H
ATOM   1141  HB2 ASP P  91     -53.785   6.305  33.223  1.00  0.00      PROA H
ATOM   1142  CG  ASP P  91     -53.166   4.364  33.703  1.00  0.00      PROA C
ATOM   1143  OD1 ASP P  91     -51.932   4.390  33.866  1.00  0.00      PROA O
ATOM   1144  OD2 ASP P  91     -53.720   3.408  33.122  1.00  0.00      PROA O
ATOM   1145  C   ASP P  91     -55.750   4.278  35.401  1.00  0.00      PROA C
ATOM   1146  O   ASP P  91     -55.742   4.586  36.635  1.00  0.00      PROA O
ATOM   1147  N   VAL P  92     -56.036   3.014  34.934  1.00  0.00      PROA N
ATOM   1148  HN  VAL P  92     -56.216   2.751  33.989  1.00  0.00      PROA H
ATOM   1149  CA  VAL P  92     -56.187   1.870  35.805  1.00  0.00      PROA C
ATOM   1150  HA  VAL P  92     -56.068   2.117  36.850  1.00  0.00      PROA H
ATOM   1151  CB  VAL P  92     -57.568   1.234  35.667  1.00  0.00      PROA C
ATOM   1152  HB  VAL P  92     -57.748   0.327  36.283  1.00  0.00      PROA H
ATOM   1153  CG1 VAL P  92     -58.588   2.316  36.038  1.00  0.00      PROA C
ATOM   1154 HG11 VAL P  92     -59.548   1.810  36.278  1.00  0.00      PROA H
ATOM   1155 HG12 VAL P  92     -58.823   3.009  35.202  1.00  0.00      PROA H
ATOM   1156 HG13 VAL P  92     -58.200   2.900  36.900  1.00  0.00      PROA H
ATOM   1157  CG2 VAL P  92     -57.940   0.836  34.193  1.00  0.00      PROA C
ATOM   1158 HG21 VAL P  92     -58.986   0.477  34.089  1.00  0.00      PROA H
ATOM   1159 HG22 VAL P  92     -57.235   0.072  33.800  1.00  0.00      PROA H
ATOM   1160 HG23 VAL P  92     -57.733   1.718  33.550  1.00  0.00      PROA H
ATOM   1161  C   VAL P  92     -55.054   0.832  35.605  1.00  0.00      PROA C
ATOM   1162  O   VAL P  92     -54.892  -0.140  36.353  1.00  0.00      PROA O
ATOM   1163  N   ASN P  93     -54.072   1.032  34.688  1.00  0.00      PROA N
ATOM   1164  HN  ASN P  93     -54.225   1.845  34.131  1.00  0.00      PROA H
ATOM   1165  CA  ASN P  93     -52.828   0.237  34.676  1.00  0.00      PROA C
ATOM   1166  HA  ASN P  93     -53.143  -0.795  34.631  1.00  0.00      PROA H
ATOM   1167  CB  ASN P  93     -51.886   0.663  33.531  1.00  0.00      PROA C
ATOM   1168  HB1 ASN P  93     -50.897   0.158  33.531  1.00  0.00      PROA H
ATOM   1169  HB2 ASN P  93     -51.731   1.759  33.629  1.00  0.00      PROA H
ATOM   1170  CG  ASN P  93     -52.555   0.297  32.183  1.00  0.00      PROA C
ATOM   1171  OD1 ASN P  93     -53.533  -0.416  32.044  1.00  0.00      PROA O
ATOM   1172  ND2 ASN P  93     -51.997   0.995  31.128  1.00  0.00      PROA N
ATOM   1173 HD21 ASN P  93     -52.384   0.895  30.211  1.00  0.00      PROA H
ATOM   1174 HD22 ASN P  93     -51.367   1.742  31.341  1.00  0.00      PROA H
ATOM   1175  C   ASN P  93     -52.109   0.233  36.067  1.00  0.00      PROA C
ATOM   1176  O   ASN P  93     -51.658  -0.764  36.658  1.00  0.00      PROA O
ATOM   1177  N   ILE P  94     -52.079   1.441  36.667  1.00  0.00      PROA N
ATOM   1178  HN  ILE P  94     -52.387   2.186  36.081  1.00  0.00      PROA H
ATOM   1179  CA  ILE P  94     -51.460   1.788  37.875  1.00  0.00      PROA C
ATOM   1180  HA  ILE P  94     -50.431   1.466  37.942  1.00  0.00      PROA H
ATOM   1181  CB  ILE P  94     -51.539   3.346  38.043  1.00  0.00      PROA C
ATOM   1182  HB  ILE P  94     -50.876   3.803  37.277  1.00  0.00      PROA H
ATOM   1183  CG2 ILE P  94     -52.984   3.851  37.807  1.00  0.00      PROA C
ATOM   1184 HG21 ILE P  94     -53.327   3.676  36.765  1.00  0.00      PROA H
ATOM   1185 HG22 ILE P  94     -52.946   4.940  38.026  1.00  0.00      PROA H
ATOM   1186 HG23 ILE P  94     -53.658   3.403  38.567  1.00  0.00      PROA H
ATOM   1187  CG1 ILE P  94     -51.091   3.882  39.428  1.00  0.00      PROA C
ATOM   1188 HG11 ILE P  94     -51.700   3.381  40.211  1.00  0.00      PROA H
ATOM   1189 HG12 ILE P  94     -51.304   4.945  39.671  1.00  0.00      PROA H
ATOM   1190  CD  ILE P  94     -49.550   3.647  39.527  1.00  0.00      PROA C
ATOM   1191  HD1 ILE P  94     -49.210   2.590  39.553  1.00  0.00      PROA H
ATOM   1192  HD2 ILE P  94     -49.164   3.999  40.508  1.00  0.00      PROA H
ATOM   1193  HD3 ILE P  94     -49.021   4.277  38.781  1.00  0.00      PROA H
ATOM   1194  C   ILE P  94     -52.067   1.038  39.030  1.00  0.00      PROA C
ATOM   1195  O   ILE P  94     -51.417   0.618  39.987  1.00  0.00      PROA O
ATOM   1196  N   ILE P  95     -53.403   0.776  39.006  1.00  0.00      PROA N
ATOM   1197  HN  ILE P  95     -53.978   1.030  38.232  1.00  0.00      PROA H
ATOM   1198  CA  ILE P  95     -54.072   0.140  40.142  1.00  0.00      PROA C
ATOM   1199  HA  ILE P  95     -53.690   0.585  41.048  1.00  0.00      PROA H
ATOM   1200  CB  ILE P  95     -55.579   0.273  40.159  1.00  0.00      PROA C
ATOM   1201  HB  ILE P  95     -55.891  -0.214  39.210  1.00  0.00      PROA H
ATOM   1202  CG2 ILE P  95     -56.119  -0.523  41.339  1.00  0.00      PROA C
ATOM   1203 HG21 ILE P  95     -55.869  -1.595  41.183  1.00  0.00      PROA H
ATOM   1204 HG22 ILE P  95     -57.214  -0.439  41.173  1.00  0.00      PROA H
ATOM   1205 HG23 ILE P  95     -55.754  -0.036  42.268  1.00  0.00      PROA H
ATOM   1206  CG1 ILE P  95     -55.997   1.752  40.304  1.00  0.00      PROA C
ATOM   1207 HG11 ILE P  95     -55.410   2.364  39.586  1.00  0.00      PROA H
ATOM   1208 HG12 ILE P  95     -55.736   2.252  41.262  1.00  0.00      PROA H
ATOM   1209  CD  ILE P  95     -57.522   1.899  40.093  1.00  0.00      PROA C
ATOM   1210  HD1 ILE P  95     -57.818   2.969  40.069  1.00  0.00      PROA H
ATOM   1211  HD2 ILE P  95     -57.973   1.274  40.893  1.00  0.00      PROA H
ATOM   1212  HD3 ILE P  95     -57.903   1.476  39.139  1.00  0.00      PROA H
ATOM   1213  C   ILE P  95     -53.622  -1.366  40.068  1.00  0.00      PROA C
ATOM   1214  O   ILE P  95     -53.285  -1.908  41.134  1.00  0.00      PROA O
ATOM   1215  N   GLN P  96     -53.354  -2.017  38.863  1.00  0.00      PROA N
ATOM   1216  HN  GLN P  96     -53.477  -1.478  38.033  1.00  0.00      PROA H
ATOM   1217  CA  GLN P  96     -52.722  -3.375  38.831  1.00  0.00      PROA C
ATOM   1218  HA  GLN P  96     -53.269  -4.125  39.383  1.00  0.00      PROA H
ATOM   1219  CB  GLN P  96     -52.492  -3.795  37.328  1.00  0.00      PROA C
ATOM   1220  HB1 GLN P  96     -52.098  -4.833  37.271  1.00  0.00      PROA H
ATOM   1221  HB2 GLN P  96     -51.802  -3.019  36.934  1.00  0.00      PROA H
ATOM   1222  CG  GLN P  96     -53.795  -3.726  36.482  1.00  0.00      PROA C
ATOM   1223  HG1 GLN P  96     -54.365  -2.775  36.557  1.00  0.00      PROA H
ATOM   1224  HG2 GLN P  96     -54.584  -4.435  36.811  1.00  0.00      PROA H
ATOM   1225  CD  GLN P  96     -53.576  -4.049  35.000  1.00  0.00      PROA C
ATOM   1226  OE1 GLN P  96     -53.848  -3.278  34.090  1.00  0.00      PROA O
ATOM   1227  NE2 GLN P  96     -53.059  -5.235  34.653  1.00  0.00      PROA N
ATOM   1228 HE21 GLN P  96     -52.941  -5.902  35.388  1.00  0.00      PROA H
ATOM   1229 HE22 GLN P  96     -52.706  -5.466  33.747  1.00  0.00      PROA H
ATOM   1230  C   GLN P  96     -51.307  -3.412  39.476  1.00  0.00      PROA C
ATOM   1231  O   GLN P  96     -51.005  -4.206  40.324  1.00  0.00      PROA O
ATOM   1232  N   THR P  97     -50.433  -2.475  39.084  1.00  0.00      PROA N
ATOM   1233  HN  THR P  97     -50.612  -1.891  38.296  1.00  0.00      PROA H
ATOM   1234  CA  THR P  97     -49.088  -2.365  39.596  1.00  0.00      PROA C
ATOM   1235  HA  THR P  97     -48.502  -3.226  39.310  1.00  0.00      PROA H
ATOM   1236  CB  THR P  97     -48.481  -1.128  38.980  1.00  0.00      PROA C
ATOM   1237  HB  THR P  97     -48.956  -0.219  39.405  1.00  0.00      PROA H
ATOM   1238  OG1 THR P  97     -48.509  -1.250  37.576  1.00  0.00      PROA O
ATOM   1239  HG1 THR P  97     -48.707  -0.380  37.220  1.00  0.00      PROA H
ATOM   1240  CG2 THR P  97     -46.999  -0.947  39.246  1.00  0.00      PROA C
ATOM   1241 HG21 THR P  97     -46.550  -0.127  38.646  1.00  0.00      PROA H
ATOM   1242 HG22 THR P  97     -46.416  -1.813  38.865  1.00  0.00      PROA H
ATOM   1243 HG23 THR P  97     -46.825  -0.858  40.340  1.00  0.00      PROA H
ATOM   1244  C   THR P  97     -49.034  -2.282  41.202  1.00  0.00      PROA C
ATOM   1245  O   THR P  97     -48.287  -3.047  41.838  1.00  0.00      PROA O
ATOM   1246  N   GLN P  98     -49.952  -1.456  41.754  1.00  0.00      PROA N
ATOM   1247  HN  GLN P  98     -50.574  -0.869  41.243  1.00  0.00      PROA H
ATOM   1248  CA  GLN P  98     -49.957  -1.337  43.221  1.00  0.00      PROA C
ATOM   1249  HA  GLN P  98     -48.931  -1.128  43.486  1.00  0.00      PROA H
ATOM   1250  CB  GLN P  98     -50.899  -0.212  43.687  1.00  0.00      PROA C
ATOM   1251  HB1 GLN P  98     -50.883  -0.206  44.798  1.00  0.00      PROA H
ATOM   1252  HB2 GLN P  98     -51.908  -0.386  43.254  1.00  0.00      PROA H
ATOM   1253  CG  GLN P  98     -50.595   1.275  43.267  1.00  0.00      PROA C
ATOM   1254  HG1 GLN P  98     -51.126   1.958  43.964  1.00  0.00      PROA H
ATOM   1255  HG2 GLN P  98     -51.021   1.625  42.303  1.00  0.00      PROA H
ATOM   1256  CD  GLN P  98     -49.150   1.515  43.084  1.00  0.00      PROA C
ATOM   1257  OE1 GLN P  98     -48.595   1.686  41.968  1.00  0.00      PROA O
ATOM   1258  NE2 GLN P  98     -48.445   1.621  44.217  1.00  0.00      PROA N
ATOM   1259 HE21 GLN P  98     -48.866   1.610  45.124  1.00  0.00      PROA H
ATOM   1260 HE22 GLN P  98     -47.453   1.747  44.187  1.00  0.00      PROA H
ATOM   1261  C   GLN P  98     -50.493  -2.558  43.964  1.00  0.00      PROA C
ATOM   1262  O   GLN P  98     -49.984  -2.980  45.009  1.00  0.00      PROA O
ATOM   1263  N   ILE P  99     -51.551  -3.235  43.363  1.00  0.00      PROA N
ATOM   1264  HN  ILE P  99     -51.996  -2.949  42.518  1.00  0.00      PROA H
ATOM   1265  CA  ILE P  99     -51.982  -4.533  43.821  1.00  0.00      PROA C
ATOM   1266  HA  ILE P  99     -52.194  -4.537  44.880  1.00  0.00      PROA H
ATOM   1267  CB  ILE P  99     -53.256  -5.065  43.096  1.00  0.00      PROA C
ATOM   1268  HB  ILE P  99     -53.130  -5.097  41.992  1.00  0.00      PROA H
ATOM   1269  CG2 ILE P  99     -53.450  -6.514  43.523  1.00  0.00      PROA C
ATOM   1270 HG21 ILE P  99     -53.574  -6.593  44.624  1.00  0.00      PROA H
ATOM   1271 HG22 ILE P  99     -52.540  -7.079  43.229  1.00  0.00      PROA H
ATOM   1272 HG23 ILE P  99     -54.433  -6.896  43.173  1.00  0.00      PROA H
ATOM   1273  CG1 ILE P  99     -54.439  -4.168  43.458  1.00  0.00      PROA C
ATOM   1274 HG11 ILE P  99     -54.132  -3.181  43.051  1.00  0.00      PROA H
ATOM   1275 HG12 ILE P  99     -54.473  -4.137  44.568  1.00  0.00      PROA H
ATOM   1276  CD  ILE P  99     -55.821  -4.605  42.985  1.00  0.00      PROA C
ATOM   1277  HD1 ILE P  99     -55.963  -5.667  43.278  1.00  0.00      PROA H
ATOM   1278  HD2 ILE P  99     -55.857  -4.471  41.883  1.00  0.00      PROA H
ATOM   1279  HD3 ILE P  99     -56.635  -4.011  43.455  1.00  0.00      PROA H
ATOM   1280  C   ILE P  99     -50.796  -5.514  43.787  1.00  0.00      PROA C
ATOM   1281  O   ILE P  99     -50.526  -6.190  44.780  1.00  0.00      PROA O
ATOM   1282  N   GLU P 100     -50.112  -5.664  42.626  1.00  0.00      PROA N
ATOM   1283  HN  GLU P 100     -50.389  -5.173  41.804  1.00  0.00      PROA H
ATOM   1284  CA  GLU P 100     -49.049  -6.634  42.494  1.00  0.00      PROA C
ATOM   1285  HA  GLU P 100     -49.420  -7.605  42.790  1.00  0.00      PROA H
ATOM   1286  CB  GLU P 100     -48.432  -6.598  41.134  1.00  0.00      PROA C
ATOM   1287  HB1 GLU P 100     -48.353  -5.565  40.733  1.00  0.00      PROA H
ATOM   1288  HB2 GLU P 100     -49.148  -7.214  40.549  1.00  0.00      PROA H
ATOM   1289  CG  GLU P 100     -46.998  -7.180  40.977  1.00  0.00      PROA C
ATOM   1290  HG1 GLU P 100     -47.008  -8.178  41.465  1.00  0.00      PROA H
ATOM   1291  HG2 GLU P 100     -46.180  -6.609  41.466  1.00  0.00      PROA H
ATOM   1292  CD  GLU P 100     -46.635  -7.341  39.533  1.00  0.00      PROA C
ATOM   1293  OE1 GLU P 100     -46.832  -6.409  38.708  1.00  0.00      PROA O
ATOM   1294  OE2 GLU P 100     -46.126  -8.424  39.190  1.00  0.00      PROA O
ATOM   1295  C   GLU P 100     -47.954  -6.292  43.569  1.00  0.00      PROA C
ATOM   1296  O   GLU P 100     -47.391  -7.181  44.161  1.00  0.00      PROA O
ATOM   1297  N   GLN P 101     -47.564  -5.030  43.813  1.00  0.00      PROA N
ATOM   1298  HN  GLN P 101     -48.030  -4.290  43.333  1.00  0.00      PROA H
ATOM   1299  CA  GLN P 101     -46.579  -4.547  44.840  1.00  0.00      PROA C
ATOM   1300  HA  GLN P 101     -45.708  -5.169  44.697  1.00  0.00      PROA H
ATOM   1301  CB  GLN P 101     -46.274  -3.117  44.705  1.00  0.00      PROA C
ATOM   1302  HB1 GLN P 101     -47.097  -2.449  45.036  1.00  0.00      PROA H
ATOM   1303  HB2 GLN P 101     -46.241  -2.949  43.607  1.00  0.00      PROA H
ATOM   1304  CG  GLN P 101     -44.881  -2.696  45.256  1.00  0.00      PROA C
ATOM   1305  HG1 GLN P 101     -44.113  -3.316  44.746  1.00  0.00      PROA H
ATOM   1306  HG2 GLN P 101     -44.959  -2.953  46.334  1.00  0.00      PROA H
ATOM   1307  CD  GLN P 101     -44.644  -1.169  45.046  1.00  0.00      PROA C
ATOM   1308  OE1 GLN P 101     -44.622  -0.461  46.053  1.00  0.00      PROA O
ATOM   1309  NE2 GLN P 101     -44.538  -0.720  43.784  1.00  0.00      PROA N
ATOM   1310 HE21 GLN P 101     -44.405   0.260  43.631  1.00  0.00      PROA H
ATOM   1311 HE22 GLN P 101     -44.614  -1.349  43.010  1.00  0.00      PROA H
ATOM   1312  C   GLN P 101     -47.116  -4.861  46.158  1.00  0.00      PROA C
ATOM   1313  O   GLN P 101     -46.422  -5.431  47.045  1.00  0.00      PROA O
ATOM   1314  N   ARG P 102     -48.399  -4.625  46.461  1.00  0.00      PROA N
ATOM   1315  HN  ARG P 102     -49.047  -4.232  45.813  1.00  0.00      PROA H
ATOM   1316  CA  ARG P 102     -48.879  -4.707  47.844  1.00  0.00      PROA C
ATOM   1317  HA  ARG P 102     -48.145  -4.337  48.544  1.00  0.00      PROA H
ATOM   1318  CB  ARG P 102     -50.100  -3.738  47.944  1.00  0.00      PROA C
ATOM   1319  HB1 ARG P 102     -50.740  -3.941  48.830  1.00  0.00      PROA H
ATOM   1320  HB2 ARG P 102     -50.758  -3.930  47.070  1.00  0.00      PROA H
ATOM   1321  CG  ARG P 102     -49.628  -2.212  47.936  1.00  0.00      PROA C
ATOM   1322  HG1 ARG P 102     -48.913  -2.093  47.094  1.00  0.00      PROA H
ATOM   1323  HG2 ARG P 102     -48.962  -1.991  48.797  1.00  0.00      PROA H
ATOM   1324  CD  ARG P 102     -50.783  -1.108  47.766  1.00  0.00      PROA C
ATOM   1325  HD1 ARG P 102     -51.401  -1.284  46.860  1.00  0.00      PROA H
ATOM   1326  HD2 ARG P 102     -50.404  -0.070  47.649  1.00  0.00      PROA H
ATOM   1327  NE  ARG P 102     -51.592  -1.239  49.032  1.00  0.00      PROA N
ATOM   1328  HE  ARG P 102     -52.320  -1.921  48.964  1.00  0.00      PROA H
ATOM   1329  CZ  ARG P 102     -51.565  -0.500  50.151  1.00  0.00      PROA C
ATOM   1330  NH1 ARG P 102     -50.601   0.339  50.278  1.00  0.00      PROA N
ATOM   1331 HH11 ARG P 102     -49.836   0.295  49.636  1.00  0.00      PROA H
ATOM   1332 HH12 ARG P 102     -50.480   0.796  51.159  1.00  0.00      PROA H
ATOM   1333  NH2 ARG P 102     -52.422  -0.695  51.160  1.00  0.00      PROA N
ATOM   1334 HH21 ARG P 102     -52.793  -1.622  51.207  1.00  0.00      PROA H
ATOM   1335 HH22 ARG P 102     -52.173  -0.222  52.006  1.00  0.00      PROA H
ATOM   1336  C   ARG P 102     -49.238  -6.109  48.427  1.00  0.00      PROA C
ATOM   1337  O   ARG P 102     -49.118  -6.339  49.585  1.00  0.00      PROA O
ATOM   1338  N   LEU P 103     -49.793  -7.021  47.554  1.00  0.00      PROA N
ATOM   1339  HN  LEU P 103     -50.189  -6.689  46.701  1.00  0.00      PROA H
ATOM   1340  CA  LEU P 103     -50.151  -8.327  47.998  1.00  0.00      PROA C
ATOM   1341  HA  LEU P 103     -50.200  -8.481  49.066  1.00  0.00      PROA H
ATOM   1342  CB  LEU P 103     -51.532  -8.594  47.437  1.00  0.00      PROA C
ATOM   1343  HB1 LEU P 103     -52.059  -9.510  47.779  1.00  0.00      PROA H
ATOM   1344  HB2 LEU P 103     -51.412  -8.726  46.341  1.00  0.00      PROA H
ATOM   1345  CG  LEU P 103     -52.672  -7.485  47.793  1.00  0.00      PROA C
ATOM   1346  HG  LEU P 103     -52.263  -6.577  47.301  1.00  0.00      PROA H
ATOM   1347  CD1 LEU P 103     -54.083  -7.792  47.249  1.00  0.00      PROA C
ATOM   1348 HD11 LEU P 103     -53.991  -8.102  46.186  1.00  0.00      PROA H
ATOM   1349 HD12 LEU P 103     -54.838  -6.978  47.212  1.00  0.00      PROA H
ATOM   1350 HD13 LEU P 103     -54.429  -8.671  47.835  1.00  0.00      PROA H
ATOM   1351  CD2 LEU P 103     -52.743  -7.150  49.304  1.00  0.00      PROA C
ATOM   1352 HD21 LEU P 103     -53.113  -8.050  49.840  1.00  0.00      PROA H
ATOM   1353 HD22 LEU P 103     -53.597  -6.444  49.388  1.00  0.00      PROA H
ATOM   1354 HD23 LEU P 103     -51.774  -6.910  49.794  1.00  0.00      PROA H
ATOM   1355  C   LEU P 103     -49.156  -9.385  47.539  1.00  0.00      PROA C
ATOM   1356  O   LEU P 103     -49.203  -9.804  46.417  1.00  0.00      PROA O
ATOM   1357  N   PRO P 104     -48.195 -10.031  48.295  1.00  0.00      PROA N
ATOM   1358  CD  PRO P 104     -47.923  -9.524  49.607  1.00  0.00      PROA C
ATOM   1359  HD1 PRO P 104     -48.790  -9.738  50.267  1.00  0.00      PROA H
ATOM   1360  HD2 PRO P 104     -47.726  -8.431  49.576  1.00  0.00      PROA H
ATOM   1361  CA  PRO P 104     -46.944 -10.632  47.701  1.00  0.00      PROA C
ATOM   1362  HA  PRO P 104     -46.750 -10.077  46.795  1.00  0.00      PROA H
ATOM   1363  CB  PRO P 104     -45.954 -10.595  48.804  1.00  0.00      PROA C
ATOM   1364  HB1 PRO P 104     -45.411  -9.630  48.719  1.00  0.00      PROA H
ATOM   1365  HB2 PRO P 104     -45.284 -11.453  49.030  1.00  0.00      PROA H
ATOM   1366  CG  PRO P 104     -46.815 -10.381  50.051  1.00  0.00      PROA C
ATOM   1367  HG1 PRO P 104     -47.154 -11.420  50.247  1.00  0.00      PROA H
ATOM   1368  HG2 PRO P 104     -46.199  -9.959  50.874  1.00  0.00      PROA H
ATOM   1369  C   PRO P 104     -47.278 -12.060  47.387  1.00  0.00      PROA C
ATOM   1370  O   PRO P 104     -46.380 -12.820  46.978  1.00  0.00      PROA O
ATOM   1371  N   TRP P 105     -48.590 -12.391  47.553  1.00  0.00      PROA N
ATOM   1372  HN  TRP P 105     -49.095 -11.655  47.997  1.00  0.00      PROA H
ATOM   1373  CA  TRP P 105     -49.199 -13.625  47.149  1.00  0.00      PROA C
ATOM   1374  HA  TRP P 105     -48.365 -14.296  47.003  1.00  0.00      PROA H
ATOM   1375  CB  TRP P 105     -50.240 -14.169  48.241  1.00  0.00      PROA C
ATOM   1376  HB1 TRP P 105     -49.772 -14.146  49.248  1.00  0.00      PROA H
ATOM   1377  HB2 TRP P 105     -50.500 -15.212  47.959  1.00  0.00      PROA H
ATOM   1378  CG  TRP P 105     -51.571 -13.398  48.461  1.00  0.00      PROA C
ATOM   1379  CD1 TRP P 105     -52.827 -13.813  48.128  1.00  0.00      PROA C
ATOM   1380  HD1 TRP P 105     -53.002 -14.626  47.439  1.00  0.00      PROA H
ATOM   1381  NE1 TRP P 105     -53.771 -12.871  48.603  1.00  0.00      PROA N
ATOM   1382  HE1 TRP P 105     -54.615 -12.718  48.136  1.00  0.00      PROA H
ATOM   1383  CE2 TRP P 105     -53.154 -11.993  49.369  1.00  0.00      PROA C
ATOM   1384  CD2 TRP P 105     -51.763 -12.248  49.364  1.00  0.00      PROA C
ATOM   1385  CE3 TRP P 105     -50.904 -11.553  50.132  1.00  0.00      PROA C
ATOM   1386  HE3 TRP P 105     -49.904 -11.946  50.248  1.00  0.00      PROA H
ATOM   1387  CZ3 TRP P 105     -51.369 -10.541  50.859  1.00  0.00      PROA C
ATOM   1388  HZ3 TRP P 105     -50.727 -10.116  51.617  1.00  0.00      PROA H
ATOM   1389  CZ2 TRP P 105     -53.658 -10.952  50.082  1.00  0.00      PROA C
ATOM   1390  HZ2 TRP P 105     -54.699 -10.742  50.277  1.00  0.00      PROA H
ATOM   1391  CH2 TRP P 105     -52.768 -10.307  50.927  1.00  0.00      PROA C
ATOM   1392  HH2 TRP P 105     -53.245  -9.614  51.604  1.00  0.00      PROA H
ATOM   1393  C   TRP P 105     -49.787 -13.617  45.749  1.00  0.00      PROA C
ATOM   1394  O   TRP P 105     -50.168 -14.666  45.240  1.00  0.00      PROA O
ATOM   1395  N   ILE P 106     -49.804 -12.424  45.048  1.00  0.00      PROA N
ATOM   1396  HN  ILE P 106     -49.350 -11.734  45.606  1.00  0.00      PROA H
ATOM   1397  CA  ILE P 106     -50.447 -12.089  43.764  1.00  0.00      PROA C
ATOM   1398  HA  ILE P 106     -50.942 -13.014  43.505  1.00  0.00      PROA H
ATOM   1399  CB  ILE P 106     -51.364 -10.838  43.784  1.00  0.00      PROA C
ATOM   1400  HB  ILE P 106     -50.856  -9.914  44.137  1.00  0.00      PROA H
ATOM   1401  CG2 ILE P 106     -51.895 -10.495  42.339  1.00  0.00      PROA C
ATOM   1402 HG21 ILE P 106     -52.276 -11.372  41.772  1.00  0.00      PROA H
ATOM   1403 HG22 ILE P 106     -51.044 -10.111  41.738  1.00  0.00      PROA H
ATOM   1404 HG23 ILE P 106     -52.631  -9.665  42.387  1.00  0.00      PROA H
ATOM   1405  CG1 ILE P 106     -52.483 -11.017  44.850  1.00  0.00      PROA C
ATOM   1406 HG11 ILE P 106     -53.103 -10.096  44.814  1.00  0.00      PROA H
ATOM   1407 HG12 ILE P 106     -51.972 -10.985  45.835  1.00  0.00      PROA H
ATOM   1408  CD  ILE P 106     -53.343 -12.363  44.714  1.00  0.00      PROA C
ATOM   1409  HD1 ILE P 106     -52.721 -13.261  44.917  1.00  0.00      PROA H
ATOM   1410  HD2 ILE P 106     -53.819 -12.506  43.720  1.00  0.00      PROA H
ATOM   1411  HD3 ILE P 106     -54.129 -12.274  45.494  1.00  0.00      PROA H
ATOM   1412  C   ILE P 106     -49.356 -12.042  42.756  1.00  0.00      PROA C
ATOM   1413  O   ILE P 106     -48.324 -11.302  42.878  1.00  0.00      PROA O
ATOM   1414  N   LYS P 107     -49.505 -12.813  41.664  1.00  0.00      PROA N
ATOM   1415  HN  LYS P 107     -50.381 -13.245  41.467  1.00  0.00      PROA H
ATOM   1416  CA  LYS P 107     -48.592 -12.872  40.585  1.00  0.00      PROA C
ATOM   1417  HA  LYS P 107     -47.613 -12.555  40.913  1.00  0.00      PROA H
ATOM   1418  CB  LYS P 107     -48.597 -14.395  40.258  1.00  0.00      PROA C
ATOM   1419  HB1 LYS P 107     -49.623 -14.613  39.893  1.00  0.00      PROA H
ATOM   1420  HB2 LYS P 107     -48.580 -15.016  41.179  1.00  0.00      PROA H
ATOM   1421  CG  LYS P 107     -47.418 -14.840  39.375  1.00  0.00      PROA C
ATOM   1422  HG1 LYS P 107     -46.456 -14.749  39.925  1.00  0.00      PROA H
ATOM   1423  HG2 LYS P 107     -47.459 -14.249  38.436  1.00  0.00      PROA H
ATOM   1424  CD  LYS P 107     -47.455 -16.304  38.973  1.00  0.00      PROA C
ATOM   1425  HD1 LYS P 107     -48.170 -16.467  38.138  1.00  0.00      PROA H
ATOM   1426  HD2 LYS P 107     -47.763 -16.983  39.797  1.00  0.00      PROA H
ATOM   1427  CE  LYS P 107     -46.163 -16.742  38.310  1.00  0.00      PROA C
ATOM   1428  HE1 LYS P 107     -45.319 -16.722  39.032  1.00  0.00      PROA H
ATOM   1429  HE2 LYS P 107     -45.945 -16.052  37.467  1.00  0.00      PROA H
ATOM   1430  NZ  LYS P 107     -46.202 -18.067  37.821  1.00  0.00      PROA N
ATOM   1431  HZ1 LYS P 107     -45.352 -18.340  37.289  1.00  0.00      PROA H
ATOM   1432  HZ2 LYS P 107     -46.989 -18.341  37.199  1.00  0.00      PROA H
ATOM   1433  HZ3 LYS P 107     -46.234 -18.759  38.597  1.00  0.00      PROA H
ATOM   1434  C   LYS P 107     -48.990 -12.142  39.323  1.00  0.00      PROA C
ATOM   1435  O   LYS P 107     -48.196 -11.708  38.488  1.00  0.00      PROA O
ATOM   1436  N   GLN P 108     -50.337 -12.053  39.192  1.00  0.00      PROA N
ATOM   1437  HN  GLN P 108     -50.902 -12.359  39.955  1.00  0.00      PROA H
ATOM   1438  CA  GLN P 108     -50.963 -11.378  38.100  1.00  0.00      PROA C
ATOM   1439  HA  GLN P 108     -50.327 -10.589  37.727  1.00  0.00      PROA H
ATOM   1440  CB  GLN P 108     -51.254 -12.415  37.005  1.00  0.00      PROA C
ATOM   1441  HB1 GLN P 108     -51.909 -11.958  36.233  1.00  0.00      PROA H
ATOM   1442  HB2 GLN P 108     -51.729 -13.324  37.430  1.00  0.00      PROA H
ATOM   1443  CG  GLN P 108     -50.020 -12.985  36.274  1.00  0.00      PROA C
ATOM   1444  HG1 GLN P 108     -50.388 -13.693  35.501  1.00  0.00      PROA H
ATOM   1445  HG2 GLN P 108     -49.520 -13.589  37.061  1.00  0.00      PROA H
ATOM   1446  CD  GLN P 108     -49.110 -11.931  35.582  1.00  0.00      PROA C
ATOM   1447  OE1 GLN P 108     -49.602 -10.794  35.337  1.00  0.00      PROA O
ATOM   1448  NE2 GLN P 108     -47.817 -12.189  35.391  1.00  0.00      PROA N
ATOM   1449 HE21 GLN P 108     -47.333 -12.974  35.776  1.00  0.00      PROA H
ATOM   1450 HE22 GLN P 108     -47.267 -11.439  35.026  1.00  0.00      PROA H
ATOM   1451  C   GLN P 108     -52.252 -10.729  38.415  1.00  0.00      PROA C
ATOM   1452  O   GLN P 108     -53.044 -11.273  39.162  1.00  0.00      PROA O
ATOM   1453  N   VAL P 109     -52.514  -9.565  37.856  1.00  0.00      PROA N
ATOM   1454  HN  VAL P 109     -51.858  -9.130  37.245  1.00  0.00      PROA H
ATOM   1455  CA  VAL P 109     -53.569  -8.762  38.320  1.00  0.00      PROA C
ATOM   1456  HA  VAL P 109     -54.398  -9.440  38.461  1.00  0.00      PROA H
ATOM   1457  CB  VAL P 109     -53.231  -7.987  39.606  1.00  0.00      PROA C
ATOM   1458  HB  VAL P 109     -53.224  -8.794  40.369  1.00  0.00      PROA H
ATOM   1459  CG1 VAL P 109     -51.837  -7.381  39.666  1.00  0.00      PROA C
ATOM   1460 HG11 VAL P 109     -51.631  -6.857  38.709  1.00  0.00      PROA H
ATOM   1461 HG12 VAL P 109     -51.057  -8.172  39.669  1.00  0.00      PROA H
ATOM   1462 HG13 VAL P 109     -51.733  -6.749  40.574  1.00  0.00      PROA H
ATOM   1463  CG2 VAL P 109     -54.427  -6.986  39.798  1.00  0.00      PROA C
ATOM   1464 HG21 VAL P 109     -54.224  -6.469  40.760  1.00  0.00      PROA H
ATOM   1465 HG22 VAL P 109     -55.466  -7.375  39.850  1.00  0.00      PROA H
ATOM   1466 HG23 VAL P 109     -54.290  -6.250  38.978  1.00  0.00      PROA H
ATOM   1467  C   VAL P 109     -54.013  -7.812  37.223  1.00  0.00      PROA C
ATOM   1468  O   VAL P 109     -53.195  -7.169  36.583  1.00  0.00      PROA O
ATOM   1469  N   SER P 110     -55.361  -7.879  36.956  1.00  0.00      PROA N
ATOM   1470  HN  SER P 110     -56.090  -8.376  37.421  1.00  0.00      PROA H
ATOM   1471  CA  SER P 110     -55.968  -6.887  35.969  1.00  0.00      PROA C
ATOM   1472  HA  SER P 110     -55.195  -6.195  35.668  1.00  0.00      PROA H
ATOM   1473  CB  SER P 110     -56.550  -7.473  34.708  1.00  0.00      PROA C
ATOM   1474  HB1 SER P 110     -57.333  -8.236  34.907  1.00  0.00      PROA H
ATOM   1475  HB2 SER P 110     -55.722  -7.948  34.139  1.00  0.00      PROA H
ATOM   1476  OG  SER P 110     -57.025  -6.493  33.708  1.00  0.00      PROA O
ATOM   1477  HG1 SER P 110     -57.714  -6.980  33.251  1.00  0.00      PROA H
ATOM   1478  C   SER P 110     -57.048  -6.058  36.583  1.00  0.00      PROA C
ATOM   1479  O   SER P 110     -57.887  -6.585  37.299  1.00  0.00      PROA O
ATOM   1480  N   VAL P 111     -57.117  -4.719  36.244  1.00  0.00      PROA N
ATOM   1481  HN  VAL P 111     -56.387  -4.273  35.732  1.00  0.00      PROA H
ATOM   1482  CA  VAL P 111     -58.101  -3.778  36.608  1.00  0.00      PROA C
ATOM   1483  HA  VAL P 111     -58.902  -4.381  37.011  1.00  0.00      PROA H
ATOM   1484  CB  VAL P 111     -57.486  -2.825  37.600  1.00  0.00      PROA C
ATOM   1485  HB  VAL P 111     -56.642  -2.295  37.111  1.00  0.00      PROA H
ATOM   1486  CG1 VAL P 111     -58.512  -1.677  38.039  1.00  0.00      PROA C
ATOM   1487 HG11 VAL P 111     -59.489  -2.044  38.419  1.00  0.00      PROA H
ATOM   1488 HG12 VAL P 111     -58.736  -1.071  37.136  1.00  0.00      PROA H
ATOM   1489 HG13 VAL P 111     -58.138  -1.057  38.882  1.00  0.00      PROA H
ATOM   1490  CG2 VAL P 111     -57.089  -3.606  38.797  1.00  0.00      PROA C
ATOM   1491 HG21 VAL P 111     -56.614  -3.017  39.611  1.00  0.00      PROA H
ATOM   1492 HG22 VAL P 111     -56.305  -4.379  38.651  1.00  0.00      PROA H
ATOM   1493 HG23 VAL P 111     -57.907  -4.095  39.369  1.00  0.00      PROA H
ATOM   1494  C   VAL P 111     -58.664  -3.063  35.438  1.00  0.00      PROA C
ATOM   1495  O   VAL P 111     -57.982  -2.571  34.497  1.00  0.00      PROA O
ATOM   1496  N   ARG P 112     -59.996  -2.936  35.270  1.00  0.00      PROA N
ATOM   1497  HN  ARG P 112     -60.555  -3.539  35.835  1.00  0.00      PROA H
ATOM   1498  CA  ARG P 112     -60.703  -2.250  34.165  1.00  0.00      PROA C
ATOM   1499  HA  ARG P 112     -60.003  -1.879  33.431  1.00  0.00      PROA H
ATOM   1500  CB  ARG P 112     -61.596  -3.236  33.358  1.00  0.00      PROA C
ATOM   1501  HB1 ARG P 112     -62.247  -2.784  32.579  1.00  0.00      PROA H
ATOM   1502  HB2 ARG P 112     -62.407  -3.549  34.049  1.00  0.00      PROA H
ATOM   1503  CG  ARG P 112     -60.836  -4.453  32.769  1.00  0.00      PROA C
ATOM   1504  HG1 ARG P 112     -61.548  -5.073  32.183  1.00  0.00      PROA H
ATOM   1505  HG2 ARG P 112     -60.407  -5.085  33.576  1.00  0.00      PROA H
ATOM   1506  CD  ARG P 112     -59.806  -4.049  31.651  1.00  0.00      PROA C
ATOM   1507  HD1 ARG P 112     -58.959  -3.488  32.101  1.00  0.00      PROA H
ATOM   1508  HD2 ARG P 112     -60.145  -3.414  30.805  1.00  0.00      PROA H
ATOM   1509  NE  ARG P 112     -59.284  -5.299  31.111  1.00  0.00      PROA N
ATOM   1510  HE  ARG P 112     -59.531  -6.194  31.482  1.00  0.00      PROA H
ATOM   1511  CZ  ARG P 112     -58.310  -5.348  30.208  1.00  0.00      PROA C
ATOM   1512  NH1 ARG P 112     -57.780  -4.268  29.676  1.00  0.00      PROA N
ATOM   1513 HH11 ARG P 112     -58.232  -3.403  29.892  1.00  0.00      PROA H
ATOM   1514 HH12 ARG P 112     -56.900  -4.247  29.201  1.00  0.00      PROA H
ATOM   1515  NH2 ARG P 112     -57.796  -6.473  29.791  1.00  0.00      PROA N
ATOM   1516 HH21 ARG P 112     -58.059  -7.342  30.209  1.00  0.00      PROA H
ATOM   1517 HH22 ARG P 112     -56.930  -6.509  29.293  1.00  0.00      PROA H
ATOM   1518  C   ARG P 112     -61.503  -1.145  34.725  1.00  0.00      PROA C
ATOM   1519  O   ARG P 112     -61.977  -1.180  35.848  1.00  0.00      PROA O
ATOM   1520  N   LYS P 113     -61.580  -0.015  33.911  1.00  0.00      PROA N
ATOM   1521  HN  LYS P 113     -61.140  -0.047  33.016  1.00  0.00      PROA H
ATOM   1522  CA  LYS P 113     -62.398   1.113  34.181  1.00  0.00      PROA C
ATOM   1523  HA  LYS P 113     -62.683   1.014  35.218  1.00  0.00      PROA H
ATOM   1524  CB  LYS P 113     -61.773   2.479  33.858  1.00  0.00      PROA C
ATOM   1525  HB1 LYS P 113     -61.109   2.766  34.702  1.00  0.00      PROA H
ATOM   1526  HB2 LYS P 113     -62.590   3.226  33.952  1.00  0.00      PROA H
ATOM   1527  CG  LYS P 113     -61.145   2.711  32.502  1.00  0.00      PROA C
ATOM   1528  HG1 LYS P 113     -61.853   2.393  31.707  1.00  0.00      PROA H
ATOM   1529  HG2 LYS P 113     -60.197   2.135  32.454  1.00  0.00      PROA H
ATOM   1530  CD  LYS P 113     -60.734   4.191  32.161  1.00  0.00      PROA C
ATOM   1531  HD1 LYS P 113     -60.680   4.726  33.133  1.00  0.00      PROA H
ATOM   1532  HD2 LYS P 113     -61.557   4.664  31.582  1.00  0.00      PROA H
ATOM   1533  CE  LYS P 113     -59.348   4.223  31.491  1.00  0.00      PROA C
ATOM   1534  HE1 LYS P 113     -59.459   3.684  30.526  1.00  0.00      PROA H
ATOM   1535  HE2 LYS P 113     -58.604   3.691  32.121  1.00  0.00      PROA H
ATOM   1536  NZ  LYS P 113     -58.840   5.628  31.299  1.00  0.00      PROA N
ATOM   1537  HZ1 LYS P 113     -58.940   6.166  32.184  1.00  0.00      PROA H
ATOM   1538  HZ2 LYS P 113     -59.346   6.146  30.552  1.00  0.00      PROA H
ATOM   1539  HZ3 LYS P 113     -57.830   5.550  31.064  1.00  0.00      PROA H
ATOM   1540  C   LYS P 113     -63.680   0.899  33.279  1.00  0.00      PROA C
ATOM   1541  O   LYS P 113     -63.577   0.469  32.143  1.00  0.00      PROA O
ATOM   1542  N   GLN P 114     -64.852   1.082  33.900  1.00  0.00      PROA N
ATOM   1543  HN  GLN P 114     -64.915   1.488  34.809  1.00  0.00      PROA H
ATOM   1544  CA  GLN P 114     -66.064   0.753  33.269  1.00  0.00      PROA C
ATOM   1545  HA  GLN P 114     -65.933   0.726  32.197  1.00  0.00      PROA H
ATOM   1546  CB  GLN P 114     -66.706  -0.500  33.934  1.00  0.00      PROA C
ATOM   1547  HB1 GLN P 114     -67.654  -0.686  33.385  1.00  0.00      PROA H
ATOM   1548  HB2 GLN P 114     -66.882  -0.159  34.976  1.00  0.00      PROA H
ATOM   1549  CG  GLN P 114     -65.748  -1.753  33.924  1.00  0.00      PROA C
ATOM   1550  HG1 GLN P 114     -66.286  -2.577  34.438  1.00  0.00      PROA H
ATOM   1551  HG2 GLN P 114     -64.797  -1.651  34.489  1.00  0.00      PROA H
ATOM   1552  CD  GLN P 114     -65.666  -2.321  32.549  1.00  0.00      PROA C
ATOM   1553  OE1 GLN P 114     -66.179  -3.398  32.309  1.00  0.00      PROA O
ATOM   1554  NE2 GLN P 114     -64.966  -1.731  31.607  1.00  0.00      PROA N
ATOM   1555 HE21 GLN P 114     -64.713  -2.300  30.825  1.00  0.00      PROA H
ATOM   1556 HE22 GLN P 114     -64.397  -0.929  31.788  1.00  0.00      PROA H
ATOM   1557  C   GLN P 114     -66.922   1.980  33.526  1.00  0.00      PROA C
ATOM   1558  O   GLN P 114     -66.803   2.645  34.588  1.00  0.00      PROA O
ATOM   1559  N   TRP P 115     -67.676   2.421  32.576  1.00  0.00      PROA N
ATOM   1560  HN  TRP P 115     -67.678   2.001  31.672  1.00  0.00      PROA H
ATOM   1561  CA  TRP P 115     -68.452   3.639  32.537  1.00  0.00      PROA C
ATOM   1562  HA  TRP P 115     -67.690   4.290  32.939  1.00  0.00      PROA H
ATOM   1563  CB  TRP P 115     -68.914   3.947  31.057  1.00  0.00      PROA C
ATOM   1564  HB1 TRP P 115     -69.416   3.064  30.606  1.00  0.00      PROA H
ATOM   1565  HB2 TRP P 115     -68.059   4.161  30.381  1.00  0.00      PROA H
ATOM   1566  CG  TRP P 115     -69.839   5.119  30.816  1.00  0.00      PROA C
ATOM   1567  CD1 TRP P 115     -71.166   5.082  30.541  1.00  0.00      PROA C
ATOM   1568  HD1 TRP P 115     -71.881   4.277  30.458  1.00  0.00      PROA H
ATOM   1569  NE1 TRP P 115     -71.661   6.357  30.569  1.00  0.00      PROA N
ATOM   1570  HE1 TRP P 115     -72.591   6.616  30.428  1.00  0.00      PROA H
ATOM   1571  CE2 TRP P 115     -70.698   7.250  30.943  1.00  0.00      PROA C
ATOM   1572  CD2 TRP P 115     -69.483   6.488  31.022  1.00  0.00      PROA C
ATOM   1573  CE3 TRP P 115     -68.297   7.128  31.290  1.00  0.00      PROA C
ATOM   1574  HE3 TRP P 115     -67.362   6.620  31.470  1.00  0.00      PROA H
ATOM   1575  CZ3 TRP P 115     -68.341   8.541  31.546  1.00  0.00      PROA C
ATOM   1576  HZ3 TRP P 115     -67.444   9.130  31.672  1.00  0.00      PROA H
ATOM   1577  CZ2 TRP P 115     -70.718   8.552  31.253  1.00  0.00      PROA C
ATOM   1578  HZ2 TRP P 115     -71.581   9.200  31.207  1.00  0.00      PROA H
ATOM   1579  CH2 TRP P 115     -69.506   9.204  31.565  1.00  0.00      PROA C
ATOM   1580  HH2 TRP P 115     -69.632  10.276  31.589  1.00  0.00      PROA H
ATOM   1581  C   TRP P 115     -69.588   3.629  33.532  1.00  0.00      PROA C
ATOM   1582  O   TRP P 115     -70.394   2.624  33.586  1.00  0.00      PROA O
ATOM   1583  N   PRO P 116     -69.768   4.711  34.308  1.00  0.00      PROA N
ATOM   1584  CD  PRO P 116     -71.191   5.020  34.725  1.00  0.00      PROA C
ATOM   1585  HD1 PRO P 116     -71.658   4.158  35.248  1.00  0.00      PROA H
ATOM   1586  HD2 PRO P 116     -71.806   5.093  33.803  1.00  0.00      PROA H
ATOM   1587  CA  PRO P 116     -68.930   5.838  34.684  1.00  0.00      PROA C
ATOM   1588  HA  PRO P 116     -68.233   6.105  33.903  1.00  0.00      PROA H
ATOM   1589  CB  PRO P 116     -69.906   6.973  34.997  1.00  0.00      PROA C
ATOM   1590  HB1 PRO P 116     -70.038   7.431  33.993  1.00  0.00      PROA H
ATOM   1591  HB2 PRO P 116     -69.576   7.802  35.660  1.00  0.00      PROA H
ATOM   1592  CG  PRO P 116     -71.199   6.332  35.532  1.00  0.00      PROA C
ATOM   1593  HG1 PRO P 116     -71.067   6.212  36.628  1.00  0.00      PROA H
ATOM   1594  HG2 PRO P 116     -72.107   6.865  35.178  1.00  0.00      PROA H
ATOM   1595  C   PRO P 116     -67.977   5.627  35.788  1.00  0.00      PROA C
ATOM   1596  O   PRO P 116     -66.978   6.309  35.935  1.00  0.00      PROA O
ATOM   1597  N   ASP P 117     -68.321   4.734  36.751  1.00  0.00      PROA N
ATOM   1598  HN  ASP P 117     -69.176   4.223  36.697  1.00  0.00      PROA H
ATOM   1599  CA  ASP P 117     -67.834   4.906  38.134  1.00  0.00      PROA C
ATOM   1600  HA  ASP P 117     -67.047   5.642  38.213  1.00  0.00      PROA H
ATOM   1601  CB  ASP P 117     -69.037   5.487  38.894  1.00  0.00      PROA C
ATOM   1602  HB1 ASP P 117     -69.278   6.450  38.394  1.00  0.00      PROA H
ATOM   1603  HB2 ASP P 117     -68.654   5.604  39.931  1.00  0.00      PROA H
ATOM   1604  CG  ASP P 117     -70.252   4.503  39.111  1.00  0.00      PROA C
ATOM   1605  OD1 ASP P 117     -71.008   4.808  40.088  1.00  0.00      PROA O
ATOM   1606  OD2 ASP P 117     -70.457   3.588  38.317  1.00  0.00      PROA O
ATOM   1607  C   ASP P 117     -67.139   3.607  38.609  1.00  0.00      PROA C
ATOM   1608  O   ASP P 117     -66.649   3.494  39.732  1.00  0.00      PROA O
ATOM   1609  N   GLU P 118     -67.048   2.613  37.754  1.00  0.00      PROA N
ATOM   1610  HN  GLU P 118     -67.304   2.640  36.790  1.00  0.00      PROA H
ATOM   1611  CA  GLU P 118     -66.875   1.250  38.253  1.00  0.00      PROA C
ATOM   1612  HA  GLU P 118     -66.722   1.333  39.318  1.00  0.00      PROA H
ATOM   1613  CB  GLU P 118     -68.130   0.413  37.971  1.00  0.00      PROA C
ATOM   1614  HB1 GLU P 118     -68.496   0.334  36.925  1.00  0.00      PROA H
ATOM   1615  HB2 GLU P 118     -68.913   1.001  38.495  1.00  0.00      PROA H
ATOM   1616  CG  GLU P 118     -68.111  -1.007  38.504  1.00  0.00      PROA C
ATOM   1617  HG1 GLU P 118     -67.589  -1.083  39.482  1.00  0.00      PROA H
ATOM   1618  HG2 GLU P 118     -67.452  -1.598  37.834  1.00  0.00      PROA H
ATOM   1619  CD  GLU P 118     -69.530  -1.623  38.447  1.00  0.00      PROA C
ATOM   1620  OE1 GLU P 118     -69.852  -2.282  37.444  1.00  0.00      PROA O
ATOM   1621  OE2 GLU P 118     -70.308  -1.515  39.464  1.00  0.00      PROA O
ATOM   1622  C   GLU P 118     -65.598   0.592  37.849  1.00  0.00      PROA C
ATOM   1623  O   GLU P 118     -65.178   0.759  36.724  1.00  0.00      PROA O
ATOM   1624  N   LEU P 119     -64.972  -0.162  38.823  1.00  0.00      PROA N
ATOM   1625  HN  LEU P 119     -65.513  -0.238  39.657  1.00  0.00      PROA H
ATOM   1626  CA  LEU P 119     -63.754  -0.844  38.660  1.00  0.00      PROA C
ATOM   1627  HA  LEU P 119     -63.488  -0.818  37.614  1.00  0.00      PROA H
ATOM   1628  CB  LEU P 119     -62.693  -0.154  39.613  1.00  0.00      PROA C
ATOM   1629  HB1 LEU P 119     -61.755  -0.749  39.650  1.00  0.00      PROA H
ATOM   1630  HB2 LEU P 119     -63.272  -0.230  40.558  1.00  0.00      PROA H
ATOM   1631  CG  LEU P 119     -62.329   1.290  39.302  1.00  0.00      PROA C
ATOM   1632  HG  LEU P 119     -63.229   1.909  39.097  1.00  0.00      PROA H
ATOM   1633  CD1 LEU P 119     -61.852   1.996  40.691  1.00  0.00      PROA C
ATOM   1634 HD11 LEU P 119     -62.704   1.920  41.399  1.00  0.00      PROA H
ATOM   1635 HD12 LEU P 119     -61.750   3.077  40.457  1.00  0.00      PROA H
ATOM   1636 HD13 LEU P 119     -60.870   1.576  40.995  1.00  0.00      PROA H
ATOM   1637  CD2 LEU P 119     -61.310   1.426  38.133  1.00  0.00      PROA C
ATOM   1638 HD21 LEU P 119     -61.138   2.502  37.916  1.00  0.00      PROA H
ATOM   1639 HD22 LEU P 119     -61.688   0.944  37.206  1.00  0.00      PROA H
ATOM   1640 HD23 LEU P 119     -60.351   0.975  38.465  1.00  0.00      PROA H
ATOM   1641  C   LEU P 119     -63.974  -2.389  38.820  1.00  0.00      PROA C
ATOM   1642  O   LEU P 119     -64.603  -2.844  39.743  1.00  0.00      PROA O
ATOM   1643  N   LYS P 120     -63.343  -3.151  37.911  1.00  0.00      PROA N
ATOM   1644  HN  LYS P 120     -62.847  -2.676  37.189  1.00  0.00      PROA H
ATOM   1645  CA  LYS P 120     -63.365  -4.563  37.933  1.00  0.00      PROA C
ATOM   1646  HA  LYS P 120     -63.889  -4.946  38.796  1.00  0.00      PROA H
ATOM   1647  CB  LYS P 120     -63.954  -5.192  36.618  1.00  0.00      PROA C
ATOM   1648  HB1 LYS P 120     -64.006  -6.300  36.558  1.00  0.00      PROA H
ATOM   1649  HB2 LYS P 120     -63.393  -4.731  35.777  1.00  0.00      PROA H
ATOM   1650  CG  LYS P 120     -65.380  -4.846  36.438  1.00  0.00      PROA C
ATOM   1651  HG1 LYS P 120     -65.810  -5.292  35.516  1.00  0.00      PROA H
ATOM   1652  HG2 LYS P 120     -65.527  -3.771  36.197  1.00  0.00      PROA H
ATOM   1653  CD  LYS P 120     -66.216  -5.316  37.631  1.00  0.00      PROA C
ATOM   1654  HD1 LYS P 120     -65.892  -4.648  38.457  1.00  0.00      PROA H
ATOM   1655  HD2 LYS P 120     -66.078  -6.391  37.874  1.00  0.00      PROA H
ATOM   1656  CE  LYS P 120     -67.724  -5.092  37.656  1.00  0.00      PROA C
ATOM   1657  HE1 LYS P 120     -67.987  -4.026  37.485  1.00  0.00      PROA H
ATOM   1658  HE2 LYS P 120     -68.086  -5.371  38.669  1.00  0.00      PROA H
ATOM   1659  NZ  LYS P 120     -68.423  -5.982  36.710  1.00  0.00      PROA N
ATOM   1660  HZ1 LYS P 120     -68.170  -5.806  35.717  1.00  0.00      PROA H
ATOM   1661  HZ2 LYS P 120     -69.449  -5.842  36.620  1.00  0.00      PROA H
ATOM   1662  HZ3 LYS P 120     -68.304  -7.004  36.864  1.00  0.00      PROA H
ATOM   1663  C   LYS P 120     -61.941  -5.057  38.104  1.00  0.00      PROA C
ATOM   1664  O   LYS P 120     -61.080  -4.853  37.317  1.00  0.00      PROA O
ATOM   1665  N   ILE P 121     -61.808  -5.741  39.201  1.00  0.00      PROA N
ATOM   1666  HN  ILE P 121     -62.608  -5.812  39.791  1.00  0.00      PROA H
ATOM   1667  CA  ILE P 121     -60.489  -6.164  39.678  1.00  0.00      PROA C
ATOM   1668  HA  ILE P 121     -59.666  -5.791  39.086  1.00  0.00      PROA H
ATOM   1669  CB  ILE P 121     -60.224  -5.592  41.098  1.00  0.00      PROA C
ATOM   1670  HB  ILE P 121     -60.974  -5.956  41.833  1.00  0.00      PROA H
ATOM   1671  CG2 ILE P 121     -58.828  -6.048  41.510  1.00  0.00      PROA C
ATOM   1672 HG21 ILE P 121     -58.876  -7.129  41.765  1.00  0.00      PROA H
ATOM   1673 HG22 ILE P 121     -58.467  -5.627  42.473  1.00  0.00      PROA H
ATOM   1674 HG23 ILE P 121     -58.003  -5.888  40.784  1.00  0.00      PROA H
ATOM   1675  CG1 ILE P 121     -60.261  -4.091  40.973  1.00  0.00      PROA C
ATOM   1676 HG11 ILE P 121     -59.825  -3.734  40.015  1.00  0.00      PROA H
ATOM   1677 HG12 ILE P 121     -59.470  -3.815  41.703  1.00  0.00      PROA H
ATOM   1678  CD  ILE P 121     -61.585  -3.477  41.434  1.00  0.00      PROA C
ATOM   1679  HD1 ILE P 121     -62.021  -4.208  42.148  1.00  0.00      PROA H
ATOM   1680  HD2 ILE P 121     -62.338  -3.469  40.618  1.00  0.00      PROA H
ATOM   1681  HD3 ILE P 121     -61.343  -2.521  41.946  1.00  0.00      PROA H
ATOM   1682  C   ILE P 121     -60.470  -7.650  39.628  1.00  0.00      PROA C
ATOM   1683  O   ILE P 121     -61.285  -8.345  40.212  1.00  0.00      PROA O
ATOM   1684  N   HSD P 122     -59.459  -8.221  38.924  1.00  0.00      PROA N
ATOM   1685  HN  HSD P 122     -58.812  -7.610  38.474  1.00  0.00      PROA H
ATOM   1686  CA  HSD P 122     -59.341  -9.703  38.689  1.00  0.00      PROA C
ATOM   1687  HA  HSD P 122     -59.927 -10.340  39.333  1.00  0.00      PROA H
ATOM   1688  CB  HSD P 122     -59.732 -10.006  37.230  1.00  0.00      PROA C
ATOM   1689  HB1 HSD P 122     -59.233  -9.381  36.458  1.00  0.00      PROA H
ATOM   1690  HB2 HSD P 122     -60.783  -9.661  37.137  1.00  0.00      PROA H
ATOM   1691  ND1 HSD P 122     -59.011 -12.229  36.186  1.00  0.00      PROA N
ATOM   1692  HD1 HSD P 122     -58.057 -12.067  35.932  1.00  0.00      PROA H
ATOM   1693  CG  HSD P 122     -59.909 -11.467  36.870  1.00  0.00      PROA C
ATOM   1694  CE1 HSD P 122     -59.575 -13.387  35.881  1.00  0.00      PROA C
ATOM   1695  HE1 HSD P 122     -59.107 -14.109  35.212  1.00  0.00      PROA H
ATOM   1696  NE2 HSD P 122     -60.811 -13.468  36.340  1.00  0.00      PROA N
ATOM   1697  CD2 HSD P 122     -61.033 -12.256  36.965  1.00  0.00      PROA C
ATOM   1698  HD2 HSD P 122     -61.968 -12.002  37.448  1.00  0.00      PROA H
ATOM   1699  C   HSD P 122     -57.896 -10.099  38.822  1.00  0.00      PROA C
ATOM   1700  O   HSD P 122     -56.965  -9.316  38.506  1.00  0.00      PROA O
ATOM   1701  N   LEU P 123     -57.634 -11.271  39.336  1.00  0.00      PROA N
ATOM   1702  HN  LEU P 123     -58.372 -11.859  39.658  1.00  0.00      PROA H
ATOM   1703  CA  LEU P 123     -56.216 -11.520  39.663  1.00  0.00      PROA C
ATOM   1704  HA  LEU P 123     -55.615 -11.212  38.820  1.00  0.00      PROA H
ATOM   1705  CB  LEU P 123     -55.764 -10.750  40.993  1.00  0.00      PROA C
ATOM   1706  HB1 LEU P 123     -55.713  -9.695  40.648  1.00  0.00      PROA H
ATOM   1707  HB2 LEU P 123     -54.755 -11.066  41.334  1.00  0.00      PROA H
ATOM   1708  CG  LEU P 123     -56.765 -10.640  42.206  1.00  0.00      PROA C
ATOM   1709  HG  LEU P 123     -57.727 -10.402  41.705  1.00  0.00      PROA H
ATOM   1710  CD1 LEU P 123     -56.879 -11.933  43.125  1.00  0.00      PROA C
ATOM   1711 HD11 LEU P 123     -56.041 -11.981  43.854  1.00  0.00      PROA H
ATOM   1712 HD12 LEU P 123     -56.649 -12.804  42.474  1.00  0.00      PROA H
ATOM   1713 HD13 LEU P 123     -57.817 -11.934  43.720  1.00  0.00      PROA H
ATOM   1714  CD2 LEU P 123     -56.497  -9.411  43.056  1.00  0.00      PROA C
ATOM   1715 HD21 LEU P 123     -55.396  -9.405  43.210  1.00  0.00      PROA H
ATOM   1716 HD22 LEU P 123     -57.128  -9.354  43.969  1.00  0.00      PROA H
ATOM   1717 HD23 LEU P 123     -56.768  -8.526  42.441  1.00  0.00      PROA H
ATOM   1718  C   LEU P 123     -55.923 -13.064  39.956  1.00  0.00      PROA C
ATOM   1719  O   LEU P 123     -56.806 -13.915  40.013  1.00  0.00      PROA O
ATOM   1720  N   VAL P 124     -54.539 -13.418  40.025  1.00  0.00      PROA N
ATOM   1721  HN  VAL P 124     -53.925 -12.667  39.793  1.00  0.00      PROA H
ATOM   1722  CA  VAL P 124     -53.968 -14.736  40.218  1.00  0.00      PROA C
ATOM   1723  HA  VAL P 124     -54.721 -15.491  40.048  1.00  0.00      PROA H
ATOM   1724  CB  VAL P 124     -52.950 -15.160  39.171  1.00  0.00      PROA C
ATOM   1725  HB  VAL P 124     -52.089 -14.469  39.297  1.00  0.00      PROA H
ATOM   1726  CG1 VAL P 124     -52.418 -16.588  39.540  1.00  0.00      PROA C
ATOM   1727 HG11 VAL P 124     -53.326 -17.223  39.618  1.00  0.00      PROA H
ATOM   1728 HG12 VAL P 124     -51.782 -16.768  40.433  1.00  0.00      PROA H
ATOM   1729 HG13 VAL P 124     -51.748 -16.916  38.716  1.00  0.00      PROA H
ATOM   1730  CG2 VAL P 124     -53.524 -15.116  37.722  1.00  0.00      PROA C
ATOM   1731 HG21 VAL P 124     -52.715 -15.156  36.962  1.00  0.00      PROA H
ATOM   1732 HG22 VAL P 124     -54.165 -14.230  37.524  1.00  0.00      PROA H
ATOM   1733 HG23 VAL P 124     -54.072 -16.077  37.621  1.00  0.00      PROA H
ATOM   1734  C   VAL P 124     -53.236 -14.734  41.547  1.00  0.00      PROA C
ATOM   1735  O   VAL P 124     -52.157 -14.189  41.709  1.00  0.00      PROA O
ATOM   1736  N   GLU P 125     -53.793 -15.456  42.521  1.00  0.00      PROA N
ATOM   1737  HN  GLU P 125     -54.715 -15.814  42.402  1.00  0.00      PROA H
ATOM   1738  CA  GLU P 125     -52.995 -15.874  43.698  1.00  0.00      PROA C
ATOM   1739  HA  GLU P 125     -52.313 -15.079  43.958  1.00  0.00      PROA H
ATOM   1740  CB  GLU P 125     -53.934 -16.437  44.765  1.00  0.00      PROA C
ATOM   1741  HB1 GLU P 125     -53.358 -16.713  45.674  1.00  0.00      PROA H
ATOM   1742  HB2 GLU P 125     -54.334 -17.439  44.502  1.00  0.00      PROA H
ATOM   1743  CG  GLU P 125     -54.965 -15.414  45.230  1.00  0.00      PROA C
ATOM   1744  HG1 GLU P 125     -55.681 -15.056  44.460  1.00  0.00      PROA H
ATOM   1745  HG2 GLU P 125     -54.417 -14.506  45.560  1.00  0.00      PROA H
ATOM   1746  CD  GLU P 125     -55.888 -15.850  46.341  1.00  0.00      PROA C
ATOM   1747  OE1 GLU P 125     -56.741 -15.074  46.786  1.00  0.00      PROA O
ATOM   1748  OE2 GLU P 125     -55.734 -16.965  46.850  1.00  0.00      PROA O
ATOM   1749  C   GLU P 125     -52.019 -16.996  43.323  1.00  0.00      PROA C
ATOM   1750  O   GLU P 125     -52.372 -17.830  42.458  1.00  0.00      PROA O
ATOM   1751  N   TYR P 126     -50.769 -16.994  43.877  1.00  0.00      PROA N
ATOM   1752  HN  TYR P 126     -50.395 -16.179  44.313  1.00  0.00      PROA H
ATOM   1753  CA  TYR P 126     -49.883 -18.151  43.977  1.00  0.00      PROA C
ATOM   1754  HA  TYR P 126     -49.536 -18.493  43.013  1.00  0.00      PROA H
ATOM   1755  CB  TYR P 126     -48.586 -17.775  44.774  1.00  0.00      PROA C
ATOM   1756  HB1 TYR P 126     -48.142 -18.735  45.116  1.00  0.00      PROA H
ATOM   1757  HB2 TYR P 126     -48.844 -17.143  45.651  1.00  0.00      PROA H
ATOM   1758  CG  TYR P 126     -47.505 -17.144  43.894  1.00  0.00      PROA C
ATOM   1759  CD1 TYR P 126     -47.035 -15.810  44.087  1.00  0.00      PROA C
ATOM   1760  HD1 TYR P 126     -47.524 -15.284  44.894  1.00  0.00      PROA H
ATOM   1761  CE1 TYR P 126     -46.132 -15.247  43.280  1.00  0.00      PROA C
ATOM   1762  HE1 TYR P 126     -45.854 -14.221  43.472  1.00  0.00      PROA H
ATOM   1763  CZ  TYR P 126     -45.476 -16.005  42.330  1.00  0.00      PROA C
ATOM   1764  OH  TYR P 126     -44.422 -15.508  41.574  1.00  0.00      PROA O
ATOM   1765  HH  TYR P 126     -44.527 -14.554  41.578  1.00  0.00      PROA H
ATOM   1766  CD2 TYR P 126     -46.937 -17.895  42.894  1.00  0.00      PROA C
ATOM   1767  HD2 TYR P 126     -47.211 -18.939  42.912  1.00  0.00      PROA H
ATOM   1768  CE2 TYR P 126     -45.893 -17.334  42.174  1.00  0.00      PROA C
ATOM   1769  HE2 TYR P 126     -45.394 -17.935  41.428  1.00  0.00      PROA H
ATOM   1770  C   TYR P 126     -50.512 -19.263  44.799  1.00  0.00      PROA C
ATOM   1771  O   TYR P 126     -51.182 -19.050  45.818  1.00  0.00      PROA O
ATOM   1772  N   VAL P 127     -50.341 -20.488  44.305  1.00  0.00      PROA N
ATOM   1773  HN  VAL P 127     -49.920 -20.632  43.412  1.00  0.00      PROA H
ATOM   1774  CA  VAL P 127     -51.052 -21.669  44.901  1.00  0.00      PROA C
ATOM   1775  HA  VAL P 127     -51.923 -21.406  45.482  1.00  0.00      PROA H
ATOM   1776  CB  VAL P 127     -51.750 -22.568  43.863  1.00  0.00      PROA C
ATOM   1777  HB  VAL P 127     -51.031 -23.091  43.197  1.00  0.00      PROA H
ATOM   1778  CG1 VAL P 127     -52.688 -23.610  44.479  1.00  0.00      PROA C
ATOM   1779 HG11 VAL P 127     -53.618 -23.099  44.809  1.00  0.00      PROA H
ATOM   1780 HG12 VAL P 127     -52.289 -24.271  45.279  1.00  0.00      PROA H
ATOM   1781 HG13 VAL P 127     -52.929 -24.332  43.670  1.00  0.00      PROA H
ATOM   1782  CG2 VAL P 127     -52.525 -21.633  42.936  1.00  0.00      PROA C
ATOM   1783 HG21 VAL P 127     -51.908 -20.896  42.380  1.00  0.00      PROA H
ATOM   1784 HG22 VAL P 127     -53.183 -20.938  43.500  1.00  0.00      PROA H
ATOM   1785 HG23 VAL P 127     -53.175 -22.212  42.245  1.00  0.00      PROA H
ATOM   1786  C   VAL P 127     -50.190 -22.500  45.822  1.00  0.00      PROA C
ATOM   1787  O   VAL P 127     -49.341 -23.229  45.228  1.00  0.00      PROA O
ATOM   1788  N   PRO P 128     -50.253 -22.472  47.140  1.00  0.00      PROA N
ATOM   1789  CD  PRO P 128     -51.198 -21.721  48.016  1.00  0.00      PROA C
ATOM   1790  HD1 PRO P 128     -52.240 -21.835  47.649  1.00  0.00      PROA H
ATOM   1791  HD2 PRO P 128     -50.875 -20.672  47.845  1.00  0.00      PROA H
ATOM   1792  CA  PRO P 128     -49.272 -23.171  47.919  1.00  0.00      PROA C
ATOM   1793  HA  PRO P 128     -48.335 -22.896  47.457  1.00  0.00      PROA H
ATOM   1794  CB  PRO P 128     -49.476 -22.611  49.293  1.00  0.00      PROA C
ATOM   1795  HB1 PRO P 128     -48.958 -21.630  49.361  1.00  0.00      PROA H
ATOM   1796  HB2 PRO P 128     -49.238 -23.302  50.129  1.00  0.00      PROA H
ATOM   1797  CG  PRO P 128     -50.932 -22.162  49.471  1.00  0.00      PROA C
ATOM   1798  HG1 PRO P 128     -51.548 -23.018  49.820  1.00  0.00      PROA H
ATOM   1799  HG2 PRO P 128     -51.146 -21.300  50.138  1.00  0.00      PROA H
ATOM   1800  C   PRO P 128     -49.336 -24.656  48.058  1.00  0.00      PROA C
ATOM   1801  O   PRO P 128     -50.472 -25.183  48.265  1.00  0.00      PROA O
ATOM   1802  N   ILE P 129     -48.187 -25.410  47.951  1.00  0.00      PROA N
ATOM   1803  HN  ILE P 129     -47.331 -24.905  47.881  1.00  0.00      PROA H
ATOM   1804  CA  ILE P 129     -47.989 -26.852  48.222  1.00  0.00      PROA C
ATOM   1805  HA  ILE P 129     -48.918 -27.360  48.006  1.00  0.00      PROA H
ATOM   1806  CB  ILE P 129     -46.908 -27.384  47.347  1.00  0.00      PROA C
ATOM   1807  HB  ILE P 129     -47.205 -27.197  46.293  1.00  0.00      PROA H
ATOM   1808  CG2 ILE P 129     -45.515 -26.803  47.587  1.00  0.00      PROA C
ATOM   1809 HG21 ILE P 129     -44.853 -27.223  46.800  1.00  0.00      PROA H
ATOM   1810 HG22 ILE P 129     -45.089 -27.156  48.550  1.00  0.00      PROA H
ATOM   1811 HG23 ILE P 129     -45.560 -25.694  47.634  1.00  0.00      PROA H
ATOM   1812  CG1 ILE P 129     -46.779 -28.938  47.390  1.00  0.00      PROA C
ATOM   1813 HG11 ILE P 129     -47.813 -29.337  47.317  1.00  0.00      PROA H
ATOM   1814 HG12 ILE P 129     -46.520 -29.207  48.436  1.00  0.00      PROA H
ATOM   1815  CD  ILE P 129     -45.968 -29.542  46.195  1.00  0.00      PROA C
ATOM   1816  HD1 ILE P 129     -46.493 -29.727  45.234  1.00  0.00      PROA H
ATOM   1817  HD2 ILE P 129     -45.755 -30.596  46.474  1.00  0.00      PROA H
ATOM   1818  HD3 ILE P 129     -45.003 -29.040  45.969  1.00  0.00      PROA H
ATOM   1819  C   ILE P 129     -47.807 -27.099  49.690  1.00  0.00      PROA C
ATOM   1820  O   ILE P 129     -48.180 -28.160  50.198  1.00  0.00      PROA O
ATOM   1821  N   ALA P 130     -47.226 -26.105  50.357  1.00  0.00      PROA N
ATOM   1822  HN  ALA P 130     -46.983 -25.264  49.878  1.00  0.00      PROA H
ATOM   1823  CA  ALA P 130     -46.918 -26.303  51.752  1.00  0.00      PROA C
ATOM   1824  HA  ALA P 130     -47.797 -26.801  52.136  1.00  0.00      PROA H
ATOM   1825  CB  ALA P 130     -45.718 -27.255  51.990  1.00  0.00      PROA C
ATOM   1826  HB1 ALA P 130     -45.878 -28.210  51.445  1.00  0.00      PROA H
ATOM   1827  HB2 ALA P 130     -45.556 -27.487  53.064  1.00  0.00      PROA H
ATOM   1828  HB3 ALA P 130     -44.782 -26.860  51.540  1.00  0.00      PROA H
ATOM   1829  C   ALA P 130     -46.731 -24.983  52.402  1.00  0.00      PROA C
ATOM   1830  O   ALA P 130     -46.921 -23.903  51.897  1.00  0.00      PROA O
ATOM   1831  N   ARG P 131     -46.306 -25.027  53.733  1.00  0.00      PROA N
ATOM   1832  HN  ARG P 131     -46.256 -25.893  54.225  1.00  0.00      PROA H
ATOM   1833  CA  ARG P 131     -45.891 -23.953  54.499  1.00  0.00      PROA C
ATOM   1834  HA  ARG P 131     -46.236 -23.041  54.036  1.00  0.00      PROA H
ATOM   1835  CB  ARG P 131     -46.374 -24.038  55.977  1.00  0.00      PROA C
ATOM   1836  HB1 ARG P 131     -46.010 -23.150  56.536  1.00  0.00      PROA H
ATOM   1837  HB2 ARG P 131     -45.835 -24.899  56.427  1.00  0.00      PROA H
ATOM   1838  CG  ARG P 131     -47.919 -24.281  56.131  1.00  0.00      PROA C
ATOM   1839  HG1 ARG P 131     -48.102 -24.526  57.199  1.00  0.00      PROA H
ATOM   1840  HG2 ARG P 131     -48.251 -25.029  55.380  1.00  0.00      PROA H
ATOM   1841  CD  ARG P 131     -48.615 -22.984  55.932  1.00  0.00      PROA C
ATOM   1842  HD1 ARG P 131     -48.612 -22.628  54.880  1.00  0.00      PROA H
ATOM   1843  HD2 ARG P 131     -48.302 -22.115  56.549  1.00  0.00      PROA H
ATOM   1844  NE  ARG P 131     -50.054 -23.265  56.334  1.00  0.00      PROA N
ATOM   1845  HE  ARG P 131     -50.394 -24.140  56.679  1.00  0.00      PROA H
ATOM   1846  CZ  ARG P 131     -50.960 -22.286  56.502  1.00  0.00      PROA C
ATOM   1847  NH1 ARG P 131     -50.775 -21.074  56.298  1.00  0.00      PROA N
ATOM   1848 HH11 ARG P 131     -49.885 -20.769  56.637  1.00  0.00      PROA H
ATOM   1849 HH12 ARG P 131     -51.562 -20.602  56.698  1.00  0.00      PROA H
ATOM   1850  NH2 ARG P 131     -52.189 -22.709  56.839  1.00  0.00      PROA N
ATOM   1851 HH21 ARG P 131     -52.455 -23.659  57.004  1.00  0.00      PROA H
ATOM   1852 HH22 ARG P 131     -52.797 -21.916  56.856  1.00  0.00      PROA H
ATOM   1853  C   ARG P 131     -44.376 -23.962  54.661  1.00  0.00      PROA C
ATOM   1854  O   ARG P 131     -43.699 -24.959  54.678  1.00  0.00      PROA O
ATOM   1855  N   TRP P 132     -43.826 -22.690  54.707  1.00  0.00      PROA N
ATOM   1856  HN  TRP P 132     -44.371 -21.863  54.592  1.00  0.00      PROA H
ATOM   1857  CA  TRP P 132     -42.407 -22.530  54.753  1.00  0.00      PROA C
ATOM   1858  HA  TRP P 132     -41.915 -23.478  54.917  1.00  0.00      PROA H
ATOM   1859  CB  TRP P 132     -41.883 -21.866  53.431  1.00  0.00      PROA C
ATOM   1860  HB1 TRP P 132     -42.462 -20.924  53.327  1.00  0.00      PROA H
ATOM   1861  HB2 TRP P 132     -42.182 -22.512  52.578  1.00  0.00      PROA H
ATOM   1862  CG  TRP P 132     -40.354 -21.546  53.225  1.00  0.00      PROA C
ATOM   1863  CD1 TRP P 132     -39.790 -20.318  53.244  1.00  0.00      PROA C
ATOM   1864  HD1 TRP P 132     -40.460 -19.472  53.263  1.00  0.00      PROA H
ATOM   1865  NE1 TRP P 132     -38.405 -20.400  53.188  1.00  0.00      PROA N
ATOM   1866  HE1 TRP P 132     -37.683 -19.743  53.174  1.00  0.00      PROA H
ATOM   1867  CE2 TRP P 132     -38.039 -21.667  53.286  1.00  0.00      PROA C
ATOM   1868  CD2 TRP P 132     -39.264 -22.468  53.351  1.00  0.00      PROA C
ATOM   1869  CE3 TRP P 132     -39.125 -23.868  53.279  1.00  0.00      PROA C
ATOM   1870  HE3 TRP P 132     -39.992 -24.512  53.297  1.00  0.00      PROA H
ATOM   1871  CZ3 TRP P 132     -37.849 -24.389  53.537  1.00  0.00      PROA C
ATOM   1872  HZ3 TRP P 132     -37.740 -25.459  53.638  1.00  0.00      PROA H
ATOM   1873  CZ2 TRP P 132     -36.739 -22.258  53.267  1.00  0.00      PROA C
ATOM   1874  HZ2 TRP P 132     -35.839 -21.661  53.295  1.00  0.00      PROA H
ATOM   1875  CH2 TRP P 132     -36.726 -23.599  53.401  1.00  0.00      PROA C
ATOM   1876  HH2 TRP P 132     -35.743 -24.026  53.534  1.00  0.00      PROA H
ATOM   1877  C   TRP P 132     -41.896 -21.697  55.915  1.00  0.00      PROA C
ATOM   1878  O   TRP P 132     -42.591 -20.710  56.238  1.00  0.00      PROA O
ATOM   1879  N   ASN P 133     -40.643 -21.935  56.513  1.00  0.00      PROA N
ATOM   1880  HN  ASN P 133     -40.223 -22.776  56.182  1.00  0.00      PROA H
ATOM   1881  CA  ASN P 133     -39.976 -21.237  57.574  1.00  0.00      PROA C
ATOM   1882  HA  ASN P 133     -39.472 -22.028  58.109  1.00  0.00      PROA H
ATOM   1883  CB  ASN P 133     -38.830 -20.384  56.882  1.00  0.00      PROA C
ATOM   1884  HB1 ASN P 133     -38.390 -19.600  57.534  1.00  0.00      PROA H
ATOM   1885  HB2 ASN P 133     -39.264 -19.840  56.016  1.00  0.00      PROA H
ATOM   1886  CG  ASN P 133     -37.691 -21.310  56.562  1.00  0.00      PROA C
ATOM   1887  OD1 ASN P 133     -37.777 -22.516  56.809  1.00  0.00      PROA O
ATOM   1888  ND2 ASN P 133     -36.517 -20.757  56.177  1.00  0.00      PROA N
ATOM   1889 HD21 ASN P 133     -35.781 -21.425  56.078  1.00  0.00      PROA H
ATOM   1890 HD22 ASN P 133     -36.497 -19.764  56.057  1.00  0.00      PROA H
ATOM   1891  C   ASN P 133     -40.905 -20.624  58.583  1.00  0.00      PROA C
ATOM   1892  O   ASN P 133     -41.871 -21.245  58.933  1.00  0.00      PROA O
ATOM   1893  N   ASP P 134     -40.672 -19.404  59.053  1.00  0.00      PROA N
ATOM   1894  HN  ASP P 134     -39.947 -18.788  58.754  1.00  0.00      PROA H
ATOM   1895  CA  ASP P 134     -41.426 -18.659  60.000  1.00  0.00      PROA C
ATOM   1896  HA  ASP P 134     -41.878 -19.356  60.689  1.00  0.00      PROA H
ATOM   1897  CB  ASP P 134     -40.638 -17.738  60.917  1.00  0.00      PROA C
ATOM   1898  HB1 ASP P 134     -40.222 -18.510  61.600  1.00  0.00      PROA H
ATOM   1899  HB2 ASP P 134     -41.133 -16.967  61.544  1.00  0.00      PROA H
ATOM   1900  CG  ASP P 134     -39.463 -16.990  60.245  1.00  0.00      PROA C
ATOM   1901  OD1 ASP P 134     -39.013 -15.914  60.734  1.00  0.00      PROA O
ATOM   1902  OD2 ASP P 134     -38.845 -17.576  59.274  1.00  0.00      PROA O
ATOM   1903  C   ASP P 134     -42.529 -17.889  59.323  1.00  0.00      PROA C
ATOM   1904  O   ASP P 134     -42.273 -16.947  58.555  1.00  0.00      PROA O
ATOM   1905  N   GLN P 135     -43.845 -18.255  59.449  1.00  0.00      PROA N
ATOM   1906  HN  GLN P 135     -43.995 -19.091  59.971  1.00  0.00      PROA H
ATOM   1907  CA  GLN P 135     -45.044 -17.580  58.949  1.00  0.00      PROA C
ATOM   1908  HA  GLN P 135     -45.853 -18.137  59.397  1.00  0.00      PROA H
ATOM   1909  CB  GLN P 135     -45.273 -16.152  59.456  1.00  0.00      PROA C
ATOM   1910  HB1 GLN P 135     -46.281 -15.814  59.132  1.00  0.00      PROA H
ATOM   1911  HB2 GLN P 135     -44.526 -15.415  59.090  1.00  0.00      PROA H
ATOM   1912  CG  GLN P 135     -45.438 -16.068  60.994  1.00  0.00      PROA C
ATOM   1913  HG1 GLN P 135     -45.368 -14.992  61.264  1.00  0.00      PROA H
ATOM   1914  HG2 GLN P 135     -44.619 -16.609  61.514  1.00  0.00      PROA H
ATOM   1915  CD  GLN P 135     -46.785 -16.596  61.601  1.00  0.00      PROA C
ATOM   1916  OE1 GLN P 135     -47.095 -17.780  61.686  1.00  0.00      PROA O
ATOM   1917  NE2 GLN P 135     -47.679 -15.552  61.887  1.00  0.00      PROA N
ATOM   1918 HE21 GLN P 135     -48.442 -15.706  62.516  1.00  0.00      PROA H
ATOM   1919 HE22 GLN P 135     -47.250 -14.656  61.779  1.00  0.00      PROA H
ATOM   1920  C   GLN P 135     -45.353 -17.576  57.472  1.00  0.00      PROA C
ATOM   1921  O   GLN P 135     -46.109 -16.679  57.032  1.00  0.00      PROA O
ATOM   1922  N   HSD P 136     -44.835 -18.446  56.558  1.00  0.00      PROA N
ATOM   1923  HN  HSD P 136     -44.218 -19.200  56.767  1.00  0.00      PROA H
ATOM   1924  CA  HSD P 136     -44.928 -18.229  55.057  1.00  0.00      PROA C
ATOM   1925  HA  HSD P 136     -45.482 -17.341  54.793  1.00  0.00      PROA H
ATOM   1926  CB  HSD P 136     -43.457 -17.874  54.522  1.00  0.00      PROA C
ATOM   1927  HB1 HSD P 136     -43.372 -18.214  53.467  1.00  0.00      PROA H
ATOM   1928  HB2 HSD P 136     -42.720 -18.585  54.953  1.00  0.00      PROA H
ATOM   1929  ND1 HSD P 136     -42.716 -15.944  55.827  1.00  0.00      PROA N
ATOM   1930  HD1 HSD P 136     -42.610 -16.546  56.619  1.00  0.00      PROA H
ATOM   1931  CG  HSD P 136     -43.052 -16.419  54.629  1.00  0.00      PROA C
ATOM   1932  CE1 HSD P 136     -42.328 -14.679  55.593  1.00  0.00      PROA C
ATOM   1933  HE1 HSD P 136     -41.894 -14.060  56.378  1.00  0.00      PROA H
ATOM   1934  NE2 HSD P 136     -42.338 -14.354  54.301  1.00  0.00      PROA N
ATOM   1935  CD2 HSD P 136     -42.883 -15.436  53.692  1.00  0.00      PROA C
ATOM   1936  HD2 HSD P 136     -43.171 -15.489  52.650  1.00  0.00      PROA H
ATOM   1937  C   HSD P 136     -45.544 -19.445  54.393  1.00  0.00      PROA C
ATOM   1938  O   HSD P 136     -45.999 -20.463  54.976  1.00  0.00      PROA O
ATOM   1939  N   MET P 137     -45.583 -19.371  53.053  1.00  0.00      PROA N
ATOM   1940  HN  MET P 137     -45.383 -18.488  52.636  1.00  0.00      PROA H
ATOM   1941  CA  MET P 137     -46.137 -20.260  52.060  1.00  0.00      PROA C
ATOM   1942  HA  MET P 137     -46.452 -21.182  52.525  1.00  0.00      PROA H
ATOM   1943  CB  MET P 137     -47.466 -19.581  51.463  1.00  0.00      PROA C
ATOM   1944  HB1 MET P 137     -47.671 -20.193  50.558  1.00  0.00      PROA H
ATOM   1945  HB2 MET P 137     -47.214 -18.532  51.201  1.00  0.00      PROA H
ATOM   1946  CG  MET P 137     -48.623 -19.515  52.424  1.00  0.00      PROA C
ATOM   1947  HG1 MET P 137     -48.393 -18.894  53.316  1.00  0.00      PROA H
ATOM   1948  HG2 MET P 137     -48.750 -20.558  52.785  1.00  0.00      PROA H
ATOM   1949  SD  MET P 137     -50.126 -18.774  51.743  1.00  0.00      PROA S
ATOM   1950  CE  MET P 137     -51.110 -19.559  53.127  1.00  0.00      PROA C
ATOM   1951  HE1 MET P 137     -51.102 -19.094  54.135  1.00  0.00      PROA H
ATOM   1952  HE2 MET P 137     -50.728 -20.598  53.219  1.00  0.00      PROA H
ATOM   1953  HE3 MET P 137     -52.160 -19.686  52.785  1.00  0.00      PROA H
ATOM   1954  C   MET P 137     -45.063 -20.587  51.111  1.00  0.00      PROA C
ATOM   1955  O   MET P 137     -44.086 -19.886  51.020  1.00  0.00      PROA O
ATOM   1956  N   VAL P 138     -45.247 -21.656  50.289  1.00  0.00      PROA N
ATOM   1957  HN  VAL P 138     -46.051 -22.210  50.492  1.00  0.00      PROA H
ATOM   1958  CA  VAL P 138     -44.389 -22.025  49.202  1.00  0.00      PROA C
ATOM   1959  HA  VAL P 138     -44.091 -21.127  48.682  1.00  0.00      PROA H
ATOM   1960  CB  VAL P 138     -43.081 -22.901  49.547  1.00  0.00      PROA C
ATOM   1961  HB  VAL P 138     -42.658 -22.357  50.418  1.00  0.00      PROA H
ATOM   1962  CG1 VAL P 138     -43.396 -24.331  50.050  1.00  0.00      PROA C
ATOM   1963 HG11 VAL P 138     -42.427 -24.746  50.399  1.00  0.00      PROA H
ATOM   1964 HG12 VAL P 138     -43.921 -24.995  49.330  1.00  0.00      PROA H
ATOM   1965 HG13 VAL P 138     -44.078 -24.194  50.916  1.00  0.00      PROA H
ATOM   1966  CG2 VAL P 138     -41.974 -22.871  48.533  1.00  0.00      PROA C
ATOM   1967 HG21 VAL P 138     -41.108 -23.451  48.918  1.00  0.00      PROA H
ATOM   1968 HG22 VAL P 138     -41.636 -21.878  48.167  1.00  0.00      PROA H
ATOM   1969 HG23 VAL P 138     -42.244 -23.406  47.597  1.00  0.00      PROA H
ATOM   1970  C   VAL P 138     -45.223 -22.669  48.031  1.00  0.00      PROA C
ATOM   1971  O   VAL P 138     -46.083 -23.528  48.250  1.00  0.00      PROA O
ATOM   1972  N   ASP P 139     -45.054 -22.268  46.672  1.00  0.00      PROA N
ATOM   1973  HN  ASP P 139     -44.376 -21.582  46.419  1.00  0.00      PROA H
ATOM   1974  CA  ASP P 139     -45.900 -22.773  45.567  1.00  0.00      PROA C
ATOM   1975  HA  ASP P 139     -46.838 -23.189  45.906  1.00  0.00      PROA H
ATOM   1976  CB  ASP P 139     -46.306 -21.616  44.557  1.00  0.00      PROA C
ATOM   1977  HB1 ASP P 139     -46.290 -20.658  45.121  1.00  0.00      PROA H
ATOM   1978  HB2 ASP P 139     -47.387 -21.683  44.311  1.00  0.00      PROA H
ATOM   1979  CG  ASP P 139     -45.516 -21.425  43.316  1.00  0.00      PROA C
ATOM   1980  OD1 ASP P 139     -44.286 -21.332  43.330  1.00  0.00      PROA O
ATOM   1981  OD2 ASP P 139     -46.224 -21.475  42.261  1.00  0.00      PROA O
ATOM   1982  C   ASP P 139     -45.126 -23.989  44.930  1.00  0.00      PROA C
ATOM   1983  O   ASP P 139     -43.944 -24.221  45.196  1.00  0.00      PROA O
ATOM   1984  N   ALA P 140     -45.860 -24.789  44.069  1.00  0.00      PROA N
ATOM   1985  HN  ALA P 140     -46.794 -24.600  43.774  1.00  0.00      PROA H
ATOM   1986  CA  ALA P 140     -45.205 -25.830  43.288  1.00  0.00      PROA C
ATOM   1987  HA  ALA P 140     -44.850 -26.624  43.929  1.00  0.00      PROA H
ATOM   1988  CB  ALA P 140     -46.319 -26.640  42.530  1.00  0.00      PROA C
ATOM   1989  HB1 ALA P 140     -46.688 -26.009  41.694  1.00  0.00      PROA H
ATOM   1990  HB2 ALA P 140     -47.195 -26.748  43.205  1.00  0.00      PROA H
ATOM   1991  HB3 ALA P 140     -45.914 -27.595  42.132  1.00  0.00      PROA H
ATOM   1992  C   ALA P 140     -44.192 -25.483  42.215  1.00  0.00      PROA C
ATOM   1993  O   ALA P 140     -43.704 -26.448  41.575  1.00  0.00      PROA O
ATOM   1994  N   GLU P 141     -43.841 -24.175  42.006  1.00  0.00      PROA N
ATOM   1995  HN  GLU P 141     -44.304 -23.415  42.455  1.00  0.00      PROA H
ATOM   1996  CA  GLU P 141     -42.602 -23.799  41.386  1.00  0.00      PROA C
ATOM   1997  HA  GLU P 141     -42.205 -24.685  40.912  1.00  0.00      PROA H
ATOM   1998  CB  GLU P 141     -42.967 -22.678  40.298  1.00  0.00      PROA C
ATOM   1999  HB1 GLU P 141     -42.053 -22.405  39.729  1.00  0.00      PROA H
ATOM   2000  HB2 GLU P 141     -43.354 -21.699  40.653  1.00  0.00      PROA H
ATOM   2001  CG  GLU P 141     -44.039 -23.186  39.299  1.00  0.00      PROA C
ATOM   2002  HG1 GLU P 141     -44.965 -23.448  39.854  1.00  0.00      PROA H
ATOM   2003  HG2 GLU P 141     -43.563 -24.114  38.917  1.00  0.00      PROA H
ATOM   2004  CD  GLU P 141     -44.379 -22.245  38.172  1.00  0.00      PROA C
ATOM   2005  OE1 GLU P 141     -43.471 -21.632  37.531  1.00  0.00      PROA O
ATOM   2006  OE2 GLU P 141     -45.572 -22.086  37.845  1.00  0.00      PROA O
ATOM   2007  C   GLU P 141     -41.565 -23.284  42.341  1.00  0.00      PROA C
ATOM   2008  O   GLU P 141     -40.555 -22.720  41.954  1.00  0.00      PROA O
ATOM   2009  N   GLY P 142     -41.729 -23.387  43.643  1.00  0.00      PROA N
ATOM   2010  HN  GLY P 142     -42.490 -23.879  44.059  1.00  0.00      PROA H
ATOM   2011  CA  GLY P 142     -40.739 -23.004  44.582  1.00  0.00      PROA C
ATOM   2012  HA1 GLY P 142     -39.691 -23.000  44.321  1.00  0.00      PROA H
ATOM   2013  HA2 GLY P 142     -40.835 -23.511  45.531  1.00  0.00      PROA H
ATOM   2014  C   GLY P 142     -40.846 -21.506  44.970  1.00  0.00      PROA C
ATOM   2015  O   GLY P 142     -39.886 -21.024  45.551  1.00  0.00      PROA O
ATOM   2016  N   ASN P 143     -41.899 -20.744  44.578  1.00  0.00      PROA N
ATOM   2017  HN  ASN P 143     -42.656 -21.169  44.088  1.00  0.00      PROA H
ATOM   2018  CA  ASN P 143     -41.980 -19.352  44.965  1.00  0.00      PROA C
ATOM   2019  HA  ASN P 143     -41.029 -18.874  44.779  1.00  0.00      PROA H
ATOM   2020  CB  ASN P 143     -42.951 -18.607  44.049  1.00  0.00      PROA C
ATOM   2021  HB1 ASN P 143     -43.009 -17.542  44.359  1.00  0.00      PROA H
ATOM   2022  HB2 ASN P 143     -43.936 -19.102  44.186  1.00  0.00      PROA H
ATOM   2023  CG  ASN P 143     -42.501 -18.545  42.622  1.00  0.00      PROA C
ATOM   2024  OD1 ASN P 143     -41.938 -17.525  42.201  1.00  0.00      PROA O
ATOM   2025  ND2 ASN P 143     -42.877 -19.554  41.794  1.00  0.00      PROA N
ATOM   2026 HD21 ASN P 143     -43.388 -20.301  42.220  1.00  0.00      PROA H
ATOM   2027 HD22 ASN P 143     -42.637 -19.436  40.830  1.00  0.00      PROA H
ATOM   2028  C   ASN P 143     -42.340 -19.202  46.502  1.00  0.00      PROA C
ATOM   2029  O   ASN P 143     -43.199 -19.993  46.969  1.00  0.00      PROA O
ATOM   2030  N   THR P 144     -41.642 -18.339  47.242  1.00  0.00      PROA N
ATOM   2031  HN  THR P 144     -40.846 -17.822  46.936  1.00  0.00      PROA H
ATOM   2032  CA  THR P 144     -41.966 -18.074  48.643  1.00  0.00      PROA C
ATOM   2033  HA  THR P 144     -42.500 -18.955  48.968  1.00  0.00      PROA H
ATOM   2034  CB  THR P 144     -40.786 -17.924  49.642  1.00  0.00      PROA C
ATOM   2035  HB  THR P 144     -41.078 -17.571  50.654  1.00  0.00      PROA H
ATOM   2036  OG1 THR P 144     -39.790 -17.073  49.171  1.00  0.00      PROA O
ATOM   2037  HG1 THR P 144     -40.258 -16.264  48.953  1.00  0.00      PROA H
ATOM   2038  CG2 THR P 144     -39.950 -19.223  49.859  1.00  0.00      PROA C
ATOM   2039 HG21 THR P 144     -39.061 -18.988  50.482  1.00  0.00      PROA H
ATOM   2040 HG22 THR P 144     -39.626 -19.568  48.854  1.00  0.00      PROA H
ATOM   2041 HG23 THR P 144     -40.504 -20.028  50.387  1.00  0.00      PROA H
ATOM   2042  C   THR P 144     -42.781 -16.904  48.833  1.00  0.00      PROA C
ATOM   2043  O   THR P 144     -42.537 -15.880  48.184  1.00  0.00      PROA O
ATOM   2044  N   PHE P 145     -43.843 -16.936  49.671  1.00  0.00      PROA N
ATOM   2045  HN  PHE P 145     -43.935 -17.775  50.202  1.00  0.00      PROA H
ATOM   2046  CA  PHE P 145     -44.666 -15.813  49.874  1.00  0.00      PROA C
ATOM   2047  HA  PHE P 145     -43.990 -14.972  49.925  1.00  0.00      PROA H
ATOM   2048  CB  PHE P 145     -45.625 -15.621  48.656  1.00  0.00      PROA C
ATOM   2049  HB1 PHE P 145     -45.034 -15.630  47.715  1.00  0.00      PROA H
ATOM   2050  HB2 PHE P 145     -46.159 -14.647  48.707  1.00  0.00      PROA H
ATOM   2051  CG  PHE P 145     -46.590 -16.768  48.461  1.00  0.00      PROA C
ATOM   2052  CD1 PHE P 145     -46.246 -18.009  47.915  1.00  0.00      PROA C
ATOM   2053  HD1 PHE P 145     -45.237 -18.226  47.595  1.00  0.00      PROA H
ATOM   2054  CE1 PHE P 145     -47.226 -18.997  47.832  1.00  0.00      PROA C
ATOM   2055  HE1 PHE P 145     -46.988 -19.990  47.482  1.00  0.00      PROA H
ATOM   2056  CZ  PHE P 145     -48.467 -18.760  48.346  1.00  0.00      PROA C
ATOM   2057  HZ  PHE P 145     -49.156 -19.591  48.348  1.00  0.00      PROA H
ATOM   2058  CD2 PHE P 145     -47.912 -16.480  48.814  1.00  0.00      PROA C
ATOM   2059  HD2 PHE P 145     -48.199 -15.496  49.155  1.00  0.00      PROA H
ATOM   2060  CE2 PHE P 145     -48.828 -17.501  48.742  1.00  0.00      PROA C
ATOM   2061  HE2 PHE P 145     -49.840 -17.294  49.060  1.00  0.00      PROA H
ATOM   2062  C   PHE P 145     -45.442 -15.908  51.286  1.00  0.00      PROA C
ATOM   2063  O   PHE P 145     -45.141 -16.801  52.001  1.00  0.00      PROA O
ATOM   2064  N   SER P 146     -46.331 -14.941  51.629  1.00  0.00      PROA N
ATOM   2065  HN  SER P 146     -46.560 -14.090  51.162  1.00  0.00      PROA H
ATOM   2066  CA  SER P 146     -46.986 -15.039  52.858  1.00  0.00      PROA C
ATOM   2067  HA  SER P 146     -47.052 -16.059  53.207  1.00  0.00      PROA H
ATOM   2068  CB  SER P 146     -46.228 -14.305  54.020  1.00  0.00      PROA C
ATOM   2069  HB1 SER P 146     -45.298 -14.731  54.453  1.00  0.00      PROA H
ATOM   2070  HB2 SER P 146     -46.942 -14.372  54.868  1.00  0.00      PROA H
ATOM   2071  OG  SER P 146     -45.935 -12.940  53.699  1.00  0.00      PROA O
ATOM   2072  HG1 SER P 146     -45.358 -13.003  52.934  1.00  0.00      PROA H
ATOM   2073  C   SER P 146     -48.389 -14.430  52.716  1.00  0.00      PROA C
ATOM   2074  O   SER P 146     -48.634 -13.584  51.899  1.00  0.00      PROA O
ATOM   2075  N   VAL P 147     -49.409 -14.852  53.504  1.00  0.00      PROA N
ATOM   2076  HN  VAL P 147     -49.363 -15.583  54.180  1.00  0.00      PROA H
ATOM   2077  CA  VAL P 147     -50.713 -14.195  53.443  1.00  0.00      PROA C
ATOM   2078  HA  VAL P 147     -50.653 -13.379  52.739  1.00  0.00      PROA H
ATOM   2079  CB  VAL P 147     -51.963 -14.954  52.938  1.00  0.00      PROA C
ATOM   2080  HB  VAL P 147     -52.823 -14.292  52.701  1.00  0.00      PROA H
ATOM   2081  CG1 VAL P 147     -51.645 -15.531  51.572  1.00  0.00      PROA C
ATOM   2082 HG11 VAL P 147     -52.418 -16.280  51.298  1.00  0.00      PROA H
ATOM   2083 HG12 VAL P 147     -50.722 -16.127  51.740  1.00  0.00      PROA H
ATOM   2084 HG13 VAL P 147     -51.373 -14.768  50.812  1.00  0.00      PROA H
ATOM   2085  CG2 VAL P 147     -52.419 -16.036  53.889  1.00  0.00      PROA C
ATOM   2086 HG21 VAL P 147     -53.141 -16.719  53.393  1.00  0.00      PROA H
ATOM   2087 HG22 VAL P 147     -52.906 -15.553  54.763  1.00  0.00      PROA H
ATOM   2088 HG23 VAL P 147     -51.463 -16.552  54.121  1.00  0.00      PROA H
ATOM   2089  C   VAL P 147     -50.917 -13.591  54.872  1.00  0.00      PROA C
ATOM   2090  O   VAL P 147     -50.310 -14.113  55.815  1.00  0.00      PROA O
ATOM   2091  N   PRO P 148     -51.736 -12.551  55.028  1.00  0.00      PROA N
ATOM   2092  CD  PRO P 148     -52.622 -12.034  54.031  1.00  0.00      PROA C
ATOM   2093  HD1 PRO P 148     -53.531 -12.669  53.963  1.00  0.00      PROA H
ATOM   2094  HD2 PRO P 148     -52.160 -11.894  53.030  1.00  0.00      PROA H
ATOM   2095  CA  PRO P 148     -51.944 -12.052  56.386  1.00  0.00      PROA C
ATOM   2096  HA  PRO P 148     -51.013 -11.628  56.732  1.00  0.00      PROA H
ATOM   2097  CB  PRO P 148     -53.023 -11.019  56.116  1.00  0.00      PROA C
ATOM   2098  HB1 PRO P 148     -52.929 -10.163  56.817  1.00  0.00      PROA H
ATOM   2099  HB2 PRO P 148     -54.041 -11.450  56.001  1.00  0.00      PROA H
ATOM   2100  CG  PRO P 148     -52.805 -10.655  54.617  1.00  0.00      PROA C
ATOM   2101  HG1 PRO P 148     -53.716 -10.128  54.261  1.00  0.00      PROA H
ATOM   2102  HG2 PRO P 148     -51.795 -10.232  54.431  1.00  0.00      PROA H
ATOM   2103  C   PRO P 148     -52.397 -13.064  57.413  1.00  0.00      PROA C
ATOM   2104  O   PRO P 148     -52.996 -14.002  56.898  1.00  0.00      PROA O
ATOM   2105  N   PRO P 149     -52.167 -13.056  58.682  1.00  0.00      PROA N
ATOM   2106  CD  PRO P 149     -51.297 -12.084  59.355  1.00  0.00      PROA C
ATOM   2107  HD1 PRO P 149     -51.325 -11.106  58.829  1.00  0.00      PROA H
ATOM   2108  HD2 PRO P 149     -50.273 -12.512  59.331  1.00  0.00      PROA H
ATOM   2109  CA  PRO P 149     -52.783 -13.952  59.636  1.00  0.00      PROA C
ATOM   2110  HA  PRO P 149     -52.507 -14.965  59.386  1.00  0.00      PROA H
ATOM   2111  CB  PRO P 149     -52.200 -13.489  60.974  1.00  0.00      PROA C
ATOM   2112  HB1 PRO P 149     -51.220 -14.007  61.046  1.00  0.00      PROA H
ATOM   2113  HB2 PRO P 149     -52.798 -13.733  61.878  1.00  0.00      PROA H
ATOM   2114  CG  PRO P 149     -51.866 -12.010  60.815  1.00  0.00      PROA C
ATOM   2115  HG1 PRO P 149     -52.752 -11.340  60.859  1.00  0.00      PROA H
ATOM   2116  HG2 PRO P 149     -51.016 -11.666  61.442  1.00  0.00      PROA H
ATOM   2117  C   PRO P 149     -54.314 -13.926  59.707  1.00  0.00      PROA C
ATOM   2118  O   PRO P 149     -54.892 -12.853  59.617  1.00  0.00      PROA O
ATOM   2119  N   GLU P 150     -54.986 -15.071  59.860  1.00  0.00      PROA N
ATOM   2120  HN  GLU P 150     -54.545 -15.965  59.860  1.00  0.00      PROA H
ATOM   2121  CA  GLU P 150     -56.402 -15.088  60.154  1.00  0.00      PROA C
ATOM   2122  HA  GLU P 150     -56.574 -16.123  60.409  1.00  0.00      PROA H
ATOM   2123  CB  GLU P 150     -56.909 -14.285  61.394  1.00  0.00      PROA C
ATOM   2124  HB1 GLU P 150     -58.017 -14.338  61.332  1.00  0.00      PROA H
ATOM   2125  HB2 GLU P 150     -56.576 -13.240  61.218  1.00  0.00      PROA H
ATOM   2126  CG  GLU P 150     -56.345 -14.671  62.731  1.00  0.00      PROA C
ATOM   2127  HG1 GLU P 150     -56.515 -13.880  63.493  1.00  0.00      PROA H
ATOM   2128  HG2 GLU P 150     -55.243 -14.780  62.638  1.00  0.00      PROA H
ATOM   2129  CD  GLU P 150     -56.918 -15.958  63.261  1.00  0.00      PROA C
ATOM   2130  OE1 GLU P 150     -57.522 -16.834  62.588  1.00  0.00      PROA O
ATOM   2131  OE2 GLU P 150     -56.739 -16.175  64.508  1.00  0.00      PROA O
ATOM   2132  C   GLU P 150     -57.223 -15.002  58.841  1.00  0.00      PROA C
ATOM   2133  O   GLU P 150     -58.352 -14.658  58.825  1.00  0.00      PROA O
ATOM   2134  N   ARG P 151     -56.615 -15.472  57.693  1.00  0.00      PROA N
ATOM   2135  HN  ARG P 151     -55.721 -15.913  57.706  1.00  0.00      PROA H
ATOM   2136  CA  ARG P 151     -57.361 -15.765  56.485  1.00  0.00      PROA C
ATOM   2137  HA  ARG P 151     -58.255 -15.162  56.418  1.00  0.00      PROA H
ATOM   2138  CB  ARG P 151     -56.538 -15.442  55.259  1.00  0.00      PROA C
ATOM   2139  HB1 ARG P 151     -57.081 -15.689  54.322  1.00  0.00      PROA H
ATOM   2140  HB2 ARG P 151     -55.654 -16.115  55.252  1.00  0.00      PROA H
ATOM   2141  CG  ARG P 151     -56.014 -14.013  55.131  1.00  0.00      PROA C
ATOM   2142  HG1 ARG P 151     -55.424 -13.989  54.190  1.00  0.00      PROA H
ATOM   2143  HG2 ARG P 151     -55.319 -13.669  55.926  1.00  0.00      PROA H
ATOM   2144  CD  ARG P 151     -57.183 -12.941  55.143  1.00  0.00      PROA C
ATOM   2145  HD1 ARG P 151     -57.720 -13.092  56.104  1.00  0.00      PROA H
ATOM   2146  HD2 ARG P 151     -57.876 -13.138  54.298  1.00  0.00      PROA H
ATOM   2147  NE  ARG P 151     -56.637 -11.517  55.126  1.00  0.00      PROA N
ATOM   2148  HE  ARG P 151     -56.501 -10.971  55.953  1.00  0.00      PROA H
ATOM   2149  CZ  ARG P 151     -56.708 -10.775  54.051  1.00  0.00      PROA C
ATOM   2150  NH1 ARG P 151     -57.000 -11.205  52.813  1.00  0.00      PROA N
ATOM   2151 HH11 ARG P 151     -57.123 -12.169  52.576  1.00  0.00      PROA H
ATOM   2152 HH12 ARG P 151     -57.058 -10.455  52.154  1.00  0.00      PROA H
ATOM   2153  NH2 ARG P 151     -56.377  -9.496  54.118  1.00  0.00      PROA N
ATOM   2154 HH21 ARG P 151     -56.322  -8.991  54.979  1.00  0.00      PROA H
ATOM   2155 HH22 ARG P 151     -56.392  -8.939  53.288  1.00  0.00      PROA H
ATOM   2156  C   ARG P 151     -57.833 -17.215  56.355  1.00  0.00      PROA C
ATOM   2157  O   ARG P 151     -57.202 -18.167  56.817  1.00  0.00      PROA O
ATOM   2158  N   THR P 152     -59.028 -17.385  55.755  1.00  0.00      PROA N
ATOM   2159  HN  THR P 152     -59.558 -16.686  55.282  1.00  0.00      PROA H
ATOM   2160  CA  THR P 152     -59.659 -18.663  55.730  1.00  0.00      PROA C
ATOM   2161  HA  THR P 152     -59.677 -19.111  56.712  1.00  0.00      PROA H
ATOM   2162  CB  THR P 152     -61.215 -18.601  55.362  1.00  0.00      PROA C
ATOM   2163  HB  THR P 152     -61.558 -19.599  55.014  1.00  0.00      PROA H
ATOM   2164  OG1 THR P 152     -61.333 -17.621  54.377  1.00  0.00      PROA O
ATOM   2165  HG1 THR P 152     -61.968 -17.850  53.694  1.00  0.00      PROA H
ATOM   2166  CG2 THR P 152     -62.227 -18.222  56.508  1.00  0.00      PROA C
ATOM   2167 HG21 THR P 152     -62.086 -17.207  56.938  1.00  0.00      PROA H
ATOM   2168 HG22 THR P 152     -62.020 -18.881  57.378  1.00  0.00      PROA H
ATOM   2169 HG23 THR P 152     -63.263 -18.423  56.161  1.00  0.00      PROA H
ATOM   2170  C   THR P 152     -58.981 -19.737  54.864  1.00  0.00      PROA C
ATOM   2171  O   THR P 152     -58.443 -19.463  53.765  1.00  0.00      PROA O
ATOM   2172  N   SER P 153     -59.086 -21.007  55.234  1.00  0.00      PROA N
ATOM   2173  HN  SER P 153     -59.588 -21.262  56.057  1.00  0.00      PROA H
ATOM   2174  CA  SER P 153     -58.387 -22.067  54.536  1.00  0.00      PROA C
ATOM   2175  HA  SER P 153     -58.235 -21.858  53.487  1.00  0.00      PROA H
ATOM   2176  CB  SER P 153     -57.003 -22.223  55.097  1.00  0.00      PROA C
ATOM   2177  HB1 SER P 153     -56.993 -22.443  56.186  1.00  0.00      PROA H
ATOM   2178  HB2 SER P 153     -56.459 -21.264  54.955  1.00  0.00      PROA H
ATOM   2179  OG  SER P 153     -56.258 -23.272  54.420  1.00  0.00      PROA O
ATOM   2180  HG1 SER P 153     -55.852 -22.803  53.687  1.00  0.00      PROA H
ATOM   2181  C   SER P 153     -59.199 -23.342  54.576  1.00  0.00      PROA C
ATOM   2182  O   SER P 153     -60.060 -23.577  55.425  1.00  0.00      PROA O
ATOM   2183  N   LYS P 154     -58.907 -24.227  53.615  1.00  0.00      PROA N
ATOM   2184  HN  LYS P 154     -58.201 -23.899  52.993  1.00  0.00      PROA H
ATOM   2185  CA  LYS P 154     -59.425 -25.588  53.502  1.00  0.00      PROA C
ATOM   2186  HA  LYS P 154     -59.885 -25.873  54.437  1.00  0.00      PROA H
ATOM   2187  CB  LYS P 154     -60.490 -25.585  52.386  1.00  0.00      PROA C
ATOM   2188  HB1 LYS P 154     -60.715 -26.640  52.121  1.00  0.00      PROA H
ATOM   2189  HB2 LYS P 154     -59.872 -25.280  51.515  1.00  0.00      PROA H
ATOM   2190  CG  LYS P 154     -61.751 -24.725  52.639  1.00  0.00      PROA C
ATOM   2191  HG1 LYS P 154     -62.455 -24.898  51.797  1.00  0.00      PROA H
ATOM   2192  HG2 LYS P 154     -61.599 -23.626  52.696  1.00  0.00      PROA H
ATOM   2193  CD  LYS P 154     -62.648 -25.219  53.779  1.00  0.00      PROA C
ATOM   2194  HD1 LYS P 154     -62.255 -25.065  54.806  1.00  0.00      PROA H
ATOM   2195  HD2 LYS P 154     -62.839 -26.301  53.613  1.00  0.00      PROA H
ATOM   2196  CE  LYS P 154     -64.061 -24.551  53.726  1.00  0.00      PROA C
ATOM   2197  HE1 LYS P 154     -64.664 -24.738  52.812  1.00  0.00      PROA H
ATOM   2198  HE2 LYS P 154     -63.997 -23.458  53.915  1.00  0.00      PROA H
ATOM   2199  NZ  LYS P 154     -64.943 -25.072  54.782  1.00  0.00      PROA N
ATOM   2200  HZ1 LYS P 154     -65.128 -26.075  54.577  1.00  0.00      PROA H
ATOM   2201  HZ2 LYS P 154     -65.848 -24.567  54.698  1.00  0.00      PROA H
ATOM   2202  HZ3 LYS P 154     -64.570 -25.036  55.752  1.00  0.00      PROA H
ATOM   2203  C   LYS P 154     -58.385 -26.628  53.368  1.00  0.00      PROA C
ATOM   2204  O   LYS P 154     -58.577 -27.663  54.032  1.00  0.00      PROA O
ATOM   2205  N   GLN P 155     -57.246 -26.394  52.677  1.00  0.00      PROA N
ATOM   2206  HN  GLN P 155     -57.053 -25.482  52.322  1.00  0.00      PROA H
ATOM   2207  CA  GLN P 155     -56.152 -27.338  52.466  1.00  0.00      PROA C
ATOM   2208  HA  GLN P 155     -56.619 -28.245  52.110  1.00  0.00      PROA H
ATOM   2209  CB  GLN P 155     -55.234 -26.757  51.349  1.00  0.00      PROA C
ATOM   2210  HB1 GLN P 155     -54.345 -27.403  51.183  1.00  0.00      PROA H
ATOM   2211  HB2 GLN P 155     -54.799 -25.799  51.703  1.00  0.00      PROA H
ATOM   2212  CG  GLN P 155     -55.913 -26.605  49.951  1.00  0.00      PROA C
ATOM   2213  HG1 GLN P 155     -55.463 -25.693  49.504  1.00  0.00      PROA H
ATOM   2214  HG2 GLN P 155     -57.010 -26.458  50.053  1.00  0.00      PROA H
ATOM   2215  CD  GLN P 155     -55.835 -27.784  49.011  1.00  0.00      PROA C
ATOM   2216  OE1 GLN P 155     -56.844 -28.450  48.729  1.00  0.00      PROA O
ATOM   2217  NE2 GLN P 155     -54.618 -27.965  48.581  1.00  0.00      PROA N
ATOM   2218 HE21 GLN P 155     -54.434 -28.574  47.810  1.00  0.00      PROA H
ATOM   2219 HE22 GLN P 155     -53.901 -27.317  48.836  1.00  0.00      PROA H
ATOM   2220  C   GLN P 155     -55.421 -27.797  53.697  1.00  0.00      PROA C
ATOM   2221  O   GLN P 155     -55.206 -27.092  54.687  1.00  0.00      PROA O
ATOM   2222  N   VAL P 156     -55.033 -29.123  53.628  1.00  0.00      PROA N
ATOM   2223  HN  VAL P 156     -55.449 -29.806  53.033  1.00  0.00      PROA H
ATOM   2224  CA  VAL P 156     -53.969 -29.809  54.357  1.00  0.00      PROA C
ATOM   2225  HA  VAL P 156     -53.923 -29.507  55.393  1.00  0.00      PROA H
ATOM   2226  CB  VAL P 156     -54.084 -31.314  54.410  1.00  0.00      PROA C
ATOM   2227  HB  VAL P 156     -54.486 -31.534  53.398  1.00  0.00      PROA H
ATOM   2228  CG1 VAL P 156     -52.780 -32.010  54.708  1.00  0.00      PROA C
ATOM   2229 HG11 VAL P 156     -52.759 -33.119  54.771  1.00  0.00      PROA H
ATOM   2230 HG12 VAL P 156     -52.290 -31.648  55.637  1.00  0.00      PROA H
ATOM   2231 HG13 VAL P 156     -52.074 -31.750  53.891  1.00  0.00      PROA H
ATOM   2232  CG2 VAL P 156     -55.211 -31.782  55.376  1.00  0.00      PROA C
ATOM   2233 HG21 VAL P 156     -54.979 -31.358  56.377  1.00  0.00      PROA H
ATOM   2234 HG22 VAL P 156     -55.255 -32.886  55.484  1.00  0.00      PROA H
ATOM   2235 HG23 VAL P 156     -56.192 -31.485  54.947  1.00  0.00      PROA H
ATOM   2236  C   VAL P 156     -52.638 -29.347  53.780  1.00  0.00      PROA C
ATOM   2237  O   VAL P 156     -52.361 -29.510  52.586  1.00  0.00      PROA O
ATOM   2238  N   LEU P 157     -51.792 -28.609  54.593  1.00  0.00      PROA N
ATOM   2239  HN  LEU P 157     -51.994 -28.418  55.551  1.00  0.00      PROA H
ATOM   2240  CA  LEU P 157     -50.537 -28.025  54.162  1.00  0.00      PROA C
ATOM   2241  HA  LEU P 157     -50.308 -28.388  53.171  1.00  0.00      PROA H
ATOM   2242  CB  LEU P 157     -50.595 -26.535  54.081  1.00  0.00      PROA C
ATOM   2243  HB1 LEU P 157     -49.662 -25.965  53.882  1.00  0.00      PROA H
ATOM   2244  HB2 LEU P 157     -50.997 -26.101  55.022  1.00  0.00      PROA H
ATOM   2245  CG  LEU P 157     -51.635 -26.074  52.996  1.00  0.00      PROA C
ATOM   2246  HG  LEU P 157     -52.618 -26.563  53.163  1.00  0.00      PROA H
ATOM   2247  CD1 LEU P 157     -52.022 -24.560  53.030  1.00  0.00      PROA C
ATOM   2248 HD11 LEU P 157     -51.148 -23.893  52.873  1.00  0.00      PROA H
ATOM   2249 HD12 LEU P 157     -52.489 -24.318  54.008  1.00  0.00      PROA H
ATOM   2250 HD13 LEU P 157     -52.797 -24.333  52.267  1.00  0.00      PROA H
ATOM   2251  CD2 LEU P 157     -51.365 -26.450  51.534  1.00  0.00      PROA C
ATOM   2252 HD21 LEU P 157     -51.268 -27.549  51.406  1.00  0.00      PROA H
ATOM   2253 HD22 LEU P 157     -50.410 -25.957  51.251  1.00  0.00      PROA H
ATOM   2254 HD23 LEU P 157     -52.160 -26.091  50.846  1.00  0.00      PROA H
ATOM   2255  C   LEU P 157     -49.301 -28.299  55.170  1.00  0.00      PROA C
ATOM   2256  O   LEU P 157     -49.053 -27.571  56.132  1.00  0.00      PROA O
ATOM   2257  N   PRO P 158     -48.500 -29.358  54.947  1.00  0.00      PROA N
ATOM   2258  CD  PRO P 158     -48.812 -30.358  53.991  1.00  0.00      PROA C
ATOM   2259  HD1 PRO P 158     -48.603 -29.897  53.002  1.00  0.00      PROA H
ATOM   2260  HD2 PRO P 158     -49.874 -30.679  53.947  1.00  0.00      PROA H
ATOM   2261  CA  PRO P 158     -47.327 -29.790  55.677  1.00  0.00      PROA C
ATOM   2262  HA  PRO P 158     -47.736 -30.075  56.635  1.00  0.00      PROA H
ATOM   2263  CB  PRO P 158     -46.583 -30.779  54.714  1.00  0.00      PROA C
ATOM   2264  HB1 PRO P 158     -45.897 -31.499  55.209  1.00  0.00      PROA H
ATOM   2265  HB2 PRO P 158     -46.091 -30.257  53.865  1.00  0.00      PROA H
ATOM   2266  CG  PRO P 158     -47.791 -31.461  54.156  1.00  0.00      PROA C
ATOM   2267  HG1 PRO P 158     -47.564 -31.949  53.184  1.00  0.00      PROA H
ATOM   2268  HG2 PRO P 158     -48.080 -32.120  55.003  1.00  0.00      PROA H
ATOM   2269  C   PRO P 158     -46.266 -28.702  55.912  1.00  0.00      PROA C
ATOM   2270  O   PRO P 158     -46.091 -27.758  55.132  1.00  0.00      PROA O
ATOM   2271  N   MET P 159     -45.447 -28.782  57.011  1.00  0.00      PROA N
ATOM   2272  HN  MET P 159     -45.519 -29.547  57.645  1.00  0.00      PROA H
ATOM   2273  CA  MET P 159     -44.545 -27.718  57.491  1.00  0.00      PROA C
ATOM   2274  HA  MET P 159     -44.757 -26.894  56.826  1.00  0.00      PROA H
ATOM   2275  CB  MET P 159     -44.938 -27.411  58.970  1.00  0.00      PROA C
ATOM   2276  HB1 MET P 159     -44.789 -28.387  59.478  1.00  0.00      PROA H
ATOM   2277  HB2 MET P 159     -45.987 -27.051  59.037  1.00  0.00      PROA H
ATOM   2278  CG  MET P 159     -44.150 -26.372  59.657  1.00  0.00      PROA C
ATOM   2279  HG1 MET P 159     -43.039 -26.383  59.647  1.00  0.00      PROA H
ATOM   2280  HG2 MET P 159     -44.390 -26.387  60.742  1.00  0.00      PROA H
ATOM   2281  SD  MET P 159     -44.572 -24.667  59.065  1.00  0.00      PROA S
ATOM   2282  CE  MET P 159     -43.022 -24.405  58.104  1.00  0.00      PROA C
ATOM   2283  HE1 MET P 159     -42.202 -24.180  58.819  1.00  0.00      PROA H
ATOM   2284  HE2 MET P 159     -43.100 -23.522  57.433  1.00  0.00      PROA H
ATOM   2285  HE3 MET P 159     -42.845 -25.236  57.388  1.00  0.00      PROA H
ATOM   2286  C   MET P 159     -43.105 -28.061  57.147  1.00  0.00      PROA C
ATOM   2287  O   MET P 159     -42.539 -29.013  57.758  1.00  0.00      PROA O
ATOM   2288  N   LEU P 160     -42.497 -27.267  56.201  1.00  0.00      PROA N
ATOM   2289  HN  LEU P 160     -42.953 -26.487  55.781  1.00  0.00      PROA H
ATOM   2290  CA  LEU P 160     -41.184 -27.501  55.672  1.00  0.00      PROA C
ATOM   2291  HA  LEU P 160     -40.873 -28.505  55.919  1.00  0.00      PROA H
ATOM   2292  CB  LEU P 160     -41.017 -27.336  54.193  1.00  0.00      PROA C
ATOM   2293  HB1 LEU P 160     -39.966 -27.208  53.857  1.00  0.00      PROA H
ATOM   2294  HB2 LEU P 160     -41.549 -26.381  53.996  1.00  0.00      PROA H
ATOM   2295  CG  LEU P 160     -41.822 -28.340  53.305  1.00  0.00      PROA C
ATOM   2296  HG  LEU P 160     -42.883 -28.371  53.635  1.00  0.00      PROA H
ATOM   2297  CD1 LEU P 160     -41.837 -27.723  51.909  1.00  0.00      PROA C
ATOM   2298 HD11 LEU P 160     -42.095 -28.434  51.095  1.00  0.00      PROA H
ATOM   2299 HD12 LEU P 160     -40.748 -27.621  51.718  1.00  0.00      PROA H
ATOM   2300 HD13 LEU P 160     -42.359 -26.754  51.756  1.00  0.00      PROA H
ATOM   2301  CD2 LEU P 160     -41.247 -29.687  53.276  1.00  0.00      PROA C
ATOM   2302 HD21 LEU P 160     -41.250 -30.188  54.267  1.00  0.00      PROA H
ATOM   2303 HD22 LEU P 160     -40.191 -29.774  52.944  1.00  0.00      PROA H
ATOM   2304 HD23 LEU P 160     -41.718 -30.483  52.661  1.00  0.00      PROA H
ATOM   2305  C   LEU P 160     -40.303 -26.441  56.424  1.00  0.00      PROA C
ATOM   2306  O   LEU P 160     -40.576 -25.240  56.333  1.00  0.00      PROA O
ATOM   2307  N   TYR P 161     -39.287 -26.878  57.138  1.00  0.00      PROA N
ATOM   2308  HN  TYR P 161     -39.161 -27.867  57.163  1.00  0.00      PROA H
ATOM   2309  CA  TYR P 161     -38.415 -26.056  57.854  1.00  0.00      PROA C
ATOM   2310  HA  TYR P 161     -38.676 -25.017  57.717  1.00  0.00      PROA H
ATOM   2311  CB  TYR P 161     -38.347 -26.330  59.362  1.00  0.00      PROA C
ATOM   2312  HB1 TYR P 161     -37.586 -25.703  59.874  1.00  0.00      PROA H
ATOM   2313  HB2 TYR P 161     -38.152 -27.393  59.620  1.00  0.00      PROA H
ATOM   2314  CG  TYR P 161     -39.692 -25.927  60.046  1.00  0.00      PROA C
ATOM   2315  CD1 TYR P 161     -40.535 -26.835  60.752  1.00  0.00      PROA C
ATOM   2316  HD1 TYR P 161     -40.443 -27.875  60.477  1.00  0.00      PROA H
ATOM   2317  CE1 TYR P 161     -41.395 -26.361  61.712  1.00  0.00      PROA C
ATOM   2318  HE1 TYR P 161     -41.836 -27.034  62.433  1.00  0.00      PROA H
ATOM   2319  CZ  TYR P 161     -41.501 -24.956  61.921  1.00  0.00      PROA C
ATOM   2320  OH  TYR P 161     -42.327 -24.269  62.854  1.00  0.00      PROA O
ATOM   2321  HH  TYR P 161     -43.034 -24.849  63.147  1.00  0.00      PROA H
ATOM   2322  CD2 TYR P 161     -39.869 -24.502  60.249  1.00  0.00      PROA C
ATOM   2323  HD2 TYR P 161     -39.140 -23.877  59.755  1.00  0.00      PROA H
ATOM   2324  CE2 TYR P 161     -40.824 -24.044  61.153  1.00  0.00      PROA C
ATOM   2325  HE2 TYR P 161     -40.823 -22.988  61.377  1.00  0.00      PROA H
ATOM   2326  C   TYR P 161     -37.044 -26.268  57.343  1.00  0.00      PROA C
ATOM   2327  O   TYR P 161     -36.576 -27.445  57.196  1.00  0.00      PROA O
ATOM   2328  N   GLY P 162     -36.336 -25.078  57.071  1.00  0.00      PROA N
ATOM   2329  HN  GLY P 162     -36.750 -24.172  57.030  1.00  0.00      PROA H
ATOM   2330  CA  GLY P 162     -34.884 -25.264  56.850  1.00  0.00      PROA C
ATOM   2331  HA1 GLY P 162     -34.765 -25.350  55.780  1.00  0.00      PROA H
ATOM   2332  HA2 GLY P 162     -34.622 -26.102  57.479  1.00  0.00      PROA H
ATOM   2333  C   GLY P 162     -34.143 -23.997  57.297  1.00  0.00      PROA C
ATOM   2334  O   GLY P 162     -34.667 -23.236  58.101  1.00  0.00      PROA O
ATOM   2335  N   PRO P 163     -32.948 -23.860  56.871  1.00  0.00      PROA N
ATOM   2336  CD  PRO P 163     -32.066 -24.956  56.482  1.00  0.00      PROA C
ATOM   2337  HD1 PRO P 163     -32.485 -25.485  55.599  1.00  0.00      PROA H
ATOM   2338  HD2 PRO P 163     -31.988 -25.673  57.326  1.00  0.00      PROA H
ATOM   2339  CA  PRO P 163     -32.211 -22.569  56.971  1.00  0.00      PROA C
ATOM   2340  HA  PRO P 163     -32.164 -22.330  58.023  1.00  0.00      PROA H
ATOM   2341  CB  PRO P 163     -30.852 -22.929  56.252  1.00  0.00      PROA C
ATOM   2342  HB1 PRO P 163     -29.945 -22.371  56.568  1.00  0.00      PROA H
ATOM   2343  HB2 PRO P 163     -31.147 -22.729  55.200  1.00  0.00      PROA H
ATOM   2344  CG  PRO P 163     -30.659 -24.428  56.421  1.00  0.00      PROA C
ATOM   2345  HG1 PRO P 163     -30.044 -24.864  55.605  1.00  0.00      PROA H
ATOM   2346  HG2 PRO P 163     -30.243 -24.532  57.446  1.00  0.00      PROA H
ATOM   2347  C   PRO P 163     -32.848 -21.348  56.331  1.00  0.00      PROA C
ATOM   2348  O   PRO P 163     -33.655 -21.511  55.426  1.00  0.00      PROA O
ATOM   2349  N   GLU P 164     -32.560 -20.093  56.775  1.00  0.00      PROA N
ATOM   2350  HN  GLU P 164     -32.010 -20.007  57.602  1.00  0.00      PROA H
ATOM   2351  CA  GLU P 164     -33.133 -18.861  56.096  1.00  0.00      PROA C
ATOM   2352  HA  GLU P 164     -34.188 -19.005  55.913  1.00  0.00      PROA H
ATOM   2353  CB  GLU P 164     -32.785 -17.645  56.991  1.00  0.00      PROA C
ATOM   2354  HB1 GLU P 164     -33.116 -16.828  56.314  1.00  0.00      PROA H
ATOM   2355  HB2 GLU P 164     -31.679 -17.541  56.949  1.00  0.00      PROA H
ATOM   2356  CG  GLU P 164     -33.298 -17.605  58.432  1.00  0.00      PROA C
ATOM   2357  HG1 GLU P 164     -33.363 -18.628  58.861  1.00  0.00      PROA H
ATOM   2358  HG2 GLU P 164     -34.281 -17.095  58.349  1.00  0.00      PROA H
ATOM   2359  CD  GLU P 164     -32.418 -16.702  59.289  1.00  0.00      PROA C
ATOM   2360  OE1 GLU P 164     -31.248 -17.108  59.596  1.00  0.00      PROA O
ATOM   2361  OE2 GLU P 164     -32.952 -15.634  59.658  1.00  0.00      PROA O
ATOM   2362  C   GLU P 164     -32.515 -18.702  54.758  1.00  0.00      PROA C
ATOM   2363  O   GLU P 164     -31.306 -18.960  54.496  1.00  0.00      PROA O
ATOM   2364  N   GLY P 165     -33.257 -18.166  53.783  1.00  0.00      PROA N
ATOM   2365  HN  GLY P 165     -34.106 -17.672  53.954  1.00  0.00      PROA H
ATOM   2366  CA  GLY P 165     -32.983 -18.194  52.355  1.00  0.00      PROA C
ATOM   2367  HA1 GLY P 165     -32.054 -18.711  52.167  1.00  0.00      PROA H
ATOM   2368  HA2 GLY P 165     -32.967 -17.153  52.071  1.00  0.00      PROA H
ATOM   2369  C   GLY P 165     -34.083 -18.862  51.577  1.00  0.00      PROA C
ATOM   2370  O   GLY P 165     -35.132 -19.083  52.124  1.00  0.00      PROA O
ATOM   2371  N   SER P 166     -33.839 -19.103  50.300  1.00  0.00      PROA N
ATOM   2372  HN  SER P 166     -32.907 -18.958  49.977  1.00  0.00      PROA H
ATOM   2373  CA  SER P 166     -34.843 -19.572  49.355  1.00  0.00      PROA C
ATOM   2374  HA  SER P 166     -35.729 -18.959  49.429  1.00  0.00      PROA H
ATOM   2375  CB  SER P 166     -34.425 -19.488  47.852  1.00  0.00      PROA C
ATOM   2376  HB1 SER P 166     -34.308 -18.490  47.378  1.00  0.00      PROA H
ATOM   2377  HB2 SER P 166     -34.991 -20.159  47.172  1.00  0.00      PROA H
ATOM   2378  OG  SER P 166     -33.024 -19.952  47.750  1.00  0.00      PROA O
ATOM   2379  HG1 SER P 166     -33.086 -20.902  47.621  1.00  0.00      PROA H
ATOM   2380  C   SER P 166     -35.320 -20.994  49.664  1.00  0.00      PROA C
ATOM   2381  O   SER P 166     -34.642 -21.790  50.341  1.00  0.00      PROA O
ATOM   2382  N   ALA P 167     -36.473 -21.394  49.154  1.00  0.00      PROA N
ATOM   2383  HN  ALA P 167     -36.889 -20.651  48.636  1.00  0.00      PROA H
ATOM   2384  CA  ALA P 167     -37.105 -22.712  49.395  1.00  0.00      PROA C
ATOM   2385  HA  ALA P 167     -36.935 -23.021  50.416  1.00  0.00      PROA H
ATOM   2386  CB  ALA P 167     -38.632 -22.427  49.372  1.00  0.00      PROA C
ATOM   2387  HB1 ALA P 167     -38.739 -21.510  49.990  1.00  0.00      PROA H
ATOM   2388  HB2 ALA P 167     -39.192 -23.230  49.897  1.00  0.00      PROA H
ATOM   2389  HB3 ALA P 167     -38.981 -22.119  48.363  1.00  0.00      PROA H
ATOM   2390  C   ALA P 167     -36.884 -23.767  48.310  1.00  0.00      PROA C
ATOM   2391  O   ALA P 167     -37.355 -24.900  48.353  1.00  0.00      PROA O
ATOM   2392  N   ASN P 168     -36.012 -23.477  47.285  1.00  0.00      PROA N
ATOM   2393  HN  ASN P 168     -35.495 -22.625  47.293  1.00  0.00      PROA H
ATOM   2394  CA  ASN P 168     -35.687 -24.446  46.277  1.00  0.00      PROA C
ATOM   2395  HA  ASN P 168     -36.587 -24.829  45.818  1.00  0.00      PROA H
ATOM   2396  CB  ASN P 168     -34.894 -23.831  45.108  1.00  0.00      PROA C
ATOM   2397  HB1 ASN P 168     -35.667 -23.162  44.673  1.00  0.00      PROA H
ATOM   2398  HB2 ASN P 168     -34.661 -24.648  44.392  1.00  0.00      PROA H
ATOM   2399  CG  ASN P 168     -33.582 -23.074  45.455  1.00  0.00      PROA C
ATOM   2400  OD1 ASN P 168     -33.612 -22.420  46.468  1.00  0.00      PROA O
ATOM   2401  ND2 ASN P 168     -32.574 -22.966  44.658  1.00  0.00      PROA N
ATOM   2402 HD21 ASN P 168     -31.912 -22.263  44.915  1.00  0.00      PROA H
ATOM   2403 HD22 ASN P 168     -32.591 -23.222  43.691  1.00  0.00      PROA H
ATOM   2404  C   ASN P 168     -34.965 -25.759  46.609  1.00  0.00      PROA C
ATOM   2405  O   ASN P 168     -35.348 -26.885  46.286  1.00  0.00      PROA O
ATOM   2406  N   GLU P 169     -33.866 -25.682  47.379  1.00  0.00      PROA N
ATOM   2407  HN  GLU P 169     -33.412 -24.837  47.651  1.00  0.00      PROA H
ATOM   2408  CA  GLU P 169     -33.196 -26.863  47.750  1.00  0.00      PROA C
ATOM   2409  HA  GLU P 169     -32.923 -27.434  46.875  1.00  0.00      PROA H
ATOM   2410  CB  GLU P 169     -31.847 -26.572  48.378  1.00  0.00      PROA C
ATOM   2411  HB1 GLU P 169     -31.382 -27.402  48.952  1.00  0.00      PROA H
ATOM   2412  HB2 GLU P 169     -32.005 -25.857  49.214  1.00  0.00      PROA H
ATOM   2413  CG  GLU P 169     -30.784 -26.029  47.432  1.00  0.00      PROA C
ATOM   2414  HG1 GLU P 169     -31.111 -25.058  47.001  1.00  0.00      PROA H
ATOM   2415  HG2 GLU P 169     -30.475 -26.671  46.579  1.00  0.00      PROA H
ATOM   2416  CD  GLU P 169     -29.432 -25.840  48.155  1.00  0.00      PROA C
ATOM   2417  OE1 GLU P 169     -28.467 -26.538  47.610  1.00  0.00      PROA O
ATOM   2418  OE2 GLU P 169     -29.268 -24.987  49.030  1.00  0.00      PROA O
ATOM   2419  C   GLU P 169     -34.050 -27.786  48.680  1.00  0.00      PROA C
ATOM   2420  O   GLU P 169     -33.946 -29.050  48.676  1.00  0.00      PROA O
ATOM   2421  N   VAL P 170     -34.972 -27.241  49.522  1.00  0.00      PROA N
ATOM   2422  HN  VAL P 170     -34.897 -26.267  49.718  1.00  0.00      PROA H
ATOM   2423  CA  VAL P 170     -35.846 -28.098  50.331  1.00  0.00      PROA C
ATOM   2424  HA  VAL P 170     -35.317 -28.929  50.774  1.00  0.00      PROA H
ATOM   2425  CB  VAL P 170     -36.406 -27.268  51.433  1.00  0.00      PROA C
ATOM   2426  HB  VAL P 170     -36.428 -26.191  51.163  1.00  0.00      PROA H
ATOM   2427  CG1 VAL P 170     -37.723 -27.756  51.976  1.00  0.00      PROA C
ATOM   2428 HG11 VAL P 170     -37.841 -28.860  52.027  1.00  0.00      PROA H
ATOM   2429 HG12 VAL P 170     -38.539 -27.278  51.392  1.00  0.00      PROA H
ATOM   2430 HG13 VAL P 170     -37.928 -27.390  53.005  1.00  0.00      PROA H
ATOM   2431  CG2 VAL P 170     -35.384 -27.456  52.639  1.00  0.00      PROA C
ATOM   2432 HG21 VAL P 170     -35.831 -26.892  53.486  1.00  0.00      PROA H
ATOM   2433 HG22 VAL P 170     -34.385 -27.028  52.409  1.00  0.00      PROA H
ATOM   2434 HG23 VAL P 170     -35.321 -28.541  52.871  1.00  0.00      PROA H
ATOM   2435  C   VAL P 170     -36.971 -28.738  49.519  1.00  0.00      PROA C
ATOM   2436  O   VAL P 170     -37.278 -29.913  49.764  1.00  0.00      PROA O
ATOM   2437  N   LEU P 171     -37.534 -27.973  48.499  1.00  0.00      PROA N
ATOM   2438  HN  LEU P 171     -37.308 -27.003  48.516  1.00  0.00      PROA H
ATOM   2439  CA  LEU P 171     -38.586 -28.507  47.586  1.00  0.00      PROA C
ATOM   2440  HA  LEU P 171     -39.321 -28.998  48.206  1.00  0.00      PROA H
ATOM   2441  CB  LEU P 171     -39.197 -27.285  46.824  1.00  0.00      PROA C
ATOM   2442  HB1 LEU P 171     -38.472 -26.834  46.113  1.00  0.00      PROA H
ATOM   2443  HB2 LEU P 171     -39.400 -26.543  47.625  1.00  0.00      PROA H
ATOM   2444  CG  LEU P 171     -40.450 -27.620  45.979  1.00  0.00      PROA C
ATOM   2445  HG  LEU P 171     -40.066 -28.231  45.135  1.00  0.00      PROA H
ATOM   2446  CD1 LEU P 171     -41.578 -28.427  46.633  1.00  0.00      PROA C
ATOM   2447 HD11 LEU P 171     -41.802 -28.025  47.644  1.00  0.00      PROA H
ATOM   2448 HD12 LEU P 171     -41.300 -29.497  46.740  1.00  0.00      PROA H
ATOM   2449 HD13 LEU P 171     -42.499 -28.390  46.014  1.00  0.00      PROA H
ATOM   2450  CD2 LEU P 171     -40.995 -26.451  45.225  1.00  0.00      PROA C
ATOM   2451 HD21 LEU P 171     -41.590 -25.906  45.989  1.00  0.00      PROA H
ATOM   2452 HD22 LEU P 171     -41.572 -26.744  44.322  1.00  0.00      PROA H
ATOM   2453 HD23 LEU P 171     -40.194 -25.737  44.936  1.00  0.00      PROA H
ATOM   2454  C   LEU P 171     -38.097 -29.602  46.718  1.00  0.00      PROA C
ATOM   2455  O   LEU P 171     -38.811 -30.516  46.459  1.00  0.00      PROA O
ATOM   2456  N   GLN P 172     -36.785 -29.550  46.291  1.00  0.00      PROA N
ATOM   2457  HN  GLN P 172     -36.212 -28.809  46.633  1.00  0.00      PROA H
ATOM   2458  CA  GLN P 172     -36.153 -30.605  45.578  1.00  0.00      PROA C
ATOM   2459  HA  GLN P 172     -36.657 -30.740  44.633  1.00  0.00      PROA H
ATOM   2460  CB  GLN P 172     -34.766 -30.051  45.121  1.00  0.00      PROA C
ATOM   2461  HB1 GLN P 172     -34.178 -30.943  44.816  1.00  0.00      PROA H
ATOM   2462  HB2 GLN P 172     -34.244 -29.661  46.021  1.00  0.00      PROA H
ATOM   2463  CG  GLN P 172     -34.776 -29.045  43.987  1.00  0.00      PROA C
ATOM   2464  HG1 GLN P 172     -34.199 -29.398  43.106  1.00  0.00      PROA H
ATOM   2465  HG2 GLN P 172     -34.207 -28.144  44.302  1.00  0.00      PROA H
ATOM   2466  CD  GLN P 172     -36.130 -28.845  43.320  1.00  0.00      PROA C
ATOM   2467  OE1 GLN P 172     -36.652 -29.594  42.458  1.00  0.00      PROA O
ATOM   2468  NE2 GLN P 172     -36.842 -27.796  43.724  1.00  0.00      PROA N
ATOM   2469 HE21 GLN P 172     -37.710 -27.643  43.251  1.00  0.00      PROA H
ATOM   2470 HE22 GLN P 172     -36.349 -27.094  44.238  1.00  0.00      PROA H
ATOM   2471  C   GLN P 172     -36.047 -31.945  46.257  1.00  0.00      PROA C
ATOM   2472  O   GLN P 172     -36.254 -33.059  45.644  1.00  0.00      PROA O
ATOM   2473  N   GLY P 173     -35.605 -31.979  47.577  1.00  0.00      PROA N
ATOM   2474  HN  GLY P 173     -35.263 -31.203  48.103  1.00  0.00      PROA H
ATOM   2475  CA  GLY P 173     -35.671 -33.151  48.441  1.00  0.00      PROA C
ATOM   2476  HA1 GLY P 173     -35.137 -32.994  49.366  1.00  0.00      PROA H
ATOM   2477  HA2 GLY P 173     -35.278 -34.029  47.950  1.00  0.00      PROA H
ATOM   2478  C   GLY P 173     -37.137 -33.632  48.741  1.00  0.00      PROA C
ATOM   2479  O   GLY P 173     -37.377 -34.840  48.685  1.00  0.00      PROA O
ATOM   2480  N   TYR P 174     -38.047 -32.695  48.984  1.00  0.00      PROA N
ATOM   2481  HN  TYR P 174     -37.740 -31.751  49.077  1.00  0.00      PROA H
ATOM   2482  CA  TYR P 174     -39.479 -32.902  49.132  1.00  0.00      PROA C
ATOM   2483  HA  TYR P 174     -39.626 -33.710  49.833  1.00  0.00      PROA H
ATOM   2484  CB  TYR P 174     -40.239 -31.568  49.610  1.00  0.00      PROA C
ATOM   2485  HB1 TYR P 174     -40.153 -30.828  48.786  1.00  0.00      PROA H
ATOM   2486  HB2 TYR P 174     -39.812 -31.075  50.510  1.00  0.00      PROA H
ATOM   2487  CG  TYR P 174     -41.706 -31.809  49.912  1.00  0.00      PROA C
ATOM   2488  CD1 TYR P 174     -42.035 -32.909  50.784  1.00  0.00      PROA C
ATOM   2489  HD1 TYR P 174     -41.189 -33.480  51.136  1.00  0.00      PROA H
ATOM   2490  CE1 TYR P 174     -43.336 -33.283  51.049  1.00  0.00      PROA C
ATOM   2491  HE1 TYR P 174     -43.536 -34.145  51.668  1.00  0.00      PROA H
ATOM   2492  CZ  TYR P 174     -44.414 -32.432  50.586  1.00  0.00      PROA C
ATOM   2493  OH  TYR P 174     -45.740 -32.871  50.859  1.00  0.00      PROA O
ATOM   2494  HH  TYR P 174     -46.327 -32.134  50.671  1.00  0.00      PROA H
ATOM   2495  CD2 TYR P 174     -42.772 -31.027  49.424  1.00  0.00      PROA C
ATOM   2496  HD2 TYR P 174     -42.530 -30.173  48.809  1.00  0.00      PROA H
ATOM   2497  CE2 TYR P 174     -44.065 -31.330  49.780  1.00  0.00      PROA C
ATOM   2498  HE2 TYR P 174     -44.900 -30.732  49.446  1.00  0.00      PROA H
ATOM   2499  C   TYR P 174     -40.142 -33.564  47.916  1.00  0.00      PROA C
ATOM   2500  O   TYR P 174     -40.834 -34.553  48.093  1.00  0.00      PROA O
ATOM   2501  N   ARG P 175     -39.917 -33.128  46.639  1.00  0.00      PROA N
ATOM   2502  HN  ARG P 175     -39.442 -32.257  46.540  1.00  0.00      PROA H
ATOM   2503  CA  ARG P 175     -40.431 -33.688  45.437  1.00  0.00      PROA C
ATOM   2504  HA  ARG P 175     -41.508 -33.753  45.485  1.00  0.00      PROA H
ATOM   2505  CB  ARG P 175     -40.037 -33.008  44.081  1.00  0.00      PROA C
ATOM   2506  HB1 ARG P 175     -40.241 -33.659  43.203  1.00  0.00      PROA H
ATOM   2507  HB2 ARG P 175     -38.931 -32.932  44.157  1.00  0.00      PROA H
ATOM   2508  CG  ARG P 175     -40.750 -31.601  43.908  1.00  0.00      PROA C
ATOM   2509  HG1 ARG P 175     -40.931 -31.112  44.889  1.00  0.00      PROA H
ATOM   2510  HG2 ARG P 175     -41.734 -31.731  43.409  1.00  0.00      PROA H
ATOM   2511  CD  ARG P 175     -39.968 -30.776  42.888  1.00  0.00      PROA C
ATOM   2512  HD1 ARG P 175     -39.932 -31.338  41.931  1.00  0.00      PROA H
ATOM   2513  HD2 ARG P 175     -38.921 -30.597  43.213  1.00  0.00      PROA H
ATOM   2514  NE  ARG P 175     -40.730 -29.489  42.651  1.00  0.00      PROA N
ATOM   2515  HE  ARG P 175     -41.632 -29.368  43.066  1.00  0.00      PROA H
ATOM   2516  CZ  ARG P 175     -40.337 -28.407  41.996  1.00  0.00      PROA C
ATOM   2517  NH1 ARG P 175     -39.198 -28.376  41.388  1.00  0.00      PROA N
ATOM   2518 HH11 ARG P 175     -38.573 -29.069  41.747  1.00  0.00      PROA H
ATOM   2519 HH12 ARG P 175     -38.991 -27.430  41.139  1.00  0.00      PROA H
ATOM   2520  NH2 ARG P 175     -41.090 -27.300  42.044  1.00  0.00      PROA N
ATOM   2521 HH21 ARG P 175     -40.898 -26.599  41.357  1.00  0.00      PROA H
ATOM   2522 HH22 ARG P 175     -42.084 -27.395  42.101  1.00  0.00      PROA H
ATOM   2523  C   ARG P 175     -40.129 -35.198  45.196  1.00  0.00      PROA C
ATOM   2524  O   ARG P 175     -41.006 -36.040  44.863  1.00  0.00      PROA O
ATOM   2525  N   GLU P 176     -38.918 -35.589  45.460  1.00  0.00      PROA N
ATOM   2526  HN  GLU P 176     -38.134 -34.979  45.543  1.00  0.00      PROA H
ATOM   2527  CA  GLU P 176     -38.579 -36.980  45.672  1.00  0.00      PROA C
ATOM   2528  HA  GLU P 176     -38.933 -37.522  44.807  1.00  0.00      PROA H
ATOM   2529  CB  GLU P 176     -37.078 -37.179  45.822  1.00  0.00      PROA C
ATOM   2530  HB1 GLU P 176     -36.883 -38.272  45.794  1.00  0.00      PROA H
ATOM   2531  HB2 GLU P 176     -36.577 -36.783  46.731  1.00  0.00      PROA H
ATOM   2532  CG  GLU P 176     -36.380 -36.746  44.476  1.00  0.00      PROA C
ATOM   2533  HG1 GLU P 176     -36.315 -35.643  44.363  1.00  0.00      PROA H
ATOM   2534  HG2 GLU P 176     -37.039 -37.120  43.663  1.00  0.00      PROA H
ATOM   2535  CD  GLU P 176     -35.057 -37.442  44.140  1.00  0.00      PROA C
ATOM   2536  OE1 GLU P 176     -34.070 -36.976  44.741  1.00  0.00      PROA O
ATOM   2537  OE2 GLU P 176     -34.979 -38.381  43.351  1.00  0.00      PROA O
ATOM   2538  C   GLU P 176     -39.289 -37.640  46.818  1.00  0.00      PROA C
ATOM   2539  O   GLU P 176     -39.831 -38.741  46.630  1.00  0.00      PROA O
ATOM   2540  N   MET P 177     -39.293 -37.079  48.081  1.00  0.00      PROA N
ATOM   2541  HN  MET P 177     -38.871 -36.181  48.181  1.00  0.00      PROA H
ATOM   2542  CA  MET P 177     -39.842 -37.783  49.337  1.00  0.00      PROA C
ATOM   2543  HA  MET P 177     -39.484 -38.801  49.303  1.00  0.00      PROA H
ATOM   2544  CB  MET P 177     -39.316 -37.017  50.558  1.00  0.00      PROA C
ATOM   2545  HB1 MET P 177     -39.794 -37.456  51.459  1.00  0.00      PROA H
ATOM   2546  HB2 MET P 177     -39.587 -35.942  50.487  1.00  0.00      PROA H
ATOM   2547  CG  MET P 177     -37.737 -37.181  50.865  1.00  0.00      PROA C
ATOM   2548  HG1 MET P 177     -37.056 -36.757  50.096  1.00  0.00      PROA H
ATOM   2549  HG2 MET P 177     -37.420 -38.245  50.853  1.00  0.00      PROA H
ATOM   2550  SD  MET P 177     -37.343 -36.452  52.512  1.00  0.00      PROA S
ATOM   2551  CE  MET P 177     -37.031 -34.725  52.016  1.00  0.00      PROA C
ATOM   2552  HE1 MET P 177     -37.897 -34.159  51.611  1.00  0.00      PROA H
ATOM   2553  HE2 MET P 177     -36.213 -34.779  51.267  1.00  0.00      PROA H
ATOM   2554  HE3 MET P 177     -36.692 -34.061  52.840  1.00  0.00      PROA H
ATOM   2555  C   MET P 177     -41.297 -37.953  49.454  1.00  0.00      PROA C
ATOM   2556  O   MET P 177     -41.816 -38.839  50.141  1.00  0.00      PROA O
ATOM   2557  N   GLY P 178     -42.086 -37.026  48.882  1.00  0.00      PROA N
ATOM   2558  HN  GLY P 178     -41.670 -36.246  48.422  1.00  0.00      PROA H
ATOM   2559  CA  GLY P 178     -43.498 -36.980  49.147  1.00  0.00      PROA C
ATOM   2560  HA1 GLY P 178     -43.930 -36.119  48.657  1.00  0.00      PROA H
ATOM   2561  HA2 GLY P 178     -43.774 -36.993  50.191  1.00  0.00      PROA H
ATOM   2562  C   GLY P 178     -44.283 -38.120  48.386  1.00  0.00      PROA C
ATOM   2563  O   GLY P 178     -45.329 -38.636  48.693  1.00  0.00      PROA O
ATOM   2564  N   GLN P 179     -43.648 -38.482  47.230  1.00  0.00      PROA N
ATOM   2565  HN  GLN P 179     -42.762 -38.099  46.979  1.00  0.00      PROA H
ATOM   2566  CA  GLN P 179     -44.090 -39.612  46.440  1.00  0.00      PROA C
ATOM   2567  HA  GLN P 179     -45.099 -39.352  46.155  1.00  0.00      PROA H
ATOM   2568  CB  GLN P 179     -43.123 -39.632  45.167  1.00  0.00      PROA C
ATOM   2569  HB1 GLN P 179     -42.991 -40.670  44.793  1.00  0.00      PROA H
ATOM   2570  HB2 GLN P 179     -42.098 -39.562  45.591  1.00  0.00      PROA H
ATOM   2571  CG  GLN P 179     -43.261 -38.453  44.141  1.00  0.00      PROA C
ATOM   2572  HG1 GLN P 179     -42.536 -38.629  43.318  1.00  0.00      PROA H
ATOM   2573  HG2 GLN P 179     -43.336 -37.436  44.581  1.00  0.00      PROA H
ATOM   2574  CD  GLN P 179     -44.652 -38.672  43.504  1.00  0.00      PROA C
ATOM   2575  OE1 GLN P 179     -45.647 -38.069  43.968  1.00  0.00      PROA O
ATOM   2576  NE2 GLN P 179     -44.848 -39.479  42.455  1.00  0.00      PROA N
ATOM   2577 HE21 GLN P 179     -45.792 -39.594  42.148  1.00  0.00      PROA H
ATOM   2578 HE22 GLN P 179     -44.071 -39.970  42.060  1.00  0.00      PROA H
ATOM   2579  C   GLN P 179     -44.198 -40.919  47.141  1.00  0.00      PROA C
ATOM   2580  O   GLN P 179     -45.148 -41.718  47.001  1.00  0.00      PROA O
ATOM   2581  N   MET P 180     -43.063 -41.182  47.905  1.00  0.00      PROA N
ATOM   2582  HN  MET P 180     -42.310 -40.531  47.850  1.00  0.00      PROA H
ATOM   2583  CA  MET P 180     -42.836 -42.423  48.684  1.00  0.00      PROA C
ATOM   2584  HA  MET P 180     -42.905 -43.278  48.027  1.00  0.00      PROA H
ATOM   2585  CB  MET P 180     -41.410 -42.359  49.283  1.00  0.00      PROA C
ATOM   2586  HB1 MET P 180     -41.219 -43.389  49.652  1.00  0.00      PROA H
ATOM   2587  HB2 MET P 180     -41.517 -41.709  50.177  1.00  0.00      PROA H
ATOM   2588  CG  MET P 180     -40.397 -41.965  48.183  1.00  0.00      PROA C
ATOM   2589  HG1 MET P 180     -40.588 -40.907  47.904  1.00  0.00      PROA H
ATOM   2590  HG2 MET P 180     -40.670 -42.543  47.274  1.00  0.00      PROA H
ATOM   2591  SD  MET P 180     -38.669 -42.326  48.652  1.00  0.00      PROA S
ATOM   2592  CE  MET P 180     -37.796 -41.956  47.126  1.00  0.00      PROA C
ATOM   2593  HE1 MET P 180     -38.389 -42.385  46.290  1.00  0.00      PROA H
ATOM   2594  HE2 MET P 180     -36.912 -42.627  47.180  1.00  0.00      PROA H
ATOM   2595  HE3 MET P 180     -37.525 -40.886  47.000  1.00  0.00      PROA H
ATOM   2596  C   MET P 180     -43.923 -42.599  49.761  1.00  0.00      PROA C
ATOM   2597  O   MET P 180     -44.567 -43.654  49.902  1.00  0.00      PROA O
ATOM   2598  N   LEU P 181     -44.210 -41.482  50.469  1.00  0.00      PROA N
ATOM   2599  HN  LEU P 181     -43.576 -40.738  50.274  1.00  0.00      PROA H
ATOM   2600  CA  LEU P 181     -45.174 -41.331  51.519  1.00  0.00      PROA C
ATOM   2601  HA  LEU P 181     -45.057 -42.109  52.259  1.00  0.00      PROA H
ATOM   2602  CB  LEU P 181     -44.953 -39.915  52.102  1.00  0.00      PROA C
ATOM   2603  HB1 LEU P 181     -45.809 -39.673  52.768  1.00  0.00      PROA H
ATOM   2604  HB2 LEU P 181     -44.971 -39.135  51.311  1.00  0.00      PROA H
ATOM   2605  CG  LEU P 181     -43.593 -39.775  52.875  1.00  0.00      PROA C
ATOM   2606  HG  LEU P 181     -42.822 -40.348  52.317  1.00  0.00      PROA H
ATOM   2607  CD1 LEU P 181     -43.161 -38.325  53.057  1.00  0.00      PROA C
ATOM   2608 HD11 LEU P 181     -42.090 -38.421  53.338  1.00  0.00      PROA H
ATOM   2609 HD12 LEU P 181     -43.670 -37.950  53.970  1.00  0.00      PROA H
ATOM   2610 HD13 LEU P 181     -43.215 -37.675  52.157  1.00  0.00      PROA H
ATOM   2611  CD2 LEU P 181     -43.677 -40.441  54.288  1.00  0.00      PROA C
ATOM   2612 HD21 LEU P 181     -43.907 -41.527  54.258  1.00  0.00      PROA H
ATOM   2613 HD22 LEU P 181     -44.459 -40.001  54.943  1.00  0.00      PROA H
ATOM   2614 HD23 LEU P 181     -42.707 -40.359  54.823  1.00  0.00      PROA H
ATOM   2615  C   LEU P 181     -46.576 -41.563  50.984  1.00  0.00      PROA C
ATOM   2616  O   LEU P 181     -47.398 -42.200  51.664  1.00  0.00      PROA O
ATOM   2617  N   ALA P 182     -46.959 -41.011  49.867  1.00  0.00      PROA N
ATOM   2618  HN  ALA P 182     -46.256 -40.514  49.365  1.00  0.00      PROA H
ATOM   2619  CA  ALA P 182     -48.320 -41.021  49.326  1.00  0.00      PROA C
ATOM   2620  HA  ALA P 182     -49.024 -40.721  50.089  1.00  0.00      PROA H
ATOM   2621  CB  ALA P 182     -48.177 -40.046  48.124  1.00  0.00      PROA C
ATOM   2622  HB1 ALA P 182     -47.323 -40.214  47.434  1.00  0.00      PROA H
ATOM   2623  HB2 ALA P 182     -48.079 -39.022  48.545  1.00  0.00      PROA H
ATOM   2624  HB3 ALA P 182     -49.011 -40.127  47.395  1.00  0.00      PROA H
ATOM   2625  C   ALA P 182     -48.808 -42.475  48.890  1.00  0.00      PROA C
ATOM   2626  O   ALA P 182     -49.960 -42.848  49.071  1.00  0.00      PROA O
ATOM   2627  N   LYS P 183     -47.747 -43.191  48.336  1.00  0.00      PROA N
ATOM   2628  HN  LYS P 183     -46.891 -42.822  47.981  1.00  0.00      PROA H
ATOM   2629  CA  LYS P 183     -47.937 -44.506  47.848  1.00  0.00      PROA C
ATOM   2630  HA  LYS P 183     -48.680 -44.514  47.065  1.00  0.00      PROA H
ATOM   2631  CB  LYS P 183     -46.662 -44.886  47.165  1.00  0.00      PROA C
ATOM   2632  HB1 LYS P 183     -45.802 -44.975  47.862  1.00  0.00      PROA H
ATOM   2633  HB2 LYS P 183     -46.359 -44.015  46.546  1.00  0.00      PROA H
ATOM   2634  CG  LYS P 183     -46.623 -46.246  46.409  1.00  0.00      PROA C
ATOM   2635  HG1 LYS P 183     -46.663 -47.082  47.140  1.00  0.00      PROA H
ATOM   2636  HG2 LYS P 183     -45.638 -46.338  45.902  1.00  0.00      PROA H
ATOM   2637  CD  LYS P 183     -47.706 -46.414  45.285  1.00  0.00      PROA C
ATOM   2638  HD1 LYS P 183     -47.568 -45.440  44.768  1.00  0.00      PROA H
ATOM   2639  HD2 LYS P 183     -48.717 -46.562  45.720  1.00  0.00      PROA H
ATOM   2640  CE  LYS P 183     -47.461 -47.465  44.221  1.00  0.00      PROA C
ATOM   2641  HE1 LYS P 183     -46.446 -47.486  43.771  1.00  0.00      PROA H
ATOM   2642  HE2 LYS P 183     -48.269 -47.281  43.480  1.00  0.00      PROA H
ATOM   2643  NZ  LYS P 183     -47.789 -48.803  44.821  1.00  0.00      PROA N
ATOM   2644  HZ1 LYS P 183     -46.941 -49.117  45.335  1.00  0.00      PROA H
ATOM   2645  HZ2 LYS P 183     -47.880 -49.453  44.014  1.00  0.00      PROA H
ATOM   2646  HZ3 LYS P 183     -48.652 -48.897  45.394  1.00  0.00      PROA H
ATOM   2647  C   LYS P 183     -48.290 -45.560  48.897  1.00  0.00      PROA C
ATOM   2648  O   LYS P 183     -49.109 -46.446  48.594  1.00  0.00      PROA O
ATOM   2649  N   ASP P 184     -47.809 -45.279  50.118  1.00  0.00      PROA N
ATOM   2650  HN  ASP P 184     -47.206 -44.488  50.179  1.00  0.00      PROA H
ATOM   2651  CA  ASP P 184     -48.137 -46.112  51.299  1.00  0.00      PROA C
ATOM   2652  HA  ASP P 184     -48.720 -47.003  51.119  1.00  0.00      PROA H
ATOM   2653  CB  ASP P 184     -46.840 -46.558  51.956  1.00  0.00      PROA C
ATOM   2654  HB1 ASP P 184     -46.897 -46.755  53.048  1.00  0.00      PROA H
ATOM   2655  HB2 ASP P 184     -46.164 -45.699  51.754  1.00  0.00      PROA H
ATOM   2656  CG  ASP P 184     -46.259 -47.839  51.301  1.00  0.00      PROA C
ATOM   2657  OD1 ASP P 184     -45.082 -48.221  51.570  1.00  0.00      PROA O
ATOM   2658  OD2 ASP P 184     -46.952 -48.481  50.551  1.00  0.00      PROA O
ATOM   2659  C   ASP P 184     -48.977 -45.321  52.279  1.00  0.00      PROA C
ATOM   2660  O   ASP P 184     -49.060 -45.630  53.463  1.00  0.00      PROA O
ATOM   2661  N   ARG P 185     -49.562 -44.223  51.865  1.00  0.00      PROA N
ATOM   2662  HN  ARG P 185     -49.352 -43.909  50.942  1.00  0.00      PROA H
ATOM   2663  CA  ARG P 185     -50.578 -43.477  52.589  1.00  0.00      PROA C
ATOM   2664  HA  ARG P 185     -50.628 -42.632  51.919  1.00  0.00      PROA H
ATOM   2665  CB  ARG P 185     -51.979 -44.118  52.475  1.00  0.00      PROA C
ATOM   2666  HB1 ARG P 185     -52.676 -43.564  53.140  1.00  0.00      PROA H
ATOM   2667  HB2 ARG P 185     -51.945 -45.114  52.966  1.00  0.00      PROA H
ATOM   2668  CG  ARG P 185     -52.753 -44.179  51.143  1.00  0.00      PROA C
ATOM   2669  HG1 ARG P 185     -53.676 -44.787  51.258  1.00  0.00      PROA H
ATOM   2670  HG2 ARG P 185     -52.101 -44.693  50.405  1.00  0.00      PROA H
ATOM   2671  CD  ARG P 185     -53.107 -42.759  50.524  1.00  0.00      PROA C
ATOM   2672  HD1 ARG P 185     -52.222 -42.106  50.367  1.00  0.00      PROA H
ATOM   2673  HD2 ARG P 185     -53.876 -42.290  51.173  1.00  0.00      PROA H
ATOM   2674  NE  ARG P 185     -53.905 -42.803  49.287  1.00  0.00      PROA N
ATOM   2675  HE  ARG P 185     -54.857 -42.498  49.318  1.00  0.00      PROA H
ATOM   2676  CZ  ARG P 185     -53.585 -43.536  48.185  1.00  0.00      PROA C
ATOM   2677  NH1 ARG P 185     -52.356 -43.908  47.891  1.00  0.00      PROA N
ATOM   2678 HH11 ARG P 185     -52.037 -44.334  47.044  1.00  0.00      PROA H
ATOM   2679 HH12 ARG P 185     -51.614 -43.394  48.322  1.00  0.00      PROA H
ATOM   2680  NH2 ARG P 185     -54.504 -43.819  47.332  1.00  0.00      PROA N
ATOM   2681 HH21 ARG P 185     -55.373 -43.689  47.810  1.00  0.00      PROA H
ATOM   2682 HH22 ARG P 185     -54.370 -44.521  46.633  1.00  0.00      PROA H
ATOM   2683  C   ARG P 185     -50.205 -42.822  53.899  1.00  0.00      PROA C
ATOM   2684  O   ARG P 185     -51.124 -42.476  54.607  1.00  0.00      PROA O
ATOM   2685  N   PHE P 186     -48.901 -42.621  54.153  1.00  0.00      PROA N
ATOM   2686  HN  PHE P 186     -48.212 -42.927  53.502  1.00  0.00      PROA H
ATOM   2687  CA  PHE P 186     -48.466 -41.959  55.303  1.00  0.00      PROA C
ATOM   2688  HA  PHE P 186     -48.890 -42.445  56.169  1.00  0.00      PROA H
ATOM   2689  CB  PHE P 186     -46.936 -41.970  55.415  1.00  0.00      PROA C
ATOM   2690  HB1 PHE P 186     -46.542 -41.342  56.242  1.00  0.00      PROA H
ATOM   2691  HB2 PHE P 186     -46.471 -41.657  54.455  1.00  0.00      PROA H
ATOM   2692  CG  PHE P 186     -46.372 -43.401  55.744  1.00  0.00      PROA C
ATOM   2693  CD1 PHE P 186     -45.879 -44.121  54.692  1.00  0.00      PROA C
ATOM   2694  HD1 PHE P 186     -46.007 -43.636  53.735  1.00  0.00      PROA H
ATOM   2695  CE1 PHE P 186     -45.219 -45.312  54.875  1.00  0.00      PROA C
ATOM   2696  HE1 PHE P 186     -44.818 -45.811  54.005  1.00  0.00      PROA H
ATOM   2697  CZ  PHE P 186     -45.073 -45.883  56.138  1.00  0.00      PROA C
ATOM   2698  HZ  PHE P 186     -44.550 -46.817  56.279  1.00  0.00      PROA H
ATOM   2699  CD2 PHE P 186     -46.330 -43.942  57.066  1.00  0.00      PROA C
ATOM   2700  HD2 PHE P 186     -46.844 -43.306  57.771  1.00  0.00      PROA H
ATOM   2701  CE2 PHE P 186     -45.726 -45.213  57.251  1.00  0.00      PROA C
ATOM   2702  HE2 PHE P 186     -45.851 -45.619  58.244  1.00  0.00      PROA H
ATOM   2703  C   PHE P 186     -48.964 -40.524  55.473  1.00  0.00      PROA C
ATOM   2704  O   PHE P 186     -49.202 -39.940  54.412  1.00  0.00      PROA O
ATOM   2705  N   THR P 187     -49.098 -39.919  56.650  1.00  0.00      PROA N
ATOM   2706  HN  THR P 187     -48.853 -40.368  57.506  1.00  0.00      PROA H
ATOM   2707  CA  THR P 187     -49.431 -38.508  56.803  1.00  0.00      PROA C
ATOM   2708  HA  THR P 187     -49.606 -38.030  55.850  1.00  0.00      PROA H
ATOM   2709  CB  THR P 187     -50.735 -38.259  57.562  1.00  0.00      PROA C
ATOM   2710  HB  THR P 187     -50.738 -38.813  58.525  1.00  0.00      PROA H
ATOM   2711  OG1 THR P 187     -51.807 -38.633  56.703  1.00  0.00      PROA O
ATOM   2712  HG1 THR P 187     -51.954 -39.567  56.873  1.00  0.00      PROA H
ATOM   2713  CG2 THR P 187     -51.031 -36.803  57.878  1.00  0.00      PROA C
ATOM   2714 HG21 THR P 187     -52.104 -36.750  58.161  1.00  0.00      PROA H
ATOM   2715 HG22 THR P 187     -50.854 -36.131  57.011  1.00  0.00      PROA H
ATOM   2716 HG23 THR P 187     -50.342 -36.488  58.690  1.00  0.00      PROA H
ATOM   2717  C   THR P 187     -48.280 -37.833  57.473  1.00  0.00      PROA C
ATOM   2718  O   THR P 187     -47.874 -38.162  58.580  1.00  0.00      PROA O
ATOM   2719  N   LEU P 188     -47.803 -36.824  56.740  1.00  0.00      PROA N
ATOM   2720  HN  LEU P 188     -48.230 -36.624  55.861  1.00  0.00      PROA H
ATOM   2721  CA  LEU P 188     -46.570 -36.059  57.159  1.00  0.00      PROA C
ATOM   2722  HA  LEU P 188     -45.969 -36.645  57.838  1.00  0.00      PROA H
ATOM   2723  CB  LEU P 188     -45.702 -35.742  55.911  1.00  0.00      PROA C
ATOM   2724  HB1 LEU P 188     -46.310 -35.200  55.156  1.00  0.00      PROA H
ATOM   2725  HB2 LEU P 188     -45.589 -36.722  55.401  1.00  0.00      PROA H
ATOM   2726  CG  LEU P 188     -44.319 -34.980  56.119  1.00  0.00      PROA C
ATOM   2727  HG  LEU P 188     -44.580 -34.173  56.837  1.00  0.00      PROA H
ATOM   2728  CD1 LEU P 188     -43.215 -35.875  56.647  1.00  0.00      PROA C
ATOM   2729 HD11 LEU P 188     -42.273 -35.314  56.832  1.00  0.00      PROA H
ATOM   2730 HD12 LEU P 188     -42.983 -36.664  55.901  1.00  0.00      PROA H
ATOM   2731 HD13 LEU P 188     -43.561 -36.343  57.594  1.00  0.00      PROA H
ATOM   2732  CD2 LEU P 188     -43.908 -34.226  54.837  1.00  0.00      PROA C
ATOM   2733 HD21 LEU P 188     -44.789 -33.694  54.417  1.00  0.00      PROA H
ATOM   2734 HD22 LEU P 188     -43.407 -34.995  54.212  1.00  0.00      PROA H
ATOM   2735 HD23 LEU P 188     -43.159 -33.447  55.098  1.00  0.00      PROA H
ATOM   2736  C   LEU P 188     -46.888 -34.754  57.960  1.00  0.00      PROA C
ATOM   2737  O   LEU P 188     -47.750 -34.001  57.618  1.00  0.00      PROA O
ATOM   2738  N   LYS P 189     -46.260 -34.487  59.093  1.00  0.00      PROA N
ATOM   2739  HN  LYS P 189     -45.444 -34.991  59.363  1.00  0.00      PROA H
ATOM   2740  CA  LYS P 189     -46.632 -33.373  60.007  1.00  0.00      PROA C
ATOM   2741  HA  LYS P 189     -47.594 -32.979  59.714  1.00  0.00      PROA H
ATOM   2742  CB  LYS P 189     -46.667 -33.774  61.504  1.00  0.00      PROA C
ATOM   2743  HB1 LYS P 189     -47.082 -32.960  62.137  1.00  0.00      PROA H
ATOM   2744  HB2 LYS P 189     -45.634 -33.946  61.876  1.00  0.00      PROA H
ATOM   2745  CG  LYS P 189     -47.511 -35.040  61.971  1.00  0.00      PROA C
ATOM   2746  HG1 LYS P 189     -47.114 -35.861  61.337  1.00  0.00      PROA H
ATOM   2747  HG2 LYS P 189     -48.524 -34.854  61.554  1.00  0.00      PROA H
ATOM   2748  CD  LYS P 189     -47.501 -35.318  63.501  1.00  0.00      PROA C
ATOM   2749  HD1 LYS P 189     -46.458 -35.165  63.849  1.00  0.00      PROA H
ATOM   2750  HD2 LYS P 189     -47.669 -36.352  63.872  1.00  0.00      PROA H
ATOM   2751  CE  LYS P 189     -48.532 -34.368  64.161  1.00  0.00      PROA C
ATOM   2752  HE1 LYS P 189     -49.524 -34.865  64.111  1.00  0.00      PROA H
ATOM   2753  HE2 LYS P 189     -48.533 -33.354  63.706  1.00  0.00      PROA H
ATOM   2754  NZ  LYS P 189     -48.266 -34.217  65.637  1.00  0.00      PROA N
ATOM   2755  HZ1 LYS P 189     -47.355 -33.732  65.765  1.00  0.00      PROA H
ATOM   2756  HZ2 LYS P 189     -48.108 -35.173  66.014  1.00  0.00      PROA H
ATOM   2757  HZ3 LYS P 189     -49.131 -33.721  65.934  1.00  0.00      PROA H
ATOM   2758  C   LYS P 189     -45.694 -32.199  59.888  1.00  0.00      PROA C
ATOM   2759  O   LYS P 189     -46.063 -31.101  59.573  1.00  0.00      PROA O
ATOM   2760  N   GLU P 190     -44.387 -32.495  60.070  1.00  0.00      PROA N
ATOM   2761  HN  GLU P 190     -44.100 -33.403  60.365  1.00  0.00      PROA H
ATOM   2762  CA  GLU P 190     -43.275 -31.546  60.022  1.00  0.00      PROA C
ATOM   2763  HA  GLU P 190     -43.429 -30.714  59.351  1.00  0.00      PROA H
ATOM   2764  CB  GLU P 190     -42.736 -30.934  61.369  1.00  0.00      PROA C
ATOM   2765  HB1 GLU P 190     -41.694 -30.581  61.215  1.00  0.00      PROA H
ATOM   2766  HB2 GLU P 190     -42.630 -31.845  61.996  1.00  0.00      PROA H
ATOM   2767  CG  GLU P 190     -43.690 -29.891  61.992  1.00  0.00      PROA C
ATOM   2768  HG1 GLU P 190     -44.739 -30.242  61.885  1.00  0.00      PROA H
ATOM   2769  HG2 GLU P 190     -43.684 -28.932  61.432  1.00  0.00      PROA H
ATOM   2770  CD  GLU P 190     -43.439 -29.779  63.575  1.00  0.00      PROA C
ATOM   2771  OE1 GLU P 190     -43.739 -30.736  64.333  1.00  0.00      PROA O
ATOM   2772  OE2 GLU P 190     -43.117 -28.621  64.004  1.00  0.00      PROA O
ATOM   2773  C   GLU P 190     -42.101 -32.259  59.433  1.00  0.00      PROA C
ATOM   2774  O   GLU P 190     -41.870 -33.443  59.634  1.00  0.00      PROA O
ATOM   2775  N   ALA P 191     -41.320 -31.521  58.624  1.00  0.00      PROA N
ATOM   2776  HN  ALA P 191     -41.556 -30.560  58.502  1.00  0.00      PROA H
ATOM   2777  CA  ALA P 191     -40.073 -31.959  57.989  1.00  0.00      PROA C
ATOM   2778  HA  ALA P 191     -39.756 -32.852  58.506  1.00  0.00      PROA H
ATOM   2779  CB  ALA P 191     -40.138 -32.230  56.462  1.00  0.00      PROA C
ATOM   2780  HB1 ALA P 191     -40.772 -33.119  56.255  1.00  0.00      PROA H
ATOM   2781  HB2 ALA P 191     -39.091 -32.376  56.121  1.00  0.00      PROA H
ATOM   2782  HB3 ALA P 191     -40.415 -31.337  55.862  1.00  0.00      PROA H
ATOM   2783  C   ALA P 191     -39.088 -30.849  58.135  1.00  0.00      PROA C
ATOM   2784  O   ALA P 191     -39.239 -29.728  57.710  1.00  0.00      PROA O
ATOM   2785  N   ALA P 192     -37.948 -31.150  58.807  1.00  0.00      PROA N
ATOM   2786  HN  ALA P 192     -37.801 -32.021  59.268  1.00  0.00      PROA H
ATOM   2787  CA  ALA P 192     -36.923 -30.177  59.069  1.00  0.00      PROA C
ATOM   2788  HA  ALA P 192     -37.096 -29.230  58.579  1.00  0.00      PROA H
ATOM   2789  CB  ALA P 192     -36.801 -29.946  60.582  1.00  0.00      PROA C
ATOM   2790  HB1 ALA P 192     -36.566 -30.941  61.017  1.00  0.00      PROA H
ATOM   2791  HB2 ALA P 192     -37.853 -29.705  60.848  1.00  0.00      PROA H
ATOM   2792  HB3 ALA P 192     -36.032 -29.150  60.676  1.00  0.00      PROA H
ATOM   2793  C   ALA P 192     -35.566 -30.565  58.447  1.00  0.00      PROA C
ATOM   2794  O   ALA P 192     -35.176 -31.713  58.555  1.00  0.00      PROA O
ATOM   2795  N   MET P 193     -34.851 -29.611  57.714  1.00  0.00      PROA N
ATOM   2796  HN  MET P 193     -35.391 -28.838  57.390  1.00  0.00      PROA H
ATOM   2797  CA  MET P 193     -33.511 -29.823  57.194  1.00  0.00      PROA C
ATOM   2798  HA  MET P 193     -33.375 -30.893  57.250  1.00  0.00      PROA H
ATOM   2799  CB  MET P 193     -33.422 -29.377  55.748  1.00  0.00      PROA C
ATOM   2800  HB1 MET P 193     -33.386 -28.267  55.715  1.00  0.00      PROA H
ATOM   2801  HB2 MET P 193     -34.291 -29.716  55.145  1.00  0.00      PROA H
ATOM   2802  CG  MET P 193     -32.104 -29.916  55.144  1.00  0.00      PROA C
ATOM   2803  HG1 MET P 193     -32.152 -31.012  55.321  1.00  0.00      PROA H
ATOM   2804  HG2 MET P 193     -31.285 -29.592  55.821  1.00  0.00      PROA H
ATOM   2805  SD  MET P 193     -31.907 -29.628  53.415  1.00  0.00      PROA S
ATOM   2806  CE  MET P 193     -31.801 -27.840  53.553  1.00  0.00      PROA C
ATOM   2807  HE1 MET P 193     -31.068 -27.567  54.341  1.00  0.00      PROA H
ATOM   2808  HE2 MET P 193     -32.758 -27.358  53.846  1.00  0.00      PROA H
ATOM   2809  HE3 MET P 193     -31.498 -27.396  52.581  1.00  0.00      PROA H
ATOM   2810  C   MET P 193     -32.465 -28.976  58.010  1.00  0.00      PROA C
ATOM   2811  O   MET P 193     -32.646 -27.812  58.194  1.00  0.00      PROA O
ATOM   2812  N   THR P 194     -31.312 -29.578  58.405  1.00  0.00      PROA N
ATOM   2813  HN  THR P 194     -31.097 -30.546  58.300  1.00  0.00      PROA H
ATOM   2814  CA  THR P 194     -30.250 -28.722  59.125  1.00  0.00      PROA C
ATOM   2815  HA  THR P 194     -30.696 -27.782  59.415  1.00  0.00      PROA H
ATOM   2816  CB  THR P 194     -29.609 -29.362  60.392  1.00  0.00      PROA C
ATOM   2817  HB  THR P 194     -29.090 -28.564  60.965  1.00  0.00      PROA H
ATOM   2818  OG1 THR P 194     -28.665 -30.279  59.917  1.00  0.00      PROA O
ATOM   2819  HG1 THR P 194     -28.070 -30.258  60.670  1.00  0.00      PROA H
ATOM   2820  CG2 THR P 194     -30.683 -30.021  61.307  1.00  0.00      PROA C
ATOM   2821 HG21 THR P 194     -30.956 -30.959  60.777  1.00  0.00      PROA H
ATOM   2822 HG22 THR P 194     -31.601 -29.414  61.461  1.00  0.00      PROA H
ATOM   2823 HG23 THR P 194     -30.265 -30.254  62.310  1.00  0.00      PROA H
ATOM   2824  C   THR P 194     -29.267 -28.077  58.175  1.00  0.00      PROA C
ATOM   2825  O   THR P 194     -29.176 -28.412  56.975  1.00  0.00      PROA O
ATOM   2826  N   ALA P 195     -28.484 -27.117  58.649  1.00  0.00      PROA N
ATOM   2827  HN  ALA P 195     -28.727 -26.853  59.579  1.00  0.00      PROA H
ATOM   2828  CA  ALA P 195     -27.367 -26.504  57.999  1.00  0.00      PROA C
ATOM   2829  HA  ALA P 195     -27.780 -25.807  57.284  1.00  0.00      PROA H
ATOM   2830  CB  ALA P 195     -26.706 -25.499  59.029  1.00  0.00      PROA C
ATOM   2831  HB1 ALA P 195     -27.475 -24.809  59.437  1.00  0.00      PROA H
ATOM   2832  HB2 ALA P 195     -25.984 -24.798  58.558  1.00  0.00      PROA H
ATOM   2833  HB3 ALA P 195     -26.224 -26.036  59.874  1.00  0.00      PROA H
ATOM   2834  C   ALA P 195     -26.340 -27.437  57.354  1.00  0.00      PROA C
ATOM   2835  O   ALA P 195     -25.734 -27.131  56.342  1.00  0.00      PROA O
ATOM   2836  N   ARG P 196     -26.089 -28.590  57.994  1.00  0.00      PROA N
ATOM   2837  HN  ARG P 196     -26.402 -28.802  58.917  1.00  0.00      PROA H
ATOM   2838  CA  ARG P 196     -25.066 -29.545  57.498  1.00  0.00      PROA C
ATOM   2839  HA  ARG P 196     -24.326 -29.118  56.837  1.00  0.00      PROA H
ATOM   2840  CB  ARG P 196     -24.318 -30.294  58.693  1.00  0.00      PROA C
ATOM   2841  HB1 ARG P 196     -24.029 -29.541  59.456  1.00  0.00      PROA H
ATOM   2842  HB2 ARG P 196     -23.426 -30.861  58.350  1.00  0.00      PROA H
ATOM   2843  CG  ARG P 196     -25.181 -31.372  59.432  1.00  0.00      PROA C
ATOM   2844  HG1 ARG P 196     -25.367 -32.161  58.672  1.00  0.00      PROA H
ATOM   2845  HG2 ARG P 196     -26.231 -31.027  59.545  1.00  0.00      PROA H
ATOM   2846  CD  ARG P 196     -24.620 -31.772  60.761  1.00  0.00      PROA C
ATOM   2847  HD1 ARG P 196     -24.605 -30.957  61.516  1.00  0.00      PROA H
ATOM   2848  HD2 ARG P 196     -23.576 -32.134  60.638  1.00  0.00      PROA H
ATOM   2849  NE  ARG P 196     -25.475 -32.869  61.325  1.00  0.00      PROA N
ATOM   2850  HE  ARG P 196     -26.333 -32.604  61.765  1.00  0.00      PROA H
ATOM   2851  CZ  ARG P 196     -25.309 -34.202  61.155  1.00  0.00      PROA C
ATOM   2852  NH1 ARG P 196     -24.231 -34.777  60.676  1.00  0.00      PROA N
ATOM   2853 HH11 ARG P 196     -23.388 -34.275  60.484  1.00  0.00      PROA H
ATOM   2854 HH12 ARG P 196     -24.185 -35.773  60.751  1.00  0.00      PROA H
ATOM   2855  NH2 ARG P 196     -26.243 -35.007  61.561  1.00  0.00      PROA N
ATOM   2856 HH21 ARG P 196     -26.847 -34.610  62.252  1.00  0.00      PROA H
ATOM   2857 HH22 ARG P 196     -26.236 -35.921  61.153  1.00  0.00      PROA H
ATOM   2858  C   ARG P 196     -25.831 -30.577  56.705  1.00  0.00      PROA C
ATOM   2859  O   ARG P 196     -25.241 -31.553  56.194  1.00  0.00      PROA O
ATOM   2860  N   ARG P 197     -27.140 -30.427  56.521  1.00  0.00      PROA N
ATOM   2861  HN  ARG P 197     -27.521 -29.603  56.935  1.00  0.00      PROA H
ATOM   2862  CA  ARG P 197     -28.064 -31.227  55.794  1.00  0.00      PROA C
ATOM   2863  HA  ARG P 197     -28.928 -30.588  55.680  1.00  0.00      PROA H
ATOM   2864  CB  ARG P 197     -27.508 -31.646  54.407  1.00  0.00      PROA C
ATOM   2865  HB1 ARG P 197     -28.317 -32.230  53.917  1.00  0.00      PROA H
ATOM   2866  HB2 ARG P 197     -26.702 -32.396  54.556  1.00  0.00      PROA H
ATOM   2867  CG  ARG P 197     -27.069 -30.399  53.590  1.00  0.00      PROA C
ATOM   2868  HG1 ARG P 197     -26.585 -30.764  52.660  1.00  0.00      PROA H
ATOM   2869  HG2 ARG P 197     -26.312 -29.723  54.041  1.00  0.00      PROA H
ATOM   2870  CD  ARG P 197     -28.246 -29.475  53.088  1.00  0.00      PROA C
ATOM   2871  HD1 ARG P 197     -29.023 -29.181  53.826  1.00  0.00      PROA H
ATOM   2872  HD2 ARG P 197     -28.860 -30.056  52.367  1.00  0.00      PROA H
ATOM   2873  NE  ARG P 197     -27.750 -28.214  52.470  1.00  0.00      PROA N
ATOM   2874  HE  ARG P 197     -26.900 -27.883  52.881  1.00  0.00      PROA H
ATOM   2875  CZ  ARG P 197     -28.251 -27.507  51.496  1.00  0.00      PROA C
ATOM   2876  NH1 ARG P 197     -29.415 -27.766  50.823  1.00  0.00      PROA N
ATOM   2877 HH11 ARG P 197     -29.828 -27.049  50.261  1.00  0.00      PROA H
ATOM   2878 HH12 ARG P 197     -29.982 -28.582  50.938  1.00  0.00      PROA H
ATOM   2879  NH2 ARG P 197     -27.555 -26.492  51.073  1.00  0.00      PROA N
ATOM   2880 HH21 ARG P 197     -27.892 -25.963  50.294  1.00  0.00      PROA H
ATOM   2881 HH22 ARG P 197     -26.744 -26.219  51.591  1.00  0.00      PROA H
ATOM   2882  C   ARG P 197     -28.618 -32.397  56.591  1.00  0.00      PROA C
ATOM   2883  O   ARG P 197     -28.994 -33.407  55.955  1.00  0.00      PROA O
ATOM   2884  N   SER P 198     -28.927 -32.327  57.853  1.00  0.00      PROA N
ATOM   2885  HN  SER P 198     -28.799 -31.466  58.339  1.00  0.00      PROA H
ATOM   2886  CA  SER P 198     -29.597 -33.437  58.538  1.00  0.00      PROA C
ATOM   2887  HA  SER P 198     -29.452 -34.408  58.089  1.00  0.00      PROA H
ATOM   2888  CB  SER P 198     -29.246 -33.657  60.047  1.00  0.00      PROA C
ATOM   2889  HB1 SER P 198     -29.498 -32.858  60.778  1.00  0.00      PROA H
ATOM   2890  HB2 SER P 198     -28.145 -33.727  60.179  1.00  0.00      PROA H
ATOM   2891  OG  SER P 198     -29.898 -34.801  60.627  1.00  0.00      PROA O
ATOM   2892  HG1 SER P 198     -30.787 -34.500  60.829  1.00  0.00      PROA H
ATOM   2893  C   SER P 198     -31.109 -33.329  58.390  1.00  0.00      PROA C
ATOM   2894  O   SER P 198     -31.751 -32.338  58.730  1.00  0.00      PROA O
ATOM   2895  N   TRP P 199     -31.756 -34.438  57.912  1.00  0.00      PROA N
ATOM   2896  HN  TRP P 199     -31.334 -35.339  57.960  1.00  0.00      PROA H
ATOM   2897  CA  TRP P 199     -33.224 -34.448  57.738  1.00  0.00      PROA C
ATOM   2898  HA  TRP P 199     -33.496 -33.405  57.808  1.00  0.00      PROA H
ATOM   2899  CB  TRP P 199     -33.665 -34.830  56.333  1.00  0.00      PROA C
ATOM   2900  HB1 TRP P 199     -34.762 -35.008  56.340  1.00  0.00      PROA H
ATOM   2901  HB2 TRP P 199     -33.145 -35.788  56.121  1.00  0.00      PROA H
ATOM   2902  CG  TRP P 199     -33.379 -33.968  55.140  1.00  0.00      PROA C
ATOM   2903  CD1 TRP P 199     -32.370 -34.175  54.243  1.00  0.00      PROA C
ATOM   2904  HD1 TRP P 199     -31.511 -34.824  54.332  1.00  0.00      PROA H
ATOM   2905  NE1 TRP P 199     -32.619 -33.396  53.077  1.00  0.00      PROA N
ATOM   2906  HE1 TRP P 199     -32.225 -33.650  52.221  1.00  0.00      PROA H
ATOM   2907  CE2 TRP P 199     -33.841 -32.703  53.207  1.00  0.00      PROA C
ATOM   2908  CD2 TRP P 199     -34.319 -33.069  54.521  1.00  0.00      PROA C
ATOM   2909  CE3 TRP P 199     -35.508 -32.442  54.959  1.00  0.00      PROA C
ATOM   2910  HE3 TRP P 199     -35.841 -32.648  55.965  1.00  0.00      PROA H
ATOM   2911  CZ3 TRP P 199     -36.239 -31.705  53.967  1.00  0.00      PROA C
ATOM   2912  HZ3 TRP P 199     -37.151 -31.195  54.241  1.00  0.00      PROA H
ATOM   2913  CZ2 TRP P 199     -34.523 -32.049  52.254  1.00  0.00      PROA C
ATOM   2914  HZ2 TRP P 199     -34.094 -31.869  51.279  1.00  0.00      PROA H
ATOM   2915  CH2 TRP P 199     -35.733 -31.444  52.698  1.00  0.00      PROA C
ATOM   2916  HH2 TRP P 199     -36.385 -31.056  51.929  1.00  0.00      PROA H
ATOM   2917  C   TRP P 199     -33.987 -35.174  58.872  1.00  0.00      PROA C
ATOM   2918  O   TRP P 199     -33.764 -36.326  59.283  1.00  0.00      PROA O
ATOM   2919  N   GLN P 200     -35.016 -34.428  59.298  1.00  0.00      PROA N
ATOM   2920  HN  GLN P 200     -35.277 -33.554  58.894  1.00  0.00      PROA H
ATOM   2921  CA  GLN P 200     -35.845 -34.949  60.407  1.00  0.00      PROA C
ATOM   2922  HA  GLN P 200     -35.633 -36.005  60.486  1.00  0.00      PROA H
ATOM   2923  CB  GLN P 200     -35.758 -34.171  61.789  1.00  0.00      PROA C
ATOM   2924  HB1 GLN P 200     -36.521 -34.689  62.409  1.00  0.00      PROA H
ATOM   2925  HB2 GLN P 200     -36.145 -33.138  61.655  1.00  0.00      PROA H
ATOM   2926  CG  GLN P 200     -34.402 -34.127  62.524  1.00  0.00      PROA C
ATOM   2927  HG1 GLN P 200     -33.941 -35.111  62.753  1.00  0.00      PROA H
ATOM   2928  HG2 GLN P 200     -34.363 -33.637  63.520  1.00  0.00      PROA H
ATOM   2929  CD  GLN P 200     -33.264 -33.380  61.775  1.00  0.00      PROA C
ATOM   2930  OE1 GLN P 200     -32.173 -33.960  61.622  1.00  0.00      PROA O
ATOM   2931  NE2 GLN P 200     -33.596 -32.155  61.424  1.00  0.00      PROA N
ATOM   2932 HE21 GLN P 200     -32.830 -31.577  61.142  1.00  0.00      PROA H
ATOM   2933 HE22 GLN P 200     -34.547 -31.863  61.521  1.00  0.00      PROA H
ATOM   2934  C   GLN P 200     -37.343 -34.912  60.080  1.00  0.00      PROA C
ATOM   2935  O   GLN P 200     -37.913 -33.868  59.859  1.00  0.00      PROA O
ATOM   2936  N   LEU P 201     -38.031 -36.058  60.014  1.00  0.00      PROA N
ATOM   2937  HN  LEU P 201     -37.511 -36.906  60.085  1.00  0.00      PROA H
ATOM   2938  CA  LEU P 201     -39.431 -36.161  59.598  1.00  0.00      PROA C
ATOM   2939  HA  LEU P 201     -39.745 -35.154  59.368  1.00  0.00      PROA H
ATOM   2940  CB  LEU P 201     -39.477 -37.104  58.271  1.00  0.00      PROA C
ATOM   2941  HB1 LEU P 201     -40.565 -37.310  58.177  1.00  0.00      PROA H
ATOM   2942  HB2 LEU P 201     -38.944 -38.055  58.487  1.00  0.00      PROA H
ATOM   2943  CG  LEU P 201     -39.004 -36.443  56.933  1.00  0.00      PROA C
ATOM   2944  HG  LEU P 201     -39.527 -35.465  56.868  1.00  0.00      PROA H
ATOM   2945  CD1 LEU P 201     -37.447 -36.345  56.843  1.00  0.00      PROA C
ATOM   2946 HD11 LEU P 201     -36.923 -35.737  57.611  1.00  0.00      PROA H
ATOM   2947 HD12 LEU P 201     -37.240 -35.902  55.845  1.00  0.00      PROA H
ATOM   2948 HD13 LEU P 201     -37.092 -37.390  56.970  1.00  0.00      PROA H
ATOM   2949  CD2 LEU P 201     -39.608 -37.369  55.815  1.00  0.00      PROA C
ATOM   2950 HD21 LEU P 201     -39.243 -38.399  56.012  1.00  0.00      PROA H
ATOM   2951 HD22 LEU P 201     -39.179 -37.101  54.825  1.00  0.00      PROA H
ATOM   2952 HD23 LEU P 201     -40.715 -37.355  55.907  1.00  0.00      PROA H
ATOM   2953  C   LEU P 201     -40.208 -36.621  60.736  1.00  0.00      PROA C
ATOM   2954  O   LEU P 201     -39.787 -37.435  61.550  1.00  0.00      PROA O
ATOM   2955  N   THR P 202     -41.476 -36.091  60.862  1.00  0.00      PROA N
ATOM   2956  HN  THR P 202     -41.684 -35.332  60.250  1.00  0.00      PROA H
ATOM   2957  CA  THR P 202     -42.455 -36.540  61.850  1.00  0.00      PROA C
ATOM   2958  HA  THR P 202     -42.184 -37.490  62.286  1.00  0.00      PROA H
ATOM   2959  CB  THR P 202     -42.777 -35.433  62.873  1.00  0.00      PROA C
ATOM   2960  HB  THR P 202     -43.377 -34.606  62.436  1.00  0.00      PROA H
ATOM   2961  OG1 THR P 202     -41.632 -34.898  63.510  1.00  0.00      PROA O
ATOM   2962  HG1 THR P 202     -41.974 -34.253  64.134  1.00  0.00      PROA H
ATOM   2963  CG2 THR P 202     -43.599 -35.935  64.031  1.00  0.00      PROA C
ATOM   2964 HG21 THR P 202     -44.513 -36.383  63.586  1.00  0.00      PROA H
ATOM   2965 HG22 THR P 202     -43.863 -35.114  64.731  1.00  0.00      PROA H
ATOM   2966 HG23 THR P 202     -43.075 -36.760  64.560  1.00  0.00      PROA H
ATOM   2967  C   THR P 202     -43.759 -36.919  61.114  1.00  0.00      PROA C
ATOM   2968  O   THR P 202     -44.197 -36.208  60.230  1.00  0.00      PROA O
ATOM   2969  N   LEU P 203     -44.376 -38.080  61.427  1.00  0.00      PROA N
ATOM   2970  HN  LEU P 203     -44.156 -38.523  62.293  1.00  0.00      PROA H
ATOM   2971  CA  LEU P 203     -45.575 -38.566  60.828  1.00  0.00      PROA C
ATOM   2972  HA  LEU P 203     -46.024 -37.835  60.172  1.00  0.00      PROA H
ATOM   2973  CB  LEU P 203     -45.444 -39.890  60.120  1.00  0.00      PROA C
ATOM   2974  HB1 LEU P 203     -46.359 -40.132  59.538  1.00  0.00      PROA H
ATOM   2975  HB2 LEU P 203     -45.374 -40.655  60.922  1.00  0.00      PROA H
ATOM   2976  CG  LEU P 203     -44.266 -40.085  59.162  1.00  0.00      PROA C
ATOM   2977  HG  LEU P 203     -43.338 -39.789  59.695  1.00  0.00      PROA H
ATOM   2978  CD1 LEU P 203     -44.094 -41.608  58.805  1.00  0.00      PROA C
ATOM   2979 HD11 LEU P 203     -44.091 -42.205  59.742  1.00  0.00      PROA H
ATOM   2980 HD12 LEU P 203     -43.187 -41.767  58.183  1.00  0.00      PROA H
ATOM   2981 HD13 LEU P 203     -45.003 -41.776  58.188  1.00  0.00      PROA H
ATOM   2982  CD2 LEU P 203     -44.448 -39.295  57.894  1.00  0.00      PROA C
ATOM   2983 HD21 LEU P 203     -45.110 -39.842  57.189  1.00  0.00      PROA H
ATOM   2984 HD22 LEU P 203     -43.479 -39.095  57.388  1.00  0.00      PROA H
ATOM   2985 HD23 LEU P 203     -44.834 -38.308  58.227  1.00  0.00      PROA H
ATOM   2986  C   LEU P 203     -46.632 -38.722  61.904  1.00  0.00      PROA C
ATOM   2987  O   LEU P 203     -46.351 -38.824  63.108  1.00  0.00      PROA O
ATOM   2988  N   ASN P 204     -47.929 -38.790  61.428  1.00  0.00      PROA N
ATOM   2989  HN  ASN P 204     -48.105 -38.773  60.446  1.00  0.00      PROA H
ATOM   2990  CA  ASN P 204     -49.131 -39.044  62.173  1.00  0.00      PROA C
ATOM   2991  HA  ASN P 204     -49.271 -38.270  62.913  1.00  0.00      PROA H
ATOM   2992  CB  ASN P 204     -50.304 -39.152  61.158  1.00  0.00      PROA C
ATOM   2993  HB1 ASN P 204     -50.102 -40.023  60.499  1.00  0.00      PROA H
ATOM   2994  HB2 ASN P 204     -50.488 -38.141  60.736  1.00  0.00      PROA H
ATOM   2995  CG  ASN P 204     -51.645 -39.527  61.811  1.00  0.00      PROA C
ATOM   2996  OD1 ASN P 204     -52.238 -40.616  61.714  1.00  0.00      PROA O
ATOM   2997  ND2 ASN P 204     -52.269 -38.654  62.536  1.00  0.00      PROA N
ATOM   2998 HD21 ASN P 204     -53.148 -38.960  62.903  1.00  0.00      PROA H
ATOM   2999 HD22 ASN P 204     -51.911 -37.727  62.424  1.00  0.00      PROA H
ATOM   3000  C   ASN P 204     -48.986 -40.291  63.085  1.00  0.00      PROA C
ATOM   3001  O   ASN P 204     -48.268 -41.272  62.812  1.00  0.00      PROA O
ATOM   3002  N   ASN P 205     -49.500 -40.053  64.319  1.00  0.00      PROA N
ATOM   3003  HN  ASN P 205     -49.925 -39.158  64.423  1.00  0.00      PROA H
ATOM   3004  CA  ASN P 205     -49.524 -40.934  65.445  1.00  0.00      PROA C
ATOM   3005  HA  ASN P 205     -50.333 -40.677  66.113  1.00  0.00      PROA H
ATOM   3006  CB  ASN P 205     -49.516 -42.416  65.214  1.00  0.00      PROA C
ATOM   3007  HB1 ASN P 205     -49.511 -42.949  66.188  1.00  0.00      PROA H
ATOM   3008  HB2 ASN P 205     -48.613 -42.769  64.670  1.00  0.00      PROA H
ATOM   3009  CG  ASN P 205     -50.721 -42.842  64.440  1.00  0.00      PROA C
ATOM   3010  OD1 ASN P 205     -51.837 -42.361  64.474  1.00  0.00      PROA O
ATOM   3011  ND2 ASN P 205     -50.488 -43.948  63.648  1.00  0.00      PROA N
ATOM   3012 HD21 ASN P 205     -51.327 -44.227  63.181  1.00  0.00      PROA H
ATOM   3013 HD22 ASN P 205     -49.548 -44.243  63.479  1.00  0.00      PROA H
ATOM   3014  C   ASN P 205     -48.242 -40.524  66.259  1.00  0.00      PROA C
ATOM   3015  O   ASN P 205     -47.950 -41.210  67.252  1.00  0.00      PROA O
ATOM   3016  N   ASP P 206     -47.591 -39.383  65.843  1.00  0.00      PROA N
ATOM   3017  HN  ASP P 206     -47.913 -39.050  64.960  1.00  0.00      PROA H
ATOM   3018  CA  ASP P 206     -46.464 -38.736  66.572  1.00  0.00      PROA C
ATOM   3019  HA  ASP P 206     -46.324 -37.793  66.064  1.00  0.00      PROA H
ATOM   3020  CB  ASP P 206     -46.861 -38.140  67.977  1.00  0.00      PROA C
ATOM   3021  HB1 ASP P 206     -45.919 -37.722  68.392  1.00  0.00      PROA H
ATOM   3022  HB2 ASP P 206     -47.244 -39.011  68.550  1.00  0.00      PROA H
ATOM   3023  CG  ASP P 206     -47.946 -37.014  67.875  1.00  0.00      PROA C
ATOM   3024  OD1 ASP P 206     -48.363 -36.501  68.978  1.00  0.00      PROA O
ATOM   3025  OD2 ASP P 206     -48.326 -36.603  66.719  1.00  0.00      PROA O
ATOM   3026  C   ASP P 206     -45.121 -39.403  66.443  1.00  0.00      PROA C
ATOM   3027  O   ASP P 206     -44.479 -39.615  67.441  1.00  0.00      PROA O
ATOM   3028  N   ILE P 207     -44.830 -39.883  65.211  1.00  0.00      PROA N
ATOM   3029  HN  ILE P 207     -45.289 -39.585  64.378  1.00  0.00      PROA H
ATOM   3030  CA  ILE P 207     -43.702 -40.815  65.044  1.00  0.00      PROA C
ATOM   3031  HA  ILE P 207     -43.291 -41.111  65.998  1.00  0.00      PROA H
ATOM   3032  CB  ILE P 207     -44.042 -42.034  64.295  1.00  0.00      PROA C
ATOM   3033  HB  ILE P 207     -44.469 -41.823  63.291  1.00  0.00      PROA H
ATOM   3034  CG2 ILE P 207     -42.817 -42.970  64.041  1.00  0.00      PROA C
ATOM   3035 HG21 ILE P 207     -42.402 -43.225  65.040  1.00  0.00      PROA H
ATOM   3036 HG22 ILE P 207     -42.029 -42.590  63.356  1.00  0.00      PROA H
ATOM   3037 HG23 ILE P 207     -42.987 -43.994  63.645  1.00  0.00      PROA H
ATOM   3038  CG1 ILE P 207     -45.054 -42.776  65.137  1.00  0.00      PROA C
ATOM   3039 HG11 ILE P 207     -45.754 -42.191  65.771  1.00  0.00      PROA H
ATOM   3040 HG12 ILE P 207     -44.426 -43.401  65.807  1.00  0.00      PROA H
ATOM   3041  CD  ILE P 207     -45.840 -43.640  64.188  1.00  0.00      PROA C
ATOM   3042  HD1 ILE P 207     -46.425 -43.044  63.456  1.00  0.00      PROA H
ATOM   3043  HD2 ILE P 207     -46.555 -44.297  64.728  1.00  0.00      PROA H
ATOM   3044  HD3 ILE P 207     -45.219 -44.304  63.550  1.00  0.00      PROA H
ATOM   3045  C   ILE P 207     -42.561 -40.059  64.467  1.00  0.00      PROA C
ATOM   3046  O   ILE P 207     -42.602 -39.573  63.396  1.00  0.00      PROA O
ATOM   3047  N   LYS P 208     -41.466 -39.905  65.172  1.00  0.00      PROA N
ATOM   3048  HN  LYS P 208     -41.455 -40.331  66.073  1.00  0.00      PROA H
ATOM   3049  CA  LYS P 208     -40.262 -39.227  64.749  1.00  0.00      PROA C
ATOM   3050  HA  LYS P 208     -40.531 -38.383  64.131  1.00  0.00      PROA H
ATOM   3051  CB  LYS P 208     -39.471 -38.854  66.115  1.00  0.00      PROA C
ATOM   3052  HB1 LYS P 208     -38.372 -38.747  65.988  1.00  0.00      PROA H
ATOM   3053  HB2 LYS P 208     -39.683 -39.738  66.754  1.00  0.00      PROA H
ATOM   3054  CG  LYS P 208     -40.086 -37.728  66.898  1.00  0.00      PROA C
ATOM   3055  HG1 LYS P 208     -39.779 -37.717  67.966  1.00  0.00      PROA H
ATOM   3056  HG2 LYS P 208     -41.164 -37.985  66.968  1.00  0.00      PROA H
ATOM   3057  CD  LYS P 208     -40.115 -36.388  66.071  1.00  0.00      PROA C
ATOM   3058  HD1 LYS P 208     -40.975 -35.753  66.372  1.00  0.00      PROA H
ATOM   3059  HD2 LYS P 208     -40.158 -36.624  64.986  1.00  0.00      PROA H
ATOM   3060  CE  LYS P 208     -38.841 -35.579  66.407  1.00  0.00      PROA C
ATOM   3061  HE1 LYS P 208     -38.797 -35.606  67.516  1.00  0.00      PROA H
ATOM   3062  HE2 LYS P 208     -38.826 -34.483  66.228  1.00  0.00      PROA H
ATOM   3063  NZ  LYS P 208     -37.682 -36.028  65.712  1.00  0.00      PROA N
ATOM   3064  HZ1 LYS P 208     -37.202 -35.175  65.359  1.00  0.00      PROA H
ATOM   3065  HZ2 LYS P 208     -37.989 -36.522  64.850  1.00  0.00      PROA H
ATOM   3066  HZ3 LYS P 208     -37.145 -36.679  66.318  1.00  0.00      PROA H
ATOM   3067  C   LYS P 208     -39.333 -40.174  63.892  1.00  0.00      PROA C
ATOM   3068  O   LYS P 208     -38.795 -41.172  64.355  1.00  0.00      PROA O
ATOM   3069  N   LEU P 209     -39.118 -39.854  62.632  1.00  0.00      PROA N
ATOM   3070  HN  LEU P 209     -39.639 -39.066  62.314  1.00  0.00      PROA H
ATOM   3071  CA  LEU P 209     -38.451 -40.610  61.567  1.00  0.00      PROA C
ATOM   3072  HA  LEU P 209     -38.247 -41.561  62.036  1.00  0.00      PROA H
ATOM   3073  CB  LEU P 209     -39.433 -40.697  60.297  1.00  0.00      PROA C
ATOM   3074  HB1 LEU P 209     -39.911 -39.757  59.948  1.00  0.00      PROA H
ATOM   3075  HB2 LEU P 209     -40.218 -41.455  60.510  1.00  0.00      PROA H
ATOM   3076  CG  LEU P 209     -38.794 -41.161  58.936  1.00  0.00      PROA C
ATOM   3077  HG  LEU P 209     -37.906 -40.537  58.699  1.00  0.00      PROA H
ATOM   3078  CD1 LEU P 209     -38.205 -42.626  59.093  1.00  0.00      PROA C
ATOM   3079 HD11 LEU P 209     -37.448 -42.504  59.896  1.00  0.00      PROA H
ATOM   3080 HD12 LEU P 209     -37.622 -42.908  58.190  1.00  0.00      PROA H
ATOM   3081 HD13 LEU P 209     -38.873 -43.449  59.424  1.00  0.00      PROA H
ATOM   3082  CD2 LEU P 209     -39.767 -40.865  57.769  1.00  0.00      PROA C
ATOM   3083 HD21 LEU P 209     -39.208 -40.963  56.814  1.00  0.00      PROA H
ATOM   3084 HD22 LEU P 209     -40.295 -39.898  57.913  1.00  0.00      PROA H
ATOM   3085 HD23 LEU P 209     -40.586 -41.615  57.824  1.00  0.00      PROA H
ATOM   3086  C   LEU P 209     -37.048 -40.056  61.331  1.00  0.00      PROA C
ATOM   3087  O   LEU P 209     -36.959 -38.961  60.742  1.00  0.00      PROA O
ATOM   3088  N   ASN P 210     -35.950 -40.716  61.668  1.00  0.00      PROA N
ATOM   3089  HN  ASN P 210     -36.099 -41.599  62.105  1.00  0.00      PROA H
ATOM   3090  CA  ASN P 210     -34.667 -40.125  61.504  1.00  0.00      PROA C
ATOM   3091  HA  ASN P 210     -34.728 -39.050  61.418  1.00  0.00      PROA H
ATOM   3092  CB  ASN P 210     -33.809 -40.473  62.696  1.00  0.00      PROA C
ATOM   3093  HB1 ASN P 210     -32.935 -39.795  62.592  1.00  0.00      PROA H
ATOM   3094  HB2 ASN P 210     -33.441 -41.507  62.862  1.00  0.00      PROA H
ATOM   3095  CG  ASN P 210     -34.543 -39.869  63.951  1.00  0.00      PROA C
ATOM   3096  OD1 ASN P 210     -35.154 -38.779  63.862  1.00  0.00      PROA O
ATOM   3097  ND2 ASN P 210     -34.221 -40.467  65.176  1.00  0.00      PROA N
ATOM   3098 HD21 ASN P 210     -33.562 -41.218  65.198  1.00  0.00      PROA H
ATOM   3099 HD22 ASN P 210     -34.470 -40.064  66.057  1.00  0.00      PROA H
ATOM   3100  C   ASN P 210     -33.846 -40.609  60.264  1.00  0.00      PROA C
ATOM   3101  O   ASN P 210     -33.192 -41.648  60.207  1.00  0.00      PROA O
ATOM   3102  N   LEU P 211     -33.821 -39.811  59.252  1.00  0.00      PROA N
ATOM   3103  HN  LEU P 211     -34.315 -38.948  59.332  1.00  0.00      PROA H
ATOM   3104  CA  LEU P 211     -33.064 -40.080  58.056  1.00  0.00      PROA C
ATOM   3105  HA  LEU P 211     -32.971 -41.155  57.996  1.00  0.00      PROA H
ATOM   3106  CB  LEU P 211     -33.769 -39.540  56.782  1.00  0.00      PROA C
ATOM   3107  HB1 LEU P 211     -33.190 -39.914  55.910  1.00  0.00      PROA H
ATOM   3108  HB2 LEU P 211     -33.613 -38.440  56.754  1.00  0.00      PROA H
ATOM   3109  CG  LEU P 211     -35.236 -39.805  56.509  1.00  0.00      PROA C
ATOM   3110  HG  LEU P 211     -35.698 -39.318  57.394  1.00  0.00      PROA H
ATOM   3111  CD1 LEU P 211     -35.559 -39.225  55.185  1.00  0.00      PROA C
ATOM   3112 HD11 LEU P 211     -34.857 -39.622  54.420  1.00  0.00      PROA H
ATOM   3113 HD12 LEU P 211     -35.500 -38.116  55.192  1.00  0.00      PROA H
ATOM   3114 HD13 LEU P 211     -36.560 -39.675  55.013  1.00  0.00      PROA H
ATOM   3115  CD2 LEU P 211     -35.551 -41.318  56.688  1.00  0.00      PROA C
ATOM   3116 HD21 LEU P 211     -35.586 -41.565  57.771  1.00  0.00      PROA H
ATOM   3117 HD22 LEU P 211     -34.717 -41.760  56.102  1.00  0.00      PROA H
ATOM   3118 HD23 LEU P 211     -36.468 -41.691  56.185  1.00  0.00      PROA H
ATOM   3119  C   LEU P 211     -31.633 -39.510  58.163  1.00  0.00      PROA C
ATOM   3120  O   LEU P 211     -30.735 -39.778  57.354  1.00  0.00      PROA O
ATOM   3121  N   GLY P 212     -31.384 -38.587  59.137  1.00  0.00      PROA N
ATOM   3122  HN  GLY P 212     -32.149 -38.321  59.719  1.00  0.00      PROA H
ATOM   3123  CA  GLY P 212     -30.056 -38.000  59.359  1.00  0.00      PROA C
ATOM   3124  HA1 GLY P 212     -29.380 -38.787  59.660  1.00  0.00      PROA H
ATOM   3125  HA2 GLY P 212     -30.220 -37.323  60.184  1.00  0.00      PROA H
ATOM   3126  C   GLY P 212     -29.339 -37.308  58.093  1.00  0.00      PROA C
ATOM   3127  O   GLY P 212     -29.991 -36.878  57.044  1.00  0.00      PROA O
ATOM   3128  N   ARG P 213     -27.991 -37.079  58.285  1.00  0.00      PROA N
ATOM   3129  HN  ARG P 213     -27.507 -37.402  59.095  1.00  0.00      PROA H
ATOM   3130  CA  ARG P 213     -27.156 -36.655  57.200  1.00  0.00      PROA C
ATOM   3131  HA  ARG P 213     -27.749 -35.885  56.730  1.00  0.00      PROA H
ATOM   3132  CB  ARG P 213     -25.853 -35.966  57.722  1.00  0.00      PROA C
ATOM   3133  HB1 ARG P 213     -25.216 -36.743  58.197  1.00  0.00      PROA H
ATOM   3134  HB2 ARG P 213     -26.203 -35.202  58.449  1.00  0.00      PROA H
ATOM   3135  CG  ARG P 213     -25.043 -35.114  56.680  1.00  0.00      PROA C
ATOM   3136  HG1 ARG P 213     -25.666 -34.293  56.265  1.00  0.00      PROA H
ATOM   3137  HG2 ARG P 213     -24.691 -35.740  55.832  1.00  0.00      PROA H
ATOM   3138  CD  ARG P 213     -23.831 -34.449  57.286  1.00  0.00      PROA C
ATOM   3139  HD1 ARG P 213     -23.236 -35.221  57.819  1.00  0.00      PROA H
ATOM   3140  HD2 ARG P 213     -24.199 -33.586  57.881  1.00  0.00      PROA H
ATOM   3141  NE  ARG P 213     -23.010 -33.951  56.179  1.00  0.00      PROA N
ATOM   3142  HE  ARG P 213     -23.262 -34.080  55.220  1.00  0.00      PROA H
ATOM   3143  CZ  ARG P 213     -21.790 -33.498  56.210  1.00  0.00      PROA C
ATOM   3144  NH1 ARG P 213     -21.077 -33.265  57.271  1.00  0.00      PROA N
ATOM   3145 HH11 ARG P 213     -21.456 -33.463  58.174  1.00  0.00      PROA H
ATOM   3146 HH12 ARG P 213     -20.112 -33.010  57.203  1.00  0.00      PROA H
ATOM   3147  NH2 ARG P 213     -21.163 -33.355  55.010  1.00  0.00      PROA N
ATOM   3148 HH21 ARG P 213     -21.720 -33.621  54.223  1.00  0.00      PROA H
ATOM   3149 HH22 ARG P 213     -20.196 -33.103  54.980  1.00  0.00      PROA H
ATOM   3150  C   ARG P 213     -26.956 -37.662  56.093  1.00  0.00      PROA C
ATOM   3151  O   ARG P 213     -26.418 -38.754  56.386  1.00  0.00      PROA O
ATOM   3152  N   GLY P 214     -27.279 -37.288  54.805  1.00  0.00      PROA N
ATOM   3153  HN  GLY P 214     -27.643 -36.367  54.688  1.00  0.00      PROA H
ATOM   3154  CA  GLY P 214     -27.063 -38.189  53.620  1.00  0.00      PROA C
ATOM   3155  HA1 GLY P 214     -26.027 -38.493  53.590  1.00  0.00      PROA H
ATOM   3156  HA2 GLY P 214     -27.423 -37.569  52.812  1.00  0.00      PROA H
ATOM   3157  C   GLY P 214     -27.919 -39.398  53.498  1.00  0.00      PROA C
ATOM   3158  O   GLY P 214     -28.694 -39.725  54.440  1.00  0.00      PROA O
ATOM   3159  N   ASP P 215     -27.783 -40.078  52.344  1.00  0.00      PROA N
ATOM   3160  HN  ASP P 215     -27.062 -39.714  51.758  1.00  0.00      PROA H
ATOM   3161  CA  ASP P 215     -28.540 -41.306  51.941  1.00  0.00      PROA C
ATOM   3162  HA  ASP P 215     -28.548 -41.309  50.861  1.00  0.00      PROA H
ATOM   3163  CB  ASP P 215     -27.789 -42.573  52.513  1.00  0.00      PROA C
ATOM   3164  HB1 ASP P 215     -28.218 -43.574  52.293  1.00  0.00      PROA H
ATOM   3165  HB2 ASP P 215     -27.742 -42.571  53.623  1.00  0.00      PROA H
ATOM   3166  CG  ASP P 215     -26.359 -42.622  52.099  1.00  0.00      PROA C
ATOM   3167  OD1 ASP P 215     -25.485 -43.132  52.852  1.00  0.00      PROA O
ATOM   3168  OD2 ASP P 215     -26.081 -42.384  50.911  1.00  0.00      PROA O
ATOM   3169  C   ASP P 215     -30.039 -41.259  52.201  1.00  0.00      PROA C
ATOM   3170  O   ASP P 215     -30.566 -42.289  52.659  1.00  0.00      PROA O
ATOM   3171  N   THR P 216     -30.700 -40.129  51.889  1.00  0.00      PROA N
ATOM   3172  HN  THR P 216     -30.204 -39.396  51.430  1.00  0.00      PROA H
ATOM   3173  CA  THR P 216     -32.067 -39.749  52.263  1.00  0.00      PROA C
ATOM   3174  HA  THR P 216     -32.272 -39.809  53.321  1.00  0.00      PROA H
ATOM   3175  CB  THR P 216     -32.451 -38.292  51.781  1.00  0.00      PROA C
ATOM   3176  HB  THR P 216     -32.208 -38.098  50.714  1.00  0.00      PROA H
ATOM   3177  OG1 THR P 216     -31.649 -37.416  52.476  1.00  0.00      PROA O
ATOM   3178  HG1 THR P 216     -31.511 -37.668  53.392  1.00  0.00      PROA H
ATOM   3179  CG2 THR P 216     -33.851 -37.836  52.250  1.00  0.00      PROA C
ATOM   3180 HG21 THR P 216     -34.704 -38.468  51.921  1.00  0.00      PROA H
ATOM   3181 HG22 THR P 216     -34.008 -36.806  51.863  1.00  0.00      PROA H
ATOM   3182 HG23 THR P 216     -33.915 -37.845  53.359  1.00  0.00      PROA H
ATOM   3183  C   THR P 216     -33.163 -40.663  51.696  1.00  0.00      PROA C
ATOM   3184  O   THR P 216     -33.996 -41.139  52.411  1.00  0.00      PROA O
ATOM   3185  N   MET P 217     -33.047 -40.835  50.369  1.00  0.00      PROA N
ATOM   3186  HN  MET P 217     -32.327 -40.393  49.840  1.00  0.00      PROA H
ATOM   3187  CA  MET P 217     -34.020 -41.589  49.646  1.00  0.00      PROA C
ATOM   3188  HA  MET P 217     -34.983 -41.250  49.997  1.00  0.00      PROA H
ATOM   3189  CB  MET P 217     -33.898 -41.203  48.118  1.00  0.00      PROA C
ATOM   3190  HB1 MET P 217     -34.704 -41.750  47.584  1.00  0.00      PROA H
ATOM   3191  HB2 MET P 217     -32.908 -41.552  47.752  1.00  0.00      PROA H
ATOM   3192  CG  MET P 217     -33.965 -39.745  47.712  1.00  0.00      PROA C
ATOM   3193  HG1 MET P 217     -34.199 -39.644  46.630  1.00  0.00      PROA H
ATOM   3194  HG2 MET P 217     -32.943 -39.379  47.947  1.00  0.00      PROA H
ATOM   3195  SD  MET P 217     -35.234 -38.759  48.564  1.00  0.00      PROA S
ATOM   3196  CE  MET P 217     -34.284 -37.183  48.204  1.00  0.00      PROA C
ATOM   3197  HE1 MET P 217     -33.269 -37.200  48.655  1.00  0.00      PROA H
ATOM   3198  HE2 MET P 217     -34.694 -36.269  48.685  1.00  0.00      PROA H
ATOM   3199  HE3 MET P 217     -34.218 -36.944  47.121  1.00  0.00      PROA H
ATOM   3200  C   MET P 217     -33.788 -43.052  49.884  1.00  0.00      PROA C
ATOM   3201  O   MET P 217     -34.677 -43.862  49.923  1.00  0.00      PROA O
ATOM   3202  N   LYS P 218     -32.557 -43.513  50.096  1.00  0.00      PROA N
ATOM   3203  HN  LYS P 218     -31.825 -42.860  49.919  1.00  0.00      PROA H
ATOM   3204  CA  LYS P 218     -32.205 -44.803  50.641  1.00  0.00      PROA C
ATOM   3205  HA  LYS P 218     -32.829 -45.550  50.173  1.00  0.00      PROA H
ATOM   3206  CB  LYS P 218     -30.749 -45.226  50.316  1.00  0.00      PROA C
ATOM   3207  HB1 LYS P 218     -30.389 -46.053  50.965  1.00  0.00      PROA H
ATOM   3208  HB2 LYS P 218     -30.007 -44.420  50.501  1.00  0.00      PROA H
ATOM   3209  CG  LYS P 218     -30.639 -45.451  48.810  1.00  0.00      PROA C
ATOM   3210  HG1 LYS P 218     -31.093 -44.645  48.193  1.00  0.00      PROA H
ATOM   3211  HG2 LYS P 218     -31.326 -46.305  48.628  1.00  0.00      PROA H
ATOM   3212  CD  LYS P 218     -29.273 -45.816  48.222  1.00  0.00      PROA C
ATOM   3213  HD1 LYS P 218     -28.588 -45.026  48.598  1.00  0.00      PROA H
ATOM   3214  HD2 LYS P 218     -29.385 -45.883  47.119  1.00  0.00      PROA H
ATOM   3215  CE  LYS P 218     -28.703 -47.045  48.793  1.00  0.00      PROA C
ATOM   3216  HE1 LYS P 218     -29.178 -47.921  48.302  1.00  0.00      PROA H
ATOM   3217  HE2 LYS P 218     -28.710 -47.204  49.893  1.00  0.00      PROA H
ATOM   3218  NZ  LYS P 218     -27.335 -47.008  48.339  1.00  0.00      PROA N
ATOM   3219  HZ1 LYS P 218     -26.740 -47.852  48.470  1.00  0.00      PROA H
ATOM   3220  HZ2 LYS P 218     -26.865 -46.331  48.973  1.00  0.00      PROA H
ATOM   3221  HZ3 LYS P 218     -27.320 -46.692  47.348  1.00  0.00      PROA H
ATOM   3222  C   LYS P 218     -32.637 -45.110  52.113  1.00  0.00      PROA C
ATOM   3223  O   LYS P 218     -33.169 -46.195  52.329  1.00  0.00      PROA O
ATOM   3224  N   ARG P 219     -32.506 -44.233  53.068  1.00  0.00      PROA N
ATOM   3225  HN  ARG P 219     -31.901 -43.441  53.089  1.00  0.00      PROA H
ATOM   3226  CA  ARG P 219     -33.103 -44.473  54.437  1.00  0.00      PROA C
ATOM   3227  HA  ARG P 219     -32.837 -45.482  54.714  1.00  0.00      PROA H
ATOM   3228  CB  ARG P 219     -32.652 -43.471  55.543  1.00  0.00      PROA C
ATOM   3229  HB1 ARG P 219     -33.224 -43.724  56.461  1.00  0.00      PROA H
ATOM   3230  HB2 ARG P 219     -32.873 -42.449  55.168  1.00  0.00      PROA H
ATOM   3231  CG  ARG P 219     -31.168 -43.813  55.726  1.00  0.00      PROA C
ATOM   3232  HG1 ARG P 219     -30.692 -44.396  54.908  1.00  0.00      PROA H
ATOM   3233  HG2 ARG P 219     -31.109 -44.654  56.449  1.00  0.00      PROA H
ATOM   3234  CD  ARG P 219     -30.390 -42.603  56.098  1.00  0.00      PROA C
ATOM   3235  HD1 ARG P 219     -30.849 -42.251  57.046  1.00  0.00      PROA H
ATOM   3236  HD2 ARG P 219     -30.379 -41.866  55.266  1.00  0.00      PROA H
ATOM   3237  NE  ARG P 219     -28.956 -43.024  56.436  1.00  0.00      PROA N
ATOM   3238  HE  ARG P 219     -28.632 -43.955  56.271  1.00  0.00      PROA H
ATOM   3239  CZ  ARG P 219     -27.979 -42.214  56.882  1.00  0.00      PROA C
ATOM   3240  NH1 ARG P 219     -28.190 -41.017  57.224  1.00  0.00      PROA N
ATOM   3241 HH11 ARG P 219     -29.060 -40.613  56.940  1.00  0.00      PROA H
ATOM   3242 HH12 ARG P 219     -27.390 -40.438  57.382  1.00  0.00      PROA H
ATOM   3243  NH2 ARG P 219     -26.818 -42.804  56.882  1.00  0.00      PROA N
ATOM   3244 HH21 ARG P 219     -25.997 -42.299  57.151  1.00  0.00      PROA H
ATOM   3245 HH22 ARG P 219     -26.792 -43.583  56.256  1.00  0.00      PROA H
ATOM   3246  C   ARG P 219     -34.634 -44.432  54.424  1.00  0.00      PROA C
ATOM   3247  O   ARG P 219     -35.294 -45.172  55.146  1.00  0.00      PROA O
ATOM   3248  N   LEU P 220     -35.228 -43.569  53.601  1.00  0.00      PROA N
ATOM   3249  HN  LEU P 220     -34.651 -42.903  53.135  1.00  0.00      PROA H
ATOM   3250  CA  LEU P 220     -36.687 -43.461  53.334  1.00  0.00      PROA C
ATOM   3251  HA  LEU P 220     -37.041 -43.433  54.354  1.00  0.00      PROA H
ATOM   3252  CB  LEU P 220     -37.041 -42.210  52.523  1.00  0.00      PROA C
ATOM   3253  HB1 LEU P 220     -36.575 -42.285  51.517  1.00  0.00      PROA H
ATOM   3254  HB2 LEU P 220     -36.403 -41.508  53.102  1.00  0.00      PROA H
ATOM   3255  CG  LEU P 220     -38.479 -41.719  52.514  1.00  0.00      PROA C
ATOM   3256  HG  LEU P 220     -39.049 -42.381  51.827  1.00  0.00      PROA H
ATOM   3257  CD1 LEU P 220     -39.309 -41.728  53.878  1.00  0.00      PROA C
ATOM   3258 HD11 LEU P 220     -38.895 -41.060  54.664  1.00  0.00      PROA H
ATOM   3259 HD12 LEU P 220     -39.289 -42.768  54.267  1.00  0.00      PROA H
ATOM   3260 HD13 LEU P 220     -40.351 -41.446  53.618  1.00  0.00      PROA H
ATOM   3261  CD2 LEU P 220     -38.537 -40.273  52.138  1.00  0.00      PROA C
ATOM   3262 HD21 LEU P 220     -38.189 -40.176  51.088  1.00  0.00      PROA H
ATOM   3263 HD22 LEU P 220     -37.875 -39.752  52.862  1.00  0.00      PROA H
ATOM   3264 HD23 LEU P 220     -39.570 -39.883  52.259  1.00  0.00      PROA H
ATOM   3265  C   LEU P 220     -37.294 -44.732  52.835  1.00  0.00      PROA C
ATOM   3266  O   LEU P 220     -38.339 -45.175  53.362  1.00  0.00      PROA O
ATOM   3267  N   ALA P 221     -36.635 -45.383  51.877  1.00  0.00      PROA N
ATOM   3268  HN  ALA P 221     -35.797 -44.979  51.519  1.00  0.00      PROA H
ATOM   3269  CA  ALA P 221     -37.051 -46.658  51.345  1.00  0.00      PROA C
ATOM   3270  HA  ALA P 221     -38.014 -46.554  50.866  1.00  0.00      PROA H
ATOM   3271  CB  ALA P 221     -36.002 -47.070  50.271  1.00  0.00      PROA C
ATOM   3272  HB1 ALA P 221     -34.950 -47.152  50.618  1.00  0.00      PROA H
ATOM   3273  HB2 ALA P 221     -36.027 -46.134  49.673  1.00  0.00      PROA H
ATOM   3274  HB3 ALA P 221     -36.283 -47.935  49.634  1.00  0.00      PROA H
ATOM   3275  C   ALA P 221     -36.876 -47.732  52.430  1.00  0.00      PROA C
ATOM   3276  O   ALA P 221     -37.797 -48.544  52.559  1.00  0.00      PROA O
ATOM   3277  N   ARG P 222     -35.810 -47.753  53.252  1.00  0.00      PROA N
ATOM   3278  HN  ARG P 222     -35.136 -47.041  53.070  1.00  0.00      PROA H
ATOM   3279  CA  ARG P 222     -35.526 -48.747  54.254  1.00  0.00      PROA C
ATOM   3280  HA  ARG P 222     -35.626 -49.759  53.888  1.00  0.00      PROA H
ATOM   3281  CB  ARG P 222     -34.141 -48.495  54.879  1.00  0.00      PROA C
ATOM   3282  HB1 ARG P 222     -34.062 -48.927  55.900  1.00  0.00      PROA H
ATOM   3283  HB2 ARG P 222     -34.029 -47.400  55.030  1.00  0.00      PROA H
ATOM   3284  CG  ARG P 222     -33.013 -49.059  54.052  1.00  0.00      PROA C
ATOM   3285  HG1 ARG P 222     -33.006 -48.461  53.116  1.00  0.00      PROA H
ATOM   3286  HG2 ARG P 222     -33.132 -50.146  53.852  1.00  0.00      PROA H
ATOM   3287  CD  ARG P 222     -31.613 -48.690  54.709  1.00  0.00      PROA C
ATOM   3288  HD1 ARG P 222     -31.547 -49.174  55.707  1.00  0.00      PROA H
ATOM   3289  HD2 ARG P 222     -31.540 -47.596  54.884  1.00  0.00      PROA H
ATOM   3290  NE  ARG P 222     -30.580 -49.252  53.819  1.00  0.00      PROA N
ATOM   3291  HE  ARG P 222     -30.760 -50.060  53.259  1.00  0.00      PROA H
ATOM   3292  CZ  ARG P 222     -29.372 -48.705  53.623  1.00  0.00      PROA C
ATOM   3293  NH1 ARG P 222     -29.077 -47.669  54.308  1.00  0.00      PROA N
ATOM   3294 HH11 ARG P 222     -29.589 -47.587  55.163  1.00  0.00      PROA H
ATOM   3295 HH12 ARG P 222     -28.111 -47.412  54.301  1.00  0.00      PROA H
ATOM   3296  NH2 ARG P 222     -28.563 -49.187  52.753  1.00  0.00      PROA N
ATOM   3297 HH21 ARG P 222     -28.859 -49.946  52.174  1.00  0.00      PROA H
ATOM   3298 HH22 ARG P 222     -27.809 -48.594  52.469  1.00  0.00      PROA H
ATOM   3299  C   ARG P 222     -36.568 -48.779  55.370  1.00  0.00      PROA C
ATOM   3300  O   ARG P 222     -37.058 -49.811  55.805  1.00  0.00      PROA O
ATOM   3301  N   PHE P 223     -36.991 -47.518  55.725  1.00  0.00      PROA N
ATOM   3302  HN  PHE P 223     -36.571 -46.669  55.414  1.00  0.00      PROA H
ATOM   3303  CA  PHE P 223     -38.091 -47.360  56.664  1.00  0.00      PROA C
ATOM   3304  HA  PHE P 223     -37.853 -47.913  57.560  1.00  0.00      PROA H
ATOM   3305  CB  PHE P 223     -38.287 -45.882  57.058  1.00  0.00      PROA C
ATOM   3306  HB1 PHE P 223     -38.182 -45.231  56.163  1.00  0.00      PROA H
ATOM   3307  HB2 PHE P 223     -37.534 -45.699  57.854  1.00  0.00      PROA H
ATOM   3308  CG  PHE P 223     -39.592 -45.489  57.536  1.00  0.00      PROA C
ATOM   3309  CD1 PHE P 223     -40.440 -44.528  56.955  1.00  0.00      PROA C
ATOM   3310  HD1 PHE P 223     -40.320 -44.092  55.975  1.00  0.00      PROA H
ATOM   3311  CE1 PHE P 223     -41.637 -44.215  57.456  1.00  0.00      PROA C
ATOM   3312  HE1 PHE P 223     -42.360 -43.531  57.036  1.00  0.00      PROA H
ATOM   3313  CZ  PHE P 223     -42.180 -44.943  58.587  1.00  0.00      PROA C
ATOM   3314  HZ  PHE P 223     -43.167 -44.719  58.962  1.00  0.00      PROA H
ATOM   3315  CD2 PHE P 223     -40.088 -46.114  58.729  1.00  0.00      PROA C
ATOM   3316  HD2 PHE P 223     -39.490 -46.843  59.256  1.00  0.00      PROA H
ATOM   3317  CE2 PHE P 223     -41.381 -45.907  59.128  1.00  0.00      PROA C
ATOM   3318  HE2 PHE P 223     -41.740 -46.462  59.982  1.00  0.00      PROA H
ATOM   3319  C   PHE P 223     -39.433 -47.986  56.245  1.00  0.00      PROA C
ATOM   3320  O   PHE P 223     -39.972 -48.770  56.993  1.00  0.00      PROA O
ATOM   3321  N   VAL P 224     -39.902 -47.682  54.971  1.00  0.00      PROA N
ATOM   3322  HN  VAL P 224     -39.389 -47.077  54.368  1.00  0.00      PROA H
ATOM   3323  CA  VAL P 224     -41.206 -48.134  54.484  1.00  0.00      PROA C
ATOM   3324  HA  VAL P 224     -41.863 -47.847  55.292  1.00  0.00      PROA H
ATOM   3325  CB  VAL P 224     -41.791 -47.491  53.156  1.00  0.00      PROA C
ATOM   3326  HB  VAL P 224     -42.721 -48.015  52.850  1.00  0.00      PROA H
ATOM   3327  CG1 VAL P 224     -42.138 -46.002  53.345  1.00  0.00      PROA C
ATOM   3328 HG11 VAL P 224     -42.876 -45.935  54.173  1.00  0.00      PROA H
ATOM   3329 HG12 VAL P 224     -42.553 -45.588  52.401  1.00  0.00      PROA H
ATOM   3330 HG13 VAL P 224     -41.199 -45.441  53.541  1.00  0.00      PROA H
ATOM   3331  CG2 VAL P 224     -40.841 -47.558  51.910  1.00  0.00      PROA C
ATOM   3332 HG21 VAL P 224     -40.592 -48.623  51.712  1.00  0.00      PROA H
ATOM   3333 HG22 VAL P 224     -39.892 -46.995  52.033  1.00  0.00      PROA H
ATOM   3334 HG23 VAL P 224     -41.332 -47.131  51.010  1.00  0.00      PROA H
ATOM   3335  C   VAL P 224     -41.305 -49.651  54.356  1.00  0.00      PROA C
ATOM   3336  O   VAL P 224     -42.319 -50.278  54.629  1.00  0.00      PROA O
ATOM   3337  N   GLU P 225     -40.228 -50.313  53.806  1.00  0.00      PROA N
ATOM   3338  HN  GLU P 225     -39.455 -49.780  53.470  1.00  0.00      PROA H
ATOM   3339  CA  GLU P 225     -40.194 -51.719  53.691  1.00  0.00      PROA C
ATOM   3340  HA  GLU P 225     -40.979 -52.194  53.120  1.00  0.00      PROA H
ATOM   3341  CB  GLU P 225     -38.902 -51.992  52.849  1.00  0.00      PROA C
ATOM   3342  HB1 GLU P 225     -38.532 -53.039  52.888  1.00  0.00      PROA H
ATOM   3343  HB2 GLU P 225     -38.079 -51.328  53.188  1.00  0.00      PROA H
ATOM   3344  CG  GLU P 225     -39.096 -51.610  51.386  1.00  0.00      PROA C
ATOM   3345  HG1 GLU P 225     -39.287 -50.534  51.187  1.00  0.00      PROA H
ATOM   3346  HG2 GLU P 225     -39.903 -52.292  51.042  1.00  0.00      PROA H
ATOM   3347  CD  GLU P 225     -37.882 -51.876  50.508  1.00  0.00      PROA C
ATOM   3348  OE1 GLU P 225     -36.798 -52.247  50.986  1.00  0.00      PROA O
ATOM   3349  OE2 GLU P 225     -37.949 -51.448  49.312  1.00  0.00      PROA O
ATOM   3350  C   GLU P 225     -40.210 -52.472  55.036  1.00  0.00      PROA C
ATOM   3351  O   GLU P 225     -40.640 -53.646  55.258  1.00  0.00      PROA O
ATOM   3352  N   LEU P 226     -39.582 -51.864  56.073  1.00  0.00      PROA N
ATOM   3353  HN  LEU P 226     -39.082 -51.020  55.897  1.00  0.00      PROA H
ATOM   3354  CA  LEU P 226     -39.508 -52.299  57.515  1.00  0.00      PROA C
ATOM   3355  HA  LEU P 226     -39.302 -53.359  57.541  1.00  0.00      PROA H
ATOM   3356  CB  LEU P 226     -38.352 -51.552  58.223  1.00  0.00      PROA C
ATOM   3357  HB1 LEU P 226     -38.472 -50.450  58.146  1.00  0.00      PROA H
ATOM   3358  HB2 LEU P 226     -37.343 -51.809  57.834  1.00  0.00      PROA H
ATOM   3359  CG  LEU P 226     -38.266 -51.893  59.748  1.00  0.00      PROA C
ATOM   3360  HG  LEU P 226     -39.222 -51.570  60.213  1.00  0.00      PROA H
ATOM   3361  CD1 LEU P 226     -38.043 -53.394  59.872  1.00  0.00      PROA C
ATOM   3362 HD11 LEU P 226     -37.656 -53.739  60.854  1.00  0.00      PROA H
ATOM   3363 HD12 LEU P 226     -37.152 -53.670  59.269  1.00  0.00      PROA H
ATOM   3364 HD13 LEU P 226     -38.943 -53.988  59.602  1.00  0.00      PROA H
ATOM   3365  CD2 LEU P 226     -37.128 -51.150  60.451  1.00  0.00      PROA C
ATOM   3366 HD21 LEU P 226     -37.335 -50.061  60.368  1.00  0.00      PROA H
ATOM   3367 HD22 LEU P 226     -36.269 -51.345  59.773  1.00  0.00      PROA H
ATOM   3368 HD23 LEU P 226     -37.049 -51.470  61.512  1.00  0.00      PROA H
ATOM   3369  C   LEU P 226     -40.856 -52.108  58.271  1.00  0.00      PROA C
ATOM   3370  O   LEU P 226     -41.309 -52.922  59.128  1.00  0.00      PROA O
ATOM   3371  N   TYR P 227     -41.632 -51.102  57.894  1.00  0.00      PROA N
ATOM   3372  HN  TYR P 227     -41.373 -50.663  57.037  1.00  0.00      PROA H
ATOM   3373  CA  TYR P 227     -42.846 -50.734  58.668  1.00  0.00      PROA C
ATOM   3374  HA  TYR P 227     -42.653 -50.486  59.701  1.00  0.00      PROA H
ATOM   3375  CB  TYR P 227     -43.310 -49.359  58.100  1.00  0.00      PROA C
ATOM   3376  HB1 TYR P 227     -43.369 -49.300  56.992  1.00  0.00      PROA H
ATOM   3377  HB2 TYR P 227     -42.538 -48.628  58.425  1.00  0.00      PROA H
ATOM   3378  CG  TYR P 227     -44.675 -48.858  58.502  1.00  0.00      PROA C
ATOM   3379  CD1 TYR P 227     -45.805 -49.170  57.740  1.00  0.00      PROA C
ATOM   3380  HD1 TYR P 227     -45.766 -49.831  56.887  1.00  0.00      PROA H
ATOM   3381  CE1 TYR P 227     -47.104 -48.589  58.051  1.00  0.00      PROA C
ATOM   3382  HE1 TYR P 227     -47.948 -48.850  57.430  1.00  0.00      PROA H
ATOM   3383  CZ  TYR P 227     -47.235 -47.875  59.147  1.00  0.00      PROA C
ATOM   3384  OH  TYR P 227     -48.600 -47.481  59.514  1.00  0.00      PROA O
ATOM   3385  HH  TYR P 227     -48.459 -46.952  60.302  1.00  0.00      PROA H
ATOM   3386  CD2 TYR P 227     -44.864 -48.136  59.758  1.00  0.00      PROA C
ATOM   3387  HD2 TYR P 227     -44.004 -47.736  60.275  1.00  0.00      PROA H
ATOM   3388  CE2 TYR P 227     -46.128 -47.633  60.051  1.00  0.00      PROA C
ATOM   3389  HE2 TYR P 227     -46.159 -47.115  60.998  1.00  0.00      PROA H
ATOM   3390  C   TYR P 227     -43.953 -51.746  58.814  1.00  0.00      PROA C
ATOM   3391  O   TYR P 227     -44.639 -51.808  59.827  1.00  0.00      PROA O
ATOM   3392  N   PRO P 228     -44.299 -52.539  57.778  1.00  0.00      PROA N
ATOM   3393  CD  PRO P 228     -44.093 -52.260  56.353  1.00  0.00      PROA C
ATOM   3394  HD1 PRO P 228     -43.115 -52.745  56.145  1.00  0.00      PROA H
ATOM   3395  HD2 PRO P 228     -44.141 -51.162  56.187  1.00  0.00      PROA H
ATOM   3396  CA  PRO P 228     -45.299 -53.602  57.954  1.00  0.00      PROA C
ATOM   3397  HA  PRO P 228     -46.195 -53.189  58.394  1.00  0.00      PROA H
ATOM   3398  CB  PRO P 228     -45.470 -54.260  56.595  1.00  0.00      PROA C
ATOM   3399  HB1 PRO P 228     -46.462 -54.753  56.515  1.00  0.00      PROA H
ATOM   3400  HB2 PRO P 228     -44.627 -54.968  56.447  1.00  0.00      PROA H
ATOM   3401  CG  PRO P 228     -45.246 -53.055  55.614  1.00  0.00      PROA C
ATOM   3402  HG1 PRO P 228     -44.796 -53.336  54.638  1.00  0.00      PROA H
ATOM   3403  HG2 PRO P 228     -46.102 -52.365  55.458  1.00  0.00      PROA H
ATOM   3404  C   PRO P 228     -44.858 -54.644  58.901  1.00  0.00      PROA C
ATOM   3405  O   PRO P 228     -45.652 -55.152  59.696  1.00  0.00      PROA O
ATOM   3406  N   VAL P 229     -43.579 -55.046  58.918  1.00  0.00      PROA N
ATOM   3407  HN  VAL P 229     -42.940 -54.573  58.316  1.00  0.00      PROA H
ATOM   3408  CA  VAL P 229     -42.965 -55.927  59.946  1.00  0.00      PROA C
ATOM   3409  HA  VAL P 229     -43.415 -56.905  59.870  1.00  0.00      PROA H
ATOM   3410  CB  VAL P 229     -41.416 -56.109  59.539  1.00  0.00      PROA C
ATOM   3411  HB  VAL P 229     -41.107 -55.132  59.110  1.00  0.00      PROA H
ATOM   3412  CG1 VAL P 229     -40.378 -56.567  60.603  1.00  0.00      PROA C
ATOM   3413 HG11 VAL P 229     -40.298 -55.839  61.439  1.00  0.00      PROA H
ATOM   3414 HG12 VAL P 229     -39.378 -56.553  60.121  1.00  0.00      PROA H
ATOM   3415 HG13 VAL P 229     -40.689 -57.568  60.974  1.00  0.00      PROA H
ATOM   3416  CG2 VAL P 229     -41.309 -57.200  58.432  1.00  0.00      PROA C
ATOM   3417 HG21 VAL P 229     -42.032 -56.945  57.629  1.00  0.00      PROA H
ATOM   3418 HG22 VAL P 229     -41.482 -58.160  58.965  1.00  0.00      PROA H
ATOM   3419 HG23 VAL P 229     -40.291 -57.140  57.992  1.00  0.00      PROA H
ATOM   3420  C   VAL P 229     -43.062 -55.402  61.377  1.00  0.00      PROA C
ATOM   3421  O   VAL P 229     -43.478 -56.063  62.343  1.00  0.00      PROA O
ATOM   3422  N   LEU P 230     -42.815 -54.077  61.525  1.00  0.00      PROA N
ATOM   3423  HN  LEU P 230     -42.558 -53.555  60.716  1.00  0.00      PROA H
ATOM   3424  CA  LEU P 230     -43.023 -53.360  62.742  1.00  0.00      PROA C
ATOM   3425  HA  LEU P 230     -42.446 -53.881  63.491  1.00  0.00      PROA H
ATOM   3426  CB  LEU P 230     -42.594 -51.914  62.606  1.00  0.00      PROA C
ATOM   3427  HB1 LEU P 230     -42.739 -51.370  63.564  1.00  0.00      PROA H
ATOM   3428  HB2 LEU P 230     -43.143 -51.297  61.863  1.00  0.00      PROA H
ATOM   3429  CG  LEU P 230     -41.094 -51.711  62.349  1.00  0.00      PROA C
ATOM   3430  HG  LEU P 230     -40.996 -52.112  61.317  1.00  0.00      PROA H
ATOM   3431  CD1 LEU P 230     -40.707 -50.278  62.262  1.00  0.00      PROA C
ATOM   3432 HD11 LEU P 230     -40.993 -49.761  63.203  1.00  0.00      PROA H
ATOM   3433 HD12 LEU P 230     -41.166 -49.739  61.405  1.00  0.00      PROA H
ATOM   3434 HD13 LEU P 230     -39.602 -50.211  62.172  1.00  0.00      PROA H
ATOM   3435  CD2 LEU P 230     -40.119 -52.442  63.282  1.00  0.00      PROA C
ATOM   3436 HD21 LEU P 230     -40.168 -51.957  64.280  1.00  0.00      PROA H
ATOM   3437 HD22 LEU P 230     -39.079 -52.256  62.937  1.00  0.00      PROA H
ATOM   3438 HD23 LEU P 230     -40.299 -53.529  63.424  1.00  0.00      PROA H
ATOM   3439  C   LEU P 230     -44.440 -53.474  63.282  1.00  0.00      PROA C
ATOM   3440  O   LEU P 230     -44.697 -53.731  64.442  1.00  0.00      PROA O
ATOM   3441  N   GLN P 231     -45.430 -53.418  62.351  1.00  0.00      PROA N
ATOM   3442  HN  GLN P 231     -45.179 -53.179  61.416  1.00  0.00      PROA H
ATOM   3443  CA  GLN P 231     -46.856 -53.642  62.693  1.00  0.00      PROA C
ATOM   3444  HA  GLN P 231     -47.043 -52.864  63.418  1.00  0.00      PROA H
ATOM   3445  CB  GLN P 231     -47.896 -53.410  61.544  1.00  0.00      PROA C
ATOM   3446  HB1 GLN P 231     -48.906 -53.660  61.934  1.00  0.00      PROA H
ATOM   3447  HB2 GLN P 231     -47.725 -54.072  60.668  1.00  0.00      PROA H
ATOM   3448  CG  GLN P 231     -47.918 -51.948  61.020  1.00  0.00      PROA C
ATOM   3449  HG1 GLN P 231     -48.607 -51.973  60.149  1.00  0.00      PROA H
ATOM   3450  HG2 GLN P 231     -46.944 -51.597  60.617  1.00  0.00      PROA H
ATOM   3451  CD  GLN P 231     -48.349 -51.051  62.054  1.00  0.00      PROA C
ATOM   3452  OE1 GLN P 231     -49.300 -51.304  62.694  1.00  0.00      PROA O
ATOM   3453  NE2 GLN P 231     -47.738 -49.845  62.066  1.00  0.00      PROA N
ATOM   3454 HE21 GLN P 231     -48.119 -49.138  62.661  1.00  0.00      PROA H
ATOM   3455 HE22 GLN P 231     -47.004 -49.728  61.397  1.00  0.00      PROA H
ATOM   3456  C   GLN P 231     -47.060 -55.040  63.305  1.00  0.00      PROA C
ATOM   3457  O   GLN P 231     -47.825 -55.251  64.241  1.00  0.00      PROA O
ATOM   3458  N   GLN P 232     -46.343 -56.051  62.726  1.00  0.00      PROA N
ATOM   3459  HN  GLN P 232     -45.745 -55.841  61.956  1.00  0.00      PROA H
ATOM   3460  CA  GLN P 232     -46.418 -57.348  63.396  1.00  0.00      PROA C
ATOM   3461  HA  GLN P 232     -47.455 -57.639  63.469  1.00  0.00      PROA H
ATOM   3462  CB  GLN P 232     -45.671 -58.540  62.630  1.00  0.00      PROA C
ATOM   3463  HB1 GLN P 232     -45.706 -59.388  63.346  1.00  0.00      PROA H
ATOM   3464  HB2 GLN P 232     -44.619 -58.182  62.620  1.00  0.00      PROA H
ATOM   3465  CG  GLN P 232     -46.281 -58.978  61.302  1.00  0.00      PROA C
ATOM   3466  HG1 GLN P 232     -45.655 -59.684  60.716  1.00  0.00      PROA H
ATOM   3467  HG2 GLN P 232     -46.437 -58.052  60.710  1.00  0.00      PROA H
ATOM   3468  CD  GLN P 232     -47.635 -59.655  61.384  1.00  0.00      PROA C
ATOM   3469  OE1 GLN P 232     -48.242 -59.791  62.435  1.00  0.00      PROA O
ATOM   3470  NE2 GLN P 232     -48.187 -60.027  60.203  1.00  0.00      PROA N
ATOM   3471 HE21 GLN P 232     -48.962 -60.657  60.160  1.00  0.00      PROA H
ATOM   3472 HE22 GLN P 232     -47.741 -59.821  59.332  1.00  0.00      PROA H
ATOM   3473  C   GLN P 232     -45.906 -57.328  64.881  1.00  0.00      PROA C
ATOM   3474  O   GLN P 232     -46.579 -57.823  65.754  1.00  0.00      PROA O
ATOM   3475  N   GLN P 233     -44.716 -56.825  65.108  1.00  0.00      PROA N
ATOM   3476  HN  GLN P 233     -44.181 -56.462  64.349  1.00  0.00      PROA H
ATOM   3477  CA  GLN P 233     -44.121 -56.721  66.441  1.00  0.00      PROA C
ATOM   3478  HA  GLN P 233     -44.121 -57.680  66.937  1.00  0.00      PROA H
ATOM   3479  CB  GLN P 233     -42.658 -56.317  66.372  1.00  0.00      PROA C
ATOM   3480  HB1 GLN P 233     -42.178 -55.950  67.304  1.00  0.00      PROA H
ATOM   3481  HB2 GLN P 233     -42.504 -55.450  65.695  1.00  0.00      PROA H
ATOM   3482  CG  GLN P 233     -41.682 -57.451  65.994  1.00  0.00      PROA C
ATOM   3483  HG1 GLN P 233     -41.968 -57.895  65.016  1.00  0.00      PROA H
ATOM   3484  HG2 GLN P 233     -41.836 -58.204  66.797  1.00  0.00      PROA H
ATOM   3485  CD  GLN P 233     -40.201 -57.017  65.863  1.00  0.00      PROA C
ATOM   3486  OE1 GLN P 233     -39.892 -56.334  64.888  1.00  0.00      PROA O
ATOM   3487  NE2 GLN P 233     -39.304 -57.479  66.818  1.00  0.00      PROA N
ATOM   3488 HE21 GLN P 233     -38.308 -57.385  66.807  1.00  0.00      PROA H
ATOM   3489 HE22 GLN P 233     -39.569 -57.838  67.713  1.00  0.00      PROA H
ATOM   3490  C   GLN P 233     -44.900 -55.791  67.373  1.00  0.00      PROA C
ATOM   3491  O   GLN P 233     -45.113 -56.174  68.511  1.00  0.00      PROA O
ATOM   3492  N   ALA P 234     -45.391 -54.657  66.863  1.00  0.00      PROA N
ATOM   3493  HN  ALA P 234     -45.147 -54.498  65.910  1.00  0.00      PROA H
ATOM   3494  CA  ALA P 234     -46.326 -53.755  67.436  1.00  0.00      PROA C
ATOM   3495  HA  ALA P 234     -45.845 -53.325  68.302  1.00  0.00      PROA H
ATOM   3496  CB  ALA P 234     -46.807 -52.586  66.521  1.00  0.00      PROA C
ATOM   3497  HB1 ALA P 234     -47.329 -51.887  67.209  1.00  0.00      PROA H
ATOM   3498  HB2 ALA P 234     -47.488 -52.863  65.688  1.00  0.00      PROA H
ATOM   3499  HB3 ALA P 234     -45.970 -52.004  66.081  1.00  0.00      PROA H
ATOM   3500  C   ALA P 234     -47.601 -54.450  67.944  1.00  0.00      PROA C
ATOM   3501  O   ALA P 234     -48.017 -54.277  69.100  1.00  0.00      PROA O
ATOM   3502  N   GLN P 235     -48.239 -55.254  67.170  1.00  0.00      PROA N
ATOM   3503  HN  GLN P 235     -47.775 -55.490  66.320  1.00  0.00      PROA H
ATOM   3504  CA  GLN P 235     -49.268 -56.179  67.542  1.00  0.00      PROA C
ATOM   3505  HA  GLN P 235     -49.991 -55.562  68.055  1.00  0.00      PROA H
ATOM   3506  CB  GLN P 235     -50.039 -56.737  66.260  1.00  0.00      PROA C
ATOM   3507  HB1 GLN P 235     -50.628 -57.650  66.493  1.00  0.00      PROA H
ATOM   3508  HB2 GLN P 235     -49.309 -57.168  65.542  1.00  0.00      PROA H
ATOM   3509  CG  GLN P 235     -51.007 -55.633  65.672  1.00  0.00      PROA C
ATOM   3510  HG1 GLN P 235     -50.437 -54.680  65.690  1.00  0.00      PROA H
ATOM   3511  HG2 GLN P 235     -51.831 -55.470  66.399  1.00  0.00      PROA H
ATOM   3512  CD  GLN P 235     -51.644 -56.119  64.434  1.00  0.00      PROA C
ATOM   3513  OE1 GLN P 235     -52.877 -56.321  64.496  1.00  0.00      PROA O
ATOM   3514  NE2 GLN P 235     -50.846 -56.282  63.303  1.00  0.00      PROA N
ATOM   3515 HE21 GLN P 235     -51.391 -56.348  62.468  1.00  0.00      PROA H
ATOM   3516 HE22 GLN P 235     -49.886 -56.001  63.279  1.00  0.00      PROA H
ATOM   3517  C   GLN P 235     -48.927 -57.282  68.552  1.00  0.00      PROA C
ATOM   3518  O   GLN P 235     -49.535 -57.280  69.674  1.00  0.00      PROA O
ATOM   3519  N   THR P 236     -47.923 -58.083  68.260  1.00  0.00      PROA N
ATOM   3520  HN  THR P 236     -47.448 -57.883  67.406  1.00  0.00      PROA H
ATOM   3521  CA  THR P 236     -47.745 -59.290  69.006  1.00  0.00      PROA C
ATOM   3522  HA  THR P 236     -48.683 -59.757  69.270  1.00  0.00      PROA H
ATOM   3523  CB  THR P 236     -46.854 -60.320  68.230  1.00  0.00      PROA C
ATOM   3524  HB  THR P 236     -46.571 -61.192  68.858  1.00  0.00      PROA H
ATOM   3525  OG1 THR P 236     -45.716 -59.699  67.659  1.00  0.00      PROA O
ATOM   3526  HG1 THR P 236     -46.022 -59.122  66.956  1.00  0.00      PROA H
ATOM   3527  CG2 THR P 236     -47.626 -60.830  67.043  1.00  0.00      PROA C
ATOM   3528 HG21 THR P 236     -47.947 -60.088  66.281  1.00  0.00      PROA H
ATOM   3529 HG22 THR P 236     -48.508 -61.361  67.461  1.00  0.00      PROA H
ATOM   3530 HG23 THR P 236     -47.020 -61.495  66.392  1.00  0.00      PROA H
ATOM   3531  C   THR P 236     -47.111 -59.131  70.370  1.00  0.00      PROA C
ATOM   3532  O   THR P 236     -47.433 -59.932  71.282  1.00  0.00      PROA O
ATOM   3533  N   ASP P 237     -46.330 -58.091  70.464  1.00  0.00      PROA N
ATOM   3534  HN  ASP P 237     -45.980 -57.532  69.717  1.00  0.00      PROA H
ATOM   3535  CA  ASP P 237     -45.861 -57.583  71.775  1.00  0.00      PROA C
ATOM   3536  HA  ASP P 237     -45.879 -58.433  72.441  1.00  0.00      PROA H
ATOM   3537  CB  ASP P 237     -44.418 -56.945  71.553  1.00  0.00      PROA C
ATOM   3538  HB1 ASP P 237     -44.090 -56.317  72.409  1.00  0.00      PROA H
ATOM   3539  HB2 ASP P 237     -44.500 -56.184  70.748  1.00  0.00      PROA H
ATOM   3540  CG  ASP P 237     -43.269 -57.925  71.342  1.00  0.00      PROA C
ATOM   3541  OD1 ASP P 237     -43.446 -59.171  71.087  1.00  0.00      PROA O
ATOM   3542  OD2 ASP P 237     -42.221 -57.387  71.531  1.00  0.00      PROA O
ATOM   3543  C   ASP P 237     -46.834 -56.600  72.464  1.00  0.00      PROA C
ATOM   3544  O   ASP P 237     -46.571 -56.111  73.583  1.00  0.00      PROA O
ATOM   3545  N   GLY P 238     -47.943 -56.173  71.787  1.00  0.00      PROA N
ATOM   3546  HN  GLY P 238     -48.222 -56.592  70.927  1.00  0.00      PROA H
ATOM   3547  CA  GLY P 238     -48.806 -55.137  72.378  1.00  0.00      PROA C
ATOM   3548  HA1 GLY P 238     -49.338 -55.489  73.249  1.00  0.00      PROA H
ATOM   3549  HA2 GLY P 238     -49.505 -54.932  71.580  1.00  0.00      PROA H
ATOM   3550  C   GLY P 238     -48.216 -53.838  72.676  1.00  0.00      PROA C
ATOM   3551  O   GLY P 238     -48.122 -53.336  73.799  1.00  0.00      PROA O
ATOM   3552  N   LYS P 239     -47.650 -53.147  71.676  1.00  0.00      PROA N
ATOM   3553  HN  LYS P 239     -47.834 -53.348  70.717  1.00  0.00      PROA H
ATOM   3554  CA  LYS P 239     -46.730 -51.985  71.823  1.00  0.00      PROA C
ATOM   3555  HA  LYS P 239     -47.167 -51.412  72.627  1.00  0.00      PROA H
ATOM   3556  CB  LYS P 239     -45.172 -52.337  72.002  1.00  0.00      PROA C
ATOM   3557  HB1 LYS P 239     -45.093 -53.012  72.880  1.00  0.00      PROA H
ATOM   3558  HB2 LYS P 239     -44.615 -51.398  72.209  1.00  0.00      PROA H
ATOM   3559  CG  LYS P 239     -44.584 -53.074  70.832  1.00  0.00      PROA C
ATOM   3560  HG1 LYS P 239     -44.703 -52.529  69.871  1.00  0.00      PROA H
ATOM   3561  HG2 LYS P 239     -45.238 -53.969  70.762  1.00  0.00      PROA H
ATOM   3562  CD  LYS P 239     -43.135 -53.391  71.071  1.00  0.00      PROA C
ATOM   3563  HD1 LYS P 239     -43.119 -53.905  72.056  1.00  0.00      PROA H
ATOM   3564  HD2 LYS P 239     -42.502 -52.487  71.199  1.00  0.00      PROA H
ATOM   3565  CE  LYS P 239     -42.485 -54.336  70.106  1.00  0.00      PROA C
ATOM   3566  HE1 LYS P 239     -42.192 -53.743  69.213  1.00  0.00      PROA H
ATOM   3567  HE2 LYS P 239     -43.266 -55.016  69.704  1.00  0.00      PROA H
ATOM   3568  NZ  LYS P 239     -41.307 -55.004  70.615  1.00  0.00      PROA N
ATOM   3569  HZ1 LYS P 239     -40.646 -55.265  69.855  1.00  0.00      PROA H
ATOM   3570  HZ2 LYS P 239     -41.608 -55.825  71.177  1.00  0.00      PROA H
ATOM   3571  HZ3 LYS P 239     -40.843 -54.322  71.248  1.00  0.00      PROA H
ATOM   3572  C   LYS P 239     -46.945 -51.122  70.654  1.00  0.00      PROA C
ATOM   3573  O   LYS P 239     -47.715 -51.529  69.735  1.00  0.00      PROA O
ATOM   3574  N   ARG P 240     -46.403 -49.877  70.544  1.00  0.00      PROA N
ATOM   3575  HN  ARG P 240     -45.869 -49.563  71.325  1.00  0.00      PROA H
ATOM   3576  CA  ARG P 240     -46.619 -49.034  69.410  1.00  0.00      PROA C
ATOM   3577  HA  ARG P 240     -46.802 -49.660  68.549  1.00  0.00      PROA H
ATOM   3578  CB  ARG P 240     -47.727 -48.034  69.609  1.00  0.00      PROA C
ATOM   3579  HB1 ARG P 240     -47.660 -47.202  68.876  1.00  0.00      PROA H
ATOM   3580  HB2 ARG P 240     -47.467 -47.548  70.574  1.00  0.00      PROA H
ATOM   3581  CG  ARG P 240     -49.163 -48.531  69.547  1.00  0.00      PROA C
ATOM   3582  HG1 ARG P 240     -49.909 -47.742  69.782  1.00  0.00      PROA H
ATOM   3583  HG2 ARG P 240     -49.229 -49.170  70.454  1.00  0.00      PROA H
ATOM   3584  CD  ARG P 240     -49.611 -49.204  68.213  1.00  0.00      PROA C
ATOM   3585  HD1 ARG P 240     -48.893 -49.942  67.793  1.00  0.00      PROA H
ATOM   3586  HD2 ARG P 240     -49.811 -48.402  67.471  1.00  0.00      PROA H
ATOM   3587  NE  ARG P 240     -50.927 -49.830  68.416  1.00  0.00      PROA N
ATOM   3588  HE  ARG P 240     -51.719 -49.222  68.352  1.00  0.00      PROA H
ATOM   3589  CZ  ARG P 240     -51.154 -51.081  68.517  1.00  0.00      PROA C
ATOM   3590  NH1 ARG P 240     -50.243 -52.032  68.435  1.00  0.00      PROA N
ATOM   3591 HH11 ARG P 240     -49.382 -51.708  68.826  1.00  0.00      PROA H
ATOM   3592 HH12 ARG P 240     -50.532 -52.911  68.814  1.00  0.00      PROA H
ATOM   3593  NH2 ARG P 240     -52.407 -51.456  68.568  1.00  0.00      PROA N
ATOM   3594 HH21 ARG P 240     -53.141 -50.807  68.770  1.00  0.00      PROA H
ATOM   3595 HH22 ARG P 240     -52.522 -52.387  68.222  1.00  0.00      PROA H
ATOM   3596  C   ARG P 240     -45.324 -48.392  69.076  1.00  0.00      PROA C
ATOM   3597  O   ARG P 240     -44.478 -48.266  69.961  1.00  0.00      PROA O
ATOM   3598  N   ILE P 241     -45.125 -48.109  67.810  1.00  0.00      PROA N
ATOM   3599  HN  ILE P 241     -45.863 -48.346  67.182  1.00  0.00      PROA H
ATOM   3600  CA  ILE P 241     -43.893 -47.561  67.371  1.00  0.00      PROA C
ATOM   3601  HA  ILE P 241     -43.141 -48.233  67.755  1.00  0.00      PROA H
ATOM   3602  CB  ILE P 241     -43.744 -47.515  65.934  1.00  0.00      PROA C
ATOM   3603  HB  ILE P 241     -44.474 -46.747  65.599  1.00  0.00      PROA H
ATOM   3604  CG2 ILE P 241     -42.265 -47.133  65.606  1.00  0.00      PROA C
ATOM   3605 HG21 ILE P 241     -42.120 -46.032  65.581  1.00  0.00      PROA H
ATOM   3606 HG22 ILE P 241     -42.097 -47.411  64.543  1.00  0.00      PROA H
ATOM   3607 HG23 ILE P 241     -41.571 -47.691  66.271  1.00  0.00      PROA H
ATOM   3608  CG1 ILE P 241     -44.072 -48.890  65.292  1.00  0.00      PROA C
ATOM   3609 HG11 ILE P 241     -44.879 -49.520  65.723  1.00  0.00      PROA H
ATOM   3610 HG12 ILE P 241     -43.155 -49.491  65.468  1.00  0.00      PROA H
ATOM   3611  CD  ILE P 241     -44.293 -48.757  63.771  1.00  0.00      PROA C
ATOM   3612  HD1 ILE P 241     -44.906 -47.846  63.606  1.00  0.00      PROA H
ATOM   3613  HD2 ILE P 241     -44.703 -49.685  63.317  1.00  0.00      PROA H
ATOM   3614  HD3 ILE P 241     -43.271 -48.554  63.385  1.00  0.00      PROA H
ATOM   3615  C   ILE P 241     -43.603 -46.099  67.864  1.00  0.00      PROA C
ATOM   3616  O   ILE P 241     -44.501 -45.289  67.693  1.00  0.00      PROA O
ATOM   3617  N   SER P 242     -42.397 -45.786  68.439  1.00  0.00      PROA N
ATOM   3618  HN  SER P 242     -41.626 -46.412  68.358  1.00  0.00      PROA H
ATOM   3619  CA  SER P 242     -42.170 -44.426  68.934  1.00  0.00      PROA C
ATOM   3620  HA  SER P 242     -43.122 -43.950  69.116  1.00  0.00      PROA H
ATOM   3621  CB  SER P 242     -41.369 -44.360  70.213  1.00  0.00      PROA C
ATOM   3622  HB1 SER P 242     -40.417 -44.932  70.227  1.00  0.00      PROA H
ATOM   3623  HB2 SER P 242     -41.990 -45.032  70.843  1.00  0.00      PROA H
ATOM   3624  OG  SER P 242     -41.247 -43.070  70.821  1.00  0.00      PROA O
ATOM   3625  HG1 SER P 242     -41.062 -43.241  71.747  1.00  0.00      PROA H
ATOM   3626  C   SER P 242     -41.413 -43.537  67.903  1.00  0.00      PROA C
ATOM   3627  O   SER P 242     -41.892 -42.487  67.527  1.00  0.00      PROA O
ATOM   3628  N   TYR P 243     -40.253 -44.113  67.392  1.00  0.00      PROA N
ATOM   3629  HN  TYR P 243     -40.017 -44.929  67.914  1.00  0.00      PROA H
ATOM   3630  CA  TYR P 243     -39.341 -43.433  66.432  1.00  0.00      PROA C
ATOM   3631  HA  TYR P 243     -39.973 -43.001  65.670  1.00  0.00      PROA H
ATOM   3632  CB  TYR P 243     -38.302 -42.413  67.056  1.00  0.00      PROA C
ATOM   3633  HB1 TYR P 243     -38.949 -41.720  67.635  1.00  0.00      PROA H
ATOM   3634  HB2 TYR P 243     -37.734 -41.773  66.347  1.00  0.00      PROA H
ATOM   3635  CG  TYR P 243     -37.410 -42.917  68.126  1.00  0.00      PROA C
ATOM   3636  CD1 TYR P 243     -37.693 -42.916  69.441  1.00  0.00      PROA C
ATOM   3637  HD1 TYR P 243     -38.617 -42.513  69.828  1.00  0.00      PROA H
ATOM   3638  CE1 TYR P 243     -36.911 -43.523  70.422  1.00  0.00      PROA C
ATOM   3639  HE1 TYR P 243     -37.161 -43.394  71.464  1.00  0.00      PROA H
ATOM   3640  CZ  TYR P 243     -35.623 -44.127  70.055  1.00  0.00      PROA C
ATOM   3641  OH  TYR P 243     -34.832 -44.792  71.028  1.00  0.00      PROA O
ATOM   3642  HH  TYR P 243     -33.952 -45.047  70.740  1.00  0.00      PROA H
ATOM   3643  CD2 TYR P 243     -36.140 -43.460  67.782  1.00  0.00      PROA C
ATOM   3644  HD2 TYR P 243     -35.800 -43.516  66.759  1.00  0.00      PROA H
ATOM   3645  CE2 TYR P 243     -35.358 -44.115  68.705  1.00  0.00      PROA C
ATOM   3646  HE2 TYR P 243     -34.375 -44.474  68.437  1.00  0.00      PROA H
ATOM   3647  C   TYR P 243     -38.657 -44.596  65.737  1.00  0.00      PROA C
ATOM   3648  O   TYR P 243     -38.680 -45.714  66.200  1.00  0.00      PROA O
ATOM   3649  N   VAL P 244     -38.003 -44.301  64.591  1.00  0.00      PROA N
ATOM   3650  HN  VAL P 244     -37.933 -43.351  64.299  1.00  0.00      PROA H
ATOM   3651  CA  VAL P 244     -37.261 -45.245  63.737  1.00  0.00      PROA C
ATOM   3652  HA  VAL P 244     -36.961 -46.046  64.396  1.00  0.00      PROA H
ATOM   3653  CB  VAL P 244     -38.025 -45.819  62.561  1.00  0.00      PROA C
ATOM   3654  HB  VAL P 244     -38.264 -44.929  61.940  1.00  0.00      PROA H
ATOM   3655  CG1 VAL P 244     -37.119 -46.722  61.762  1.00  0.00      PROA C
ATOM   3656 HG11 VAL P 244     -36.893 -47.712  62.214  1.00  0.00      PROA H
ATOM   3657 HG12 VAL P 244     -36.121 -46.328  61.475  1.00  0.00      PROA H
ATOM   3658 HG13 VAL P 244     -37.716 -46.991  60.864  1.00  0.00      PROA H
ATOM   3659  CG2 VAL P 244     -39.341 -46.450  63.056  1.00  0.00      PROA C
ATOM   3660 HG21 VAL P 244     -40.038 -46.847  62.288  1.00  0.00      PROA H
ATOM   3661 HG22 VAL P 244     -39.865 -45.582  63.510  1.00  0.00      PROA H
ATOM   3662 HG23 VAL P 244     -39.194 -47.296  63.761  1.00  0.00      PROA H
ATOM   3663  C   VAL P 244     -36.045 -44.498  63.321  1.00  0.00      PROA C
ATOM   3664  O   VAL P 244     -36.124 -43.425  62.687  1.00  0.00      PROA O
ATOM   3665  N   ASP P 245     -34.862 -45.018  63.680  1.00  0.00      PROA N
ATOM   3666  HN  ASP P 245     -34.940 -45.896  64.146  1.00  0.00      PROA H
ATOM   3667  CA  ASP P 245     -33.528 -44.401  63.471  1.00  0.00      PROA C
ATOM   3668  HA  ASP P 245     -33.726 -43.460  62.981  1.00  0.00      PROA H
ATOM   3669  CB  ASP P 245     -32.901 -44.158  64.812  1.00  0.00      PROA C
ATOM   3670  HB1 ASP P 245     -32.529 -45.054  65.354  1.00  0.00      PROA H
ATOM   3671  HB2 ASP P 245     -33.659 -43.549  65.348  1.00  0.00      PROA H
ATOM   3672  CG  ASP P 245     -31.720 -43.226  64.677  1.00  0.00      PROA C
ATOM   3673  OD1 ASP P 245     -31.233 -42.907  63.503  1.00  0.00      PROA O
ATOM   3674  OD2 ASP P 245     -31.249 -42.783  65.767  1.00  0.00      PROA O
ATOM   3675  C   ASP P 245     -32.730 -45.254  62.523  1.00  0.00      PROA C
ATOM   3676  O   ASP P 245     -32.502 -46.455  62.636  1.00  0.00      PROA O
ATOM   3677  N   LEU P 246     -32.298 -44.694  61.378  1.00  0.00      PROA N
ATOM   3678  HN  LEU P 246     -32.440 -43.725  61.192  1.00  0.00      PROA H
ATOM   3679  CA  LEU P 246     -31.740 -45.451  60.258  1.00  0.00      PROA C
ATOM   3680  HA  LEU P 246     -31.739 -46.511  60.468  1.00  0.00      PROA H
ATOM   3681  CB  LEU P 246     -32.664 -45.263  59.110  1.00  0.00      PROA C
ATOM   3682  HB1 LEU P 246     -32.263 -45.853  58.258  1.00  0.00      PROA H
ATOM   3683  HB2 LEU P 246     -32.765 -44.207  58.780  1.00  0.00      PROA H
ATOM   3684  CG  LEU P 246     -34.102 -45.750  59.286  1.00  0.00      PROA C
ATOM   3685  HG  LEU P 246     -34.186 -46.352  60.216  1.00  0.00      PROA H
ATOM   3686  CD1 LEU P 246     -35.096 -44.580  59.287  1.00  0.00      PROA C
ATOM   3687 HD11 LEU P 246     -34.962 -44.019  58.338  1.00  0.00      PROA H
ATOM   3688 HD12 LEU P 246     -35.046 -43.892  60.158  1.00  0.00      PROA H
ATOM   3689 HD13 LEU P 246     -36.141 -44.937  59.408  1.00  0.00      PROA H
ATOM   3690  CD2 LEU P 246     -34.431 -46.681  58.063  1.00  0.00      PROA C
ATOM   3691 HD21 LEU P 246     -35.304 -47.330  58.287  1.00  0.00      PROA H
ATOM   3692 HD22 LEU P 246     -33.537 -47.340  58.044  1.00  0.00      PROA H
ATOM   3693 HD23 LEU P 246     -34.581 -46.197  57.074  1.00  0.00      PROA H
ATOM   3694  C   LEU P 246     -30.329 -44.923  59.974  1.00  0.00      PROA C
ATOM   3695  O   LEU P 246     -29.706 -45.169  58.979  1.00  0.00      PROA O
ATOM   3696  N   ARG P 247     -29.741 -44.109  60.892  1.00  0.00      PROA N
ATOM   3697  HN  ARG P 247     -30.132 -43.818  61.762  1.00  0.00      PROA H
ATOM   3698  CA  ARG P 247     -28.523 -43.427  60.538  1.00  0.00      PROA C
ATOM   3699  HA  ARG P 247     -28.568 -43.206  59.481  1.00  0.00      PROA H
ATOM   3700  CB  ARG P 247     -28.407 -42.262  61.471  1.00  0.00      PROA C
ATOM   3701  HB1 ARG P 247     -27.496 -41.659  61.268  1.00  0.00      PROA H
ATOM   3702  HB2 ARG P 247     -28.406 -42.648  62.513  1.00  0.00      PROA H
ATOM   3703  CG  ARG P 247     -29.582 -41.273  61.198  1.00  0.00      PROA C
ATOM   3704  HG1 ARG P 247     -30.509 -41.876  61.089  1.00  0.00      PROA H
ATOM   3705  HG2 ARG P 247     -29.536 -41.013  60.119  1.00  0.00      PROA H
ATOM   3706  CD  ARG P 247     -29.681 -40.031  62.150  1.00  0.00      PROA C
ATOM   3707  HD1 ARG P 247     -30.640 -39.575  61.822  1.00  0.00      PROA H
ATOM   3708  HD2 ARG P 247     -28.840 -39.322  61.997  1.00  0.00      PROA H
ATOM   3709  NE  ARG P 247     -29.857 -40.520  63.524  1.00  0.00      PROA N
ATOM   3710  HE  ARG P 247     -30.175 -41.468  63.547  1.00  0.00      PROA H
ATOM   3711  CZ  ARG P 247     -30.191 -39.730  64.530  1.00  0.00      PROA C
ATOM   3712  NH1 ARG P 247     -29.970 -38.405  64.420  1.00  0.00      PROA N
ATOM   3713 HH11 ARG P 247     -29.396 -38.040  63.688  1.00  0.00      PROA H
ATOM   3714 HH12 ARG P 247     -30.191 -37.745  65.139  1.00  0.00      PROA H
ATOM   3715  NH2 ARG P 247     -30.759 -40.242  65.640  1.00  0.00      PROA N
ATOM   3716 HH21 ARG P 247     -31.107 -39.674  66.385  1.00  0.00      PROA H
ATOM   3717 HH22 ARG P 247     -30.824 -41.240  65.676  1.00  0.00      PROA H
ATOM   3718  C   ARG P 247     -27.215 -44.232  60.670  1.00  0.00      PROA C
ATOM   3719  O   ARG P 247     -26.140 -43.636  60.700  1.00  0.00      PROA O
ATOM   3720  N   TYR P 248     -27.293 -45.591  60.917  1.00  0.00      PROA N
ATOM   3721  HN  TYR P 248     -28.090 -45.968  61.382  1.00  0.00      PROA H
ATOM   3722  CA  TYR P 248     -26.328 -46.621  60.723  1.00  0.00      PROA C
ATOM   3723  HA  TYR P 248     -25.545 -46.521  61.460  1.00  0.00      PROA H
ATOM   3724  CB  TYR P 248     -26.877 -48.062  61.022  1.00  0.00      PROA C
ATOM   3725  HB1 TYR P 248     -26.079 -48.830  60.941  1.00  0.00      PROA H
ATOM   3726  HB2 TYR P 248     -27.727 -48.434  60.411  1.00  0.00      PROA H
ATOM   3727  CG  TYR P 248     -27.347 -48.121  62.461  1.00  0.00      PROA C
ATOM   3728  CD1 TYR P 248     -26.462 -48.569  63.469  1.00  0.00      PROA C
ATOM   3729  HD1 TYR P 248     -25.438 -48.864  63.296  1.00  0.00      PROA H
ATOM   3730  CE1 TYR P 248     -26.887 -48.485  64.769  1.00  0.00      PROA C
ATOM   3731  HE1 TYR P 248     -26.271 -48.656  65.640  1.00  0.00      PROA H
ATOM   3732  CZ  TYR P 248     -28.258 -48.061  65.086  1.00  0.00      PROA C
ATOM   3733  OH  TYR P 248     -28.723 -48.002  66.391  1.00  0.00      PROA O
ATOM   3734  HH  TYR P 248     -27.981 -47.951  66.999  1.00  0.00      PROA H
ATOM   3735  CD2 TYR P 248     -28.653 -47.831  62.755  1.00  0.00      PROA C
ATOM   3736  HD2 TYR P 248     -29.372 -47.525  62.009  1.00  0.00      PROA H
ATOM   3737  CE2 TYR P 248     -29.175 -47.885  64.041  1.00  0.00      PROA C
ATOM   3738  HE2 TYR P 248     -30.206 -47.609  64.208  1.00  0.00      PROA H
ATOM   3739  C   TYR P 248     -25.638 -46.707  59.395  1.00  0.00      PROA C
ATOM   3740  O   TYR P 248     -26.152 -46.334  58.321  1.00  0.00      PROA O
ATOM   3741  N   ASP P 249     -24.467 -47.286  59.362  1.00  0.00      PROA N
ATOM   3742  HN  ASP P 249     -24.029 -47.531  60.224  1.00  0.00      PROA H
ATOM   3743  CA  ASP P 249     -23.866 -47.629  58.120  1.00  0.00      PROA C
ATOM   3744  HA  ASP P 249     -23.904 -46.788  57.443  1.00  0.00      PROA H
ATOM   3745  CB  ASP P 249     -22.345 -47.883  58.390  1.00  0.00      PROA C
ATOM   3746  HB1 ASP P 249     -22.364 -48.831  58.968  1.00  0.00      PROA H
ATOM   3747  HB2 ASP P 249     -22.026 -47.036  59.035  1.00  0.00      PROA H
ATOM   3748  CG  ASP P 249     -21.531 -47.806  57.144  1.00  0.00      PROA C
ATOM   3749  OD1 ASP P 249     -20.369 -48.310  57.186  1.00  0.00      PROA O
ATOM   3750  OD2 ASP P 249     -22.000 -47.191  56.131  1.00  0.00      PROA O
ATOM   3751  C   ASP P 249     -24.513 -49.006  57.484  1.00  0.00      PROA C
ATOM   3752  O   ASP P 249     -24.575 -49.276  56.252  1.00  0.00      PROA O
ATOM   3753  N   SER P 250     -25.111 -49.820  58.333  1.00  0.00      PROA N
ATOM   3754  HN  SER P 250     -25.134 -49.649  59.315  1.00  0.00      PROA H
ATOM   3755  CA  SER P 250     -25.844 -50.950  57.994  1.00  0.00      PROA C
ATOM   3756  HA  SER P 250     -26.432 -50.632  57.145  1.00  0.00      PROA H
ATOM   3757  CB  SER P 250     -24.967 -52.241  57.613  1.00  0.00      PROA C
ATOM   3758  HB1 SER P 250     -24.579 -52.629  58.579  1.00  0.00      PROA H
ATOM   3759  HB2 SER P 250     -24.130 -51.995  56.925  1.00  0.00      PROA H
ATOM   3760  OG  SER P 250     -25.779 -53.260  57.048  1.00  0.00      PROA O
ATOM   3761  HG1 SER P 250     -26.026 -52.935  56.180  1.00  0.00      PROA H
ATOM   3762  C   SER P 250     -26.864 -51.250  59.065  1.00  0.00      PROA C
ATOM   3763  O   SER P 250     -26.588 -51.242  60.279  1.00  0.00      PROA O
ATOM   3764  N   GLY P 251     -28.166 -51.532  58.658  1.00  0.00      PROA N
ATOM   3765  HN  GLY P 251     -28.479 -51.401  57.720  1.00  0.00      PROA H
ATOM   3766  CA  GLY P 251     -29.259 -51.769  59.622  1.00  0.00      PROA C
ATOM   3767  HA1 GLY P 251     -28.852 -52.220  60.515  1.00  0.00      PROA H
ATOM   3768  HA2 GLY P 251     -29.946 -52.390  59.065  1.00  0.00      PROA H
ATOM   3769  C   GLY P 251     -30.060 -50.609  60.200  1.00  0.00      PROA C
ATOM   3770  O   GLY P 251     -29.943 -49.489  59.693  1.00  0.00      PROA O
ATOM   3771  N   ALA P 252     -30.997 -50.844  61.113  1.00  0.00      PROA N
ATOM   3772  HN  ALA P 252     -31.165 -51.807  61.310  1.00  0.00      PROA H
ATOM   3773  CA  ALA P 252     -31.691 -49.739  61.728  1.00  0.00      PROA C
ATOM   3774  HA  ALA P 252     -31.061 -48.862  61.722  1.00  0.00      PROA H
ATOM   3775  CB  ALA P 252     -33.005 -49.406  60.917  1.00  0.00      PROA C
ATOM   3776  HB1 ALA P 252     -33.463 -48.464  61.289  1.00  0.00      PROA H
ATOM   3777  HB2 ALA P 252     -33.593 -50.346  60.990  1.00  0.00      PROA H
ATOM   3778  HB3 ALA P 252     -32.778 -49.248  59.842  1.00  0.00      PROA H
ATOM   3779  C   ALA P 252     -32.233 -49.967  63.183  1.00  0.00      PROA C
ATOM   3780  O   ALA P 252     -32.214 -51.133  63.688  1.00  0.00      PROA O
ATOM   3781  N   ALA P 253     -32.687 -49.002  63.928  1.00  0.00      PROA N
ATOM   3782  HN  ALA P 253     -32.474 -48.048  63.731  1.00  0.00      PROA H
ATOM   3783  CA  ALA P 253     -33.123 -49.168  65.266  1.00  0.00      PROA C
ATOM   3784  HA  ALA P 253     -33.257 -50.213  65.505  1.00  0.00      PROA H
ATOM   3785  CB  ALA P 253     -32.090 -48.520  66.236  1.00  0.00      PROA C
ATOM   3786  HB1 ALA P 253     -32.391 -48.495  67.305  1.00  0.00      PROA H
ATOM   3787  HB2 ALA P 253     -32.127 -47.466  65.888  1.00  0.00      PROA H
ATOM   3788  HB3 ALA P 253     -31.082 -48.935  66.019  1.00  0.00      PROA H
ATOM   3789  C   ALA P 253     -34.463 -48.509  65.567  1.00  0.00      PROA C
ATOM   3790  O   ALA P 253     -34.769 -47.320  65.226  1.00  0.00      PROA O
ATOM   3791  N   VAL P 254     -35.373 -49.189  66.328  1.00  0.00      PROA N
ATOM   3792  HN  VAL P 254     -35.109 -50.086  66.672  1.00  0.00      PROA H
ATOM   3793  CA  VAL P 254     -36.713 -48.753  66.607  1.00  0.00      PROA C
ATOM   3794  HA  VAL P 254     -37.011 -47.878  66.050  1.00  0.00      PROA H
ATOM   3795  CB  VAL P 254     -37.705 -49.757  66.116  1.00  0.00      PROA C
ATOM   3796  HB  VAL P 254     -37.603 -50.722  66.658  1.00  0.00      PROA H
ATOM   3797  CG1 VAL P 254     -39.117 -49.230  66.257  1.00  0.00      PROA C
ATOM   3798 HG11 VAL P 254     -39.892 -49.919  65.857  1.00  0.00      PROA H
ATOM   3799 HG12 VAL P 254     -39.253 -48.271  65.712  1.00  0.00      PROA H
ATOM   3800 HG13 VAL P 254     -39.455 -49.131  67.310  1.00  0.00      PROA H
ATOM   3801  CG2 VAL P 254     -37.403 -49.869  64.569  1.00  0.00      PROA C
ATOM   3802 HG21 VAL P 254     -37.272 -48.858  64.127  1.00  0.00      PROA H
ATOM   3803 HG22 VAL P 254     -38.209 -50.487  64.119  1.00  0.00      PROA H
ATOM   3804 HG23 VAL P 254     -36.489 -50.486  64.429  1.00  0.00      PROA H
ATOM   3805  C   VAL P 254     -37.001 -48.480  68.107  1.00  0.00      PROA C
ATOM   3806  O   VAL P 254     -36.788 -49.317  68.990  1.00  0.00      PROA O
ATOM   3807  N   GLY P 255     -37.624 -47.296  68.354  1.00  0.00      PROA N
ATOM   3808  HN  GLY P 255     -37.715 -46.545  67.705  1.00  0.00      PROA H
ATOM   3809  CA  GLY P 255     -37.990 -47.005  69.731  1.00  0.00      PROA C
ATOM   3810  HA1 GLY P 255     -37.995 -45.935  69.871  1.00  0.00      PROA H
ATOM   3811  HA2 GLY P 255     -37.326 -47.511  70.417  1.00  0.00      PROA H
ATOM   3812  C   GLY P 255     -39.398 -47.497  69.929  1.00  0.00      PROA C
ATOM   3813  O   GLY P 255     -40.184 -47.450  68.976  1.00  0.00      PROA O
ATOM   3814  N   TRP P 256     -39.737 -48.182  71.088  1.00  0.00      PROA N
ATOM   3815  HN  TRP P 256     -39.232 -48.114  71.945  1.00  0.00      PROA H
ATOM   3816  CA  TRP P 256     -40.934 -48.918  71.284  1.00  0.00      PROA C
ATOM   3817  HA  TRP P 256     -41.540 -48.806  70.398  1.00  0.00      PROA H
ATOM   3818  CB  TRP P 256     -40.560 -50.403  71.416  1.00  0.00      PROA C
ATOM   3819  HB1 TRP P 256     -41.305 -50.971  72.014  1.00  0.00      PROA H
ATOM   3820  HB2 TRP P 256     -39.600 -50.526  71.962  1.00  0.00      PROA H
ATOM   3821  CG  TRP P 256     -40.338 -51.053  70.142  1.00  0.00      PROA C
ATOM   3822  CD1 TRP P 256     -39.086 -51.535  69.718  1.00  0.00      PROA C
ATOM   3823  HD1 TRP P 256     -38.142 -51.334  70.202  1.00  0.00      PROA H
ATOM   3824  NE1 TRP P 256     -39.296 -52.031  68.479  1.00  0.00      PROA N
ATOM   3825  HE1 TRP P 256     -38.625 -52.437  67.898  1.00  0.00      PROA H
ATOM   3826  CE2 TRP P 256     -40.520 -51.972  68.019  1.00  0.00      PROA C
ATOM   3827  CD2 TRP P 256     -41.239 -51.275  69.066  1.00  0.00      PROA C
ATOM   3828  CE3 TRP P 256     -42.550 -50.909  68.806  1.00  0.00      PROA C
ATOM   3829  HE3 TRP P 256     -43.209 -50.361  69.463  1.00  0.00      PROA H
ATOM   3830  CZ3 TRP P 256     -43.082 -51.279  67.545  1.00  0.00      PROA C
ATOM   3831  HZ3 TRP P 256     -44.116 -51.022  67.370  1.00  0.00      PROA H
ATOM   3832  CZ2 TRP P 256     -41.065 -52.416  66.816  1.00  0.00      PROA C
ATOM   3833  HZ2 TRP P 256     -40.551 -52.934  66.020  1.00  0.00      PROA H
ATOM   3834  CH2 TRP P 256     -42.404 -52.077  66.598  1.00  0.00      PROA C
ATOM   3835  HH2 TRP P 256     -42.863 -52.495  65.714  1.00  0.00      PROA H
ATOM   3836  C   TRP P 256     -41.766 -48.490  72.461  1.00  0.00      PROA C
ATOM   3837  O   TRP P 256     -41.274 -48.588  73.561  1.00  0.00      PROA O
ATOM   3838  N   ALA P 257     -43.007 -47.987  72.297  1.00  0.00      PROA N
ATOM   3839  HN  ALA P 257     -43.484 -48.043  71.423  1.00  0.00      PROA H
ATOM   3840  CA  ALA P 257     -43.770 -47.461  73.415  1.00  0.00      PROA C
ATOM   3841  HA  ALA P 257     -43.132 -47.293  74.271  1.00  0.00      PROA H
ATOM   3842  CB  ALA P 257     -44.551 -46.211  72.942  1.00  0.00      PROA C
ATOM   3843  HB1 ALA P 257     -45.256 -46.470  72.124  1.00  0.00      PROA H
ATOM   3844  HB2 ALA P 257     -43.709 -45.587  72.574  1.00  0.00      PROA H
ATOM   3845  HB3 ALA P 257     -45.106 -45.731  73.777  1.00  0.00      PROA H
ATOM   3846  C   ALA P 257     -44.779 -48.489  73.944  1.00  0.00      PROA C
ATOM   3847  O   ALA P 257     -45.676 -48.892  73.191  1.00  0.00      PROA O
ATOM   3848  N   PRO P 258     -44.769 -48.877  75.217  1.00  0.00      PROA N
ATOM   3849  CD  PRO P 258     -43.814 -48.390  76.267  1.00  0.00      PROA C
ATOM   3850  HD1 PRO P 258     -44.029 -47.314  76.442  1.00  0.00      PROA H
ATOM   3851  HD2 PRO P 258     -42.796 -48.364  75.822  1.00  0.00      PROA H
ATOM   3852  CA  PRO P 258     -45.780 -49.658  75.853  1.00  0.00      PROA C
ATOM   3853  HA  PRO P 258     -45.758 -50.582  75.294  1.00  0.00      PROA H
ATOM   3854  CB  PRO P 258     -45.297 -49.734  77.356  1.00  0.00      PROA C
ATOM   3855  HB1 PRO P 258     -45.610 -50.735  77.724  1.00  0.00      PROA H
ATOM   3856  HB2 PRO P 258     -45.888 -48.984  77.923  1.00  0.00      PROA H
ATOM   3857  CG  PRO P 258     -43.892 -49.361  77.404  1.00  0.00      PROA C
ATOM   3858  HG1 PRO P 258     -43.615 -48.824  78.336  1.00  0.00      PROA H
ATOM   3859  HG2 PRO P 258     -43.285 -50.269  77.205  1.00  0.00      PROA H
ATOM   3860  C   PRO P 258     -47.188 -49.194  75.712  1.00  0.00      PROA C
ATOM   3861  O   PRO P 258     -47.347 -47.988  75.801  1.00  0.00      PROA O
ATOM   3862  N   LEU P 259     -48.226 -50.043  75.455  1.00  0.00      PROA N
ATOM   3863  HN  LEU P 259     -48.012 -51.008  75.324  1.00  0.00      PROA H
ATOM   3864  CA  LEU P 259     -49.518 -49.635  75.038  1.00  0.00      PROA C
ATOM   3865  HA  LEU P 259     -49.503 -48.581  74.805  1.00  0.00      PROA H
ATOM   3866  CB  LEU P 259     -49.899 -50.507  73.824  1.00  0.00      PROA C
ATOM   3867  HB1 LEU P 259     -49.886 -51.596  74.043  1.00  0.00      PROA H
ATOM   3868  HB2 LEU P 259     -49.022 -50.422  73.147  1.00  0.00      PROA H
ATOM   3869  CG  LEU P 259     -51.223 -50.231  73.086  1.00  0.00      PROA C
ATOM   3870  HG  LEU P 259     -52.115 -50.266  73.748  1.00  0.00      PROA H
ATOM   3871  CD1 LEU P 259     -51.079 -48.818  72.448  1.00  0.00      PROA C
ATOM   3872 HD11 LEU P 259     -51.436 -48.016  73.129  1.00  0.00      PROA H
ATOM   3873 HD12 LEU P 259     -51.754 -48.747  71.567  1.00  0.00      PROA H
ATOM   3874 HD13 LEU P 259     -50.042 -48.604  72.112  1.00  0.00      PROA H
ATOM   3875  CD2 LEU P 259     -51.389 -51.289  71.993  1.00  0.00      PROA C
ATOM   3876 HD21 LEU P 259     -50.522 -51.259  71.300  1.00  0.00      PROA H
ATOM   3877 HD22 LEU P 259     -52.308 -50.997  71.441  1.00  0.00      PROA H
ATOM   3878 HD23 LEU P 259     -51.403 -52.284  72.488  1.00  0.00      PROA H
ATOM   3879  C   LEU P 259     -50.539 -49.970  76.188  1.00  0.00      PROA C
ATOM   3880  O   LEU P 259     -50.599 -51.140  76.618  1.00  0.00      PROA O
ATOM   3881  N   PRO P 260     -51.133 -49.046  76.801  1.00  0.00      PROA N
ATOM   3882  CD  PRO P 260     -50.639 -47.704  76.938  1.00  0.00      PROA C
ATOM   3883  HD1 PRO P 260     -50.886 -47.232  75.963  1.00  0.00      PROA H
ATOM   3884  HD2 PRO P 260     -49.532 -47.633  77.003  1.00  0.00      PROA H
ATOM   3885  CA  PRO P 260     -52.087 -49.315  77.946  1.00  0.00      PROA C
ATOM   3886  HA  PRO P 260     -51.530 -49.766  78.754  1.00  0.00      PROA H
ATOM   3887  CB  PRO P 260     -52.585 -47.916  78.297  1.00  0.00      PROA C
ATOM   3888  HB1 PRO P 260     -52.962 -47.877  79.342  1.00  0.00      PROA H
ATOM   3889  HB2 PRO P 260     -53.387 -47.593  77.599  1.00  0.00      PROA H
ATOM   3890  CG  PRO P 260     -51.267 -47.083  78.195  1.00  0.00      PROA C
ATOM   3891  HG1 PRO P 260     -51.347 -45.976  78.140  1.00  0.00      PROA H
ATOM   3892  HG2 PRO P 260     -50.776 -47.280  79.172  1.00  0.00      PROA H
ATOM   3893  C   PRO P 260     -53.225 -50.310  77.621  1.00  0.00      PROA C
ATOM   3894  O   PRO P 260     -53.413 -50.589  76.436  1.00  0.00      PROA O
ATOM   3895  N   PRO P 261     -53.868 -50.960  78.629  1.00  0.00      PROA N
ATOM   3896  CD  PRO P 261     -53.719 -50.541  80.044  1.00  0.00      PROA C
ATOM   3897  HD1 PRO P 261     -54.015 -49.553  80.456  1.00  0.00      PROA H
ATOM   3898  HD2 PRO P 261     -52.702 -50.858  80.361  1.00  0.00      PROA H
ATOM   3899  CA  PRO P 261     -54.670 -52.119  78.430  1.00  0.00      PROA C
ATOM   3900  HA  PRO P 261     -54.250 -52.866  77.773  1.00  0.00      PROA H
ATOM   3901  CB  PRO P 261     -54.754 -52.650  79.860  1.00  0.00      PROA C
ATOM   3902  HB1 PRO P 261     -53.906 -53.312  80.135  1.00  0.00      PROA H
ATOM   3903  HB2 PRO P 261     -55.741 -53.149  79.965  1.00  0.00      PROA H
ATOM   3904  CG  PRO P 261     -54.699 -51.463  80.729  1.00  0.00      PROA C
ATOM   3905  HG1 PRO P 261     -55.715 -51.021  80.820  1.00  0.00      PROA H
ATOM   3906  HG2 PRO P 261     -54.447 -51.710  81.783  1.00  0.00      PROA H
ATOM   3907  C   PRO P 261     -56.104 -51.726  77.914  1.00  0.00      PROA C
ATOM   3908  O   PRO P 261     -56.958 -52.565  77.802  1.00  0.00      PROA O
ATOM   3909  N   GLU P 262     -56.386 -50.493  77.597  1.00  0.00      PROA N
ATOM   3910  HN  GLU P 262     -55.631 -49.856  77.461  1.00  0.00      PROA H
ATOM   3911  CA  GLU P 262     -57.766 -50.038  77.266  1.00  0.00      PROA C
ATOM   3912  HA  GLU P 262     -58.530 -50.436  77.917  1.00  0.00      PROA H
ATOM   3913  CB  GLU P 262     -57.874 -48.414  77.195  1.00  0.00      PROA C
ATOM   3914  HB1 GLU P 262     -58.887 -48.208  76.787  1.00  0.00      PROA H
ATOM   3915  HB2 GLU P 262     -57.131 -48.093  76.433  1.00  0.00      PROA H
ATOM   3916  CG  GLU P 262     -57.620 -47.678  78.465  1.00  0.00      PROA C
ATOM   3917  HG1 GLU P 262     -56.515 -47.642  78.575  1.00  0.00      PROA H
ATOM   3918  HG2 GLU P 262     -58.056 -48.204  79.341  1.00  0.00      PROA H
ATOM   3919  CD  GLU P 262     -58.145 -46.292  78.525  1.00  0.00      PROA C
ATOM   3920  OE1 GLU P 262     -59.028 -46.035  79.380  1.00  0.00      PROA O
ATOM   3921  OE2 GLU P 262     -57.544 -45.410  77.884  1.00  0.00      PROA O
ATOM   3922  C   GLU P 262     -58.202 -50.557  75.892  1.00  0.00      PROA C
ATOM   3923  O   GLU P 262     -57.461 -50.415  74.885  1.00  0.00      PROA O
ATOM   3924  N   GLU P 263     -59.431 -51.062  75.810  1.00  0.00      PROA N
ATOM   3925  HN  GLU P 263     -60.148 -51.005  76.500  1.00  0.00      PROA H
ATOM   3926  CA  GLU P 263     -59.937 -51.709  74.589  1.00  0.00      PROA C
ATOM   3927  HA  GLU P 263     -59.388 -52.621  74.405  1.00  0.00      PROA H
ATOM   3928  CB  GLU P 263     -61.320 -52.267  74.938  1.00  0.00      PROA C
ATOM   3929  HB1 GLU P 263     -61.936 -52.444  74.030  1.00  0.00      PROA H
ATOM   3930  HB2 GLU P 263     -61.802 -51.425  75.479  1.00  0.00      PROA H
ATOM   3931  CG  GLU P 263     -61.243 -53.627  75.663  1.00  0.00      PROA C
ATOM   3932  HG1 GLU P 263     -60.520 -53.635  76.506  1.00  0.00      PROA H
ATOM   3933  HG2 GLU P 263     -60.947 -54.451  74.978  1.00  0.00      PROA H
ATOM   3934  CD  GLU P 263     -62.550 -54.025  76.279  1.00  0.00      PROA C
ATOM   3935  OE1 GLU P 263     -63.065 -53.337  77.224  1.00  0.00      PROA O
ATOM   3936  OE2 GLU P 263     -63.136 -55.082  75.922  1.00  0.00      PROA O
ATOM   3937  C   GLU P 263     -59.949 -50.824  73.327  1.00  0.00      PROA C
ATOM   3938  O   GLU P 263     -60.615 -49.727  73.365  1.00  0.00      PROA O
ATOM   3939  N   SER P 264     -59.192 -51.108  72.341  1.00  0.00      PROA N
ATOM   3940  HN  SER P 264     -58.526 -51.841  72.460  1.00  0.00      PROA H
ATOM   3941  CA  SER P 264     -59.082 -50.314  71.101  1.00  0.00      PROA C
ATOM   3942  HA  SER P 264     -58.421 -50.905  70.485  1.00  0.00      PROA H
ATOM   3943  CB  SER P 264     -60.457 -50.060  70.366  1.00  0.00      PROA C
ATOM   3944  HB1 SER P 264     -60.258 -49.518  69.417  1.00  0.00      PROA H
ATOM   3945  HB2 SER P 264     -61.020 -49.302  70.953  1.00  0.00      PROA H
ATOM   3946  OG  SER P 264     -61.173 -51.286  70.209  1.00  0.00      PROA O
ATOM   3947  HG1 SER P 264     -62.052 -51.069  70.527  1.00  0.00      PROA H
ATOM   3948  C   SER P 264     -58.444 -48.929  71.251  1.00  0.00      PROA C
ATOM   3949  O   SER P 264     -58.961 -47.933  70.794  1.00  0.00      PROA O
ATOM   3950  N   THR P 265     -57.332 -48.771  71.949  1.00  0.00      PROA N
ATOM   3951  HN  THR P 265     -56.932 -49.586  72.362  1.00  0.00      PROA H
ATOM   3952  CA  THR P 265     -56.639 -47.544  72.148  1.00  0.00      PROA C
ATOM   3953  HA  THR P 265     -57.364 -46.813  72.475  1.00  0.00      PROA H
ATOM   3954  CB  THR P 265     -55.722 -47.530  73.436  1.00  0.00      PROA C
ATOM   3955  HB  THR P 265     -56.365 -47.782  74.307  1.00  0.00      PROA H
ATOM   3956  OG1 THR P 265     -55.250 -46.226  73.747  1.00  0.00      PROA O
ATOM   3957  HG1 THR P 265     -56.031 -45.786  74.090  1.00  0.00      PROA H
ATOM   3958  CG2 THR P 265     -54.537 -48.535  73.315  1.00  0.00      PROA C
ATOM   3959 HG21 THR P 265     -53.932 -48.438  74.242  1.00  0.00      PROA H
ATOM   3960 HG22 THR P 265     -53.995 -48.439  72.350  1.00  0.00      PROA H
ATOM   3961 HG23 THR P 265     -54.980 -49.545  73.178  1.00  0.00      PROA H
ATOM   3962  C   THR P 265     -55.989 -46.769  70.954  1.00  0.00      PROA C
ATOM   3963  O   THR P 265     -55.089 -47.292  70.343  1.00  0.00      PROA O
ATOM   3964  N   GLN P 266     -56.469 -45.502  70.604  1.00  0.00      PROA N
ATOM   3965  HN  GLN P 266     -57.194 -44.998  71.065  1.00  0.00      PROA H
ATOM   3966  CA  GLN P 266     -56.030 -44.872  69.452  1.00  0.00      PROA C
ATOM   3967  HA  GLN P 266     -55.429 -45.495  68.807  1.00  0.00      PROA H
ATOM   3968  CB  GLN P 266     -57.237 -44.344  68.586  1.00  0.00      PROA C
ATOM   3969  HB1 GLN P 266     -56.818 -43.841  67.689  1.00  0.00      PROA H
ATOM   3970  HB2 GLN P 266     -57.906 -43.539  68.959  1.00  0.00      PROA H
ATOM   3971  CG  GLN P 266     -58.056 -45.504  68.003  1.00  0.00      PROA C
ATOM   3972  HG1 GLN P 266     -58.608 -45.229  67.079  1.00  0.00      PROA H
ATOM   3973  HG2 GLN P 266     -58.809 -45.801  68.765  1.00  0.00      PROA H
ATOM   3974  CD  GLN P 266     -57.326 -46.782  67.499  1.00  0.00      PROA C
ATOM   3975  OE1 GLN P 266     -56.515 -46.703  66.605  1.00  0.00      PROA O
ATOM   3976  NE2 GLN P 266     -57.594 -47.963  68.074  1.00  0.00      PROA N
ATOM   3977 HE21 GLN P 266     -58.479 -47.959  68.538  1.00  0.00      PROA H
ATOM   3978 HE22 GLN P 266     -57.302 -48.772  67.563  1.00  0.00      PROA H
ATOM   3979  C   GLN P 266     -55.208 -43.719  69.903  1.00  0.00      PROA C
ATOM   3980  O   GLN P 266     -55.560 -43.191  70.969  1.00  0.00      PROA O
ATOM   3981  N   GLN P 267     -54.180 -43.294  69.134  1.00  0.00      PROA N
ATOM   3982  HN  GLN P 267     -53.995 -43.572  68.195  1.00  0.00      PROA H
ATOM   3983  CA  GLN P 267     -53.312 -42.261  69.572  1.00  0.00      PROA C
ATOM   3984  HA  GLN P 267     -52.888 -42.539  70.525  1.00  0.00      PROA H
ATOM   3985  CB  GLN P 267     -52.192 -42.205  68.591  1.00  0.00      PROA C
ATOM   3986  HB1 GLN P 267     -51.629 -41.283  68.850  1.00  0.00      PROA H
ATOM   3987  HB2 GLN P 267     -52.653 -42.061  67.591  1.00  0.00      PROA H
ATOM   3988  CG  GLN P 267     -51.285 -43.490  68.537  1.00  0.00      PROA C
ATOM   3989  HG1 GLN P 267     -50.332 -43.222  68.033  1.00  0.00      PROA H
ATOM   3990  HG2 GLN P 267     -51.730 -44.314  67.939  1.00  0.00      PROA H
ATOM   3991  CD  GLN P 267     -50.943 -44.291  69.842  1.00  0.00      PROA C
ATOM   3992  OE1 GLN P 267     -51.459 -45.448  70.029  1.00  0.00      PROA O
ATOM   3993  NE2 GLN P 267     -49.960 -43.737  70.577  1.00  0.00      PROA N
ATOM   3994 HE21 GLN P 267     -49.694 -44.280  71.374  1.00  0.00      PROA H
ATOM   3995 HE22 GLN P 267     -49.368 -43.006  70.236  1.00  0.00      PROA H
ATOM   3996  C   GLN P 267     -53.955 -40.877  69.743  1.00  0.00      PROA C
ATOM   3997  O   GLN P 267     -54.823 -40.444  68.999  1.00  0.00      PROA O
ATOM   3998  N   GLN P 268     -53.382 -40.131  70.716  1.00  0.00      PROA N
ATOM   3999  HN  GLN P 268     -52.758 -40.581  71.350  1.00  0.00      PROA H
ATOM   4000  CA  GLN P 268     -53.611 -38.745  70.889  1.00  0.00      PROA C
ATOM   4001  HA  GLN P 268     -54.674 -38.561  70.849  1.00  0.00      PROA H
ATOM   4002  CB  GLN P 268     -53.155 -38.331  72.294  1.00  0.00      PROA C
ATOM   4003  HB1 GLN P 268     -53.324 -37.234  72.247  1.00  0.00      PROA H
ATOM   4004  HB2 GLN P 268     -52.113 -38.702  72.404  1.00  0.00      PROA H
ATOM   4005  CG  GLN P 268     -54.048 -38.890  73.416  1.00  0.00      PROA C
ATOM   4006  HG1 GLN P 268     -54.159 -39.994  73.357  1.00  0.00      PROA H
ATOM   4007  HG2 GLN P 268     -55.118 -38.619  73.291  1.00  0.00      PROA H
ATOM   4008  CD  GLN P 268     -53.427 -38.555  74.814  1.00  0.00      PROA C
ATOM   4009  OE1 GLN P 268     -54.011 -37.768  75.606  1.00  0.00      PROA O
ATOM   4010  NE2 GLN P 268     -52.270 -39.237  75.179  1.00  0.00      PROA N
ATOM   4011 HE21 GLN P 268     -52.092 -39.297  76.162  1.00  0.00      PROA H
ATOM   4012 HE22 GLN P 268     -51.697 -39.588  74.440  1.00  0.00      PROA H
ATOM   4013  C   GLN P 268     -53.064 -37.902  69.772  1.00  0.00      PROA C
ATOM   4014  O   GLN P 268     -52.130 -38.323  69.083  1.00  0.00      PROA O
ATOM   4015  N   ASN P 269     -53.611 -36.716  69.502  1.00  0.00      PROA N
ATOM   4016  HN  ASN P 269     -54.504 -36.560  69.918  1.00  0.00      PROA H
ATOM   4017  CA  ASN P 269     -53.026 -35.681  68.679  1.00  0.00      PROA C
ATOM   4018  HA  ASN P 269     -53.510 -34.719  68.749  1.00  0.00      PROA H
ATOM   4019  CB  ASN P 269     -51.519 -35.379  68.904  1.00  0.00      PROA C
ATOM   4020  HB1 ASN P 269     -51.411 -34.413  68.365  1.00  0.00      PROA H
ATOM   4021  HB2 ASN P 269     -50.755 -36.015  68.407  1.00  0.00      PROA H
ATOM   4022  CG  ASN P 269     -51.250 -35.251  70.419  1.00  0.00      PROA C
ATOM   4023  OD1 ASN P 269     -52.046 -34.685  71.149  1.00  0.00      PROA O
ATOM   4024  ND2 ASN P 269     -50.166 -35.791  70.927  1.00  0.00      PROA N
ATOM   4025 HD21 ASN P 269     -50.140 -35.840  71.925  1.00  0.00      PROA H
ATOM   4026 HD22 ASN P 269     -49.462 -36.126  70.300  1.00  0.00      PROA H
ATOM   4027  C   ASN P 269     -53.390 -35.917  67.210  1.00  0.00      PROA C
ATOM   4028  O   ASN P 269     -52.694 -35.432  66.313  1.00  0.00      PROA O
ATOM   4029  N   GLN P 270     -54.502 -36.643  67.008  1.00  0.00      PROA N
ATOM   4030  HN  GLN P 270     -55.063 -36.824  67.812  1.00  0.00      PROA H
ATOM   4031  CA  GLN P 270     -55.155 -36.914  65.771  1.00  0.00      PROA C
ATOM   4032  HA  GLN P 270     -54.479 -37.226  64.988  1.00  0.00      PROA H
ATOM   4033  CB  GLN P 270     -56.060 -38.159  65.999  1.00  0.00      PROA C
ATOM   4034  HB1 GLN P 270     -55.329 -38.918  66.350  1.00  0.00      PROA H
ATOM   4035  HB2 GLN P 270     -56.389 -38.562  65.017  1.00  0.00      PROA H
ATOM   4036  CG  GLN P 270     -57.326 -38.043  66.803  1.00  0.00      PROA C
ATOM   4037  HG1 GLN P 270     -57.851 -39.016  66.920  1.00  0.00      PROA H
ATOM   4038  HG2 GLN P 270     -57.987 -37.325  66.273  1.00  0.00      PROA H
ATOM   4039  CD  GLN P 270     -57.209 -37.374  68.150  1.00  0.00      PROA C
ATOM   4040  OE1 GLN P 270     -57.365 -36.116  68.253  1.00  0.00      PROA O
ATOM   4041  NE2 GLN P 270     -56.990 -38.085  69.290  1.00  0.00      PROA N
ATOM   4042 HE21 GLN P 270     -56.929 -37.589  70.156  1.00  0.00      PROA H
ATOM   4043 HE22 GLN P 270     -56.801 -39.064  69.207  1.00  0.00      PROA H
ATOM   4044  C   GLN P 270     -55.864 -35.710  65.170  1.00  0.00      PROA C
ATOM   4045  O   GLN P 270     -56.140 -34.693  65.923  1.00  0.00      PROA O
ATOM   4046  N   ALA P 271     -55.977 -35.749  63.822  1.00  0.00      PROA N
ATOM   4047  HN  ALA P 271     -55.658 -36.495  63.244  1.00  0.00      PROA H
ATOM   4048  CA  ALA P 271     -56.590 -34.587  63.170  1.00  0.00      PROA C
ATOM   4049  HA  ALA P 271     -56.027 -33.770  63.596  1.00  0.00      PROA H
ATOM   4050  CB  ALA P 271     -56.356 -34.689  61.652  1.00  0.00      PROA C
ATOM   4051  HB1 ALA P 271     -56.684 -35.705  61.345  1.00  0.00      PROA H
ATOM   4052  HB2 ALA P 271     -55.287 -34.570  61.374  1.00  0.00      PROA H
ATOM   4053  HB3 ALA P 271     -56.996 -33.996  61.067  1.00  0.00      PROA H
ATOM   4054  C   ALA P 271     -57.917 -34.235  63.635  1.00  0.00      PROA C
ATOM   4055  O   ALA P 271     -58.740 -35.120  64.053  1.00  0.00      PROA O
ATOM   4056  N   GLN P 272     -58.200 -32.933  63.678  1.00  0.00      PROA N
ATOM   4057  HN  GLN P 272     -57.526 -32.294  63.315  1.00  0.00      PROA H
ATOM   4058  CA  GLN P 272     -59.492 -32.453  64.066  1.00  0.00      PROA C
ATOM   4059  HA  GLN P 272     -60.150 -33.304  64.163  1.00  0.00      PROA H
ATOM   4060  CB  GLN P 272     -59.563 -31.422  65.308  1.00  0.00      PROA C
ATOM   4061  HB1 GLN P 272     -58.992 -30.484  65.145  1.00  0.00      PROA H
ATOM   4062  HB2 GLN P 272     -58.994 -31.902  66.133  1.00  0.00      PROA H
ATOM   4063  CG  GLN P 272     -60.902 -31.132  65.922  1.00  0.00      PROA C
ATOM   4064  HG1 GLN P 272     -61.715 -30.714  65.291  1.00  0.00      PROA H
ATOM   4065  HG2 GLN P 272     -60.859 -30.543  66.863  1.00  0.00      PROA H
ATOM   4066  CD  GLN P 272     -61.628 -32.497  66.349  1.00  0.00      PROA C
ATOM   4067  OE1 GLN P 272     -62.343 -33.010  65.530  1.00  0.00      PROA O
ATOM   4068  NE2 GLN P 272     -61.266 -33.132  67.484  1.00  0.00      PROA N
ATOM   4069 HE21 GLN P 272     -61.677 -34.016  67.708  1.00  0.00      PROA H
ATOM   4070 HE22 GLN P 272     -60.551 -32.837  68.117  1.00  0.00      PROA H
ATOM   4071  C   GLN P 272     -60.111 -31.693  62.922  1.00  0.00      PROA C
ATOM   4072  O   GLN P 272     -59.593 -30.669  62.493  1.00  0.00      PROA O
ATOM   4073  N   ALA P 273     -61.287 -32.126  62.423  1.00  0.00      PROA N
ATOM   4074  HN  ALA P 273     -61.743 -32.884  62.883  1.00  0.00      PROA H
ATOM   4075  CA  ALA P 273     -62.078 -31.413  61.395  1.00  0.00      PROA C
ATOM   4076  HA  ALA P 273     -61.390 -31.183  60.595  1.00  0.00      PROA H
ATOM   4077  CB  ALA P 273     -63.150 -32.339  60.776  1.00  0.00      PROA C
ATOM   4078  HB1 ALA P 273     -62.691 -33.244  60.322  1.00  0.00      PROA H
ATOM   4079  HB2 ALA P 273     -63.402 -31.901  59.786  1.00  0.00      PROA H
ATOM   4080  HB3 ALA P 273     -64.108 -32.446  61.328  1.00  0.00      PROA H
ATOM   4081  C   ALA P 273     -62.866 -30.165  61.812  1.00  0.00      PROA C
ATOM   4082  O   ALA P 273     -63.430 -30.092  62.892  1.00  0.00      PROA O
ATOM   4083  N   GLU P 274     -62.940 -29.232  60.843  1.00  0.00      PROA N
ATOM   4084  HN  GLU P 274     -62.757 -29.379  59.874  1.00  0.00      PROA H
ATOM   4085  CA  GLU P 274     -63.586 -27.987  61.128  1.00  0.00      PROA C
ATOM   4086  HA  GLU P 274     -63.599 -27.629  62.146  1.00  0.00      PROA H
ATOM   4087  CB  GLU P 274     -62.739 -26.903  60.538  1.00  0.00      PROA C
ATOM   4088  HB1 GLU P 274     -63.281 -25.960  60.762  1.00  0.00      PROA H
ATOM   4089  HB2 GLU P 274     -62.363 -27.070  59.507  1.00  0.00      PROA H
ATOM   4090  CG  GLU P 274     -61.384 -26.654  61.374  1.00  0.00      PROA C
ATOM   4091  HG1 GLU P 274     -60.789 -27.588  61.284  1.00  0.00      PROA H
ATOM   4092  HG2 GLU P 274     -61.643 -26.411  62.427  1.00  0.00      PROA H
ATOM   4093  CD  GLU P 274     -60.567 -25.519  60.806  1.00  0.00      PROA C
ATOM   4094  OE1 GLU P 274     -60.185 -25.690  59.608  1.00  0.00      PROA O
ATOM   4095  OE2 GLU P 274     -60.224 -24.526  61.486  1.00  0.00      PROA O
ATOM   4096  C   GLU P 274     -65.022 -27.810  60.586  1.00  0.00      PROA C
ATOM   4097  O   GLU P 274     -65.268 -27.675  59.396  1.00  0.00      PROA O
ATOM   4098  N   GLN P 275     -65.982 -27.935  61.510  1.00  0.00      PROA N
ATOM   4099  HN  GLN P 275     -65.825 -27.889  62.494  1.00  0.00      PROA H
ATOM   4100  CA  GLN P 275     -67.369 -28.187  61.239  1.00  0.00      PROA C
ATOM   4101  HA  GLN P 275     -67.545 -28.539  60.233  1.00  0.00      PROA H
ATOM   4102  CB  GLN P 275     -67.858 -29.314  62.264  1.00  0.00      PROA C
ATOM   4103  HB1 GLN P 275     -68.951 -29.444  62.116  1.00  0.00      PROA H
ATOM   4104  HB2 GLN P 275     -67.717 -28.992  63.318  1.00  0.00      PROA H
ATOM   4105  CG  GLN P 275     -67.224 -30.730  61.897  1.00  0.00      PROA C
ATOM   4106  HG1 GLN P 275     -67.622 -31.579  62.493  1.00  0.00      PROA H
ATOM   4107  HG2 GLN P 275     -66.123 -30.710  62.050  1.00  0.00      PROA H
ATOM   4108  CD  GLN P 275     -67.631 -31.160  60.538  1.00  0.00      PROA C
ATOM   4109  OE1 GLN P 275     -68.799 -31.298  60.150  1.00  0.00      PROA O
ATOM   4110  NE2 GLN P 275     -66.604 -31.459  59.641  1.00  0.00      PROA N
ATOM   4111 HE21 GLN P 275     -65.683 -31.291  59.992  1.00  0.00      PROA H
ATOM   4112 HE22 GLN P 275     -66.914 -31.785  58.747  1.00  0.00      PROA H
ATOM   4113  C   GLN P 275     -68.211 -26.928  61.539  1.00  0.00      PROA C
ATOM   4114  O   GLN P 275     -69.395 -27.032  61.816  1.00  0.00      PROA O
ATOM   4115  N   GLN P 276     -67.544 -25.723  61.515  1.00  0.00      PROA N
ATOM   4116  HN  GLN P 276     -66.586 -25.779  61.244  1.00  0.00      PROA H
ATOM   4117  CA  GLN P 276     -68.077 -24.419  61.663  1.00  0.00      PROA C
ATOM   4118  HA  GLN P 276     -68.990 -24.342  62.236  1.00  0.00      PROA H
ATOM   4119  CB  GLN P 276     -67.047 -23.464  62.388  1.00  0.00      PROA C
ATOM   4120  HB1 GLN P 276     -67.637 -22.544  62.582  1.00  0.00      PROA H
ATOM   4121  HB2 GLN P 276     -66.127 -23.259  61.799  1.00  0.00      PROA H
ATOM   4122  CG  GLN P 276     -66.659 -24.057  63.702  1.00  0.00      PROA C
ATOM   4123  HG1 GLN P 276     -65.881 -23.390  64.134  1.00  0.00      PROA H
ATOM   4124  HG2 GLN P 276     -66.119 -25.011  63.524  1.00  0.00      PROA H
ATOM   4125  CD  GLN P 276     -67.813 -24.235  64.734  1.00  0.00      PROA C
ATOM   4126  OE1 GLN P 276     -68.326 -23.227  65.205  1.00  0.00      PROA O
ATOM   4127  NE2 GLN P 276     -68.097 -25.507  65.094  1.00  0.00      PROA N
ATOM   4128 HE21 GLN P 276     -68.938 -25.631  65.620  1.00  0.00      PROA H
ATOM   4129 HE22 GLN P 276     -67.426 -26.179  64.782  1.00  0.00      PROA H
ATOM   4130  C   GLN P 276     -68.380 -23.721  60.283  1.00  0.00      PROA C
ATOM   4131  OT1 GLN P 276     -67.483 -23.519  59.411  1.00  0.00      PROA O
ATOM   4132  OT2 GLN P 276     -69.549 -23.424  60.071  1.00  0.00      PROA O
ATOM   4133  N   MET P   1       4.441   1.855 -43.858  1.00  0.00      PROB N
ATOM   4134  HT1 MET P   1       4.482   2.859 -43.589  1.00  0.00      PROB H
ATOM   4135  HT2 MET P   1       4.226   1.905 -44.874  1.00  0.00      PROB H
ATOM   4136  HT3 MET P   1       5.433   1.589 -43.696  1.00  0.00      PROB H
ATOM   4137  CA  MET P   1       3.400   1.029 -43.156  1.00  0.00      PROB C
ATOM   4138  HA  MET P   1       3.073   0.231 -43.806  1.00  0.00      PROB H
ATOM   4139  CB  MET P   1       4.128   0.360 -41.950  1.00  0.00      PROB C
ATOM   4140  HB1 MET P   1       4.785   1.133 -41.499  1.00  0.00      PROB H
ATOM   4141  HB2 MET P   1       4.789  -0.455 -42.316  1.00  0.00      PROB H
ATOM   4142  CG  MET P   1       3.199  -0.114 -40.750  1.00  0.00      PROB C
ATOM   4143  HG1 MET P   1       2.889   0.806 -40.209  1.00  0.00      PROB H
ATOM   4144  HG2 MET P   1       3.713  -0.602 -39.895  1.00  0.00      PROB H
ATOM   4145  SD  MET P   1       1.794  -1.195 -41.220  1.00  0.00      PROB S
ATOM   4146  CE  MET P   1       2.818  -2.542 -41.871  1.00  0.00      PROB C
ATOM   4147  HE1 MET P   1       3.506  -2.851 -41.056  1.00  0.00      PROB H
ATOM   4148  HE2 MET P   1       3.524  -2.198 -42.657  1.00  0.00      PROB H
ATOM   4149  HE3 MET P   1       2.246  -3.406 -42.272  1.00  0.00      PROB H
ATOM   4150  C   MET P   1       2.073   1.707 -42.913  1.00  0.00      PROB C
ATOM   4151  O   MET P   1       1.042   1.373 -43.473  1.00  0.00      PROB O
ATOM   4152  N   ILE P   2       2.089   2.748 -42.028  1.00  0.00      PROB N
ATOM   4153  HN  ILE P   2       2.878   3.172 -41.591  1.00  0.00      PROB H
ATOM   4154  CA  ILE P   2       0.815   3.421 -41.651  1.00  0.00      PROB C
ATOM   4155  HA  ILE P   2      -0.038   2.762 -41.580  1.00  0.00      PROB H
ATOM   4156  CB  ILE P   2       0.868   3.815 -40.213  1.00  0.00      PROB C
ATOM   4157  HB  ILE P   2       1.803   4.360 -39.965  1.00  0.00      PROB H
ATOM   4158  CG2 ILE P   2      -0.159   4.866 -39.816  1.00  0.00      PROB C
ATOM   4159 HG21 ILE P   2      -0.192   5.048 -38.721  1.00  0.00      PROB H
ATOM   4160 HG22 ILE P   2      -1.215   4.620 -40.060  1.00  0.00      PROB H
ATOM   4161 HG23 ILE P   2       0.250   5.808 -40.240  1.00  0.00      PROB H
ATOM   4162  CG1 ILE P   2       0.972   2.584 -39.221  1.00  0.00      PROB C
ATOM   4163 HG11 ILE P   2       0.786   2.895 -38.170  1.00  0.00      PROB H
ATOM   4164 HG12 ILE P   2       2.050   2.317 -39.193  1.00  0.00      PROB H
ATOM   4165  CD  ILE P   2       0.126   1.401 -39.551  1.00  0.00      PROB C
ATOM   4166  HD1 ILE P   2       0.496   0.562 -38.925  1.00  0.00      PROB H
ATOM   4167  HD2 ILE P   2       0.230   0.917 -40.546  1.00  0.00      PROB H
ATOM   4168  HD3 ILE P   2      -0.971   1.446 -39.382  1.00  0.00      PROB H
ATOM   4169  C   ILE P   2       0.442   4.472 -42.615  1.00  0.00      PROB C
ATOM   4170  O   ILE P   2       1.136   5.412 -42.869  1.00  0.00      PROB O
ATOM   4171  N   SER P   3      -0.788   4.330 -43.178  1.00  0.00      PROB N
ATOM   4172  HN  SER P   3      -1.359   3.525 -43.040  1.00  0.00      PROB H
ATOM   4173  CA  SER P   3      -1.331   5.270 -44.156  1.00  0.00      PROB C
ATOM   4174  HA  SER P   3      -0.646   6.049 -44.454  1.00  0.00      PROB H
ATOM   4175  CB  SER P   3      -1.735   4.596 -45.504  1.00  0.00      PROB C
ATOM   4176  HB1 SER P   3      -2.540   3.841 -45.374  1.00  0.00      PROB H
ATOM   4177  HB2 SER P   3      -0.960   3.932 -45.942  1.00  0.00      PROB H
ATOM   4178  OG  SER P   3      -1.984   5.523 -46.547  1.00  0.00      PROB O
ATOM   4179  HG1 SER P   3      -2.634   5.149 -47.146  1.00  0.00      PROB H
ATOM   4180  C   SER P   3      -2.609   5.901 -43.571  1.00  0.00      PROB C
ATOM   4181  O   SER P   3      -2.987   5.710 -42.450  1.00  0.00      PROB O
ATOM   4182  N   ARG P   4      -3.216   6.749 -44.437  1.00  0.00      PROB N
ATOM   4183  HN  ARG P   4      -2.900   6.790 -45.382  1.00  0.00      PROB H
ATOM   4184  CA  ARG P   4      -4.433   7.480 -44.122  1.00  0.00      PROB C
ATOM   4185  HA  ARG P   4      -4.168   7.999 -43.212  1.00  0.00      PROB H
ATOM   4186  CB  ARG P   4      -4.664   8.535 -45.257  1.00  0.00      PROB C
ATOM   4187  HB1 ARG P   4      -4.555   8.112 -46.279  1.00  0.00      PROB H
ATOM   4188  HB2 ARG P   4      -3.826   9.213 -44.987  1.00  0.00      PROB H
ATOM   4189  CG  ARG P   4      -6.003   9.307 -45.177  1.00  0.00      PROB C
ATOM   4190  HG1 ARG P   4      -6.118   9.915 -44.254  1.00  0.00      PROB H
ATOM   4191  HG2 ARG P   4      -6.845   8.595 -45.316  1.00  0.00      PROB H
ATOM   4192  CD  ARG P   4      -6.136  10.234 -46.315  1.00  0.00      PROB C
ATOM   4193  HD1 ARG P   4      -6.068   9.655 -47.261  1.00  0.00      PROB H
ATOM   4194  HD2 ARG P   4      -5.332  11.001 -46.299  1.00  0.00      PROB H
ATOM   4195  NE  ARG P   4      -7.523  10.805 -46.189  1.00  0.00      PROB N
ATOM   4196  HE  ARG P   4      -8.258  10.372 -46.710  1.00  0.00      PROB H
ATOM   4197  CZ  ARG P   4      -7.947  11.703 -45.258  1.00  0.00      PROB C
ATOM   4198  NH1 ARG P   4      -7.089  12.408 -44.533  1.00  0.00      PROB N
ATOM   4199 HH11 ARG P   4      -6.132  12.281 -44.796  1.00  0.00      PROB H
ATOM   4200 HH12 ARG P   4      -7.435  12.942 -43.762  1.00  0.00      PROB H
ATOM   4201  NH2 ARG P   4      -9.210  11.998 -45.226  1.00  0.00      PROB N
ATOM   4202 HH21 ARG P   4      -9.865  11.574 -45.852  1.00  0.00      PROB H
ATOM   4203 HH22 ARG P   4      -9.556  12.514 -44.443  1.00  0.00      PROB H
ATOM   4204  C   ARG P   4      -5.567   6.476 -44.065  1.00  0.00      PROB C
ATOM   4205  O   ARG P   4      -5.813   5.749 -44.998  1.00  0.00      PROB O
ATOM   4206  N   VAL P   5      -6.290   6.407 -42.962  1.00  0.00      PROB N
ATOM   4207  HN  VAL P   5      -5.987   6.945 -42.179  1.00  0.00      PROB H
ATOM   4208  CA  VAL P   5      -7.374   5.436 -42.726  1.00  0.00      PROB C
ATOM   4209  HA  VAL P   5      -6.923   4.454 -42.734  1.00  0.00      PROB H
ATOM   4210  CB  VAL P   5      -7.991   5.542 -41.357  1.00  0.00      PROB C
ATOM   4211  HB  VAL P   5      -8.061   6.606 -41.045  1.00  0.00      PROB H
ATOM   4212  CG1 VAL P   5      -9.463   4.892 -41.178  1.00  0.00      PROB C
ATOM   4213 HG11 VAL P   5      -9.693   4.826 -40.093  1.00  0.00      PROB H
ATOM   4214 HG12 VAL P   5      -9.420   3.900 -41.677  1.00  0.00      PROB H
ATOM   4215 HG13 VAL P   5     -10.260   5.430 -41.734  1.00  0.00      PROB H
ATOM   4216  CG2 VAL P   5      -6.969   4.921 -40.334  1.00  0.00      PROB C
ATOM   4217 HG21 VAL P   5      -6.081   5.579 -40.224  1.00  0.00      PROB H
ATOM   4218 HG22 VAL P   5      -6.704   3.869 -40.576  1.00  0.00      PROB H
ATOM   4219 HG23 VAL P   5      -7.382   5.017 -39.307  1.00  0.00      PROB H
ATOM   4220  C   VAL P   5      -8.447   5.550 -43.810  1.00  0.00      PROB C
ATOM   4221  O   VAL P   5      -8.900   6.635 -44.161  1.00  0.00      PROB O
ATOM   4222  N   THR P   6      -8.854   4.390 -44.348  1.00  0.00      PROB N
ATOM   4223  HN  THR P   6      -8.472   3.515 -44.060  1.00  0.00      PROB H
ATOM   4224  CA  THR P   6      -9.688   4.223 -45.538  1.00  0.00      PROB C
ATOM   4225  HA  THR P   6      -9.111   4.684 -46.326  1.00  0.00      PROB H
ATOM   4226  CB  THR P   6      -9.866   2.813 -46.198  1.00  0.00      PROB C
ATOM   4227  HB  THR P   6      -9.017   2.696 -46.905  1.00  0.00      PROB H
ATOM   4228  OG1 THR P   6     -11.008   2.595 -47.057  1.00  0.00      PROB O
ATOM   4229  HG1 THR P   6     -10.707   1.928 -47.678  1.00  0.00      PROB H
ATOM   4230  CG2 THR P   6      -9.886   1.714 -45.281  1.00  0.00      PROB C
ATOM   4231 HG21 THR P   6     -10.723   1.630 -44.556  1.00  0.00      PROB H
ATOM   4232 HG22 THR P   6      -8.942   1.632 -44.702  1.00  0.00      PROB H
ATOM   4233 HG23 THR P   6     -10.033   0.789 -45.878  1.00  0.00      PROB H
ATOM   4234  C   THR P   6     -11.072   4.972 -45.572  1.00  0.00      PROB C
ATOM   4235  O   THR P   6     -11.796   5.052 -44.536  1.00  0.00      PROB O
ATOM   4236  N   GLU P   7     -11.381   5.563 -46.750  1.00  0.00      PROB N
ATOM   4237  HN  GLU P   7     -10.740   5.452 -47.505  1.00  0.00      PROB H
ATOM   4238  CA  GLU P   7     -12.640   6.321 -46.890  1.00  0.00      PROB C
ATOM   4239  HA  GLU P   7     -13.129   6.416 -45.932  1.00  0.00      PROB H
ATOM   4240  CB  GLU P   7     -12.185   7.666 -47.351  1.00  0.00      PROB C
ATOM   4241  HB1 GLU P   7     -13.016   8.371 -47.565  1.00  0.00      PROB H
ATOM   4242  HB2 GLU P   7     -11.593   7.496 -48.276  1.00  0.00      PROB H
ATOM   4243  CG  GLU P   7     -11.278   8.411 -46.280  1.00  0.00      PROB C
ATOM   4244  HG1 GLU P   7     -10.410   7.806 -45.940  1.00  0.00      PROB H
ATOM   4245  HG2 GLU P   7     -11.843   8.669 -45.358  1.00  0.00      PROB H
ATOM   4246  CD  GLU P   7     -10.628   9.593 -46.914  1.00  0.00      PROB C
ATOM   4247  OE1 GLU P   7     -11.298  10.697 -46.896  1.00  0.00      PROB O
ATOM   4248  OE2 GLU P   7      -9.494   9.517 -47.406  1.00  0.00      PROB O
ATOM   4249  C   GLU P   7     -13.677   5.579 -47.883  1.00  0.00      PROB C
ATOM   4250  O   GLU P   7     -14.834   6.055 -47.945  1.00  0.00      PROB O
ATOM   4251  N   ALA P   8     -13.257   4.460 -48.562  1.00  0.00      PROB N
ATOM   4252  HN  ALA P   8     -12.293   4.223 -48.466  1.00  0.00      PROB H
ATOM   4253  CA  ALA P   8     -14.051   3.497 -49.309  1.00  0.00      PROB C
ATOM   4254  HA  ALA P   8     -14.317   4.072 -50.184  1.00  0.00      PROB H
ATOM   4255  CB  ALA P   8     -13.223   2.391 -49.942  1.00  0.00      PROB C
ATOM   4256  HB1 ALA P   8     -13.823   1.843 -50.700  1.00  0.00      PROB H
ATOM   4257  HB2 ALA P   8     -12.856   1.718 -49.138  1.00  0.00      PROB H
ATOM   4258  HB3 ALA P   8     -12.361   2.908 -50.416  1.00  0.00      PROB H
ATOM   4259  C   ALA P   8     -15.256   2.795 -48.760  1.00  0.00      PROB C
ATOM   4260  O   ALA P   8     -15.488   2.800 -47.571  1.00  0.00      PROB O
ATOM   4261  N   LEU P   9     -16.111   2.206 -49.631  1.00  0.00      PROB N
ATOM   4262  HN  LEU P   9     -16.000   2.150 -50.620  1.00  0.00      PROB H
ATOM   4263  CA  LEU P   9     -17.289   1.440 -49.290  1.00  0.00      PROB C
ATOM   4264  HA  LEU P   9     -17.617   0.975 -50.208  1.00  0.00      PROB H
ATOM   4265  CB  LEU P   9     -17.008   0.257 -48.408  1.00  0.00      PROB C
ATOM   4266  HB1 LEU P   9     -17.951  -0.257 -48.123  1.00  0.00      PROB H
ATOM   4267  HB2 LEU P   9     -16.660   0.698 -47.449  1.00  0.00      PROB H
ATOM   4268  CG  LEU P   9     -15.889  -0.665 -48.855  1.00  0.00      PROB C
ATOM   4269  HG  LEU P   9     -14.975  -0.033 -48.873  1.00  0.00      PROB H
ATOM   4270  CD1 LEU P   9     -15.619  -1.903 -47.980  1.00  0.00      PROB C
ATOM   4271 HD11 LEU P   9     -14.723  -2.507 -48.236  1.00  0.00      PROB H
ATOM   4272 HD12 LEU P   9     -16.423  -2.667 -48.045  1.00  0.00      PROB H
ATOM   4273 HD13 LEU P   9     -15.374  -1.626 -46.933  1.00  0.00      PROB H
ATOM   4274  CD2 LEU P   9     -15.926  -1.166 -50.240  1.00  0.00      PROB C
ATOM   4275 HD21 LEU P   9     -14.948  -1.613 -50.519  1.00  0.00      PROB H
ATOM   4276 HD22 LEU P   9     -16.050  -0.276 -50.894  1.00  0.00      PROB H
ATOM   4277 HD23 LEU P   9     -16.725  -1.933 -50.318  1.00  0.00      PROB H
ATOM   4278  C   LEU P   9     -18.514   2.239 -48.982  1.00  0.00      PROB C
ATOM   4279  O   LEU P   9     -18.408   3.345 -48.486  1.00  0.00      PROB O
ATOM   4280  N   SER P  10     -19.617   1.613 -49.186  1.00  0.00      PROB N
ATOM   4281  HN  SER P  10     -19.555   0.682 -49.539  1.00  0.00      PROB H
ATOM   4282  CA  SER P  10     -20.959   2.070 -48.877  1.00  0.00      PROB C
ATOM   4283  HA  SER P  10     -21.240   2.756 -49.663  1.00  0.00      PROB H
ATOM   4284  CB  SER P  10     -21.964   0.876 -49.164  1.00  0.00      PROB C
ATOM   4285  HB1 SER P  10     -21.615  -0.014 -48.596  1.00  0.00      PROB H
ATOM   4286  HB2 SER P  10     -21.804   0.508 -50.200  1.00  0.00      PROB H
ATOM   4287  OG  SER P  10     -23.296   1.207 -48.794  1.00  0.00      PROB O
ATOM   4288  HG1 SER P  10     -23.295   1.257 -47.835  1.00  0.00      PROB H
ATOM   4289  C   SER P  10     -21.215   2.802 -47.589  1.00  0.00      PROB C
ATOM   4290  O   SER P  10     -20.767   2.379 -46.510  1.00  0.00      PROB O
ATOM   4291  N   LYS P  11     -21.914   3.971 -47.592  1.00  0.00      PROB N
ATOM   4292  HN  LYS P  11     -21.723   4.484 -48.426  1.00  0.00      PROB H
ATOM   4293  CA  LYS P  11     -22.475   4.478 -46.381  1.00  0.00      PROB C
ATOM   4294  HA  LYS P  11     -22.389   3.794 -45.550  1.00  0.00      PROB H
ATOM   4295  CB  LYS P  11     -21.769   5.822 -45.974  1.00  0.00      PROB C
ATOM   4296  HB1 LYS P  11     -22.253   6.213 -45.054  1.00  0.00      PROB H
ATOM   4297  HB2 LYS P  11     -21.907   6.514 -46.833  1.00  0.00      PROB H
ATOM   4298  CG  LYS P  11     -20.230   5.759 -45.763  1.00  0.00      PROB C
ATOM   4299  HG1 LYS P  11     -19.921   4.744 -45.435  1.00  0.00      PROB H
ATOM   4300  HG2 LYS P  11     -20.091   6.512 -44.959  1.00  0.00      PROB H
ATOM   4301  CD  LYS P  11     -19.461   6.352 -46.915  1.00  0.00      PROB C
ATOM   4302  HD1 LYS P  11     -19.817   7.364 -47.204  1.00  0.00      PROB H
ATOM   4303  HD2 LYS P  11     -19.369   5.716 -47.822  1.00  0.00      PROB H
ATOM   4304  CE  LYS P  11     -17.924   6.469 -46.551  1.00  0.00      PROB C
ATOM   4305  HE1 LYS P  11     -17.694   6.792 -45.514  1.00  0.00      PROB H
ATOM   4306  HE2 LYS P  11     -17.475   7.203 -47.255  1.00  0.00      PROB H
ATOM   4307  NZ  LYS P  11     -17.127   5.220 -46.777  1.00  0.00      PROB N
ATOM   4308  HZ1 LYS P  11     -16.308   5.305 -47.412  1.00  0.00      PROB H
ATOM   4309  HZ2 LYS P  11     -17.656   4.432 -47.202  1.00  0.00      PROB H
ATOM   4310  HZ3 LYS P  11     -16.890   5.047 -45.780  1.00  0.00      PROB H
ATOM   4311  C   LYS P  11     -23.965   4.609 -46.616  1.00  0.00      PROB C
ATOM   4312  O   LYS P  11     -24.679   5.384 -45.932  1.00  0.00      PROB O
ATOM   4313  N   VAL P  12     -24.483   3.902 -47.656  1.00  0.00      PROB N
ATOM   4314  HN  VAL P  12     -23.863   3.339 -48.198  1.00  0.00      PROB H
ATOM   4315  CA  VAL P  12     -25.838   4.058 -48.155  1.00  0.00      PROB C
ATOM   4316  HA  VAL P  12     -25.870   5.094 -48.461  1.00  0.00      PROB H
ATOM   4317  CB  VAL P  12     -26.008   3.268 -49.438  1.00  0.00      PROB C
ATOM   4318  HB  VAL P  12     -26.025   2.179 -49.219  1.00  0.00      PROB H
ATOM   4319  CG1 VAL P  12     -27.366   3.635 -49.943  1.00  0.00      PROB C
ATOM   4320 HG11 VAL P  12     -28.239   3.414 -49.293  1.00  0.00      PROB H
ATOM   4321 HG12 VAL P  12     -27.559   3.170 -50.933  1.00  0.00      PROB H
ATOM   4322 HG13 VAL P  12     -27.471   4.731 -50.091  1.00  0.00      PROB H
ATOM   4323  CG2 VAL P  12     -25.010   3.638 -50.489  1.00  0.00      PROB C
ATOM   4324 HG21 VAL P  12     -25.228   3.041 -51.401  1.00  0.00      PROB H
ATOM   4325 HG22 VAL P  12     -23.991   3.335 -50.167  1.00  0.00      PROB H
ATOM   4326 HG23 VAL P  12     -25.015   4.716 -50.758  1.00  0.00      PROB H
ATOM   4327  C   VAL P  12     -26.850   3.705 -47.050  1.00  0.00      PROB C
ATOM   4328  O   VAL P  12     -27.828   4.397 -46.796  1.00  0.00      PROB O
ATOM   4329  N   LYS P  13     -26.702   2.540 -46.287  1.00  0.00      PROB N
ATOM   4330  HN  LYS P  13     -25.848   2.043 -46.422  1.00  0.00      PROB H
ATOM   4331  CA  LYS P  13     -27.665   2.006 -45.304  1.00  0.00      PROB C
ATOM   4332  HA  LYS P  13     -28.637   2.329 -45.646  1.00  0.00      PROB H
ATOM   4333  CB  LYS P  13     -27.596   0.470 -45.403  1.00  0.00      PROB C
ATOM   4334  HB1 LYS P  13     -28.468  -0.031 -44.932  1.00  0.00      PROB H
ATOM   4335  HB2 LYS P  13     -26.734   0.116 -44.797  1.00  0.00      PROB H
ATOM   4336  CG  LYS P  13     -27.545  -0.122 -46.846  1.00  0.00      PROB C
ATOM   4337  HG1 LYS P  13     -27.514  -1.231 -46.791  1.00  0.00      PROB H
ATOM   4338  HG2 LYS P  13     -26.605   0.254 -47.305  1.00  0.00      PROB H
ATOM   4339  CD  LYS P  13     -28.609   0.407 -47.846  1.00  0.00      PROB C
ATOM   4340  HD1 LYS P  13     -28.500   1.511 -47.912  1.00  0.00      PROB H
ATOM   4341  HD2 LYS P  13     -29.625   0.198 -47.450  1.00  0.00      PROB H
ATOM   4342  CE  LYS P  13     -28.524  -0.185 -49.241  1.00  0.00      PROB C
ATOM   4343  HE1 LYS P  13     -27.458   0.009 -49.487  1.00  0.00      PROB H
ATOM   4344  HE2 LYS P  13     -29.225   0.310 -49.947  1.00  0.00      PROB H
ATOM   4345  NZ  LYS P  13     -28.728  -1.624 -49.310  1.00  0.00      PROB N
ATOM   4346  HZ1 LYS P  13     -28.776  -1.902 -50.311  1.00  0.00      PROB H
ATOM   4347  HZ2 LYS P  13     -29.517  -1.910 -48.695  1.00  0.00      PROB H
ATOM   4348  HZ3 LYS P  13     -27.909  -2.066 -48.845  1.00  0.00      PROB H
ATOM   4349  C   LYS P  13     -27.505   2.498 -43.915  1.00  0.00      PROB C
ATOM   4350  O   LYS P  13     -28.221   2.056 -43.010  1.00  0.00      PROB O
ATOM   4351  N   GLY P  14     -26.449   3.357 -43.665  1.00  0.00      PROB N
ATOM   4352  HN  GLY P  14     -25.825   3.561 -44.416  1.00  0.00      PROB H
ATOM   4353  CA  GLY P  14     -25.854   3.621 -42.440  1.00  0.00      PROB C
ATOM   4354  HA1 GLY P  14     -26.602   4.038 -41.782  1.00  0.00      PROB H
ATOM   4355  HA2 GLY P  14     -25.005   4.272 -42.584  1.00  0.00      PROB H
ATOM   4356  C   GLY P  14     -25.307   2.388 -41.618  1.00  0.00      PROB C
ATOM   4357  O   GLY P  14     -25.094   1.312 -42.178  1.00  0.00      PROB O
ATOM   4358  N   SER P  15     -25.094   2.568 -40.338  1.00  0.00      PROB N
ATOM   4359  HN  SER P  15     -25.334   3.384 -39.818  1.00  0.00      PROB H
ATOM   4360  CA  SER P  15     -24.564   1.510 -39.509  1.00  0.00      PROB C
ATOM   4361  HA  SER P  15     -24.659   0.530 -39.954  1.00  0.00      PROB H
ATOM   4362  CB  SER P  15     -23.028   1.649 -39.137  1.00  0.00      PROB C
ATOM   4363  HB1 SER P  15     -23.038   2.665 -38.689  1.00  0.00      PROB H
ATOM   4364  HB2 SER P  15     -22.434   1.632 -40.076  1.00  0.00      PROB H
ATOM   4365  OG  SER P  15     -22.607   0.752 -38.163  1.00  0.00      PROB O
ATOM   4366  HG1 SER P  15     -21.666   0.652 -38.326  1.00  0.00      PROB H
ATOM   4367  C   SER P  15     -25.342   1.585 -38.247  1.00  0.00      PROB C
ATOM   4368  O   SER P  15     -25.481   2.618 -37.580  1.00  0.00      PROB O
ATOM   4369  N   MET P  16     -25.933   0.499 -37.772  1.00  0.00      PROB N
ATOM   4370  HN  MET P  16     -25.813  -0.391 -38.204  1.00  0.00      PROB H
ATOM   4371  CA  MET P  16     -26.789   0.403 -36.629  1.00  0.00      PROB C
ATOM   4372  HA  MET P  16     -27.525   1.160 -36.852  1.00  0.00      PROB H
ATOM   4373  CB  MET P  16     -27.482  -1.035 -36.557  1.00  0.00      PROB C
ATOM   4374  HB1 MET P  16     -26.727  -1.795 -36.263  1.00  0.00      PROB H
ATOM   4375  HB2 MET P  16     -27.801  -1.216 -37.606  1.00  0.00      PROB H
ATOM   4376  CG  MET P  16     -28.741  -1.169 -35.614  1.00  0.00      PROB C
ATOM   4377  HG1 MET P  16     -28.371  -0.919 -34.597  1.00  0.00      PROB H
ATOM   4378  HG2 MET P  16     -29.083  -2.224 -35.539  1.00  0.00      PROB H
ATOM   4379  SD  MET P  16     -30.177  -0.125 -36.031  1.00  0.00      PROB S
ATOM   4380  CE  MET P  16     -31.134  -0.626 -34.623  1.00  0.00      PROB C
ATOM   4381  HE1 MET P  16     -32.196  -0.300 -34.624  1.00  0.00      PROB H
ATOM   4382  HE2 MET P  16     -30.701  -0.330 -33.644  1.00  0.00      PROB H
ATOM   4383  HE3 MET P  16     -31.245  -1.725 -34.495  1.00  0.00      PROB H
ATOM   4384  C   MET P  16     -26.069   0.770 -35.306  1.00  0.00      PROB C
ATOM   4385  O   MET P  16     -26.550   1.630 -34.596  1.00  0.00      PROB O
ATOM   4386  N   GLY P  17     -24.881   0.202 -34.945  1.00  0.00      PROB N
ATOM   4387  HN  GLY P  17     -24.456  -0.414 -35.603  1.00  0.00      PROB H
ATOM   4388  CA  GLY P  17     -24.214   0.413 -33.659  1.00  0.00      PROB C
ATOM   4389  HA1 GLY P  17     -23.904   1.448 -33.675  1.00  0.00      PROB H
ATOM   4390  HA2 GLY P  17     -23.373  -0.263 -33.702  1.00  0.00      PROB H
ATOM   4391  C   GLY P  17     -24.974   0.080 -32.433  1.00  0.00      PROB C
ATOM   4392  O   GLY P  17     -26.062  -0.484 -32.389  1.00  0.00      PROB O
ATOM   4393  N   SER P  18     -24.486   0.443 -31.225  1.00  0.00      PROB N
ATOM   4394  HN  SER P  18     -23.594   0.864 -31.083  1.00  0.00      PROB H
ATOM   4395  CA  SER P  18     -25.335   0.196 -30.096  1.00  0.00      PROB C
ATOM   4396  HA  SER P  18     -26.381   0.233 -30.362  1.00  0.00      PROB H
ATOM   4397  CB  SER P  18     -25.199  -1.251 -29.507  1.00  0.00      PROB C
ATOM   4398  HB1 SER P  18     -24.103  -1.311 -29.335  1.00  0.00      PROB H
ATOM   4399  HB2 SER P  18     -25.507  -2.030 -30.237  1.00  0.00      PROB H
ATOM   4400  OG  SER P  18     -25.892  -1.544 -28.280  1.00  0.00      PROB O
ATOM   4401  HG1 SER P  18     -25.970  -2.499 -28.220  1.00  0.00      PROB H
ATOM   4402  C   SER P  18     -25.110   1.263 -29.052  1.00  0.00      PROB C
ATOM   4403  O   SER P  18     -24.012   1.842 -29.066  1.00  0.00      PROB O
ATOM   4404  N   HSD P  19     -26.054   1.624 -28.196  1.00  0.00      PROB N
ATOM   4405  HN  HSD P  19     -26.979   1.284 -28.341  1.00  0.00      PROB H
ATOM   4406  CA  HSD P  19     -25.851   2.602 -27.126  1.00  0.00      PROB C
ATOM   4407  HA  HSD P  19     -25.237   3.366 -27.580  1.00  0.00      PROB H
ATOM   4408  CB  HSD P  19     -27.179   3.276 -26.693  1.00  0.00      PROB C
ATOM   4409  HB1 HSD P  19     -27.921   2.559 -26.281  1.00  0.00      PROB H
ATOM   4410  HB2 HSD P  19     -27.620   3.708 -27.617  1.00  0.00      PROB H
ATOM   4411  ND1 HSD P  19     -27.169   5.738 -26.007  1.00  0.00      PROB N
ATOM   4412  HD1 HSD P  19     -26.778   6.153 -26.829  1.00  0.00      PROB H
ATOM   4413  CG  HSD P  19     -27.229   4.395 -25.676  1.00  0.00      PROB C
ATOM   4414  CE1 HSD P  19     -27.706   6.460 -24.998  1.00  0.00      PROB C
ATOM   4415  HE1 HSD P  19     -27.650   7.533 -24.816  1.00  0.00      PROB H
ATOM   4416  NE2 HSD P  19     -28.180   5.668 -24.007  1.00  0.00      PROB N
ATOM   4417  CD2 HSD P  19     -27.803   4.402 -24.439  1.00  0.00      PROB C
ATOM   4418  HD2 HSD P  19     -28.015   3.500 -23.879  1.00  0.00      PROB H
ATOM   4419  C   HSD P  19     -25.194   1.920 -25.947  1.00  0.00      PROB C
ATOM   4420  O   HSD P  19     -25.512   0.812 -25.598  1.00  0.00      PROB O
ATOM   4421  N   GLU P  20     -24.248   2.652 -25.293  1.00  0.00      PROB N
ATOM   4422  HN  GLU P  20     -24.163   3.571 -25.672  1.00  0.00      PROB H
ATOM   4423  CA  GLU P  20     -23.465   2.275 -24.189  1.00  0.00      PROB C
ATOM   4424  HA  GLU P  20     -22.868   3.120 -23.881  1.00  0.00      PROB H
ATOM   4425  CB  GLU P  20     -24.303   1.987 -22.884  1.00  0.00      PROB C
ATOM   4426  HB1 GLU P  20     -23.566   1.738 -22.090  1.00  0.00      PROB H
ATOM   4427  HB2 GLU P  20     -25.101   1.234 -23.062  1.00  0.00      PROB H
ATOM   4428  CG  GLU P  20     -24.969   3.298 -22.391  1.00  0.00      PROB C
ATOM   4429  HG1 GLU P  20     -25.739   3.631 -23.119  1.00  0.00      PROB H
ATOM   4430  HG2 GLU P  20     -24.081   3.958 -22.296  1.00  0.00      PROB H
ATOM   4431  CD  GLU P  20     -25.668   3.126 -21.045  1.00  0.00      PROB C
ATOM   4432  OE1 GLU P  20     -24.957   2.818 -20.031  1.00  0.00      PROB O
ATOM   4433  OE2 GLU P  20     -26.876   3.443 -20.853  1.00  0.00      PROB O
ATOM   4434  C   GLU P  20     -22.395   1.130 -24.488  1.00  0.00      PROB C
ATOM   4435  O   GLU P  20     -22.744  -0.062 -24.667  1.00  0.00      PROB O
ATOM   4436  N   ARG P  21     -21.118   1.496 -24.497  1.00  0.00      PROB N
ATOM   4437  HN  ARG P  21     -20.864   2.461 -24.505  1.00  0.00      PROB H
ATOM   4438  CA  ARG P  21     -20.007   0.648 -24.737  1.00  0.00      PROB C
ATOM   4439  HA  ARG P  21     -20.299  -0.126 -25.432  1.00  0.00      PROB H
ATOM   4440  CB  ARG P  21     -18.803   1.446 -25.293  1.00  0.00      PROB C
ATOM   4441  HB1 ARG P  21     -17.936   0.769 -25.447  1.00  0.00      PROB H
ATOM   4442  HB2 ARG P  21     -18.572   2.288 -24.606  1.00  0.00      PROB H
ATOM   4443  CG  ARG P  21     -19.079   2.199 -26.620  1.00  0.00      PROB C
ATOM   4444  HG1 ARG P  21     -18.112   2.569 -27.024  1.00  0.00      PROB H
ATOM   4445  HG2 ARG P  21     -19.724   3.072 -26.387  1.00  0.00      PROB H
ATOM   4446  CD  ARG P  21     -20.065   1.468 -27.642  1.00  0.00      PROB C
ATOM   4447  HD1 ARG P  21     -20.070   2.202 -28.476  1.00  0.00      PROB H
ATOM   4448  HD2 ARG P  21     -21.091   1.203 -27.311  1.00  0.00      PROB H
ATOM   4449  NE  ARG P  21     -19.323   0.325 -28.189  1.00  0.00      PROB N
ATOM   4450  HE  ARG P  21     -18.326   0.408 -28.212  1.00  0.00      PROB H
ATOM   4451  CZ  ARG P  21     -19.690  -0.435 -29.220  1.00  0.00      PROB C
ATOM   4452  NH1 ARG P  21     -20.979  -0.545 -29.534  1.00  0.00      PROB N
ATOM   4453 HH11 ARG P  21     -21.728  -0.189 -28.977  1.00  0.00      PROB H
ATOM   4454 HH12 ARG P  21     -21.260  -0.999 -30.380  1.00  0.00      PROB H
ATOM   4455  NH2 ARG P  21     -18.770  -1.146 -29.847  1.00  0.00      PROB N
ATOM   4456 HH21 ARG P  21     -17.928  -1.028 -29.321  1.00  0.00      PROB H
ATOM   4457 HH22 ARG P  21     -19.103  -1.993 -30.261  1.00  0.00      PROB H
ATOM   4458  C   ARG P  21     -19.588   0.054 -23.387  1.00  0.00      PROB C
ATOM   4459  O   ARG P  21     -20.026   0.416 -22.270  1.00  0.00      PROB O
ATOM   4460  N   HSD P  22     -18.764  -1.037 -23.468  1.00  0.00      PROB N
ATOM   4461  HN  HSD P  22     -18.628  -1.401 -24.386  1.00  0.00      PROB H
ATOM   4462  CA  HSD P  22     -18.291  -1.799 -22.413  1.00  0.00      PROB C
ATOM   4463  HA  HSD P  22     -19.097  -1.924 -21.706  1.00  0.00      PROB H
ATOM   4464  CB  HSD P  22     -17.744  -3.166 -22.833  1.00  0.00      PROB C
ATOM   4465  HB1 HSD P  22     -16.732  -3.507 -22.529  1.00  0.00      PROB H
ATOM   4466  HB2 HSD P  22     -17.503  -2.944 -23.895  1.00  0.00      PROB H
ATOM   4467  ND1 HSD P  22     -18.953  -5.139 -21.716  1.00  0.00      PROB N
ATOM   4468  HD1 HSD P  22     -18.299  -5.573 -21.095  1.00  0.00      PROB H
ATOM   4469  CG  HSD P  22     -18.800  -4.158 -22.715  1.00  0.00      PROB C
ATOM   4470  CE1 HSD P  22     -20.129  -5.742 -21.923  1.00  0.00      PROB C
ATOM   4471  HE1 HSD P  22     -20.521  -6.369 -21.123  1.00  0.00      PROB H
ATOM   4472  NE2 HSD P  22     -20.798  -5.186 -22.946  1.00  0.00      PROB N
ATOM   4473  CD2 HSD P  22     -19.947  -4.212 -23.474  1.00  0.00      PROB C
ATOM   4474  HD2 HSD P  22     -20.484  -3.628 -24.212  1.00  0.00      PROB H
ATOM   4475  C   HSD P  22     -17.085  -1.142 -21.585  1.00  0.00      PROB C
ATOM   4476  O   HSD P  22     -16.003  -0.954 -22.125  1.00  0.00      PROB O
ATOM   4477  N   ALA P  23     -17.451  -0.678 -20.347  1.00  0.00      PROB N
ATOM   4478  HN  ALA P  23     -18.399  -0.719 -20.041  1.00  0.00      PROB H
ATOM   4479  CA  ALA P  23     -16.576  -0.117 -19.270  1.00  0.00      PROB C
ATOM   4480  HA  ALA P  23     -15.861   0.546 -19.735  1.00  0.00      PROB H
ATOM   4481  CB  ALA P  23     -17.344   0.772 -18.313  1.00  0.00      PROB C
ATOM   4482  HB1 ALA P  23     -18.261   0.263 -17.947  1.00  0.00      PROB H
ATOM   4483  HB2 ALA P  23     -17.685   1.608 -18.960  1.00  0.00      PROB H
ATOM   4484  HB3 ALA P  23     -16.669   1.186 -17.534  1.00  0.00      PROB H
ATOM   4485  C   ALA P  23     -15.709  -1.097 -18.571  1.00  0.00      PROB C
ATOM   4486  O   ALA P  23     -16.152  -2.195 -18.241  1.00  0.00      PROB O
ATOM   4487  N   LEU P  24     -14.417  -0.607 -18.242  1.00  0.00      PROB N
ATOM   4488  HN  LEU P  24     -14.118   0.240 -18.675  1.00  0.00      PROB H
ATOM   4489  CA  LEU P  24     -13.355  -1.278 -17.583  1.00  0.00      PROB C
ATOM   4490  HA  LEU P  24     -13.024  -2.066 -18.243  1.00  0.00      PROB H
ATOM   4491  CB  LEU P  24     -12.190  -0.327 -17.431  1.00  0.00      PROB C
ATOM   4492  HB1 LEU P  24     -12.610   0.636 -17.070  1.00  0.00      PROB H
ATOM   4493  HB2 LEU P  24     -11.626  -0.201 -18.379  1.00  0.00      PROB H
ATOM   4494  CG  LEU P  24     -11.100  -0.839 -16.441  1.00  0.00      PROB C
ATOM   4495  HG  LEU P  24     -11.479  -0.929 -15.400  1.00  0.00      PROB H
ATOM   4496  CD1 LEU P  24     -10.361  -2.080 -16.984  1.00  0.00      PROB C
ATOM   4497 HD11 LEU P  24     -11.110  -2.899 -16.927  1.00  0.00      PROB H
ATOM   4498 HD12 LEU P  24      -9.400  -2.381 -16.517  1.00  0.00      PROB H
ATOM   4499 HD13 LEU P  24     -10.030  -1.899 -18.029  1.00  0.00      PROB H
ATOM   4500  CD2 LEU P  24     -10.052   0.205 -16.319  1.00  0.00      PROB C
ATOM   4501 HD21 LEU P  24      -9.161  -0.196 -15.791  1.00  0.00      PROB H
ATOM   4502 HD22 LEU P  24     -10.423   1.114 -15.799  1.00  0.00      PROB H
ATOM   4503 HD23 LEU P  24      -9.637   0.429 -17.325  1.00  0.00      PROB H
ATOM   4504  C   LEU P  24     -13.847  -1.954 -16.249  1.00  0.00      PROB C
ATOM   4505  O   LEU P  24     -13.527  -3.155 -16.196  1.00  0.00      PROB O
ATOM   4506  N   PRO P  25     -14.618  -1.446 -15.282  1.00  0.00      PROB N
ATOM   4507  CD  PRO P  25     -15.122  -0.079 -15.279  1.00  0.00      PROB C
ATOM   4508  HD1 PRO P  25     -16.107  -0.123 -15.792  1.00  0.00      PROB H
ATOM   4509  HD2 PRO P  25     -14.433   0.634 -15.780  1.00  0.00      PROB H
ATOM   4510  CA  PRO P  25     -15.206  -2.224 -14.270  1.00  0.00      PROB C
ATOM   4511  HA  PRO P  25     -14.362  -2.674 -13.767  1.00  0.00      PROB H
ATOM   4512  CB  PRO P  25     -15.945  -1.150 -13.377  1.00  0.00      PROB C
ATOM   4513  HB1 PRO P  25     -15.850  -1.411 -12.301  1.00  0.00      PROB H
ATOM   4514  HB2 PRO P  25     -17.046  -1.220 -13.502  1.00  0.00      PROB H
ATOM   4515  CG  PRO P  25     -15.380   0.162 -13.785  1.00  0.00      PROB C
ATOM   4516  HG1 PRO P  25     -16.106   0.978 -13.583  1.00  0.00      PROB H
ATOM   4517  HG2 PRO P  25     -14.438   0.396 -13.244  1.00  0.00      PROB H
ATOM   4518  C   PRO P  25     -15.949  -3.489 -14.629  1.00  0.00      PROB C
ATOM   4519  O   PRO P  25     -15.789  -4.422 -13.842  1.00  0.00      PROB O
ATOM   4520  N   GLY P  26     -16.754  -3.548 -15.662  1.00  0.00      PROB N
ATOM   4521  HN  GLY P  26     -16.930  -2.798 -16.295  1.00  0.00      PROB H
ATOM   4522  CA  GLY P  26     -17.240  -4.868 -16.125  1.00  0.00      PROB C
ATOM   4523  HA1 GLY P  26     -18.113  -4.536 -16.668  1.00  0.00      PROB H
ATOM   4524  HA2 GLY P  26     -17.560  -5.497 -15.308  1.00  0.00      PROB H
ATOM   4525  C   GLY P  26     -16.347  -5.741 -16.904  1.00  0.00      PROB C
ATOM   4526  O   GLY P  26     -16.489  -6.951 -16.861  1.00  0.00      PROB O
ATOM   4527  N   VAL P  27     -15.265  -5.225 -17.591  1.00  0.00      PROB N
ATOM   4528  HN  VAL P  27     -15.264  -4.235 -17.711  1.00  0.00      PROB H
ATOM   4529  CA  VAL P  27     -14.210  -5.961 -18.164  1.00  0.00      PROB C
ATOM   4530  HA  VAL P  27     -14.686  -6.696 -18.796  1.00  0.00      PROB H
ATOM   4531  CB  VAL P  27     -13.213  -5.139 -18.932  1.00  0.00      PROB C
ATOM   4532  HB  VAL P  27     -12.911  -4.205 -18.411  1.00  0.00      PROB H
ATOM   4533  CG1 VAL P  27     -12.029  -5.957 -19.340  1.00  0.00      PROB C
ATOM   4534 HG11 VAL P  27     -12.328  -6.981 -19.651  1.00  0.00      PROB H
ATOM   4535 HG12 VAL P  27     -11.243  -5.843 -18.564  1.00  0.00      PROB H
ATOM   4536 HG13 VAL P  27     -11.586  -5.531 -20.266  1.00  0.00      PROB H
ATOM   4537  CG2 VAL P  27     -13.918  -4.717 -20.198  1.00  0.00      PROB C
ATOM   4538 HG21 VAL P  27     -14.739  -3.993 -20.006  1.00  0.00      PROB H
ATOM   4539 HG22 VAL P  27     -14.373  -5.533 -20.799  1.00  0.00      PROB H
ATOM   4540 HG23 VAL P  27     -13.204  -4.210 -20.881  1.00  0.00      PROB H
ATOM   4541  C   VAL P  27     -13.467  -6.729 -17.083  1.00  0.00      PROB C
ATOM   4542  O   VAL P  27     -13.431  -7.948 -17.192  1.00  0.00      PROB O
ATOM   4543  N   ILE P  28     -13.125  -6.116 -15.956  1.00  0.00      PROB N
ATOM   4544  HN  ILE P  28     -13.157  -5.123 -16.035  1.00  0.00      PROB H
ATOM   4545  CA  ILE P  28     -12.498  -6.667 -14.786  1.00  0.00      PROB C
ATOM   4546  HA  ILE P  28     -11.687  -7.326 -15.062  1.00  0.00      PROB H
ATOM   4547  CB  ILE P  28     -12.161  -5.529 -13.745  1.00  0.00      PROB C
ATOM   4548  HB  ILE P  28     -13.066  -4.925 -13.518  1.00  0.00      PROB H
ATOM   4549  CG2 ILE P  28     -11.712  -6.074 -12.365  1.00  0.00      PROB C
ATOM   4550 HG21 ILE P  28     -11.277  -5.270 -11.733  1.00  0.00      PROB H
ATOM   4551 HG22 ILE P  28     -10.974  -6.903 -12.410  1.00  0.00      PROB H
ATOM   4552 HG23 ILE P  28     -12.530  -6.426 -11.702  1.00  0.00      PROB H
ATOM   4553  CG1 ILE P  28     -11.049  -4.749 -14.352  1.00  0.00      PROB C
ATOM   4554 HG11 ILE P  28     -10.656  -3.898 -13.758  1.00  0.00      PROB H
ATOM   4555 HG12 ILE P  28     -11.454  -4.277 -15.273  1.00  0.00      PROB H
ATOM   4556  CD  ILE P  28      -9.915  -5.625 -14.956  1.00  0.00      PROB C
ATOM   4557  HD1 ILE P  28      -9.711  -6.546 -14.368  1.00  0.00      PROB H
ATOM   4558  HD2 ILE P  28      -8.986  -5.023 -14.859  1.00  0.00      PROB H
ATOM   4559  HD3 ILE P  28     -10.145  -5.897 -16.008  1.00  0.00      PROB H
ATOM   4560  C   ILE P  28     -13.460  -7.547 -14.061  1.00  0.00      PROB C
ATOM   4561  O   ILE P  28     -13.140  -8.671 -13.632  1.00  0.00      PROB O
ATOM   4562  N   GLY P  29     -14.740  -7.135 -13.894  1.00  0.00      PROB N
ATOM   4563  HN  GLY P  29     -15.016  -6.194 -14.074  1.00  0.00      PROB H
ATOM   4564  CA  GLY P  29     -15.609  -8.023 -13.150  1.00  0.00      PROB C
ATOM   4565  HA1 GLY P  29     -16.521  -7.454 -13.049  1.00  0.00      PROB H
ATOM   4566  HA2 GLY P  29     -15.198  -8.342 -12.203  1.00  0.00      PROB H
ATOM   4567  C   GLY P  29     -16.005  -9.297 -13.855  1.00  0.00      PROB C
ATOM   4568  O   GLY P  29     -16.271 -10.370 -13.221  1.00  0.00      PROB O
ATOM   4569  N   ASP P  30     -16.226  -9.171 -15.140  1.00  0.00      PROB N
ATOM   4570  HN  ASP P  30     -15.916  -8.365 -15.638  1.00  0.00      PROB H
ATOM   4571  CA  ASP P  30     -16.628 -10.295 -16.006  1.00  0.00      PROB C
ATOM   4572  HA  ASP P  30     -17.402 -10.770 -15.422  1.00  0.00      PROB H
ATOM   4573  CB  ASP P  30     -17.162  -9.850 -17.414  1.00  0.00      PROB C
ATOM   4574  HB1 ASP P  30     -16.320  -9.613 -18.098  1.00  0.00      PROB H
ATOM   4575  HB2 ASP P  30     -17.729  -8.899 -17.317  1.00  0.00      PROB H
ATOM   4576  CG  ASP P  30     -18.167 -10.782 -18.101  1.00  0.00      PROB C
ATOM   4577  OD1 ASP P  30     -18.305 -12.006 -17.744  1.00  0.00      PROB O
ATOM   4578  OD2 ASP P  30     -18.673 -10.310 -19.144  1.00  0.00      PROB O
ATOM   4579  C   ASP P  30     -15.518 -11.246 -16.153  1.00  0.00      PROB C
ATOM   4580  O   ASP P  30     -15.730 -12.465 -16.176  1.00  0.00      PROB O
ATOM   4581  N   ASP P  31     -14.304 -10.733 -16.279  1.00  0.00      PROB N
ATOM   4582  HN  ASP P  31     -14.140  -9.753 -16.198  1.00  0.00      PROB H
ATOM   4583  CA  ASP P  31     -13.018 -11.456 -16.371  1.00  0.00      PROB C
ATOM   4584  HA  ASP P  31     -13.069 -12.078 -17.252  1.00  0.00      PROB H
ATOM   4585  CB  ASP P  31     -11.955 -10.348 -16.679  1.00  0.00      PROB C
ATOM   4586  HB1 ASP P  31     -12.014  -9.520 -15.942  1.00  0.00      PROB H
ATOM   4587  HB2 ASP P  31     -12.120  -9.842 -17.655  1.00  0.00      PROB H
ATOM   4588  CG  ASP P  31     -10.544 -10.785 -16.753  1.00  0.00      PROB C
ATOM   4589  OD1 ASP P  31      -9.706 -10.236 -16.045  1.00  0.00      PROB O
ATOM   4590  OD2 ASP P  31     -10.202 -11.638 -17.614  1.00  0.00      PROB O
ATOM   4591  C   ASP P  31     -12.723 -12.165 -15.049  1.00  0.00      PROB C
ATOM   4592  O   ASP P  31     -12.304 -13.320 -14.995  1.00  0.00      PROB O
ATOM   4593  N   LEU P  32     -13.128 -11.541 -13.926  1.00  0.00      PROB N
ATOM   4594  HN  LEU P  32     -13.327 -10.565 -13.975  1.00  0.00      PROB H
ATOM   4595  CA  LEU P  32     -13.048 -12.003 -12.543  1.00  0.00      PROB C
ATOM   4596  HA  LEU P  32     -12.057 -12.379 -12.337  1.00  0.00      PROB H
ATOM   4597  CB  LEU P  32     -13.157 -10.959 -11.481  1.00  0.00      PROB C
ATOM   4598  HB1 LEU P  32     -14.123 -10.421 -11.590  1.00  0.00      PROB H
ATOM   4599  HB2 LEU P  32     -12.283 -10.279 -11.567  1.00  0.00      PROB H
ATOM   4600  CG  LEU P  32     -13.161 -11.489 -10.049  1.00  0.00      PROB C
ATOM   4601  HG  LEU P  32     -14.008 -12.204  -9.979  1.00  0.00      PROB H
ATOM   4602  CD1 LEU P  32     -11.863 -12.169  -9.603  1.00  0.00      PROB C
ATOM   4603 HD11 LEU P  32     -11.117 -11.346  -9.599  1.00  0.00      PROB H
ATOM   4604 HD12 LEU P  32     -11.698 -13.035 -10.278  1.00  0.00      PROB H
ATOM   4605 HD13 LEU P  32     -11.991 -12.601  -8.587  1.00  0.00      PROB H
ATOM   4606  CD2 LEU P  32     -13.535 -10.444  -9.070  1.00  0.00      PROB C
ATOM   4607 HD21 LEU P  32     -14.156 -10.810  -8.224  1.00  0.00      PROB H
ATOM   4608 HD22 LEU P  32     -13.998  -9.488  -9.397  1.00  0.00      PROB H
ATOM   4609 HD23 LEU P  32     -12.522 -10.123  -8.745  1.00  0.00      PROB H
ATOM   4610  C   LEU P  32     -13.901 -13.215 -12.278  1.00  0.00      PROB C
ATOM   4611  O   LEU P  32     -13.389 -14.107 -11.515  1.00  0.00      PROB O
ATOM   4612  N   LEU P  33     -15.146 -13.334 -12.827  1.00  0.00      PROB N
ATOM   4613  HN  LEU P  33     -15.548 -12.540 -13.277  1.00  0.00      PROB H
ATOM   4614  CA  LEU P  33     -16.154 -14.253 -12.323  1.00  0.00      PROB C
ATOM   4615  HA  LEU P  33     -15.793 -14.749 -11.434  1.00  0.00      PROB H
ATOM   4616  CB  LEU P  33     -17.395 -13.566 -12.095  1.00  0.00      PROB C
ATOM   4617  HB1 LEU P  33     -18.194 -14.274 -11.788  1.00  0.00      PROB H
ATOM   4618  HB2 LEU P  33     -17.661 -13.078 -13.057  1.00  0.00      PROB H
ATOM   4619  CG  LEU P  33     -17.446 -12.574 -10.910  1.00  0.00      PROB C
ATOM   4620  HG  LEU P  33     -16.745 -11.751 -11.165  1.00  0.00      PROB H
ATOM   4621  CD1 LEU P  33     -18.826 -11.872 -10.682  1.00  0.00      PROB C
ATOM   4622 HD11 LEU P  33     -19.580 -12.670 -10.514  1.00  0.00      PROB H
ATOM   4623 HD12 LEU P  33     -18.918 -11.298 -11.629  1.00  0.00      PROB H
ATOM   4624 HD13 LEU P  33     -18.771 -11.133  -9.854  1.00  0.00      PROB H
ATOM   4625  CD2 LEU P  33     -16.951 -13.156  -9.633  1.00  0.00      PROB C
ATOM   4626 HD21 LEU P  33     -17.335 -14.181  -9.442  1.00  0.00      PROB H
ATOM   4627 HD22 LEU P  33     -17.361 -12.533  -8.809  1.00  0.00      PROB H
ATOM   4628 HD23 LEU P  33     -15.850 -13.288  -9.561  1.00  0.00      PROB H
ATOM   4629  C   LEU P  33     -16.436 -15.358 -13.322  1.00  0.00      PROB C
ATOM   4630  O   LEU P  33     -17.053 -16.288 -12.943  1.00  0.00      PROB O
ATOM   4631  N   ARG P  34     -15.922 -15.214 -14.531  1.00  0.00      PROB N
ATOM   4632  HN  ARG P  34     -15.376 -14.381 -14.573  1.00  0.00      PROB H
ATOM   4633  CA  ARG P  34     -15.827 -16.209 -15.583  1.00  0.00      PROB C
ATOM   4634  HA  ARG P  34     -16.805 -16.258 -16.037  1.00  0.00      PROB H
ATOM   4635  CB  ARG P  34     -14.758 -15.748 -16.580  1.00  0.00      PROB C
ATOM   4636  HB1 ARG P  34     -13.780 -15.523 -16.103  1.00  0.00      PROB H
ATOM   4637  HB2 ARG P  34     -15.018 -14.780 -17.058  1.00  0.00      PROB H
ATOM   4638  CG  ARG P  34     -14.524 -16.772 -17.721  1.00  0.00      PROB C
ATOM   4639  HG1 ARG P  34     -14.195 -17.689 -17.186  1.00  0.00      PROB H
ATOM   4640  HG2 ARG P  34     -13.620 -16.518 -18.314  1.00  0.00      PROB H
ATOM   4641  CD  ARG P  34     -15.756 -17.149 -18.557  1.00  0.00      PROB C
ATOM   4642  HD1 ARG P  34     -15.928 -16.313 -19.268  1.00  0.00      PROB H
ATOM   4643  HD2 ARG P  34     -16.589 -17.423 -17.875  1.00  0.00      PROB H
ATOM   4644  NE  ARG P  34     -15.328 -18.400 -19.320  1.00  0.00      PROB N
ATOM   4645  HE  ARG P  34     -14.448 -18.520 -19.779  1.00  0.00      PROB H
ATOM   4646  CZ  ARG P  34     -16.214 -19.392 -19.635  1.00  0.00      PROB C
ATOM   4647  NH1 ARG P  34     -17.435 -19.413 -19.139  1.00  0.00      PROB N
ATOM   4648 HH11 ARG P  34     -17.768 -18.722 -18.497  1.00  0.00      PROB H
ATOM   4649 HH12 ARG P  34     -17.987 -20.236 -19.274  1.00  0.00      PROB H
ATOM   4650  NH2 ARG P  34     -15.793 -20.452 -20.371  1.00  0.00      PROB N
ATOM   4651 HH21 ARG P  34     -14.882 -20.371 -20.775  1.00  0.00      PROB H
ATOM   4652 HH22 ARG P  34     -16.404 -21.197 -20.636  1.00  0.00      PROB H
ATOM   4653  C   ARG P  34     -15.673 -17.592 -15.071  1.00  0.00      PROB C
ATOM   4654  O   ARG P  34     -16.693 -18.313 -15.028  1.00  0.00      PROB O
ATOM   4655  N   PHE P  35     -14.487 -17.881 -14.493  1.00  0.00      PROB N
ATOM   4656  HN  PHE P  35     -13.717 -17.253 -14.569  1.00  0.00      PROB H
ATOM   4657  CA  PHE P  35     -14.230 -19.150 -13.753  1.00  0.00      PROB C
ATOM   4658  HA  PHE P  35     -15.078 -19.818 -13.798  1.00  0.00      PROB H
ATOM   4659  CB  PHE P  35     -12.982 -19.737 -14.371  1.00  0.00      PROB C
ATOM   4660  HB1 PHE P  35     -12.750 -20.715 -13.898  1.00  0.00      PROB H
ATOM   4661  HB2 PHE P  35     -12.034 -19.160 -14.315  1.00  0.00      PROB H
ATOM   4662  CG  PHE P  35     -13.098 -20.077 -15.858  1.00  0.00      PROB C
ATOM   4663  CD1 PHE P  35     -12.151 -19.539 -16.746  1.00  0.00      PROB C
ATOM   4664  HD1 PHE P  35     -11.555 -18.690 -16.446  1.00  0.00      PROB H
ATOM   4665  CE1 PHE P  35     -12.156 -19.922 -18.099  1.00  0.00      PROB C
ATOM   4666  HE1 PHE P  35     -11.516 -19.425 -18.814  1.00  0.00      PROB H
ATOM   4667  CZ  PHE P  35     -13.059 -20.936 -18.583  1.00  0.00      PROB C
ATOM   4668  HZ  PHE P  35     -12.975 -21.306 -19.594  1.00  0.00      PROB H
ATOM   4669  CD2 PHE P  35     -14.076 -20.949 -16.327  1.00  0.00      PROB C
ATOM   4670  HD2 PHE P  35     -14.855 -21.275 -15.655  1.00  0.00      PROB H
ATOM   4671  CE2 PHE P  35     -14.053 -21.429 -17.670  1.00  0.00      PROB C
ATOM   4672  HE2 PHE P  35     -14.791 -22.038 -18.170  1.00  0.00      PROB H
ATOM   4673  C   PHE P  35     -13.950 -18.904 -12.272  1.00  0.00      PROB C
ATOM   4674  O   PHE P  35     -13.433 -19.814 -11.559  1.00  0.00      PROB O
ATOM   4675  N   GLY P  36     -14.271 -17.634 -11.744  1.00  0.00      PROB N
ATOM   4676  HN  GLY P  36     -14.789 -16.985 -12.296  1.00  0.00      PROB H
ATOM   4677  CA  GLY P  36     -13.769 -17.249 -10.442  1.00  0.00      PROB C
ATOM   4678  HA1 GLY P  36     -13.891 -16.179 -10.369  1.00  0.00      PROB H
ATOM   4679  HA2 GLY P  36     -12.822 -17.740 -10.275  1.00  0.00      PROB H
ATOM   4680  C   GLY P  36     -14.606 -17.653  -9.269  1.00  0.00      PROB C
ATOM   4681  O   GLY P  36     -14.276 -17.396  -8.123  1.00  0.00      PROB O
ATOM   4682  N   LYS P  37     -15.871 -18.104  -9.516  1.00  0.00      PROB N
ATOM   4683  HN  LYS P  37     -16.057 -18.265 -10.482  1.00  0.00      PROB H
ATOM   4684  CA  LYS P  37     -17.009 -18.289  -8.605  1.00  0.00      PROB C
ATOM   4685  HA  LYS P  37     -16.991 -17.354  -8.065  1.00  0.00      PROB H
ATOM   4686  CB  LYS P  37     -18.356 -18.515  -9.380  1.00  0.00      PROB C
ATOM   4687  HB1 LYS P  37     -19.136 -18.966  -8.730  1.00  0.00      PROB H
ATOM   4688  HB2 LYS P  37     -18.117 -19.236 -10.191  1.00  0.00      PROB H
ATOM   4689  CG  LYS P  37     -18.990 -17.195  -9.905  1.00  0.00      PROB C
ATOM   4690  HG1 LYS P  37     -18.250 -16.687 -10.559  1.00  0.00      PROB H
ATOM   4691  HG2 LYS P  37     -18.997 -16.502  -9.036  1.00  0.00      PROB H
ATOM   4692  CD  LYS P  37     -20.401 -17.327 -10.523  1.00  0.00      PROB C
ATOM   4693  HD1 LYS P  37     -20.895 -16.339 -10.641  1.00  0.00      PROB H
ATOM   4694  HD2 LYS P  37     -20.957 -17.816  -9.694  1.00  0.00      PROB H
ATOM   4695  CE  LYS P  37     -20.360 -18.132 -11.823  1.00  0.00      PROB C
ATOM   4696  HE1 LYS P  37     -21.414 -18.456 -11.961  1.00  0.00      PROB H
ATOM   4697  HE2 LYS P  37     -19.840 -19.108 -11.724  1.00  0.00      PROB H
ATOM   4698  NZ  LYS P  37     -19.843 -17.451 -13.023  1.00  0.00      PROB N
ATOM   4699  HZ1 LYS P  37     -20.136 -18.110 -13.773  1.00  0.00      PROB H
ATOM   4700  HZ2 LYS P  37     -18.805 -17.420 -12.975  1.00  0.00      PROB H
ATOM   4701  HZ3 LYS P  37     -20.128 -16.468 -13.209  1.00  0.00      PROB H
ATOM   4702  C   LYS P  37     -16.681 -19.338  -7.519  1.00  0.00      PROB C
ATOM   4703  O   LYS P  37     -16.741 -18.977  -6.374  1.00  0.00      PROB O
ATOM   4704  N   LEU P  38     -16.222 -20.555  -7.784  1.00  0.00      PROB N
ATOM   4705  HN  LEU P  38     -16.447 -20.881  -8.699  1.00  0.00      PROB H
ATOM   4706  CA  LEU P  38     -15.707 -21.430  -6.719  1.00  0.00      PROB C
ATOM   4707  HA  LEU P  38     -16.521 -21.589  -6.027  1.00  0.00      PROB H
ATOM   4708  CB  LEU P  38     -15.645 -22.942  -7.122  1.00  0.00      PROB C
ATOM   4709  HB1 LEU P  38     -14.966 -23.068  -7.992  1.00  0.00      PROB H
ATOM   4710  HB2 LEU P  38     -16.591 -23.451  -7.407  1.00  0.00      PROB H
ATOM   4711  CG  LEU P  38     -15.066 -23.921  -6.118  1.00  0.00      PROB C
ATOM   4712  HG  LEU P  38     -13.981 -23.749  -5.958  1.00  0.00      PROB H
ATOM   4713  CD1 LEU P  38     -15.732 -23.963  -4.728  1.00  0.00      PROB C
ATOM   4714 HD11 LEU P  38     -15.538 -22.992  -4.225  1.00  0.00      PROB H
ATOM   4715 HD12 LEU P  38     -15.203 -24.628  -4.013  1.00  0.00      PROB H
ATOM   4716 HD13 LEU P  38     -16.797 -24.270  -4.806  1.00  0.00      PROB H
ATOM   4717  CD2 LEU P  38     -14.983 -25.346  -6.598  1.00  0.00      PROB C
ATOM   4718 HD21 LEU P  38     -14.599 -25.946  -5.746  1.00  0.00      PROB H
ATOM   4719 HD22 LEU P  38     -14.204 -25.479  -7.379  1.00  0.00      PROB H
ATOM   4720 HD23 LEU P  38     -15.944 -25.743  -6.991  1.00  0.00      PROB H
ATOM   4721  C   LEU P  38     -14.507 -20.860  -5.855  1.00  0.00      PROB C
ATOM   4722  O   LEU P  38     -14.684 -20.701  -4.626  1.00  0.00      PROB O
ATOM   4723  N   PRO P  39     -13.365 -20.480  -6.452  1.00  0.00      PROB N
ATOM   4724  CD  PRO P  39     -12.952 -20.796  -7.803  1.00  0.00      PROB C
ATOM   4725  HD1 PRO P  39     -13.748 -20.395  -8.467  1.00  0.00      PROB H
ATOM   4726  HD2 PRO P  39     -12.790 -21.883  -7.965  1.00  0.00      PROB H
ATOM   4727  CA  PRO P  39     -12.437 -19.620  -5.736  1.00  0.00      PROB C
ATOM   4728  HA  PRO P  39     -11.896 -20.296  -5.089  1.00  0.00      PROB H
ATOM   4729  CB  PRO P  39     -11.559 -19.059  -6.888  1.00  0.00      PROB C
ATOM   4730  HB1 PRO P  39     -10.488 -18.897  -6.638  1.00  0.00      PROB H
ATOM   4731  HB2 PRO P  39     -12.063 -18.166  -7.316  1.00  0.00      PROB H
ATOM   4732  CG  PRO P  39     -11.640 -20.126  -7.968  1.00  0.00      PROB C
ATOM   4733  HG1 PRO P  39     -11.382 -19.761  -8.985  1.00  0.00      PROB H
ATOM   4734  HG2 PRO P  39     -10.894 -20.940  -7.844  1.00  0.00      PROB H
ATOM   4735  C   PRO P  39     -12.833 -18.487  -4.878  1.00  0.00      PROB C
ATOM   4736  O   PRO P  39     -12.368 -18.341  -3.763  1.00  0.00      PROB O
ATOM   4737  N   LEU P  40     -13.833 -17.648  -5.391  1.00  0.00      PROB N
ATOM   4738  HN  LEU P  40     -14.176 -17.770  -6.320  1.00  0.00      PROB H
ATOM   4739  CA  LEU P  40     -14.317 -16.547  -4.624  1.00  0.00      PROB C
ATOM   4740  HA  LEU P  40     -13.428 -16.001  -4.347  1.00  0.00      PROB H
ATOM   4741  CB  LEU P  40     -15.386 -15.757  -5.453  1.00  0.00      PROB C
ATOM   4742  HB1 LEU P  40     -16.109 -16.479  -5.888  1.00  0.00      PROB H
ATOM   4743  HB2 LEU P  40     -14.803 -15.416  -6.335  1.00  0.00      PROB H
ATOM   4744  CG  LEU P  40     -16.046 -14.498  -4.852  1.00  0.00      PROB C
ATOM   4745  HG  LEU P  40     -16.586 -14.833  -3.941  1.00  0.00      PROB H
ATOM   4746  CD1 LEU P  40     -14.949 -13.393  -4.380  1.00  0.00      PROB C
ATOM   4747 HD11 LEU P  40     -14.173 -13.651  -3.627  1.00  0.00      PROB H
ATOM   4748 HD12 LEU P  40     -15.674 -12.620  -4.045  1.00  0.00      PROB H
ATOM   4749 HD13 LEU P  40     -14.527 -13.005  -5.332  1.00  0.00      PROB H
ATOM   4750  CD2 LEU P  40     -17.059 -13.883  -5.832  1.00  0.00      PROB C
ATOM   4751 HD21 LEU P  40     -17.979 -14.506  -5.819  1.00  0.00      PROB H
ATOM   4752 HD22 LEU P  40     -16.598 -13.769  -6.837  1.00  0.00      PROB H
ATOM   4753 HD23 LEU P  40     -17.395 -12.851  -5.597  1.00  0.00      PROB H
ATOM   4754  C   LEU P  40     -15.055 -16.927  -3.345  1.00  0.00      PROB C
ATOM   4755  O   LEU P  40     -14.899 -16.253  -2.280  1.00  0.00      PROB O
ATOM   4756  N   CYS P  41     -15.813 -18.000  -3.428  1.00  0.00      PROB N
ATOM   4757  HN  CYS P  41     -15.797 -18.524  -4.276  1.00  0.00      PROB H
ATOM   4758  CA  CYS P  41     -16.521 -18.678  -2.366  1.00  0.00      PROB C
ATOM   4759  HA  CYS P  41     -17.135 -17.963  -1.838  1.00  0.00      PROB H
ATOM   4760  CB  CYS P  41     -17.481 -19.668  -2.976  1.00  0.00      PROB C
ATOM   4761  HB1 CYS P  41     -17.877 -20.237  -2.108  1.00  0.00      PROB H
ATOM   4762  HB2 CYS P  41     -16.908 -20.334  -3.656  1.00  0.00      PROB H
ATOM   4763  SG  CYS P  41     -18.995 -18.933  -3.691  1.00  0.00      PROB S
ATOM   4764  HG1 CYS P  41     -18.511 -18.322  -4.762  1.00  0.00      PROB H
ATOM   4765  C   CYS P  41     -15.628 -19.306  -1.280  1.00  0.00      PROB C
ATOM   4766  O   CYS P  41     -15.841 -19.124  -0.053  1.00  0.00      PROB O
ATOM   4767  N   LEU P  42     -14.591 -20.038  -1.821  1.00  0.00      PROB N
ATOM   4768  HN  LEU P  42     -14.530 -20.428  -2.737  1.00  0.00      PROB H
ATOM   4769  CA  LEU P  42     -13.424 -20.417  -0.983  1.00  0.00      PROB C
ATOM   4770  HA  LEU P  42     -13.973 -20.866  -0.169  1.00  0.00      PROB H
ATOM   4771  CB  LEU P  42     -12.565 -21.441  -1.743  1.00  0.00      PROB C
ATOM   4772  HB1 LEU P  42     -11.606 -21.704  -1.249  1.00  0.00      PROB H
ATOM   4773  HB2 LEU P  42     -12.322 -20.943  -2.707  1.00  0.00      PROB H
ATOM   4774  CG  LEU P  42     -13.140 -22.829  -2.164  1.00  0.00      PROB C
ATOM   4775  HG  LEU P  42     -14.170 -22.635  -2.532  1.00  0.00      PROB H
ATOM   4776  CD1 LEU P  42     -12.224 -23.261  -3.394  1.00  0.00      PROB C
ATOM   4777 HD11 LEU P  42     -12.401 -22.402  -4.076  1.00  0.00      PROB H
ATOM   4778 HD12 LEU P  42     -12.570 -24.266  -3.720  1.00  0.00      PROB H
ATOM   4779 HD13 LEU P  42     -11.145 -23.190  -3.139  1.00  0.00      PROB H
ATOM   4780  CD2 LEU P  42     -13.124 -23.729  -1.063  1.00  0.00      PROB C
ATOM   4781 HD21 LEU P  42     -13.860 -23.359  -0.317  1.00  0.00      PROB H
ATOM   4782 HD22 LEU P  42     -12.150 -23.874  -0.549  1.00  0.00      PROB H
ATOM   4783 HD23 LEU P  42     -13.501 -24.764  -1.207  1.00  0.00      PROB H
ATOM   4784  C   LEU P  42     -12.721 -19.273  -0.287  1.00  0.00      PROB C
ATOM   4785  O   LEU P  42     -12.488 -19.328   0.897  1.00  0.00      PROB O
ATOM   4786  N   PHE P  43     -12.398 -18.144  -0.978  1.00  0.00      PROB N
ATOM   4787  HN  PHE P  43     -12.682 -18.276  -1.924  1.00  0.00      PROB H
ATOM   4788  CA  PHE P  43     -11.764 -16.857  -0.482  1.00  0.00      PROB C
ATOM   4789  HA  PHE P  43     -10.763 -17.166  -0.218  1.00  0.00      PROB H
ATOM   4790  CB  PHE P  43     -11.608 -15.863  -1.632  1.00  0.00      PROB C
ATOM   4791  HB1 PHE P  43     -12.659 -15.633  -1.907  1.00  0.00      PROB H
ATOM   4792  HB2 PHE P  43     -11.119 -16.328  -2.515  1.00  0.00      PROB H
ATOM   4793  CG  PHE P  43     -11.108 -14.480  -1.191  1.00  0.00      PROB C
ATOM   4794  CD1 PHE P  43     -11.828 -13.357  -1.492  1.00  0.00      PROB C
ATOM   4795  HD1 PHE P  43     -12.830 -13.527  -1.856  1.00  0.00      PROB H
ATOM   4796  CE1 PHE P  43     -11.296 -12.120  -1.130  1.00  0.00      PROB C
ATOM   4797  HE1 PHE P  43     -11.916 -11.246  -1.262  1.00  0.00      PROB H
ATOM   4798  CZ  PHE P  43     -10.016 -12.015  -0.593  1.00  0.00      PROB C
ATOM   4799  HZ  PHE P  43      -9.581 -11.110  -0.196  1.00  0.00      PROB H
ATOM   4800  CD2 PHE P  43      -9.757 -14.368  -0.750  1.00  0.00      PROB C
ATOM   4801  HD2 PHE P  43      -9.209 -15.286  -0.601  1.00  0.00      PROB H
ATOM   4802  CE2 PHE P  43      -9.239 -13.173  -0.391  1.00  0.00      PROB C
ATOM   4803  HE2 PHE P  43      -8.196 -13.171  -0.109  1.00  0.00      PROB H
ATOM   4804  C   PHE P  43     -12.577 -16.225   0.653  1.00  0.00      PROB C
ATOM   4805  O   PHE P  43     -12.042 -15.847   1.697  1.00  0.00      PROB O
ATOM   4806  N   ILE P  44     -13.916 -16.123   0.485  1.00  0.00      PROB N
ATOM   4807  HN  ILE P  44     -14.303 -16.249  -0.425  1.00  0.00      PROB H
ATOM   4808  CA  ILE P  44     -14.852 -15.541   1.456  1.00  0.00      PROB C
ATOM   4809  HA  ILE P  44     -14.395 -14.608   1.749  1.00  0.00      PROB H
ATOM   4810  CB  ILE P  44     -16.197 -15.222   0.795  1.00  0.00      PROB C
ATOM   4811  HB  ILE P  44     -16.423 -16.044   0.083  1.00  0.00      PROB H
ATOM   4812  CG2 ILE P  44     -17.402 -15.127   1.753  1.00  0.00      PROB C
ATOM   4813 HG21 ILE P  44     -17.812 -16.136   1.974  1.00  0.00      PROB H
ATOM   4814 HG22 ILE P  44     -18.175 -14.646   1.117  1.00  0.00      PROB H
ATOM   4815 HG23 ILE P  44     -17.341 -14.554   2.703  1.00  0.00      PROB H
ATOM   4816  CG1 ILE P  44     -15.923 -13.914  -0.123  1.00  0.00      PROB C
ATOM   4817 HG11 ILE P  44     -15.116 -14.136  -0.855  1.00  0.00      PROB H
ATOM   4818 HG12 ILE P  44     -15.482 -13.165   0.569  1.00  0.00      PROB H
ATOM   4819  CD  ILE P  44     -17.098 -13.359  -1.017  1.00  0.00      PROB C
ATOM   4820  HD1 ILE P  44     -17.338 -14.120  -1.790  1.00  0.00      PROB H
ATOM   4821  HD2 ILE P  44     -16.698 -12.444  -1.503  1.00  0.00      PROB H
ATOM   4822  HD3 ILE P  44     -17.989 -13.147  -0.388  1.00  0.00      PROB H
ATOM   4823  C   ILE P  44     -14.901 -16.455   2.591  1.00  0.00      PROB C
ATOM   4824  O   ILE P  44     -14.799 -16.054   3.763  1.00  0.00      PROB O
ATOM   4825  N   CYS P  45     -14.992 -17.809   2.417  1.00  0.00      PROB N
ATOM   4826  HN  CYS P  45     -15.249 -18.194   1.534  1.00  0.00      PROB H
ATOM   4827  CA  CYS P  45     -14.861 -18.764   3.557  1.00  0.00      PROB C
ATOM   4828  HA  CYS P  45     -15.656 -18.477   4.228  1.00  0.00      PROB H
ATOM   4829  CB  CYS P  45     -15.331 -20.183   3.098  1.00  0.00      PROB C
ATOM   4830  HB1 CYS P  45     -14.746 -20.453   2.192  1.00  0.00      PROB H
ATOM   4831  HB2 CYS P  45     -16.392 -20.061   2.795  1.00  0.00      PROB H
ATOM   4832  SG  CYS P  45     -15.090 -21.502   4.303  1.00  0.00      PROB S
ATOM   4833  HG1 CYS P  45     -15.337 -20.868   5.440  1.00  0.00      PROB H
ATOM   4834  C   CYS P  45     -13.525 -18.771   4.297  1.00  0.00      PROB C
ATOM   4835  O   CYS P  45     -13.465 -18.813   5.526  1.00  0.00      PROB O
ATOM   4836  N   ILE P  46     -12.384 -18.713   3.513  1.00  0.00      PROB N
ATOM   4837  HN  ILE P  46     -12.401 -18.710   2.516  1.00  0.00      PROB H
ATOM   4838  CA  ILE P  46     -11.002 -18.361   3.948  1.00  0.00      PROB C
ATOM   4839  HA  ILE P  46     -10.619 -19.202   4.507  1.00  0.00      PROB H
ATOM   4840  CB  ILE P  46     -10.007 -18.309   2.712  1.00  0.00      PROB C
ATOM   4841  HB  ILE P  46     -10.422 -17.706   1.876  1.00  0.00      PROB H
ATOM   4842  CG2 ILE P  46      -8.746 -17.599   3.186  1.00  0.00      PROB C
ATOM   4843 HG21 ILE P  46      -7.917 -17.868   2.498  1.00  0.00      PROB H
ATOM   4844 HG22 ILE P  46      -8.563 -18.097   4.163  1.00  0.00      PROB H
ATOM   4845 HG23 ILE P  46      -8.915 -16.507   3.294  1.00  0.00      PROB H
ATOM   4846  CG1 ILE P  46      -9.735 -19.722   2.205  1.00  0.00      PROB C
ATOM   4847 HG11 ILE P  46     -10.733 -20.094   1.891  1.00  0.00      PROB H
ATOM   4848 HG12 ILE P  46      -9.197 -20.343   2.953  1.00  0.00      PROB H
ATOM   4849  CD  ILE P  46      -8.863 -19.908   1.024  1.00  0.00      PROB C
ATOM   4850  HD1 ILE P  46      -9.120 -19.239   0.175  1.00  0.00      PROB H
ATOM   4851  HD2 ILE P  46      -8.870 -20.961   0.667  1.00  0.00      PROB H
ATOM   4852  HD3 ILE P  46      -7.827 -19.669   1.345  1.00  0.00      PROB H
ATOM   4853  C   ILE P  46     -10.828 -17.230   4.866  1.00  0.00      PROB C
ATOM   4854  O   ILE P  46     -10.301 -17.441   5.908  1.00  0.00      PROB O
ATOM   4855  N   ILE P  47     -11.386 -16.011   4.711  1.00  0.00      PROB N
ATOM   4856  HN  ILE P  47     -11.768 -15.754   3.827  1.00  0.00      PROB H
ATOM   4857  CA  ILE P  47     -11.168 -14.902   5.688  1.00  0.00      PROB C
ATOM   4858  HA  ILE P  47     -10.150 -14.968   6.043  1.00  0.00      PROB H
ATOM   4859  CB  ILE P  47     -11.642 -13.629   4.986  1.00  0.00      PROB C
ATOM   4860  HB  ILE P  47     -12.618 -13.766   4.474  1.00  0.00      PROB H
ATOM   4861  CG2 ILE P  47     -11.646 -12.464   6.010  1.00  0.00      PROB C
ATOM   4862 HG21 ILE P  47     -11.916 -11.538   5.458  1.00  0.00      PROB H
ATOM   4863 HG22 ILE P  47     -10.604 -12.397   6.389  1.00  0.00      PROB H
ATOM   4864 HG23 ILE P  47     -12.442 -12.628   6.767  1.00  0.00      PROB H
ATOM   4865  CG1 ILE P  47     -10.686 -13.291   3.797  1.00  0.00      PROB C
ATOM   4866 HG11 ILE P  47     -10.405 -14.158   3.162  1.00  0.00      PROB H
ATOM   4867 HG12 ILE P  47      -9.713 -12.943   4.204  1.00  0.00      PROB H
ATOM   4868  CD  ILE P  47     -11.203 -12.279   2.770  1.00  0.00      PROB C
ATOM   4869  HD1 ILE P  47     -12.152 -12.619   2.304  1.00  0.00      PROB H
ATOM   4870  HD2 ILE P  47     -10.435 -12.062   1.997  1.00  0.00      PROB H
ATOM   4871  HD3 ILE P  47     -11.221 -11.254   3.199  1.00  0.00      PROB H
ATOM   4872  C   ILE P  47     -11.919 -15.172   6.937  1.00  0.00      PROB C
ATOM   4873  O   ILE P  47     -11.485 -14.795   7.982  1.00  0.00      PROB O
ATOM   4874  N   LEU P  48     -13.152 -15.759   6.897  1.00  0.00      PROB N
ATOM   4875  HN  LEU P  48     -13.408 -16.172   6.026  1.00  0.00      PROB H
ATOM   4876  CA  LEU P  48     -14.057 -15.927   8.059  1.00  0.00      PROB C
ATOM   4877  HA  LEU P  48     -14.182 -14.987   8.576  1.00  0.00      PROB H
ATOM   4878  CB  LEU P  48     -15.471 -16.469   7.614  1.00  0.00      PROB C
ATOM   4879  HB1 LEU P  48     -16.019 -16.847   8.503  1.00  0.00      PROB H
ATOM   4880  HB2 LEU P  48     -15.256 -17.329   6.944  1.00  0.00      PROB H
ATOM   4881  CG  LEU P  48     -16.255 -15.474   6.759  1.00  0.00      PROB C
ATOM   4882  HG  LEU P  48     -15.571 -15.273   5.907  1.00  0.00      PROB H
ATOM   4883  CD1 LEU P  48     -17.662 -15.976   6.282  1.00  0.00      PROB C
ATOM   4884 HD11 LEU P  48     -17.611 -17.029   5.932  1.00  0.00      PROB H
ATOM   4885 HD12 LEU P  48     -17.904 -15.365   5.386  1.00  0.00      PROB H
ATOM   4886 HD13 LEU P  48     -18.457 -15.828   7.043  1.00  0.00      PROB H
ATOM   4887  CD2 LEU P  48     -16.353 -14.089   7.512  1.00  0.00      PROB C
ATOM   4888 HD21 LEU P  48     -15.352 -13.621   7.632  1.00  0.00      PROB H
ATOM   4889 HD22 LEU P  48     -16.720 -14.311   8.537  1.00  0.00      PROB H
ATOM   4890 HD23 LEU P  48     -17.089 -13.346   7.137  1.00  0.00      PROB H
ATOM   4891  C   LEU P  48     -13.464 -16.972   8.932  1.00  0.00      PROB C
ATOM   4892  O   LEU P  48     -13.485 -16.913  10.160  1.00  0.00      PROB O
ATOM   4893  N   THR P  49     -12.858 -17.987   8.344  1.00  0.00      PROB N
ATOM   4894  HN  THR P  49     -12.751 -18.090   7.359  1.00  0.00      PROB H
ATOM   4895  CA  THR P  49     -12.356 -19.100   9.113  1.00  0.00      PROB C
ATOM   4896  HA  THR P  49     -13.085 -19.472   9.818  1.00  0.00      PROB H
ATOM   4897  CB  THR P  49     -12.005 -20.351   8.234  1.00  0.00      PROB C
ATOM   4898  HB  THR P  49     -11.283 -20.150   7.413  1.00  0.00      PROB H
ATOM   4899  OG1 THR P  49     -13.195 -20.866   7.619  1.00  0.00      PROB O
ATOM   4900  HG1 THR P  49     -13.561 -20.232   6.999  1.00  0.00      PROB H
ATOM   4901  CG2 THR P  49     -11.486 -21.503   9.163  1.00  0.00      PROB C
ATOM   4902 HG21 THR P  49     -10.580 -21.261   9.758  1.00  0.00      PROB H
ATOM   4903 HG22 THR P  49     -11.355 -22.370   8.481  1.00  0.00      PROB H
ATOM   4904 HG23 THR P  49     -12.303 -21.659   9.899  1.00  0.00      PROB H
ATOM   4905  C   THR P  49     -11.097 -18.767   9.908  1.00  0.00      PROB C
ATOM   4906  O   THR P  49     -10.994 -19.159  11.029  1.00  0.00      PROB O
ATOM   4907  N   ALA P  50     -10.272 -17.807   9.376  1.00  0.00      PROB N
ATOM   4908  HN  ALA P  50     -10.503 -17.584   8.432  1.00  0.00      PROB H
ATOM   4909  CA  ALA P  50      -9.129 -17.177   9.923  1.00  0.00      PROB C
ATOM   4910  HA  ALA P  50      -8.484 -18.007  10.173  1.00  0.00      PROB H
ATOM   4911  CB  ALA P  50      -8.377 -16.370   8.827  1.00  0.00      PROB C
ATOM   4912  HB1 ALA P  50      -7.509 -15.807   9.231  1.00  0.00      PROB H
ATOM   4913  HB2 ALA P  50      -9.029 -15.734   8.192  1.00  0.00      PROB H
ATOM   4914  HB3 ALA P  50      -8.005 -17.153   8.132  1.00  0.00      PROB H
ATOM   4915  C   ALA P  50      -9.446 -16.321  11.102  1.00  0.00      PROB C
ATOM   4916  O   ALA P  50      -8.786 -16.579  12.132  1.00  0.00      PROB O
ATOM   4917  N   VAL P  51     -10.385 -15.309  11.034  1.00  0.00      PROB N
ATOM   4918  HN  VAL P  51     -10.844 -15.019  10.198  1.00  0.00      PROB H
ATOM   4919  CA  VAL P  51     -10.963 -14.646  12.226  1.00  0.00      PROB C
ATOM   4920  HA  VAL P  51     -10.170 -14.102  12.717  1.00  0.00      PROB H
ATOM   4921  CB  VAL P  51     -12.126 -13.747  11.704  1.00  0.00      PROB C
ATOM   4922  HB  VAL P  51     -12.742 -14.376  11.025  1.00  0.00      PROB H
ATOM   4923  CG1 VAL P  51     -12.854 -13.104  12.912  1.00  0.00      PROB C
ATOM   4924 HG11 VAL P  51     -13.742 -13.688  13.233  1.00  0.00      PROB H
ATOM   4925 HG12 VAL P  51     -13.244 -12.166  12.463  1.00  0.00      PROB H
ATOM   4926 HG13 VAL P  51     -12.292 -12.884  13.845  1.00  0.00      PROB H
ATOM   4927  CG2 VAL P  51     -11.456 -12.625  10.850  1.00  0.00      PROB C
ATOM   4928 HG21 VAL P  51     -10.658 -12.181  11.482  1.00  0.00      PROB H
ATOM   4929 HG22 VAL P  51     -12.194 -11.839  10.583  1.00  0.00      PROB H
ATOM   4930 HG23 VAL P  51     -10.994 -13.096   9.956  1.00  0.00      PROB H
ATOM   4931  C   VAL P  51     -11.512 -15.750  13.157  1.00  0.00      PROB C
ATOM   4932  O   VAL P  51     -11.367 -15.647  14.330  1.00  0.00      PROB O
ATOM   4933  N   THR P  52     -12.138 -16.807  12.702  1.00  0.00      PROB N
ATOM   4934  HN  THR P  52     -12.301 -17.013  11.740  1.00  0.00      PROB H
ATOM   4935  CA  THR P  52     -12.663 -17.851  13.648  1.00  0.00      PROB C
ATOM   4936  HA  THR P  52     -13.266 -17.342  14.385  1.00  0.00      PROB H
ATOM   4937  CB  THR P  52     -13.624 -18.872  12.982  1.00  0.00      PROB C
ATOM   4938  HB  THR P  52     -13.031 -19.579  12.365  1.00  0.00      PROB H
ATOM   4939  OG1 THR P  52     -14.706 -18.331  12.285  1.00  0.00      PROB O
ATOM   4940  HG1 THR P  52     -14.309 -17.940  11.503  1.00  0.00      PROB H
ATOM   4941  CG2 THR P  52     -14.386 -19.660  14.052  1.00  0.00      PROB C
ATOM   4942 HG21 THR P  52     -15.111 -20.340  13.558  1.00  0.00      PROB H
ATOM   4943 HG22 THR P  52     -14.902 -18.981  14.765  1.00  0.00      PROB H
ATOM   4944 HG23 THR P  52     -13.732 -20.223  14.752  1.00  0.00      PROB H
ATOM   4945  C   THR P  52     -11.628 -18.559  14.446  1.00  0.00      PROB C
ATOM   4946  O   THR P  52     -11.703 -18.633  15.670  1.00  0.00      PROB O
ATOM   4947  N   VAL P  53     -10.607 -19.059  13.773  1.00  0.00      PROB N
ATOM   4948  HN  VAL P  53     -10.572 -19.257  12.796  1.00  0.00      PROB H
ATOM   4949  CA  VAL P  53      -9.448 -19.613  14.484  1.00  0.00      PROB C
ATOM   4950  HA  VAL P  53      -9.707 -20.423  15.149  1.00  0.00      PROB H
ATOM   4951  CB  VAL P  53      -8.444 -20.212  13.482  1.00  0.00      PROB C
ATOM   4952  HB  VAL P  53      -8.404 -19.545  12.595  1.00  0.00      PROB H
ATOM   4953  CG1 VAL P  53      -7.058 -20.580  13.994  1.00  0.00      PROB C
ATOM   4954 HG11 VAL P  53      -6.362 -21.071  13.281  1.00  0.00      PROB H
ATOM   4955 HG12 VAL P  53      -7.185 -21.262  14.862  1.00  0.00      PROB H
ATOM   4956 HG13 VAL P  53      -6.454 -19.708  14.324  1.00  0.00      PROB H
ATOM   4957  CG2 VAL P  53      -9.073 -21.494  12.894  1.00  0.00      PROB C
ATOM   4958 HG21 VAL P  53      -8.284 -21.965  12.269  1.00  0.00      PROB H
ATOM   4959 HG22 VAL P  53     -10.016 -21.205  12.382  1.00  0.00      PROB H
ATOM   4960 HG23 VAL P  53      -9.279 -22.166  13.755  1.00  0.00      PROB H
ATOM   4961  C   VAL P  53      -8.735 -18.591  15.439  1.00  0.00      PROB C
ATOM   4962  O   VAL P  53      -8.307 -18.831  16.587  1.00  0.00      PROB O
ATOM   4963  N   VAL P  54      -8.530 -17.321  14.987  1.00  0.00      PROB N
ATOM   4964  HN  VAL P  54      -8.746 -17.069  14.047  1.00  0.00      PROB H
ATOM   4965  CA  VAL P  54      -7.912 -16.345  15.845  1.00  0.00      PROB C
ATOM   4966  HA  VAL P  54      -6.926 -16.672  16.140  1.00  0.00      PROB H
ATOM   4967  CB  VAL P  54      -7.663 -15.063  14.990  1.00  0.00      PROB C
ATOM   4968  HB  VAL P  54      -8.606 -14.866  14.436  1.00  0.00      PROB H
ATOM   4969  CG1 VAL P  54      -7.399 -13.808  15.779  1.00  0.00      PROB C
ATOM   4970 HG11 VAL P  54      -6.608 -14.099  16.502  1.00  0.00      PROB H
ATOM   4971 HG12 VAL P  54      -8.287 -13.479  16.360  1.00  0.00      PROB H
ATOM   4972 HG13 VAL P  54      -7.150 -12.961  15.105  1.00  0.00      PROB H
ATOM   4973  CG2 VAL P  54      -6.449 -15.438  13.950  1.00  0.00      PROB C
ATOM   4974 HG21 VAL P  54      -6.762 -16.362  13.419  1.00  0.00      PROB H
ATOM   4975 HG22 VAL P  54      -5.524 -15.622  14.538  1.00  0.00      PROB H
ATOM   4976 HG23 VAL P  54      -6.240 -14.704  13.143  1.00  0.00      PROB H
ATOM   4977  C   VAL P  54      -8.764 -16.065  17.100  1.00  0.00      PROB C
ATOM   4978  O   VAL P  54      -8.285 -15.986  18.217  1.00  0.00      PROB O
ATOM   4979  N   THR P  55     -10.064 -15.813  16.957  1.00  0.00      PROB N
ATOM   4980  HN  THR P  55     -10.435 -15.915  16.037  1.00  0.00      PROB H
ATOM   4981  CA  THR P  55     -10.981 -15.627  18.095  1.00  0.00      PROB C
ATOM   4982  HA  THR P  55     -10.472 -14.867  18.670  1.00  0.00      PROB H
ATOM   4983  CB  THR P  55     -12.423 -15.268  17.615  1.00  0.00      PROB C
ATOM   4984  HB  THR P  55     -13.083 -15.386  18.501  1.00  0.00      PROB H
ATOM   4985  OG1 THR P  55     -12.850 -16.122  16.555  1.00  0.00      PROB O
ATOM   4986  HG1 THR P  55     -12.430 -15.747  15.778  1.00  0.00      PROB H
ATOM   4987  CG2 THR P  55     -12.410 -13.812  17.025  1.00  0.00      PROB C
ATOM   4988 HG21 THR P  55     -13.487 -13.553  17.115  1.00  0.00      PROB H
ATOM   4989 HG22 THR P  55     -12.175 -13.835  15.940  1.00  0.00      PROB H
ATOM   4990 HG23 THR P  55     -11.840 -13.061  17.613  1.00  0.00      PROB H
ATOM   4991  C   THR P  55     -11.005 -16.854  18.984  1.00  0.00      PROB C
ATOM   4992  O   THR P  55     -11.006 -16.741  20.204  1.00  0.00      PROB O
ATOM   4993  N   THR P  56     -11.054 -18.099  18.352  1.00  0.00      PROB N
ATOM   4994  HN  THR P  56     -11.095 -18.011  17.359  1.00  0.00      PROB H
ATOM   4995  CA  THR P  56     -11.028 -19.326  19.039  1.00  0.00      PROB C
ATOM   4996  HA  THR P  56     -11.837 -19.278  19.753  1.00  0.00      PROB H
ATOM   4997  CB  THR P  56     -11.186 -20.671  18.222  1.00  0.00      PROB C
ATOM   4998  HB  THR P  56     -10.256 -20.794  17.627  1.00  0.00      PROB H
ATOM   4999  OG1 THR P  56     -12.374 -20.627  17.411  1.00  0.00      PROB O
ATOM   5000  HG1 THR P  56     -12.422 -19.814  16.902  1.00  0.00      PROB H
ATOM   5001  CG2 THR P  56     -11.432 -21.992  19.071  1.00  0.00      PROB C
ATOM   5002 HG21 THR P  56     -12.348 -21.786  19.664  1.00  0.00      PROB H
ATOM   5003 HG22 THR P  56     -10.554 -22.157  19.731  1.00  0.00      PROB H
ATOM   5004 HG23 THR P  56     -11.539 -22.872  18.400  1.00  0.00      PROB H
ATOM   5005  C   THR P  56      -9.812 -19.584  19.923  1.00  0.00      PROB C
ATOM   5006  O   THR P  56      -9.802 -19.829  21.105  1.00  0.00      PROB O
ATOM   5007  N   ALA P  57      -8.649 -19.333  19.301  1.00  0.00      PROB N
ATOM   5008  HN  ALA P  57      -8.549 -19.036  18.355  1.00  0.00      PROB H
ATOM   5009  CA  ALA P  57      -7.334 -19.512  19.987  1.00  0.00      PROB C
ATOM   5010  HA  ALA P  57      -7.121 -20.521  20.308  1.00  0.00      PROB H
ATOM   5011  CB  ALA P  57      -6.256 -19.097  18.905  1.00  0.00      PROB C
ATOM   5012  HB1 ALA P  57      -6.581 -19.650  17.998  1.00  0.00      PROB H
ATOM   5013  HB2 ALA P  57      -5.202 -19.333  19.165  1.00  0.00      PROB H
ATOM   5014  HB3 ALA P  57      -6.377 -18.048  18.559  1.00  0.00      PROB H
ATOM   5015  C   ALA P  57      -7.205 -18.617  21.171  1.00  0.00      PROB C
ATOM   5016  O   ALA P  57      -6.866 -19.138  22.279  1.00  0.00      PROB O
ATOM   5017  N   HSD P  58      -7.488 -17.296  21.047  1.00  0.00      PROB N
ATOM   5018  HN  HSD P  58      -7.667 -16.925  20.139  1.00  0.00      PROB H
ATOM   5019  CA  HSD P  58      -7.465 -16.386  22.125  1.00  0.00      PROB C
ATOM   5020  HA  HSD P  58      -6.465 -16.510  22.513  1.00  0.00      PROB H
ATOM   5021  CB  HSD P  58      -7.619 -14.967  21.597  1.00  0.00      PROB C
ATOM   5022  HB1 HSD P  58      -7.550 -14.391  22.545  1.00  0.00      PROB H
ATOM   5023  HB2 HSD P  58      -8.658 -14.824  21.230  1.00  0.00      PROB H
ATOM   5024  ND1 HSD P  58      -6.633 -13.275  20.140  1.00  0.00      PROB N
ATOM   5025  HD1 HSD P  58      -7.246 -12.536  20.421  1.00  0.00      PROB H
ATOM   5026  CG  HSD P  58      -6.609 -14.565  20.598  1.00  0.00      PROB C
ATOM   5027  CE1 HSD P  58      -5.582 -13.128  19.245  1.00  0.00      PROB C
ATOM   5028  HE1 HSD P  58      -5.391 -12.182  18.738  1.00  0.00      PROB H
ATOM   5029  NE2 HSD P  58      -4.820 -14.223  19.212  1.00  0.00      PROB N
ATOM   5030  CD2 HSD P  58      -5.477 -15.120  20.088  1.00  0.00      PROB C
ATOM   5031  HD2 HSD P  58      -4.924 -16.043  20.208  1.00  0.00      PROB H
ATOM   5032  C   HSD P  58      -8.424 -16.754  23.315  1.00  0.00      PROB C
ATOM   5033  O   HSD P  58      -8.021 -16.597  24.459  1.00  0.00      PROB O
ATOM   5034  N   HSD P  59      -9.667 -17.253  23.048  1.00  0.00      PROB N
ATOM   5035  HN  HSD P  59      -9.859 -17.333  22.073  1.00  0.00      PROB H
ATOM   5036  CA  HSD P  59     -10.631 -17.721  24.032  1.00  0.00      PROB C
ATOM   5037  HA  HSD P  59     -10.708 -16.961  24.796  1.00  0.00      PROB H
ATOM   5038  CB  HSD P  59     -12.016 -17.931  23.298  1.00  0.00      PROB C
ATOM   5039  HB1 HSD P  59     -12.686 -18.514  23.965  1.00  0.00      PROB H
ATOM   5040  HB2 HSD P  59     -12.068 -18.408  22.296  1.00  0.00      PROB H
ATOM   5041  ND1 HSD P  59     -12.869 -16.043  21.899  1.00  0.00      PROB N
ATOM   5042  HD1 HSD P  59     -12.673 -16.456  21.010  1.00  0.00      PROB H
ATOM   5043  CG  HSD P  59     -12.561 -16.582  23.103  1.00  0.00      PROB C
ATOM   5044  CE1 HSD P  59     -13.593 -14.888  22.089  1.00  0.00      PROB C
ATOM   5045  HE1 HSD P  59     -13.784 -14.119  21.341  1.00  0.00      PROB H
ATOM   5046  NE2 HSD P  59     -13.865 -14.763  23.414  1.00  0.00      PROB N
ATOM   5047  CD2 HSD P  59     -13.268 -15.843  24.016  1.00  0.00      PROB C
ATOM   5048  HD2 HSD P  59     -13.385 -15.859  25.092  1.00  0.00      PROB H
ATOM   5049  C   HSD P  59     -10.197 -18.896  24.708  1.00  0.00      PROB C
ATOM   5050  O   HSD P  59     -10.405 -18.984  25.911  1.00  0.00      PROB O
ATOM   5051  N   THR P  60      -9.456 -19.825  24.036  1.00  0.00      PROB N
ATOM   5052  HN  THR P  60      -9.323 -19.632  23.067  1.00  0.00      PROB H
ATOM   5053  CA  THR P  60      -8.801 -20.932  24.609  1.00  0.00      PROB C
ATOM   5054  HA  THR P  60      -9.491 -21.456  25.254  1.00  0.00      PROB H
ATOM   5055  CB  THR P  60      -8.104 -21.860  23.526  1.00  0.00      PROB C
ATOM   5056  HB  THR P  60      -7.121 -21.475  23.179  1.00  0.00      PROB H
ATOM   5057  OG1 THR P  60      -8.978 -22.070  22.397  1.00  0.00      PROB O
ATOM   5058  HG1 THR P  60      -9.146 -21.221  21.981  1.00  0.00      PROB H
ATOM   5059  CG2 THR P  60      -7.946 -23.237  24.177  1.00  0.00      PROB C
ATOM   5060 HG21 THR P  60      -7.214 -23.213  25.012  1.00  0.00      PROB H
ATOM   5061 HG22 THR P  60      -7.446 -23.892  23.433  1.00  0.00      PROB H
[truncated: 11,586,224 more chars]
