# Supplementary material for: Conformational changes in the essential E. coli septal cell wall synthesis complex suggest an activation mechanism
Source: Nat Commun. 2023 Jul 31;14:4585. doi: 10.1038/s41467-023-39921-4 (PMC10390529; doi:10.1038/s41467-023-39921-4)
Supplement: Supplementary file 5 — Supplementary Data 2 [file 41467_2023_39921_MOESM5_ESM.zip › Supplementary Data 2/final_frames_memb/final_frames_memb/FtsWI_lastframe_memb.pdb]

TITLE     MDANALYSIS FRAMES FROM 0, STEP 1: Created by PDBWriter
CRYST1  158.779  158.779  203.179  90.00  90.00  90.00 P 1           1
MODEL        1
ATOM      1  CAY ARG P  46     -12.467   2.927 -13.727  1.00  0.00      PROD C
ATOM      2  HY1 ARG P  46     -12.758   2.684 -14.772  1.00  0.00      PROD H
ATOM      3  HY2 ARG P  46     -11.983   2.068 -13.216  1.00  0.00      PROD H
ATOM      4  HY3 ARG P  46     -11.777   3.797 -13.693  1.00  0.00      PROD H
ATOM      5  CY  ARG P  46     -13.698   3.259 -13.030  1.00  0.00      PROD C
ATOM      6  OY  ARG P  46     -13.754   3.544 -11.827  1.00  0.00      PROD O
ATOM      7  N   ARG P  46     -14.810   3.392 -13.779  1.00  0.00      PROD N
ATOM      8  HN  ARG P  46     -14.790   3.291 -14.771  1.00  0.00      PROD H
ATOM      9  CA  ARG P  46     -15.987   3.948 -13.199  1.00  0.00      PROD C
ATOM     10  HA  ARG P  46     -15.787   4.953 -12.859  1.00  0.00      PROD H
ATOM     11  CB  ARG P  46     -17.091   4.255 -14.282  1.00  0.00      PROD C
ATOM     12  HB1 ARG P  46     -18.119   4.491 -13.932  1.00  0.00      PROD H
ATOM     13  HB2 ARG P  46     -17.351   3.312 -14.808  1.00  0.00      PROD H
ATOM     14  CG  ARG P  46     -16.651   5.346 -15.238  1.00  0.00      PROD C
ATOM     15  HG1 ARG P  46     -15.573   5.393 -15.504  1.00  0.00      PROD H
ATOM     16  HG2 ARG P  46     -16.815   6.354 -14.801  1.00  0.00      PROD H
ATOM     17  CD  ARG P  46     -17.456   5.440 -16.552  1.00  0.00      PROD C
ATOM     18  HD1 ARG P  46     -17.119   6.303 -17.166  1.00  0.00      PROD H
ATOM     19  HD2 ARG P  46     -18.453   5.583 -16.082  1.00  0.00      PROD H
ATOM     20  NE  ARG P  46     -17.171   4.156 -17.265  1.00  0.00      PROD N
ATOM     21  HE  ARG P  46     -16.624   3.423 -16.862  1.00  0.00      PROD H
ATOM     22  CZ  ARG P  46     -17.490   4.009 -18.525  1.00  0.00      PROD C
ATOM     23  NH1 ARG P  46     -18.055   4.916 -19.277  1.00  0.00      PROD N
ATOM     24 HH11 ARG P  46     -18.402   5.753 -18.855  1.00  0.00      PROD H
ATOM     25 HH12 ARG P  46     -18.350   4.543 -20.157  1.00  0.00      PROD H
ATOM     26  NH2 ARG P  46     -17.373   2.782 -18.990  1.00  0.00      PROD N
ATOM     27 HH21 ARG P  46     -16.972   2.268 -18.232  1.00  0.00      PROD H
ATOM     28 HH22 ARG P  46     -17.287   2.568 -19.963  1.00  0.00      PROD H
ATOM     29  C   ARG P  46     -16.776   3.250 -12.022  1.00  0.00      PROD C
ATOM     30  O   ARG P  46     -17.294   3.954 -11.175  1.00  0.00      PROD O
ATOM     31  N   THR P  47     -16.788   1.896 -11.993  1.00  0.00      PROD N
ATOM     32  HN  THR P  47     -16.492   1.436 -12.827  1.00  0.00      PROD H
ATOM     33  CA  THR P  47     -17.106   1.049 -10.895  1.00  0.00      PROD C
ATOM     34  HA  THR P  47     -18.104   1.264 -10.541  1.00  0.00      PROD H
ATOM     35  CB  THR P  47     -16.987  -0.536 -11.205  1.00  0.00      PROD C
ATOM     36  HB  THR P  47     -15.964  -0.836 -11.519  1.00  0.00      PROD H
ATOM     37  OG1 THR P  47     -17.772  -0.922 -12.331  1.00  0.00      PROD O
ATOM     38  HG1 THR P  47     -17.198  -0.705 -13.070  1.00  0.00      PROD H
ATOM     39  CG2 THR P  47     -17.450  -1.435 -10.039  1.00  0.00      PROD C
ATOM     40 HG21 THR P  47     -18.346  -1.048  -9.508  1.00  0.00      PROD H
ATOM     41 HG22 THR P  47     -16.586  -1.419  -9.341  1.00  0.00      PROD H
ATOM     42 HG23 THR P  47     -17.741  -2.446 -10.396  1.00  0.00      PROD H
ATOM     43  C   THR P  47     -16.185   1.181  -9.721  1.00  0.00      PROD C
ATOM     44  O   THR P  47     -16.588   1.267  -8.534  1.00  0.00      PROD O
ATOM     45  N   LEU P  48     -14.837   1.226  -9.968  1.00  0.00      PROD N
ATOM     46  HN  LEU P  48     -14.626   1.144 -10.939  1.00  0.00      PROD H
ATOM     47  CA  LEU P  48     -13.775   1.305  -9.034  1.00  0.00      PROD C
ATOM     48  HA  LEU P  48     -13.911   0.577  -8.248  1.00  0.00      PROD H
ATOM     49  CB  LEU P  48     -12.269   1.077  -9.487  1.00  0.00      PROD C
ATOM     50  HB1 LEU P  48     -11.633   1.004  -8.579  1.00  0.00      PROD H
ATOM     51  HB2 LEU P  48     -11.903   1.744 -10.297  1.00  0.00      PROD H
ATOM     52  CG  LEU P  48     -12.073  -0.345 -10.179  1.00  0.00      PROD C
ATOM     53  HG  LEU P  48     -12.492  -1.132  -9.517  1.00  0.00      PROD H
ATOM     54  CD1 LEU P  48     -12.718  -0.507 -11.578  1.00  0.00      PROD C
ATOM     55 HD11 LEU P  48     -12.110  -1.157 -12.242  1.00  0.00      PROD H
ATOM     56 HD12 LEU P  48     -12.787   0.488 -12.069  1.00  0.00      PROD H
ATOM     57 HD13 LEU P  48     -13.741  -0.933 -11.503  1.00  0.00      PROD H
ATOM     58  CD2 LEU P  48     -10.602  -0.651 -10.339  1.00  0.00      PROD C
ATOM     59 HD21 LEU P  48     -10.208   0.037 -11.117  1.00  0.00      PROD H
ATOM     60 HD22 LEU P  48     -10.601  -1.668 -10.785  1.00  0.00      PROD H
ATOM     61 HD23 LEU P  48      -9.996  -0.666  -9.408  1.00  0.00      PROD H
ATOM     62  C   LEU P  48     -13.795   2.575  -8.144  1.00  0.00      PROD C
ATOM     63  O   LEU P  48     -13.590   2.505  -6.942  1.00  0.00      PROD O
ATOM     64  N   LEU P  49     -14.054   3.731  -8.851  1.00  0.00      PROD N
ATOM     65  HN  LEU P  49     -14.141   3.690  -9.843  1.00  0.00      PROD H
ATOM     66  CA  LEU P  49     -14.468   5.000  -8.226  1.00  0.00      PROD C
ATOM     67  HA  LEU P  49     -13.665   5.392  -7.620  1.00  0.00      PROD H
ATOM     68  CB  LEU P  49     -14.827   5.940  -9.463  1.00  0.00      PROD C
ATOM     69  HB1 LEU P  49     -15.597   5.397 -10.050  1.00  0.00      PROD H
ATOM     70  HB2 LEU P  49     -13.916   6.026 -10.092  1.00  0.00      PROD H
ATOM     71  CG  LEU P  49     -15.200   7.426  -9.224  1.00  0.00      PROD C
ATOM     72  HG  LEU P  49     -16.182   7.369  -8.707  1.00  0.00      PROD H
ATOM     73  CD1 LEU P  49     -14.195   8.282  -8.417  1.00  0.00      PROD C
ATOM     74 HD11 LEU P  49     -14.028   7.933  -7.375  1.00  0.00      PROD H
ATOM     75 HD12 LEU P  49     -14.705   9.265  -8.328  1.00  0.00      PROD H
ATOM     76 HD13 LEU P  49     -13.210   8.470  -8.897  1.00  0.00      PROD H
ATOM     77  CD2 LEU P  49     -15.606   7.916 -10.619  1.00  0.00      PROD C
ATOM     78 HD21 LEU P  49     -15.688   9.023 -10.607  1.00  0.00      PROD H
ATOM     79 HD22 LEU P  49     -16.612   7.516 -10.869  1.00  0.00      PROD H
ATOM     80 HD23 LEU P  49     -14.877   7.681 -11.424  1.00  0.00      PROD H
ATOM     81  C   LEU P  49     -15.723   4.913  -7.333  1.00  0.00      PROD C
ATOM     82  O   LEU P  49     -15.714   5.371  -6.171  1.00  0.00      PROD O
ATOM     83  N   TRP P  50     -16.831   4.268  -7.761  1.00  0.00      PROD N
ATOM     84  HN  TRP P  50     -16.926   4.009  -8.719  1.00  0.00      PROD H
ATOM     85  CA  TRP P  50     -17.972   4.118  -6.886  1.00  0.00      PROD C
ATOM     86  HA  TRP P  50     -18.278   5.125  -6.644  1.00  0.00      PROD H
ATOM     87  CB  TRP P  50     -19.006   3.425  -7.791  1.00  0.00      PROD C
ATOM     88  HB1 TRP P  50     -18.583   2.469  -8.169  1.00  0.00      PROD H
ATOM     89  HB2 TRP P  50     -19.228   4.094  -8.649  1.00  0.00      PROD H
ATOM     90  CG  TRP P  50     -20.289   3.119  -7.080  1.00  0.00      PROD C
ATOM     91  CD1 TRP P  50     -20.851   1.886  -6.838  1.00  0.00      PROD C
ATOM     92  HD1 TRP P  50     -20.421   1.021  -7.321  1.00  0.00      PROD H
ATOM     93  NE1 TRP P  50     -21.930   2.030  -5.967  1.00  0.00      PROD N
ATOM     94  HE1 TRP P  50     -22.494   1.326  -5.596  1.00  0.00      PROD H
ATOM     95  CE2 TRP P  50     -22.041   3.353  -5.715  1.00  0.00      PROD C
ATOM     96  CD2 TRP P  50     -21.053   4.074  -6.447  1.00  0.00      PROD C
ATOM     97  CE3 TRP P  50     -21.016   5.439  -6.410  1.00  0.00      PROD C
ATOM     98  HE3 TRP P  50     -20.189   5.995  -6.827  1.00  0.00      PROD H
ATOM     99  CZ3 TRP P  50     -21.924   6.207  -5.661  1.00  0.00      PROD C
ATOM    100  HZ3 TRP P  50     -21.963   7.271  -5.839  1.00  0.00      PROD H
ATOM    101  CZ2 TRP P  50     -22.902   4.041  -4.905  1.00  0.00      PROD C
ATOM    102  HZ2 TRP P  50     -23.707   3.563  -4.367  1.00  0.00      PROD H
ATOM    103  CH2 TRP P  50     -22.900   5.471  -5.002  1.00  0.00      PROD C
ATOM    104  HH2 TRP P  50     -23.520   6.016  -4.306  1.00  0.00      PROD H
ATOM    105  C   TRP P  50     -17.735   3.453  -5.536  1.00  0.00      PROD C
ATOM    106  O   TRP P  50     -18.126   3.810  -4.495  1.00  0.00      PROD O
ATOM    107  N   LEU P  51     -16.948   2.318  -5.556  1.00  0.00      PROD N
ATOM    108  HN  LEU P  51     -16.582   2.022  -6.435  1.00  0.00      PROD H
ATOM    109  CA  LEU P  51     -16.609   1.446  -4.490  1.00  0.00      PROD C
ATOM    110  HA  LEU P  51     -17.472   1.245  -3.873  1.00  0.00      PROD H
ATOM    111  CB  LEU P  51     -16.163   0.046  -5.062  1.00  0.00      PROD C
ATOM    112  HB1 LEU P  51     -15.911  -0.537  -4.151  1.00  0.00      PROD H
ATOM    113  HB2 LEU P  51     -15.276   0.016  -5.730  1.00  0.00      PROD H
ATOM    114  CG  LEU P  51     -17.126  -0.791  -5.948  1.00  0.00      PROD C
ATOM    115  HG  LEU P  51     -17.483  -0.278  -6.866  1.00  0.00      PROD H
ATOM    116  CD1 LEU P  51     -16.445  -2.054  -6.469  1.00  0.00      PROD C
ATOM    117 HD11 LEU P  51     -15.519  -1.742  -6.999  1.00  0.00      PROD H
ATOM    118 HD12 LEU P  51     -17.093  -2.540  -7.229  1.00  0.00      PROD H
ATOM    119 HD13 LEU P  51     -16.187  -2.786  -5.674  1.00  0.00      PROD H
ATOM    120  CD2 LEU P  51     -18.458  -0.987  -5.208  1.00  0.00      PROD C
ATOM    121 HD21 LEU P  51     -18.306  -1.544  -4.259  1.00  0.00      PROD H
ATOM    122 HD22 LEU P  51     -19.197  -1.527  -5.838  1.00  0.00      PROD H
ATOM    123 HD23 LEU P  51     -18.918   0.001  -4.993  1.00  0.00      PROD H
ATOM    124  C   LEU P  51     -15.552   2.125  -3.640  1.00  0.00      PROD C
ATOM    125  O   LEU P  51     -15.684   2.040  -2.384  1.00  0.00      PROD O
ATOM    126  N   THR P  52     -14.562   2.777  -4.258  1.00  0.00      PROD N
ATOM    127  HN  THR P  52     -14.571   2.808  -5.254  1.00  0.00      PROD H
ATOM    128  CA  THR P  52     -13.533   3.555  -3.522  1.00  0.00      PROD C
ATOM    129  HA  THR P  52     -13.018   2.945  -2.795  1.00  0.00      PROD H
ATOM    130  CB  THR P  52     -12.546   4.081  -4.596  1.00  0.00      PROD C
ATOM    131  HB  THR P  52     -13.071   4.573  -5.442  1.00  0.00      PROD H
ATOM    132  OG1 THR P  52     -11.688   3.075  -5.018  1.00  0.00      PROD O
ATOM    133  HG1 THR P  52     -12.223   2.571  -5.636  1.00  0.00      PROD H
ATOM    134  CG2 THR P  52     -11.584   5.278  -4.177  1.00  0.00      PROD C
ATOM    135 HG21 THR P  52     -11.177   4.940  -3.200  1.00  0.00      PROD H
ATOM    136 HG22 THR P  52     -12.187   6.194  -3.997  1.00  0.00      PROD H
ATOM    137 HG23 THR P  52     -10.839   5.465  -4.980  1.00  0.00      PROD H
ATOM    138  C   THR P  52     -14.132   4.666  -2.682  1.00  0.00      PROD C
ATOM    139  O   THR P  52     -13.700   4.891  -1.538  1.00  0.00      PROD O
ATOM    140  N   PHE P  53     -15.119   5.366  -3.214  1.00  0.00      PROD N
ATOM    141  HN  PHE P  53     -15.414   4.983  -4.086  1.00  0.00      PROD H
ATOM    142  CA  PHE P  53     -16.022   6.299  -2.562  1.00  0.00      PROD C
ATOM    143  HA  PHE P  53     -15.348   7.031  -2.144  1.00  0.00      PROD H
ATOM    144  CB  PHE P  53     -17.005   6.956  -3.628  1.00  0.00      PROD C
ATOM    145  HB1 PHE P  53     -17.426   6.132  -4.244  1.00  0.00      PROD H
ATOM    146  HB2 PHE P  53     -16.422   7.615  -4.307  1.00  0.00      PROD H
ATOM    147  CG  PHE P  53     -18.090   7.765  -3.000  1.00  0.00      PROD C
ATOM    148  CD1 PHE P  53     -19.435   7.404  -3.241  1.00  0.00      PROD C
ATOM    149  HD1 PHE P  53     -19.712   6.631  -3.942  1.00  0.00      PROD H
ATOM    150  CE1 PHE P  53     -20.531   8.157  -2.874  1.00  0.00      PROD C
ATOM    151  HE1 PHE P  53     -21.520   7.834  -3.164  1.00  0.00      PROD H
ATOM    152  CZ  PHE P  53     -20.306   9.365  -2.195  1.00  0.00      PROD C
ATOM    153  HZ  PHE P  53     -21.107  10.038  -1.927  1.00  0.00      PROD H
ATOM    154  CD2 PHE P  53     -17.899   8.924  -2.296  1.00  0.00      PROD C
ATOM    155  HD2 PHE P  53     -16.890   9.226  -2.056  1.00  0.00      PROD H
ATOM    156  CE2 PHE P  53     -18.991   9.764  -1.909  1.00  0.00      PROD C
ATOM    157  HE2 PHE P  53     -18.775  10.668  -1.360  1.00  0.00      PROD H
ATOM    158  C   PHE P  53     -16.661   5.714  -1.269  1.00  0.00      PROD C
ATOM    159  O   PHE P  53     -16.710   6.445  -0.247  1.00  0.00      PROD O
ATOM    160  N   GLY P  54     -17.276   4.527  -1.250  1.00  0.00      PROD N
ATOM    161  HN  GLY P  54     -17.157   3.995  -2.085  1.00  0.00      PROD H
ATOM    162  CA  GLY P  54     -17.857   3.767  -0.081  1.00  0.00      PROD C
ATOM    163  HA1 GLY P  54     -18.337   2.921  -0.550  1.00  0.00      PROD H
ATOM    164  HA2 GLY P  54     -18.608   4.315   0.469  1.00  0.00      PROD H
ATOM    165  C   GLY P  54     -16.789   3.416   0.857  1.00  0.00      PROD C
ATOM    166  O   GLY P  54     -17.035   3.329   2.046  1.00  0.00      PROD O
ATOM    167  N   LEU P  55     -15.591   3.061   0.380  1.00  0.00      PROD N
ATOM    168  HN  LEU P  55     -15.501   2.931  -0.604  1.00  0.00      PROD H
ATOM    169  CA  LEU P  55     -14.521   2.708   1.388  1.00  0.00      PROD C
ATOM    170  HA  LEU P  55     -14.900   2.081   2.181  1.00  0.00      PROD H
ATOM    171  CB  LEU P  55     -13.376   1.991   0.635  1.00  0.00      PROD C
ATOM    172  HB1 LEU P  55     -12.463   2.076   1.262  1.00  0.00      PROD H
ATOM    173  HB2 LEU P  55     -13.202   2.505  -0.335  1.00  0.00      PROD H
ATOM    174  CG  LEU P  55     -13.422   0.499   0.208  1.00  0.00      PROD C
ATOM    175  HG  LEU P  55     -14.439   0.191  -0.117  1.00  0.00      PROD H
ATOM    176  CD1 LEU P  55     -12.319   0.213  -0.957  1.00  0.00      PROD C
ATOM    177 HD11 LEU P  55     -11.860  -0.784  -0.785  1.00  0.00      PROD H
ATOM    178 HD12 LEU P  55     -11.561   1.023  -1.003  1.00  0.00      PROD H
ATOM    179 HD13 LEU P  55     -12.795   0.217  -1.961  1.00  0.00      PROD H
ATOM    180  CD2 LEU P  55     -13.063  -0.372   1.444  1.00  0.00      PROD C
ATOM    181 HD21 LEU P  55     -13.861  -0.366   2.216  1.00  0.00      PROD H
ATOM    182 HD22 LEU P  55     -12.190   0.104   1.941  1.00  0.00      PROD H
ATOM    183 HD23 LEU P  55     -12.875  -1.413   1.104  1.00  0.00      PROD H
ATOM    184  C   LEU P  55     -14.053   3.942   2.181  1.00  0.00      PROD C
ATOM    185  O   LEU P  55     -13.972   3.848   3.420  1.00  0.00      PROD O
ATOM    186  N   ALA P  56     -13.845   5.188   1.577  1.00  0.00      PROD N
ATOM    187  HN  ALA P  56     -13.885   5.218   0.581  1.00  0.00      PROD H
ATOM    188  CA  ALA P  56     -13.806   6.447   2.161  1.00  0.00      PROD C
ATOM    189  HA  ALA P  56     -12.950   6.422   2.820  1.00  0.00      PROD H
ATOM    190  CB  ALA P  56     -13.558   7.477   1.013  1.00  0.00      PROD C
ATOM    191  HB1 ALA P  56     -12.712   7.092   0.405  1.00  0.00      PROD H
ATOM    192  HB2 ALA P  56     -13.270   8.519   1.269  1.00  0.00      PROD H
ATOM    193  HB3 ALA P  56     -14.421   7.389   0.320  1.00  0.00      PROD H
ATOM    194  C   ALA P  56     -15.018   6.814   3.012  1.00  0.00      PROD C
ATOM    195  O   ALA P  56     -14.882   7.128   4.201  1.00  0.00      PROD O
ATOM    196  N   ALA P  57     -16.302   6.646   2.456  1.00  0.00      PROD N
ATOM    197  HN  ALA P  57     -16.463   6.468   1.489  1.00  0.00      PROD H
ATOM    198  CA  ALA P  57     -17.556   6.895   3.239  1.00  0.00      PROD C
ATOM    199  HA  ALA P  57     -17.479   7.947   3.468  1.00  0.00      PROD H
ATOM    200  CB  ALA P  57     -18.775   6.766   2.335  1.00  0.00      PROD C
ATOM    201  HB1 ALA P  57     -19.685   7.264   2.733  1.00  0.00      PROD H
ATOM    202  HB2 ALA P  57     -18.983   5.675   2.317  1.00  0.00      PROD H
ATOM    203  HB3 ALA P  57     -18.591   7.235   1.344  1.00  0.00      PROD H
ATOM    204  C   ALA P  57     -17.694   6.039   4.557  1.00  0.00      PROD C
ATOM    205  O   ALA P  57     -17.969   6.595   5.638  1.00  0.00      PROD O
ATOM    206  N   ILE P  58     -17.466   4.749   4.510  1.00  0.00      PROD N
ATOM    207  HN  ILE P  58     -17.264   4.319   3.633  1.00  0.00      PROD H
ATOM    208  CA  ILE P  58     -17.409   3.949   5.752  1.00  0.00      PROD C
ATOM    209  HA  ILE P  58     -18.336   4.062   6.294  1.00  0.00      PROD H
ATOM    210  CB  ILE P  58     -17.180   2.405   5.442  1.00  0.00      PROD C
ATOM    211  HB  ILE P  58     -16.206   2.286   4.920  1.00  0.00      PROD H
ATOM    212  CG2 ILE P  58     -16.963   1.693   6.826  1.00  0.00      PROD C
ATOM    213 HG21 ILE P  58     -16.017   2.020   7.308  1.00  0.00      PROD H
ATOM    214 HG22 ILE P  58     -17.008   0.601   6.627  1.00  0.00      PROD H
ATOM    215 HG23 ILE P  58     -17.811   1.988   7.481  1.00  0.00      PROD H
ATOM    216  CG1 ILE P  58     -18.402   1.876   4.602  1.00  0.00      PROD C
ATOM    217 HG11 ILE P  58     -18.764   2.744   4.010  1.00  0.00      PROD H
ATOM    218 HG12 ILE P  58     -19.243   1.728   5.313  1.00  0.00      PROD H
ATOM    219  CD  ILE P  58     -18.123   0.776   3.670  1.00  0.00      PROD C
ATOM    220  HD1 ILE P  58     -17.391   0.974   2.858  1.00  0.00      PROD H
ATOM    221  HD2 ILE P  58     -19.044   0.423   3.159  1.00  0.00      PROD H
ATOM    222  HD3 ILE P  58     -17.828  -0.117   4.261  1.00  0.00      PROD H
ATOM    223  C   ILE P  58     -16.305   4.465   6.664  1.00  0.00      PROD C
ATOM    224  O   ILE P  58     -16.596   4.688   7.792  1.00  0.00      PROD O
ATOM    225  N   GLY P  59     -15.117   4.658   6.079  1.00  0.00      PROD N
ATOM    226  HN  GLY P  59     -15.052   4.387   5.122  1.00  0.00      PROD H
ATOM    227  CA  GLY P  59     -14.066   5.179   6.882  1.00  0.00      PROD C
ATOM    228  HA1 GLY P  59     -13.253   5.324   6.186  1.00  0.00      PROD H
ATOM    229  HA2 GLY P  59     -13.844   4.470   7.666  1.00  0.00      PROD H
ATOM    230  C   GLY P  59     -14.205   6.567   7.555  1.00  0.00      PROD C
ATOM    231  O   GLY P  59     -13.841   6.774   8.684  1.00  0.00      PROD O
ATOM    232  N   PHE P  60     -14.853   7.462   6.833  1.00  0.00      PROD N
ATOM    233  HN  PHE P  60     -14.992   7.142   5.899  1.00  0.00      PROD H
ATOM    234  CA  PHE P  60     -15.422   8.712   7.368  1.00  0.00      PROD C
ATOM    235  HA  PHE P  60     -14.604   9.332   7.704  1.00  0.00      PROD H
ATOM    236  CB  PHE P  60     -16.039   9.481   6.152  1.00  0.00      PROD C
ATOM    237  HB1 PHE P  60     -16.631   8.894   5.417  1.00  0.00      PROD H
ATOM    238  HB2 PHE P  60     -15.188   9.892   5.568  1.00  0.00      PROD H
ATOM    239  CG  PHE P  60     -16.853  10.738   6.550  1.00  0.00      PROD C
ATOM    240  CD1 PHE P  60     -18.248  10.588   6.462  1.00  0.00      PROD C
ATOM    241  HD1 PHE P  60     -18.720   9.755   5.962  1.00  0.00      PROD H
ATOM    242  CE1 PHE P  60     -19.009  11.590   7.023  1.00  0.00      PROD C
ATOM    243  HE1 PHE P  60     -20.085  11.511   7.055  1.00  0.00      PROD H
ATOM    244  CZ  PHE P  60     -18.495  12.737   7.490  1.00  0.00      PROD C
ATOM    245  HZ  PHE P  60     -19.184  13.493   7.837  1.00  0.00      PROD H
ATOM    246  CD2 PHE P  60     -16.291  11.867   7.190  1.00  0.00      PROD C
ATOM    247  HD2 PHE P  60     -15.219  11.979   7.132  1.00  0.00      PROD H
ATOM    248  CE2 PHE P  60     -17.097  12.906   7.629  1.00  0.00      PROD C
ATOM    249  HE2 PHE P  60     -16.599  13.757   8.070  1.00  0.00      PROD H
ATOM    250  C   PHE P  60     -16.393   8.555   8.502  1.00  0.00      PROD C
ATOM    251  O   PHE P  60     -16.288   9.245   9.514  1.00  0.00      PROD O
ATOM    252  N   ILE P  61     -17.321   7.596   8.360  1.00  0.00      PROD N
ATOM    253  HN  ILE P  61     -17.256   6.979   7.579  1.00  0.00      PROD H
ATOM    254  CA  ILE P  61     -18.311   7.439   9.446  1.00  0.00      PROD C
ATOM    255  HA  ILE P  61     -18.707   8.414   9.689  1.00  0.00      PROD H
ATOM    256  CB  ILE P  61     -19.459   6.671   8.789  1.00  0.00      PROD C
ATOM    257  HB  ILE P  61     -18.993   5.732   8.420  1.00  0.00      PROD H
ATOM    258  CG2 ILE P  61     -20.523   6.226   9.814  1.00  0.00      PROD C
ATOM    259 HG21 ILE P  61     -21.391   5.736   9.322  1.00  0.00      PROD H
ATOM    260 HG22 ILE P  61     -20.944   7.132  10.298  1.00  0.00      PROD H
ATOM    261 HG23 ILE P  61     -20.075   5.617  10.627  1.00  0.00      PROD H
ATOM    262  CG1 ILE P  61     -20.216   7.421   7.668  1.00  0.00      PROD C
ATOM    263 HG11 ILE P  61     -20.999   6.784   7.203  1.00  0.00      PROD H
ATOM    264 HG12 ILE P  61     -19.514   7.669   6.843  1.00  0.00      PROD H
ATOM    265  CD  ILE P  61     -20.970   8.697   8.195  1.00  0.00      PROD C
ATOM    266  HD1 ILE P  61     -20.267   9.224   8.875  1.00  0.00      PROD H
ATOM    267  HD2 ILE P  61     -21.822   8.245   8.747  1.00  0.00      PROD H
ATOM    268  HD3 ILE P  61     -21.230   9.426   7.398  1.00  0.00      PROD H
ATOM    269  C   ILE P  61     -17.708   6.797  10.614  1.00  0.00      PROD C
ATOM    270  O   ILE P  61     -17.911   7.213  11.756  1.00  0.00      PROD O
ATOM    271  N   MET P  62     -16.709   5.905  10.412  1.00  0.00      PROD N
ATOM    272  HN  MET P  62     -16.466   5.618   9.489  1.00  0.00      PROD H
ATOM    273  CA  MET P  62     -15.842   5.451  11.472  1.00  0.00      PROD C
ATOM    274  HA  MET P  62     -16.398   4.915  12.228  1.00  0.00      PROD H
ATOM    275  CB  MET P  62     -14.914   4.291  10.944  1.00  0.00      PROD C
ATOM    276  HB1 MET P  62     -13.999   4.159  11.560  1.00  0.00      PROD H
ATOM    277  HB2 MET P  62     -14.545   4.714   9.985  1.00  0.00      PROD H
ATOM    278  CG  MET P  62     -15.684   2.939  10.713  1.00  0.00      PROD C
ATOM    279  HG1 MET P  62     -15.032   2.203  10.196  1.00  0.00      PROD H
ATOM    280  HG2 MET P  62     -16.524   3.113  10.006  1.00  0.00      PROD H
ATOM    281  SD  MET P  62     -16.247   2.013  12.151  1.00  0.00      PROD S
ATOM    282  CE  MET P  62     -16.757   0.427  11.413  1.00  0.00      PROD C
ATOM    283  HE1 MET P  62     -16.085  -0.040  10.661  1.00  0.00      PROD H
ATOM    284  HE2 MET P  62     -17.751   0.403  10.916  1.00  0.00      PROD H
ATOM    285  HE3 MET P  62     -16.913  -0.238  12.289  1.00  0.00      PROD H
ATOM    286  C   MET P  62     -15.113   6.577  12.202  1.00  0.00      PROD C
ATOM    287  O   MET P  62     -15.171   6.687  13.434  1.00  0.00      PROD O
ATOM    288  N   VAL P  63     -14.533   7.517  11.431  1.00  0.00      PROD N
ATOM    289  HN  VAL P  63     -14.547   7.486  10.435  1.00  0.00      PROD H
ATOM    290  CA  VAL P  63     -13.797   8.566  12.028  1.00  0.00      PROD C
ATOM    291  HA  VAL P  63     -13.254   8.113  12.844  1.00  0.00      PROD H
ATOM    292  CB  VAL P  63     -12.661   9.113  11.132  1.00  0.00      PROD C
ATOM    293  HB  VAL P  63     -13.029   9.119  10.084  1.00  0.00      PROD H
ATOM    294  CG1 VAL P  63     -12.172  10.595  11.407  1.00  0.00      PROD C
ATOM    295 HG11 VAL P  63     -13.036  11.277  11.259  1.00  0.00      PROD H
ATOM    296 HG12 VAL P  63     -11.293  10.878  10.788  1.00  0.00      PROD H
ATOM    297 HG13 VAL P  63     -11.810  10.747  12.446  1.00  0.00      PROD H
ATOM    298  CG2 VAL P  63     -11.339   8.261  11.178  1.00  0.00      PROD C
ATOM    299 HG21 VAL P  63     -10.537   8.635  10.506  1.00  0.00      PROD H
ATOM    300 HG22 VAL P  63     -11.624   7.200  11.016  1.00  0.00      PROD H
ATOM    301 HG23 VAL P  63     -10.827   8.334  12.162  1.00  0.00      PROD H
ATOM    302  C   VAL P  63     -14.623   9.578  12.750  1.00  0.00      PROD C
ATOM    303  O   VAL P  63     -14.254  10.091  13.803  1.00  0.00      PROD O
ATOM    304  N   THR P  64     -15.868   9.819  12.224  1.00  0.00      PROD N
ATOM    305  HN  THR P  64     -16.000   9.394  11.332  1.00  0.00      PROD H
ATOM    306  CA  THR P  64     -16.875  10.643  12.798  1.00  0.00      PROD C
ATOM    307  HA  THR P  64     -16.414  11.614  12.897  1.00  0.00      PROD H
ATOM    308  CB  THR P  64     -17.996  10.887  11.798  1.00  0.00      PROD C
ATOM    309  HB  THR P  64     -18.459   9.911  11.540  1.00  0.00      PROD H
ATOM    310  OG1 THR P  64     -17.513  11.655  10.699  1.00  0.00      PROD O
ATOM    311  HG1 THR P  64     -17.024  11.008  10.186  1.00  0.00      PROD H
ATOM    312  CG2 THR P  64     -19.026  11.773  12.429  1.00  0.00      PROD C
ATOM    313 HG21 THR P  64     -19.871  11.932  11.725  1.00  0.00      PROD H
ATOM    314 HG22 THR P  64     -18.663  12.767  12.768  1.00  0.00      PROD H
ATOM    315 HG23 THR P  64     -19.437  11.361  13.376  1.00  0.00      PROD H
ATOM    316  C   THR P  64     -17.331  10.150  14.129  1.00  0.00      PROD C
ATOM    317  O   THR P  64     -17.510  10.895  15.117  1.00  0.00      PROD O
ATOM    318  N   SER P  65     -17.631   8.906  14.160  1.00  0.00      PROD N
ATOM    319  HN  SER P  65     -17.617   8.326  13.350  1.00  0.00      PROD H
ATOM    320  CA  SER P  65     -18.075   8.304  15.385  1.00  0.00      PROD C
ATOM    321  HA  SER P  65     -19.029   8.745  15.632  1.00  0.00      PROD H
ATOM    322  CB  SER P  65     -18.435   6.886  15.097  1.00  0.00      PROD C
ATOM    323  HB1 SER P  65     -17.518   6.383  14.723  1.00  0.00      PROD H
ATOM    324  HB2 SER P  65     -19.205   6.772  14.304  1.00  0.00      PROD H
ATOM    325  OG  SER P  65     -18.963   6.251  16.297  1.00  0.00      PROD O
ATOM    326  HG1 SER P  65     -19.738   6.754  16.560  1.00  0.00      PROD H
ATOM    327  C   SER P  65     -17.067   8.406  16.519  1.00  0.00      PROD C
ATOM    328  O   SER P  65     -17.398   8.634  17.673  1.00  0.00      PROD O
ATOM    329  N   ALA P  66     -15.708   8.244  16.276  1.00  0.00      PROD N
ATOM    330  HN  ALA P  66     -15.390   7.909  15.392  1.00  0.00      PROD H
ATOM    331  CA  ALA P  66     -14.717   8.785  17.226  1.00  0.00      PROD C
ATOM    332  HA  ALA P  66     -14.888   8.360  18.204  1.00  0.00      PROD H
ATOM    333  CB  ALA P  66     -13.367   8.128  16.894  1.00  0.00      PROD C
ATOM    334  HB1 ALA P  66     -13.115   8.492  15.875  1.00  0.00      PROD H
ATOM    335  HB2 ALA P  66     -13.424   7.021  16.964  1.00  0.00      PROD H
ATOM    336  HB3 ALA P  66     -12.612   8.593  17.563  1.00  0.00      PROD H
ATOM    337  C   ALA P  66     -14.639  10.350  17.355  1.00  0.00      PROD C
ATOM    338  O   ALA P  66     -14.390  10.818  18.457  1.00  0.00      PROD O
ATOM    339  N   SER P  67     -14.835  11.107  16.331  1.00  0.00      PROD N
ATOM    340  HN  SER P  67     -14.781  10.764  15.396  1.00  0.00      PROD H
ATOM    341  CA  SER P  67     -14.927  12.571  16.377  1.00  0.00      PROD C
ATOM    342  HA  SER P  67     -13.963  13.031  16.532  1.00  0.00      PROD H
ATOM    343  CB  SER P  67     -15.300  13.240  14.959  1.00  0.00      PROD C
ATOM    344  HB1 SER P  67     -16.278  12.841  14.616  1.00  0.00      PROD H
ATOM    345  HB2 SER P  67     -14.543  12.751  14.308  1.00  0.00      PROD H
ATOM    346  OG  SER P  67     -15.042  14.677  14.896  1.00  0.00      PROD O
ATOM    347  HG1 SER P  67     -15.773  15.185  15.256  1.00  0.00      PROD H
ATOM    348  C   SER P  67     -15.929  13.207  17.410  1.00  0.00      PROD C
ATOM    349  O   SER P  67     -15.617  14.192  18.067  1.00  0.00      PROD O
ATOM    350  N   MET P  68     -17.096  12.579  17.483  1.00  0.00      PROD N
ATOM    351  HN  MET P  68     -17.281  11.960  16.724  1.00  0.00      PROD H
ATOM    352  CA  MET P  68     -18.302  12.987  18.224  1.00  0.00      PROD C
ATOM    353  HA  MET P  68     -18.556  13.992  17.921  1.00  0.00      PROD H
ATOM    354  CB  MET P  68     -19.548  12.188  17.823  1.00  0.00      PROD C
ATOM    355  HB1 MET P  68     -20.297  12.116  18.640  1.00  0.00      PROD H
ATOM    356  HB2 MET P  68     -19.224  11.130  17.722  1.00  0.00      PROD H
ATOM    357  CG  MET P  68     -20.225  12.605  16.575  1.00  0.00      PROD C
ATOM    358  HG1 MET P  68     -19.581  12.365  15.702  1.00  0.00      PROD H
ATOM    359  HG2 MET P  68     -20.505  13.680  16.555  1.00  0.00      PROD H
ATOM    360  SD  MET P  68     -21.709  11.596  16.228  1.00  0.00      PROD S
ATOM    361  CE  MET P  68     -22.842  12.251  17.431  1.00  0.00      PROD C
ATOM    362  HE1 MET P  68     -22.537  12.256  18.499  1.00  0.00      PROD H
ATOM    363  HE2 MET P  68     -23.797  11.685  17.396  1.00  0.00      PROD H
ATOM    364  HE3 MET P  68     -23.215  13.252  17.126  1.00  0.00      PROD H
ATOM    365  C   MET P  68     -18.137  12.985  19.704  1.00  0.00      PROD C
ATOM    366  O   MET P  68     -18.317  14.036  20.344  1.00  0.00      PROD O
ATOM    367  N   PRO P  69     -17.675  11.972  20.450  1.00  0.00      PROD N
ATOM    368  CD  PRO P  69     -17.739  10.603  19.937  1.00  0.00      PROD C
ATOM    369  HD1 PRO P  69     -17.236  10.482  18.953  1.00  0.00      PROD H
ATOM    370  HD2 PRO P  69     -18.756  10.156  19.904  1.00  0.00      PROD H
ATOM    371  CA  PRO P  69     -17.309  11.916  21.903  1.00  0.00      PROD C
ATOM    372  HA  PRO P  69     -18.124  12.404  22.417  1.00  0.00      PROD H
ATOM    373  CB  PRO P  69     -17.266  10.477  22.298  1.00  0.00      PROD C
ATOM    374  HB1 PRO P  69     -18.233  10.232  22.787  1.00  0.00      PROD H
ATOM    375  HB2 PRO P  69     -16.432  10.374  23.024  1.00  0.00      PROD H
ATOM    376  CG  PRO P  69     -16.995   9.821  20.949  1.00  0.00      PROD C
ATOM    377  HG1 PRO P  69     -15.902   9.767  20.758  1.00  0.00      PROD H
ATOM    378  HG2 PRO P  69     -17.577   8.875  20.901  1.00  0.00      PROD H
ATOM    379  C   PRO P  69     -15.923  12.659  22.104  1.00  0.00      PROD C
ATOM    380  O   PRO P  69     -15.969  13.511  22.946  1.00  0.00      PROD O
ATOM    381  N   ILE P  70     -14.836  12.311  21.431  1.00  0.00      PROD N
ATOM    382  HN  ILE P  70     -14.867  11.727  20.623  1.00  0.00      PROD H
ATOM    383  CA  ILE P  70     -13.509  12.824  21.718  1.00  0.00      PROD C
ATOM    384  HA  ILE P  70     -13.351  12.727  22.781  1.00  0.00      PROD H
ATOM    385  CB  ILE P  70     -12.510  11.856  20.929  1.00  0.00      PROD C
ATOM    386  HB  ILE P  70     -12.652  11.990  19.836  1.00  0.00      PROD H
ATOM    387  CG2 ILE P  70     -11.141  12.333  21.475  1.00  0.00      PROD C
ATOM    388 HG21 ILE P  70     -11.134  12.523  22.570  1.00  0.00      PROD H
ATOM    389 HG22 ILE P  70     -10.986  13.300  20.951  1.00  0.00      PROD H
ATOM    390 HG23 ILE P  70     -10.271  11.664  21.302  1.00  0.00      PROD H
ATOM    391  CG1 ILE P  70     -12.662  10.294  21.190  1.00  0.00      PROD C
ATOM    392 HG11 ILE P  70     -13.698   9.990  20.928  1.00  0.00      PROD H
ATOM    393 HG12 ILE P  70     -12.500  10.044  22.261  1.00  0.00      PROD H
ATOM    394  CD  ILE P  70     -11.591   9.537  20.468  1.00  0.00      PROD C
ATOM    395  HD1 ILE P  70     -11.872   8.475  20.635  1.00  0.00      PROD H
ATOM    396  HD2 ILE P  70     -10.571   9.794  20.825  1.00  0.00      PROD H
ATOM    397  HD3 ILE P  70     -11.633   9.815  19.393  1.00  0.00      PROD H
ATOM    398  C   ILE P  70     -13.368  14.256  21.369  1.00  0.00      PROD C
ATOM    399  O   ILE P  70     -12.917  15.051  22.223  1.00  0.00      PROD O
ATOM    400  N   GLY P  71     -13.873  14.621  20.178  1.00  0.00      PROD N
ATOM    401  HN  GLY P  71     -14.259  13.968  19.531  1.00  0.00      PROD H
ATOM    402  CA  GLY P  71     -13.826  16.022  19.754  1.00  0.00      PROD C
ATOM    403  HA1 GLY P  71     -14.276  16.057  18.772  1.00  0.00      PROD H
ATOM    404  HA2 GLY P  71     -12.843  16.463  19.830  1.00  0.00      PROD H
ATOM    405  C   GLY P  71     -14.649  17.026  20.621  1.00  0.00      PROD C
ATOM    406  O   GLY P  71     -14.334  18.149  20.854  1.00  0.00      PROD O
ATOM    407  N   GLN P  72     -15.822  16.526  21.052  1.00  0.00      PROD N
ATOM    408  HN  GLN P  72     -16.191  15.649  20.757  1.00  0.00      PROD H
ATOM    409  CA  GLN P  72     -16.503  17.111  22.191  1.00  0.00      PROD C
ATOM    410  HA  GLN P  72     -16.816  18.074  21.816  1.00  0.00      PROD H
ATOM    411  CB  GLN P  72     -17.801  16.379  22.599  1.00  0.00      PROD C
ATOM    412  HB1 GLN P  72     -17.593  15.349  22.959  1.00  0.00      PROD H
ATOM    413  HB2 GLN P  72     -18.376  16.345  21.649  1.00  0.00      PROD H
ATOM    414  CG  GLN P  72     -18.700  17.097  23.619  1.00  0.00      PROD C
ATOM    415  HG1 GLN P  72     -18.221  17.112  24.621  1.00  0.00      PROD H
ATOM    416  HG2 GLN P  72     -19.719  16.655  23.631  1.00  0.00      PROD H
ATOM    417  CD  GLN P  72     -19.003  18.511  23.142  1.00  0.00      PROD C
ATOM    418  OE1 GLN P  72     -18.956  19.464  23.913  1.00  0.00      PROD O
ATOM    419  NE2 GLN P  72     -19.385  18.695  21.855  1.00  0.00      PROD N
ATOM    420 HE21 GLN P  72     -19.523  17.872  21.304  1.00  0.00      PROD H
ATOM    421 HE22 GLN P  72     -19.729  19.573  21.522  1.00  0.00      PROD H
ATOM    422  C   GLN P  72     -15.740  17.357  23.473  1.00  0.00      PROD C
ATOM    423  O   GLN P  72     -15.716  18.471  24.007  1.00  0.00      PROD O
ATOM    424  N   ARG P  73     -14.962  16.446  24.034  1.00  0.00      PROD N
ATOM    425  HN  ARG P  73     -15.095  15.502  23.742  1.00  0.00      PROD H
ATOM    426  CA  ARG P  73     -14.168  16.662  25.172  1.00  0.00      PROD C
ATOM    427  HA  ARG P  73     -14.823  17.019  25.953  1.00  0.00      PROD H
ATOM    428  CB  ARG P  73     -13.798  15.289  25.757  1.00  0.00      PROD C
ATOM    429  HB1 ARG P  73     -12.990  15.480  26.496  1.00  0.00      PROD H
ATOM    430  HB2 ARG P  73     -13.284  14.637  25.019  1.00  0.00      PROD H
ATOM    431  CG  ARG P  73     -14.964  14.529  26.407  1.00  0.00      PROD C
ATOM    432  HG1 ARG P  73     -15.701  14.123  25.681  1.00  0.00      PROD H
ATOM    433  HG2 ARG P  73     -15.516  15.204  27.095  1.00  0.00      PROD H
ATOM    434  CD  ARG P  73     -14.500  13.359  27.287  1.00  0.00      PROD C
ATOM    435  HD1 ARG P  73     -15.427  12.909  27.703  1.00  0.00      PROD H
ATOM    436  HD2 ARG P  73     -13.845  13.795  28.070  1.00  0.00      PROD H
ATOM    437  NE  ARG P  73     -13.817  12.328  26.383  1.00  0.00      PROD N
ATOM    438  HE  ARG P  73     -12.820  12.334  26.309  1.00  0.00      PROD H
ATOM    439  CZ  ARG P  73     -14.452  11.194  25.816  1.00  0.00      PROD C
ATOM    440  NH1 ARG P  73     -15.776  11.035  25.771  1.00  0.00      PROD N
ATOM    441 HH11 ARG P  73     -16.364  11.796  26.041  1.00  0.00      PROD H
ATOM    442 HH12 ARG P  73     -16.085  10.135  25.461  1.00  0.00      PROD H
ATOM    443  NH2 ARG P  73     -13.627  10.258  25.296  1.00  0.00      PROD N
ATOM    444 HH21 ARG P  73     -14.073   9.372  25.172  1.00  0.00      PROD H
ATOM    445 HH22 ARG P  73     -12.630  10.246  25.369  1.00  0.00      PROD H
ATOM    446  C   ARG P  73     -12.910  17.546  24.984  1.00  0.00      PROD C
ATOM    447  O   ARG P  73     -12.406  18.177  25.932  1.00  0.00      PROD O
ATOM    448  N   LEU P  74     -12.291  17.519  23.800  1.00  0.00      PROD N
ATOM    449  HN  LEU P  74     -12.561  16.968  23.014  1.00  0.00      PROD H
ATOM    450  CA  LEU P  74     -11.106  18.324  23.456  1.00  0.00      PROD C
ATOM    451  HA  LEU P  74     -10.281  18.168  24.136  1.00  0.00      PROD H
ATOM    452  CB  LEU P  74     -10.605  17.718  22.140  1.00  0.00      PROD C
ATOM    453  HB1 LEU P  74      -9.936  18.432  21.614  1.00  0.00      PROD H
ATOM    454  HB2 LEU P  74     -11.476  17.579  21.464  1.00  0.00      PROD H
ATOM    455  CG  LEU P  74      -9.850  16.315  22.273  1.00  0.00      PROD C
ATOM    456  HG  LEU P  74     -10.539  15.556  22.700  1.00  0.00      PROD H
ATOM    457  CD1 LEU P  74      -9.465  15.714  20.892  1.00  0.00      PROD C
ATOM    458 HD11 LEU P  74      -8.742  14.918  21.175  1.00  0.00      PROD H
ATOM    459 HD12 LEU P  74      -9.021  16.423  20.161  1.00  0.00      PROD H
ATOM    460 HD13 LEU P  74     -10.452  15.332  20.555  1.00  0.00      PROD H
ATOM    461  CD2 LEU P  74      -8.594  16.459  23.199  1.00  0.00      PROD C
ATOM    462 HD21 LEU P  74      -7.859  17.153  22.739  1.00  0.00      PROD H
ATOM    463 HD22 LEU P  74      -8.099  15.477  23.358  1.00  0.00      PROD H
ATOM    464 HD23 LEU P  74      -8.875  16.760  24.231  1.00  0.00      PROD H
ATOM    465  C   LEU P  74     -11.324  19.814  23.278  1.00  0.00      PROD C
ATOM    466  O   LEU P  74     -10.621  20.603  23.751  1.00  0.00      PROD O
ATOM    467  N   THR P  75     -12.489  20.179  22.616  1.00  0.00      PROD N
ATOM    468  HN  THR P  75     -13.191  19.519  22.360  1.00  0.00      PROD H
ATOM    469  CA  THR P  75     -12.600  21.552  22.113  1.00  0.00      PROD C
ATOM    470  HA  THR P  75     -12.454  22.191  22.971  1.00  0.00      PROD H
ATOM    471  CB  THR P  75     -11.475  21.804  21.080  1.00  0.00      PROD C
ATOM    472  HB  THR P  75     -10.468  21.550  21.475  1.00  0.00      PROD H
ATOM    473  OG1 THR P  75     -11.449  23.092  20.530  1.00  0.00      PROD O
ATOM    474  HG1 THR P  75     -11.776  23.715  21.184  1.00  0.00      PROD H
ATOM    475  CG2 THR P  75     -11.805  20.934  19.798  1.00  0.00      PROD C
ATOM    476 HG21 THR P  75     -10.861  20.862  19.217  1.00  0.00      PROD H
ATOM    477 HG22 THR P  75     -12.590  21.269  19.087  1.00  0.00      PROD H
ATOM    478 HG23 THR P  75     -12.169  19.940  20.135  1.00  0.00      PROD H
ATOM    479  C   THR P  75     -14.076  21.899  21.757  1.00  0.00      PROD C
ATOM    480  O   THR P  75     -14.476  22.828  21.031  1.00  0.00      PROD O
ATOM    481  N   ASN P  76     -14.980  20.996  22.230  1.00  0.00      PROD N
ATOM    482  HN  ASN P  76     -14.679  20.149  22.662  1.00  0.00      PROD H
ATOM    483  CA  ASN P  76     -16.451  21.238  22.083  1.00  0.00      PROD C
ATOM    484  HA  ASN P  76     -16.780  20.403  22.683  1.00  0.00      PROD H
ATOM    485  CB  ASN P  76     -16.988  22.503  22.858  1.00  0.00      PROD C
ATOM    486  HB1 ASN P  76     -18.063  22.747  22.724  1.00  0.00      PROD H
ATOM    487  HB2 ASN P  76     -16.413  23.400  22.541  1.00  0.00      PROD H
ATOM    488  CG  ASN P  76     -16.534  22.464  24.335  1.00  0.00      PROD C
ATOM    489  OD1 ASN P  76     -15.677  23.267  24.801  1.00  0.00      PROD O
ATOM    490  ND2 ASN P  76     -17.189  21.663  25.208  1.00  0.00      PROD N
ATOM    491 HD21 ASN P  76     -17.842  21.011  24.823  1.00  0.00      PROD H
ATOM    492 HD22 ASN P  76     -17.189  21.777  26.201  1.00  0.00      PROD H
ATOM    493  C   ASN P  76     -17.042  21.180  20.686  1.00  0.00      PROD C
ATOM    494  O   ASN P  76     -18.072  21.776  20.470  1.00  0.00      PROD O
ATOM    495  N   ASP P  77     -16.317  20.447  19.790  1.00  0.00      PROD N
ATOM    496  HN  ASP P  77     -15.498  19.943  20.056  1.00  0.00      PROD H
ATOM    497  CA  ASP P  77     -16.781  20.319  18.407  1.00  0.00      PROD C
ATOM    498  HA  ASP P  77     -17.694  20.864  18.217  1.00  0.00      PROD H
ATOM    499  CB  ASP P  77     -15.744  21.022  17.391  1.00  0.00      PROD C
ATOM    500  HB1 ASP P  77     -14.739  20.553  17.454  1.00  0.00      PROD H
ATOM    501  HB2 ASP P  77     -15.720  22.046  17.822  1.00  0.00      PROD H
ATOM    502  CG  ASP P  77     -16.094  21.078  15.923  1.00  0.00      PROD C
ATOM    503  OD1 ASP P  77     -16.737  20.116  15.431  1.00  0.00      PROD O
ATOM    504  OD2 ASP P  77     -15.806  22.101  15.235  1.00  0.00      PROD O
ATOM    505  C   ASP P  77     -16.811  18.836  18.029  1.00  0.00      PROD C
ATOM    506  O   ASP P  77     -15.777  18.261  17.893  1.00  0.00      PROD O
ATOM    507  N   PRO P  78     -17.972  18.224  17.813  1.00  0.00      PROD N
ATOM    508  CD  PRO P  78     -19.315  18.837  18.062  1.00  0.00      PROD C
ATOM    509  HD1 PRO P  78     -19.515  19.666  17.349  1.00  0.00      PROD H
ATOM    510  HD2 PRO P  78     -19.347  19.379  19.031  1.00  0.00      PROD H
ATOM    511  CA  PRO P  78     -18.107  16.795  17.608  1.00  0.00      PROD C
ATOM    512  HA  PRO P  78     -17.500  16.227  18.298  1.00  0.00      PROD H
ATOM    513  CB  PRO P  78     -19.608  16.480  17.891  1.00  0.00      PROD C
ATOM    514  HB1 PRO P  78     -19.575  16.135  18.947  1.00  0.00      PROD H
ATOM    515  HB2 PRO P  78     -20.169  15.804  17.212  1.00  0.00      PROD H
ATOM    516  CG  PRO P  78     -20.365  17.790  17.940  1.00  0.00      PROD C
ATOM    517  HG1 PRO P  78     -21.045  17.872  17.066  1.00  0.00      PROD H
ATOM    518  HG2 PRO P  78     -21.038  17.783  18.824  1.00  0.00      PROD H
ATOM    519  C   PRO P  78     -17.738  16.421  16.162  1.00  0.00      PROD C
ATOM    520  O   PRO P  78     -17.862  15.283  15.739  1.00  0.00      PROD O
ATOM    521  N   PHE P  79     -17.365  17.425  15.411  1.00  0.00      PROD N
ATOM    522  HN  PHE P  79     -17.282  18.351  15.771  1.00  0.00      PROD H
ATOM    523  CA  PHE P  79     -16.927  17.304  14.037  1.00  0.00      PROD C
ATOM    524  HA  PHE P  79     -16.839  16.263  13.764  1.00  0.00      PROD H
ATOM    525  CB  PHE P  79     -17.957  17.919  13.022  1.00  0.00      PROD C
ATOM    526  HB1 PHE P  79     -17.530  17.800  12.003  1.00  0.00      PROD H
ATOM    527  HB2 PHE P  79     -18.194  18.982  13.243  1.00  0.00      PROD H
ATOM    528  CG  PHE P  79     -19.198  17.077  12.982  1.00  0.00      PROD C
ATOM    529  CD1 PHE P  79     -19.544  16.230  11.942  1.00  0.00      PROD C
ATOM    530  HD1 PHE P  79     -18.946  16.157  11.046  1.00  0.00      PROD H
ATOM    531  CE1 PHE P  79     -20.646  15.369  12.141  1.00  0.00      PROD C
ATOM    532  HE1 PHE P  79     -20.924  14.608  11.426  1.00  0.00      PROD H
ATOM    533  CZ  PHE P  79     -21.456  15.507  13.246  1.00  0.00      PROD C
ATOM    534  HZ  PHE P  79     -22.293  14.863  13.472  1.00  0.00      PROD H
ATOM    535  CD2 PHE P  79     -20.078  17.286  14.071  1.00  0.00      PROD C
ATOM    536  HD2 PHE P  79     -19.808  17.954  14.875  1.00  0.00      PROD H
ATOM    537  CE2 PHE P  79     -21.157  16.441  14.243  1.00  0.00      PROD C
ATOM    538  HE2 PHE P  79     -21.704  16.347  15.170  1.00  0.00      PROD H
ATOM    539  C   PHE P  79     -15.495  17.824  13.913  1.00  0.00      PROD C
ATOM    540  O   PHE P  79     -14.976  17.958  12.848  1.00  0.00      PROD O
ATOM    541  N   PHE P  80     -14.744  18.058  15.038  1.00  0.00      PROD N
ATOM    542  HN  PHE P  80     -15.242  17.961  15.896  1.00  0.00      PROD H
ATOM    543  CA  PHE P  80     -13.259  18.390  15.109  1.00  0.00      PROD C
ATOM    544  HA  PHE P  80     -13.210  19.433  14.836  1.00  0.00      PROD H
ATOM    545  CB  PHE P  80     -12.652  18.209  16.558  1.00  0.00      PROD C
ATOM    546  HB1 PHE P  80     -12.894  17.161  16.835  1.00  0.00      PROD H
ATOM    547  HB2 PHE P  80     -13.255  18.794  17.285  1.00  0.00      PROD H
ATOM    548  CG  PHE P  80     -11.119  18.557  16.622  1.00  0.00      PROD C
ATOM    549  CD1 PHE P  80     -10.320  17.899  17.550  1.00  0.00      PROD C
ATOM    550  HD1 PHE P  80     -10.746  17.015  18.001  1.00  0.00      PROD H
ATOM    551  CE1 PHE P  80      -8.998  18.342  17.807  1.00  0.00      PROD C
ATOM    552  HE1 PHE P  80      -8.347  17.897  18.544  1.00  0.00      PROD H
ATOM    553  CZ  PHE P  80      -8.526  19.388  17.059  1.00  0.00      PROD C
ATOM    554  HZ  PHE P  80      -7.487  19.649  17.195  1.00  0.00      PROD H
ATOM    555  CD2 PHE P  80     -10.621  19.694  15.943  1.00  0.00      PROD C
ATOM    556  HD2 PHE P  80     -11.219  20.338  15.315  1.00  0.00      PROD H
ATOM    557  CE2 PHE P  80      -9.286  20.038  16.113  1.00  0.00      PROD C
ATOM    558  HE2 PHE P  80      -8.911  20.873  15.539  1.00  0.00      PROD H
ATOM    559  C   PHE P  80     -12.401  17.631  14.083  1.00  0.00      PROD C
ATOM    560  O   PHE P  80     -12.028  18.203  13.060  1.00  0.00      PROD O
ATOM    561  N   PHE P  81     -12.281  16.333  14.364  1.00  0.00      PROD N
ATOM    562  HN  PHE P  81     -12.718  16.087  15.226  1.00  0.00      PROD H
ATOM    563  CA  PHE P  81     -11.727  15.229  13.633  1.00  0.00      PROD C
ATOM    564  HA  PHE P  81     -10.703  15.503  13.428  1.00  0.00      PROD H
ATOM    565  CB  PHE P  81     -11.661  13.838  14.425  1.00  0.00      PROD C
ATOM    566  HB1 PHE P  81     -11.078  13.118  13.812  1.00  0.00      PROD H
ATOM    567  HB2 PHE P  81     -12.692  13.428  14.483  1.00  0.00      PROD H
ATOM    568  CG  PHE P  81     -11.068  13.949  15.855  1.00  0.00      PROD C
ATOM    569  CD1 PHE P  81     -10.036  14.856  16.174  1.00  0.00      PROD C
ATOM    570  HD1 PHE P  81      -9.676  15.494  15.380  1.00  0.00      PROD H
ATOM    571  CE1 PHE P  81      -9.198  14.582  17.301  1.00  0.00      PROD C
ATOM    572  HE1 PHE P  81      -8.292  15.164  17.382  1.00  0.00      PROD H
ATOM    573  CZ  PHE P  81      -9.484  13.409  18.027  1.00  0.00      PROD C
ATOM    574  HZ  PHE P  81      -8.873  13.244  18.902  1.00  0.00      PROD H
ATOM    575  CD2 PHE P  81     -11.400  12.881  16.674  1.00  0.00      PROD C
ATOM    576  HD2 PHE P  81     -11.987  12.021  16.388  1.00  0.00      PROD H
ATOM    577  CE2 PHE P  81     -10.475  12.585  17.704  1.00  0.00      PROD C
ATOM    578  HE2 PHE P  81     -10.672  11.687  18.270  1.00  0.00      PROD H
ATOM    579  C   PHE P  81     -12.386  15.040  12.292  1.00  0.00      PROD C
ATOM    580  O   PHE P  81     -11.684  14.902  11.303  1.00  0.00      PROD O
ATOM    581  N   ALA P  82     -13.716  14.957  12.224  1.00  0.00      PROD N
ATOM    582  HN  ALA P  82     -14.322  15.019  13.013  1.00  0.00      PROD H
ATOM    583  CA  ALA P  82     -14.409  14.840  10.986  1.00  0.00      PROD C
ATOM    584  HA  ALA P  82     -14.088  13.936  10.489  1.00  0.00      PROD H
ATOM    585  CB  ALA P  82     -15.897  14.826  11.349  1.00  0.00      PROD C
ATOM    586  HB1 ALA P  82     -16.185  14.088  12.128  1.00  0.00      PROD H
ATOM    587  HB2 ALA P  82     -16.499  14.679  10.427  1.00  0.00      PROD H
ATOM    588  HB3 ALA P  82     -16.086  15.717  11.986  1.00  0.00      PROD H
ATOM    589  C   ALA P  82     -14.081  15.921   9.921  1.00  0.00      PROD C
ATOM    590  O   ALA P  82     -13.725  15.661   8.828  1.00  0.00      PROD O
ATOM    591  N   LYS P  83     -14.003  17.131  10.414  1.00  0.00      PROD N
ATOM    592  HN  LYS P  83     -14.301  17.318  11.347  1.00  0.00      PROD H
ATOM    593  CA  LYS P  83     -13.554  18.183   9.519  1.00  0.00      PROD C
ATOM    594  HA  LYS P  83     -14.137  18.028   8.624  1.00  0.00      PROD H
ATOM    595  CB  LYS P  83     -13.975  19.586   9.998  1.00  0.00      PROD C
ATOM    596  HB1 LYS P  83     -13.519  20.393   9.385  1.00  0.00      PROD H
ATOM    597  HB2 LYS P  83     -13.622  19.795  11.030  1.00  0.00      PROD H
ATOM    598  CG  LYS P  83     -15.487  19.789   9.936  1.00  0.00      PROD C
ATOM    599  HG1 LYS P  83     -15.980  18.931  10.442  1.00  0.00      PROD H
ATOM    600  HG2 LYS P  83     -15.799  19.726   8.872  1.00  0.00      PROD H
ATOM    601  CD  LYS P  83     -15.987  21.101  10.524  1.00  0.00      PROD C
ATOM    602  HD1 LYS P  83     -17.050  21.219  10.223  1.00  0.00      PROD H
ATOM    603  HD2 LYS P  83     -15.409  21.938  10.077  1.00  0.00      PROD H
ATOM    604  CE  LYS P  83     -15.902  21.033  12.063  1.00  0.00      PROD C
ATOM    605  HE1 LYS P  83     -14.841  21.086  12.387  1.00  0.00      PROD H
ATOM    606  HE2 LYS P  83     -16.399  20.121  12.457  1.00  0.00      PROD H
ATOM    607  NZ  LYS P  83     -16.564  22.215  12.672  1.00  0.00      PROD N
ATOM    608  HZ1 LYS P  83     -17.562  22.114  12.396  1.00  0.00      PROD H
ATOM    609  HZ2 LYS P  83     -16.187  23.165  12.476  1.00  0.00      PROD H
ATOM    610  HZ3 LYS P  83     -16.515  22.140  13.708  1.00  0.00      PROD H
ATOM    611  C   LYS P  83     -12.081  18.250   9.223  1.00  0.00      PROD C
ATOM    612  O   LYS P  83     -11.618  18.574   8.159  1.00  0.00      PROD O
ATOM    613  N   ARG P  84     -11.275  17.999  10.256  1.00  0.00      PROD N
ATOM    614  HN  ARG P  84     -11.785  17.858  11.101  1.00  0.00      PROD H
ATOM    615  CA  ARG P  84      -9.802  18.069  10.273  1.00  0.00      PROD C
ATOM    616  HA  ARG P  84      -9.544  19.061   9.934  1.00  0.00      PROD H
ATOM    617  CB  ARG P  84      -9.176  17.699  11.658  1.00  0.00      PROD C
ATOM    618  HB1 ARG P  84      -9.459  16.653  11.903  1.00  0.00      PROD H
ATOM    619  HB2 ARG P  84      -9.746  18.217  12.458  1.00  0.00      PROD H
ATOM    620  CG  ARG P  84      -7.626  17.909  11.729  1.00  0.00      PROD C
ATOM    621  HG1 ARG P  84      -7.393  18.893  11.269  1.00  0.00      PROD H
ATOM    622  HG2 ARG P  84      -7.098  17.173  11.084  1.00  0.00      PROD H
ATOM    623  CD  ARG P  84      -7.074  17.940  13.136  1.00  0.00      PROD C
ATOM    624  HD1 ARG P  84      -7.636  18.732  13.676  1.00  0.00      PROD H
ATOM    625  HD2 ARG P  84      -5.993  18.193  13.148  1.00  0.00      PROD H
ATOM    626  NE  ARG P  84      -7.169  16.497  13.678  1.00  0.00      PROD N
ATOM    627  HE  ARG P  84      -7.437  15.816  12.996  1.00  0.00      PROD H
ATOM    628  CZ  ARG P  84      -6.588  16.046  14.781  1.00  0.00      PROD C
ATOM    629  NH1 ARG P  84      -5.812  16.826  15.545  1.00  0.00      PROD N
ATOM    630 HH11 ARG P  84      -5.622  17.788  15.351  1.00  0.00      PROD H
ATOM    631 HH12 ARG P  84      -5.434  16.363  16.347  1.00  0.00      PROD H
ATOM    632  NH2 ARG P  84      -6.703  14.766  15.095  1.00  0.00      PROD N
ATOM    633 HH21 ARG P  84      -7.455  14.239  14.699  1.00  0.00      PROD H
ATOM    634 HH22 ARG P  84      -6.236  14.527  15.947  1.00  0.00      PROD H
ATOM    635  C   ARG P  84      -9.281  17.044   9.248  1.00  0.00      PROD C
ATOM    636  O   ARG P  84      -8.370  17.185   8.485  1.00  0.00      PROD O
ATOM    637  N   ASP P  85      -9.908  15.806   9.148  1.00  0.00      PROD N
ATOM    638  HN  ASP P  85     -10.680  15.520   9.711  1.00  0.00      PROD H
ATOM    639  CA  ASP P  85      -9.582  14.848   8.137  1.00  0.00      PROD C
ATOM    640  HA  ASP P  85      -8.558  14.932   7.804  1.00  0.00      PROD H
ATOM    641  CB  ASP P  85      -9.897  13.458   8.528  1.00  0.00      PROD C
ATOM    642  HB1 ASP P  85      -9.768  12.718   7.709  1.00  0.00      PROD H
ATOM    643  HB2 ASP P  85     -10.936  13.448   8.923  1.00  0.00      PROD H
ATOM    644  CG  ASP P  85      -8.852  13.011   9.579  1.00  0.00      PROD C
ATOM    645  OD1 ASP P  85      -7.622  13.146   9.176  1.00  0.00      PROD O
ATOM    646  OD2 ASP P  85      -9.253  12.485  10.630  1.00  0.00      PROD O
ATOM    647  C   ASP P  85     -10.363  15.055   6.817  1.00  0.00      PROD C
ATOM    648  O   ASP P  85     -10.114  14.406   5.862  1.00  0.00      PROD O
ATOM    649  N   GLY P  86     -11.210  16.077   6.740  1.00  0.00      PROD N
ATOM    650  HN  GLY P  86     -11.088  16.662   7.538  1.00  0.00      PROD H
ATOM    651  CA  GLY P  86     -12.102  16.529   5.621  1.00  0.00      PROD C
ATOM    652  HA1 GLY P  86     -13.035  16.852   6.058  1.00  0.00      PROD H
ATOM    653  HA2 GLY P  86     -12.171  15.656   4.989  1.00  0.00      PROD H
ATOM    654  C   GLY P  86     -11.406  17.599   4.831  1.00  0.00      PROD C
ATOM    655  O   GLY P  86     -11.743  17.962   3.650  1.00  0.00      PROD O
ATOM    656  N   VAL P  87     -10.293  18.016   5.348  1.00  0.00      PROD N
ATOM    657  HN  VAL P  87     -10.056  17.780   6.288  1.00  0.00      PROD H
ATOM    658  CA  VAL P  87      -9.261  18.899   4.643  1.00  0.00      PROD C
ATOM    659  HA  VAL P  87      -9.706  19.844   4.370  1.00  0.00      PROD H
ATOM    660  CB  VAL P  87      -8.091  19.165   5.641  1.00  0.00      PROD C
ATOM    661  HB  VAL P  87      -7.567  18.274   6.048  1.00  0.00      PROD H
ATOM    662  CG1 VAL P  87      -6.984  20.057   4.899  1.00  0.00      PROD C
ATOM    663 HG11 VAL P  87      -6.285  20.497   5.642  1.00  0.00      PROD H
ATOM    664 HG12 VAL P  87      -7.479  20.860   4.311  1.00  0.00      PROD H
ATOM    665 HG13 VAL P  87      -6.330  19.476   4.215  1.00  0.00      PROD H
ATOM    666  CG2 VAL P  87      -8.732  20.009   6.828  1.00  0.00      PROD C
ATOM    667 HG21 VAL P  87      -9.419  19.294   7.329  1.00  0.00      PROD H
ATOM    668 HG22 VAL P  87      -9.325  20.856   6.420  1.00  0.00      PROD H
ATOM    669 HG23 VAL P  87      -7.856  20.387   7.396  1.00  0.00      PROD H
ATOM    670  C   VAL P  87      -8.663  18.268   3.451  1.00  0.00      PROD C
ATOM    671  O   VAL P  87      -8.592  18.875   2.360  1.00  0.00      PROD O
ATOM    672  N   TYR P  88      -8.320  16.939   3.667  1.00  0.00      PROD N
ATOM    673  HN  TYR P  88      -8.254  16.545   4.580  1.00  0.00      PROD H
ATOM    674  CA  TYR P  88      -7.766  15.989   2.680  1.00  0.00      PROD C
ATOM    675  HA  TYR P  88      -6.963  16.535   2.206  1.00  0.00      PROD H
ATOM    676  CB  TYR P  88      -7.287  14.653   3.386  1.00  0.00      PROD C
ATOM    677  HB1 TYR P  88      -6.926  13.871   2.685  1.00  0.00      PROD H
ATOM    678  HB2 TYR P  88      -8.167  14.208   3.898  1.00  0.00      PROD H
ATOM    679  CG  TYR P  88      -6.203  15.058   4.391  1.00  0.00      PROD C
ATOM    680  CD1 TYR P  88      -6.361  15.170   5.813  1.00  0.00      PROD C
ATOM    681  HD1 TYR P  88      -7.284  14.944   6.326  1.00  0.00      PROD H
ATOM    682  CE1 TYR P  88      -5.380  15.679   6.659  1.00  0.00      PROD C
ATOM    683  HE1 TYR P  88      -5.499  15.661   7.733  1.00  0.00      PROD H
ATOM    684  CZ  TYR P  88      -4.156  16.046   6.103  1.00  0.00      PROD C
ATOM    685  OH  TYR P  88      -3.193  16.609   6.914  1.00  0.00      PROD O
ATOM    686  HH  TYR P  88      -3.479  16.696   7.826  1.00  0.00      PROD H
ATOM    687  CD2 TYR P  88      -4.975  15.430   3.872  1.00  0.00      PROD C
ATOM    688  HD2 TYR P  88      -4.765  15.376   2.814  1.00  0.00      PROD H
ATOM    689  CE2 TYR P  88      -3.977  16.009   4.716  1.00  0.00      PROD C
ATOM    690  HE2 TYR P  88      -3.028  16.330   4.313  1.00  0.00      PROD H
ATOM    691  C   TYR P  88      -8.740  15.658   1.650  1.00  0.00      PROD C
ATOM    692  O   TYR P  88      -8.404  15.534   0.449  1.00  0.00      PROD O
ATOM    693  N   LEU P  89     -10.029  15.492   1.979  1.00  0.00      PROD N
ATOM    694  HN  LEU P  89     -10.261  15.620   2.940  1.00  0.00      PROD H
ATOM    695  CA  LEU P  89     -11.090  15.206   1.031  1.00  0.00      PROD C
ATOM    696  HA  LEU P  89     -10.766  14.350   0.457  1.00  0.00      PROD H
ATOM    697  CB  LEU P  89     -12.226  14.672   1.871  1.00  0.00      PROD C
ATOM    698  HB1 LEU P  89     -12.644  15.551   2.407  1.00  0.00      PROD H
ATOM    699  HB2 LEU P  89     -12.006  13.820   2.550  1.00  0.00      PROD H
ATOM    700  CG  LEU P  89     -13.445  14.252   1.037  1.00  0.00      PROD C
ATOM    701  HG  LEU P  89     -13.819  15.089   0.410  1.00  0.00      PROD H
ATOM    702  CD1 LEU P  89     -13.152  13.121  -0.012  1.00  0.00      PROD C
ATOM    703 HD11 LEU P  89     -14.027  12.638  -0.498  1.00  0.00      PROD H
ATOM    704 HD12 LEU P  89     -12.547  12.287   0.403  1.00  0.00      PROD H
ATOM    705 HD13 LEU P  89     -12.631  13.453  -0.935  1.00  0.00      PROD H
ATOM    706  CD2 LEU P  89     -14.599  13.945   2.000  1.00  0.00      PROD C
ATOM    707 HD21 LEU P  89     -14.886  14.859   2.563  1.00  0.00      PROD H
ATOM    708 HD22 LEU P  89     -14.347  13.091   2.664  1.00  0.00      PROD H
ATOM    709 HD23 LEU P  89     -15.448  13.719   1.319  1.00  0.00      PROD H
ATOM    710  C   LEU P  89     -11.376  16.280   0.095  1.00  0.00      PROD C
ATOM    711  O   LEU P  89     -11.516  16.023  -1.095  1.00  0.00      PROD O
ATOM    712  N   ILE P  90     -11.423  17.540   0.623  1.00  0.00      PROD N
ATOM    713  HN  ILE P  90     -11.406  17.598   1.618  1.00  0.00      PROD H
ATOM    714  CA  ILE P  90     -11.663  18.717  -0.252  1.00  0.00      PROD C
ATOM    715  HA  ILE P  90     -12.492  18.455  -0.893  1.00  0.00      PROD H
ATOM    716  CB  ILE P  90     -12.024  20.019   0.519  1.00  0.00      PROD C
ATOM    717  HB  ILE P  90     -11.213  20.169   1.264  1.00  0.00      PROD H
ATOM    718  CG2 ILE P  90     -11.995  21.282  -0.514  1.00  0.00      PROD C
ATOM    719 HG21 ILE P  90     -12.603  22.000   0.077  1.00  0.00      PROD H
ATOM    720 HG22 ILE P  90     -12.470  21.036  -1.488  1.00  0.00      PROD H
ATOM    721 HG23 ILE P  90     -10.954  21.602  -0.733  1.00  0.00      PROD H
ATOM    722  CG1 ILE P  90     -13.384  20.020   1.177  1.00  0.00      PROD C
ATOM    723 HG11 ILE P  90     -13.609  19.010   1.581  1.00  0.00      PROD H
ATOM    724 HG12 ILE P  90     -14.208  20.106   0.437  1.00  0.00      PROD H
ATOM    725  CD  ILE P  90     -13.711  21.126   2.213  1.00  0.00      PROD C
ATOM    726  HD1 ILE P  90     -13.701  22.175   1.849  1.00  0.00      PROD H
ATOM    727  HD2 ILE P  90     -12.995  21.028   3.057  1.00  0.00      PROD H
ATOM    728  HD3 ILE P  90     -14.770  21.025   2.534  1.00  0.00      PROD H
ATOM    729  C   ILE P  90     -10.499  18.831  -1.161  1.00  0.00      PROD C
ATOM    730  O   ILE P  90     -10.690  18.999  -2.392  1.00  0.00      PROD O
ATOM    731  N   LEU P  91      -9.265  18.813  -0.589  1.00  0.00      PROD N
ATOM    732  HN  LEU P  91      -9.238  18.687   0.400  1.00  0.00      PROD H
ATOM    733  CA  LEU P  91      -8.052  18.785  -1.428  1.00  0.00      PROD C
ATOM    734  HA  LEU P  91      -8.174  19.663  -2.045  1.00  0.00      PROD H
ATOM    735  CB  LEU P  91      -6.764  18.810  -0.560  1.00  0.00      PROD C
ATOM    736  HB1 LEU P  91      -6.656  17.796  -0.119  1.00  0.00      PROD H
ATOM    737  HB2 LEU P  91      -6.904  19.588   0.220  1.00  0.00      PROD H
ATOM    738  CG  LEU P  91      -5.479  19.105  -1.401  1.00  0.00      PROD C
ATOM    739  HG  LEU P  91      -5.536  18.536  -2.353  1.00  0.00      PROD H
ATOM    740  CD1 LEU P  91      -5.194  20.558  -1.783  1.00  0.00      PROD C
ATOM    741 HD11 LEU P  91      -5.154  21.250  -0.915  1.00  0.00      PROD H
ATOM    742 HD12 LEU P  91      -5.925  20.840  -2.571  1.00  0.00      PROD H
ATOM    743 HD13 LEU P  91      -4.191  20.531  -2.261  1.00  0.00      PROD H
ATOM    744  CD2 LEU P  91      -4.222  18.775  -0.581  1.00  0.00      PROD C
ATOM    745 HD21 LEU P  91      -4.139  19.348   0.367  1.00  0.00      PROD H
ATOM    746 HD22 LEU P  91      -3.395  19.019  -1.281  1.00  0.00      PROD H
ATOM    747 HD23 LEU P  91      -4.216  17.703  -0.289  1.00  0.00      PROD H
ATOM    748  C   LEU P  91      -7.924  17.620  -2.468  1.00  0.00      PROD C
ATOM    749  O   LEU P  91      -7.409  17.835  -3.599  1.00  0.00      PROD O
ATOM    750  N   ALA P  92      -8.346  16.395  -2.110  1.00  0.00      PROD N
ATOM    751  HN  ALA P  92      -8.515  16.304  -1.132  1.00  0.00      PROD H
ATOM    752  CA  ALA P  92      -8.260  15.182  -2.895  1.00  0.00      PROD C
ATOM    753  HA  ALA P  92      -7.215  15.032  -3.126  1.00  0.00      PROD H
ATOM    754  CB  ALA P  92      -8.860  13.989  -2.114  1.00  0.00      PROD C
ATOM    755  HB1 ALA P  92      -9.878  14.199  -1.722  1.00  0.00      PROD H
ATOM    756  HB2 ALA P  92      -8.257  13.818  -1.197  1.00  0.00      PROD H
ATOM    757  HB3 ALA P  92      -8.934  13.127  -2.812  1.00  0.00      PROD H
ATOM    758  C   ALA P  92      -9.027  15.247  -4.242  1.00  0.00      PROD C
ATOM    759  O   ALA P  92      -8.522  14.830  -5.301  1.00  0.00      PROD O
ATOM    760  N   PHE P  93     -10.252  15.745  -4.150  1.00  0.00      PROD N
ATOM    761  HN  PHE P  93     -10.505  16.106  -3.256  1.00  0.00      PROD H
ATOM    762  CA  PHE P  93     -11.130  16.041  -5.310  1.00  0.00      PROD C
ATOM    763  HA  PHE P  93     -11.176  15.145  -5.912  1.00  0.00      PROD H
ATOM    764  CB  PHE P  93     -12.554  16.542  -4.814  1.00  0.00      PROD C
ATOM    765  HB1 PHE P  93     -12.446  17.399  -4.115  1.00  0.00      PROD H
ATOM    766  HB2 PHE P  93     -13.177  15.828  -4.234  1.00  0.00      PROD H
ATOM    767  CG  PHE P  93     -13.422  17.052  -5.919  1.00  0.00      PROD C
ATOM    768  CD1 PHE P  93     -13.742  18.447  -6.100  1.00  0.00      PROD C
ATOM    769  HD1 PHE P  93     -13.196  19.073  -5.409  1.00  0.00      PROD H
ATOM    770  CE1 PHE P  93     -14.546  18.862  -7.198  1.00  0.00      PROD C
ATOM    771  HE1 PHE P  93     -14.816  19.904  -7.289  1.00  0.00      PROD H
ATOM    772  CZ  PHE P  93     -15.001  17.921  -8.076  1.00  0.00      PROD C
ATOM    773  HZ  PHE P  93     -15.600  18.210  -8.928  1.00  0.00      PROD H
ATOM    774  CD2 PHE P  93     -13.906  16.140  -6.876  1.00  0.00      PROD C
ATOM    775  HD2 PHE P  93     -13.699  15.082  -6.800  1.00  0.00      PROD H
ATOM    776  CE2 PHE P  93     -14.666  16.599  -7.932  1.00  0.00      PROD C
ATOM    777  HE2 PHE P  93     -15.039  15.870  -8.637  1.00  0.00      PROD H
ATOM    778  C   PHE P  93     -10.451  16.975  -6.375  1.00  0.00      PROD C
ATOM    779  O   PHE P  93     -10.432  16.735  -7.582  1.00  0.00      PROD O
ATOM    780  N   ILE P  94      -9.787  18.063  -5.964  1.00  0.00      PROD N
ATOM    781  HN  ILE P  94      -9.861  18.226  -4.983  1.00  0.00      PROD H
ATOM    782  CA  ILE P  94      -9.030  18.968  -6.899  1.00  0.00      PROD C
ATOM    783  HA  ILE P  94      -9.672  19.192  -7.739  1.00  0.00      PROD H
ATOM    784  CB  ILE P  94      -8.655  20.208  -6.149  1.00  0.00      PROD C
ATOM    785  HB  ILE P  94      -7.969  20.041  -5.291  1.00  0.00      PROD H
ATOM    786  CG2 ILE P  94      -7.900  21.138  -7.112  1.00  0.00      PROD C
ATOM    787 HG21 ILE P  94      -6.980  20.640  -7.486  1.00  0.00      PROD H
ATOM    788 HG22 ILE P  94      -7.578  21.994  -6.481  1.00  0.00      PROD H
ATOM    789 HG23 ILE P  94      -8.408  21.524  -8.022  1.00  0.00      PROD H
ATOM    790  CG1 ILE P  94      -9.827  20.913  -5.430  1.00  0.00      PROD C
ATOM    791 HG11 ILE P  94      -9.513  21.838  -4.900  1.00  0.00      PROD H
ATOM    792 HG12 ILE P  94     -10.187  20.216  -4.644  1.00  0.00      PROD H
ATOM    793  CD  ILE P  94     -10.973  21.096  -6.348  1.00  0.00      PROD C
ATOM    794  HD1 ILE P  94     -11.146  20.093  -6.793  1.00  0.00      PROD H
ATOM    795  HD2 ILE P  94     -10.725  21.647  -7.280  1.00  0.00      PROD H
ATOM    796  HD3 ILE P  94     -11.995  21.322  -5.977  1.00  0.00      PROD H
ATOM    797  C   ILE P  94      -7.792  18.209  -7.476  1.00  0.00      PROD C
ATOM    798  O   ILE P  94      -7.471  18.314  -8.664  1.00  0.00      PROD O
ATOM    799  N   LEU P  95      -7.137  17.339  -6.692  1.00  0.00      PROD N
ATOM    800  HN  LEU P  95      -7.452  17.292  -5.748  1.00  0.00      PROD H
ATOM    801  CA  LEU P  95      -5.962  16.522  -7.075  1.00  0.00      PROD C
ATOM    802  HA  LEU P  95      -5.198  17.155  -7.501  1.00  0.00      PROD H
ATOM    803  CB  LEU P  95      -5.152  15.741  -6.002  1.00  0.00      PROD C
ATOM    804  HB1 LEU P  95      -4.429  14.961  -6.322  1.00  0.00      PROD H
ATOM    805  HB2 LEU P  95      -5.989  15.270  -5.443  1.00  0.00      PROD H
ATOM    806  CG  LEU P  95      -4.370  16.574  -5.044  1.00  0.00      PROD C
ATOM    807  HG  LEU P  95      -5.061  17.383  -4.722  1.00  0.00      PROD H
ATOM    808  CD1 LEU P  95      -4.001  15.775  -3.821  1.00  0.00      PROD C
ATOM    809 HD11 LEU P  95      -3.517  16.390  -3.033  1.00  0.00      PROD H
ATOM    810 HD12 LEU P  95      -3.152  15.073  -3.969  1.00  0.00      PROD H
ATOM    811 HD13 LEU P  95      -4.831  15.230  -3.324  1.00  0.00      PROD H
ATOM    812  CD2 LEU P  95      -3.124  17.219  -5.580  1.00  0.00      PROD C
ATOM    813 HD21 LEU P  95      -2.458  17.674  -4.816  1.00  0.00      PROD H
ATOM    814 HD22 LEU P  95      -3.435  17.815  -6.464  1.00  0.00      PROD H
ATOM    815 HD23 LEU P  95      -2.399  16.454  -5.931  1.00  0.00      PROD H
ATOM    816  C   LEU P  95      -6.412  15.575  -8.171  1.00  0.00      PROD C
ATOM    817  O   LEU P  95      -5.771  15.480  -9.198  1.00  0.00      PROD O
ATOM    818  N   ALA P  96      -7.541  14.878  -7.932  1.00  0.00      PROD N
ATOM    819  HN  ALA P  96      -7.811  14.752  -6.981  1.00  0.00      PROD H
ATOM    820  CA  ALA P  96      -8.265  14.069  -8.897  1.00  0.00      PROD C
ATOM    821  HA  ALA P  96      -7.588  13.256  -9.112  1.00  0.00      PROD H
ATOM    822  CB  ALA P  96      -9.626  13.666  -8.261  1.00  0.00      PROD C
ATOM    823  HB1 ALA P  96     -10.107  12.793  -8.751  1.00  0.00      PROD H
ATOM    824  HB2 ALA P  96     -10.332  14.524  -8.280  1.00  0.00      PROD H
ATOM    825  HB3 ALA P  96      -9.499  13.437  -7.181  1.00  0.00      PROD H
ATOM    826  C   ALA P  96      -8.514  14.668 -10.229  1.00  0.00      PROD C
ATOM    827  O   ALA P  96      -8.186  14.170 -11.308  1.00  0.00      PROD O
ATOM    828  N   ILE P  97      -9.047  15.922 -10.242  1.00  0.00      PROD N
ATOM    829  HN  ILE P  97      -9.357  16.292  -9.370  1.00  0.00      PROD H
ATOM    830  CA  ILE P  97      -9.175  16.649 -11.452  1.00  0.00      PROD C
ATOM    831  HA  ILE P  97      -9.732  16.127 -12.216  1.00  0.00      PROD H
ATOM    832  CB  ILE P  97     -10.003  17.938 -11.280  1.00  0.00      PROD C
ATOM    833  HB  ILE P  97      -9.402  18.607 -10.627  1.00  0.00      PROD H
ATOM    834  CG2 ILE P  97     -10.240  18.651 -12.627  1.00  0.00      PROD C
ATOM    835 HG21 ILE P  97      -9.299  18.965 -13.126  1.00  0.00      PROD H
ATOM    836 HG22 ILE P  97     -10.890  19.547 -12.527  1.00  0.00      PROD H
ATOM    837 HG23 ILE P  97     -10.681  17.874 -13.287  1.00  0.00      PROD H
ATOM    838  CG1 ILE P  97     -11.317  17.617 -10.663  1.00  0.00      PROD C
ATOM    839 HG11 ILE P  97     -11.146  16.983  -9.767  1.00  0.00      PROD H
ATOM    840 HG12 ILE P  97     -11.907  17.088 -11.441  1.00  0.00      PROD H
ATOM    841  CD  ILE P  97     -12.125  18.823 -10.101  1.00  0.00      PROD C
ATOM    842  HD1 ILE P  97     -12.985  18.371  -9.563  1.00  0.00      PROD H
ATOM    843  HD2 ILE P  97     -12.511  19.380 -10.982  1.00  0.00      PROD H
ATOM    844  HD3 ILE P  97     -11.426  19.417  -9.474  1.00  0.00      PROD H
ATOM    845  C   ILE P  97      -7.954  16.968 -12.166  1.00  0.00      PROD C
ATOM    846  O   ILE P  97      -7.773  16.731 -13.341  1.00  0.00      PROD O
ATOM    847  N   ILE P  98      -6.932  17.452 -11.480  1.00  0.00      PROD N
ATOM    848  HN  ILE P  98      -6.974  17.504 -10.485  1.00  0.00      PROD H
ATOM    849  CA  ILE P  98      -5.653  17.788 -12.182  1.00  0.00      PROD C
ATOM    850  HA  ILE P  98      -5.799  18.422 -13.044  1.00  0.00      PROD H
ATOM    851  CB  ILE P  98      -4.729  18.568 -11.273  1.00  0.00      PROD C
ATOM    852  HB  ILE P  98      -4.604  17.982 -10.337  1.00  0.00      PROD H
ATOM    853  CG2 ILE P  98      -3.356  18.748 -11.962  1.00  0.00      PROD C
ATOM    854 HG21 ILE P  98      -2.696  19.498 -11.475  1.00  0.00      PROD H
ATOM    855 HG22 ILE P  98      -3.366  19.035 -13.035  1.00  0.00      PROD H
ATOM    856 HG23 ILE P  98      -2.828  17.771 -12.010  1.00  0.00      PROD H
ATOM    857  CG1 ILE P  98      -5.155  20.011 -10.840  1.00  0.00      PROD C
ATOM    858 HG11 ILE P  98      -6.266  20.009 -10.829  1.00  0.00      PROD H
ATOM    859 HG12 ILE P  98      -4.837  20.783 -11.574  1.00  0.00      PROD H
ATOM    860  CD  ILE P  98      -4.650  20.482  -9.461  1.00  0.00      PROD C
ATOM    861  HD1 ILE P  98      -5.185  21.432  -9.248  1.00  0.00      PROD H
ATOM    862  HD2 ILE P  98      -3.585  20.793  -9.514  1.00  0.00      PROD H
ATOM    863  HD3 ILE P  98      -4.799  19.638  -8.755  1.00  0.00      PROD H
ATOM    864  C   ILE P  98      -4.917  16.562 -12.656  1.00  0.00      PROD C
ATOM    865  O   ILE P  98      -4.374  16.611 -13.748  1.00  0.00      PROD O
ATOM    866  N   THR P  99      -5.055  15.450 -11.967  1.00  0.00      PROD N
ATOM    867  HN  THR P  99      -5.489  15.512 -11.072  1.00  0.00      PROD H
ATOM    868  CA  THR P  99      -4.565  14.088 -12.333  1.00  0.00      PROD C
ATOM    869  HA  THR P  99      -3.486  14.125 -12.361  1.00  0.00      PROD H
ATOM    870  CB  THR P  99      -4.798  13.046 -11.177  1.00  0.00      PROD C
ATOM    871  HB  THR P  99      -5.827  13.218 -10.792  1.00  0.00      PROD H
ATOM    872  OG1 THR P  99      -3.916  13.262 -10.083  1.00  0.00      PROD O
ATOM    873  HG1 THR P  99      -4.011  14.168  -9.780  1.00  0.00      PROD H
ATOM    874  CG2 THR P  99      -4.490  11.631 -11.645  1.00  0.00      PROD C
ATOM    875 HG21 THR P  99      -5.248  11.224 -12.348  1.00  0.00      PROD H
ATOM    876 HG22 THR P  99      -4.514  10.979 -10.745  1.00  0.00      PROD H
ATOM    877 HG23 THR P  99      -3.480  11.450 -12.072  1.00  0.00      PROD H
ATOM    878  C   THR P  99      -5.185  13.649 -13.658  1.00  0.00      PROD C
ATOM    879  O   THR P  99      -4.526  13.065 -14.512  1.00  0.00      PROD O
ATOM    880  N   LEU P 100      -6.534  13.869 -13.818  1.00  0.00      PROD N
ATOM    881  HN  LEU P 100      -7.116  14.219 -13.088  1.00  0.00      PROD H
ATOM    882  CA  LEU P 100      -7.256  13.564 -15.006  1.00  0.00      PROD C
ATOM    883  HA  LEU P 100      -6.962  12.580 -15.341  1.00  0.00      PROD H
ATOM    884  CB  LEU P 100      -8.786  13.625 -14.700  1.00  0.00      PROD C
ATOM    885  HB1 LEU P 100      -9.353  13.571 -15.653  1.00  0.00      PROD H
ATOM    886  HB2 LEU P 100      -8.876  14.656 -14.296  1.00  0.00      PROD H
ATOM    887  CG  LEU P 100      -9.425  12.480 -13.904  1.00  0.00      PROD C
ATOM    888  HG  LEU P 100      -8.905  12.299 -12.939  1.00  0.00      PROD H
ATOM    889  CD1 LEU P 100     -10.851  12.885 -13.560  1.00  0.00      PROD C
ATOM    890 HD11 LEU P 100     -11.315  12.003 -13.070  1.00  0.00      PROD H
ATOM    891 HD12 LEU P 100     -11.363  13.197 -14.496  1.00  0.00      PROD H
ATOM    892 HD13 LEU P 100     -10.792  13.802 -12.936  1.00  0.00      PROD H
ATOM    893  CD2 LEU P 100      -9.434  11.160 -14.795  1.00  0.00      PROD C
ATOM    894 HD21 LEU P 100     -10.378  11.252 -15.374  1.00  0.00      PROD H
ATOM    895 HD22 LEU P 100      -9.566  10.223 -14.214  1.00  0.00      PROD H
ATOM    896 HD23 LEU P 100      -8.563  11.002 -15.467  1.00  0.00      PROD H
ATOM    897  C   LEU P 100      -6.831  14.391 -16.212  1.00  0.00      PROD C
ATOM    898  O   LEU P 100      -6.795  13.843 -17.377  1.00  0.00      PROD O
ATOM    899  N   ARG P 101      -6.506  15.631 -15.975  1.00  0.00      PROD N
ATOM    900  HN  ARG P 101      -6.495  15.976 -15.040  1.00  0.00      PROD H
ATOM    901  CA  ARG P 101      -6.003  16.601 -16.960  1.00  0.00      PROD C
ATOM    902  HA  ARG P 101      -6.627  16.650 -17.840  1.00  0.00      PROD H
ATOM    903  CB  ARG P 101      -5.957  18.071 -16.535  1.00  0.00      PROD C
ATOM    904  HB1 ARG P 101      -5.430  18.817 -17.168  1.00  0.00      PROD H
ATOM    905  HB2 ARG P 101      -5.430  18.072 -15.557  1.00  0.00      PROD H
ATOM    906  CG  ARG P 101      -7.279  18.737 -16.271  1.00  0.00      PROD C
ATOM    907  HG1 ARG P 101      -7.129  19.809 -16.022  1.00  0.00      PROD H
ATOM    908  HG2 ARG P 101      -7.854  18.275 -15.440  1.00  0.00      PROD H
ATOM    909  CD  ARG P 101      -8.240  18.542 -17.418  1.00  0.00      PROD C
ATOM    910  HD1 ARG P 101      -8.380  17.442 -17.494  1.00  0.00      PROD H
ATOM    911  HD2 ARG P 101      -7.765  18.938 -18.341  1.00  0.00      PROD H
ATOM    912  NE  ARG P 101      -9.509  19.186 -16.973  1.00  0.00      PROD N
ATOM    913  HE  ARG P 101      -9.318  19.851 -16.251  1.00  0.00      PROD H
ATOM    914  CZ  ARG P 101     -10.545  19.588 -17.673  1.00  0.00      PROD C
ATOM    915  NH1 ARG P 101     -10.658  19.102 -18.885  1.00  0.00      PROD N
ATOM    916 HH11 ARG P 101      -9.982  18.439 -19.208  1.00  0.00      PROD H
ATOM    917 HH12 ARG P 101     -11.535  19.334 -19.305  1.00  0.00      PROD H
ATOM    918  NH2 ARG P 101     -11.493  20.342 -17.159  1.00  0.00      PROD N
ATOM    919 HH21 ARG P 101     -12.195  20.647 -17.802  1.00  0.00      PROD H
ATOM    920 HH22 ARG P 101     -11.399  20.667 -16.218  1.00  0.00      PROD H
ATOM    921  C   ARG P 101      -4.581  16.233 -17.430  1.00  0.00      PROD C
ATOM    922  O   ARG P 101      -4.316  16.345 -18.640  1.00  0.00      PROD O
ATOM    923  N   LEU P 102      -3.699  15.855 -16.531  1.00  0.00      PROD N
ATOM    924  HN  LEU P 102      -4.001  15.806 -15.582  1.00  0.00      PROD H
ATOM    925  CA  LEU P 102      -2.324  15.432 -16.821  1.00  0.00      PROD C
ATOM    926  HA  LEU P 102      -1.757  16.302 -17.118  1.00  0.00      PROD H
ATOM    927  CB  LEU P 102      -1.569  15.003 -15.523  1.00  0.00      PROD C
ATOM    928  HB1 LEU P 102      -0.757  14.265 -15.701  1.00  0.00      PROD H
ATOM    929  HB2 LEU P 102      -2.303  14.490 -14.865  1.00  0.00      PROD H
ATOM    930  CG  LEU P 102      -0.868  16.131 -14.708  1.00  0.00      PROD C
ATOM    931  HG  LEU P 102      -1.599  16.966 -14.771  1.00  0.00      PROD H
ATOM    932  CD1 LEU P 102      -0.729  15.686 -13.219  1.00  0.00      PROD C
ATOM    933 HD11 LEU P 102      -1.613  15.427 -12.599  1.00  0.00      PROD H
ATOM    934 HD12 LEU P 102      -0.302  16.625 -12.806  1.00  0.00      PROD H
ATOM    935 HD13 LEU P 102       0.069  14.913 -13.214  1.00  0.00      PROD H
ATOM    936  CD2 LEU P 102       0.446  16.578 -15.302  1.00  0.00      PROD C
ATOM    937 HD21 LEU P 102       0.300  16.418 -16.391  1.00  0.00      PROD H
ATOM    938 HD22 LEU P 102       1.256  15.931 -14.902  1.00  0.00      PROD H
ATOM    939 HD23 LEU P 102       0.548  17.669 -15.118  1.00  0.00      PROD H
ATOM    940  C   LEU P 102      -2.228  14.368 -17.893  1.00  0.00      PROD C
ATOM    941  O   LEU P 102      -2.833  13.330 -17.758  1.00  0.00      PROD O
ATOM    942  N   PRO P 103      -1.438  14.433 -18.950  1.00  0.00      PROD N
ATOM    943  CD  PRO P 103      -0.932  15.697 -19.541  1.00  0.00      PROD C
ATOM    944  HD1 PRO P 103      -0.083  16.079 -18.935  1.00  0.00      PROD H
ATOM    945  HD2 PRO P 103      -1.730  16.464 -19.631  1.00  0.00      PROD H
ATOM    946  CA  PRO P 103      -1.109  13.248 -19.787  1.00  0.00      PROD C
ATOM    947  HA  PRO P 103      -2.097  12.911 -20.064  1.00  0.00      PROD H
ATOM    948  CB  PRO P 103      -0.201  13.814 -20.863  1.00  0.00      PROD C
ATOM    949  HB1 PRO P 103      -0.250  13.378 -21.883  1.00  0.00      PROD H
ATOM    950  HB2 PRO P 103       0.865  13.796 -20.551  1.00  0.00      PROD H
ATOM    951  CG  PRO P 103      -0.611  15.340 -20.919  1.00  0.00      PROD C
ATOM    952  HG1 PRO P 103       0.277  15.816 -21.386  1.00  0.00      PROD H
ATOM    953  HG2 PRO P 103      -1.498  15.347 -21.588  1.00  0.00      PROD H
ATOM    954  C   PRO P 103      -0.404  12.085 -19.140  1.00  0.00      PROD C
ATOM    955  O   PRO P 103       0.325  12.184 -18.135  1.00  0.00      PROD O
ATOM    956  N   MET P 104      -0.407  10.911 -19.682  1.00  0.00      PROD N
ATOM    957  HN  MET P 104      -0.999  10.794 -20.475  1.00  0.00      PROD H
ATOM    958  CA  MET P 104       0.217   9.790 -19.003  1.00  0.00      PROD C
ATOM    959  HA  MET P 104       0.025   9.896 -17.946  1.00  0.00      PROD H
ATOM    960  CB  MET P 104      -0.479   8.420 -19.355  1.00  0.00      PROD C
ATOM    961  HB1 MET P 104       0.283   7.618 -19.250  1.00  0.00      PROD H
ATOM    962  HB2 MET P 104      -0.793   8.386 -20.420  1.00  0.00      PROD H
ATOM    963  CG  MET P 104      -1.682   8.190 -18.490  1.00  0.00      PROD C
ATOM    964  HG1 MET P 104      -2.289   7.277 -18.670  1.00  0.00      PROD H
ATOM    965  HG2 MET P 104      -2.429   9.012 -18.476  1.00  0.00      PROD H
ATOM    966  SD  MET P 104      -1.190   8.005 -16.753  1.00  0.00      PROD S
ATOM    967  CE  MET P 104      -2.559   7.215 -16.118  1.00  0.00      PROD C
ATOM    968  HE1 MET P 104      -2.578   6.106 -16.186  1.00  0.00      PROD H
ATOM    969  HE2 MET P 104      -3.526   7.542 -16.557  1.00  0.00      PROD H
ATOM    970  HE3 MET P 104      -2.750   7.462 -15.052  1.00  0.00      PROD H
ATOM    971  C   MET P 104       1.691   9.786 -19.331  1.00  0.00      PROD C
ATOM    972  O   MET P 104       2.511   9.191 -18.573  1.00  0.00      PROD O
ATOM    973  N   GLU P 105       2.088  10.481 -20.469  1.00  0.00      PROD N
ATOM    974  HN  GLU P 105       1.403  10.865 -21.083  1.00  0.00      PROD H
ATOM    975  CA  GLU P 105       3.443  10.651 -20.918  1.00  0.00      PROD C
ATOM    976  HA  GLU P 105       3.936   9.690 -20.889  1.00  0.00      PROD H
ATOM    977  CB  GLU P 105       3.550  11.250 -22.336  1.00  0.00      PROD C
ATOM    978  HB1 GLU P 105       4.573  11.575 -22.621  1.00  0.00      PROD H
ATOM    979  HB2 GLU P 105       3.017  12.221 -22.254  1.00  0.00      PROD H
ATOM    980  CG  GLU P 105       3.018  10.248 -23.373  1.00  0.00      PROD C
ATOM    981  HG1 GLU P 105       1.990  10.015 -23.021  1.00  0.00      PROD H
ATOM    982  HG2 GLU P 105       3.471   9.233 -23.341  1.00  0.00      PROD H
ATOM    983  CD  GLU P 105       3.072  10.587 -24.912  1.00  0.00      PROD C
ATOM    984  OE1 GLU P 105       2.158  10.214 -25.598  1.00  0.00      PROD O
ATOM    985  OE2 GLU P 105       4.104  11.129 -25.354  1.00  0.00      PROD O
ATOM    986  C   GLU P 105       4.305  11.551 -19.983  1.00  0.00      PROD C
ATOM    987  O   GLU P 105       5.521  11.358 -19.775  1.00  0.00      PROD O
ATOM    988  N   PHE P 106       3.551  12.445 -19.291  1.00  0.00      PROD N
ATOM    989  HN  PHE P 106       2.584  12.572 -19.498  1.00  0.00      PROD H
ATOM    990  CA  PHE P 106       3.969  13.367 -18.207  1.00  0.00      PROD C
ATOM    991  HA  PHE P 106       4.853  13.898 -18.528  1.00  0.00      PROD H
ATOM    992  CB  PHE P 106       2.918  14.327 -17.698  1.00  0.00      PROD C
ATOM    993  HB1 PHE P 106       2.007  13.751 -17.431  1.00  0.00      PROD H
ATOM    994  HB2 PHE P 106       2.776  15.012 -18.561  1.00  0.00      PROD H
ATOM    995  CG  PHE P 106       3.422  15.099 -16.524  1.00  0.00      PROD C
ATOM    996  CD1 PHE P 106       3.977  16.405 -16.715  1.00  0.00      PROD C
ATOM    997  HD1 PHE P 106       3.962  16.754 -17.737  1.00  0.00      PROD H
ATOM    998  CE1 PHE P 106       4.408  17.149 -15.560  1.00  0.00      PROD C
ATOM    999  HE1 PHE P 106       4.850  18.134 -15.564  1.00  0.00      PROD H
ATOM   1000  CZ  PHE P 106       4.348  16.618 -14.320  1.00  0.00      PROD C
ATOM   1001  HZ  PHE P 106       4.867  17.155 -13.539  1.00  0.00      PROD H
ATOM   1002  CD2 PHE P 106       3.273  14.632 -15.216  1.00  0.00      PROD C
ATOM   1003  HD2 PHE P 106       2.862  13.639 -15.116  1.00  0.00      PROD H
ATOM   1004  CE2 PHE P 106       3.810  15.354 -14.087  1.00  0.00      PROD C
ATOM   1005  HE2 PHE P 106       3.781  14.935 -13.092  1.00  0.00      PROD H
ATOM   1006  C   PHE P 106       4.662  12.514 -17.042  1.00  0.00      PROD C
ATOM   1007  O   PHE P 106       5.768  12.743 -16.635  1.00  0.00      PROD O
ATOM   1008  N   TRP P 107       3.906  11.457 -16.559  1.00  0.00      PROD N
ATOM   1009  HN  TRP P 107       3.068  11.091 -16.957  1.00  0.00      PROD H
ATOM   1010  CA  TRP P 107       4.404  10.602 -15.464  1.00  0.00      PROD C
ATOM   1011  HA  TRP P 107       4.732  11.271 -14.682  1.00  0.00      PROD H
ATOM   1012  CB  TRP P 107       3.332   9.662 -15.021  1.00  0.00      PROD C
ATOM   1013  HB1 TRP P 107       3.681   8.914 -14.278  1.00  0.00      PROD H
ATOM   1014  HB2 TRP P 107       2.981   9.089 -15.906  1.00  0.00      PROD H
ATOM   1015  CG  TRP P 107       2.183  10.376 -14.453  1.00  0.00      PROD C
ATOM   1016  CD1 TRP P 107       0.947  10.402 -15.067  1.00  0.00      PROD C
ATOM   1017  HD1 TRP P 107       0.737   9.926 -16.014  1.00  0.00      PROD H
ATOM   1018  NE1 TRP P 107       0.192  11.336 -14.369  1.00  0.00      PROD N
ATOM   1019  HE1 TRP P 107      -0.736  11.594 -14.524  1.00  0.00      PROD H
ATOM   1020  CE2 TRP P 107       0.805  11.722 -13.329  1.00  0.00      PROD C
ATOM   1021  CD2 TRP P 107       2.027  11.062 -13.293  1.00  0.00      PROD C
ATOM   1022  CE3 TRP P 107       2.879  11.320 -12.192  1.00  0.00      PROD C
ATOM   1023  HE3 TRP P 107       3.878  10.918 -12.274  1.00  0.00      PROD H
ATOM   1024  CZ3 TRP P 107       2.394  11.937 -11.063  1.00  0.00      PROD C
ATOM   1025  HZ3 TRP P 107       3.039  12.100 -10.212  1.00  0.00      PROD H
ATOM   1026  CZ2 TRP P 107       0.266  12.382 -12.219  1.00  0.00      PROD C
ATOM   1027  HZ2 TRP P 107      -0.718  12.822 -12.150  1.00  0.00      PROD H
ATOM   1028  CH2 TRP P 107       1.131  12.521 -11.134  1.00  0.00      PROD C
ATOM   1029  HH2 TRP P 107       0.904  13.000 -10.194  1.00  0.00      PROD H
ATOM   1030  C   TRP P 107       5.677   9.904 -15.766  1.00  0.00      PROD C
ATOM   1031  O   TRP P 107       6.470   9.729 -14.874  1.00  0.00      PROD O
ATOM   1032  N   GLN P 108       5.795   9.499 -16.998  1.00  0.00      PROD N
ATOM   1033  HN  GLN P 108       4.999   9.716 -17.557  1.00  0.00      PROD H
ATOM   1034  CA  GLN P 108       7.007   8.821 -17.495  1.00  0.00      PROD C
ATOM   1035  HA  GLN P 108       7.312   7.970 -16.904  1.00  0.00      PROD H
ATOM   1036  CB  GLN P 108       6.922   8.174 -18.943  1.00  0.00      PROD C
ATOM   1037  HB1 GLN P 108       7.892   7.754 -19.286  1.00  0.00      PROD H
ATOM   1038  HB2 GLN P 108       6.693   8.977 -19.675  1.00  0.00      PROD H
ATOM   1039  CG  GLN P 108       5.820   7.096 -19.100  1.00  0.00      PROD C
ATOM   1040  HG1 GLN P 108       4.821   7.576 -19.019  1.00  0.00      PROD H
ATOM   1041  HG2 GLN P 108       6.013   6.434 -18.229  1.00  0.00      PROD H
ATOM   1042  CD  GLN P 108       5.883   6.303 -20.430  1.00  0.00      PROD C
ATOM   1043  OE1 GLN P 108       5.182   6.650 -21.388  1.00  0.00      PROD O
ATOM   1044  NE2 GLN P 108       6.772   5.360 -20.587  1.00  0.00      PROD N
ATOM   1045 HE21 GLN P 108       6.634   4.956 -21.492  1.00  0.00      PROD H
ATOM   1046 HE22 GLN P 108       7.559   5.310 -19.971  1.00  0.00      PROD H
ATOM   1047  C   GLN P 108       8.224   9.685 -17.510  1.00  0.00      PROD C
ATOM   1048  O   GLN P 108       9.209   9.465 -16.776  1.00  0.00      PROD O
ATOM   1049  N   ARG P 109       8.079  10.837 -18.245  1.00  0.00      PROD N
ATOM   1050  HN  ARG P 109       7.229  10.940 -18.755  1.00  0.00      PROD H
ATOM   1051  CA  ARG P 109       9.125  11.865 -18.348  1.00  0.00      PROD C
ATOM   1052  HA  ARG P 109       9.862  11.506 -19.051  1.00  0.00      PROD H
ATOM   1053  CB  ARG P 109       8.489  13.001 -19.176  1.00  0.00      PROD C
ATOM   1054  HB1 ARG P 109       7.591  13.310 -18.598  1.00  0.00      PROD H
ATOM   1055  HB2 ARG P 109       8.010  12.654 -20.116  1.00  0.00      PROD H
ATOM   1056  CG  ARG P 109       9.288  14.297 -19.479  1.00  0.00      PROD C
ATOM   1057  HG1 ARG P 109       9.499  14.801 -18.512  1.00  0.00      PROD H
ATOM   1058  HG2 ARG P 109       8.680  15.020 -20.063  1.00  0.00      PROD H
ATOM   1059  CD  ARG P 109      10.582  13.981 -20.262  1.00  0.00      PROD C
ATOM   1060  HD1 ARG P 109      10.269  13.782 -21.310  1.00  0.00      PROD H
ATOM   1061  HD2 ARG P 109      11.017  12.988 -20.021  1.00  0.00      PROD H
ATOM   1062  NE  ARG P 109      11.596  15.073 -20.078  1.00  0.00      PROD N
ATOM   1063  HE  ARG P 109      12.251  14.887 -19.345  1.00  0.00      PROD H
ATOM   1064  CZ  ARG P 109      11.551  16.287 -20.537  1.00  0.00      PROD C
ATOM   1065  NH1 ARG P 109      10.594  16.800 -21.282  1.00  0.00      PROD N
ATOM   1066 HH11 ARG P 109       9.640  16.502 -21.335  1.00  0.00      PROD H
ATOM   1067 HH12 ARG P 109      10.735  17.573 -21.900  1.00  0.00      PROD H
ATOM   1068  NH2 ARG P 109      12.588  17.114 -20.282  1.00  0.00      PROD N
ATOM   1069 HH21 ARG P 109      13.365  16.791 -19.742  1.00  0.00      PROD H
ATOM   1070 HH22 ARG P 109      12.417  18.030 -20.645  1.00  0.00      PROD H
ATOM   1071  C   ARG P 109       9.937  12.342 -17.152  1.00  0.00      PROD C
ATOM   1072  O   ARG P 109      11.154  12.468 -17.092  1.00  0.00      PROD O
ATOM   1073  N   TYR P 110       9.135  12.668 -16.107  1.00  0.00      PROD N
ATOM   1074  HN  TYR P 110       8.147  12.582 -16.210  1.00  0.00      PROD H
ATOM   1075  CA  TYR P 110       9.620  13.336 -14.865  1.00  0.00      PROD C
ATOM   1076  HA  TYR P 110      10.673  13.575 -14.905  1.00  0.00      PROD H
ATOM   1077  CB  TYR P 110       8.808  14.605 -14.423  1.00  0.00      PROD C
ATOM   1078  HB1 TYR P 110       9.279  14.977 -13.488  1.00  0.00      PROD H
ATOM   1079  HB2 TYR P 110       7.730  14.413 -14.235  1.00  0.00      PROD H
ATOM   1080  CG  TYR P 110       8.948  15.746 -15.579  1.00  0.00      PROD C
ATOM   1081  CD1 TYR P 110      10.231  16.271 -15.912  1.00  0.00      PROD C
ATOM   1082  HD1 TYR P 110      11.085  15.881 -15.376  1.00  0.00      PROD H
ATOM   1083  CE1 TYR P 110      10.341  17.242 -16.926  1.00  0.00      PROD C
ATOM   1084  HE1 TYR P 110      11.270  17.781 -17.028  1.00  0.00      PROD H
ATOM   1085  CZ  TYR P 110       9.179  17.637 -17.654  1.00  0.00      PROD C
ATOM   1086  OH  TYR P 110       9.462  18.490 -18.738  1.00  0.00      PROD O
ATOM   1087  HH  TYR P 110      10.319  18.907 -18.617  1.00  0.00      PROD H
ATOM   1088  CD2 TYR P 110       7.816  16.133 -16.354  1.00  0.00      PROD C
ATOM   1089  HD2 TYR P 110       6.846  15.700 -16.159  1.00  0.00      PROD H
ATOM   1090  CE2 TYR P 110       7.979  17.089 -17.319  1.00  0.00      PROD C
ATOM   1091  HE2 TYR P 110       7.149  17.349 -17.960  1.00  0.00      PROD H
ATOM   1092  C   TYR P 110       9.652  12.362 -13.747  1.00  0.00      PROD C
ATOM   1093  O   TYR P 110      10.104  12.789 -12.694  1.00  0.00      PROD O
ATOM   1094  N   SER P 111       9.235  11.052 -13.834  1.00  0.00      PROD N
ATOM   1095  HN  SER P 111       9.108  10.605 -14.716  1.00  0.00      PROD H
ATOM   1096  CA  SER P 111       9.212  10.083 -12.683  1.00  0.00      PROD C
ATOM   1097  HA  SER P 111       8.481  10.461 -11.982  1.00  0.00      PROD H
ATOM   1098  CB  SER P 111       8.767   8.633 -13.062  1.00  0.00      PROD C
ATOM   1099  HB1 SER P 111       7.664   8.517 -13.131  1.00  0.00      PROD H
ATOM   1100  HB2 SER P 111       9.107   7.991 -12.221  1.00  0.00      PROD H
ATOM   1101  OG  SER P 111       9.334   8.126 -14.262  1.00  0.00      PROD O
ATOM   1102  HG1 SER P 111       8.903   8.502 -15.032  1.00  0.00      PROD H
ATOM   1103  C   SER P 111      10.496   9.835 -11.883  1.00  0.00      PROD C
ATOM   1104  O   SER P 111      10.409   9.822 -10.663  1.00  0.00      PROD O
ATOM   1105  N   ALA P 112      11.705   9.711 -12.541  1.00  0.00      PROD N
ATOM   1106  HN  ALA P 112      11.736   9.633 -13.534  1.00  0.00      PROD H
ATOM   1107  CA  ALA P 112      13.021   9.715 -11.848  1.00  0.00      PROD C
ATOM   1108  HA  ALA P 112      12.960   8.940 -11.098  1.00  0.00      PROD H
ATOM   1109  CB  ALA P 112      14.119   9.432 -12.850  1.00  0.00      PROD C
ATOM   1110  HB1 ALA P 112      14.003   9.887 -13.858  1.00  0.00      PROD H
ATOM   1111  HB2 ALA P 112      14.086   8.326 -12.944  1.00  0.00      PROD H
ATOM   1112  HB3 ALA P 112      15.145   9.589 -12.455  1.00  0.00      PROD H
ATOM   1113  C   ALA P 112      13.363  11.010 -11.021  1.00  0.00      PROD C
ATOM   1114  O   ALA P 112      13.934  10.896  -9.866  1.00  0.00      PROD O
ATOM   1115  N   THR P 113      13.083  12.189 -11.637  1.00  0.00      PROD N
ATOM   1116  HN  THR P 113      12.856  12.180 -12.608  1.00  0.00      PROD H
ATOM   1117  CA  THR P 113      13.282  13.544 -11.026  1.00  0.00      PROD C
ATOM   1118  HA  THR P 113      14.277  13.625 -10.614  1.00  0.00      PROD H
ATOM   1119  CB  THR P 113      13.058  14.649 -12.145  1.00  0.00      PROD C
ATOM   1120  HB  THR P 113      11.994  14.590 -12.461  1.00  0.00      PROD H
ATOM   1121  OG1 THR P 113      13.827  14.475 -13.317  1.00  0.00      PROD O
ATOM   1122  HG1 THR P 113      13.551  13.609 -13.627  1.00  0.00      PROD H
ATOM   1123  CG2 THR P 113      13.323  16.065 -11.594  1.00  0.00      PROD C
ATOM   1124 HG21 THR P 113      14.334  16.133 -11.139  1.00  0.00      PROD H
ATOM   1125 HG22 THR P 113      12.565  16.211 -10.795  1.00  0.00      PROD H
ATOM   1126 HG23 THR P 113      13.048  16.778 -12.400  1.00  0.00      PROD H
ATOM   1127  C   THR P 113      12.357  13.697  -9.902  1.00  0.00      PROD C
ATOM   1128  O   THR P 113      12.685  14.189  -8.860  1.00  0.00      PROD O
ATOM   1129  N   MET P 114      11.085  13.278 -10.023  1.00  0.00      PROD N
ATOM   1130  HN  MET P 114      10.719  12.957 -10.893  1.00  0.00      PROD H
ATOM   1131  CA  MET P 114      10.169  13.290  -8.923  1.00  0.00      PROD C
ATOM   1132  HA  MET P 114      10.204  14.319  -8.596  1.00  0.00      PROD H
ATOM   1133  CB  MET P 114       8.725  13.028  -9.350  1.00  0.00      PROD C
ATOM   1134  HB1 MET P 114       8.033  12.900  -8.491  1.00  0.00      PROD H
ATOM   1135  HB2 MET P 114       8.545  12.082  -9.905  1.00  0.00      PROD H
ATOM   1136  CG  MET P 114       8.114  14.211 -10.167  1.00  0.00      PROD C
ATOM   1137  HG1 MET P 114       8.681  14.306 -11.117  1.00  0.00      PROD H
ATOM   1138  HG2 MET P 114       8.258  15.091  -9.504  1.00  0.00      PROD H
ATOM   1139  SD  MET P 114       6.247  14.159 -10.442  1.00  0.00      PROD S
ATOM   1140  CE  MET P 114       6.127  12.884 -11.778  1.00  0.00      PROD C
ATOM   1141  HE1 MET P 114       6.823  13.126 -12.609  1.00  0.00      PROD H
ATOM   1142  HE2 MET P 114       5.097  12.900 -12.195  1.00  0.00      PROD H
ATOM   1143  HE3 MET P 114       6.277  11.868 -11.354  1.00  0.00      PROD H
ATOM   1144  C   MET P 114      10.395  12.417  -7.774  1.00  0.00      PROD C
ATOM   1145  O   MET P 114      10.309  12.754  -6.590  1.00  0.00      PROD O
ATOM   1146  N   LEU P 115      10.847  11.133  -8.125  1.00  0.00      PROD N
ATOM   1147  HN  LEU P 115      10.760  10.943  -9.100  1.00  0.00      PROD H
ATOM   1148  CA  LEU P 115      11.316  10.066  -7.270  1.00  0.00      PROD C
ATOM   1149  HA  LEU P 115      10.514   9.827  -6.588  1.00  0.00      PROD H
ATOM   1150  CB  LEU P 115      11.566   8.827  -8.080  1.00  0.00      PROD C
ATOM   1151  HB1 LEU P 115      12.352   8.933  -8.858  1.00  0.00      PROD H
ATOM   1152  HB2 LEU P 115      10.576   8.656  -8.554  1.00  0.00      PROD H
ATOM   1153  CG  LEU P 115      11.884   7.529  -7.293  1.00  0.00      PROD C
ATOM   1154  HG  LEU P 115      12.946   7.568  -6.969  1.00  0.00      PROD H
ATOM   1155  CD1 LEU P 115      11.116   7.354  -5.964  1.00  0.00      PROD C
ATOM   1156 HD11 LEU P 115      11.280   8.218  -5.285  1.00  0.00      PROD H
ATOM   1157 HD12 LEU P 115      11.480   6.504  -5.348  1.00  0.00      PROD H
ATOM   1158 HD13 LEU P 115      10.015   7.338  -6.112  1.00  0.00      PROD H
ATOM   1159  CD2 LEU P 115      11.652   6.211  -8.095  1.00  0.00      PROD C
ATOM   1160 HD21 LEU P 115      12.476   6.194  -8.839  1.00  0.00      PROD H
ATOM   1161 HD22 LEU P 115      10.671   6.385  -8.587  1.00  0.00      PROD H
ATOM   1162 HD23 LEU P 115      11.658   5.324  -7.426  1.00  0.00      PROD H
ATOM   1163  C   LEU P 115      12.611  10.605  -6.454  1.00  0.00      PROD C
ATOM   1164  O   LEU P 115      12.759  10.372  -5.221  1.00  0.00      PROD O
ATOM   1165  N   LEU P 116      13.492  11.327  -7.102  1.00  0.00      PROD N
ATOM   1166  HN  LEU P 116      13.436  11.484  -8.085  1.00  0.00      PROD H
ATOM   1167  CA  LEU P 116      14.540  11.990  -6.413  1.00  0.00      PROD C
ATOM   1168  HA  LEU P 116      15.189  11.298  -5.897  1.00  0.00      PROD H
ATOM   1169  CB  LEU P 116      15.368  12.606  -7.507  1.00  0.00      PROD C
ATOM   1170  HB1 LEU P 116      14.741  13.223  -8.186  1.00  0.00      PROD H
ATOM   1171  HB2 LEU P 116      15.702  11.772  -8.160  1.00  0.00      PROD H
ATOM   1172  CG  LEU P 116      16.600  13.387  -7.080  1.00  0.00      PROD C
ATOM   1173  HG  LEU P 116      16.125  14.188  -6.474  1.00  0.00      PROD H
ATOM   1174  CD1 LEU P 116      17.604  12.615  -6.141  1.00  0.00      PROD C
ATOM   1175 HD11 LEU P 116      18.222  13.360  -5.595  1.00  0.00      PROD H
ATOM   1176 HD12 LEU P 116      18.251  11.858  -6.633  1.00  0.00      PROD H
ATOM   1177 HD13 LEU P 116      17.013  11.932  -5.494  1.00  0.00      PROD H
ATOM   1178  CD2 LEU P 116      17.286  14.088  -8.232  1.00  0.00      PROD C
ATOM   1179 HD21 LEU P 116      17.841  13.317  -8.809  1.00  0.00      PROD H
ATOM   1180 HD22 LEU P 116      18.045  14.777  -7.803  1.00  0.00      PROD H
ATOM   1181 HD23 LEU P 116      16.599  14.648  -8.902  1.00  0.00      PROD H
ATOM   1182  C   LEU P 116      14.103  13.046  -5.461  1.00  0.00      PROD C
ATOM   1183  O   LEU P 116      14.511  13.097  -4.281  1.00  0.00      PROD O
ATOM   1184  N   GLY P 117      13.189  14.002  -5.861  1.00  0.00      PROD N
ATOM   1185  HN  GLY P 117      12.943  13.904  -6.822  1.00  0.00      PROD H
ATOM   1186  CA  GLY P 117      12.845  15.083  -5.089  1.00  0.00      PROD C
ATOM   1187  HA1 GLY P 117      12.110  15.646  -5.645  1.00  0.00      PROD H
ATOM   1188  HA2 GLY P 117      13.668  15.668  -4.705  1.00  0.00      PROD H
ATOM   1189  C   GLY P 117      12.109  14.657  -3.862  1.00  0.00      PROD C
ATOM   1190  O   GLY P 117      12.376  15.172  -2.781  1.00  0.00      PROD O
ATOM   1191  N   SER P 118      11.194  13.660  -3.944  1.00  0.00      PROD N
ATOM   1192  HN  SER P 118      11.104  13.265  -4.855  1.00  0.00      PROD H
ATOM   1193  CA  SER P 118      10.481  13.037  -2.829  1.00  0.00      PROD C
ATOM   1194  HA  SER P 118      10.000  13.816  -2.255  1.00  0.00      PROD H
ATOM   1195  CB  SER P 118       9.398  11.982  -3.328  1.00  0.00      PROD C
ATOM   1196  HB1 SER P 118       8.766  11.696  -2.460  1.00  0.00      PROD H
ATOM   1197  HB2 SER P 118       9.742  11.024  -3.773  1.00  0.00      PROD H
ATOM   1198  OG  SER P 118       8.482  12.507  -4.274  1.00  0.00      PROD O
ATOM   1199  HG1 SER P 118       8.983  12.388  -5.084  1.00  0.00      PROD H
ATOM   1200  C   SER P 118      11.519  12.310  -1.953  1.00  0.00      PROD C
ATOM   1201  O   SER P 118      11.411  12.499  -0.741  1.00  0.00      PROD O
ATOM   1202  N   ILE P 119      12.546  11.650  -2.446  1.00  0.00      PROD N
ATOM   1203  HN  ILE P 119      12.567  11.392  -3.408  1.00  0.00      PROD H
ATOM   1204  CA  ILE P 119      13.749  11.213  -1.613  1.00  0.00      PROD C
ATOM   1205  HA  ILE P 119      13.164  10.923  -0.752  1.00  0.00      PROD H
ATOM   1206  CB  ILE P 119      14.524  10.082  -2.330  1.00  0.00      PROD C
ATOM   1207  HB  ILE P 119      14.680  10.462  -3.362  1.00  0.00      PROD H
ATOM   1208  CG2 ILE P 119      15.886   9.868  -1.587  1.00  0.00      PROD C
ATOM   1209 HG21 ILE P 119      16.472  10.801  -1.731  1.00  0.00      PROD H
ATOM   1210 HG22 ILE P 119      16.390   8.953  -1.964  1.00  0.00      PROD H
ATOM   1211 HG23 ILE P 119      15.706   9.594  -0.525  1.00  0.00      PROD H
ATOM   1212  CG1 ILE P 119      13.667   8.818  -2.367  1.00  0.00      PROD C
ATOM   1213 HG11 ILE P 119      12.659   9.104  -2.737  1.00  0.00      PROD H
ATOM   1214 HG12 ILE P 119      13.457   8.471  -1.333  1.00  0.00      PROD H
ATOM   1215  CD  ILE P 119      14.369   7.653  -3.089  1.00  0.00      PROD C
ATOM   1216  HD1 ILE P 119      14.787   7.999  -4.059  1.00  0.00      PROD H
ATOM   1217  HD2 ILE P 119      13.561   6.938  -3.357  1.00  0.00      PROD H
ATOM   1218  HD3 ILE P 119      15.184   7.230  -2.465  1.00  0.00      PROD H
ATOM   1219  C   ILE P 119      14.594  12.314  -0.909  1.00  0.00      PROD C
ATOM   1220  O   ILE P 119      14.773  12.231   0.286  1.00  0.00      PROD O
ATOM   1221  N   ILE P 120      15.053  13.423  -1.609  1.00  0.00      PROD N
ATOM   1222  HN  ILE P 120      14.844  13.567  -2.573  1.00  0.00      PROD H
ATOM   1223  CA  ILE P 120      15.708  14.568  -0.934  1.00  0.00      PROD C
ATOM   1224  HA  ILE P 120      16.534  14.257  -0.312  1.00  0.00      PROD H
ATOM   1225  CB  ILE P 120      16.264  15.619  -1.923  1.00  0.00      PROD C
ATOM   1226  HB  ILE P 120      15.490  16.192  -2.478  1.00  0.00      PROD H
ATOM   1227  CG2 ILE P 120      17.026  16.758  -1.054  1.00  0.00      PROD C
ATOM   1228 HG21 ILE P 120      17.566  17.478  -1.705  1.00  0.00      PROD H
ATOM   1229 HG22 ILE P 120      17.651  16.318  -0.248  1.00  0.00      PROD H
ATOM   1230 HG23 ILE P 120      16.240  17.403  -0.607  1.00  0.00      PROD H
ATOM   1231  CG1 ILE P 120      17.191  15.056  -2.952  1.00  0.00      PROD C
ATOM   1232 HG11 ILE P 120      17.712  15.900  -3.453  1.00  0.00      PROD H
ATOM   1233 HG12 ILE P 120      16.532  14.517  -3.666  1.00  0.00      PROD H
ATOM   1234  CD  ILE P 120      18.329  14.235  -2.362  1.00  0.00      PROD C
ATOM   1235  HD1 ILE P 120      19.172  14.223  -3.087  1.00  0.00      PROD H
ATOM   1236  HD2 ILE P 120      18.056  13.185  -2.125  1.00  0.00      PROD H
ATOM   1237  HD3 ILE P 120      18.704  14.639  -1.398  1.00  0.00      PROD H
ATOM   1238  C   ILE P 120      14.795  15.234   0.128  1.00  0.00      PROD C
ATOM   1239  O   ILE P 120      15.169  15.532   1.225  1.00  0.00      PROD O
ATOM   1240  N   LEU P 121      13.468  15.397  -0.189  1.00  0.00      PROD N
ATOM   1241  HN  LEU P 121      13.189  15.275  -1.139  1.00  0.00      PROD H
ATOM   1242  CA  LEU P 121      12.525  15.931   0.800  1.00  0.00      PROD C
ATOM   1243  HA  LEU P 121      12.966  16.902   0.975  1.00  0.00      PROD H
ATOM   1244  CB  LEU P 121      11.114  16.044   0.170  1.00  0.00      PROD C
ATOM   1245  HB1 LEU P 121      10.758  15.033  -0.123  1.00  0.00      PROD H
ATOM   1246  HB2 LEU P 121      11.222  16.692  -0.726  1.00  0.00      PROD H
ATOM   1247  CG  LEU P 121       9.947  16.770   1.031  1.00  0.00      PROD C
ATOM   1248  HG  LEU P 121       9.847  16.198   1.979  1.00  0.00      PROD H
ATOM   1249  CD1 LEU P 121      10.232  18.248   1.449  1.00  0.00      PROD C
ATOM   1250 HD11 LEU P 121      10.314  18.939   0.583  1.00  0.00      PROD H
ATOM   1251 HD12 LEU P 121      11.223  18.351   1.941  1.00  0.00      PROD H
ATOM   1252 HD13 LEU P 121       9.461  18.541   2.194  1.00  0.00      PROD H
ATOM   1253  CD2 LEU P 121       8.597  16.983   0.158  1.00  0.00      PROD C
ATOM   1254 HD21 LEU P 121       8.250  15.962  -0.109  1.00  0.00      PROD H
ATOM   1255 HD22 LEU P 121       8.884  17.462  -0.803  1.00  0.00      PROD H
ATOM   1256 HD23 LEU P 121       7.804  17.580   0.658  1.00  0.00      PROD H
ATOM   1257  C   LEU P 121      12.377  15.149   2.024  1.00  0.00      PROD C
ATOM   1258  O   LEU P 121      12.276  15.585   3.156  1.00  0.00      PROD O
ATOM   1259  N   LEU P 122      12.421  13.784   1.949  1.00  0.00      PROD N
ATOM   1260  HN  LEU P 122      12.685  13.350   1.091  1.00  0.00      PROD H
ATOM   1261  CA  LEU P 122      12.329  12.922   3.120  1.00  0.00      PROD C
ATOM   1262  HA  LEU P 122      11.559  13.215   3.817  1.00  0.00      PROD H
ATOM   1263  CB  LEU P 122      12.167  11.423   2.594  1.00  0.00      PROD C
ATOM   1264  HB1 LEU P 122      12.957  11.261   1.830  1.00  0.00      PROD H
ATOM   1265  HB2 LEU P 122      11.227  11.499   2.007  1.00  0.00      PROD H
ATOM   1266  CG  LEU P 122      12.065  10.355   3.659  1.00  0.00      PROD C
ATOM   1267  HG  LEU P 122      12.911  10.495   4.365  1.00  0.00      PROD H
ATOM   1268  CD1 LEU P 122      10.786  10.594   4.461  1.00  0.00      PROD C
ATOM   1269 HD11 LEU P 122      10.758  11.567   4.997  1.00  0.00      PROD H
ATOM   1270 HD12 LEU P 122      10.740   9.896   5.324  1.00  0.00      PROD H
ATOM   1271 HD13 LEU P 122       9.921  10.456   3.778  1.00  0.00      PROD H
ATOM   1272  CD2 LEU P 122      12.048   8.874   3.158  1.00  0.00      PROD C
ATOM   1273 HD21 LEU P 122      12.419   8.203   3.963  1.00  0.00      PROD H
ATOM   1274 HD22 LEU P 122      12.778   8.702   2.338  1.00  0.00      PROD H
ATOM   1275 HD23 LEU P 122      10.995   8.654   2.883  1.00  0.00      PROD H
ATOM   1276  C   LEU P 122      13.641  13.041   3.932  1.00  0.00      PROD C
ATOM   1277  O   LEU P 122      13.542  13.058   5.186  1.00  0.00      PROD O
ATOM   1278  N   MET P 123      14.870  13.115   3.315  1.00  0.00      PROD N
ATOM   1279  HN  MET P 123      15.029  12.887   2.358  1.00  0.00      PROD H
ATOM   1280  CA  MET P 123      16.086  13.245   4.063  1.00  0.00      PROD C
ATOM   1281  HA  MET P 123      16.184  12.348   4.656  1.00  0.00      PROD H
ATOM   1282  CB  MET P 123      17.269  13.188   3.043  1.00  0.00      PROD C
ATOM   1283  HB1 MET P 123      17.154  14.044   2.343  1.00  0.00      PROD H
ATOM   1284  HB2 MET P 123      17.217  12.315   2.357  1.00  0.00      PROD H
ATOM   1285  CG  MET P 123      18.692  13.413   3.697  1.00  0.00      PROD C
ATOM   1286  HG1 MET P 123      18.657  14.384   4.234  1.00  0.00      PROD H
ATOM   1287  HG2 MET P 123      19.344  13.580   2.813  1.00  0.00      PROD H
ATOM   1288  SD  MET P 123      19.402  12.009   4.730  1.00  0.00      PROD S
ATOM   1289  CE  MET P 123      19.849  10.977   3.311  1.00  0.00      PROD C
ATOM   1290  HE1 MET P 123      20.576  11.572   2.718  1.00  0.00      PROD H
ATOM   1291  HE2 MET P 123      19.082  10.705   2.554  1.00  0.00      PROD H
ATOM   1292  HE3 MET P 123      20.342  10.023   3.595  1.00  0.00      PROD H
ATOM   1293  C   MET P 123      16.168  14.475   4.893  1.00  0.00      PROD C
ATOM   1294  O   MET P 123      16.510  14.495   6.076  1.00  0.00      PROD O
ATOM   1295  N   ILE P 124      15.717  15.581   4.224  1.00  0.00      PROD N
ATOM   1296  HN  ILE P 124      15.412  15.494   3.279  1.00  0.00      PROD H
ATOM   1297  CA  ILE P 124      15.663  16.886   4.939  1.00  0.00      PROD C
ATOM   1298  HA  ILE P 124      16.670  17.072   5.281  1.00  0.00      PROD H
ATOM   1299  CB  ILE P 124      15.401  17.973   3.872  1.00  0.00      PROD C
ATOM   1300  HB  ILE P 124      14.456  17.700   3.356  1.00  0.00      PROD H
ATOM   1301  CG2 ILE P 124      15.138  19.364   4.611  1.00  0.00      PROD C
ATOM   1302 HG21 ILE P 124      14.961  20.140   3.836  1.00  0.00      PROD H
ATOM   1303 HG22 ILE P 124      15.921  19.566   5.373  1.00  0.00      PROD H
ATOM   1304 HG23 ILE P 124      14.203  19.254   5.200  1.00  0.00      PROD H
ATOM   1305  CG1 ILE P 124      16.514  18.097   2.798  1.00  0.00      PROD C
ATOM   1306 HG11 ILE P 124      16.631  17.107   2.309  1.00  0.00      PROD H
ATOM   1307 HG12 ILE P 124      17.426  18.278   3.406  1.00  0.00      PROD H
ATOM   1308  CD  ILE P 124      16.234  19.227   1.864  1.00  0.00      PROD C
ATOM   1309  HD1 ILE P 124      15.191  19.226   1.480  1.00  0.00      PROD H
ATOM   1310  HD2 ILE P 124      17.015  19.238   1.074  1.00  0.00      PROD H
ATOM   1311  HD3 ILE P 124      16.384  20.198   2.383  1.00  0.00      PROD H
ATOM   1312  C   ILE P 124      14.664  16.916   6.028  1.00  0.00      PROD C
ATOM   1313  O   ILE P 124      14.892  17.556   7.062  1.00  0.00      PROD O
ATOM   1314  N   VAL P 125      13.472  16.287   5.837  1.00  0.00      PROD N
ATOM   1315  HN  VAL P 125      13.354  15.669   5.063  1.00  0.00      PROD H
ATOM   1316  CA  VAL P 125      12.484  16.181   6.867  1.00  0.00      PROD C
ATOM   1317  HA  VAL P 125      12.184  17.173   7.171  1.00  0.00      PROD H
ATOM   1318  CB  VAL P 125      11.091  15.553   6.565  1.00  0.00      PROD C
ATOM   1319  HB  VAL P 125      11.240  14.537   6.142  1.00  0.00      PROD H
ATOM   1320  CG1 VAL P 125      10.187  15.377   7.811  1.00  0.00      PROD C
ATOM   1321 HG11 VAL P 125       9.270  14.860   7.457  1.00  0.00      PROD H
ATOM   1322 HG12 VAL P 125      10.108  16.318   8.396  1.00  0.00      PROD H
ATOM   1323 HG13 VAL P 125      10.625  14.641   8.519  1.00  0.00      PROD H
ATOM   1324  CG2 VAL P 125      10.361  16.454   5.533  1.00  0.00      PROD C
ATOM   1325 HG21 VAL P 125       9.980  17.370   6.032  1.00  0.00      PROD H
ATOM   1326 HG22 VAL P 125       9.559  15.947   4.953  1.00  0.00      PROD H
ATOM   1327 HG23 VAL P 125      11.063  16.766   4.731  1.00  0.00      PROD H
ATOM   1328  C   VAL P 125      13.037  15.410   8.103  1.00  0.00      PROD C
ATOM   1329  O   VAL P 125      12.959  15.875   9.245  1.00  0.00      PROD O
ATOM   1330  N   LEU P 126      13.593  14.136   7.877  1.00  0.00      PROD N
ATOM   1331  HN  LEU P 126      13.585  13.796   6.939  1.00  0.00      PROD H
ATOM   1332  CA  LEU P 126      14.290  13.338   8.840  1.00  0.00      PROD C
ATOM   1333  HA  LEU P 126      13.502  13.056   9.522  1.00  0.00      PROD H
ATOM   1334  CB  LEU P 126      14.993  12.086   8.239  1.00  0.00      PROD C
ATOM   1335  HB1 LEU P 126      15.718  11.566   8.902  1.00  0.00      PROD H
ATOM   1336  HB2 LEU P 126      15.514  12.523   7.360  1.00  0.00      PROD H
ATOM   1337  CG  LEU P 126      14.004  10.981   7.671  1.00  0.00      PROD C
ATOM   1338  HG  LEU P 126      13.221  11.629   7.222  1.00  0.00      PROD H
ATOM   1339  CD1 LEU P 126      14.693  10.026   6.678  1.00  0.00      PROD C
ATOM   1340 HD11 LEU P 126      13.982   9.314   6.207  1.00  0.00      PROD H
ATOM   1341 HD12 LEU P 126      15.391   9.412   7.286  1.00  0.00      PROD H
ATOM   1342 HD13 LEU P 126      15.194  10.668   5.922  1.00  0.00      PROD H
ATOM   1343  CD2 LEU P 126      13.523  10.084   8.902  1.00  0.00      PROD C
ATOM   1344 HD21 LEU P 126      13.285  10.744   9.764  1.00  0.00      PROD H
ATOM   1345 HD22 LEU P 126      14.389   9.503   9.284  1.00  0.00      PROD H
ATOM   1346 HD23 LEU P 126      12.759   9.375   8.518  1.00  0.00      PROD H
ATOM   1347  C   LEU P 126      15.268  14.180   9.639  1.00  0.00      PROD C
ATOM   1348  O   LEU P 126      15.073  14.295  10.821  1.00  0.00      PROD O
ATOM   1349  N   VAL P 127      16.263  14.775   8.932  1.00  0.00      PROD N
ATOM   1350  HN  VAL P 127      16.341  14.607   7.953  1.00  0.00      PROD H
ATOM   1351  CA  VAL P 127      17.408  15.565   9.364  1.00  0.00      PROD C
ATOM   1352  HA  VAL P 127      18.023  15.111  10.127  1.00  0.00      PROD H
ATOM   1353  CB  VAL P 127      18.417  15.717   8.217  1.00  0.00      PROD C
ATOM   1354  HB  VAL P 127      17.898  16.032   7.287  1.00  0.00      PROD H
ATOM   1355  CG1 VAL P 127      19.434  16.780   8.539  1.00  0.00      PROD C
ATOM   1356 HG11 VAL P 127      19.939  17.070   7.593  1.00  0.00      PROD H
ATOM   1357 HG12 VAL P 127      20.175  16.338   9.238  1.00  0.00      PROD H
ATOM   1358 HG13 VAL P 127      19.009  17.748   8.881  1.00  0.00      PROD H
ATOM   1359  CG2 VAL P 127      19.103  14.340   7.966  1.00  0.00      PROD C
ATOM   1360 HG21 VAL P 127      19.418  13.906   8.939  1.00  0.00      PROD H
ATOM   1361 HG22 VAL P 127      20.003  14.426   7.320  1.00  0.00      PROD H
ATOM   1362 HG23 VAL P 127      18.426  13.563   7.552  1.00  0.00      PROD H
ATOM   1363  C   VAL P 127      17.066  16.879  10.172  1.00  0.00      PROD C
ATOM   1364  O   VAL P 127      17.684  17.216  11.223  1.00  0.00      PROD O
ATOM   1365  N   VAL P 128      16.073  17.649   9.688  1.00  0.00      PROD N
ATOM   1366  HN  VAL P 128      15.753  17.324   8.801  1.00  0.00      PROD H
ATOM   1367  CA  VAL P 128      15.643  18.911  10.280  1.00  0.00      PROD C
ATOM   1368  HA  VAL P 128      16.501  19.373  10.746  1.00  0.00      PROD H
ATOM   1369  CB  VAL P 128      14.970  19.841   9.308  1.00  0.00      PROD C
ATOM   1370  HB  VAL P 128      14.260  19.288   8.656  1.00  0.00      PROD H
ATOM   1371  CG1 VAL P 128      14.406  21.119  10.016  1.00  0.00      PROD C
ATOM   1372 HG11 VAL P 128      13.561  20.787  10.656  1.00  0.00      PROD H
ATOM   1373 HG12 VAL P 128      13.969  21.783   9.240  1.00  0.00      PROD H
ATOM   1374 HG13 VAL P 128      15.236  21.602  10.576  1.00  0.00      PROD H
ATOM   1375  CG2 VAL P 128      16.131  20.292   8.414  1.00  0.00      PROD C
ATOM   1376 HG21 VAL P 128      16.621  19.460   7.864  1.00  0.00      PROD H
ATOM   1377 HG22 VAL P 128      16.985  20.760   8.948  1.00  0.00      PROD H
ATOM   1378 HG23 VAL P 128      15.741  20.977   7.631  1.00  0.00      PROD H
ATOM   1379  C   VAL P 128      14.797  18.606  11.598  1.00  0.00      PROD C
ATOM   1380  O   VAL P 128      14.905  19.258  12.615  1.00  0.00      PROD O
ATOM   1381  N   GLY P 129      14.171  17.370  11.685  1.00  0.00      PROD N
ATOM   1382  HN  GLY P 129      14.300  16.633  11.026  1.00  0.00      PROD H
ATOM   1383  CA  GLY P 129      13.432  16.903  12.864  1.00  0.00      PROD C
ATOM   1384  HA1 GLY P 129      14.040  16.987  13.752  1.00  0.00      PROD H
ATOM   1385  HA2 GLY P 129      13.095  15.902  12.641  1.00  0.00      PROD H
ATOM   1386  C   GLY P 129      12.270  17.733  13.272  1.00  0.00      PROD C
ATOM   1387  O   GLY P 129      11.775  18.570  12.565  1.00  0.00      PROD O
ATOM   1388  N   SER P 130      11.729  17.436  14.459  1.00  0.00      PROD N
ATOM   1389  HN  SER P 130      12.068  16.710  15.052  1.00  0.00      PROD H
ATOM   1390  CA  SER P 130      10.564  18.150  15.053  1.00  0.00      PROD C
ATOM   1391  HA  SER P 130      10.740  19.215  15.018  1.00  0.00      PROD H
ATOM   1392  CB  SER P 130       9.210  17.776  14.361  1.00  0.00      PROD C
ATOM   1393  HB1 SER P 130       9.149  16.669  14.429  1.00  0.00      PROD H
ATOM   1394  HB2 SER P 130       9.339  18.120  13.312  1.00  0.00      PROD H
ATOM   1395  OG  SER P 130       8.107  18.446  14.902  1.00  0.00      PROD O
ATOM   1396  HG1 SER P 130       7.356  18.252  14.336  1.00  0.00      PROD H
ATOM   1397  C   SER P 130      10.464  17.801  16.555  1.00  0.00      PROD C
ATOM   1398  O   SER P 130      11.059  16.867  17.077  1.00  0.00      PROD O
ATOM   1399  N   SER P 131       9.616  18.598  17.368  1.00  0.00      PROD N
ATOM   1400  HN  SER P 131       9.125  19.371  16.974  1.00  0.00      PROD H
ATOM   1401  CA  SER P 131       9.398  18.407  18.836  1.00  0.00      PROD C
ATOM   1402  HA  SER P 131      10.409  18.323  19.208  1.00  0.00      PROD H
ATOM   1403  CB  SER P 131       8.800  19.644  19.488  1.00  0.00      PROD C
ATOM   1404  HB1 SER P 131       9.353  20.568  19.213  1.00  0.00      PROD H
ATOM   1405  HB2 SER P 131       8.658  19.554  20.586  1.00  0.00      PROD H
ATOM   1406  OG  SER P 131       7.526  19.762  18.958  1.00  0.00      PROD O
ATOM   1407  HG1 SER P 131       7.577  20.007  18.031  1.00  0.00      PROD H
ATOM   1408  C   SER P 131       8.700  17.073  19.182  1.00  0.00      PROD C
ATOM   1409  O   SER P 131       9.011  16.550  20.257  1.00  0.00      PROD O
ATOM   1410  N   VAL P 132       7.846  16.587  18.284  1.00  0.00      PROD N
ATOM   1411  HN  VAL P 132       7.738  17.209  17.512  1.00  0.00      PROD H
ATOM   1412  CA  VAL P 132       7.052  15.423  18.355  1.00  0.00      PROD C
ATOM   1413  HA  VAL P 132       6.559  15.454  19.316  1.00  0.00      PROD H
ATOM   1414  CB  VAL P 132       6.097  15.127  17.207  1.00  0.00      PROD C
ATOM   1415  HB  VAL P 132       5.435  14.249  17.363  1.00  0.00      PROD H
ATOM   1416  CG1 VAL P 132       5.086  16.250  17.204  1.00  0.00      PROD C
ATOM   1417 HG11 VAL P 132       4.163  16.077  16.611  1.00  0.00      PROD H
ATOM   1418 HG12 VAL P 132       5.601  17.134  16.771  1.00  0.00      PROD H
ATOM   1419 HG13 VAL P 132       4.764  16.503  18.237  1.00  0.00      PROD H
ATOM   1420  CG2 VAL P 132       6.774  14.887  15.868  1.00  0.00      PROD C
ATOM   1421 HG21 VAL P 132       7.176  13.851  15.902  1.00  0.00      PROD H
ATOM   1422 HG22 VAL P 132       7.571  15.613  15.599  1.00  0.00      PROD H
ATOM   1423 HG23 VAL P 132       6.007  15.003  15.073  1.00  0.00      PROD H
ATOM   1424  C   VAL P 132       7.925  14.156  18.364  1.00  0.00      PROD C
ATOM   1425  O   VAL P 132       8.959  14.080  17.763  1.00  0.00      PROD O
ATOM   1426  N   LYS P 133       7.341  13.142  19.059  1.00  0.00      PROD N
ATOM   1427  HN  LYS P 133       6.374  13.328  19.214  1.00  0.00      PROD H
ATOM   1428  CA  LYS P 133       7.974  11.861  19.391  1.00  0.00      PROD C
ATOM   1429  HA  LYS P 133       8.635  12.088  20.215  1.00  0.00      PROD H
ATOM   1430  CB  LYS P 133       6.970  10.765  19.909  1.00  0.00      PROD C
ATOM   1431  HB1 LYS P 133       7.586   9.895  20.221  1.00  0.00      PROD H
ATOM   1432  HB2 LYS P 133       6.295  10.511  19.064  1.00  0.00      PROD H
ATOM   1433  CG  LYS P 133       6.097  11.301  21.089  1.00  0.00      PROD C
ATOM   1434  HG1 LYS P 133       5.673  12.262  20.728  1.00  0.00      PROD H
ATOM   1435  HG2 LYS P 133       6.694  11.584  21.983  1.00  0.00      PROD H
ATOM   1436  CD  LYS P 133       5.007  10.298  21.510  1.00  0.00      PROD C
ATOM   1437  HD1 LYS P 133       5.554   9.465  22.000  1.00  0.00      PROD H
ATOM   1438  HD2 LYS P 133       4.485   9.928  20.602  1.00  0.00      PROD H
ATOM   1439  CE  LYS P 133       4.031  10.892  22.536  1.00  0.00      PROD C
ATOM   1440  HE1 LYS P 133       3.689  11.880  22.160  1.00  0.00      PROD H
ATOM   1441  HE2 LYS P 133       4.603  11.157  23.451  1.00  0.00      PROD H
ATOM   1442  NZ  LYS P 133       2.951   9.985  22.831  1.00  0.00      PROD N
ATOM   1443  HZ1 LYS P 133       2.698   9.305  22.085  1.00  0.00      PROD H
ATOM   1444  HZ2 LYS P 133       2.125  10.543  23.126  1.00  0.00      PROD H
ATOM   1445  HZ3 LYS P 133       3.309   9.428  23.633  1.00  0.00      PROD H
ATOM   1446  C   LYS P 133       8.828  11.215  18.321  1.00  0.00      PROD C
ATOM   1447  O   LYS P 133       8.448  10.967  17.152  1.00  0.00      PROD O
ATOM   1448  N   GLY P 134      10.073  10.847  18.662  1.00  0.00      PROD N
ATOM   1449  HN  GLY P 134      10.306  11.002  19.619  1.00  0.00      PROD H
ATOM   1450  CA  GLY P 134      10.943  10.116  17.777  1.00  0.00      PROD C
ATOM   1451  HA1 GLY P 134      10.524   9.159  17.502  1.00  0.00      PROD H
ATOM   1452  HA2 GLY P 134      11.885  10.051  18.303  1.00  0.00      PROD H
ATOM   1453  C   GLY P 134      11.416  10.750  16.490  1.00  0.00      PROD C
ATOM   1454  O   GLY P 134      11.617  11.993  16.440  1.00  0.00      PROD O
ATOM   1455  N   ALA P 135      11.555   9.972  15.283  1.00  0.00      PROD N
ATOM   1456  HN  ALA P 135      11.123   9.075  15.244  1.00  0.00      PROD H
ATOM   1457  CA  ALA P 135      12.003  10.439  14.038  1.00  0.00      PROD C
ATOM   1458  HA  ALA P 135      12.592  11.320  14.245  1.00  0.00      PROD H
ATOM   1459  CB  ALA P 135      13.130   9.577  13.477  1.00  0.00      PROD C
ATOM   1460  HB1 ALA P 135      13.992   9.532  14.177  1.00  0.00      PROD H
ATOM   1461  HB2 ALA P 135      13.456   9.865  12.455  1.00  0.00      PROD H
ATOM   1462  HB3 ALA P 135      12.757   8.532  13.448  1.00  0.00      PROD H
ATOM   1463  C   ALA P 135      10.962  10.930  13.127  1.00  0.00      PROD C
ATOM   1464  O   ALA P 135       9.991  10.224  12.867  1.00  0.00      PROD O
ATOM   1465  N   SER P 136      11.266  12.139  12.485  1.00  0.00      PROD N
ATOM   1466  HN  SER P 136      12.188  12.507  12.570  1.00  0.00      PROD H
ATOM   1467  CA  SER P 136      10.319  12.828  11.703  1.00  0.00      PROD C
ATOM   1468  HA  SER P 136       9.416  12.786  12.294  1.00  0.00      PROD H
ATOM   1469  CB  SER P 136      10.579  14.350  11.606  1.00  0.00      PROD C
ATOM   1470  HB1 SER P 136      11.468  14.440  10.947  1.00  0.00      PROD H
ATOM   1471  HB2 SER P 136      10.907  14.701  12.608  1.00  0.00      PROD H
ATOM   1472  OG  SER P 136       9.504  15.121  11.147  1.00  0.00      PROD O
ATOM   1473  HG1 SER P 136       9.933  15.868  10.723  1.00  0.00      PROD H
ATOM   1474  C   SER P 136       9.983  12.204  10.351  1.00  0.00      PROD C
ATOM   1475  O   SER P 136      10.826  11.715   9.617  1.00  0.00      PROD O
ATOM   1476  N   ARG P 137       8.731  12.244   9.944  1.00  0.00      PROD N
ATOM   1477  HN  ARG P 137       8.024  12.463  10.612  1.00  0.00      PROD H
ATOM   1478  CA  ARG P 137       8.376  11.646   8.699  1.00  0.00      PROD C
ATOM   1479  HA  ARG P 137       9.253  11.704   8.072  1.00  0.00      PROD H
ATOM   1480  CB  ARG P 137       8.142  10.134   8.809  1.00  0.00      PROD C
ATOM   1481  HB1 ARG P 137       9.121   9.634   8.968  1.00  0.00      PROD H
ATOM   1482  HB2 ARG P 137       7.748   9.818   7.819  1.00  0.00      PROD H
ATOM   1483  CG  ARG P 137       7.048   9.476   9.709  1.00  0.00      PROD C
ATOM   1484  HG1 ARG P 137       6.707   8.538   9.220  1.00  0.00      PROD H
ATOM   1485  HG2 ARG P 137       6.145  10.123   9.705  1.00  0.00      PROD H
ATOM   1486  CD  ARG P 137       7.254   9.338  11.204  1.00  0.00      PROD C
ATOM   1487  HD1 ARG P 137       7.383  10.319  11.709  1.00  0.00      PROD H
ATOM   1488  HD2 ARG P 137       8.137   8.718  11.467  1.00  0.00      PROD H
ATOM   1489  NE  ARG P 137       6.032   8.590  11.734  1.00  0.00      PROD N
ATOM   1490  HE  ARG P 137       5.886   7.641  11.454  1.00  0.00      PROD H
ATOM   1491  CZ  ARG P 137       5.231   9.096  12.633  1.00  0.00      PROD C
ATOM   1492  NH1 ARG P 137       5.462  10.239  13.262  1.00  0.00      PROD N
ATOM   1493 HH11 ARG P 137       6.314  10.744  13.123  1.00  0.00      PROD H
ATOM   1494 HH12 ARG P 137       5.013  10.263  14.156  1.00  0.00      PROD H
ATOM   1495  NH2 ARG P 137       4.165   8.449  12.974  1.00  0.00      PROD N
ATOM   1496 HH21 ARG P 137       3.562   8.917  13.620  1.00  0.00      PROD H
ATOM   1497 HH22 ARG P 137       3.832   7.812  12.279  1.00  0.00      PROD H
ATOM   1498  C   ARG P 137       7.232  12.383   8.041  1.00  0.00      PROD C
ATOM   1499  O   ARG P 137       6.788  11.946   7.001  1.00  0.00      PROD O
ATOM   1500  N   TRP P 138       6.804  13.568   8.543  1.00  0.00      PROD N
ATOM   1501  HN  TRP P 138       6.988  13.907   9.463  1.00  0.00      PROD H
ATOM   1502  CA  TRP P 138       5.841  14.429   7.828  1.00  0.00      PROD C
ATOM   1503  HA  TRP P 138       5.915  14.227   6.769  1.00  0.00      PROD H
ATOM   1504  CB  TRP P 138       4.297  14.019   8.115  1.00  0.00      PROD C
ATOM   1505  HB1 TRP P 138       4.214  13.036   7.604  1.00  0.00      PROD H
ATOM   1506  HB2 TRP P 138       3.660  14.812   7.669  1.00  0.00      PROD H
ATOM   1507  CG  TRP P 138       3.934  13.657   9.560  1.00  0.00      PROD C
ATOM   1508  CD1 TRP P 138       3.614  12.379  10.029  1.00  0.00      PROD C
ATOM   1509  HD1 TRP P 138       3.660  11.486   9.422  1.00  0.00      PROD H
ATOM   1510  NE1 TRP P 138       3.452  12.360  11.363  1.00  0.00      PROD N
ATOM   1511  HE1 TRP P 138       3.551  11.608  11.977  1.00  0.00      PROD H
ATOM   1512  CE2 TRP P 138       3.489  13.611  11.801  1.00  0.00      PROD C
ATOM   1513  CD2 TRP P 138       3.887  14.468  10.789  1.00  0.00      PROD C
ATOM   1514  CE3 TRP P 138       3.968  15.838  11.042  1.00  0.00      PROD C
ATOM   1515  HE3 TRP P 138       4.285  16.445  10.207  1.00  0.00      PROD H
ATOM   1516  CZ3 TRP P 138       3.880  16.310  12.319  1.00  0.00      PROD C
ATOM   1517  HZ3 TRP P 138       4.114  17.353  12.475  1.00  0.00      PROD H
ATOM   1518  CZ2 TRP P 138       3.288  14.080  13.112  1.00  0.00      PROD C
ATOM   1519  HZ2 TRP P 138       2.971  13.471  13.945  1.00  0.00      PROD H
ATOM   1520  CH2 TRP P 138       3.501  15.451  13.357  1.00  0.00      PROD C
ATOM   1521  HH2 TRP P 138       3.398  15.866  14.348  1.00  0.00      PROD H
ATOM   1522  C   TRP P 138       6.076  15.920   7.985  1.00  0.00      PROD C
ATOM   1523  O   TRP P 138       6.640  16.294   9.048  1.00  0.00      PROD O
ATOM   1524  N   ILE P 139       5.639  16.774   7.031  1.00  0.00      PROD N
ATOM   1525  HN  ILE P 139       5.168  16.368   6.251  1.00  0.00      PROD H
ATOM   1526  CA  ILE P 139       5.922  18.145   7.073  1.00  0.00      PROD C
ATOM   1527  HA  ILE P 139       6.751  18.305   7.746  1.00  0.00      PROD H
ATOM   1528  CB  ILE P 139       6.049  18.666   5.657  1.00  0.00      PROD C
ATOM   1529  HB  ILE P 139       5.197  18.199   5.119  1.00  0.00      PROD H
ATOM   1530  CG2 ILE P 139       5.946  20.238   5.519  1.00  0.00      PROD C
ATOM   1531 HG21 ILE P 139       6.098  20.436   4.437  1.00  0.00      PROD H
ATOM   1532 HG22 ILE P 139       6.918  20.511   5.982  1.00  0.00      PROD H
ATOM   1533 HG23 ILE P 139       4.995  20.645   5.927  1.00  0.00      PROD H
ATOM   1534  CG1 ILE P 139       7.325  18.093   4.936  1.00  0.00      PROD C
ATOM   1535 HG11 ILE P 139       7.799  17.158   5.304  1.00  0.00      PROD H
ATOM   1536 HG12 ILE P 139       8.157  18.822   5.041  1.00  0.00      PROD H
ATOM   1537  CD  ILE P 139       7.100  17.649   3.517  1.00  0.00      PROD C
ATOM   1538  HD1 ILE P 139       6.539  16.691   3.471  1.00  0.00      PROD H
ATOM   1539  HD2 ILE P 139       8.074  17.400   3.044  1.00  0.00      PROD H
ATOM   1540  HD3 ILE P 139       6.607  18.431   2.901  1.00  0.00      PROD H
ATOM   1541  C   ILE P 139       4.697  18.799   7.713  1.00  0.00      PROD C
ATOM   1542  O   ILE P 139       3.582  18.604   7.173  1.00  0.00      PROD O
ATOM   1543  N   ASP P 140       4.921  19.556   8.833  1.00  0.00      PROD N
ATOM   1544  HN  ASP P 140       5.781  19.697   9.316  1.00  0.00      PROD H
ATOM   1545  CA  ASP P 140       3.859  20.377   9.453  1.00  0.00      PROD C
ATOM   1546  HA  ASP P 140       2.972  19.766   9.376  1.00  0.00      PROD H
ATOM   1547  CB  ASP P 140       4.070  20.472  10.996  1.00  0.00      PROD C
ATOM   1548  HB1 ASP P 140       4.934  21.098  11.305  1.00  0.00      PROD H
ATOM   1549  HB2 ASP P 140       4.349  19.437  11.286  1.00  0.00      PROD H
ATOM   1550  CG  ASP P 140       2.850  20.881  11.737  1.00  0.00      PROD C
ATOM   1551  OD1 ASP P 140       2.929  20.931  13.010  1.00  0.00      PROD O
ATOM   1552  OD2 ASP P 140       1.763  21.050  11.148  1.00  0.00      PROD O
ATOM   1553  C   ASP P 140       3.562  21.641   8.736  1.00  0.00      PROD C
ATOM   1554  O   ASP P 140       4.387  22.540   8.761  1.00  0.00      PROD O
ATOM   1555  N   LEU P 141       2.306  21.739   8.177  1.00  0.00      PROD N
ATOM   1556  HN  LEU P 141       1.702  20.950   8.091  1.00  0.00      PROD H
ATOM   1557  CA  LEU P 141       1.791  23.091   7.728  1.00  0.00      PROD C
ATOM   1558  HA  LEU P 141       2.582  23.820   7.823  1.00  0.00      PROD H
ATOM   1559  CB  LEU P 141       1.406  23.165   6.205  1.00  0.00      PROD C
ATOM   1560  HB1 LEU P 141       1.151  24.239   6.076  1.00  0.00      PROD H
ATOM   1561  HB2 LEU P 141       0.518  22.515   6.049  1.00  0.00      PROD H
ATOM   1562  CG  LEU P 141       2.495  22.706   5.167  1.00  0.00      PROD C
ATOM   1563  HG  LEU P 141       2.725  21.621   5.228  1.00  0.00      PROD H
ATOM   1564  CD1 LEU P 141       1.952  22.946   3.722  1.00  0.00      PROD C
ATOM   1565 HD11 LEU P 141       0.920  22.540   3.650  1.00  0.00      PROD H
ATOM   1566 HD12 LEU P 141       2.735  22.531   3.051  1.00  0.00      PROD H
ATOM   1567 HD13 LEU P 141       1.862  24.001   3.386  1.00  0.00      PROD H
ATOM   1568  CD2 LEU P 141       3.755  23.466   5.366  1.00  0.00      PROD C
ATOM   1569 HD21 LEU P 141       4.363  23.066   6.205  1.00  0.00      PROD H
ATOM   1570 HD22 LEU P 141       3.485  24.544   5.361  1.00  0.00      PROD H
ATOM   1571 HD23 LEU P 141       4.405  23.211   4.501  1.00  0.00      PROD H
ATOM   1572  C   LEU P 141       0.572  23.479   8.583  1.00  0.00      PROD C
ATOM   1573  O   LEU P 141      -0.172  24.328   8.155  1.00  0.00      PROD O
ATOM   1574  N   GLY P 142       0.358  22.779   9.719  1.00  0.00      PROD N
ATOM   1575  HN  GLY P 142       0.803  21.904   9.889  1.00  0.00      PROD H
ATOM   1576  CA  GLY P 142      -0.706  23.243  10.636  1.00  0.00      PROD C
ATOM   1577  HA1 GLY P 142      -0.735  24.323  10.652  1.00  0.00      PROD H
ATOM   1578  HA2 GLY P 142      -0.583  22.826  11.625  1.00  0.00      PROD H
ATOM   1579  C   GLY P 142      -2.079  22.728  10.368  1.00  0.00      PROD C
ATOM   1580  O   GLY P 142      -2.565  21.822  11.039  1.00  0.00      PROD O
ATOM   1581  N   LEU P 143      -2.706  23.382   9.390  1.00  0.00      PROD N
ATOM   1582  HN  LEU P 143      -2.118  24.063   8.959  1.00  0.00      PROD H
ATOM   1583  CA  LEU P 143      -3.975  23.020   8.801  1.00  0.00      PROD C
ATOM   1584  HA  LEU P 143      -4.767  22.967   9.532  1.00  0.00      PROD H
ATOM   1585  CB  LEU P 143      -4.220  24.096   7.737  1.00  0.00      PROD C
ATOM   1586  HB1 LEU P 143      -3.276  24.275   7.178  1.00  0.00      PROD H
ATOM   1587  HB2 LEU P 143      -4.454  25.011   8.321  1.00  0.00      PROD H
ATOM   1588  CG  LEU P 143      -5.190  23.746   6.527  1.00  0.00      PROD C
ATOM   1589  HG  LEU P 143      -4.739  22.898   5.968  1.00  0.00      PROD H
ATOM   1590  CD1 LEU P 143      -6.625  23.470   7.038  1.00  0.00      PROD C
ATOM   1591 HD11 LEU P 143      -7.365  23.368   6.216  1.00  0.00      PROD H
ATOM   1592 HD12 LEU P 143      -6.955  24.210   7.798  1.00  0.00      PROD H
ATOM   1593 HD13 LEU P 143      -6.688  22.524   7.618  1.00  0.00      PROD H
ATOM   1594  CD2 LEU P 143      -5.231  24.922   5.539  1.00  0.00      PROD C
ATOM   1595 HD21 LEU P 143      -5.624  25.900   5.891  1.00  0.00      PROD H
ATOM   1596 HD22 LEU P 143      -5.850  24.589   4.678  1.00  0.00      PROD H
ATOM   1597 HD23 LEU P 143      -4.208  25.192   5.199  1.00  0.00      PROD H
ATOM   1598  C   LEU P 143      -3.865  21.609   8.149  1.00  0.00      PROD C
ATOM   1599  O   LEU P 143      -4.820  20.875   8.163  1.00  0.00      PROD O
ATOM   1600  N   LEU P 144      -2.668  21.202   7.602  1.00  0.00      PROD N
ATOM   1601  HN  LEU P 144      -1.783  21.662   7.589  1.00  0.00      PROD H
ATOM   1602  CA  LEU P 144      -2.495  19.863   7.118  1.00  0.00      PROD C
ATOM   1603  HA  LEU P 144      -3.113  19.245   7.753  1.00  0.00      PROD H
ATOM   1604  CB  LEU P 144      -3.139  19.700   5.641  1.00  0.00      PROD C
ATOM   1605  HB1 LEU P 144      -4.225  19.927   5.692  1.00  0.00      PROD H
ATOM   1606  HB2 LEU P 144      -3.041  18.612   5.436  1.00  0.00      PROD H
ATOM   1607  CG  LEU P 144      -2.600  20.510   4.473  1.00  0.00      PROD C
ATOM   1608  HG  LEU P 144      -2.355  21.509   4.894  1.00  0.00      PROD H
ATOM   1609  CD1 LEU P 144      -1.414  19.787   3.827  1.00  0.00      PROD C
ATOM   1610 HD11 LEU P 144      -0.710  19.292   4.530  1.00  0.00      PROD H
ATOM   1611 HD12 LEU P 144      -0.879  20.401   3.071  1.00  0.00      PROD H
ATOM   1612 HD13 LEU P 144      -1.864  18.975   3.217  1.00  0.00      PROD H
ATOM   1613  CD2 LEU P 144      -3.636  20.664   3.298  1.00  0.00      PROD C
ATOM   1614 HD21 LEU P 144      -3.115  21.310   2.559  1.00  0.00      PROD H
ATOM   1615 HD22 LEU P 144      -4.635  21.079   3.554  1.00  0.00      PROD H
ATOM   1616 HD23 LEU P 144      -3.980  19.668   2.945  1.00  0.00      PROD H
ATOM   1617  C   LEU P 144      -1.042  19.425   7.266  1.00  0.00      PROD C
ATOM   1618  O   LEU P 144      -0.178  20.190   7.684  1.00  0.00      PROD O
ATOM   1619  N   ARG P 145      -0.782  18.140   7.056  1.00  0.00      PROD N
ATOM   1620  HN  ARG P 145      -1.554  17.554   6.824  1.00  0.00      PROD H
ATOM   1621  CA  ARG P 145       0.518  17.544   7.212  1.00  0.00      PROD C
ATOM   1622  HA  ARG P 145       1.265  18.324   7.203  1.00  0.00      PROD H
ATOM   1623  CB  ARG P 145       0.403  16.614   8.445  1.00  0.00      PROD C
ATOM   1624  HB1 ARG P 145       1.332  16.047   8.668  1.00  0.00      PROD H
ATOM   1625  HB2 ARG P 145      -0.437  15.905   8.282  1.00  0.00      PROD H
ATOM   1626  CG  ARG P 145       0.056  17.302   9.835  1.00  0.00      PROD C
ATOM   1627  HG1 ARG P 145      -1.025  17.556   9.866  1.00  0.00      PROD H
ATOM   1628  HG2 ARG P 145       0.722  18.180   9.976  1.00  0.00      PROD H
ATOM   1629  CD  ARG P 145       0.168  16.337  11.020  1.00  0.00      PROD C
ATOM   1630  HD1 ARG P 145       1.156  15.830  11.019  1.00  0.00      PROD H
ATOM   1631  HD2 ARG P 145      -0.627  15.571  10.896  1.00  0.00      PROD H
ATOM   1632  NE  ARG P 145      -0.165  17.072  12.280  1.00  0.00      PROD N
ATOM   1633  HE  ARG P 145      -0.376  18.047  12.353  1.00  0.00      PROD H
ATOM   1634  CZ  ARG P 145      -0.081  16.480  13.462  1.00  0.00      PROD C
ATOM   1635  NH1 ARG P 145       0.115  15.209  13.612  1.00  0.00      PROD N
ATOM   1636 HH11 ARG P 145       0.187  14.650  12.787  1.00  0.00      PROD H
ATOM   1637 HH12 ARG P 145       0.158  14.724  14.486  1.00  0.00      PROD H
ATOM   1638  NH2 ARG P 145      -0.268  17.226  14.548  1.00  0.00      PROD N
ATOM   1639 HH21 ARG P 145      -0.351  16.772  15.435  1.00  0.00      PROD H
ATOM   1640 HH22 ARG P 145      -0.735  18.106  14.460  1.00  0.00      PROD H
ATOM   1641  C   ARG P 145       0.786  16.609   5.996  1.00  0.00      PROD C
ATOM   1642  O   ARG P 145      -0.132  15.896   5.520  1.00  0.00      PROD O
ATOM   1643  N   ILE P 146       1.926  16.711   5.383  1.00  0.00      PROD N
ATOM   1644  HN  ILE P 146       2.557  17.397   5.737  1.00  0.00      PROD H
ATOM   1645  CA  ILE P 146       2.304  16.044   4.178  1.00  0.00      PROD C
ATOM   1646  HA  ILE P 146       1.498  15.424   3.817  1.00  0.00      PROD H
ATOM   1647  CB  ILE P 146       2.974  16.904   3.097  1.00  0.00      PROD C
ATOM   1648  HB  ILE P 146       3.660  17.569   3.664  1.00  0.00      PROD H
ATOM   1649  CG2 ILE P 146       3.590  16.177   1.957  1.00  0.00      PROD C
ATOM   1650 HG21 ILE P 146       2.945  15.358   1.572  1.00  0.00      PROD H
ATOM   1651 HG22 ILE P 146       4.488  15.629   2.313  1.00  0.00      PROD H
ATOM   1652 HG23 ILE P 146       3.821  16.660   0.983  1.00  0.00      PROD H
ATOM   1653  CG1 ILE P 146       1.812  17.826   2.626  1.00  0.00      PROD C
ATOM   1654 HG11 ILE P 146       2.244  18.622   1.982  1.00  0.00      PROD H
ATOM   1655 HG12 ILE P 146       1.325  18.294   3.509  1.00  0.00      PROD H
ATOM   1656  CD  ILE P 146       0.724  17.086   1.789  1.00  0.00      PROD C
ATOM   1657  HD1 ILE P 146       1.005  16.648   0.807  1.00  0.00      PROD H
ATOM   1658  HD2 ILE P 146      -0.189  17.716   1.740  1.00  0.00      PROD H
ATOM   1659  HD3 ILE P 146       0.271  16.228   2.331  1.00  0.00      PROD H
ATOM   1660  C   ILE P 146       3.369  14.999   4.464  1.00  0.00      PROD C
ATOM   1661  O   ILE P 146       4.430  15.319   5.059  1.00  0.00      PROD O
ATOM   1662  N   GLN P 147       3.145  13.722   4.130  1.00  0.00      PROD N
ATOM   1663  HN  GLN P 147       2.371  13.510   3.538  1.00  0.00      PROD H
ATOM   1664  CA  GLN P 147       4.036  12.652   4.326  1.00  0.00      PROD C
ATOM   1665  HA  GLN P 147       4.613  12.909   5.202  1.00  0.00      PROD H
ATOM   1666  CB  GLN P 147       3.326  11.302   4.578  1.00  0.00      PROD C
ATOM   1667  HB1 GLN P 147       4.082  10.507   4.753  1.00  0.00      PROD H
ATOM   1668  HB2 GLN P 147       2.707  10.956   3.723  1.00  0.00      PROD H
ATOM   1669  CG  GLN P 147       2.536  11.279   5.917  1.00  0.00      PROD C
ATOM   1670  HG1 GLN P 147       1.840  12.143   5.979  1.00  0.00      PROD H
ATOM   1671  HG2 GLN P 147       3.193  11.372   6.808  1.00  0.00      PROD H
ATOM   1672  CD  GLN P 147       1.708  10.029   6.149  1.00  0.00      PROD C
ATOM   1673  OE1 GLN P 147       0.546  10.032   5.652  1.00  0.00      PROD O
ATOM   1674  NE2 GLN P 147       2.244   9.029   6.858  1.00  0.00      PROD N
ATOM   1675 HE21 GLN P 147       3.139   9.138   7.290  1.00  0.00      PROD H
ATOM   1676 HE22 GLN P 147       1.689   8.247   7.143  1.00  0.00      PROD H
ATOM   1677  C   GLN P 147       4.923  12.412   3.013  1.00  0.00      PROD C
ATOM   1678  O   GLN P 147       4.407  11.852   2.033  1.00  0.00      PROD O
ATOM   1679  N   PRO P 148       6.218  12.679   2.918  1.00  0.00      PROD N
ATOM   1680  CD  PRO P 148       7.036  13.401   3.860  1.00  0.00      PROD C
ATOM   1681  HD1 PRO P 148       6.927  12.905   4.848  1.00  0.00      PROD H
ATOM   1682  HD2 PRO P 148       6.595  14.416   3.963  1.00  0.00      PROD H
ATOM   1683  CA  PRO P 148       6.988  12.508   1.646  1.00  0.00      PROD C
ATOM   1684  HA  PRO P 148       6.346  12.883   0.863  1.00  0.00      PROD H
ATOM   1685  CB  PRO P 148       8.321  13.245   1.874  1.00  0.00      PROD C
ATOM   1686  HB1 PRO P 148       8.142  14.286   1.527  1.00  0.00      PROD H
ATOM   1687  HB2 PRO P 148       9.234  12.888   1.353  1.00  0.00      PROD H
ATOM   1688  CG  PRO P 148       8.427  13.273   3.415  1.00  0.00      PROD C
ATOM   1689  HG1 PRO P 148       8.841  12.316   3.801  1.00  0.00      PROD H
ATOM   1690  HG2 PRO P 148       9.026  14.025   3.971  1.00  0.00      PROD H
ATOM   1691  C   PRO P 148       7.145  11.047   1.302  1.00  0.00      PROD C
ATOM   1692  O   PRO P 148       7.372  10.819   0.072  1.00  0.00      PROD O
ATOM   1693  N   ALA P 149       7.001   9.971   2.166  1.00  0.00      PROD N
ATOM   1694  HN  ALA P 149       6.985   9.996   3.163  1.00  0.00      PROD H
ATOM   1695  CA  ALA P 149       6.972   8.627   1.757  1.00  0.00      PROD C
ATOM   1696  HA  ALA P 149       7.839   8.380   1.163  1.00  0.00      PROD H
ATOM   1697  CB  ALA P 149       6.824   7.635   2.992  1.00  0.00      PROD C
ATOM   1698  HB1 ALA P 149       6.976   6.595   2.633  1.00  0.00      PROD H
ATOM   1699  HB2 ALA P 149       5.816   7.714   3.453  1.00  0.00      PROD H
ATOM   1700  HB3 ALA P 149       7.559   7.808   3.807  1.00  0.00      PROD H
ATOM   1701  C   ALA P 149       5.799   8.383   0.759  1.00  0.00      PROD C
ATOM   1702  O   ALA P 149       6.043   7.775  -0.263  1.00  0.00      PROD O
ATOM   1703  N   GLU P 150       4.594   8.838   0.905  1.00  0.00      PROD N
ATOM   1704  HN  GLU P 150       4.469   9.586   1.553  1.00  0.00      PROD H
ATOM   1705  CA  GLU P 150       3.447   8.557  -0.044  1.00  0.00      PROD C
ATOM   1706  HA  GLU P 150       3.302   7.511  -0.272  1.00  0.00      PROD H
ATOM   1707  CB  GLU P 150       2.116   9.159   0.396  1.00  0.00      PROD C
ATOM   1708  HB1 GLU P 150       1.329   9.128  -0.387  1.00  0.00      PROD H
ATOM   1709  HB2 GLU P 150       2.269  10.228   0.654  1.00  0.00      PROD H
ATOM   1710  CG  GLU P 150       1.420   8.472   1.624  1.00  0.00      PROD C
ATOM   1711  HG1 GLU P 150       0.376   8.843   1.535  1.00  0.00      PROD H
ATOM   1712  HG2 GLU P 150       1.836   8.876   2.572  1.00  0.00      PROD H
ATOM   1713  CD  GLU P 150       1.265   6.976   1.545  1.00  0.00      PROD C
ATOM   1714  OE1 GLU P 150       1.998   6.312   2.312  1.00  0.00      PROD O
ATOM   1715  OE2 GLU P 150       0.423   6.436   0.748  1.00  0.00      PROD O
ATOM   1716  C   GLU P 150       3.744   9.182  -1.453  1.00  0.00      PROD C
ATOM   1717  O   GLU P 150       3.598   8.596  -2.522  1.00  0.00      PROD O
ATOM   1718  N   LEU P 151       4.319  10.363  -1.423  1.00  0.00      PROD N
ATOM   1719  HN  LEU P 151       4.417  10.932  -0.611  1.00  0.00      PROD H
ATOM   1720  CA  LEU P 151       4.822  10.982  -2.611  1.00  0.00      PROD C
ATOM   1721  HA  LEU P 151       4.001  11.150  -3.292  1.00  0.00      PROD H
ATOM   1722  CB  LEU P 151       5.457  12.353  -2.294  1.00  0.00      PROD C
ATOM   1723  HB1 LEU P 151       5.772  12.856  -3.233  1.00  0.00      PROD H
ATOM   1724  HB2 LEU P 151       6.410  12.300  -1.726  1.00  0.00      PROD H
ATOM   1725  CG  LEU P 151       4.654  13.403  -1.506  1.00  0.00      PROD C
ATOM   1726  HG  LEU P 151       4.230  12.993  -0.564  1.00  0.00      PROD H
ATOM   1727  CD1 LEU P 151       5.529  14.561  -1.160  1.00  0.00      PROD C
ATOM   1728 HD11 LEU P 151       6.211  14.416  -0.294  1.00  0.00      PROD H
ATOM   1729 HD12 LEU P 151       4.991  15.470  -0.816  1.00  0.00      PROD H
ATOM   1730 HD13 LEU P 151       6.262  14.799  -1.960  1.00  0.00      PROD H
ATOM   1731  CD2 LEU P 151       3.544  13.964  -2.419  1.00  0.00      PROD C
ATOM   1732 HD21 LEU P 151       3.928  14.159  -3.443  1.00  0.00      PROD H
ATOM   1733 HD22 LEU P 151       3.153  14.897  -1.960  1.00  0.00      PROD H
ATOM   1734 HD23 LEU P 151       2.625  13.340  -2.435  1.00  0.00      PROD H
ATOM   1735  C   LEU P 151       5.857  10.155  -3.309  1.00  0.00      PROD C
ATOM   1736  O   LEU P 151       5.863   9.956  -4.541  1.00  0.00      PROD O
ATOM   1737  N   THR P 152       6.771   9.546  -2.444  1.00  0.00      PROD N
ATOM   1738  HN  THR P 152       6.521   9.732  -1.497  1.00  0.00      PROD H
ATOM   1739  CA  THR P 152       7.891   8.685  -2.879  1.00  0.00      PROD C
ATOM   1740  HA  THR P 152       8.509   9.223  -3.582  1.00  0.00      PROD H
ATOM   1741  CB  THR P 152       8.780   8.136  -1.786  1.00  0.00      PROD C
ATOM   1742  HB  THR P 152       8.239   7.401  -1.152  1.00  0.00      PROD H
ATOM   1743  OG1 THR P 152       9.247   9.146  -0.922  1.00  0.00      PROD O
ATOM   1744  HG1 THR P 152       8.480   9.461  -0.439  1.00  0.00      PROD H
ATOM   1745  CG2 THR P 152      10.080   7.466  -2.407  1.00  0.00      PROD C
ATOM   1746 HG21 THR P 152       9.744   6.628  -3.054  1.00  0.00      PROD H
ATOM   1747 HG22 THR P 152      10.654   7.082  -1.537  1.00  0.00      PROD H
ATOM   1748 HG23 THR P 152      10.692   8.174  -3.005  1.00  0.00      PROD H
ATOM   1749  C   THR P 152       7.299   7.494  -3.554  1.00  0.00      PROD C
ATOM   1750  O   THR P 152       7.695   7.050  -4.648  1.00  0.00      PROD O
ATOM   1751  N   LYS P 153       6.282   6.884  -2.916  1.00  0.00      PROD N
ATOM   1752  HN  LYS P 153       5.995   7.261  -2.038  1.00  0.00      PROD H
ATOM   1753  CA  LYS P 153       5.589   5.710  -3.403  1.00  0.00      PROD C
ATOM   1754  HA  LYS P 153       6.346   4.944  -3.484  1.00  0.00      PROD H
ATOM   1755  CB  LYS P 153       4.537   5.257  -2.326  1.00  0.00      PROD C
ATOM   1756  HB1 LYS P 153       3.705   4.721  -2.829  1.00  0.00      PROD H
ATOM   1757  HB2 LYS P 153       4.070   6.153  -1.864  1.00  0.00      PROD H
ATOM   1758  CG  LYS P 153       5.074   4.352  -1.187  1.00  0.00      PROD C
ATOM   1759  HG1 LYS P 153       6.073   4.738  -0.893  1.00  0.00      PROD H
ATOM   1760  HG2 LYS P 153       5.274   3.382  -1.691  1.00  0.00      PROD H
ATOM   1761  CD  LYS P 153       4.254   4.229   0.078  1.00  0.00      PROD C
ATOM   1762  HD1 LYS P 153       4.440   5.168   0.642  1.00  0.00      PROD H
ATOM   1763  HD2 LYS P 153       4.646   3.458   0.775  1.00  0.00      PROD H
ATOM   1764  CE  LYS P 153       2.798   3.902  -0.213  1.00  0.00      PROD C
ATOM   1765  HE1 LYS P 153       2.776   2.847  -0.561  1.00  0.00      PROD H
ATOM   1766  HE2 LYS P 153       2.284   4.467  -1.020  1.00  0.00      PROD H
ATOM   1767  NZ  LYS P 153       1.976   3.943   1.075  1.00  0.00      PROD N
ATOM   1768  HZ1 LYS P 153       1.043   3.518   0.901  1.00  0.00      PROD H
ATOM   1769  HZ2 LYS P 153       1.978   4.890   1.504  1.00  0.00      PROD H
ATOM   1770  HZ3 LYS P 153       2.432   3.307   1.761  1.00  0.00      PROD H
ATOM   1771  C   LYS P 153       4.883   5.808  -4.818  1.00  0.00      PROD C
ATOM   1772  O   LYS P 153       5.088   4.971  -5.668  1.00  0.00      PROD O
ATOM   1773  N   LEU P 154       4.170   6.908  -5.056  1.00  0.00      PROD N
ATOM   1774  HN  LEU P 154       3.943   7.582  -4.358  1.00  0.00      PROD H
ATOM   1775  CA  LEU P 154       3.566   7.215  -6.363  1.00  0.00      PROD C
ATOM   1776  HA  LEU P 154       3.011   6.381  -6.768  1.00  0.00      PROD H
ATOM   1777  CB  LEU P 154       2.743   8.482  -6.098  1.00  0.00      PROD C
ATOM   1778  HB1 LEU P 154       3.341   9.407  -5.954  1.00  0.00      PROD H
ATOM   1779  HB2 LEU P 154       2.246   8.289  -5.123  1.00  0.00      PROD H
ATOM   1780  CG  LEU P 154       1.725   8.822  -7.118  1.00  0.00      PROD C
ATOM   1781  HG  LEU P 154       0.959   9.471  -6.641  1.00  0.00      PROD H
ATOM   1782  CD1 LEU P 154       2.221   9.547  -8.439  1.00  0.00      PROD C
ATOM   1783 HD11 LEU P 154       2.471   8.780  -9.203  1.00  0.00      PROD H
ATOM   1784 HD12 LEU P 154       3.085  10.206  -8.206  1.00  0.00      PROD H
ATOM   1785 HD13 LEU P 154       1.374  10.102  -8.896  1.00  0.00      PROD H
ATOM   1786  CD2 LEU P 154       0.981   7.535  -7.540  1.00  0.00      PROD C
ATOM   1787 HD21 LEU P 154       0.783   6.924  -6.633  1.00  0.00      PROD H
ATOM   1788 HD22 LEU P 154       1.551   6.965  -8.304  1.00  0.00      PROD H
ATOM   1789 HD23 LEU P 154       0.059   7.887  -8.051  1.00  0.00      PROD H
ATOM   1790  C   LEU P 154       4.502   7.454  -7.470  1.00  0.00      PROD C
ATOM   1791  O   LEU P 154       4.455   6.933  -8.563  1.00  0.00      PROD O
ATOM   1792  N   SER P 155       5.661   8.207  -7.189  1.00  0.00      PROD N
ATOM   1793  HN  SER P 155       5.748   8.668  -6.310  1.00  0.00      PROD H
ATOM   1794  CA  SER P 155       6.788   8.281  -8.056  1.00  0.00      PROD C
ATOM   1795  HA  SER P 155       6.391   8.620  -9.001  1.00  0.00      PROD H
ATOM   1796  CB  SER P 155       7.785   9.301  -7.493  1.00  0.00      PROD C
ATOM   1797  HB1 SER P 155       8.616   9.454  -8.215  1.00  0.00      PROD H
ATOM   1798  HB2 SER P 155       8.332   8.998  -6.575  1.00  0.00      PROD H
ATOM   1799  OG  SER P 155       7.104  10.498  -7.121  1.00  0.00      PROD O
ATOM   1800  HG1 SER P 155       6.999  10.453  -6.168  1.00  0.00      PROD H
ATOM   1801  C   SER P 155       7.472   7.028  -8.267  1.00  0.00      PROD C
ATOM   1802  O   SER P 155       7.803   6.713  -9.418  1.00  0.00      PROD O
ATOM   1803  N   LEU P 156       7.653   6.201  -7.194  1.00  0.00      PROD N
ATOM   1804  HN  LEU P 156       7.413   6.472  -6.265  1.00  0.00      PROD H
ATOM   1805  CA  LEU P 156       8.210   4.839  -7.323  1.00  0.00      PROD C
ATOM   1806  HA  LEU P 156       9.230   4.853  -7.677  1.00  0.00      PROD H
ATOM   1807  CB  LEU P 156       8.094   4.190  -5.952  1.00  0.00      PROD C
ATOM   1808  HB1 LEU P 156       7.086   3.896  -5.591  1.00  0.00      PROD H
ATOM   1809  HB2 LEU P 156       8.584   4.880  -5.232  1.00  0.00      PROD H
ATOM   1810  CG  LEU P 156       8.924   2.876  -5.703  1.00  0.00      PROD C
ATOM   1811  HG  LEU P 156       8.678   2.059  -6.414  1.00  0.00      PROD H
ATOM   1812  CD1 LEU P 156      10.451   3.130  -5.772  1.00  0.00      PROD C
ATOM   1813 HD11 LEU P 156      10.669   4.065  -5.213  1.00  0.00      PROD H
ATOM   1814 HD12 LEU P 156      10.861   3.255  -6.796  1.00  0.00      PROD H
ATOM   1815 HD13 LEU P 156      10.991   2.355  -5.187  1.00  0.00      PROD H
ATOM   1816  CD2 LEU P 156       8.509   2.410  -4.286  1.00  0.00      PROD C
ATOM   1817 HD21 LEU P 156       9.167   1.527  -4.138  1.00  0.00      PROD H
ATOM   1818 HD22 LEU P 156       7.441   2.102  -4.275  1.00  0.00      PROD H
ATOM   1819 HD23 LEU P 156       8.729   3.218  -3.556  1.00  0.00      PROD H
ATOM   1820  C   LEU P 156       7.582   3.939  -8.301  1.00  0.00      PROD C
ATOM   1821  O   LEU P 156       8.123   3.445  -9.291  1.00  0.00      PROD O
ATOM   1822  N   PHE P 157       6.307   3.660  -8.062  1.00  0.00      PROD N
ATOM   1823  HN  PHE P 157       5.864   4.100  -7.285  1.00  0.00      PROD H
ATOM   1824  CA  PHE P 157       5.470   2.852  -8.943  1.00  0.00      PROD C
ATOM   1825  HA  PHE P 157       5.911   1.868  -8.891  1.00  0.00      PROD H
ATOM   1826  CB  PHE P 157       4.037   2.689  -8.403  1.00  0.00      PROD C
ATOM   1827  HB1 PHE P 157       3.452   1.994  -9.043  1.00  0.00      PROD H
ATOM   1828  HB2 PHE P 157       3.669   3.737  -8.423  1.00  0.00      PROD H
ATOM   1829  CG  PHE P 157       3.737   2.231  -6.956  1.00  0.00      PROD C
ATOM   1830  CD1 PHE P 157       4.638   1.406  -6.224  1.00  0.00      PROD C
ATOM   1831  HD1 PHE P 157       5.622   1.121  -6.566  1.00  0.00      PROD H
ATOM   1832  CE1 PHE P 157       4.301   0.926  -4.949  1.00  0.00      PROD C
ATOM   1833  HE1 PHE P 157       4.927   0.215  -4.430  1.00  0.00      PROD H
ATOM   1834  CZ  PHE P 157       3.127   1.322  -4.362  1.00  0.00      PROD C
ATOM   1835  HZ  PHE P 157       2.924   1.115  -3.322  1.00  0.00      PROD H
ATOM   1836  CD2 PHE P 157       2.627   2.761  -6.214  1.00  0.00      PROD C
ATOM   1837  HD2 PHE P 157       1.978   3.442  -6.745  1.00  0.00      PROD H
ATOM   1838  CE2 PHE P 157       2.267   2.214  -5.022  1.00  0.00      PROD C
ATOM   1839  HE2 PHE P 157       1.330   2.522  -4.583  1.00  0.00      PROD H
ATOM   1840  C   PHE P 157       5.380   3.247 -10.376  1.00  0.00      PROD C
ATOM   1841  O   PHE P 157       5.437   2.471 -11.272  1.00  0.00      PROD O
ATOM   1842  N   CYS P 158       5.323   4.530 -10.693  1.00  0.00      PROD N
ATOM   1843  HN  CYS P 158       5.283   5.175  -9.933  1.00  0.00      PROD H
ATOM   1844  CA  CYS P 158       5.490   5.026 -12.004  1.00  0.00      PROD C
ATOM   1845  HA  CYS P 158       4.763   4.596 -12.678  1.00  0.00      PROD H
ATOM   1846  CB  CYS P 158       5.201   6.542 -11.959  1.00  0.00      PROD C
ATOM   1847  HB1 CYS P 158       5.695   7.105 -12.779  1.00  0.00      PROD H
ATOM   1848  HB2 CYS P 158       5.684   7.073 -11.111  1.00  0.00      PROD H
ATOM   1849  SG  CYS P 158       3.426   6.907 -12.009  1.00  0.00      PROD S
ATOM   1850  HG1 CYS P 158       3.241   7.110 -10.713  1.00  0.00      PROD H
ATOM   1851  C   CYS P 158       6.789   4.798 -12.691  1.00  0.00      PROD C
ATOM   1852  O   CYS P 158       6.807   4.367 -13.819  1.00  0.00      PROD O
ATOM   1853  N   TYR P 159       7.905   5.021 -11.993  1.00  0.00      PROD N
ATOM   1854  HN  TYR P 159       7.787   5.377 -11.069  1.00  0.00      PROD H
ATOM   1855  CA  TYR P 159       9.265   4.658 -12.346  1.00  0.00      PROD C
ATOM   1856  HA  TYR P 159       9.577   5.329 -13.133  1.00  0.00      PROD H
ATOM   1857  CB  TYR P 159      10.220   5.105 -11.219  1.00  0.00      PROD C
ATOM   1858  HB1 TYR P 159       9.682   4.907 -10.267  1.00  0.00      PROD H
ATOM   1859  HB2 TYR P 159      10.319   6.210 -11.175  1.00  0.00      PROD H
ATOM   1860  CG  TYR P 159      11.508   4.415 -11.077  1.00  0.00      PROD C
ATOM   1861  CD1 TYR P 159      12.379   4.527 -12.158  1.00  0.00      PROD C
ATOM   1862  HD1 TYR P 159      12.248   5.150 -13.031  1.00  0.00      PROD H
ATOM   1863  CE1 TYR P 159      13.571   3.769 -12.101  1.00  0.00      PROD C
ATOM   1864  HE1 TYR P 159      14.304   3.775 -12.894  1.00  0.00      PROD H
ATOM   1865  CZ  TYR P 159      13.847   2.915 -11.018  1.00  0.00      PROD C
ATOM   1866  OH  TYR P 159      15.025   2.128 -11.048  1.00  0.00      PROD O
ATOM   1867  HH  TYR P 159      15.531   2.394 -11.819  1.00  0.00      PROD H
ATOM   1868  CD2 TYR P 159      11.777   3.551 -10.004  1.00  0.00      PROD C
ATOM   1869  HD2 TYR P 159      11.040   3.350  -9.240  1.00  0.00      PROD H
ATOM   1870  CE2 TYR P 159      13.004   2.855  -9.968  1.00  0.00      PROD C
ATOM   1871  HE2 TYR P 159      13.108   2.209  -9.108  1.00  0.00      PROD H
ATOM   1872  C   TYR P 159       9.453   3.158 -12.663  1.00  0.00      PROD C
ATOM   1873  O   TYR P 159      10.044   2.704 -13.654  1.00  0.00      PROD O
ATOM   1874  N   ILE P 160       8.815   2.288 -11.798  1.00  0.00      PROD N
ATOM   1875  HN  ILE P 160       8.331   2.557 -10.969  1.00  0.00      PROD H
ATOM   1876  CA  ILE P 160       8.777   0.848 -12.017  1.00  0.00      PROD C
ATOM   1877  HA  ILE P 160       9.756   0.393 -12.023  1.00  0.00      PROD H
ATOM   1878  CB  ILE P 160       8.024   0.068 -10.911  1.00  0.00      PROD C
ATOM   1879  HB  ILE P 160       7.038   0.528 -10.685  1.00  0.00      PROD H
ATOM   1880  CG2 ILE P 160       7.886  -1.463 -11.190  1.00  0.00      PROD C
ATOM   1881 HG21 ILE P 160       7.339  -1.935 -10.346  1.00  0.00      PROD H
ATOM   1882 HG22 ILE P 160       8.923  -1.847 -11.298  1.00  0.00      PROD H
ATOM   1883 HG23 ILE P 160       7.324  -1.706 -12.117  1.00  0.00      PROD H
ATOM   1884  CG1 ILE P 160       8.891   0.123  -9.590  1.00  0.00      PROD C
ATOM   1885 HG11 ILE P 160       9.283   1.124  -9.308  1.00  0.00      PROD H
ATOM   1886 HG12 ILE P 160       9.836  -0.460  -9.639  1.00  0.00      PROD H
ATOM   1887  CD  ILE P 160       8.056  -0.447  -8.343  1.00  0.00      PROD C
ATOM   1888  HD1 ILE P 160       7.086  -0.020  -8.008  1.00  0.00      PROD H
ATOM   1889  HD2 ILE P 160       8.696  -0.309  -7.445  1.00  0.00      PROD H
ATOM   1890  HD3 ILE P 160       7.890  -1.544  -8.408  1.00  0.00      PROD H
ATOM   1891  C   ILE P 160       8.052   0.532 -13.382  1.00  0.00      PROD C
ATOM   1892  O   ILE P 160       8.412  -0.338 -14.255  1.00  0.00      PROD O
ATOM   1893  N   ALA P 161       6.908   1.215 -13.659  1.00  0.00      PROD N
ATOM   1894  HN  ALA P 161       6.505   1.761 -12.929  1.00  0.00      PROD H
ATOM   1895  CA  ALA P 161       6.138   1.076 -14.922  1.00  0.00      PROD C
ATOM   1896  HA  ALA P 161       5.827   0.057 -15.098  1.00  0.00      PROD H
ATOM   1897  CB  ALA P 161       4.753   1.812 -14.911  1.00  0.00      PROD C
ATOM   1898  HB1 ALA P 161       4.312   1.661 -15.920  1.00  0.00      PROD H
ATOM   1899  HB2 ALA P 161       4.924   2.882 -14.669  1.00  0.00      PROD H
ATOM   1900  HB3 ALA P 161       4.168   1.250 -14.152  1.00  0.00      PROD H
ATOM   1901  C   ALA P 161       6.973   1.542 -16.168  1.00  0.00      PROD C
ATOM   1902  O   ALA P 161       7.038   0.806 -17.144  1.00  0.00      PROD O
ATOM   1903  N   ASN P 162       7.646   2.670 -16.170  1.00  0.00      PROD N
ATOM   1904  HN  ASN P 162       7.687   3.161 -15.303  1.00  0.00      PROD H
ATOM   1905  CA  ASN P 162       8.559   3.119 -17.172  1.00  0.00      PROD C
ATOM   1906  HA  ASN P 162       8.062   3.253 -18.122  1.00  0.00      PROD H
ATOM   1907  CB  ASN P 162       8.874   4.607 -16.783  1.00  0.00      PROD C
ATOM   1908  HB1 ASN P 162       9.550   4.688 -15.905  1.00  0.00      PROD H
ATOM   1909  HB2 ASN P 162       7.953   5.187 -16.561  1.00  0.00      PROD H
ATOM   1910  CG  ASN P 162       9.563   5.247 -17.973  1.00  0.00      PROD C
ATOM   1911  OD1 ASN P 162       9.142   5.105 -19.121  1.00  0.00      PROD O
ATOM   1912  ND2 ASN P 162      10.662   5.998 -17.789  1.00  0.00      PROD N
ATOM   1913 HD21 ASN P 162      11.045   6.089 -16.870  1.00  0.00      PROD H
ATOM   1914 HD22 ASN P 162      10.909   6.589 -18.557  1.00  0.00      PROD H
ATOM   1915  C   ASN P 162       9.763   2.246 -17.264  1.00  0.00      PROD C
ATOM   1916  O   ASN P 162      10.332   2.032 -18.317  1.00  0.00      PROD O
ATOM   1917  N   TYR P 163      10.276   1.670 -16.098  1.00  0.00      PROD N
ATOM   1918  HN  TYR P 163       9.829   1.701 -15.208  1.00  0.00      PROD H
ATOM   1919  CA  TYR P 163      11.446   0.823 -16.218  1.00  0.00      PROD C
ATOM   1920  HA  TYR P 163      12.198   1.389 -16.747  1.00  0.00      PROD H
ATOM   1921  CB  TYR P 163      12.062   0.582 -14.851  1.00  0.00      PROD C
ATOM   1922  HB1 TYR P 163      11.221   0.016 -14.396  1.00  0.00      PROD H
ATOM   1923  HB2 TYR P 163      12.141   1.522 -14.265  1.00  0.00      PROD H
ATOM   1924  CG  TYR P 163      13.358  -0.276 -14.776  1.00  0.00      PROD C
ATOM   1925  CD1 TYR P 163      13.306  -1.633 -14.419  1.00  0.00      PROD C
ATOM   1926  HD1 TYR P 163      12.351  -2.004 -14.076  1.00  0.00      PROD H
ATOM   1927  CE1 TYR P 163      14.491  -2.435 -14.505  1.00  0.00      PROD C
ATOM   1928  HE1 TYR P 163      14.374  -3.481 -14.262  1.00  0.00      PROD H
ATOM   1929  CZ  TYR P 163      15.612  -1.772 -14.937  1.00  0.00      PROD C
ATOM   1930  OH  TYR P 163      16.788  -2.477 -14.984  1.00  0.00      PROD O
ATOM   1931  HH  TYR P 163      16.701  -3.209 -14.370  1.00  0.00      PROD H
ATOM   1932  CD2 TYR P 163      14.589   0.366 -14.921  1.00  0.00      PROD C
ATOM   1933  HD2 TYR P 163      14.593   1.435 -15.075  1.00  0.00      PROD H
ATOM   1934  CE2 TYR P 163      15.732  -0.408 -15.185  1.00  0.00      PROD C
ATOM   1935  HE2 TYR P 163      16.651   0.101 -15.436  1.00  0.00      PROD H
ATOM   1936  C   TYR P 163      11.278  -0.477 -16.990  1.00  0.00      PROD C
ATOM   1937  O   TYR P 163      11.988  -0.809 -17.887  1.00  0.00      PROD O
ATOM   1938  N   LEU P 164      10.132  -1.199 -16.742  1.00  0.00      PROD N
ATOM   1939  HN  LEU P 164       9.451  -0.773 -16.152  1.00  0.00      PROD H
ATOM   1940  CA  LEU P 164       9.828  -2.342 -17.610  1.00  0.00      PROD C
ATOM   1941  HA  LEU P 164      10.625  -3.067 -17.680  1.00  0.00      PROD H
ATOM   1942  CB  LEU P 164       8.663  -3.118 -16.995  1.00  0.00      PROD C
ATOM   1943  HB1 LEU P 164       8.521  -4.014 -17.636  1.00  0.00      PROD H
ATOM   1944  HB2 LEU P 164       7.811  -2.422 -16.843  1.00  0.00      PROD H
ATOM   1945  CG  LEU P 164       8.964  -3.685 -15.590  1.00  0.00      PROD C
ATOM   1946  HG  LEU P 164       9.278  -2.799 -14.997  1.00  0.00      PROD H
ATOM   1947  CD1 LEU P 164       7.717  -4.450 -15.048  1.00  0.00      PROD C
ATOM   1948 HD11 LEU P 164       7.907  -4.802 -14.011  1.00  0.00      PROD H
ATOM   1949 HD12 LEU P 164       7.447  -5.282 -15.733  1.00  0.00      PROD H
ATOM   1950 HD13 LEU P 164       6.936  -3.660 -15.043  1.00  0.00      PROD H
ATOM   1951  CD2 LEU P 164      10.073  -4.684 -15.605  1.00  0.00      PROD C
ATOM   1952 HD21 LEU P 164      10.245  -5.041 -14.567  1.00  0.00      PROD H
ATOM   1953 HD22 LEU P 164      11.041  -4.287 -15.980  1.00  0.00      PROD H
ATOM   1954 HD23 LEU P 164       9.794  -5.630 -16.115  1.00  0.00      PROD H
ATOM   1955  C   LEU P 164       9.499  -2.045 -19.090  1.00  0.00      PROD C
ATOM   1956  O   LEU P 164       9.464  -2.940 -19.962  1.00  0.00      PROD O
ATOM   1957  N   VAL P 165       9.096  -0.815 -19.441  1.00  0.00      PROD N
ATOM   1958  HN  VAL P 165       8.783  -0.281 -18.659  1.00  0.00      PROD H
ATOM   1959  CA  VAL P 165       8.922  -0.374 -20.772  1.00  0.00      PROD C
ATOM   1960  HA  VAL P 165       8.293  -1.075 -21.301  1.00  0.00      PROD H
ATOM   1961  CB  VAL P 165       8.165   0.997 -20.856  1.00  0.00      PROD C
ATOM   1962  HB  VAL P 165       8.570   1.787 -20.188  1.00  0.00      PROD H
ATOM   1963  CG1 VAL P 165       8.286   1.676 -22.261  1.00  0.00      PROD C
ATOM   1964 HG11 VAL P 165       7.582   2.533 -22.191  1.00  0.00      PROD H
ATOM   1965 HG12 VAL P 165       8.025   0.952 -23.062  1.00  0.00      PROD H
ATOM   1966 HG13 VAL P 165       9.317   2.081 -22.349  1.00  0.00      PROD H
ATOM   1967  CG2 VAL P 165       6.663   0.788 -20.495  1.00  0.00      PROD C
ATOM   1968 HG21 VAL P 165       6.540   0.252 -19.530  1.00  0.00      PROD H
ATOM   1969 HG22 VAL P 165       6.121   0.319 -21.345  1.00  0.00      PROD H
ATOM   1970 HG23 VAL P 165       6.295   1.802 -20.231  1.00  0.00      PROD H
ATOM   1971  C   VAL P 165      10.220  -0.211 -21.543  1.00  0.00      PROD C
ATOM   1972  O   VAL P 165      10.260  -0.618 -22.701  1.00  0.00      PROD O
ATOM   1973  N   ARG P 166      11.300   0.259 -20.876  1.00  0.00      PROD N
ATOM   1974  HN  ARG P 166      11.214   0.564 -19.930  1.00  0.00      PROD H
ATOM   1975  CA  ARG P 166      12.584   0.499 -21.539  1.00  0.00      PROD C
ATOM   1976  HA  ARG P 166      12.415   0.610 -22.600  1.00  0.00      PROD H
ATOM   1977  CB  ARG P 166      13.155   1.786 -21.069  1.00  0.00      PROD C
ATOM   1978  HB1 ARG P 166      14.178   1.916 -21.481  1.00  0.00      PROD H
ATOM   1979  HB2 ARG P 166      13.242   1.900 -19.967  1.00  0.00      PROD H
ATOM   1980  CG  ARG P 166      12.418   3.074 -21.514  1.00  0.00      PROD C
ATOM   1981  HG1 ARG P 166      12.990   3.861 -20.979  1.00  0.00      PROD H
ATOM   1982  HG2 ARG P 166      11.443   3.165 -20.989  1.00  0.00      PROD H
ATOM   1983  CD  ARG P 166      12.334   3.208 -23.038  1.00  0.00      PROD C
ATOM   1984  HD1 ARG P 166      11.783   2.430 -23.610  1.00  0.00      PROD H
ATOM   1985  HD2 ARG P 166      13.342   3.321 -23.491  1.00  0.00      PROD H
ATOM   1986  NE  ARG P 166      11.465   4.442 -23.269  1.00  0.00      PROD N
ATOM   1987  HE  ARG P 166      10.882   4.670 -22.490  1.00  0.00      PROD H
ATOM   1988  CZ  ARG P 166      11.028   4.946 -24.380  1.00  0.00      PROD C
ATOM   1989  NH1 ARG P 166      11.704   4.641 -25.499  1.00  0.00      PROD N
ATOM   1990 HH11 ARG P 166      12.289   3.837 -25.390  1.00  0.00      PROD H
ATOM   1991 HH12 ARG P 166      11.292   4.936 -26.361  1.00  0.00      PROD H
ATOM   1992  NH2 ARG P 166      10.019   5.805 -24.338  1.00  0.00      PROD N
ATOM   1993 HH21 ARG P 166       9.553   6.012 -23.478  1.00  0.00      PROD H
ATOM   1994 HH22 ARG P 166       9.819   6.401 -25.115  1.00  0.00      PROD H
ATOM   1995  C   ARG P 166      13.584  -0.644 -21.324  1.00  0.00      PROD C
ATOM   1996  O   ARG P 166      14.472  -0.826 -22.188  1.00  0.00      PROD O
ATOM   1997  N   LYS P 167      13.416  -1.393 -20.218  1.00  0.00      PROD N
ATOM   1998  HN  LYS P 167      12.722  -1.223 -19.523  1.00  0.00      PROD H
ATOM   1999  CA  LYS P 167      14.367  -2.422 -19.767  1.00  0.00      PROD C
ATOM   2000  HA  LYS P 167      15.069  -2.546 -20.578  1.00  0.00      PROD H
ATOM   2001  CB  LYS P 167      15.163  -1.991 -18.459  1.00  0.00      PROD C
ATOM   2002  HB1 LYS P 167      15.717  -2.823 -17.974  1.00  0.00      PROD H
ATOM   2003  HB2 LYS P 167      14.407  -1.726 -17.688  1.00  0.00      PROD H
ATOM   2004  CG  LYS P 167      16.096  -0.788 -18.704  1.00  0.00      PROD C
ATOM   2005  HG1 LYS P 167      16.696  -0.575 -17.794  1.00  0.00      PROD H
ATOM   2006  HG2 LYS P 167      15.384   0.005 -19.019  1.00  0.00      PROD H
ATOM   2007  CD  LYS P 167      17.075  -1.050 -19.835  1.00  0.00      PROD C
ATOM   2008  HD1 LYS P 167      16.513  -0.764 -20.750  1.00  0.00      PROD H
ATOM   2009  HD2 LYS P 167      17.315  -2.134 -19.877  1.00  0.00      PROD H
ATOM   2010  CE  LYS P 167      18.360  -0.259 -19.679  1.00  0.00      PROD C
ATOM   2011  HE1 LYS P 167      18.661  -0.654 -18.686  1.00  0.00      PROD H
ATOM   2012  HE2 LYS P 167      18.078   0.813 -19.601  1.00  0.00      PROD H
ATOM   2013  NZ  LYS P 167      19.363  -0.586 -20.761  1.00  0.00      PROD N
ATOM   2014  HZ1 LYS P 167      19.038  -0.400 -21.731  1.00  0.00      PROD H
ATOM   2015  HZ2 LYS P 167      19.564  -1.582 -20.537  1.00  0.00      PROD H
ATOM   2016  HZ3 LYS P 167      20.202   0.012 -20.615  1.00  0.00      PROD H
ATOM   2017  C   LYS P 167      13.726  -3.698 -19.422  1.00  0.00      PROD C
ATOM   2018  O   LYS P 167      14.267  -4.494 -18.689  1.00  0.00      PROD O
ATOM   2019  N   GLY P 168      12.508  -3.978 -19.999  1.00  0.00      PROD N
ATOM   2020  HN  GLY P 168      12.161  -3.329 -20.670  1.00  0.00      PROD H
ATOM   2021  CA  GLY P 168      11.716  -5.176 -19.747  1.00  0.00      PROD C
ATOM   2022  HA1 GLY P 168      10.773  -5.088 -20.267  1.00  0.00      PROD H
ATOM   2023  HA2 GLY P 168      11.625  -5.315 -18.680  1.00  0.00      PROD H
ATOM   2024  C   GLY P 168      12.375  -6.377 -20.339  1.00  0.00      PROD C
ATOM   2025  O   GLY P 168      12.396  -7.490 -19.734  1.00  0.00      PROD O
ATOM   2026  N   ASP P 169      12.990  -6.231 -21.536  1.00  0.00      PROD N
ATOM   2027  HN  ASP P 169      12.950  -5.409 -22.099  1.00  0.00      PROD H
ATOM   2028  CA  ASP P 169      13.908  -7.167 -22.035  1.00  0.00      PROD C
ATOM   2029  HA  ASP P 169      13.394  -8.114 -22.107  1.00  0.00      PROD H
ATOM   2030  CB  ASP P 169      14.361  -6.777 -23.525  1.00  0.00      PROD C
ATOM   2031  HB1 ASP P 169      13.476  -6.853 -24.192  1.00  0.00      PROD H
ATOM   2032  HB2 ASP P 169      15.182  -7.439 -23.874  1.00  0.00      PROD H
ATOM   2033  CG  ASP P 169      14.960  -5.370 -23.715  1.00  0.00      PROD C
ATOM   2034  OD1 ASP P 169      15.086  -4.967 -24.913  1.00  0.00      PROD O
ATOM   2035  OD2 ASP P 169      15.242  -4.675 -22.705  1.00  0.00      PROD O
ATOM   2036  C   ASP P 169      15.147  -7.443 -21.144  1.00  0.00      PROD C
ATOM   2037  O   ASP P 169      15.645  -8.528 -20.889  1.00  0.00      PROD O
ATOM   2038  N   GLU P 170      15.703  -6.415 -20.564  1.00  0.00      PROD N
ATOM   2039  HN  GLU P 170      15.552  -5.479 -20.872  1.00  0.00      PROD H
ATOM   2040  CA  GLU P 170      16.940  -6.569 -19.873  1.00  0.00      PROD C
ATOM   2041  HA  GLU P 170      17.558  -7.230 -20.463  1.00  0.00      PROD H
ATOM   2042  CB  GLU P 170      17.619  -5.213 -19.886  1.00  0.00      PROD C
ATOM   2043  HB1 GLU P 170      17.052  -4.498 -19.253  1.00  0.00      PROD H
ATOM   2044  HB2 GLU P 170      17.577  -4.729 -20.885  1.00  0.00      PROD H
ATOM   2045  CG  GLU P 170      19.068  -5.153 -19.433  1.00  0.00      PROD C
ATOM   2046  HG1 GLU P 170      19.787  -5.797 -19.983  1.00  0.00      PROD H
ATOM   2047  HG2 GLU P 170      19.115  -5.420 -18.356  1.00  0.00      PROD H
ATOM   2048  CD  GLU P 170      19.620  -3.746 -19.448  1.00  0.00      PROD C
ATOM   2049  OE1 GLU P 170      19.864  -3.277 -18.305  1.00  0.00      PROD O
ATOM   2050  OE2 GLU P 170      19.939  -3.154 -20.533  1.00  0.00      PROD O
ATOM   2051  C   GLU P 170      16.819  -7.065 -18.441  1.00  0.00      PROD C
ATOM   2052  O   GLU P 170      17.728  -7.702 -17.920  1.00  0.00      PROD O
ATOM   2053  N   VAL P 171      15.635  -6.844 -17.808  1.00  0.00      PROD N
ATOM   2054  HN  VAL P 171      14.957  -6.185 -18.124  1.00  0.00      PROD H
ATOM   2055  CA  VAL P 171      15.135  -7.671 -16.725  1.00  0.00      PROD C
ATOM   2056  HA  VAL P 171      15.886  -7.552 -15.958  1.00  0.00      PROD H
ATOM   2057  CB  VAL P 171      13.811  -7.163 -16.183  1.00  0.00      PROD C
ATOM   2058  HB  VAL P 171      13.062  -7.053 -16.997  1.00  0.00      PROD H
ATOM   2059  CG1 VAL P 171      13.141  -8.127 -15.209  1.00  0.00      PROD C
ATOM   2060 HG11 VAL P 171      12.244  -7.685 -14.726  1.00  0.00      PROD H
ATOM   2061 HG12 VAL P 171      13.870  -8.549 -14.484  1.00  0.00      PROD H
ATOM   2062 HG13 VAL P 171      12.805  -8.964 -15.857  1.00  0.00      PROD H
ATOM   2063  CG2 VAL P 171      13.958  -5.800 -15.459  1.00  0.00      PROD C
ATOM   2064 HG21 VAL P 171      14.439  -5.911 -14.464  1.00  0.00      PROD H
ATOM   2065 HG22 VAL P 171      12.994  -5.287 -15.253  1.00  0.00      PROD H
ATOM   2066 HG23 VAL P 171      14.561  -5.057 -16.024  1.00  0.00      PROD H
ATOM   2067  C   VAL P 171      15.039  -9.169 -17.015  1.00  0.00      PROD C
ATOM   2068  O   VAL P 171      15.539  -9.998 -16.259  1.00  0.00      PROD O
ATOM   2069  N   ARG P 172      14.582  -9.514 -18.182  1.00  0.00      PROD N
ATOM   2070  HN  ARG P 172      14.114  -8.803 -18.700  1.00  0.00      PROD H
ATOM   2071  CA  ARG P 172      14.766 -10.929 -18.595  1.00  0.00      PROD C
ATOM   2072  HA  ARG P 172      14.278 -11.473 -17.800  1.00  0.00      PROD H
ATOM   2073  CB  ARG P 172      13.948 -11.238 -19.883  1.00  0.00      PROD C
ATOM   2074  HB1 ARG P 172      14.263 -12.170 -20.401  1.00  0.00      PROD H
ATOM   2075  HB2 ARG P 172      14.157 -10.377 -20.553  1.00  0.00      PROD H
ATOM   2076  CG  ARG P 172      12.437 -11.279 -19.739  1.00  0.00      PROD C
ATOM   2077  HG1 ARG P 172      12.153 -10.217 -19.580  1.00  0.00      PROD H
ATOM   2078  HG2 ARG P 172      12.095 -11.974 -18.942  1.00  0.00      PROD H
ATOM   2079  CD  ARG P 172      11.708 -11.679 -21.004  1.00  0.00      PROD C
ATOM   2080  HD1 ARG P 172      11.720 -12.789 -21.030  1.00  0.00      PROD H
ATOM   2081  HD2 ARG P 172      12.058 -11.134 -21.907  1.00  0.00      PROD H
ATOM   2082  NE  ARG P 172      10.204 -11.455 -20.907  1.00  0.00      PROD N
ATOM   2083  HE  ARG P 172       9.831 -10.938 -20.137  1.00  0.00      PROD H
ATOM   2084  CZ  ARG P 172       9.250 -11.806 -21.766  1.00  0.00      PROD C
ATOM   2085  NH1 ARG P 172       9.568 -12.280 -22.952  1.00  0.00      PROD N
ATOM   2086 HH11 ARG P 172      10.519 -12.460 -23.203  1.00  0.00      PROD H
ATOM   2087 HH12 ARG P 172       8.782 -12.506 -23.528  1.00  0.00      PROD H
ATOM   2088  NH2 ARG P 172       7.985 -11.511 -21.536  1.00  0.00      PROD N
ATOM   2089 HH21 ARG P 172       7.372 -11.573 -22.324  1.00  0.00      PROD H
ATOM   2090 HH22 ARG P 172       7.717 -11.045 -20.692  1.00  0.00      PROD H
ATOM   2091  C   ARG P 172      16.096 -11.460 -18.796  1.00  0.00      PROD C
ATOM   2092  O   ARG P 172      16.239 -12.670 -18.609  1.00  0.00      PROD O
ATOM   2093  N   ASN P 173      16.993 -10.652 -19.280  1.00  0.00      PROD N
ATOM   2094  HN  ASN P 173      16.685  -9.775 -19.641  1.00  0.00      PROD H
ATOM   2095  CA  ASN P 173      18.296 -10.982 -19.643  1.00  0.00      PROD C
ATOM   2096  HA  ASN P 173      18.320 -12.005 -19.991  1.00  0.00      PROD H
ATOM   2097  CB  ASN P 173      18.646  -9.937 -20.768  1.00  0.00      PROD C
ATOM   2098  HB1 ASN P 173      19.747  -9.984 -20.910  1.00  0.00      PROD H
ATOM   2099  HB2 ASN P 173      18.400  -8.988 -20.244  1.00  0.00      PROD H
ATOM   2100  CG  ASN P 173      17.877 -10.166 -22.070  1.00  0.00      PROD C
ATOM   2101  OD1 ASN P 173      17.133 -11.128 -22.345  1.00  0.00      PROD O
ATOM   2102  ND2 ASN P 173      17.922  -9.140 -22.971  1.00  0.00      PROD N
ATOM   2103 HD21 ASN P 173      18.548  -8.374 -22.825  1.00  0.00      PROD H
ATOM   2104 HD22 ASN P 173      17.547  -9.283 -23.887  1.00  0.00      PROD H
ATOM   2105  C   ASN P 173      19.247 -11.048 -18.418  1.00  0.00      PROD C
ATOM   2106  O   ASN P 173      20.080 -11.937 -18.337  1.00  0.00      PROD O
ATOM   2107  N   ASN P 174      19.187 -10.002 -17.528  1.00  0.00      PROD N
ATOM   2108  HN  ASN P 174      18.411  -9.377 -17.507  1.00  0.00      PROD H
ATOM   2109  CA  ASN P 174      20.244  -9.645 -16.590  1.00  0.00      PROD C
ATOM   2110  HA  ASN P 174      20.983 -10.432 -16.607  1.00  0.00      PROD H
ATOM   2111  CB  ASN P 174      20.805  -8.254 -16.848  1.00  0.00      PROD C
ATOM   2112  HB1 ASN P 174      21.541  -7.936 -16.079  1.00  0.00      PROD H
ATOM   2113  HB2 ASN P 174      19.952  -7.550 -16.946  1.00  0.00      PROD H
ATOM   2114  CG  ASN P 174      21.617  -8.318 -18.128  1.00  0.00      PROD C
ATOM   2115  OD1 ASN P 174      21.991  -9.351 -18.675  1.00  0.00      PROD O
ATOM   2116  ND2 ASN P 174      22.026  -7.160 -18.711  1.00  0.00      PROD N
ATOM   2117 HD21 ASN P 174      22.582  -7.219 -19.541  1.00  0.00      PROD H
ATOM   2118 HD22 ASN P 174      21.991  -6.313 -18.180  1.00  0.00      PROD H
ATOM   2119  C   ASN P 174      19.821  -9.759 -15.169  1.00  0.00      PROD C
ATOM   2120  O   ASN P 174      18.718  -9.521 -14.685  1.00  0.00      PROD O
ATOM   2121  N   LEU P 175      20.849 -10.205 -14.367  1.00  0.00      PROD N
ATOM   2122  HN  LEU P 175      21.600 -10.650 -14.848  1.00  0.00      PROD H
ATOM   2123  CA  LEU P 175      20.895 -10.132 -12.892  1.00  0.00      PROD C
ATOM   2124  HA  LEU P 175      19.928 -10.465 -12.543  1.00  0.00      PROD H
ATOM   2125  CB  LEU P 175      21.922 -11.005 -12.185  1.00  0.00      PROD C
ATOM   2126  HB1 LEU P 175      22.862 -10.808 -12.743  1.00  0.00      PROD H
ATOM   2127  HB2 LEU P 175      21.706 -12.060 -12.457  1.00  0.00      PROD H
ATOM   2128  CG  LEU P 175      22.234 -10.899 -10.669  1.00  0.00      PROD C
ATOM   2129  HG  LEU P 175      22.624  -9.883 -10.445  1.00  0.00      PROD H
ATOM   2130  CD1 LEU P 175      20.912 -11.037  -9.889  1.00  0.00      PROD C
ATOM   2131 HD11 LEU P 175      20.295 -10.114  -9.950  1.00  0.00      PROD H
ATOM   2132 HD12 LEU P 175      21.000 -11.187  -8.791  1.00  0.00      PROD H
ATOM   2133 HD13 LEU P 175      20.365 -11.928 -10.265  1.00  0.00      PROD H
ATOM   2134  CD2 LEU P 175      23.203 -12.081 -10.337  1.00  0.00      PROD C
ATOM   2135 HD21 LEU P 175      23.379 -12.170  -9.244  1.00  0.00      PROD H
ATOM   2136 HD22 LEU P 175      24.098 -12.165 -10.989  1.00  0.00      PROD H
ATOM   2137 HD23 LEU P 175      22.661 -13.012 -10.608  1.00  0.00      PROD H
ATOM   2138  C   LEU P 175      21.005  -8.684 -12.436  1.00  0.00      PROD C
ATOM   2139  O   LEU P 175      20.231  -8.218 -11.557  1.00  0.00      PROD O
ATOM   2140  N   ARG P 176      21.859  -7.861 -13.014  1.00  0.00      PROD N
ATOM   2141  HN  ARG P 176      22.513  -8.268 -13.647  1.00  0.00      PROD H
ATOM   2142  CA  ARG P 176      21.990  -6.368 -12.711  1.00  0.00      PROD C
ATOM   2143  HA  ARG P 176      22.193  -6.302 -11.653  1.00  0.00      PROD H
ATOM   2144  CB  ARG P 176      23.063  -5.738 -13.630  1.00  0.00      PROD C
ATOM   2145  HB1 ARG P 176      22.998  -4.630 -13.575  1.00  0.00      PROD H
ATOM   2146  HB2 ARG P 176      22.823  -6.034 -14.673  1.00  0.00      PROD H
ATOM   2147  CG  ARG P 176      24.510  -6.070 -13.444  1.00  0.00      PROD C
ATOM   2148  HG1 ARG P 176      24.624  -7.165 -13.296  1.00  0.00      PROD H
ATOM   2149  HG2 ARG P 176      24.922  -5.645 -12.504  1.00  0.00      PROD H
ATOM   2150  CD  ARG P 176      25.464  -5.574 -14.557  1.00  0.00      PROD C
ATOM   2151  HD1 ARG P 176      26.518  -5.633 -14.212  1.00  0.00      PROD H
ATOM   2152  HD2 ARG P 176      25.240  -4.534 -14.876  1.00  0.00      PROD H
ATOM   2153  NE  ARG P 176      25.212  -6.545 -15.709  1.00  0.00      PROD N
ATOM   2154  HE  ARG P 176      24.562  -7.272 -15.487  1.00  0.00      PROD H
ATOM   2155  CZ  ARG P 176      25.380  -6.270 -16.991  1.00  0.00      PROD C
ATOM   2156  NH1 ARG P 176      25.849  -5.131 -17.467  1.00  0.00      PROD N
ATOM   2157 HH11 ARG P 176      26.105  -4.411 -16.822  1.00  0.00      PROD H
ATOM   2158 HH12 ARG P 176      25.744  -4.977 -18.450  1.00  0.00      PROD H
ATOM   2159  NH2 ARG P 176      25.011  -7.197 -17.822  1.00  0.00      PROD N
ATOM   2160 HH21 ARG P 176      24.842  -8.105 -17.440  1.00  0.00      PROD H
ATOM   2161 HH22 ARG P 176      25.188  -7.079 -18.799  1.00  0.00      PROD H
ATOM   2162  C   ARG P 176      20.638  -5.619 -12.950  1.00  0.00      PROD C
ATOM   2163  O   ARG P 176      20.376  -4.673 -12.175  1.00  0.00      PROD O
ATOM   2164  N   GLY P 177      19.875  -6.043 -13.992  1.00  0.00      PROD N
ATOM   2165  HN  GLY P 177      20.094  -6.792 -14.613  1.00  0.00      PROD H
ATOM   2166  CA  GLY P 177      18.789  -5.306 -14.526  1.00  0.00      PROD C
ATOM   2167  HA1 GLY P 177      18.556  -5.771 -15.472  1.00  0.00      PROD H
ATOM   2168  HA2 GLY P 177      19.074  -4.267 -14.604  1.00  0.00      PROD H
ATOM   2169  C   GLY P 177      17.628  -5.474 -13.578  1.00  0.00      PROD C
ATOM   2170  O   GLY P 177      16.885  -4.559 -13.120  1.00  0.00      PROD O
ATOM   2171  N   PHE P 178      17.562  -6.686 -12.992  1.00  0.00      PROD N
ATOM   2172  HN  PHE P 178      18.176  -7.426 -13.257  1.00  0.00      PROD H
ATOM   2173  CA  PHE P 178      16.579  -6.971 -11.970  1.00  0.00      PROD C
ATOM   2174  HA  PHE P 178      15.601  -6.620 -12.264  1.00  0.00      PROD H
ATOM   2175  CB  PHE P 178      16.583  -8.530 -11.884  1.00  0.00      PROD C
ATOM   2176  HB1 PHE P 178      17.652  -8.815 -11.991  1.00  0.00      PROD H
ATOM   2177  HB2 PHE P 178      16.000  -8.938 -12.736  1.00  0.00      PROD H
ATOM   2178  CG  PHE P 178      16.040  -9.155 -10.588  1.00  0.00      PROD C
ATOM   2179  CD1 PHE P 178      14.687  -9.576 -10.517  1.00  0.00      PROD C
ATOM   2180  HD1 PHE P 178      13.983  -9.357 -11.307  1.00  0.00      PROD H
ATOM   2181  CE1 PHE P 178      14.228 -10.223  -9.355  1.00  0.00      PROD C
ATOM   2182  HE1 PHE P 178      13.217 -10.586  -9.239  1.00  0.00      PROD H
ATOM   2183  CZ  PHE P 178      15.210 -10.466  -8.373  1.00  0.00      PROD C
ATOM   2184  HZ  PHE P 178      14.982 -11.123  -7.547  1.00  0.00      PROD H
ATOM   2185  CD2 PHE P 178      16.886  -9.329  -9.493  1.00  0.00      PROD C
ATOM   2186  HD2 PHE P 178      17.942  -9.147  -9.623  1.00  0.00      PROD H
ATOM   2187  CE2 PHE P 178      16.478  -9.935  -8.345  1.00  0.00      PROD C
ATOM   2188  HE2 PHE P 178      17.166 -10.211  -7.560  1.00  0.00      PROD H
ATOM   2189  C   PHE P 178      16.923  -6.213 -10.625  1.00  0.00      PROD C
ATOM   2190  O   PHE P 178      16.047  -5.620  -9.996  1.00  0.00      PROD O
ATOM   2191  N   LEU P 179      18.203  -6.182 -10.224  1.00  0.00      PROD N
ATOM   2192  HN  LEU P 179      18.966  -6.608 -10.705  1.00  0.00      PROD H
ATOM   2193  CA  LEU P 179      18.595  -5.556  -8.976  1.00  0.00      PROD C
ATOM   2194  HA  LEU P 179      17.865  -5.679  -8.189  1.00  0.00      PROD H
ATOM   2195  CB  LEU P 179      19.987  -6.091  -8.523  1.00  0.00      PROD C
ATOM   2196  HB1 LEU P 179      20.358  -5.487  -7.667  1.00  0.00      PROD H
ATOM   2197  HB2 LEU P 179      20.526  -5.853  -9.465  1.00  0.00      PROD H
ATOM   2198  CG  LEU P 179      20.036  -7.575  -8.084  1.00  0.00      PROD C
ATOM   2199  HG  LEU P 179      19.584  -8.188  -8.893  1.00  0.00      PROD H
ATOM   2200  CD1 LEU P 179      21.406  -8.080  -7.728  1.00  0.00      PROD C
ATOM   2201 HD11 LEU P 179      22.106  -7.655  -8.478  1.00  0.00      PROD H
ATOM   2202 HD12 LEU P 179      21.478  -9.185  -7.810  1.00  0.00      PROD H
ATOM   2203 HD13 LEU P 179      21.699  -7.778  -6.700  1.00  0.00      PROD H
ATOM   2204  CD2 LEU P 179      19.076  -7.951  -6.865  1.00  0.00      PROD C
ATOM   2205 HD21 LEU P 179      19.330  -9.020  -6.702  1.00  0.00      PROD H
ATOM   2206 HD22 LEU P 179      17.997  -7.714  -6.983  1.00  0.00      PROD H
ATOM   2207 HD23 LEU P 179      19.242  -7.464  -5.881  1.00  0.00      PROD H
ATOM   2208  C   LEU P 179      18.635  -4.071  -9.141  1.00  0.00      PROD C
ATOM   2209  O   LEU P 179      18.812  -3.317  -8.180  1.00  0.00      PROD O
ATOM   2210  N   LYS P 180      18.591  -3.459 -10.324  1.00  0.00      PROD N
ATOM   2211  HN  LYS P 180      18.633  -4.013 -11.152  1.00  0.00      PROD H
ATOM   2212  CA  LYS P 180      18.723  -2.020 -10.495  1.00  0.00      PROD C
ATOM   2213  HA  LYS P 180      19.646  -1.693 -10.040  1.00  0.00      PROD H
ATOM   2214  CB  LYS P 180      18.940  -1.679 -11.969  1.00  0.00      PROD C
ATOM   2215  HB1 LYS P 180      18.360  -2.361 -12.627  1.00  0.00      PROD H
ATOM   2216  HB2 LYS P 180      19.974  -1.880 -12.322  1.00  0.00      PROD H
ATOM   2217  CG  LYS P 180      18.635  -0.176 -12.252  1.00  0.00      PROD C
ATOM   2218  HG1 LYS P 180      19.219   0.487 -11.578  1.00  0.00      PROD H
ATOM   2219  HG2 LYS P 180      17.535  -0.078 -12.132  1.00  0.00      PROD H
ATOM   2220  CD  LYS P 180      18.966   0.333 -13.672  1.00  0.00      PROD C
ATOM   2221  HD1 LYS P 180      18.426   1.287 -13.854  1.00  0.00      PROD H
ATOM   2222  HD2 LYS P 180      18.486  -0.353 -14.401  1.00  0.00      PROD H
ATOM   2223  CE  LYS P 180      20.475   0.506 -14.010  1.00  0.00      PROD C
ATOM   2224  HE1 LYS P 180      20.969  -0.351 -13.503  1.00  0.00      PROD H
ATOM   2225  HE2 LYS P 180      20.898   1.479 -13.680  1.00  0.00      PROD H
ATOM   2226  NZ  LYS P 180      20.715   0.536 -15.455  1.00  0.00      PROD N
ATOM   2227  HZ1 LYS P 180      21.672   0.892 -15.653  1.00  0.00      PROD H
ATOM   2228  HZ2 LYS P 180      20.029   1.068 -16.028  1.00  0.00      PROD H
ATOM   2229  HZ3 LYS P 180      20.744  -0.412 -15.880  1.00  0.00      PROD H
ATOM   2230  C   LYS P 180      17.621  -1.231  -9.821  1.00  0.00      PROD C
ATOM   2231  O   LYS P 180      17.974  -0.371  -9.015  1.00  0.00      PROD O
ATOM   2232  N   PRO P 181      16.255  -1.506  -9.939  1.00  0.00      PROD N
ATOM   2233  CD  PRO P 181      15.570  -2.449 -10.879  1.00  0.00      PROD C
ATOM   2234  HD1 PRO P 181      16.052  -3.447 -10.810  1.00  0.00      PROD H
ATOM   2235  HD2 PRO P 181      15.638  -2.042 -11.911  1.00  0.00      PROD H
ATOM   2236  CA  PRO P 181      15.290  -0.880  -9.042  1.00  0.00      PROD C
ATOM   2237  HA  PRO P 181      15.477   0.182  -8.981  1.00  0.00      PROD H
ATOM   2238  CB  PRO P 181      13.960  -1.221  -9.731  1.00  0.00      PROD C
ATOM   2239  HB1 PRO P 181      13.873  -0.534 -10.600  1.00  0.00      PROD H
ATOM   2240  HB2 PRO P 181      13.071  -1.211  -9.065  1.00  0.00      PROD H
ATOM   2241  CG  PRO P 181      14.110  -2.546 -10.465  1.00  0.00      PROD C
ATOM   2242  HG1 PRO P 181      13.924  -3.490  -9.909  1.00  0.00      PROD H
ATOM   2243  HG2 PRO P 181      13.481  -2.631 -11.377  1.00  0.00      PROD H
ATOM   2244  C   PRO P 181      15.379  -1.339  -7.592  1.00  0.00      PROD C
ATOM   2245  O   PRO P 181      14.776  -0.687  -6.782  1.00  0.00      PROD O
ATOM   2246  N   MET P 182      16.153  -2.416  -7.209  1.00  0.00      PROD N
ATOM   2247  HN  MET P 182      16.581  -2.963  -7.924  1.00  0.00      PROD H
ATOM   2248  CA  MET P 182      16.277  -2.881  -5.876  1.00  0.00      PROD C
ATOM   2249  HA  MET P 182      15.327  -2.686  -5.401  1.00  0.00      PROD H
ATOM   2250  CB  MET P 182      16.497  -4.381  -5.757  1.00  0.00      PROD C
ATOM   2251  HB1 MET P 182      16.770  -4.587  -4.700  1.00  0.00      PROD H
ATOM   2252  HB2 MET P 182      17.450  -4.595  -6.287  1.00  0.00      PROD H
ATOM   2253  CG  MET P 182      15.402  -5.311  -6.368  1.00  0.00      PROD C
ATOM   2254  HG1 MET P 182      15.686  -6.379  -6.251  1.00  0.00      PROD H
ATOM   2255  HG2 MET P 182      15.482  -5.227  -7.473  1.00  0.00      PROD H
ATOM   2256  SD  MET P 182      13.689  -4.867  -5.702  1.00  0.00      PROD S
ATOM   2257  CE  MET P 182      14.110  -5.618  -4.117  1.00  0.00      PROD C
ATOM   2258  HE1 MET P 182      14.242  -4.856  -3.320  1.00  0.00      PROD H
ATOM   2259  HE2 MET P 182      15.154  -6.000  -4.143  1.00  0.00      PROD H
ATOM   2260  HE3 MET P 182      13.337  -6.356  -3.814  1.00  0.00      PROD H
ATOM   2261  C   MET P 182      17.390  -2.121  -5.108  1.00  0.00      PROD C
ATOM   2262  O   MET P 182      17.416  -2.038  -3.908  1.00  0.00      PROD O
ATOM   2263  N   GLY P 183      18.228  -1.377  -5.881  1.00  0.00      PROD N
ATOM   2264  HN  GLY P 183      18.178  -1.490  -6.870  1.00  0.00      PROD H
ATOM   2265  CA  GLY P 183      19.131  -0.315  -5.456  1.00  0.00      PROD C
ATOM   2266  HA1 GLY P 183      19.789  -0.075  -6.278  1.00  0.00      PROD H
ATOM   2267  HA2 GLY P 183      19.712  -0.626  -4.600  1.00  0.00      PROD H
ATOM   2268  C   GLY P 183      18.344   0.910  -5.010  1.00  0.00      PROD C
ATOM   2269  O   GLY P 183      18.726   1.684  -4.121  1.00  0.00      PROD O
ATOM   2270  N   VAL P 184      17.206   1.204  -5.612  1.00  0.00      PROD N
ATOM   2271  HN  VAL P 184      16.835   0.660  -6.361  1.00  0.00      PROD H
ATOM   2272  CA  VAL P 184      16.236   2.271  -5.223  1.00  0.00      PROD C
ATOM   2273  HA  VAL P 184      16.843   3.113  -4.922  1.00  0.00      PROD H
ATOM   2274  CB  VAL P 184      15.231   2.684  -6.235  1.00  0.00      PROD C
ATOM   2275  HB  VAL P 184      14.703   1.837  -6.723  1.00  0.00      PROD H
ATOM   2276  CG1 VAL P 184      14.235   3.763  -5.726  1.00  0.00      PROD C
ATOM   2277 HG11 VAL P 184      13.633   4.036  -6.619  1.00  0.00      PROD H
ATOM   2278 HG12 VAL P 184      14.748   4.693  -5.400  1.00  0.00      PROD H
ATOM   2279 HG13 VAL P 184      13.416   3.440  -5.048  1.00  0.00      PROD H
ATOM   2280  CG2 VAL P 184      16.037   3.355  -7.403  1.00  0.00      PROD C
ATOM   2281 HG21 VAL P 184      16.621   2.623  -8.001  1.00  0.00      PROD H
ATOM   2282 HG22 VAL P 184      16.664   4.169  -6.981  1.00  0.00      PROD H
ATOM   2283 HG23 VAL P 184      15.285   3.690  -8.148  1.00  0.00      PROD H
ATOM   2284  C   VAL P 184      15.501   1.847  -3.943  1.00  0.00      PROD C
ATOM   2285  O   VAL P 184      15.268   2.609  -2.986  1.00  0.00      PROD O
ATOM   2286  N   ILE P 185      15.089   0.598  -3.798  1.00  0.00      PROD N
ATOM   2287  HN  ILE P 185      15.094  -0.036  -4.568  1.00  0.00      PROD H
ATOM   2288  CA  ILE P 185      14.577   0.015  -2.545  1.00  0.00      PROD C
ATOM   2289  HA  ILE P 185      13.781   0.695  -2.281  1.00  0.00      PROD H
ATOM   2290  CB  ILE P 185      14.220  -1.451  -2.645  1.00  0.00      PROD C
ATOM   2291  HB  ILE P 185      15.071  -2.047  -3.038  1.00  0.00      PROD H
ATOM   2292  CG2 ILE P 185      13.730  -1.997  -1.267  1.00  0.00      PROD C
ATOM   2293 HG21 ILE P 185      13.172  -1.192  -0.743  1.00  0.00      PROD H
ATOM   2294 HG22 ILE P 185      14.588  -2.374  -0.670  1.00  0.00      PROD H
ATOM   2295 HG23 ILE P 185      13.098  -2.911  -1.295  1.00  0.00      PROD H
ATOM   2296  CG1 ILE P 185      13.162  -1.652  -3.764  1.00  0.00      PROD C
ATOM   2297 HG11 ILE P 185      12.769  -2.680  -3.613  1.00  0.00      PROD H
ATOM   2298 HG12 ILE P 185      13.523  -1.661  -4.815  1.00  0.00      PROD H
ATOM   2299  CD  ILE P 185      11.982  -0.646  -3.695  1.00  0.00      PROD C
ATOM   2300  HD1 ILE P 185      11.604  -0.611  -2.650  1.00  0.00      PROD H
ATOM   2301  HD2 ILE P 185      11.234  -1.020  -4.427  1.00  0.00      PROD H
ATOM   2302  HD3 ILE P 185      12.339   0.366  -3.980  1.00  0.00      PROD H
ATOM   2303  C   ILE P 185      15.616   0.041  -1.351  1.00  0.00      PROD C
ATOM   2304  O   ILE P 185      15.259   0.406  -0.265  1.00  0.00      PROD O
ATOM   2305  N   LEU P 186      16.874  -0.373  -1.600  1.00  0.00      PROD N
ATOM   2306  HN  LEU P 186      17.035  -0.761  -2.505  1.00  0.00      PROD H
ATOM   2307  CA  LEU P 186      17.988  -0.268  -0.682  1.00  0.00      PROD C
ATOM   2308  HA  LEU P 186      17.706  -0.845   0.186  1.00  0.00      PROD H
ATOM   2309  CB  LEU P 186      19.379  -0.742  -1.189  1.00  0.00      PROD C
ATOM   2310  HB1 LEU P 186      19.682  -0.060  -2.012  1.00  0.00      PROD H
ATOM   2311  HB2 LEU P 186      19.242  -1.789  -1.534  1.00  0.00      PROD H
ATOM   2312  CG  LEU P 186      20.496  -0.857  -0.105  1.00  0.00      PROD C
ATOM   2313  HG  LEU P 186      20.755   0.143   0.305  1.00  0.00      PROD H
ATOM   2314  CD1 LEU P 186      19.956  -1.493   1.151  1.00  0.00      PROD C
ATOM   2315 HD11 LEU P 186      19.310  -0.843   1.779  1.00  0.00      PROD H
ATOM   2316 HD12 LEU P 186      20.848  -1.780   1.747  1.00  0.00      PROD H
ATOM   2317 HD13 LEU P 186      19.426  -2.451   0.962  1.00  0.00      PROD H
ATOM   2318  CD2 LEU P 186      21.707  -1.627  -0.603  1.00  0.00      PROD C
ATOM   2319 HD21 LEU P 186      21.425  -2.676  -0.838  1.00  0.00      PROD H
ATOM   2320 HD22 LEU P 186      22.572  -1.635   0.093  1.00  0.00      PROD H
ATOM   2321 HD23 LEU P 186      22.101  -1.195  -1.547  1.00  0.00      PROD H
ATOM   2322  C   LEU P 186      18.160   1.161  -0.133  1.00  0.00      PROD C
ATOM   2323  O   LEU P 186      18.560   1.413   0.969  1.00  0.00      PROD O
ATOM   2324  N   VAL P 187      17.890   2.246  -0.931  1.00  0.00      PROD N
ATOM   2325  HN  VAL P 187      17.689   2.067  -1.891  1.00  0.00      PROD H
ATOM   2326  CA  VAL P 187      18.028   3.623  -0.428  1.00  0.00      PROD C
ATOM   2327  HA  VAL P 187      18.986   3.678   0.067  1.00  0.00      PROD H
ATOM   2328  CB  VAL P 187      17.899   4.687  -1.592  1.00  0.00      PROD C
ATOM   2329  HB  VAL P 187      16.934   4.536  -2.121  1.00  0.00      PROD H
ATOM   2330  CG1 VAL P 187      17.812   6.151  -1.058  1.00  0.00      PROD C
ATOM   2331 HG11 VAL P 187      18.059   6.923  -1.818  1.00  0.00      PROD H
ATOM   2332 HG12 VAL P 187      18.701   6.142  -0.391  1.00  0.00      PROD H
ATOM   2333 HG13 VAL P 187      16.886   6.373  -0.486  1.00  0.00      PROD H
ATOM   2334  CG2 VAL P 187      19.092   4.580  -2.570  1.00  0.00      PROD C
ATOM   2335 HG21 VAL P 187      20.076   4.956  -2.218  1.00  0.00      PROD H
ATOM   2336 HG22 VAL P 187      18.863   5.039  -3.556  1.00  0.00      PROD H
ATOM   2337 HG23 VAL P 187      19.290   3.504  -2.762  1.00  0.00      PROD H
ATOM   2338  C   VAL P 187      16.946   3.867   0.686  1.00  0.00      PROD C
ATOM   2339  O   VAL P 187      17.207   4.375   1.780  1.00  0.00      PROD O
ATOM   2340  N   LEU P 188      15.679   3.489   0.386  1.00  0.00      PROD N
ATOM   2341  HN  LEU P 188      15.446   3.028  -0.467  1.00  0.00      PROD H
ATOM   2342  CA  LEU P 188      14.439   3.584   1.246  1.00  0.00      PROD C
ATOM   2343  HA  LEU P 188      14.342   4.632   1.487  1.00  0.00      PROD H
ATOM   2344  CB  LEU P 188      13.123   3.211   0.597  1.00  0.00      PROD C
ATOM   2345  HB1 LEU P 188      12.297   3.261   1.339  1.00  0.00      PROD H
ATOM   2346  HB2 LEU P 188      13.304   2.167   0.265  1.00  0.00      PROD H
ATOM   2347  CG  LEU P 188      12.674   4.019  -0.655  1.00  0.00      PROD C
ATOM   2348  HG  LEU P 188      13.499   3.918  -1.393  1.00  0.00      PROD H
ATOM   2349  CD1 LEU P 188      11.354   3.430  -1.127  1.00  0.00      PROD C
ATOM   2350 HD11 LEU P 188      11.430   2.345  -1.354  1.00  0.00      PROD H
ATOM   2351 HD12 LEU P 188      11.061   4.020  -2.021  1.00  0.00      PROD H
ATOM   2352 HD13 LEU P 188      10.653   3.549  -0.274  1.00  0.00      PROD H
ATOM   2353  CD2 LEU P 188      12.501   5.471  -0.399  1.00  0.00      PROD C
ATOM   2354 HD21 LEU P 188      13.351   5.845   0.211  1.00  0.00      PROD H
ATOM   2355 HD22 LEU P 188      11.608   5.599   0.249  1.00  0.00      PROD H
ATOM   2356 HD23 LEU P 188      12.401   5.988  -1.377  1.00  0.00      PROD H
ATOM   2357  C   LEU P 188      14.661   2.689   2.482  1.00  0.00      PROD C
ATOM   2358  O   LEU P 188      14.275   2.946   3.604  1.00  0.00      PROD O
ATOM   2359  N   ALA P 189      15.342   1.556   2.252  1.00  0.00      PROD N
ATOM   2360  HN  ALA P 189      15.604   1.268   1.334  1.00  0.00      PROD H
ATOM   2361  CA  ALA P 189      15.491   0.491   3.258  1.00  0.00      PROD C
ATOM   2362  HA  ALA P 189      14.597   0.393   3.856  1.00  0.00      PROD H
ATOM   2363  CB  ALA P 189      15.923  -0.941   2.677  1.00  0.00      PROD C
ATOM   2364  HB1 ALA P 189      16.800  -0.803   2.010  1.00  0.00      PROD H
ATOM   2365  HB2 ALA P 189      15.123  -1.382   2.045  1.00  0.00      PROD H
ATOM   2366  HB3 ALA P 189      16.204  -1.611   3.517  1.00  0.00      PROD H
ATOM   2367  C   ALA P 189      16.593   1.057   4.223  1.00  0.00      PROD C
ATOM   2368  O   ALA P 189      16.657   0.439   5.334  1.00  0.00      PROD O
ATOM   2369  N   VAL P 190      17.403   2.064   3.856  1.00  0.00      PROD N
ATOM   2370  HN  VAL P 190      17.368   2.402   2.918  1.00  0.00      PROD H
ATOM   2371  CA  VAL P 190      18.312   2.769   4.681  1.00  0.00      PROD C
ATOM   2372  HA  VAL P 190      18.614   2.163   5.522  1.00  0.00      PROD H
ATOM   2373  CB  VAL P 190      19.543   3.063   3.857  1.00  0.00      PROD C
ATOM   2374  HB  VAL P 190      19.336   3.444   2.834  1.00  0.00      PROD H
ATOM   2375  CG1 VAL P 190      20.464   4.041   4.519  1.00  0.00      PROD C
ATOM   2376 HG11 VAL P 190      20.213   5.122   4.575  1.00  0.00      PROD H
ATOM   2377 HG12 VAL P 190      21.424   3.981   3.963  1.00  0.00      PROD H
ATOM   2378 HG13 VAL P 190      20.680   3.673   5.544  1.00  0.00      PROD H
ATOM   2379  CG2 VAL P 190      20.385   1.752   3.699  1.00  0.00      PROD C
ATOM   2380 HG21 VAL P 190      20.758   1.433   4.696  1.00  0.00      PROD H
ATOM   2381 HG22 VAL P 190      21.172   1.886   2.927  1.00  0.00      PROD H
ATOM   2382 HG23 VAL P 190      19.732   1.028   3.165  1.00  0.00      PROD H
ATOM   2383  C   VAL P 190      17.633   3.977   5.331  1.00  0.00      PROD C
ATOM   2384  O   VAL P 190      17.929   4.296   6.466  1.00  0.00      PROD O
ATOM   2385  N   LEU P 191      16.799   4.764   4.662  1.00  0.00      PROD N
ATOM   2386  HN  LEU P 191      16.663   4.485   3.715  1.00  0.00      PROD H
ATOM   2387  CA  LEU P 191      16.080   5.946   5.238  1.00  0.00      PROD C
ATOM   2388  HA  LEU P 191      16.747   6.409   5.951  1.00  0.00      PROD H
ATOM   2389  CB  LEU P 191      15.506   6.848   4.046  1.00  0.00      PROD C
ATOM   2390  HB1 LEU P 191      14.908   7.639   4.547  1.00  0.00      PROD H
ATOM   2391  HB2 LEU P 191      14.723   6.286   3.493  1.00  0.00      PROD H
ATOM   2392  CG  LEU P 191      16.572   7.579   3.189  1.00  0.00      PROD C
ATOM   2393  HG  LEU P 191      17.291   6.938   2.636  1.00  0.00      PROD H
ATOM   2394  CD1 LEU P 191      15.895   8.541   2.136  1.00  0.00      PROD C
ATOM   2395 HD11 LEU P 191      16.706   9.024   1.549  1.00  0.00      PROD H
ATOM   2396 HD12 LEU P 191      15.433   9.391   2.682  1.00  0.00      PROD H
ATOM   2397 HD13 LEU P 191      15.153   7.946   1.562  1.00  0.00      PROD H
ATOM   2398  CD2 LEU P 191      17.501   8.436   4.105  1.00  0.00      PROD C
ATOM   2399 HD21 LEU P 191      16.877   9.163   4.668  1.00  0.00      PROD H
ATOM   2400 HD22 LEU P 191      18.226   8.916   3.414  1.00  0.00      PROD H
ATOM   2401 HD23 LEU P 191      18.022   7.778   4.833  1.00  0.00      PROD H
ATOM   2402  C   LEU P 191      14.990   5.635   6.235  1.00  0.00      PROD C
ATOM   2403  O   LEU P 191      14.973   6.196   7.322  1.00  0.00      PROD O
ATOM   2404  N   LEU P 192      14.206   4.630   5.899  1.00  0.00      PROD N
ATOM   2405  HN  LEU P 192      14.268   4.111   5.050  1.00  0.00      PROD H
ATOM   2406  CA  LEU P 192      13.061   4.217   6.713  1.00  0.00      PROD C
ATOM   2407  HA  LEU P 192      12.669   5.070   7.247  1.00  0.00      PROD H
ATOM   2408  CB  LEU P 192      11.969   3.601   5.812  1.00  0.00      PROD C
ATOM   2409  HB1 LEU P 192      11.185   3.167   6.468  1.00  0.00      PROD H
ATOM   2410  HB2 LEU P 192      12.518   2.822   5.241  1.00  0.00      PROD H
ATOM   2411  CG  LEU P 192      11.228   4.543   4.803  1.00  0.00      PROD C
ATOM   2412  HG  LEU P 192      11.986   4.731   4.012  1.00  0.00      PROD H
ATOM   2413  CD1 LEU P 192       9.957   3.854   4.299  1.00  0.00      PROD C
ATOM   2414 HD11 LEU P 192       9.462   3.338   5.149  1.00  0.00      PROD H
ATOM   2415 HD12 LEU P 192      10.179   3.148   3.470  1.00  0.00      PROD H
ATOM   2416 HD13 LEU P 192       9.267   4.559   3.789  1.00  0.00      PROD H
ATOM   2417  CD2 LEU P 192      10.799   5.899   5.366  1.00  0.00      PROD C
ATOM   2418 HD21 LEU P 192      10.319   6.429   4.515  1.00  0.00      PROD H
ATOM   2419 HD22 LEU P 192      11.615   6.547   5.752  1.00  0.00      PROD H
ATOM   2420 HD23 LEU P 192      10.054   5.906   6.189  1.00  0.00      PROD H
ATOM   2421  C   LEU P 192      13.534   3.261   7.789  1.00  0.00      PROD C
ATOM   2422  O   LEU P 192      12.734   2.520   8.347  1.00  0.00      PROD O
ATOM   2423  N   LEU P 193      14.822   3.290   8.092  1.00  0.00      PROD N
ATOM   2424  HN  LEU P 193      15.503   3.718   7.503  1.00  0.00      PROD H
ATOM   2425  CA  LEU P 193      15.386   2.682   9.225  1.00  0.00      PROD C
ATOM   2426  HA  LEU P 193      14.756   1.850   9.502  1.00  0.00      PROD H
ATOM   2427  CB  LEU P 193      16.816   2.162   9.072  1.00  0.00      PROD C
ATOM   2428  HB1 LEU P 193      17.557   2.982   8.958  1.00  0.00      PROD H
ATOM   2429  HB2 LEU P 193      16.946   1.552   8.153  1.00  0.00      PROD H
ATOM   2430  CG  LEU P 193      17.298   1.275  10.288  1.00  0.00      PROD C
ATOM   2431  HG  LEU P 193      17.070   1.850  11.211  1.00  0.00      PROD H
ATOM   2432  CD1 LEU P 193      16.708  -0.187  10.321  1.00  0.00      PROD C
ATOM   2433 HD11 LEU P 193      15.597  -0.176  10.327  1.00  0.00      PROD H
ATOM   2434 HD12 LEU P 193      17.167  -0.759  11.156  1.00  0.00      PROD H
ATOM   2435 HD13 LEU P 193      17.016  -0.722   9.397  1.00  0.00      PROD H
ATOM   2436  CD2 LEU P 193      18.839   1.119  10.377  1.00  0.00      PROD C
ATOM   2437 HD21 LEU P 193      19.337   2.106  10.486  1.00  0.00      PROD H
ATOM   2438 HD22 LEU P 193      19.180   0.559   9.480  1.00  0.00      PROD H
ATOM   2439 HD23 LEU P 193      19.227   0.553  11.251  1.00  0.00      PROD H
ATOM   2440  C   LEU P 193      15.259   3.701  10.403  1.00  0.00      PROD C
ATOM   2441  O   LEU P 193      15.128   3.331  11.559  1.00  0.00      PROD O
ATOM   2442  N   ALA P 194      15.151   5.050  10.060  1.00  0.00      PROD N
ATOM   2443  HN  ALA P 194      15.322   5.403   9.143  1.00  0.00      PROD H
ATOM   2444  CA  ALA P 194      15.083   6.104  11.036  1.00  0.00      PROD C
ATOM   2445  HA  ALA P 194      15.878   5.939  11.748  1.00  0.00      PROD H
ATOM   2446  CB  ALA P 194      15.099   7.424  10.392  1.00  0.00      PROD C
ATOM   2447  HB1 ALA P 194      16.106   7.659   9.986  1.00  0.00      PROD H
ATOM   2448  HB2 ALA P 194      14.886   8.249  11.105  1.00  0.00      PROD H
ATOM   2449  HB3 ALA P 194      14.365   7.399   9.558  1.00  0.00      PROD H
ATOM   2450  C   ALA P 194      13.972   6.037  11.994  1.00  0.00      PROD C
ATOM   2451  O   ALA P 194      14.093   6.461  13.167  1.00  0.00      PROD O
ATOM   2452  N   GLN P 195      12.805   5.554  11.462  1.00  0.00      PROD N
ATOM   2453  HN  GLN P 195      12.759   5.487  10.468  1.00  0.00      PROD H
ATOM   2454  CA  GLN P 195      11.602   5.233  12.187  1.00  0.00      PROD C
ATOM   2455  HA  GLN P 195      11.471   6.110  12.804  1.00  0.00      PROD H
ATOM   2456  CB  GLN P 195      10.370   5.257  11.264  1.00  0.00      PROD C
ATOM   2457  HB1 GLN P 195       9.596   4.623  11.746  1.00  0.00      PROD H
ATOM   2458  HB2 GLN P 195      10.677   4.809  10.295  1.00  0.00      PROD H
ATOM   2459  CG  GLN P 195       9.747   6.571  10.942  1.00  0.00      PROD C
ATOM   2460  HG1 GLN P 195       9.308   7.003  11.866  1.00  0.00      PROD H
ATOM   2461  HG2 GLN P 195       8.813   6.380  10.373  1.00  0.00      PROD H
ATOM   2462  CD  GLN P 195      10.716   7.428  10.193  1.00  0.00      PROD C
ATOM   2463  OE1 GLN P 195      11.245   7.110   9.095  1.00  0.00      PROD O
ATOM   2464  NE2 GLN P 195      11.014   8.564  10.835  1.00  0.00      PROD N
ATOM   2465 HE21 GLN P 195      11.687   9.212  10.479  1.00  0.00      PROD H
ATOM   2466 HE22 GLN P 195      10.511   8.918  11.624  1.00  0.00      PROD H
ATOM   2467  C   GLN P 195      11.805   4.038  13.167  1.00  0.00      PROD C
ATOM   2468  O   GLN P 195      11.437   4.095  14.310  1.00  0.00      PROD O
ATOM   2469  N   PRO P 196      12.391   2.910  12.798  1.00  0.00      PROD N
ATOM   2470  CD  PRO P 196      12.815   1.971  13.813  1.00  0.00      PROD C
ATOM   2471  HD1 PRO P 196      12.180   1.974  14.724  1.00  0.00      PROD H
ATOM   2472  HD2 PRO P 196      13.879   2.203  14.033  1.00  0.00      PROD H
ATOM   2473  CA  PRO P 196      12.146   2.239  11.485  1.00  0.00      PROD C
ATOM   2474  HA  PRO P 196      12.633   2.795  10.697  1.00  0.00      PROD H
ATOM   2475  CB  PRO P 196      12.870   0.876  11.643  1.00  0.00      PROD C
ATOM   2476  HB1 PRO P 196      13.925   0.946  11.303  1.00  0.00      PROD H
ATOM   2477  HB2 PRO P 196      12.555   0.009  11.024  1.00  0.00      PROD H
ATOM   2478  CG  PRO P 196      12.767   0.600  13.137  1.00  0.00      PROD C
ATOM   2479  HG1 PRO P 196      11.785   0.136  13.372  1.00  0.00      PROD H
ATOM   2480  HG2 PRO P 196      13.553  -0.112  13.468  1.00  0.00      PROD H
ATOM   2481  C   PRO P 196      10.656   1.905  11.130  1.00  0.00      PROD C
ATOM   2482  O   PRO P 196       9.760   1.862  11.925  1.00  0.00      PROD O
ATOM   2483  N   ASP P 197      10.418   1.653   9.811  1.00  0.00      PROD N
ATOM   2484  HN  ASP P 197      11.192   1.591   9.185  1.00  0.00      PROD H
ATOM   2485  CA  ASP P 197       9.164   1.344   9.237  1.00  0.00      PROD C
ATOM   2486  HA  ASP P 197       8.462   1.132  10.030  1.00  0.00      PROD H
ATOM   2487  CB  ASP P 197       8.677   2.662   8.486  1.00  0.00      PROD C
ATOM   2488  HB1 ASP P 197       9.342   2.968   7.650  1.00  0.00      PROD H
ATOM   2489  HB2 ASP P 197       8.518   3.487   9.212  1.00  0.00      PROD H
ATOM   2490  CG  ASP P 197       7.279   2.409   7.851  1.00  0.00      PROD C
ATOM   2491  OD1 ASP P 197       6.601   1.431   8.234  1.00  0.00      PROD O
ATOM   2492  OD2 ASP P 197       6.814   3.308   7.134  1.00  0.00      PROD O
ATOM   2493  C   ASP P 197       9.205   0.059   8.355  1.00  0.00      PROD C
ATOM   2494  O   ASP P 197       9.061   0.090   7.130  1.00  0.00      PROD O
ATOM   2495  N   LEU P 198       9.468  -1.122   8.974  1.00  0.00      PROD N
ATOM   2496  HN  LEU P 198       9.596  -1.082   9.962  1.00  0.00      PROD H
ATOM   2497  CA  LEU P 198       9.914  -2.296   8.208  1.00  0.00      PROD C
ATOM   2498  HA  LEU P 198      10.651  -1.992   7.479  1.00  0.00      PROD H
ATOM   2499  CB  LEU P 198      10.704  -3.354   9.135  1.00  0.00      PROD C
ATOM   2500  HB1 LEU P 198      11.105  -4.108   8.425  1.00  0.00      PROD H
ATOM   2501  HB2 LEU P 198       9.981  -3.869   9.803  1.00  0.00      PROD H
ATOM   2502  CG  LEU P 198      11.879  -2.734   9.954  1.00  0.00      PROD C
ATOM   2503  HG  LEU P 198      11.570  -1.846  10.546  1.00  0.00      PROD H
ATOM   2504  CD1 LEU P 198      12.255  -3.866  10.940  1.00  0.00      PROD C
ATOM   2505 HD11 LEU P 198      11.480  -4.267  11.627  1.00  0.00      PROD H
ATOM   2506 HD12 LEU P 198      13.048  -3.545  11.650  1.00  0.00      PROD H
ATOM   2507 HD13 LEU P 198      12.709  -4.645  10.291  1.00  0.00      PROD H
ATOM   2508  CD2 LEU P 198      13.062  -2.341   9.041  1.00  0.00      PROD C
ATOM   2509 HD21 LEU P 198      12.804  -1.413   8.488  1.00  0.00      PROD H
ATOM   2510 HD22 LEU P 198      13.463  -3.084   8.319  1.00  0.00      PROD H
ATOM   2511 HD23 LEU P 198      14.007  -2.079   9.564  1.00  0.00      PROD H
ATOM   2512  C   LEU P 198       8.911  -3.097   7.496  1.00  0.00      PROD C
ATOM   2513  O   LEU P 198       9.241  -3.641   6.475  1.00  0.00      PROD O
ATOM   2514  N   GLY P 199       7.638  -3.046   7.850  1.00  0.00      PROD N
ATOM   2515  HN  GLY P 199       7.538  -2.350   8.557  1.00  0.00      PROD H
ATOM   2516  CA  GLY P 199       6.507  -3.650   7.151  1.00  0.00      PROD C
ATOM   2517  HA1 GLY P 199       5.623  -3.503   7.754  1.00  0.00      PROD H
ATOM   2518  HA2 GLY P 199       6.745  -4.672   6.896  1.00  0.00      PROD H
ATOM   2519  C   GLY P 199       6.289  -2.947   5.909  1.00  0.00      PROD C
ATOM   2520  O   GLY P 199       5.932  -3.587   4.850  1.00  0.00      PROD O
ATOM   2521  N   THR P 200       6.422  -1.597   5.888  1.00  0.00      PROD N
ATOM   2522  HN  THR P 200       6.597  -1.162   6.768  1.00  0.00      PROD H
ATOM   2523  CA  THR P 200       6.224  -0.819   4.669  1.00  0.00      PROD C
ATOM   2524  HA  THR P 200       5.346  -1.047   4.083  1.00  0.00      PROD H
ATOM   2525  CB  THR P 200       6.360   0.749   4.877  1.00  0.00      PROD C
ATOM   2526  HB  THR P 200       7.367   1.085   5.208  1.00  0.00      PROD H
ATOM   2527  OG1 THR P 200       5.407   1.177   5.810  1.00  0.00      PROD O
ATOM   2528  HG1 THR P 200       5.871   1.494   6.589  1.00  0.00      PROD H
ATOM   2529  CG2 THR P 200       6.036   1.560   3.558  1.00  0.00      PROD C
ATOM   2530 HG21 THR P 200       4.950   1.460   3.344  1.00  0.00      PROD H
ATOM   2531 HG22 THR P 200       6.543   1.271   2.613  1.00  0.00      PROD H
ATOM   2532 HG23 THR P 200       6.308   2.631   3.676  1.00  0.00      PROD H
ATOM   2533  C   THR P 200       7.306  -1.123   3.690  1.00  0.00      PROD C
ATOM   2534  O   THR P 200       6.964  -1.380   2.537  1.00  0.00      PROD O
ATOM   2535  N   VAL P 201       8.572  -1.225   4.168  1.00  0.00      PROD N
ATOM   2536  HN  VAL P 201       8.811  -1.043   5.119  1.00  0.00      PROD H
ATOM   2537  CA  VAL P 201       9.671  -1.580   3.319  1.00  0.00      PROD C
ATOM   2538  HA  VAL P 201       9.607  -0.798   2.576  1.00  0.00      PROD H
ATOM   2539  CB  VAL P 201      11.050  -1.368   3.995  1.00  0.00      PROD C
ATOM   2540  HB  VAL P 201      11.028  -1.903   4.969  1.00  0.00      PROD H
ATOM   2541  CG1 VAL P 201      12.115  -1.806   2.964  1.00  0.00      PROD C
ATOM   2542 HG11 VAL P 201      11.936  -2.858   2.658  1.00  0.00      PROD H
ATOM   2543 HG12 VAL P 201      13.056  -1.782   3.554  1.00  0.00      PROD H
ATOM   2544 HG13 VAL P 201      12.199  -1.143   2.076  1.00  0.00      PROD H
ATOM   2545  CG2 VAL P 201      11.298   0.071   4.378  1.00  0.00      PROD C
ATOM   2546 HG21 VAL P 201      12.392   0.169   4.544  1.00  0.00      PROD H
ATOM   2547 HG22 VAL P 201      10.782   0.486   5.270  1.00  0.00      PROD H
ATOM   2548 HG23 VAL P 201      10.933   0.806   3.629  1.00  0.00      PROD H
ATOM   2549  C   VAL P 201       9.429  -2.930   2.697  1.00  0.00      PROD C
ATOM   2550  O   VAL P 201       9.707  -3.098   1.525  1.00  0.00      PROD O
ATOM   2551  N   VAL P 202       8.956  -3.918   3.444  1.00  0.00      PROD N
ATOM   2552  HN  VAL P 202       8.846  -3.777   4.425  1.00  0.00      PROD H
ATOM   2553  CA  VAL P 202       8.606  -5.298   3.052  1.00  0.00      PROD C
ATOM   2554  HA  VAL P 202       9.455  -5.802   2.613  1.00  0.00      PROD H
ATOM   2555  CB  VAL P 202       8.205  -6.238   4.170  1.00  0.00      PROD C
ATOM   2556  HB  VAL P 202       7.496  -5.804   4.907  1.00  0.00      PROD H
ATOM   2557  CG1 VAL P 202       7.507  -7.544   3.624  1.00  0.00      PROD C
ATOM   2558 HG11 VAL P 202       7.934  -7.941   2.678  1.00  0.00      PROD H
ATOM   2559 HG12 VAL P 202       6.457  -7.312   3.348  1.00  0.00      PROD H
ATOM   2560 HG13 VAL P 202       7.442  -8.387   4.345  1.00  0.00      PROD H
ATOM   2561  CG2 VAL P 202       9.536  -6.650   4.982  1.00  0.00      PROD C
ATOM   2562 HG21 VAL P 202       9.333  -7.099   5.978  1.00  0.00      PROD H
ATOM   2563 HG22 VAL P 202      10.081  -5.701   5.172  1.00  0.00      PROD H
ATOM   2564 HG23 VAL P 202      10.143  -7.284   4.300  1.00  0.00      PROD H
ATOM   2565  C   VAL P 202       7.481  -5.315   2.001  1.00  0.00      PROD C
ATOM   2566  O   VAL P 202       7.616  -6.060   0.986  1.00  0.00      PROD O
ATOM   2567  N   VAL P 203       6.374  -4.511   2.175  1.00  0.00      PROD N
ATOM   2568  HN  VAL P 203       6.367  -3.982   3.019  1.00  0.00      PROD H
ATOM   2569  CA  VAL P 203       5.380  -4.330   1.221  1.00  0.00      PROD C
ATOM   2570  HA  VAL P 203       5.039  -5.321   0.960  1.00  0.00      PROD H
ATOM   2571  CB  VAL P 203       4.307  -3.301   1.838  1.00  0.00      PROD C
ATOM   2572  HB  VAL P 203       4.828  -2.418   2.265  1.00  0.00      PROD H
ATOM   2573  CG1 VAL P 203       3.452  -2.764   0.642  1.00  0.00      PROD C
ATOM   2574 HG11 VAL P 203       2.673  -2.136   1.125  1.00  0.00      PROD H
ATOM   2575 HG12 VAL P 203       3.021  -3.493  -0.077  1.00  0.00      PROD H
ATOM   2576 HG13 VAL P 203       4.101  -2.079   0.057  1.00  0.00      PROD H
ATOM   2577  CG2 VAL P 203       3.440  -4.060   2.838  1.00  0.00      PROD C
ATOM   2578 HG21 VAL P 203       3.946  -4.615   3.657  1.00  0.00      PROD H
ATOM   2579 HG22 VAL P 203       2.893  -4.830   2.254  1.00  0.00      PROD H
ATOM   2580 HG23 VAL P 203       2.752  -3.357   3.354  1.00  0.00      PROD H
ATOM   2581  C   VAL P 203       5.924  -3.757  -0.146  1.00  0.00      PROD C
ATOM   2582  O   VAL P 203       5.585  -4.310  -1.156  1.00  0.00      PROD O
ATOM   2583  N   LEU P 204       6.788  -2.701  -0.110  1.00  0.00      PROD N
ATOM   2584  HN  LEU P 204       7.082  -2.375   0.785  1.00  0.00      PROD H
ATOM   2585  CA  LEU P 204       7.341  -2.035  -1.292  1.00  0.00      PROD C
ATOM   2586  HA  LEU P 204       6.482  -2.003  -1.946  1.00  0.00      PROD H
ATOM   2587  CB  LEU P 204       8.006  -0.625  -0.918  1.00  0.00      PROD C
ATOM   2588  HB1 LEU P 204       8.757  -0.265  -1.654  1.00  0.00      PROD H
ATOM   2589  HB2 LEU P 204       8.544  -0.763   0.044  1.00  0.00      PROD H
ATOM   2590  CG  LEU P 204       6.948   0.483  -0.584  1.00  0.00      PROD C
ATOM   2591  HG  LEU P 204       6.309   0.007   0.190  1.00  0.00      PROD H
ATOM   2592  CD1 LEU P 204       7.583   1.860  -0.139  1.00  0.00      PROD C
ATOM   2593 HD11 LEU P 204       7.933   2.487  -0.987  1.00  0.00      PROD H
ATOM   2594 HD12 LEU P 204       8.433   1.793   0.572  1.00  0.00      PROD H
ATOM   2595 HD13 LEU P 204       6.824   2.525   0.326  1.00  0.00      PROD H
ATOM   2596  CD2 LEU P 204       6.099   0.686  -1.838  1.00  0.00      PROD C
ATOM   2597 HD21 LEU P 204       5.797  -0.308  -2.230  1.00  0.00      PROD H
ATOM   2598 HD22 LEU P 204       6.695   1.159  -2.647  1.00  0.00      PROD H
ATOM   2599 HD23 LEU P 204       5.242   1.383  -1.714  1.00  0.00      PROD H
ATOM   2600  C   LEU P 204       8.310  -3.039  -1.934  1.00  0.00      PROD C
ATOM   2601  O   LEU P 204       8.353  -3.124  -3.165  1.00  0.00      PROD O
ATOM   2602  N   PHE P 205       9.078  -3.770  -1.059  1.00  0.00      PROD N
ATOM   2603  HN  PHE P 205       9.158  -3.590  -0.082  1.00  0.00      PROD H
ATOM   2604  CA  PHE P 205      10.071  -4.737  -1.474  1.00  0.00      PROD C
ATOM   2605  HA  PHE P 205      10.817  -4.296  -2.119  1.00  0.00      PROD H
ATOM   2606  CB  PHE P 205      10.853  -5.220  -0.172  1.00  0.00      PROD C
ATOM   2607  HB1 PHE P 205      10.037  -5.514   0.522  1.00  0.00      PROD H
ATOM   2608  HB2 PHE P 205      11.557  -4.427   0.160  1.00  0.00      PROD H
ATOM   2609  CG  PHE P 205      11.591  -6.466  -0.320  1.00  0.00      PROD C
ATOM   2610  CD1 PHE P 205      11.118  -7.716   0.112  1.00  0.00      PROD C
ATOM   2611  HD1 PHE P 205      10.108  -7.727   0.494  1.00  0.00      PROD H
ATOM   2612  CE1 PHE P 205      11.985  -8.816   0.129  1.00  0.00      PROD C
ATOM   2613  HE1 PHE P 205      11.522  -9.728   0.477  1.00  0.00      PROD H
ATOM   2614  CZ  PHE P 205      13.262  -8.621  -0.420  1.00  0.00      PROD C
ATOM   2615  HZ  PHE P 205      13.971  -9.431  -0.338  1.00  0.00      PROD H
ATOM   2616  CD2 PHE P 205      12.849  -6.294  -0.911  1.00  0.00      PROD C
ATOM   2617  HD2 PHE P 205      13.143  -5.370  -1.386  1.00  0.00      PROD H
ATOM   2618  CE2 PHE P 205      13.679  -7.412  -0.951  1.00  0.00      PROD C
ATOM   2619  HE2 PHE P 205      14.612  -7.277  -1.478  1.00  0.00      PROD H
ATOM   2620  C   PHE P 205       9.460  -5.877  -2.274  1.00  0.00      PROD C
ATOM   2621  O   PHE P 205       9.810  -6.101  -3.451  1.00  0.00      PROD O
ATOM   2622  N   VAL P 206       8.413  -6.532  -1.683  1.00  0.00      PROD N
ATOM   2623  HN  VAL P 206       8.193  -6.434  -0.716  1.00  0.00      PROD H
ATOM   2624  CA  VAL P 206       7.628  -7.584  -2.351  1.00  0.00      PROD C
ATOM   2625  HA  VAL P 206       8.387  -8.262  -2.712  1.00  0.00      PROD H
ATOM   2626  CB  VAL P 206       6.637  -8.452  -1.526  1.00  0.00      PROD C
ATOM   2627  HB  VAL P 206       6.276  -9.218  -2.245  1.00  0.00      PROD H
ATOM   2628  CG1 VAL P 206       7.480  -9.208  -0.415  1.00  0.00      PROD C
ATOM   2629 HG11 VAL P 206       8.211  -9.843  -0.960  1.00  0.00      PROD H
ATOM   2630 HG12 VAL P 206       6.761  -9.850   0.138  1.00  0.00      PROD H
ATOM   2631 HG13 VAL P 206       7.968  -8.428   0.206  1.00  0.00      PROD H
ATOM   2632  CG2 VAL P 206       5.416  -7.716  -0.969  1.00  0.00      PROD C
ATOM   2633 HG21 VAL P 206       5.552  -7.108  -0.049  1.00  0.00      PROD H
ATOM   2634 HG22 VAL P 206       4.639  -8.415  -0.593  1.00  0.00      PROD H
ATOM   2635 HG23 VAL P 206       4.994  -7.079  -1.776  1.00  0.00      PROD H
ATOM   2636  C   VAL P 206       6.921  -7.000  -3.651  1.00  0.00      PROD C
ATOM   2637  O   VAL P 206       6.780  -7.736  -4.651  1.00  0.00      PROD O
ATOM   2638  N   THR P 207       6.373  -5.742  -3.586  1.00  0.00      PROD N
ATOM   2639  HN  THR P 207       6.278  -5.200  -2.755  1.00  0.00      PROD H
ATOM   2640  CA  THR P 207       5.697  -5.208  -4.808  1.00  0.00      PROD C
ATOM   2641  HA  THR P 207       4.869  -5.860  -5.046  1.00  0.00      PROD H
ATOM   2642  CB  THR P 207       5.013  -3.878  -4.456  1.00  0.00      PROD C
ATOM   2643  HB  THR P 207       5.758  -3.127  -4.116  1.00  0.00      PROD H
ATOM   2644  OG1 THR P 207       3.932  -4.120  -3.535  1.00  0.00      PROD O
ATOM   2645  HG1 THR P 207       4.344  -4.138  -2.668  1.00  0.00      PROD H
ATOM   2646  CG2 THR P 207       4.296  -3.308  -5.683  1.00  0.00      PROD C
ATOM   2647 HG21 THR P 207       3.716  -2.388  -5.453  1.00  0.00      PROD H
ATOM   2648 HG22 THR P 207       3.630  -4.036  -6.193  1.00  0.00      PROD H
ATOM   2649 HG23 THR P 207       5.049  -2.889  -6.385  1.00  0.00      PROD H
ATOM   2650  C   THR P 207       6.523  -5.080  -6.073  1.00  0.00      PROD C
ATOM   2651  O   THR P 207       6.130  -5.432  -7.140  1.00  0.00      PROD O
ATOM   2652  N   THR P 208       7.750  -4.586  -5.914  1.00  0.00      PROD N
ATOM   2653  HN  THR P 208       8.034  -4.275  -5.010  1.00  0.00      PROD H
ATOM   2654  CA  THR P 208       8.751  -4.488  -6.942  1.00  0.00      PROD C
ATOM   2655  HA  THR P 208       8.311  -3.923  -7.750  1.00  0.00      PROD H
ATOM   2656  CB  THR P 208       9.845  -3.614  -6.388  1.00  0.00      PROD C
ATOM   2657  HB  THR P 208      10.396  -4.051  -5.527  1.00  0.00      PROD H
ATOM   2658  OG1 THR P 208       9.367  -2.409  -5.797  1.00  0.00      PROD O
ATOM   2659  HG1 THR P 208       9.080  -2.644  -4.911  1.00  0.00      PROD H
ATOM   2660  CG2 THR P 208      10.950  -3.284  -7.426  1.00  0.00      PROD C
ATOM   2661 HG21 THR P 208      11.739  -2.725  -6.880  1.00  0.00      PROD H
ATOM   2662 HG22 THR P 208      10.526  -2.639  -8.224  1.00  0.00      PROD H
ATOM   2663 HG23 THR P 208      11.264  -4.251  -7.873  1.00  0.00      PROD H
ATOM   2664  C   THR P 208       9.207  -5.749  -7.474  1.00  0.00      PROD C
ATOM   2665  O   THR P 208       9.194  -6.026  -8.637  1.00  0.00      PROD O
ATOM   2666  N   LEU P 209       9.295  -6.702  -6.543  1.00  0.00      PROD N
ATOM   2667  HN  LEU P 209       9.482  -6.430  -5.602  1.00  0.00      PROD H
ATOM   2668  CA  LEU P 209       9.606  -8.019  -6.881  1.00  0.00      PROD C
ATOM   2669  HA  LEU P 209      10.437  -7.948  -7.568  1.00  0.00      PROD H
ATOM   2670  CB  LEU P 209       9.960  -8.825  -5.592  1.00  0.00      PROD C
ATOM   2671  HB1 LEU P 209      10.010  -9.884  -5.924  1.00  0.00      PROD H
ATOM   2672  HB2 LEU P 209       9.188  -8.557  -4.840  1.00  0.00      PROD H
ATOM   2673  CG  LEU P 209      11.473  -8.562  -5.020  1.00  0.00      PROD C
ATOM   2674  HG  LEU P 209      11.522  -7.490  -4.733  1.00  0.00      PROD H
ATOM   2675  CD1 LEU P 209      11.720  -9.279  -3.623  1.00  0.00      PROD C
ATOM   2676 HD11 LEU P 209      11.877 -10.347  -3.884  1.00  0.00      PROD H
ATOM   2677 HD12 LEU P 209      10.833  -9.178  -2.962  1.00  0.00      PROD H
ATOM   2678 HD13 LEU P 209      12.652  -8.979  -3.097  1.00  0.00      PROD H
ATOM   2679  CD2 LEU P 209      12.460  -8.906  -6.111  1.00  0.00      PROD C
ATOM   2680 HD21 LEU P 209      12.231  -8.222  -6.956  1.00  0.00      PROD H
ATOM   2681 HD22 LEU P 209      12.434  -9.936  -6.526  1.00  0.00      PROD H
ATOM   2682 HD23 LEU P 209      13.490  -8.631  -5.800  1.00  0.00      PROD H
ATOM   2683  C   LEU P 209       8.504  -8.864  -7.669  1.00  0.00      PROD C
ATOM   2684  O   LEU P 209       8.897  -9.612  -8.556  1.00  0.00      PROD O
ATOM   2685  N   ALA P 210       7.215  -8.632  -7.388  1.00  0.00      PROD N
ATOM   2686  HN  ALA P 210       7.043  -8.000  -6.636  1.00  0.00      PROD H
ATOM   2687  CA  ALA P 210       6.119  -9.147  -8.176  1.00  0.00      PROD C
ATOM   2688  HA  ALA P 210       6.045 -10.223  -8.216  1.00  0.00      PROD H
ATOM   2689  CB  ALA P 210       4.801  -8.671  -7.537  1.00  0.00      PROD C
ATOM   2690  HB1 ALA P 210       4.619  -9.139  -6.546  1.00  0.00      PROD H
ATOM   2691  HB2 ALA P 210       4.073  -9.050  -8.286  1.00  0.00      PROD H
ATOM   2692  HB3 ALA P 210       4.781  -7.574  -7.366  1.00  0.00      PROD H
ATOM   2693  C   ALA P 210       6.233  -8.607  -9.532  1.00  0.00      PROD C
ATOM   2694  O   ALA P 210       5.980  -9.274 -10.569  1.00  0.00      PROD O
ATOM   2695  N   MET P 211       6.481  -7.266  -9.698  1.00  0.00      PROD N
ATOM   2696  HN  MET P 211       6.577  -6.707  -8.878  1.00  0.00      PROD H
ATOM   2697  CA  MET P 211       6.383  -6.575 -11.013  1.00  0.00      PROD C
ATOM   2698  HA  MET P 211       5.461  -6.849 -11.504  1.00  0.00      PROD H
ATOM   2699  CB  MET P 211       6.348  -5.068 -10.851  1.00  0.00      PROD C
ATOM   2700  HB1 MET P 211       6.620  -4.498 -11.765  1.00  0.00      PROD H
ATOM   2701  HB2 MET P 211       7.156  -4.761 -10.153  1.00  0.00      PROD H
ATOM   2702  CG  MET P 211       5.084  -4.393 -10.252  1.00  0.00      PROD C
ATOM   2703  HG1 MET P 211       5.355  -3.317 -10.215  1.00  0.00      PROD H
ATOM   2704  HG2 MET P 211       4.882  -4.639  -9.188  1.00  0.00      PROD H
ATOM   2705  SD  MET P 211       3.523  -4.753 -11.220  1.00  0.00      PROD S
ATOM   2706  CE  MET P 211       3.954  -4.095 -12.764  1.00  0.00      PROD C
ATOM   2707  HE1 MET P 211       4.871  -4.541 -13.207  1.00  0.00      PROD H
ATOM   2708  HE2 MET P 211       4.230  -3.025 -12.651  1.00  0.00      PROD H
ATOM   2709  HE3 MET P 211       2.998  -4.208 -13.318  1.00  0.00      PROD H
ATOM   2710  C   MET P 211       7.525  -7.094 -11.981  1.00  0.00      PROD C
ATOM   2711  O   MET P 211       7.288  -7.450 -13.119  1.00  0.00      PROD O
ATOM   2712  N   LEU P 212       8.768  -7.302 -11.483  1.00  0.00      PROD N
ATOM   2713  HN  LEU P 212       8.993  -6.965 -10.572  1.00  0.00      PROD H
ATOM   2714  CA  LEU P 212       9.861  -7.940 -12.264  1.00  0.00      PROD C
ATOM   2715  HA  LEU P 212      10.048  -7.302 -13.115  1.00  0.00      PROD H
ATOM   2716  CB  LEU P 212      11.110  -7.847 -11.408  1.00  0.00      PROD C
ATOM   2717  HB1 LEU P 212      12.027  -8.256 -11.883  1.00  0.00      PROD H
ATOM   2718  HB2 LEU P 212      10.991  -8.455 -10.486  1.00  0.00      PROD H
ATOM   2719  CG  LEU P 212      11.438  -6.482 -10.960  1.00  0.00      PROD C
ATOM   2720  HG  LEU P 212      10.571  -5.839 -10.697  1.00  0.00      PROD H
ATOM   2721  CD1 LEU P 212      12.319  -6.457  -9.668  1.00  0.00      PROD C
ATOM   2722 HD11 LEU P 212      13.238  -7.052  -9.853  1.00  0.00      PROD H
ATOM   2723 HD12 LEU P 212      11.771  -6.891  -8.804  1.00  0.00      PROD H
ATOM   2724 HD13 LEU P 212      12.646  -5.437  -9.374  1.00  0.00      PROD H
ATOM   2725  CD2 LEU P 212      12.137  -5.808 -12.051  1.00  0.00      PROD C
ATOM   2726 HD21 LEU P 212      12.501  -4.806 -11.737  1.00  0.00      PROD H
ATOM   2727 HD22 LEU P 212      11.434  -5.768 -12.910  1.00  0.00      PROD H
ATOM   2728 HD23 LEU P 212      13.055  -6.266 -12.478  1.00  0.00      PROD H
ATOM   2729  C   LEU P 212       9.532  -9.360 -12.682  1.00  0.00      PROD C
ATOM   2730  O   LEU P 212       9.711  -9.726 -13.840  1.00  0.00      PROD O
ATOM   2731  N   PHE P 213       9.053 -10.115 -11.673  1.00  0.00      PROD N
ATOM   2732  HN  PHE P 213       8.914  -9.687 -10.783  1.00  0.00      PROD H
ATOM   2733  CA  PHE P 213       8.628 -11.447 -11.796  1.00  0.00      PROD C
ATOM   2734  HA  PHE P 213       9.453 -12.071 -12.105  1.00  0.00      PROD H
ATOM   2735  CB  PHE P 213       8.298 -11.954 -10.384  1.00  0.00      PROD C
ATOM   2736  HB1 PHE P 213       7.522 -11.273  -9.973  1.00  0.00      PROD H
ATOM   2737  HB2 PHE P 213       9.303 -11.916  -9.913  1.00  0.00      PROD H
ATOM   2738  CG  PHE P 213       7.811 -13.358 -10.327  1.00  0.00      PROD C
ATOM   2739  CD1 PHE P 213       6.405 -13.652 -10.207  1.00  0.00      PROD C
ATOM   2740  HD1 PHE P 213       5.778 -12.776 -10.134  1.00  0.00      PROD H
ATOM   2741  CE1 PHE P 213       5.807 -14.908 -10.170  1.00  0.00      PROD C
ATOM   2742  HE1 PHE P 213       4.736 -14.993 -10.285  1.00  0.00      PROD H
ATOM   2743  CZ  PHE P 213       6.669 -15.963 -10.498  1.00  0.00      PROD C
ATOM   2744  HZ  PHE P 213       6.238 -16.939 -10.669  1.00  0.00      PROD H
ATOM   2745  CD2 PHE P 213       8.641 -14.489 -10.444  1.00  0.00      PROD C
ATOM   2746  HD2 PHE P 213       9.682 -14.323 -10.681  1.00  0.00      PROD H
ATOM   2747  CE2 PHE P 213       8.047 -15.778 -10.641  1.00  0.00      PROD C
ATOM   2748  HE2 PHE P 213       8.729 -16.574 -10.902  1.00  0.00      PROD H
ATOM   2749  C   PHE P 213       7.526 -11.613 -12.894  1.00  0.00      PROD C
ATOM   2750  O   PHE P 213       7.477 -12.563 -13.724  1.00  0.00      PROD O
ATOM   2751  N   LEU P 214       6.526 -10.629 -12.908  1.00  0.00      PROD N
ATOM   2752  HN  LEU P 214       6.451  -9.945 -12.186  1.00  0.00      PROD H
ATOM   2753  CA  LEU P 214       5.421 -10.553 -13.820  1.00  0.00      PROD C
ATOM   2754  HA  LEU P 214       4.761 -11.408 -13.812  1.00  0.00      PROD H
ATOM   2755  CB  LEU P 214       4.554  -9.395 -13.327  1.00  0.00      PROD C
ATOM   2756  HB1 LEU P 214       5.214  -8.504 -13.255  1.00  0.00      PROD H
ATOM   2757  HB2 LEU P 214       4.152  -9.622 -12.317  1.00  0.00      PROD H
ATOM   2758  CG  LEU P 214       3.407  -8.913 -14.325  1.00  0.00      PROD C
ATOM   2759  HG  LEU P 214       3.765  -8.515 -15.299  1.00  0.00      PROD H
ATOM   2760  CD1 LEU P 214       2.441 -10.098 -14.655  1.00  0.00      PROD C
ATOM   2761 HD11 LEU P 214       1.863 -10.465 -13.780  1.00  0.00      PROD H
ATOM   2762 HD12 LEU P 214       2.974 -10.918 -15.182  1.00  0.00      PROD H
ATOM   2763 HD13 LEU P 214       1.666  -9.771 -15.379  1.00  0.00      PROD H
ATOM   2764  CD2 LEU P 214       2.697  -7.692 -13.758  1.00  0.00      PROD C
ATOM   2765 HD21 LEU P 214       3.274  -6.746 -13.834  1.00  0.00      PROD H
ATOM   2766 HD22 LEU P 214       2.482  -7.921 -12.692  1.00  0.00      PROD H
ATOM   2767 HD23 LEU P 214       1.680  -7.514 -14.168  1.00  0.00      PROD H
ATOM   2768  C   LEU P 214       5.949 -10.306 -15.289  1.00  0.00      PROD C
ATOM   2769  O   LEU P 214       5.346 -10.865 -16.200  1.00  0.00      PROD O
ATOM   2770  N   ALA P 215       6.980  -9.501 -15.521  1.00  0.00      PROD N
ATOM   2771  HN  ALA P 215       7.475  -8.976 -14.833  1.00  0.00      PROD H
ATOM   2772  CA  ALA P 215       7.549  -9.430 -16.824  1.00  0.00      PROD C
ATOM   2773  HA  ALA P 215       6.814  -9.548 -17.607  1.00  0.00      PROD H
ATOM   2774  CB  ALA P 215       8.127  -8.023 -17.117  1.00  0.00      PROD C
ATOM   2775  HB1 ALA P 215       7.345  -7.243 -16.992  1.00  0.00      PROD H
ATOM   2776  HB2 ALA P 215       8.517  -7.963 -18.156  1.00  0.00      PROD H
ATOM   2777  HB3 ALA P 215       8.933  -7.771 -16.395  1.00  0.00      PROD H
ATOM   2778  C   ALA P 215       8.632 -10.409 -17.180  1.00  0.00      PROD C
ATOM   2779  O   ALA P 215       9.180 -10.415 -18.274  1.00  0.00      PROD O
ATOM   2780  N   GLY P 216       9.011 -11.258 -16.194  1.00  0.00      PROD N
ATOM   2781  HN  GLY P 216       8.599 -11.131 -15.295  1.00  0.00      PROD H
ATOM   2782  CA  GLY P 216       9.669 -12.539 -16.523  1.00  0.00      PROD C
ATOM   2783  HA1 GLY P 216       9.726 -12.705 -17.589  1.00  0.00      PROD H
ATOM   2784  HA2 GLY P 216       9.095 -13.338 -16.078  1.00  0.00      PROD H
ATOM   2785  C   GLY P 216      11.070 -12.607 -15.947  1.00  0.00      PROD C
ATOM   2786  O   GLY P 216      11.887 -13.374 -16.408  1.00  0.00      PROD O
ATOM   2787  N   ALA P 217      11.350 -11.860 -14.870  1.00  0.00      PROD N
ATOM   2788  HN  ALA P 217      10.623 -11.336 -14.435  1.00  0.00      PROD H
ATOM   2789  CA  ALA P 217      12.618 -12.055 -14.181  1.00  0.00      PROD C
ATOM   2790  HA  ALA P 217      13.358 -11.927 -14.957  1.00  0.00      PROD H
ATOM   2791  CB  ALA P 217      12.831 -11.013 -13.070  1.00  0.00      PROD C
ATOM   2792  HB1 ALA P 217      12.612  -9.996 -13.461  1.00  0.00      PROD H
ATOM   2793  HB2 ALA P 217      13.916 -11.021 -12.830  1.00  0.00      PROD H
ATOM   2794  HB3 ALA P 217      12.123 -11.263 -12.252  1.00  0.00      PROD H
ATOM   2795  C   ALA P 217      12.873 -13.456 -13.621  1.00  0.00      PROD C
ATOM   2796  O   ALA P 217      11.919 -14.193 -13.509  1.00  0.00      PROD O
ATOM   2797  N   LYS P 218      14.206 -13.832 -13.488  1.00  0.00      PROD N
ATOM   2798  HN  LYS P 218      14.891 -13.115 -13.590  1.00  0.00      PROD H
ATOM   2799  CA  LYS P 218      14.616 -15.162 -13.287  1.00  0.00      PROD C
ATOM   2800  HA  LYS P 218      14.167 -15.685 -14.119  1.00  0.00      PROD H
ATOM   2801  CB  LYS P 218      16.030 -15.473 -13.376  1.00  0.00      PROD C
ATOM   2802  HB1 LYS P 218      16.230 -16.529 -13.095  1.00  0.00      PROD H
ATOM   2803  HB2 LYS P 218      16.616 -14.839 -12.676  1.00  0.00      PROD H
ATOM   2804  CG  LYS P 218      16.616 -15.194 -14.754  1.00  0.00      PROD C
ATOM   2805  HG1 LYS P 218      17.721 -15.182 -14.638  1.00  0.00      PROD H
ATOM   2806  HG2 LYS P 218      16.158 -14.226 -15.051  1.00  0.00      PROD H
ATOM   2807  CD  LYS P 218      16.166 -16.176 -15.821  1.00  0.00      PROD C
ATOM   2808  HD1 LYS P 218      15.056 -16.116 -15.804  1.00  0.00      PROD H
ATOM   2809  HD2 LYS P 218      16.527 -17.213 -15.656  1.00  0.00      PROD H
ATOM   2810  CE  LYS P 218      16.645 -15.779 -17.241  1.00  0.00      PROD C
ATOM   2811  HE1 LYS P 218      16.338 -14.717 -17.361  1.00  0.00      PROD H
ATOM   2812  HE2 LYS P 218      16.226 -16.351 -18.096  1.00  0.00      PROD H
ATOM   2813  NZ  LYS P 218      18.063 -15.775 -17.353  1.00  0.00      PROD N
ATOM   2814  HZ1 LYS P 218      18.568 -15.505 -18.222  1.00  0.00      PROD H
ATOM   2815  HZ2 LYS P 218      18.458 -16.659 -16.973  1.00  0.00      PROD H
ATOM   2816  HZ3 LYS P 218      18.338 -15.044 -16.666  1.00  0.00      PROD H
ATOM   2817  C   LYS P 218      14.002 -15.767 -11.943  1.00  0.00      PROD C
ATOM   2818  O   LYS P 218      14.069 -15.072 -10.963  1.00  0.00      PROD O
ATOM   2819  N   LEU P 219      13.537 -16.975 -11.876  1.00  0.00      PROD N
ATOM   2820  HN  LEU P 219      13.726 -17.582 -12.644  1.00  0.00      PROD H
ATOM   2821  CA  LEU P 219      12.839 -17.543 -10.778  1.00  0.00      PROD C
ATOM   2822  HA  LEU P 219      12.130 -16.790 -10.465  1.00  0.00      PROD H
ATOM   2823  CB  LEU P 219      12.120 -18.881 -11.251  1.00  0.00      PROD C
ATOM   2824  HB1 LEU P 219      12.881 -19.586 -11.647  1.00  0.00      PROD H
ATOM   2825  HB2 LEU P 219      11.359 -18.486 -11.959  1.00  0.00      PROD H
ATOM   2826  CG  LEU P 219      11.387 -19.529 -10.103  1.00  0.00      PROD C
ATOM   2827  HG  LEU P 219      11.983 -19.669  -9.176  1.00  0.00      PROD H
ATOM   2828  CD1 LEU P 219      10.098 -18.746  -9.824  1.00  0.00      PROD C
ATOM   2829 HD11 LEU P 219      10.327 -17.858  -9.196  1.00  0.00      PROD H
ATOM   2830 HD12 LEU P 219       9.266 -19.258  -9.296  1.00  0.00      PROD H
ATOM   2831 HD13 LEU P 219       9.751 -18.345 -10.800  1.00  0.00      PROD H
ATOM   2832  CD2 LEU P 219      10.992 -20.958 -10.570  1.00  0.00      PROD C
ATOM   2833 HD21 LEU P 219      11.866 -21.629 -10.708  1.00  0.00      PROD H
ATOM   2834 HD22 LEU P 219      10.413 -20.785 -11.503  1.00  0.00      PROD H
ATOM   2835 HD23 LEU P 219      10.345 -21.536  -9.877  1.00  0.00      PROD H
ATOM   2836  C   LEU P 219      13.731 -17.714  -9.504  1.00  0.00      PROD C
ATOM   2837  O   LEU P 219      13.386 -17.319  -8.410  1.00  0.00      PROD O
ATOM   2838  N   TRP P 220      15.023 -18.160  -9.720  1.00  0.00      PROD N
ATOM   2839  HN  TRP P 220      15.312 -18.303 -10.664  1.00  0.00      PROD H
ATOM   2840  CA  TRP P 220      16.050 -18.227  -8.692  1.00  0.00      PROD C
ATOM   2841  HA  TRP P 220      15.588 -18.865  -7.954  1.00  0.00      PROD H
ATOM   2842  CB  TRP P 220      17.326 -18.867  -9.273  1.00  0.00      PROD C
ATOM   2843  HB1 TRP P 220      16.935 -19.602 -10.008  1.00  0.00      PROD H
ATOM   2844  HB2 TRP P 220      17.855 -19.427  -8.473  1.00  0.00      PROD H
ATOM   2845  CG  TRP P 220      18.304 -18.004 -10.065  1.00  0.00      PROD C
ATOM   2846  CD1 TRP P 220      18.523 -18.025 -11.389  1.00  0.00      PROD C
ATOM   2847  HD1 TRP P 220      17.951 -18.576 -12.121  1.00  0.00      PROD H
ATOM   2848  NE1 TRP P 220      19.547 -17.058 -11.693  1.00  0.00      PROD N
ATOM   2849  HE1 TRP P 220      19.928 -16.820 -12.559  1.00  0.00      PROD H
ATOM   2850  CE2 TRP P 220      20.144 -16.621 -10.479  1.00  0.00      PROD C
ATOM   2851  CD2 TRP P 220      19.279 -17.125  -9.512  1.00  0.00      PROD C
ATOM   2852  CE3 TRP P 220      19.614 -16.745  -8.167  1.00  0.00      PROD C
ATOM   2853  HE3 TRP P 220      19.114 -17.186  -7.317  1.00  0.00      PROD H
ATOM   2854  CZ3 TRP P 220      20.746 -16.041  -7.852  1.00  0.00      PROD C
ATOM   2855  HZ3 TRP P 220      20.950 -15.684  -6.853  1.00  0.00      PROD H
ATOM   2856  CZ2 TRP P 220      21.264 -15.800 -10.203  1.00  0.00      PROD C
ATOM   2857  HZ2 TRP P 220      21.894 -15.489 -11.022  1.00  0.00      PROD H
ATOM   2858  CH2 TRP P 220      21.559 -15.552  -8.864  1.00  0.00      PROD C
ATOM   2859  HH2 TRP P 220      22.252 -14.740  -8.697  1.00  0.00      PROD H
ATOM   2860  C   TRP P 220      16.278 -16.790  -8.137  1.00  0.00      PROD C
ATOM   2861  O   TRP P 220      16.383 -16.595  -6.916  1.00  0.00      PROD O
ATOM   2862  N   GLN P 221      16.394 -15.793  -9.001  1.00  0.00      PROD N
ATOM   2863  HN  GLN P 221      16.322 -16.054  -9.960  1.00  0.00      PROD H
ATOM   2864  CA  GLN P 221      16.595 -14.445  -8.685  1.00  0.00      PROD C
ATOM   2865  HA  GLN P 221      17.486 -14.356  -8.081  1.00  0.00      PROD H
ATOM   2866  CB  GLN P 221      16.838 -13.528  -9.869  1.00  0.00      PROD C
ATOM   2867  HB1 GLN P 221      16.967 -12.512  -9.439  1.00  0.00      PROD H
ATOM   2868  HB2 GLN P 221      16.081 -13.612 -10.678  1.00  0.00      PROD H
ATOM   2869  CG  GLN P 221      18.288 -13.721 -10.475  1.00  0.00      PROD C
ATOM   2870  HG1 GLN P 221      18.424 -14.804 -10.686  1.00  0.00      PROD H
ATOM   2871  HG2 GLN P 221      18.997 -13.399  -9.683  1.00  0.00      PROD H
ATOM   2872  CD  GLN P 221      18.534 -13.002 -11.798  1.00  0.00      PROD C
ATOM   2873  OE1 GLN P 221      19.318 -13.359 -12.648  1.00  0.00      PROD O
ATOM   2874  NE2 GLN P 221      17.601 -12.059 -12.117  1.00  0.00      PROD N
ATOM   2875 HE21 GLN P 221      17.623 -11.750 -13.068  1.00  0.00      PROD H
ATOM   2876 HE22 GLN P 221      16.886 -11.626 -11.568  1.00  0.00      PROD H
ATOM   2877  C   GLN P 221      15.530 -13.875  -7.724  1.00  0.00      PROD C
ATOM   2878  O   GLN P 221      15.828 -13.279  -6.685  1.00  0.00      PROD O
ATOM   2879  N   PHE P 222      14.224 -14.128  -8.025  1.00  0.00      PROD N
ATOM   2880  HN  PHE P 222      13.919 -14.594  -8.852  1.00  0.00      PROD H
ATOM   2881  CA  PHE P 222      13.017 -13.955  -7.183  1.00  0.00      PROD C
ATOM   2882  HA  PHE P 222      13.120 -12.941  -6.825  1.00  0.00      PROD H
ATOM   2883  CB  PHE P 222      11.747 -14.116  -8.110  1.00  0.00      PROD C
ATOM   2884  HB1 PHE P 222      11.842 -15.118  -8.580  1.00  0.00      PROD H
ATOM   2885  HB2 PHE P 222      11.753 -13.337  -8.903  1.00  0.00      PROD H
ATOM   2886  CG  PHE P 222      10.355 -14.053  -7.433  1.00  0.00      PROD C
ATOM   2887  CD1 PHE P 222       9.732 -12.848  -7.133  1.00  0.00      PROD C
ATOM   2888  HD1 PHE P 222      10.307 -11.937  -7.213  1.00  0.00      PROD H
ATOM   2889  CE1 PHE P 222       8.367 -12.800  -6.694  1.00  0.00      PROD C
ATOM   2890  HE1 PHE P 222       7.918 -11.858  -6.413  1.00  0.00      PROD H
ATOM   2891  CZ  PHE P 222       7.646 -14.008  -6.614  1.00  0.00      PROD C
ATOM   2892  HZ  PHE P 222       6.650 -14.052  -6.199  1.00  0.00      PROD H
ATOM   2893  CD2 PHE P 222       9.620 -15.235  -7.430  1.00  0.00      PROD C
ATOM   2894  HD2 PHE P 222      10.170 -16.127  -7.691  1.00  0.00      PROD H
ATOM   2895  CE2 PHE P 222       8.311 -15.180  -7.011  1.00  0.00      PROD C
ATOM   2896  HE2 PHE P 222       7.642 -16.020  -6.893  1.00  0.00      PROD H
ATOM   2897  C   PHE P 222      13.028 -14.824  -5.928  1.00  0.00      PROD C
ATOM   2898  O   PHE P 222      12.877 -14.276  -4.829  1.00  0.00      PROD O
ATOM   2899  N   ILE P 223      13.292 -16.151  -5.962  1.00  0.00      PROD N
ATOM   2900  HN  ILE P 223      13.492 -16.732  -6.748  1.00  0.00      PROD H
ATOM   2901  CA  ILE P 223      13.250 -16.870  -4.633  1.00  0.00      PROD C
ATOM   2902  HA  ILE P 223      12.332 -16.640  -4.113  1.00  0.00      PROD H
ATOM   2903  CB  ILE P 223      13.167 -18.383  -4.871  1.00  0.00      PROD C
ATOM   2904  HB  ILE P 223      13.957 -18.677  -5.595  1.00  0.00      PROD H
ATOM   2905  CG2 ILE P 223      13.424 -19.222  -3.527  1.00  0.00      PROD C
ATOM   2906 HG21 ILE P 223      12.954 -18.688  -2.674  1.00  0.00      PROD H
ATOM   2907 HG22 ILE P 223      14.482 -19.338  -3.208  1.00  0.00      PROD H
ATOM   2908 HG23 ILE P 223      12.959 -20.229  -3.466  1.00  0.00      PROD H
ATOM   2909  CG1 ILE P 223      11.794 -18.730  -5.385  1.00  0.00      PROD C
ATOM   2910 HG11 ILE P 223      11.674 -18.023  -6.234  1.00  0.00      PROD H
ATOM   2911 HG12 ILE P 223      11.089 -18.607  -4.536  1.00  0.00      PROD H
ATOM   2912  CD  ILE P 223      11.714 -20.152  -5.958  1.00  0.00      PROD C
ATOM   2913  HD1 ILE P 223      10.721 -20.295  -6.434  1.00  0.00      PROD H
ATOM   2914  HD2 ILE P 223      11.949 -20.948  -5.220  1.00  0.00      PROD H
ATOM   2915  HD3 ILE P 223      12.464 -20.304  -6.763  1.00  0.00      PROD H
ATOM   2916  C   ILE P 223      14.377 -16.466  -3.583  1.00  0.00      PROD C
ATOM   2917  O   ILE P 223      14.204 -16.397  -2.371  1.00  0.00      PROD O
ATOM   2918  N   ALA P 224      15.594 -16.406  -4.180  1.00  0.00      PROD N
ATOM   2919  HN  ALA P 224      15.720 -16.650  -5.138  1.00  0.00      PROD H
ATOM   2920  CA  ALA P 224      16.777 -16.125  -3.306  1.00  0.00      PROD C
ATOM   2921  HA  ALA P 224      16.984 -17.070  -2.825  1.00  0.00      PROD H
ATOM   2922  CB  ALA P 224      17.980 -15.873  -4.179  1.00  0.00      PROD C
ATOM   2923  HB1 ALA P 224      18.057 -16.874  -4.655  1.00  0.00      PROD H
ATOM   2924  HB2 ALA P 224      18.892 -15.639  -3.589  1.00  0.00      PROD H
ATOM   2925  HB3 ALA P 224      17.791 -15.068  -4.920  1.00  0.00      PROD H
ATOM   2926  C   ALA P 224      16.658 -14.849  -2.374  1.00  0.00      PROD C
ATOM   2927  O   ALA P 224      16.897 -14.859  -1.175  1.00  0.00      PROD O
ATOM   2928  N   ILE P 225      16.225 -13.774  -3.035  1.00  0.00      PROD N
ATOM   2929  HN  ILE P 225      16.102 -13.722  -4.023  1.00  0.00      PROD H
ATOM   2930  CA  ILE P 225      15.992 -12.527  -2.457  1.00  0.00      PROD C
ATOM   2931  HA  ILE P 225      16.847 -12.230  -1.868  1.00  0.00      PROD H
ATOM   2932  CB  ILE P 225      16.061 -11.438  -3.535  1.00  0.00      PROD C
ATOM   2933  HB  ILE P 225      16.925 -11.562  -4.222  1.00  0.00      PROD H
ATOM   2934  CG2 ILE P 225      14.797 -11.432  -4.467  1.00  0.00      PROD C
ATOM   2935 HG21 ILE P 225      13.844 -11.158  -3.966  1.00  0.00      PROD H
ATOM   2936 HG22 ILE P 225      14.583 -12.415  -4.940  1.00  0.00      PROD H
ATOM   2937 HG23 ILE P 225      15.059 -10.715  -5.274  1.00  0.00      PROD H
ATOM   2938  CG1 ILE P 225      16.344 -10.015  -2.881  1.00  0.00      PROD C
ATOM   2939 HG11 ILE P 225      17.347 -10.142  -2.419  1.00  0.00      PROD H
ATOM   2940 HG12 ILE P 225      15.547  -9.836  -2.128  1.00  0.00      PROD H
ATOM   2941  CD  ILE P 225      16.342  -8.808  -3.872  1.00  0.00      PROD C
ATOM   2942  HD1 ILE P 225      17.092  -9.059  -4.653  1.00  0.00      PROD H
ATOM   2943  HD2 ILE P 225      16.613  -7.827  -3.427  1.00  0.00      PROD H
ATOM   2944  HD3 ILE P 225      15.283  -8.724  -4.198  1.00  0.00      PROD H
ATOM   2945  C   ILE P 225      14.856 -12.513  -1.511  1.00  0.00      PROD C
ATOM   2946  O   ILE P 225      14.985 -11.875  -0.479  1.00  0.00      PROD O
ATOM   2947  N   ILE P 226      13.724 -13.206  -1.841  1.00  0.00      PROD N
ATOM   2948  HN  ILE P 226      13.690 -13.662  -2.727  1.00  0.00      PROD H
ATOM   2949  CA  ILE P 226      12.608 -13.319  -0.916  1.00  0.00      PROD C
ATOM   2950  HA  ILE P 226      12.316 -12.327  -0.606  1.00  0.00      PROD H
ATOM   2951  CB  ILE P 226      11.353 -13.995  -1.478  1.00  0.00      PROD C
ATOM   2952  HB  ILE P 226      11.689 -14.933  -1.969  1.00  0.00      PROD H
ATOM   2953  CG2 ILE P 226      10.389 -14.188  -0.304  1.00  0.00      PROD C
ATOM   2954 HG21 ILE P 226      10.684 -14.958   0.441  1.00  0.00      PROD H
ATOM   2955 HG22 ILE P 226       9.370 -14.467  -0.645  1.00  0.00      PROD H
ATOM   2956 HG23 ILE P 226      10.311 -13.260   0.304  1.00  0.00      PROD H
ATOM   2957  CG1 ILE P 226      10.755 -13.126  -2.592  1.00  0.00      PROD C
ATOM   2958 HG11 ILE P 226      11.489 -12.959  -3.409  1.00  0.00      PROD H
ATOM   2959 HG12 ILE P 226      10.535 -12.120  -2.175  1.00  0.00      PROD H
ATOM   2960  CD  ILE P 226       9.516 -13.770  -3.275  1.00  0.00      PROD C
ATOM   2961  HD1 ILE P 226       8.646 -13.794  -2.586  1.00  0.00      PROD H
ATOM   2962  HD2 ILE P 226       9.796 -14.836  -3.416  1.00  0.00      PROD H
ATOM   2963  HD3 ILE P 226       9.326 -13.329  -4.277  1.00  0.00      PROD H
ATOM   2964  C   ILE P 226      13.006 -14.033   0.355  1.00  0.00      PROD C
ATOM   2965  O   ILE P 226      12.789 -13.492   1.466  1.00  0.00      PROD O
ATOM   2966  N   GLY P 227      13.706 -15.171   0.140  1.00  0.00      PROD N
ATOM   2967  HN  GLY P 227      13.882 -15.390  -0.816  1.00  0.00      PROD H
ATOM   2968  CA  GLY P 227      14.447 -15.869   1.276  1.00  0.00      PROD C
ATOM   2969  HA1 GLY P 227      15.036 -16.606   0.751  1.00  0.00      PROD H
ATOM   2970  HA2 GLY P 227      13.732 -16.226   2.002  1.00  0.00      PROD H
ATOM   2971  C   GLY P 227      15.437 -14.996   2.066  1.00  0.00      PROD C
ATOM   2972  O   GLY P 227      15.285 -14.977   3.287  1.00  0.00      PROD O
ATOM   2973  N   MET P 228      16.364 -14.323   1.467  1.00  0.00      PROD N
ATOM   2974  HN  MET P 228      16.507 -14.503   0.497  1.00  0.00      PROD H
ATOM   2975  CA  MET P 228      17.284 -13.450   2.147  1.00  0.00      PROD C
ATOM   2976  HA  MET P 228      17.650 -13.910   3.053  1.00  0.00      PROD H
ATOM   2977  CB  MET P 228      18.359 -12.945   1.299  1.00  0.00      PROD C
ATOM   2978  HB1 MET P 228      18.862 -12.067   1.756  1.00  0.00      PROD H
ATOM   2979  HB2 MET P 228      17.884 -12.630   0.345  1.00  0.00      PROD H
ATOM   2980  CG  MET P 228      19.464 -13.978   1.040  1.00  0.00      PROD C
ATOM   2981  HG1 MET P 228      19.012 -14.859   0.537  1.00  0.00      PROD H
ATOM   2982  HG2 MET P 228      19.867 -14.326   2.015  1.00  0.00      PROD H
ATOM   2983  SD  MET P 228      20.673 -13.348  -0.112  1.00  0.00      PROD S
ATOM   2984  CE  MET P 228      20.423 -14.603  -1.363  1.00  0.00      PROD C
ATOM   2985  HE1 MET P 228      20.919 -15.520  -0.980  1.00  0.00      PROD H
ATOM   2986  HE2 MET P 228      20.810 -14.326  -2.367  1.00  0.00      PROD H
ATOM   2987  HE3 MET P 228      19.333 -14.671  -1.567  1.00  0.00      PROD H
ATOM   2988  C   MET P 228      16.651 -12.220   2.747  1.00  0.00      PROD C
ATOM   2989  O   MET P 228      16.912 -11.846   3.887  1.00  0.00      PROD O
ATOM   2990  N   GLY P 229      15.803 -11.500   1.941  1.00  0.00      PROD N
ATOM   2991  HN  GLY P 229      15.562 -11.820   1.028  1.00  0.00      PROD H
ATOM   2992  CA  GLY P 229      15.267 -10.244   2.427  1.00  0.00      PROD C
ATOM   2993  HA1 GLY P 229      14.654  -9.795   1.659  1.00  0.00      PROD H
ATOM   2994  HA2 GLY P 229      16.126  -9.681   2.759  1.00  0.00      PROD H
ATOM   2995  C   GLY P 229      14.412 -10.231   3.639  1.00  0.00      PROD C
ATOM   2996  O   GLY P 229      14.469  -9.327   4.464  1.00  0.00      PROD O
ATOM   2997  N   ILE P 230      13.690 -11.348   3.854  1.00  0.00      PROD N
ATOM   2998  HN  ILE P 230      13.571 -12.117   3.231  1.00  0.00      PROD H
ATOM   2999  CA  ILE P 230      12.992 -11.574   5.097  1.00  0.00      PROD C
ATOM   3000  HA  ILE P 230      12.538 -10.621   5.325  1.00  0.00      PROD H
ATOM   3001  CB  ILE P 230      11.964 -12.676   5.037  1.00  0.00      PROD C
ATOM   3002  HB  ILE P 230      12.428 -13.612   4.661  1.00  0.00      PROD H
ATOM   3003  CG2 ILE P 230      11.471 -13.057   6.425  1.00  0.00      PROD C
ATOM   3004 HG21 ILE P 230      12.134 -13.708   7.034  1.00  0.00      PROD H
ATOM   3005 HG22 ILE P 230      10.722 -13.793   6.062  1.00  0.00      PROD H
ATOM   3006 HG23 ILE P 230      10.902 -12.250   6.934  1.00  0.00      PROD H
ATOM   3007  CG1 ILE P 230      10.817 -12.319   4.038  1.00  0.00      PROD C
ATOM   3008 HG11 ILE P 230      10.022 -13.080   4.190  1.00  0.00      PROD H
ATOM   3009 HG12 ILE P 230      11.224 -12.431   3.011  1.00  0.00      PROD H
ATOM   3010  CD  ILE P 230      10.105 -10.995   4.213  1.00  0.00      PROD C
ATOM   3011  HD1 ILE P 230       9.555 -10.937   5.176  1.00  0.00      PROD H
ATOM   3012  HD2 ILE P 230       9.422 -10.964   3.337  1.00  0.00      PROD H
ATOM   3013  HD3 ILE P 230      10.805 -10.132   4.226  1.00  0.00      PROD H
ATOM   3014  C   ILE P 230      13.944 -11.923   6.310  1.00  0.00      PROD C
ATOM   3015  O   ILE P 230      13.783 -11.332   7.415  1.00  0.00      PROD O
ATOM   3016  N   SER P 231      15.013 -12.744   6.084  1.00  0.00      PROD N
ATOM   3017  HN  SER P 231      15.162 -13.121   5.173  1.00  0.00      PROD H
ATOM   3018  CA  SER P 231      16.060 -13.121   7.034  1.00  0.00      PROD C
ATOM   3019  HA  SER P 231      15.527 -13.542   7.874  1.00  0.00      PROD H
ATOM   3020  CB  SER P 231      17.012 -14.191   6.558  1.00  0.00      PROD C
ATOM   3021  HB1 SER P 231      17.603 -14.496   7.448  1.00  0.00      PROD H
ATOM   3022  HB2 SER P 231      17.570 -13.833   5.666  1.00  0.00      PROD H
ATOM   3023  OG  SER P 231      16.432 -15.460   6.183  1.00  0.00      PROD O
ATOM   3024  HG1 SER P 231      16.204 -15.341   5.258  1.00  0.00      PROD H
ATOM   3025  C   SER P 231      16.795 -11.936   7.555  1.00  0.00      PROD C
ATOM   3026  O   SER P 231      17.268 -11.887   8.707  1.00  0.00      PROD O
ATOM   3027  N   ALA P 232      16.964 -10.852   6.714  1.00  0.00      PROD N
ATOM   3028  HN  ALA P 232      16.809 -11.091   5.759  1.00  0.00      PROD H
ATOM   3029  CA  ALA P 232      17.448  -9.483   7.044  1.00  0.00      PROD C
ATOM   3030  HA  ALA P 232      18.359  -9.514   7.623  1.00  0.00      PROD H
ATOM   3031  CB  ALA P 232      17.647  -8.680   5.737  1.00  0.00      PROD C
ATOM   3032  HB1 ALA P 232      17.997  -7.644   5.936  1.00  0.00      PROD H
ATOM   3033  HB2 ALA P 232      16.662  -8.643   5.224  1.00  0.00      PROD H
ATOM   3034  HB3 ALA P 232      18.409  -9.254   5.167  1.00  0.00      PROD H
ATOM   3035  C   ALA P 232      16.469  -8.739   7.972  1.00  0.00      PROD C
ATOM   3036  O   ALA P 232      16.862  -8.128   9.010  1.00  0.00      PROD O
ATOM   3037  N   VAL P 233      15.115  -8.589   7.759  1.00  0.00      PROD N
ATOM   3038  HN  VAL P 233      14.611  -8.967   6.986  1.00  0.00      PROD H
ATOM   3039  CA  VAL P 233      14.127  -8.043   8.728  1.00  0.00      PROD C
ATOM   3040  HA  VAL P 233      14.483  -7.048   8.950  1.00  0.00      PROD H
ATOM   3041  CB  VAL P 233      12.760  -7.969   8.066  1.00  0.00      PROD C
ATOM   3042  HB  VAL P 233      12.605  -8.930   7.530  1.00  0.00      PROD H
ATOM   3043  CG1 VAL P 233      11.589  -7.838   9.060  1.00  0.00      PROD C
ATOM   3044 HG11 VAL P 233      10.597  -7.688   8.583  1.00  0.00      PROD H
ATOM   3045 HG12 VAL P 233      11.753  -6.892   9.619  1.00  0.00      PROD H
ATOM   3046 HG13 VAL P 233      11.613  -8.729   9.723  1.00  0.00      PROD H
ATOM   3047  CG2 VAL P 233      12.805  -6.943   6.875  1.00  0.00      PROD C
ATOM   3048 HG21 VAL P 233      13.100  -7.375   5.895  1.00  0.00      PROD H
ATOM   3049 HG22 VAL P 233      13.453  -6.094   7.183  1.00  0.00      PROD H
ATOM   3050 HG23 VAL P 233      11.792  -6.491   6.828  1.00  0.00      PROD H
ATOM   3051  C   VAL P 233      14.213  -8.779  10.086  1.00  0.00      PROD C
ATOM   3052  O   VAL P 233      14.210  -8.075  11.111  1.00  0.00      PROD O
ATOM   3053  N   VAL P 234      14.367 -10.134  10.117  1.00  0.00      PROD N
ATOM   3054  HN  VAL P 234      14.365 -10.626   9.250  1.00  0.00      PROD H
ATOM   3055  CA  VAL P 234      14.620 -10.968  11.295  1.00  0.00      PROD C
ATOM   3056  HA  VAL P 234      13.773 -10.712  11.914  1.00  0.00      PROD H
ATOM   3057  CB  VAL P 234      14.726 -12.556  10.966  1.00  0.00      PROD C
ATOM   3058  HB  VAL P 234      15.499 -12.612  10.170  1.00  0.00      PROD H
ATOM   3059  CG1 VAL P 234      15.272 -13.260  12.220  1.00  0.00      PROD C
ATOM   3060 HG11 VAL P 234      15.574 -14.323  12.105  1.00  0.00      PROD H
ATOM   3061 HG12 VAL P 234      14.445 -13.232  12.961  1.00  0.00      PROD H
ATOM   3062 HG13 VAL P 234      16.242 -12.835  12.557  1.00  0.00      PROD H
ATOM   3063  CG2 VAL P 234      13.370 -13.166  10.441  1.00  0.00      PROD C
ATOM   3064 HG21 VAL P 234      12.582 -12.620  11.002  1.00  0.00      PROD H
ATOM   3065 HG22 VAL P 234      13.353 -14.276  10.403  1.00  0.00      PROD H
ATOM   3066 HG23 VAL P 234      13.255 -12.826   9.389  1.00  0.00      PROD H
ATOM   3067  C   VAL P 234      15.836 -10.411  12.069  1.00  0.00      PROD C
ATOM   3068  O   VAL P 234      15.856 -10.183  13.281  1.00  0.00      PROD O
ATOM   3069  N   LEU P 235      16.922 -10.086  11.353  1.00  0.00      PROD N
ATOM   3070  HN  LEU P 235      17.008 -10.185  10.364  1.00  0.00      PROD H
ATOM   3071  CA  LEU P 235      18.103  -9.467  11.973  1.00  0.00      PROD C
ATOM   3072  HA  LEU P 235      18.400 -10.135  12.767  1.00  0.00      PROD H
ATOM   3073  CB  LEU P 235      19.349  -9.510  11.021  1.00  0.00      PROD C
ATOM   3074  HB1 LEU P 235      20.251  -9.075  11.499  1.00  0.00      PROD H
ATOM   3075  HB2 LEU P 235      19.242  -8.734  10.233  1.00  0.00      PROD H
ATOM   3076  CG  LEU P 235      19.851 -10.870  10.588  1.00  0.00      PROD C
ATOM   3077  HG  LEU P 235      19.110 -11.562  10.133  1.00  0.00      PROD H
ATOM   3078  CD1 LEU P 235      20.840 -10.666   9.422  1.00  0.00      PROD C
ATOM   3079 HD11 LEU P 235      20.361 -10.214   8.527  1.00  0.00      PROD H
ATOM   3080 HD12 LEU P 235      21.202 -11.673   9.127  1.00  0.00      PROD H
ATOM   3081 HD13 LEU P 235      21.710 -10.066   9.763  1.00  0.00      PROD H
ATOM   3082  CD2 LEU P 235      20.404 -11.590  11.782  1.00  0.00      PROD C
ATOM   3083 HD21 LEU P 235      20.731 -12.625  11.544  1.00  0.00      PROD H
ATOM   3084 HD22 LEU P 235      19.612 -11.831  12.523  1.00  0.00      PROD H
ATOM   3085 HD23 LEU P 235      21.135 -11.054  12.425  1.00  0.00      PROD H
ATOM   3086  C   LEU P 235      17.824  -8.148  12.632  1.00  0.00      PROD C
ATOM   3087  O   LEU P 235      18.209  -7.846  13.723  1.00  0.00      PROD O
ATOM   3088  N   LEU P 236      17.078  -7.222  11.989  1.00  0.00      PROD N
ATOM   3089  HN  LEU P 236      16.708  -7.390  11.079  1.00  0.00      PROD H
ATOM   3090  CA  LEU P 236      16.800  -5.907  12.567  1.00  0.00      PROD C
ATOM   3091  HA  LEU P 236      17.723  -5.503  12.955  1.00  0.00      PROD H
ATOM   3092  CB  LEU P 236      16.057  -5.115  11.421  1.00  0.00      PROD C
ATOM   3093  HB1 LEU P 236      15.945  -4.055  11.735  1.00  0.00      PROD H
ATOM   3094  HB2 LEU P 236      15.074  -5.539  11.125  1.00  0.00      PROD H
ATOM   3095  CG  LEU P 236      16.874  -5.088  10.060  1.00  0.00      PROD C
ATOM   3096  HG  LEU P 236      16.718  -6.112   9.658  1.00  0.00      PROD H
ATOM   3097  CD1 LEU P 236      16.168  -4.172   9.060  1.00  0.00      PROD C
ATOM   3098 HD11 LEU P 236      16.768  -4.070   8.130  1.00  0.00      PROD H
ATOM   3099 HD12 LEU P 236      16.200  -3.140   9.468  1.00  0.00      PROD H
ATOM   3100 HD13 LEU P 236      15.114  -4.479   8.889  1.00  0.00      PROD H
ATOM   3101  CD2 LEU P 236      18.328  -4.792  10.228  1.00  0.00      PROD C
ATOM   3102 HD21 LEU P 236      18.887  -4.659   9.277  1.00  0.00      PROD H
ATOM   3103 HD22 LEU P 236      18.830  -5.589  10.817  1.00  0.00      PROD H
ATOM   3104 HD23 LEU P 236      18.495  -3.836  10.769  1.00  0.00      PROD H
ATOM   3105  C   LEU P 236      15.873  -5.976  13.740  1.00  0.00      PROD C
ATOM   3106  O   LEU P 236      15.827  -5.085  14.576  1.00  0.00      PROD O
ATOM   3107  N   ILE P 237      15.028  -7.000  13.837  1.00  0.00      PROD N
ATOM   3108  HN  ILE P 237      15.099  -7.636  13.073  1.00  0.00      PROD H
ATOM   3109  CA  ILE P 237      14.343  -7.221  15.087  1.00  0.00      PROD C
ATOM   3110  HA  ILE P 237      13.949  -6.260  15.385  1.00  0.00      PROD H
ATOM   3111  CB  ILE P 237      13.167  -8.119  14.932  1.00  0.00      PROD C
ATOM   3112  HB  ILE P 237      13.560  -9.062  14.497  1.00  0.00      PROD H
ATOM   3113  CG2 ILE P 237      12.636  -8.531  16.299  1.00  0.00      PROD C
ATOM   3114 HG21 ILE P 237      11.773  -9.230  16.287  1.00  0.00      PROD H
ATOM   3115 HG22 ILE P 237      12.287  -7.711  16.962  1.00  0.00      PROD H
ATOM   3116 HG23 ILE P 237      13.387  -9.170  16.812  1.00  0.00      PROD H
ATOM   3117  CG1 ILE P 237      12.059  -7.464  14.026  1.00  0.00      PROD C
ATOM   3118 HG11 ILE P 237      11.367  -8.316  13.855  1.00  0.00      PROD H
ATOM   3119 HG12 ILE P 237      12.470  -7.141  13.045  1.00  0.00      PROD H
ATOM   3120  CD  ILE P 237      11.276  -6.269  14.622  1.00  0.00      PROD C
ATOM   3121  HD1 ILE P 237      10.540  -6.539  15.410  1.00  0.00      PROD H
ATOM   3122  HD2 ILE P 237      10.685  -5.746  13.841  1.00  0.00      PROD H
ATOM   3123  HD3 ILE P 237      12.028  -5.536  14.985  1.00  0.00      PROD H
ATOM   3124  C   ILE P 237      15.314  -7.543  16.190  1.00  0.00      PROD C
ATOM   3125  O   ILE P 237      15.287  -7.024  17.281  1.00  0.00      PROD O
ATOM   3126  N   LEU P 238      16.237  -8.514  15.911  1.00  0.00      PROD N
ATOM   3127  HN  LEU P 238      16.259  -8.916  14.999  1.00  0.00      PROD H
ATOM   3128  CA  LEU P 238      17.366  -8.851  16.838  1.00  0.00      PROD C
ATOM   3129  HA  LEU P 238      16.964  -9.071  17.816  1.00  0.00      PROD H
ATOM   3130  CB  LEU P 238      17.996 -10.148  16.385  1.00  0.00      PROD C
ATOM   3131  HB1 LEU P 238      18.814 -10.487  17.056  1.00  0.00      PROD H
ATOM   3132  HB2 LEU P 238      18.532 -10.114  15.413  1.00  0.00      PROD H
ATOM   3133  CG  LEU P 238      16.983 -11.366  16.282  1.00  0.00      PROD C
ATOM   3134  HG  LEU P 238      16.286 -11.133  15.449  1.00  0.00      PROD H
ATOM   3135  CD1 LEU P 238      17.725 -12.656  16.059  1.00  0.00      PROD C
ATOM   3136 HD11 LEU P 238      16.925 -13.427  16.062  1.00  0.00      PROD H
ATOM   3137 HD12 LEU P 238      18.304 -13.033  16.929  1.00  0.00      PROD H
ATOM   3138 HD13 LEU P 238      18.201 -12.730  15.058  1.00  0.00      PROD H
ATOM   3139  CD2 LEU P 238      16.131 -11.672  17.531  1.00  0.00      PROD C
ATOM   3140 HD21 LEU P 238      15.519 -12.599  17.567  1.00  0.00      PROD H
ATOM   3141 HD22 LEU P 238      15.488 -10.827  17.858  1.00  0.00      PROD H
ATOM   3142 HD23 LEU P 238      16.803 -11.702  18.415  1.00  0.00      PROD H
ATOM   3143  C   LEU P 238      18.396  -7.739  17.164  1.00  0.00      PROD C
ATOM   3144  O   LEU P 238      19.249  -7.877  17.992  1.00  0.00      PROD O
ATOM   3145  N   ALA P 239      18.267  -6.550  16.568  1.00  0.00      PROD N
ATOM   3146  HN  ALA P 239      17.543  -6.369  15.907  1.00  0.00      PROD H
ATOM   3147  CA  ALA P 239      19.229  -5.451  16.784  1.00  0.00      PROD C
ATOM   3148  HA  ALA P 239      20.230  -5.805  16.984  1.00  0.00      PROD H
ATOM   3149  CB  ALA P 239      19.313  -4.650  15.491  1.00  0.00      PROD C
ATOM   3150  HB1 ALA P 239      19.854  -3.694  15.658  1.00  0.00      PROD H
ATOM   3151  HB2 ALA P 239      18.263  -4.425  15.206  1.00  0.00      PROD H
ATOM   3152  HB3 ALA P 239      19.795  -5.118  14.607  1.00  0.00      PROD H
ATOM   3153  C   ALA P 239      18.795  -4.550  17.929  1.00  0.00      PROD C
ATOM   3154  O   ALA P 239      19.544  -3.704  18.424  1.00  0.00      PROD O
ATOM   3155  N   GLU P 240      17.562  -4.771  18.463  1.00  0.00      PROD N
ATOM   3156  HN  GLU P 240      17.051  -5.590  18.216  1.00  0.00      PROD H
ATOM   3157  CA  GLU P 240      17.184  -3.934  19.582  1.00  0.00      PROD C
ATOM   3158  HA  GLU P 240      18.046  -3.628  20.156  1.00  0.00      PROD H
ATOM   3159  CB  GLU P 240      16.450  -2.601  19.136  1.00  0.00      PROD C
ATOM   3160  HB1 GLU P 240      15.677  -3.093  18.507  1.00  0.00      PROD H
ATOM   3161  HB2 GLU P 240      17.175  -2.054  18.497  1.00  0.00      PROD H
ATOM   3162  CG  GLU P 240      15.898  -1.743  20.328  1.00  0.00      PROD C
ATOM   3163  HG1 GLU P 240      16.691  -1.491  21.064  1.00  0.00      PROD H
ATOM   3164  HG2 GLU P 240      15.227  -2.396  20.927  1.00  0.00      PROD H
ATOM   3165  CD  GLU P 240      15.333  -0.497  19.764  1.00  0.00      PROD C
ATOM   3166  OE1 GLU P 240      16.062   0.530  19.688  1.00  0.00      PROD O
ATOM   3167  OE2 GLU P 240      14.129  -0.529  19.381  1.00  0.00      PROD O
ATOM   3168  C   GLU P 240      16.337  -4.792  20.542  1.00  0.00      PROD C
ATOM   3169  O   GLU P 240      15.337  -5.388  20.120  1.00  0.00      PROD O
ATOM   3170  N   PRO P 241      16.620  -5.053  21.884  1.00  0.00      PROD N
ATOM   3171  CD  PRO P 241      17.743  -4.498  22.615  1.00  0.00      PROD C
ATOM   3172  HD1 PRO P 241      18.142  -3.517  22.278  1.00  0.00      PROD H
ATOM   3173  HD2 PRO P 241      18.661  -5.122  22.585  1.00  0.00      PROD H
ATOM   3174  CA  PRO P 241      15.667  -5.705  22.717  1.00  0.00      PROD C
ATOM   3175  HA  PRO P 241      15.496  -6.731  22.425  1.00  0.00      PROD H
ATOM   3176  CB  PRO P 241      16.306  -5.823  24.114  1.00  0.00      PROD C
ATOM   3177  HB1 PRO P 241      16.794  -6.820  24.169  1.00  0.00      PROD H
ATOM   3178  HB2 PRO P 241      15.574  -5.727  24.944  1.00  0.00      PROD H
ATOM   3179  CG  PRO P 241      17.379  -4.697  24.101  1.00  0.00      PROD C
ATOM   3180  HG1 PRO P 241      16.941  -3.744  24.470  1.00  0.00      PROD H
ATOM   3181  HG2 PRO P 241      18.362  -4.769  24.614  1.00  0.00      PROD H
ATOM   3182  C   PRO P 241      14.289  -5.125  22.749  1.00  0.00      PROD C
ATOM   3183  O   PRO P 241      13.330  -5.867  22.832  1.00  0.00      PROD O
ATOM   3184  N   TYR P 242      14.078  -3.756  22.727  1.00  0.00      PROD N
ATOM   3185  HN  TYR P 242      14.891  -3.179  22.731  1.00  0.00      PROD H
ATOM   3186  CA  TYR P 242      12.700  -3.268  22.867  1.00  0.00      PROD C
ATOM   3187  HA  TYR P 242      12.213  -3.616  23.766  1.00  0.00      PROD H
ATOM   3188  CB  TYR P 242      12.846  -1.687  22.970  1.00  0.00      PROD C
ATOM   3189  HB1 TYR P 242      11.887  -1.198  23.245  1.00  0.00      PROD H
ATOM   3190  HB2 TYR P 242      13.135  -1.406  21.935  1.00  0.00      PROD H
ATOM   3191  CG  TYR P 242      13.899  -1.336  24.047  1.00  0.00      PROD C
ATOM   3192  CD1 TYR P 242      13.963  -2.008  25.285  1.00  0.00      PROD C
ATOM   3193  HD1 TYR P 242      13.335  -2.861  25.500  1.00  0.00      PROD H
ATOM   3194  CE1 TYR P 242      15.029  -1.679  26.216  1.00  0.00      PROD C
ATOM   3195  HE1 TYR P 242      15.030  -2.281  27.112  1.00  0.00      PROD H
ATOM   3196  CZ  TYR P 242      15.850  -0.640  25.956  1.00  0.00      PROD C
ATOM   3197  OH  TYR P 242      16.818  -0.230  26.917  1.00  0.00      PROD O
ATOM   3198  HH  TYR P 242      16.574  -0.515  27.801  1.00  0.00      PROD H
ATOM   3199  CD2 TYR P 242      14.801  -0.240  23.842  1.00  0.00      PROD C
ATOM   3200  HD2 TYR P 242      14.647   0.437  23.015  1.00  0.00      PROD H
ATOM   3201  CE2 TYR P 242      15.741   0.067  24.761  1.00  0.00      PROD C
ATOM   3202  HE2 TYR P 242      16.210   1.029  24.614  1.00  0.00      PROD H
ATOM   3203  C   TYR P 242      11.797  -3.668  21.724  1.00  0.00      PROD C
ATOM   3204  O   TYR P 242      10.585  -3.812  21.841  1.00  0.00      PROD O
ATOM   3205  N   ARG P 243      12.377  -3.946  20.502  1.00  0.00      PROD N
ATOM   3206  HN  ARG P 243      13.323  -3.871  20.198  1.00  0.00      PROD H
ATOM   3207  CA  ARG P 243      11.655  -4.543  19.396  1.00  0.00      PROD C
ATOM   3208  HA  ARG P 243      10.734  -4.041  19.140  1.00  0.00      PROD H
ATOM   3209  CB  ARG P 243      12.455  -4.604  18.038  1.00  0.00      PROD C
ATOM   3210  HB1 ARG P 243      11.862  -5.111  17.247  1.00  0.00      PROD H
ATOM   3211  HB2 ARG P 243      13.384  -5.197  18.180  1.00  0.00      PROD H
ATOM   3212  CG  ARG P 243      12.863  -3.200  17.548  1.00  0.00      PROD C
ATOM   3213  HG1 ARG P 243      13.264  -2.548  18.353  1.00  0.00      PROD H
ATOM   3214  HG2 ARG P 243      11.962  -2.699  17.135  1.00  0.00      PROD H
ATOM   3215  CD  ARG P 243      13.809  -3.211  16.298  1.00  0.00      PROD C
ATOM   3216  HD1 ARG P 243      13.272  -3.546  15.385  1.00  0.00      PROD H
ATOM   3217  HD2 ARG P 243      14.607  -3.983  16.306  1.00  0.00      PROD H
ATOM   3218  NE  ARG P 243      14.249  -1.814  16.135  1.00  0.00      PROD N
ATOM   3219  HE  ARG P 243      14.000  -1.069  16.753  1.00  0.00      PROD H
ATOM   3220  CZ  ARG P 243      15.210  -1.411  15.309  1.00  0.00      PROD C
ATOM   3221  NH1 ARG P 243      15.825  -2.263  14.497  1.00  0.00      PROD N
ATOM   3222 HH11 ARG P 243      15.958  -3.241  14.655  1.00  0.00      PROD H
ATOM   3223 HH12 ARG P 243      16.600  -1.922  13.965  1.00  0.00      PROD H
ATOM   3224  NH2 ARG P 243      15.709  -0.216  15.395  1.00  0.00      PROD N
ATOM   3225 HH21 ARG P 243      16.338   0.236  14.762  1.00  0.00      PROD H
ATOM   3226 HH22 ARG P 243      15.388   0.315  16.179  1.00  0.00      PROD H
ATOM   3227  C   ARG P 243      11.231  -5.972  19.757  1.00  0.00      PROD C
ATOM   3228  O   ARG P 243      10.093  -6.304  19.371  1.00  0.00      PROD O
ATOM   3229  N   ILE P 244      12.061  -6.769  20.369  1.00  0.00      PROD N
ATOM   3230  HN  ILE P 244      12.985  -6.431  20.527  1.00  0.00      PROD H
ATOM   3231  CA  ILE P 244      11.772  -8.176  20.803  1.00  0.00      PROD C
ATOM   3232  HA  ILE P 244      11.473  -8.813  19.984  1.00  0.00      PROD H
ATOM   3233  CB  ILE P 244      13.006  -8.877  21.302  1.00  0.00      PROD C
ATOM   3234  HB  ILE P 244      13.459  -8.249  22.098  1.00  0.00      PROD H
ATOM   3235  CG2 ILE P 244      12.581 -10.281  21.882  1.00  0.00      PROD C
ATOM   3236 HG21 ILE P 244      11.948 -10.874  21.188  1.00  0.00      PROD H
ATOM   3237 HG22 ILE P 244      11.975 -10.212  22.811  1.00  0.00      PROD H
ATOM   3238 HG23 ILE P 244      13.442 -10.965  22.038  1.00  0.00      PROD H
ATOM   3239  CG1 ILE P 244      13.974  -9.101  20.154  1.00  0.00      PROD C
ATOM   3240 HG11 ILE P 244      13.831  -8.294  19.404  1.00  0.00      PROD H
ATOM   3241 HG12 ILE P 244      13.632 -10.024  19.640  1.00  0.00      PROD H
ATOM   3242  CD  ILE P 244      15.412  -9.373  20.668  1.00  0.00      PROD C
ATOM   3243  HD1 ILE P 244      15.931  -8.426  20.931  1.00  0.00      PROD H
ATOM   3244  HD2 ILE P 244      16.052 -10.001  20.012  1.00  0.00      PROD H
ATOM   3245  HD3 ILE P 244      15.224  -9.878  21.639  1.00  0.00      PROD H
ATOM   3246  C   ILE P 244      10.730  -8.169  21.937  1.00  0.00      PROD C
ATOM   3247  O   ILE P 244       9.900  -9.049  22.036  1.00  0.00      PROD O
ATOM   3248  N   ARG P 245      10.710  -7.210  22.892  1.00  0.00      PROD N
ATOM   3249  HN  ARG P 245      11.490  -6.596  22.805  1.00  0.00      PROD H
ATOM   3250  CA  ARG P 245       9.668  -6.984  23.862  1.00  0.00      PROD C
ATOM   3251  HA  ARG P 245       9.667  -7.866  24.486  1.00  0.00      PROD H
ATOM   3252  CB  ARG P 245       9.925  -5.822  24.882  1.00  0.00      PROD C
ATOM   3253  HB1 ARG P 245       9.069  -5.833  25.590  1.00  0.00      PROD H
ATOM   3254  HB2 ARG P 245       9.933  -4.883  24.289  1.00  0.00      PROD H
ATOM   3255  CG  ARG P 245      11.192  -6.001  25.806  1.00  0.00      PROD C
ATOM   3256  HG1 ARG P 245      11.265  -4.989  26.259  1.00  0.00      PROD H
ATOM   3257  HG2 ARG P 245      12.099  -6.107  25.174  1.00  0.00      PROD H
ATOM   3258  CD  ARG P 245      11.233  -7.116  26.810  1.00  0.00      PROD C
ATOM   3259  HD1 ARG P 245      12.253  -7.251  27.229  1.00  0.00      PROD H
ATOM   3260  HD2 ARG P 245      10.907  -8.086  26.377  1.00  0.00      PROD H
ATOM   3261  NE  ARG P 245      10.214  -6.794  27.811  1.00  0.00      PROD N
ATOM   3262  HE  ARG P 245       9.733  -5.919  27.865  1.00  0.00      PROD H
ATOM   3263  CZ  ARG P 245       9.692  -7.688  28.609  1.00  0.00      PROD C
ATOM   3264  NH1 ARG P 245      10.215  -8.877  28.841  1.00  0.00      PROD N
ATOM   3265 HH11 ARG P 245      10.915  -9.185  28.196  1.00  0.00      PROD H
ATOM   3266 HH12 ARG P 245       9.647  -9.582  29.266  1.00  0.00      PROD H
ATOM   3267  NH2 ARG P 245       8.547  -7.436  29.298  1.00  0.00      PROD N
ATOM   3268 HH21 ARG P 245       8.293  -6.548  29.681  1.00  0.00      PROD H
ATOM   3269 HH22 ARG P 245       8.087  -8.155  29.819  1.00  0.00      PROD H
ATOM   3270  C   ARG P 245       8.309  -6.841  23.224  1.00  0.00      PROD C
ATOM   3271  O   ARG P 245       7.299  -7.470  23.630  1.00  0.00      PROD O
ATOM   3272  N   ARG P 246       8.202  -5.949  22.231  1.00  0.00      PROD N
ATOM   3273  HN  ARG P 246       8.905  -5.268  22.043  1.00  0.00      PROD H
ATOM   3274  CA  ARG P 246       7.016  -5.835  21.360  1.00  0.00      PROD C
ATOM   3275  HA  ARG P 246       6.211  -5.609  22.044  1.00  0.00      PROD H
ATOM   3276  CB  ARG P 246       7.201  -4.703  20.318  1.00  0.00      PROD C
ATOM   3277  HB1 ARG P 246       6.355  -4.754  19.601  1.00  0.00      PROD H
ATOM   3278  HB2 ARG P 246       8.076  -4.810  19.642  1.00  0.00      PROD H
ATOM   3279  CG  ARG P 246       7.225  -3.313  20.999  1.00  0.00      PROD C
ATOM   3280  HG1 ARG P 246       8.144  -3.177  21.608  1.00  0.00      PROD H
ATOM   3281  HG2 ARG P 246       6.366  -3.334  21.704  1.00  0.00      PROD H
ATOM   3282  CD  ARG P 246       6.991  -2.166  20.045  1.00  0.00      PROD C
ATOM   3283  HD1 ARG P 246       6.827  -1.230  20.622  1.00  0.00      PROD H
ATOM   3284  HD2 ARG P 246       6.115  -2.242  19.366  1.00  0.00      PROD H
ATOM   3285  NE  ARG P 246       8.151  -2.176  19.151  1.00  0.00      PROD N
ATOM   3286  HE  ARG P 246       8.140  -2.560  18.228  1.00  0.00      PROD H
ATOM   3287  CZ  ARG P 246       9.296  -1.473  19.273  1.00  0.00      PROD C
ATOM   3288  NH1 ARG P 246       9.499  -0.735  20.361  1.00  0.00      PROD N
ATOM   3289 HH11 ARG P 246       8.864  -0.846  21.126  1.00  0.00      PROD H
ATOM   3290 HH12 ARG P 246      10.332  -0.236  20.597  1.00  0.00      PROD H
ATOM   3291  NH2 ARG P 246      10.180  -1.585  18.340  1.00  0.00      PROD N
ATOM   3292 HH21 ARG P 246      10.104  -2.357  17.709  1.00  0.00      PROD H
ATOM   3293 HH22 ARG P 246      10.930  -0.931  18.234  1.00  0.00      PROD H
ATOM   3294  C   ARG P 246       6.574  -7.120  20.700  1.00  0.00      PROD C
ATOM   3295  O   ARG P 246       5.360  -7.499  20.862  1.00  0.00      PROD O
ATOM   3296  N   VAL P 247       7.498  -7.862  19.962  1.00  0.00      PROD N
ATOM   3297  HN  VAL P 247       8.285  -7.314  19.689  1.00  0.00      PROD H
ATOM   3298  CA  VAL P 247       7.273  -9.095  19.364  1.00  0.00      PROD C
ATOM   3299  HA  VAL P 247       6.434  -8.925  18.705  1.00  0.00      PROD H
ATOM   3300  CB  VAL P 247       8.401  -9.521  18.516  1.00  0.00      PROD C
ATOM   3301  HB  VAL P 247       9.385  -9.450  19.027  1.00  0.00      PROD H
ATOM   3302  CG1 VAL P 247       8.232 -10.962  17.964  1.00  0.00      PROD C
ATOM   3303 HG11 VAL P 247       8.937 -11.221  17.146  1.00  0.00      PROD H
ATOM   3304 HG12 VAL P 247       7.230 -11.039  17.490  1.00  0.00      PROD H
ATOM   3305 HG13 VAL P 247       8.305 -11.811  18.677  1.00  0.00      PROD H
ATOM   3306  CG2 VAL P 247       8.441  -8.526  17.327  1.00  0.00      PROD C
ATOM   3307 HG21 VAL P 247       9.296  -8.816  16.680  1.00  0.00      PROD H
ATOM   3308 HG22 VAL P 247       8.623  -7.520  17.763  1.00  0.00      PROD H
ATOM   3309 HG23 VAL P 247       7.543  -8.485  16.674  1.00  0.00      PROD H
ATOM   3310  C   VAL P 247       6.876 -10.243  20.282  1.00  0.00      PROD C
ATOM   3311  O   VAL P 247       6.129 -11.157  19.948  1.00  0.00      PROD O
ATOM   3312  N   THR P 248       7.371 -10.217  21.550  1.00  0.00      PROD N
ATOM   3313  HN  THR P 248       8.061  -9.513  21.697  1.00  0.00      PROD H
ATOM   3314  CA  THR P 248       6.861 -11.159  22.564  1.00  0.00      PROD C
ATOM   3315  HA  THR P 248       6.893 -12.208  22.310  1.00  0.00      PROD H
ATOM   3316  CB  THR P 248       7.735 -11.200  23.725  1.00  0.00      PROD C
ATOM   3317  HB  THR P 248       7.705 -10.233  24.272  1.00  0.00      PROD H
ATOM   3318  OG1 THR P 248       9.055 -11.507  23.338  1.00  0.00      PROD O
ATOM   3319  HG1 THR P 248       9.322 -10.825  22.718  1.00  0.00      PROD H
ATOM   3320  CG2 THR P 248       7.420 -12.472  24.603  1.00  0.00      PROD C
ATOM   3321 HG21 THR P 248       6.473 -12.273  25.147  1.00  0.00      PROD H
ATOM   3322 HG22 THR P 248       8.226 -12.435  25.367  1.00  0.00      PROD H
ATOM   3323 HG23 THR P 248       7.359 -13.421  24.028  1.00  0.00      PROD H
ATOM   3324  C   THR P 248       5.398 -11.006  22.998  1.00  0.00      PROD C
ATOM   3325  O   THR P 248       4.623 -11.978  23.083  1.00  0.00      PROD O
ATOM   3326  N   ALA P 249       4.931  -9.792  23.299  1.00  0.00      PROD N
ATOM   3327  HN  ALA P 249       5.508  -8.992  23.446  1.00  0.00      PROD H
ATOM   3328  CA  ALA P 249       3.560  -9.474  23.685  1.00  0.00      PROD C
ATOM   3329  HA  ALA P 249       3.277 -10.157  24.472  1.00  0.00      PROD H
ATOM   3330  CB  ALA P 249       3.386  -8.096  24.265  1.00  0.00      PROD C
ATOM   3331  HB1 ALA P 249       4.206  -7.889  24.985  1.00  0.00      PROD H
ATOM   3332  HB2 ALA P 249       2.424  -7.998  24.812  1.00  0.00      PROD H
ATOM   3333  HB3 ALA P 249       3.427  -7.347  23.446  1.00  0.00      PROD H
ATOM   3334  C   ALA P 249       2.641  -9.695  22.495  1.00  0.00      PROD C
ATOM   3335  O   ALA P 249       1.453  -9.972  22.612  1.00  0.00      PROD O
ATOM   3336  N   PHE P 250       3.223  -9.541  21.271  1.00  0.00      PROD N
ATOM   3337  HN  PHE P 250       4.155  -9.229  21.105  1.00  0.00      PROD H
ATOM   3338  CA  PHE P 250       2.495  -9.968  19.992  1.00  0.00      PROD C
ATOM   3339  HA  PHE P 250       1.492  -9.569  20.029  1.00  0.00      PROD H
ATOM   3340  CB  PHE P 250       3.240  -9.263  18.822  1.00  0.00      PROD C
ATOM   3341  HB1 PHE P 250       4.337  -9.196  18.984  1.00  0.00      PROD H
ATOM   3342  HB2 PHE P 250       2.975  -8.192  18.694  1.00  0.00      PROD H
ATOM   3343  CG  PHE P 250       3.064  -9.969  17.522  1.00  0.00      PROD C
ATOM   3344  CD1 PHE P 250       4.033 -11.004  17.185  1.00  0.00      PROD C
ATOM   3345  HD1 PHE P 250       4.920 -11.243  17.752  1.00  0.00      PROD H
ATOM   3346  CE1 PHE P 250       3.840 -11.638  15.959  1.00  0.00      PROD C
ATOM   3347  HE1 PHE P 250       4.553 -12.431  15.790  1.00  0.00      PROD H
ATOM   3348  CZ  PHE P 250       2.713 -11.479  15.211  1.00  0.00      PROD C
ATOM   3349  HZ  PHE P 250       2.642 -12.035  14.288  1.00  0.00      PROD H
ATOM   3350  CD2 PHE P 250       2.026  -9.627  16.584  1.00  0.00      PROD C
ATOM   3351  HD2 PHE P 250       1.244  -8.982  16.956  1.00  0.00      PROD H
ATOM   3352  CE2 PHE P 250       1.913 -10.418  15.481  1.00  0.00      PROD C
ATOM   3353  HE2 PHE P 250       1.016 -10.198  14.921  1.00  0.00      PROD H
ATOM   3354  C   PHE P 250       2.249 -11.467  19.880  1.00  0.00      PROD C
ATOM   3355  O   PHE P 250       1.238 -11.916  19.285  1.00  0.00      PROD O
ATOM   3356  N   TRP P 251       3.073 -12.347  20.440  1.00  0.00      PROD N
ATOM   3357  HN  TRP P 251       3.845 -11.885  20.871  1.00  0.00      PROD H
ATOM   3358  CA  TRP P 251       2.931 -13.822  20.420  1.00  0.00      PROD C
ATOM   3359  HA  TRP P 251       2.357 -14.077  19.541  1.00  0.00      PROD H
ATOM   3360  CB  TRP P 251       4.415 -14.299  20.195  1.00  0.00      PROD C
ATOM   3361  HB1 TRP P 251       4.985 -13.895  21.059  1.00  0.00      PROD H
ATOM   3362  HB2 TRP P 251       4.826 -13.762  19.313  1.00  0.00      PROD H
ATOM   3363  CG  TRP P 251       4.757 -15.747  20.109  1.00  0.00      PROD C
ATOM   3364  CD1 TRP P 251       5.305 -16.690  20.972  1.00  0.00      PROD C
ATOM   3365  HD1 TRP P 251       5.404 -16.479  22.026  1.00  0.00      PROD H
ATOM   3366  NE1 TRP P 251       5.218 -17.948  20.483  1.00  0.00      PROD N
ATOM   3367  HE1 TRP P 251       5.599 -18.729  20.927  1.00  0.00      PROD H
ATOM   3368  CE2 TRP P 251       4.718 -17.820  19.209  1.00  0.00      PROD C
ATOM   3369  CD2 TRP P 251       4.395 -16.459  18.952  1.00  0.00      PROD C
ATOM   3370  CE3 TRP P 251       3.532 -16.139  17.854  1.00  0.00      PROD C
ATOM   3371  HE3 TRP P 251       2.937 -15.240  17.794  1.00  0.00      PROD H
ATOM   3372  CZ3 TRP P 251       3.327 -17.185  16.990  1.00  0.00      PROD C
ATOM   3373  HZ3 TRP P 251       2.645 -17.010  16.171  1.00  0.00      PROD H
ATOM   3374  CZ2 TRP P 251       4.412 -18.843  18.312  1.00  0.00      PROD C
ATOM   3375  HZ2 TRP P 251       4.760 -19.862  18.402  1.00  0.00      PROD H
ATOM   3376  CH2 TRP P 251       3.791 -18.456  17.104  1.00  0.00      PROD C
ATOM   3377  HH2 TRP P 251       3.637 -19.144  16.285  1.00  0.00      PROD H
ATOM   3378  C   TRP P 251       2.313 -14.365  21.743  1.00  0.00      PROD C
ATOM   3379  O   TRP P 251       2.092 -15.544  21.883  1.00  0.00      PROD O
ATOM   3380  N   ASN P 252       2.041 -13.486  22.767  1.00  0.00      PROD N
ATOM   3381  HN  ASN P 252       2.252 -12.516  22.677  1.00  0.00      PROD H
ATOM   3382  CA  ASN P 252       1.461 -13.895  24.050  1.00  0.00      PROD C
ATOM   3383  HA  ASN P 252       0.945 -14.826  23.864  1.00  0.00      PROD H
ATOM   3384  CB  ASN P 252       2.623 -14.098  24.980  1.00  0.00      PROD C
ATOM   3385  HB1 ASN P 252       2.272 -14.341  26.006  1.00  0.00      PROD H
ATOM   3386  HB2 ASN P 252       3.228 -13.194  25.202  1.00  0.00      PROD H
ATOM   3387  CG  ASN P 252       3.644 -15.132  24.461  1.00  0.00      PROD C
ATOM   3388  OD1 ASN P 252       3.384 -16.318  24.329  1.00  0.00      PROD O
ATOM   3389  ND2 ASN P 252       4.830 -14.652  24.117  1.00  0.00      PROD N
ATOM   3390 HD21 ASN P 252       5.712 -15.083  24.309  1.00  0.00      PROD H
ATOM   3391 HD22 ASN P 252       4.900 -13.729  23.740  1.00  0.00      PROD H
ATOM   3392  C   ASN P 252       0.443 -12.884  24.599  1.00  0.00      PROD C
ATOM   3393  O   ASN P 252       0.679 -12.549  25.761  1.00  0.00      PROD O
ATOM   3394  N   PRO P 253      -0.568 -12.296  23.798  1.00  0.00      PROD N
ATOM   3395  CD  PRO P 253      -0.870 -12.663  22.462  1.00  0.00      PROD C
ATOM   3396  HD1 PRO P 253      -0.879 -13.751  22.239  1.00  0.00      PROD H
ATOM   3397  HD2 PRO P 253      -0.122 -12.097  21.867  1.00  0.00      PROD H
ATOM   3398  CA  PRO P 253      -1.362 -11.172  24.268  1.00  0.00      PROD C
ATOM   3399  HA  PRO P 253      -0.691 -10.348  24.458  1.00  0.00      PROD H
ATOM   3400  CB  PRO P 253      -2.174 -10.701  23.063  1.00  0.00      PROD C
ATOM   3401  HB1 PRO P 253      -1.635  -9.899  22.515  1.00  0.00      PROD H
ATOM   3402  HB2 PRO P 253      -3.126 -10.227  23.385  1.00  0.00      PROD H
ATOM   3403  CG  PRO P 253      -2.168 -11.941  22.180  1.00  0.00      PROD C
ATOM   3404  HG1 PRO P 253      -3.066 -12.496  22.528  1.00  0.00      PROD H
ATOM   3405  HG2 PRO P 253      -2.167 -11.608  21.121  1.00  0.00      PROD H
ATOM   3406  C   PRO P 253      -2.240 -11.503  25.369  1.00  0.00      PROD C
ATOM   3407  O   PRO P 253      -2.622 -10.584  26.065  1.00  0.00      PROD O
ATOM   3408  N   TRP P 254      -2.576 -12.755  25.693  1.00  0.00      PROD N
ATOM   3409  HN  TRP P 254      -2.190 -13.434  25.074  1.00  0.00      PROD H
ATOM   3410  CA  TRP P 254      -3.432 -13.099  26.758  1.00  0.00      PROD C
ATOM   3411  HA  TRP P 254      -4.064 -12.255  26.989  1.00  0.00      PROD H
ATOM   3412  CB  TRP P 254      -4.258 -14.369  26.450  1.00  0.00      PROD C
ATOM   3413  HB1 TRP P 254      -4.993 -14.547  27.263  1.00  0.00      PROD H
ATOM   3414  HB2 TRP P 254      -3.541 -15.201  26.285  1.00  0.00      PROD H
ATOM   3415  CG  TRP P 254      -5.015 -14.213  25.209  1.00  0.00      PROD C
ATOM   3416  CD1 TRP P 254      -4.793 -14.735  23.969  1.00  0.00      PROD C
ATOM   3417  HD1 TRP P 254      -4.027 -15.479  23.807  1.00  0.00      PROD H
ATOM   3418  NE1 TRP P 254      -5.748 -14.306  23.066  1.00  0.00      PROD N
ATOM   3419  HE1 TRP P 254      -6.004 -14.621  22.179  1.00  0.00      PROD H
ATOM   3420  CE2 TRP P 254      -6.731 -13.568  23.723  1.00  0.00      PROD C
ATOM   3421  CD2 TRP P 254      -6.285 -13.440  25.063  1.00  0.00      PROD C
ATOM   3422  CE3 TRP P 254      -7.000 -12.583  25.884  1.00  0.00      PROD C
ATOM   3423  HE3 TRP P 254      -6.894 -12.348  26.933  1.00  0.00      PROD H
ATOM   3424  CZ3 TRP P 254      -8.220 -12.094  25.509  1.00  0.00      PROD C
ATOM   3425  HZ3 TRP P 254      -8.750 -11.493  26.232  1.00  0.00      PROD H
ATOM   3426  CZ2 TRP P 254      -7.883 -12.973  23.270  1.00  0.00      PROD C
ATOM   3427  HZ2 TRP P 254      -8.116 -13.117  22.225  1.00  0.00      PROD H
ATOM   3428  CH2 TRP P 254      -8.658 -12.233  24.198  1.00  0.00      PROD C
ATOM   3429  HH2 TRP P 254      -9.680 -11.945  23.997  1.00  0.00      PROD H
ATOM   3430  C   TRP P 254      -2.571 -13.256  28.014  1.00  0.00      PROD C
ATOM   3431  O   TRP P 254      -3.121 -13.423  29.067  1.00  0.00      PROD O
ATOM   3432  N   GLU P 255      -1.229 -13.207  27.967  1.00  0.00      PROD N
ATOM   3433  HN  GLU P 255      -0.693 -13.221  27.126  1.00  0.00      PROD H
ATOM   3434  CA  GLU P 255      -0.390 -13.568  29.064  1.00  0.00      PROD C
ATOM   3435  HA  GLU P 255      -0.907 -13.851  29.969  1.00  0.00      PROD H
ATOM   3436  CB  GLU P 255       0.622 -14.751  28.757  1.00  0.00      PROD C
ATOM   3437  HB1 GLU P 255       1.239 -14.945  29.660  1.00  0.00      PROD H
ATOM   3438  HB2 GLU P 255       1.202 -14.498  27.844  1.00  0.00      PROD H
ATOM   3439  CG  GLU P 255      -0.127 -16.068  28.449  1.00  0.00      PROD C
ATOM   3440  HG1 GLU P 255      -0.737 -16.119  27.522  1.00  0.00      PROD H
ATOM   3441  HG2 GLU P 255      -0.881 -16.342  29.217  1.00  0.00      PROD H
ATOM   3442  CD  GLU P 255       0.703 -17.318  28.441  1.00  0.00      PROD C
ATOM   3443  OE1 GLU P 255       0.472 -18.176  29.289  1.00  0.00      PROD O
ATOM   3444  OE2 GLU P 255       1.676 -17.521  27.637  1.00  0.00      PROD O
ATOM   3445  C   GLU P 255       0.474 -12.358  29.346  1.00  0.00      PROD C
ATOM   3446  O   GLU P 255       0.721 -12.093  30.521  1.00  0.00      PROD O
ATOM   3447  N   ASP P 256       0.917 -11.617  28.294  1.00  0.00      PROD N
ATOM   3448  HN  ASP P 256       0.863 -11.874  27.332  1.00  0.00      PROD H
ATOM   3449  CA  ASP P 256       1.682 -10.397  28.429  1.00  0.00      PROD C
ATOM   3450  HA  ASP P 256       1.831 -10.211  29.483  1.00  0.00      PROD H
ATOM   3451  CB  ASP P 256       3.014 -10.504  27.670  1.00  0.00      PROD C
ATOM   3452  HB1 ASP P 256       3.608  -9.565  27.656  1.00  0.00      PROD H
ATOM   3453  HB2 ASP P 256       2.871 -10.991  26.682  1.00  0.00      PROD H
ATOM   3454  CG  ASP P 256       3.885 -11.592  28.306  1.00  0.00      PROD C
ATOM   3455  OD1 ASP P 256       3.722 -12.001  29.502  1.00  0.00      PROD O
ATOM   3456  OD2 ASP P 256       4.819 -11.967  27.521  1.00  0.00      PROD O
ATOM   3457  C   ASP P 256       0.787  -9.271  27.891  1.00  0.00      PROD C
ATOM   3458  O   ASP P 256       0.575  -9.165  26.652  1.00  0.00      PROD O
ATOM   3459  N   PRO P 257       0.227  -8.384  28.763  1.00  0.00      PROD N
ATOM   3460  CD  PRO P 257       0.245  -8.554  30.196  1.00  0.00      PROD C
ATOM   3461  HD1 PRO P 257       1.278  -8.493  30.600  1.00  0.00      PROD H
ATOM   3462  HD2 PRO P 257      -0.105  -9.607  30.260  1.00  0.00      PROD H
ATOM   3463  CA  PRO P 257      -0.908  -7.554  28.327  1.00  0.00      PROD C
ATOM   3464  HA  PRO P 257      -1.447  -7.870  27.446  1.00  0.00      PROD H
ATOM   3465  CB  PRO P 257      -1.818  -7.655  29.518  1.00  0.00      PROD C
ATOM   3466  HB1 PRO P 257      -2.392  -8.605  29.472  1.00  0.00      PROD H
ATOM   3467  HB2 PRO P 257      -2.546  -6.822  29.621  1.00  0.00      PROD H
ATOM   3468  CG  PRO P 257      -0.875  -7.672  30.706  1.00  0.00      PROD C
ATOM   3469  HG1 PRO P 257      -0.545  -6.626  30.883  1.00  0.00      PROD H
ATOM   3470  HG2 PRO P 257      -1.289  -8.072  31.656  1.00  0.00      PROD H
ATOM   3471  C   PRO P 257      -0.485  -6.135  28.200  1.00  0.00      PROD C
ATOM   3472  O   PRO P 257      -1.311  -5.276  28.361  1.00  0.00      PROD O
ATOM   3473  N   PHE P 258       0.791  -5.891  27.857  1.00  0.00      PROD N
ATOM   3474  HN  PHE P 258       1.374  -6.671  27.644  1.00  0.00      PROD H
ATOM   3475  CA  PHE P 258       1.382  -4.590  27.815  1.00  0.00      PROD C
ATOM   3476  HA  PHE P 258       0.617  -3.874  28.077  1.00  0.00      PROD H
ATOM   3477  CB  PHE P 258       2.661  -4.364  28.657  1.00  0.00      PROD C
ATOM   3478  HB1 PHE P 258       2.324  -4.211  29.705  1.00  0.00      PROD H
ATOM   3479  HB2 PHE P 258       3.134  -3.396  28.386  1.00  0.00      PROD H
ATOM   3480  CG  PHE P 258       3.732  -5.446  28.597  1.00  0.00      PROD C
ATOM   3481  CD1 PHE P 258       4.524  -5.498  27.329  1.00  0.00      PROD C
ATOM   3482  HD1 PHE P 258       4.527  -4.753  26.547  1.00  0.00      PROD H
ATOM   3483  CE1 PHE P 258       5.372  -6.601  27.221  1.00  0.00      PROD C
ATOM   3484  HE1 PHE P 258       6.062  -6.820  26.420  1.00  0.00      PROD H
ATOM   3485  CZ  PHE P 258       5.535  -7.502  28.262  1.00  0.00      PROD C
ATOM   3486  HZ  PHE P 258       6.177  -8.366  28.173  1.00  0.00      PROD H
ATOM   3487  CD2 PHE P 258       3.877  -6.427  29.642  1.00  0.00      PROD C
ATOM   3488  HD2 PHE P 258       3.285  -6.438  30.546  1.00  0.00      PROD H
ATOM   3489  CE2 PHE P 258       4.731  -7.499  29.387  1.00  0.00      PROD C
ATOM   3490  HE2 PHE P 258       4.817  -8.174  30.225  1.00  0.00      PROD H
ATOM   3491  C   PHE P 258       1.614  -4.170  26.392  1.00  0.00      PROD C
ATOM   3492  O   PHE P 258       1.677  -5.015  25.545  1.00  0.00      PROD O
ATOM   3493  N   GLY P 259       1.708  -2.864  26.098  1.00  0.00      PROD N
ATOM   3494  HN  GLY P 259       1.531  -2.221  26.839  1.00  0.00      PROD H
ATOM   3495  CA  GLY P 259       2.196  -2.354  24.794  1.00  0.00      PROD C
ATOM   3496  HA1 GLY P 259       3.256  -2.552  24.744  1.00  0.00      PROD H
ATOM   3497  HA2 GLY P 259       1.866  -1.327  24.836  1.00  0.00      PROD H
ATOM   3498  C   GLY P 259       1.407  -2.891  23.665  1.00  0.00      PROD C
ATOM   3499  O   GLY P 259       0.205  -2.588  23.413  1.00  0.00      PROD O
ATOM   3500  N   SER P 260       2.116  -3.487  22.713  1.00  0.00      PROD N
ATOM   3501  HN  SER P 260       3.089  -3.638  22.870  1.00  0.00      PROD H
ATOM   3502  CA  SER P 260       1.563  -4.143  21.510  1.00  0.00      PROD C
ATOM   3503  HA  SER P 260       0.852  -3.507  21.005  1.00  0.00      PROD H
ATOM   3504  CB  SER P 260       2.705  -4.353  20.554  1.00  0.00      PROD C
ATOM   3505  HB1 SER P 260       3.115  -3.342  20.345  1.00  0.00      PROD H
ATOM   3506  HB2 SER P 260       2.389  -4.817  19.596  1.00  0.00      PROD H
ATOM   3507  OG  SER P 260       3.704  -5.118  21.144  1.00  0.00      PROD O
ATOM   3508  HG1 SER P 260       4.071  -5.649  20.433  1.00  0.00      PROD H
ATOM   3509  C   SER P 260       0.706  -5.346  21.818  1.00  0.00      PROD C
ATOM   3510  O   SER P 260      -0.141  -5.790  21.096  1.00  0.00      PROD O
ATOM   3511  N   GLY P 261       0.705  -5.938  23.087  1.00  0.00      PROD N
ATOM   3512  HN  GLY P 261       1.314  -5.655  23.824  1.00  0.00      PROD H
ATOM   3513  CA  GLY P 261      -0.222  -6.957  23.454  1.00  0.00      PROD C
ATOM   3514  HA1 GLY P 261       0.054  -7.454  24.372  1.00  0.00      PROD H
ATOM   3515  HA2 GLY P 261      -0.443  -7.674  22.677  1.00  0.00      PROD H
ATOM   3516  C   GLY P 261      -1.554  -6.351  23.963  1.00  0.00      PROD C
ATOM   3517  O   GLY P 261      -2.638  -6.860  23.586  1.00  0.00      PROD O
ATOM   3518  N   TYR P 262      -1.542  -5.237  24.688  1.00  0.00      PROD N
ATOM   3519  HN  TYR P 262      -0.728  -4.832  25.096  1.00  0.00      PROD H
ATOM   3520  CA  TYR P 262      -2.655  -4.316  24.952  1.00  0.00      PROD C
ATOM   3521  HA  TYR P 262      -3.359  -4.830  25.591  1.00  0.00      PROD H
ATOM   3522  CB  TYR P 262      -2.158  -2.999  25.636  1.00  0.00      PROD C
ATOM   3523  HB1 TYR P 262      -1.118  -2.822  25.288  1.00  0.00      PROD H
ATOM   3524  HB2 TYR P 262      -1.898  -3.179  26.701  1.00  0.00      PROD H
ATOM   3525  CG  TYR P 262      -3.126  -1.799  25.470  1.00  0.00      PROD C
ATOM   3526  CD1 TYR P 262      -4.395  -1.901  26.041  1.00  0.00      PROD C
ATOM   3527  HD1 TYR P 262      -4.688  -2.857  26.449  1.00  0.00      PROD H
ATOM   3528  CE1 TYR P 262      -5.284  -0.844  26.134  1.00  0.00      PROD C
ATOM   3529  HE1 TYR P 262      -6.313  -0.942  26.447  1.00  0.00      PROD H
ATOM   3530  CZ  TYR P 262      -4.845   0.393  25.663  1.00  0.00      PROD C
ATOM   3531  OH  TYR P 262      -5.638   1.538  25.647  1.00  0.00      PROD O
ATOM   3532  HH  TYR P 262      -6.279   1.295  24.975  1.00  0.00      PROD H
ATOM   3533  CD2 TYR P 262      -2.683  -0.592  25.044  1.00  0.00      PROD C
ATOM   3534  HD2 TYR P 262      -1.651  -0.455  24.755  1.00  0.00      PROD H
ATOM   3535  CE2 TYR P 262      -3.552   0.540  25.196  1.00  0.00      PROD C
ATOM   3536  HE2 TYR P 262      -3.143   1.462  24.809  1.00  0.00      PROD H
ATOM   3537  C   TYR P 262      -3.380  -3.993  23.693  1.00  0.00      PROD C
ATOM   3538  O   TYR P 262      -4.632  -4.066  23.637  1.00  0.00      PROD O
ATOM   3539  N   GLN P 263      -2.585  -3.646  22.671  1.00  0.00      PROD N
ATOM   3540  HN  GLN P 263      -1.602  -3.479  22.703  1.00  0.00      PROD H
ATOM   3541  CA  GLN P 263      -3.202  -3.301  21.409  1.00  0.00      PROD C
ATOM   3542  HA  GLN P 263      -3.904  -2.484  21.488  1.00  0.00      PROD H
ATOM   3543  CB  GLN P 263      -2.143  -2.602  20.478  1.00  0.00      PROD C
ATOM   3544  HB1 GLN P 263      -2.683  -2.409  19.527  1.00  0.00      PROD H
ATOM   3545  HB2 GLN P 263      -1.288  -3.273  20.247  1.00  0.00      PROD H
ATOM   3546  CG  GLN P 263      -1.671  -1.219  21.060  1.00  0.00      PROD C
ATOM   3547  HG1 GLN P 263      -1.132  -1.329  22.025  1.00  0.00      PROD H
ATOM   3548  HG2 GLN P 263      -2.581  -0.592  21.173  1.00  0.00      PROD H
ATOM   3549  CD  GLN P 263      -0.704  -0.588  20.093  1.00  0.00      PROD C
ATOM   3550  OE1 GLN P 263       0.435  -1.097  19.977  1.00  0.00      PROD O
ATOM   3551  NE2 GLN P 263      -1.089   0.438  19.360  1.00  0.00      PROD N
ATOM   3552 HE21 GLN P 263      -0.460   0.739  18.643  1.00  0.00      PROD H
ATOM   3553 HE22 GLN P 263      -2.023   0.793  19.401  1.00  0.00      PROD H
ATOM   3554  C   GLN P 263      -3.932  -4.490  20.749  1.00  0.00      PROD C
ATOM   3555  O   GLN P 263      -5.022  -4.496  20.301  1.00  0.00      PROD O
ATOM   3556  N   LEU P 264      -3.231  -5.633  20.791  1.00  0.00      PROD N
ATOM   3557  HN  LEU P 264      -2.357  -5.771  21.251  1.00  0.00      PROD H
ATOM   3558  CA  LEU P 264      -3.628  -6.874  20.128  1.00  0.00      PROD C
ATOM   3559  HA  LEU P 264      -4.050  -6.575  19.180  1.00  0.00      PROD H
ATOM   3560  CB  LEU P 264      -2.402  -7.743  20.023  1.00  0.00      PROD C
ATOM   3561  HB1 LEU P 264      -2.044  -8.050  21.029  1.00  0.00      PROD H
ATOM   3562  HB2 LEU P 264      -1.604  -7.142  19.538  1.00  0.00      PROD H
ATOM   3563  CG  LEU P 264      -2.390  -9.062  19.129  1.00  0.00      PROD C
ATOM   3564  HG  LEU P 264      -3.189  -9.729  19.517  1.00  0.00      PROD H
ATOM   3565  CD1 LEU P 264      -2.860  -8.713  17.703  1.00  0.00      PROD C
ATOM   3566 HD11 LEU P 264      -2.305  -7.923  17.153  1.00  0.00      PROD H
ATOM   3567 HD12 LEU P 264      -3.928  -8.408  17.658  1.00  0.00      PROD H
ATOM   3568 HD13 LEU P 264      -2.799  -9.616  17.059  1.00  0.00      PROD H
ATOM   3569  CD2 LEU P 264      -1.020  -9.804  19.155  1.00  0.00      PROD C
ATOM   3570 HD21 LEU P 264      -0.162  -9.206  18.782  1.00  0.00      PROD H
ATOM   3571 HD22 LEU P 264      -1.178 -10.786  18.660  1.00  0.00      PROD H
ATOM   3572 HD23 LEU P 264      -0.652  -9.982  20.188  1.00  0.00      PROD H
ATOM   3573  C   LEU P 264      -4.807  -7.650  20.760  1.00  0.00      PROD C
ATOM   3574  O   LEU P 264      -5.723  -8.221  20.109  1.00  0.00      PROD O
ATOM   3575  N   THR P 265      -4.857  -7.671  22.125  1.00  0.00      PROD N
ATOM   3576  HN  THR P 265      -4.147  -7.190  22.633  1.00  0.00      PROD H
ATOM   3577  CA  THR P 265      -5.895  -8.342  22.898  1.00  0.00      PROD C
ATOM   3578  HA  THR P 265      -5.992  -9.340  22.497  1.00  0.00      PROD H
ATOM   3579  CB  THR P 265      -5.596  -8.512  24.347  1.00  0.00      PROD C
ATOM   3580  HB  THR P 265      -4.612  -9.001  24.512  1.00  0.00      PROD H
ATOM   3581  OG1 THR P 265      -6.610  -9.317  25.006  1.00  0.00      PROD O
ATOM   3582  HG1 THR P 265      -6.630 -10.152  24.532  1.00  0.00      PROD H
ATOM   3583  CG2 THR P 265      -5.591  -7.218  25.234  1.00  0.00      PROD C
ATOM   3584 HG21 THR P 265      -4.860  -6.430  24.953  1.00  0.00      PROD H
ATOM   3585 HG22 THR P 265      -5.272  -7.619  26.220  1.00  0.00      PROD H
ATOM   3586 HG23 THR P 265      -6.606  -6.784  25.362  1.00  0.00      PROD H
ATOM   3587  C   THR P 265      -7.184  -7.533  22.685  1.00  0.00      PROD C
ATOM   3588  O   THR P 265      -8.204  -8.145  22.434  1.00  0.00      PROD O
ATOM   3589  N   GLN P 266      -7.086  -6.158  22.682  1.00  0.00      PROD N
ATOM   3590  HN  GLN P 266      -6.217  -5.706  22.868  1.00  0.00      PROD H
ATOM   3591  CA  GLN P 266      -8.225  -5.369  22.330  1.00  0.00      PROD C
ATOM   3592  HA  GLN P 266      -9.047  -5.650  22.973  1.00  0.00      PROD H
ATOM   3593  CB  GLN P 266      -7.959  -3.810  22.603  1.00  0.00      PROD C
ATOM   3594  HB1 GLN P 266      -8.805  -3.203  22.215  1.00  0.00      PROD H
ATOM   3595  HB2 GLN P 266      -6.983  -3.604  22.113  1.00  0.00      PROD H
ATOM   3596  CG  GLN P 266      -7.863  -3.236  24.076  1.00  0.00      PROD C
ATOM   3597  HG1 GLN P 266      -8.308  -2.218  24.097  1.00  0.00      PROD H
ATOM   3598  HG2 GLN P 266      -6.793  -3.313  24.366  1.00  0.00      PROD H
ATOM   3599  CD  GLN P 266      -8.613  -4.120  25.093  1.00  0.00      PROD C
ATOM   3600  OE1 GLN P 266      -7.918  -4.844  25.841  1.00  0.00      PROD O
ATOM   3601  NE2 GLN P 266      -9.924  -4.180  25.006  1.00  0.00      PROD N
ATOM   3602 HE21 GLN P 266     -10.357  -4.715  25.732  1.00  0.00      PROD H
ATOM   3603 HE22 GLN P 266     -10.406  -3.631  24.323  1.00  0.00      PROD H
ATOM   3604  C   GLN P 266      -8.837  -5.518  20.898  1.00  0.00      PROD C
ATOM   3605  O   GLN P 266     -10.013  -5.494  20.625  1.00  0.00      PROD O
ATOM   3606  N   SER P 267      -7.911  -5.694  19.913  1.00  0.00      PROD N
ATOM   3607  HN  SER P 267      -6.944  -5.563  20.119  1.00  0.00      PROD H
ATOM   3608  CA  SER P 267      -8.264  -6.201  18.539  1.00  0.00      PROD C
ATOM   3609  HA  SER P 267      -8.938  -5.473  18.114  1.00  0.00      PROD H
ATOM   3610  CB  SER P 267      -6.933  -6.237  17.721  1.00  0.00      PROD C
ATOM   3611  HB1 SER P 267      -6.304  -7.067  18.106  1.00  0.00      PROD H
ATOM   3612  HB2 SER P 267      -6.568  -5.229  18.015  1.00  0.00      PROD H
ATOM   3613  OG  SER P 267      -7.108  -6.328  16.331  1.00  0.00      PROD O
ATOM   3614  HG1 SER P 267      -6.745  -7.156  16.009  1.00  0.00      PROD H
ATOM   3615  C   SER P 267      -8.886  -7.659  18.560  1.00  0.00      PROD C
ATOM   3616  O   SER P 267      -9.987  -7.846  18.085  1.00  0.00      PROD O
ATOM   3617  N   LEU P 268      -8.324  -8.697  19.229  1.00  0.00      PROD N
ATOM   3618  HN  LEU P 268      -7.423  -8.514  19.616  1.00  0.00      PROD H
ATOM   3619  CA  LEU P 268      -8.889 -10.000  19.387  1.00  0.00      PROD C
ATOM   3620  HA  LEU P 268      -9.014 -10.445  18.410  1.00  0.00      PROD H
ATOM   3621  CB  LEU P 268      -7.950 -10.984  20.131  1.00  0.00      PROD C
ATOM   3622  HB1 LEU P 268      -8.484 -11.835  20.605  1.00  0.00      PROD H
ATOM   3623  HB2 LEU P 268      -7.628 -10.472  21.063  1.00  0.00      PROD H
ATOM   3624  CG  LEU P 268      -6.669 -11.464  19.419  1.00  0.00      PROD C
ATOM   3625  HG  LEU P 268      -6.264 -10.580  18.881  1.00  0.00      PROD H
ATOM   3626  CD1 LEU P 268      -5.599 -11.916  20.389  1.00  0.00      PROD C
ATOM   3627 HD11 LEU P 268      -4.708 -12.427  19.965  1.00  0.00      PROD H
ATOM   3628 HD12 LEU P 268      -6.149 -12.652  21.013  1.00  0.00      PROD H
ATOM   3629 HD13 LEU P 268      -5.259 -11.080  21.036  1.00  0.00      PROD H
ATOM   3630  CD2 LEU P 268      -6.949 -12.585  18.435  1.00  0.00      PROD C
ATOM   3631 HD21 LEU P 268      -7.792 -13.135  18.906  1.00  0.00      PROD H
ATOM   3632 HD22 LEU P 268      -6.084 -13.228  18.168  1.00  0.00      PROD H
ATOM   3633 HD23 LEU P 268      -7.310 -12.023  17.547  1.00  0.00      PROD H
ATOM   3634  C   LEU P 268     -10.259 -10.043  20.088  1.00  0.00      PROD C
ATOM   3635  O   LEU P 268     -11.145 -10.801  19.707  1.00  0.00      PROD O
ATOM   3636  N   MET P 269     -10.362  -9.267  21.202  1.00  0.00      PROD N
ATOM   3637  HN  MET P 269      -9.512  -8.893  21.565  1.00  0.00      PROD H
ATOM   3638  CA  MET P 269     -11.693  -9.086  21.877  1.00  0.00      PROD C
ATOM   3639  HA  MET P 269     -12.201 -10.012  22.103  1.00  0.00      PROD H
ATOM   3640  CB  MET P 269     -11.462  -8.228  23.180  1.00  0.00      PROD C
ATOM   3641  HB1 MET P 269     -10.633  -7.505  23.021  1.00  0.00      PROD H
ATOM   3642  HB2 MET P 269     -11.177  -9.049  23.872  1.00  0.00      PROD H
ATOM   3643  CG  MET P 269     -12.623  -7.472  23.868  1.00  0.00      PROD C
ATOM   3644  HG1 MET P 269     -13.590  -8.013  23.787  1.00  0.00      PROD H
ATOM   3645  HG2 MET P 269     -12.826  -6.503  23.364  1.00  0.00      PROD H
ATOM   3646  SD  MET P 269     -12.143  -6.981  25.546  1.00  0.00      PROD S
ATOM   3647  CE  MET P 269     -13.568  -5.788  25.639  1.00  0.00      PROD C
ATOM   3648  HE1 MET P 269     -14.556  -6.253  25.845  1.00  0.00      PROD H
ATOM   3649  HE2 MET P 269     -13.624  -5.239  24.675  1.00  0.00      PROD H
ATOM   3650  HE3 MET P 269     -13.361  -5.184  26.549  1.00  0.00      PROD H
ATOM   3651  C   MET P 269     -12.740  -8.414  21.014  1.00  0.00      PROD C
ATOM   3652  O   MET P 269     -13.947  -8.734  21.177  1.00  0.00      PROD O
ATOM   3653  N   ALA P 270     -12.321  -7.409  20.208  1.00  0.00      PROD N
ATOM   3654  HN  ALA P 270     -11.423  -6.990  20.100  1.00  0.00      PROD H
ATOM   3655  CA  ALA P 270     -13.218  -6.669  19.383  1.00  0.00      PROD C
ATOM   3656  HA  ALA P 270     -13.962  -6.267  20.055  1.00  0.00      PROD H
ATOM   3657  CB  ALA P 270     -12.596  -5.521  18.601  1.00  0.00      PROD C
ATOM   3658  HB1 ALA P 270     -11.745  -5.941  18.023  1.00  0.00      PROD H
ATOM   3659  HB2 ALA P 270     -12.204  -4.832  19.379  1.00  0.00      PROD H
ATOM   3660  HB3 ALA P 270     -13.342  -4.977  17.984  1.00  0.00      PROD H
ATOM   3661  C   ALA P 270     -13.963  -7.664  18.459  1.00  0.00      PROD C
ATOM   3662  O   ALA P 270     -15.186  -7.763  18.365  1.00  0.00      PROD O
ATOM   3663  N   PHE P 271     -13.162  -8.537  17.866  1.00  0.00      PROD N
ATOM   3664  HN  PHE P 271     -12.171  -8.440  17.824  1.00  0.00      PROD H
ATOM   3665  CA  PHE P 271     -13.629  -9.614  17.053  1.00  0.00      PROD C
ATOM   3666  HA  PHE P 271     -14.262  -9.160  16.305  1.00  0.00      PROD H
ATOM   3667  CB  PHE P 271     -12.466 -10.486  16.530  1.00  0.00      PROD C
ATOM   3668  HB1 PHE P 271     -12.861 -11.381  16.004  1.00  0.00      PROD H
ATOM   3669  HB2 PHE P 271     -11.839 -10.737  17.412  1.00  0.00      PROD H
ATOM   3670  CG  PHE P 271     -11.611  -9.834  15.523  1.00  0.00      PROD C
ATOM   3671  CD1 PHE P 271     -12.198  -9.330  14.356  1.00  0.00      PROD C
ATOM   3672  HD1 PHE P 271     -13.272  -9.438  14.313  1.00  0.00      PROD H
ATOM   3673  CE1 PHE P 271     -11.473  -9.123  13.189  1.00  0.00      PROD C
ATOM   3674  HE1 PHE P 271     -11.972  -8.825  12.278  1.00  0.00      PROD H
ATOM   3675  CZ  PHE P 271     -10.046  -9.116  13.297  1.00  0.00      PROD C
ATOM   3676  HZ  PHE P 271      -9.530  -8.912  12.370  1.00  0.00      PROD H
ATOM   3677  CD2 PHE P 271     -10.187  -9.994  15.504  1.00  0.00      PROD C
ATOM   3678  HD2 PHE P 271      -9.761 -10.469  16.375  1.00  0.00      PROD H
ATOM   3679  CE2 PHE P 271      -9.454  -9.526  14.417  1.00  0.00      PROD C
ATOM   3680  HE2 PHE P 271      -8.404  -9.776  14.410  1.00  0.00      PROD H
ATOM   3681  C   PHE P 271     -14.678 -10.558  17.673  1.00  0.00      PROD C
ATOM   3682  O   PHE P 271     -15.748 -10.791  17.093  1.00  0.00      PROD O
ATOM   3683  N   GLY P 272     -14.435 -11.148  18.839  1.00  0.00      PROD N
ATOM   3684  HN  GLY P 272     -13.590 -11.019  19.353  1.00  0.00      PROD H
ATOM   3685  CA  GLY P 272     -15.414 -12.005  19.514  1.00  0.00      PROD C
ATOM   3686  HA1 GLY P 272     -14.897 -12.587  20.263  1.00  0.00      PROD H
ATOM   3687  HA2 GLY P 272     -15.867 -12.729  18.852  1.00  0.00      PROD H
ATOM   3688  C   GLY P 272     -16.579 -11.227  20.164  1.00  0.00      PROD C
ATOM   3689  O   GLY P 272     -17.712 -11.739  20.411  1.00  0.00      PROD O
ATOM   3690  N   ARG P 273     -16.346  -9.941  20.504  1.00  0.00      PROD N
ATOM   3691  HN  ARG P 273     -15.471  -9.464  20.477  1.00  0.00      PROD H
ATOM   3692  CA  ARG P 273     -17.468  -9.082  20.944  1.00  0.00      PROD C
ATOM   3693  HA  ARG P 273     -17.904  -9.513  21.834  1.00  0.00      PROD H
ATOM   3694  CB  ARG P 273     -16.941  -7.720  21.461  1.00  0.00      PROD C
ATOM   3695  HB1 ARG P 273     -16.374  -7.281  20.613  1.00  0.00      PROD H
ATOM   3696  HB2 ARG P 273     -16.221  -7.904  22.287  1.00  0.00      PROD H
ATOM   3697  CG  ARG P 273     -17.990  -6.668  21.944  1.00  0.00      PROD C
ATOM   3698  HG1 ARG P 273     -18.585  -7.262  22.671  1.00  0.00      PROD H
ATOM   3699  HG2 ARG P 273     -18.671  -6.304  21.144  1.00  0.00      PROD H
ATOM   3700  CD  ARG P 273     -17.404  -5.421  22.608  1.00  0.00      PROD C
ATOM   3701  HD1 ARG P 273     -16.941  -4.711  21.890  1.00  0.00      PROD H
ATOM   3702  HD2 ARG P 273     -16.729  -5.547  23.481  1.00  0.00      PROD H
ATOM   3703  NE  ARG P 273     -18.557  -4.768  23.299  1.00  0.00      PROD N
ATOM   3704  HE  ARG P 273     -19.073  -5.305  23.966  1.00  0.00      PROD H
ATOM   3705  CZ  ARG P 273     -19.141  -3.688  22.947  1.00  0.00      PROD C
ATOM   3706  NH1 ARG P 273     -18.560  -2.844  22.135  1.00  0.00      PROD N
ATOM   3707 HH11 ARG P 273     -19.059  -2.039  21.812  1.00  0.00      PROD H
ATOM   3708 HH12 ARG P 273     -17.691  -3.147  21.744  1.00  0.00      PROD H
ATOM   3709  NH2 ARG P 273     -20.236  -3.270  23.519  1.00  0.00      PROD N
ATOM   3710 HH21 ARG P 273     -20.555  -2.370  23.223  1.00  0.00      PROD H
ATOM   3711 HH22 ARG P 273     -20.512  -3.649  24.403  1.00  0.00      PROD H
ATOM   3712  C   ARG P 273     -18.576  -8.882  19.878  1.00  0.00      PROD C
ATOM   3713  O   ARG P 273     -19.738  -8.664  20.264  1.00  0.00      PROD O
ATOM   3714  N   GLY P 274     -18.224  -8.907  18.571  1.00  0.00      PROD N
ATOM   3715  HN  GLY P 274     -17.281  -9.052  18.284  1.00  0.00      PROD H
ATOM   3716  CA  GLY P 274     -19.144  -8.743  17.524  1.00  0.00      PROD C
ATOM   3717  HA1 GLY P 274     -18.558  -8.352  16.706  1.00  0.00      PROD H
ATOM   3718  HA2 GLY P 274     -19.940  -8.049  17.751  1.00  0.00      PROD H
ATOM   3719  C   GLY P 274     -19.882  -9.900  16.916  1.00  0.00      PROD C
ATOM   3720  O   GLY P 274     -20.984  -9.761  16.550  1.00  0.00      PROD O
ATOM   3721  N   GLU P 275     -19.124 -11.001  16.771  1.00  0.00      PROD N
ATOM   3722  HN  GLU P 275     -18.194 -10.900  17.116  1.00  0.00      PROD H
ATOM   3723  CA  GLU P 275     -19.490 -12.220  16.182  1.00  0.00      PROD C
ATOM   3724  HA  GLU P 275     -18.561 -12.765  16.102  1.00  0.00      PROD H
ATOM   3725  CB  GLU P 275     -20.458 -13.072  17.068  1.00  0.00      PROD C
ATOM   3726  HB1 GLU P 275     -20.464 -14.090  16.623  1.00  0.00      PROD H
ATOM   3727  HB2 GLU P 275     -21.521 -12.756  16.989  1.00  0.00      PROD H
ATOM   3728  CG  GLU P 275     -20.143 -13.256  18.552  1.00  0.00      PROD C
ATOM   3729  HG1 GLU P 275     -19.752 -12.300  18.961  1.00  0.00      PROD H
ATOM   3730  HG2 GLU P 275     -19.315 -13.974  18.733  1.00  0.00      PROD H
ATOM   3731  CD  GLU P 275     -21.372 -13.845  19.304  1.00  0.00      PROD C
ATOM   3732  OE1 GLU P 275     -21.761 -13.281  20.385  1.00  0.00      PROD O
ATOM   3733  OE2 GLU P 275     -21.935 -14.844  18.819  1.00  0.00      PROD O
ATOM   3734  C   GLU P 275     -19.925 -12.113  14.719  1.00  0.00      PROD C
ATOM   3735  O   GLU P 275     -19.161 -11.703  13.874  1.00  0.00      PROD O
ATOM   3736  N   LEU P 276     -21.138 -12.542  14.426  1.00  0.00      PROD N
ATOM   3737  HN  LEU P 276     -21.830 -12.757  15.111  1.00  0.00      PROD H
ATOM   3738  CA  LEU P 276     -21.686 -12.553  13.087  1.00  0.00      PROD C
ATOM   3739  HA  LEU P 276     -20.841 -12.695  12.429  1.00  0.00      PROD H
ATOM   3740  CB  LEU P 276     -22.628 -13.736  12.816  1.00  0.00      PROD C
ATOM   3741  HB1 LEU P 276     -23.562 -13.699  13.417  1.00  0.00      PROD H
ATOM   3742  HB2 LEU P 276     -22.132 -14.606  13.298  1.00  0.00      PROD H
ATOM   3743  CG  LEU P 276     -22.905 -14.169  11.365  1.00  0.00      PROD C
ATOM   3744  HG  LEU P 276     -23.538 -13.375  10.913  1.00  0.00      PROD H
ATOM   3745  CD1 LEU P 276     -21.641 -14.523  10.503  1.00  0.00      PROD C
ATOM   3746 HD11 LEU P 276     -21.944 -14.758   9.461  1.00  0.00      PROD H
ATOM   3747 HD12 LEU P 276     -21.153 -15.451  10.870  1.00  0.00      PROD H
ATOM   3748 HD13 LEU P 276     -20.874 -13.720  10.543  1.00  0.00      PROD H
ATOM   3749  CD2 LEU P 276     -23.729 -15.467  11.336  1.00  0.00      PROD C
ATOM   3750 HD21 LEU P 276     -23.961 -15.797  10.301  1.00  0.00      PROD H
ATOM   3751 HD22 LEU P 276     -24.767 -15.377  11.722  1.00  0.00      PROD H
ATOM   3752 HD23 LEU P 276     -23.287 -16.248  11.990  1.00  0.00      PROD H
ATOM   3753  C   LEU P 276     -22.254 -11.213  12.663  1.00  0.00      PROD C
ATOM   3754  O   LEU P 276     -21.873 -10.862  11.540  1.00  0.00      PROD O
ATOM   3755  N   TRP P 277     -23.109 -10.632  13.470  1.00  0.00      PROD N
ATOM   3756  HN  TRP P 277     -23.274 -10.997  14.383  1.00  0.00      PROD H
ATOM   3757  CA  TRP P 277     -23.849  -9.571  12.999  1.00  0.00      PROD C
ATOM   3758  HA  TRP P 277     -23.660  -9.415  11.947  1.00  0.00      PROD H
ATOM   3759  CB  TRP P 277     -25.419  -9.814  13.169  1.00  0.00      PROD C
ATOM   3760  HB1 TRP P 277     -26.038  -8.980  12.775  1.00  0.00      PROD H
ATOM   3761  HB2 TRP P 277     -25.659  -9.893  14.251  1.00  0.00      PROD H
ATOM   3762  CG  TRP P 277     -25.856 -11.026  12.408  1.00  0.00      PROD C
ATOM   3763  CD1 TRP P 277     -25.962 -12.289  12.939  1.00  0.00      PROD C
ATOM   3764  HD1 TRP P 277     -25.702 -12.651  13.923  1.00  0.00      PROD H
ATOM   3765  NE1 TRP P 277     -26.463 -13.110  11.966  1.00  0.00      PROD N
ATOM   3766  HE1 TRP P 277     -26.897 -13.980  12.055  1.00  0.00      PROD H
ATOM   3767  CE2 TRP P 277     -26.785 -12.408  10.891  1.00  0.00      PROD C
ATOM   3768  CD2 TRP P 277     -26.290 -11.072  11.045  1.00  0.00      PROD C
ATOM   3769  CE3 TRP P 277     -26.585 -10.126  10.003  1.00  0.00      PROD C
ATOM   3770  HE3 TRP P 277     -26.355  -9.077  10.120  1.00  0.00      PROD H
ATOM   3771  CZ3 TRP P 277     -27.153 -10.699   8.796  1.00  0.00      PROD C
ATOM   3772  HZ3 TRP P 277     -27.252 -10.070   7.924  1.00  0.00      PROD H
ATOM   3773  CZ2 TRP P 277     -27.475 -12.870   9.760  1.00  0.00      PROD C
ATOM   3774  HZ2 TRP P 277     -27.731 -13.917   9.690  1.00  0.00      PROD H
ATOM   3775  CH2 TRP P 277     -27.548 -12.025   8.683  1.00  0.00      PROD C
ATOM   3776  HH2 TRP P 277     -27.846 -12.411   7.719  1.00  0.00      PROD H
ATOM   3777  C   TRP P 277     -23.487  -8.254  13.652  1.00  0.00      PROD C
ATOM   3778  O   TRP P 277     -24.195  -7.225  13.457  1.00  0.00      PROD O
ATOM   3779  N   GLY P 278     -22.423  -8.171  14.466  1.00  0.00      PROD N
ATOM   3780  HN  GLY P 278     -21.985  -9.027  14.729  1.00  0.00      PROD H
ATOM   3781  CA  GLY P 278     -21.948  -6.918  15.047  1.00  0.00      PROD C
ATOM   3782  HA1 GLY P 278     -21.900  -6.174  14.266  1.00  0.00      PROD H
ATOM   3783  HA2 GLY P 278     -20.940  -7.127  15.373  1.00  0.00      PROD H
ATOM   3784  C   GLY P 278     -22.719  -6.297  16.146  1.00  0.00      PROD C
ATOM   3785  O   GLY P 278     -23.924  -6.539  16.266  1.00  0.00      PROD O
ATOM   3786  N   GLN P 279     -22.056  -5.279  16.827  1.00  0.00      PROD N
ATOM   3787  HN  GLN P 279     -21.073  -5.202  16.676  1.00  0.00      PROD H
ATOM   3788  CA  GLN P 279     -22.658  -4.550  17.916  1.00  0.00      PROD C
ATOM   3789  HA  GLN P 279     -23.349  -5.167  18.473  1.00  0.00      PROD H
ATOM   3790  CB  GLN P 279     -21.561  -3.989  18.820  1.00  0.00      PROD C
ATOM   3791  HB1 GLN P 279     -22.049  -3.227  19.464  1.00  0.00      PROD H
ATOM   3792  HB2 GLN P 279     -20.755  -3.517  18.218  1.00  0.00      PROD H
ATOM   3793  CG  GLN P 279     -20.874  -5.044  19.714  1.00  0.00      PROD C
ATOM   3794  HG1 GLN P 279     -20.045  -4.568  20.279  1.00  0.00      PROD H
ATOM   3795  HG2 GLN P 279     -20.346  -5.777  19.066  1.00  0.00      PROD H
ATOM   3796  CD  GLN P 279     -21.831  -5.713  20.719  1.00  0.00      PROD C
ATOM   3797  OE1 GLN P 279     -21.994  -5.414  21.901  1.00  0.00      PROD O
ATOM   3798  NE2 GLN P 279     -22.560  -6.754  20.235  1.00  0.00      PROD N
ATOM   3799 HE21 GLN P 279     -22.352  -7.124  19.330  1.00  0.00      PROD H
ATOM   3800 HE22 GLN P 279     -23.266  -7.124  20.839  1.00  0.00      PROD H
ATOM   3801  C   GLN P 279     -23.518  -3.364  17.448  1.00  0.00      PROD C
ATOM   3802  O   GLN P 279     -24.195  -2.821  18.270  1.00  0.00      PROD O
ATOM   3803  N   GLY P 280     -23.539  -3.045  16.166  1.00  0.00      PROD N
ATOM   3804  HN  GLY P 280     -23.005  -3.647  15.577  1.00  0.00      PROD H
ATOM   3805  CA  GLY P 280     -24.380  -2.034  15.435  1.00  0.00      PROD C
ATOM   3806  HA1 GLY P 280     -25.315  -1.854  15.944  1.00  0.00      PROD H
ATOM   3807  HA2 GLY P 280     -24.624  -2.509  14.497  1.00  0.00      PROD H
ATOM   3808  C   GLY P 280     -23.549  -0.830  15.150  1.00  0.00      PROD C
ATOM   3809  O   GLY P 280     -22.579  -0.483  15.837  1.00  0.00      PROD O
ATOM   3810  N   LEU P 281     -23.810  -0.139  14.015  1.00  0.00      PROD N
ATOM   3811  HN  LEU P 281     -24.588  -0.366  13.433  1.00  0.00      PROD H
ATOM   3812  CA  LEU P 281     -23.018   0.990  13.562  1.00  0.00      PROD C
ATOM   3813  HA  LEU P 281     -21.980   0.720  13.435  1.00  0.00      PROD H
ATOM   3814  CB  LEU P 281     -23.646   1.485  12.311  1.00  0.00      PROD C
ATOM   3815  HB1 LEU P 281     -24.566   2.009  12.647  1.00  0.00      PROD H
ATOM   3816  HB2 LEU P 281     -23.881   0.579  11.712  1.00  0.00      PROD H
ATOM   3817  CG  LEU P 281     -22.892   2.475  11.377  1.00  0.00      PROD C
ATOM   3818  HG  LEU P 281     -22.434   3.290  11.977  1.00  0.00      PROD H
ATOM   3819  CD1 LEU P 281     -21.609   1.860  10.754  1.00  0.00      PROD C
ATOM   3820 HD11 LEU P 281     -21.020   2.490  10.053  1.00  0.00      PROD H
ATOM   3821 HD12 LEU P 281     -21.831   1.019  10.062  1.00  0.00      PROD H
ATOM   3822 HD13 LEU P 281     -20.895   1.522  11.536  1.00  0.00      PROD H
ATOM   3823  CD2 LEU P 281     -23.713   3.154  10.264  1.00  0.00      PROD C
ATOM   3824 HD21 LEU P 281     -24.657   3.544  10.700  1.00  0.00      PROD H
ATOM   3825 HD22 LEU P 281     -23.967   2.413   9.476  1.00  0.00      PROD H
ATOM   3826 HD23 LEU P 281     -23.096   3.938   9.774  1.00  0.00      PROD H
ATOM   3827  C   LEU P 281     -22.845   2.196  14.514  1.00  0.00      PROD C
ATOM   3828  O   LEU P 281     -23.774   2.938  14.823  1.00  0.00      PROD O
ATOM   3829  N   GLY P 282     -21.566   2.425  14.987  1.00  0.00      PROD N
ATOM   3830  HN  GLY P 282     -20.834   1.833  14.658  1.00  0.00      PROD H
ATOM   3831  CA  GLY P 282     -21.181   3.423  16.021  1.00  0.00      PROD C
ATOM   3832  HA1 GLY P 282     -22.055   4.029  16.206  1.00  0.00      PROD H
ATOM   3833  HA2 GLY P 282     -20.233   3.787  15.651  1.00  0.00      PROD H
ATOM   3834  C   GLY P 282     -20.975   2.842  17.453  1.00  0.00      PROD C
ATOM   3835  O   GLY P 282     -20.664   3.553  18.439  1.00  0.00      PROD O
ATOM   3836  N   ASN P 283     -21.060   1.498  17.631  1.00  0.00      PROD N
ATOM   3837  HN  ASN P 283     -21.260   0.898  16.860  1.00  0.00      PROD H
ATOM   3838  CA  ASN P 283     -21.111   0.905  18.923  1.00  0.00      PROD C
ATOM   3839  HA  ASN P 283     -21.269   1.628  19.710  1.00  0.00      PROD H
ATOM   3840  CB  ASN P 283     -22.313  -0.059  19.172  1.00  0.00      PROD C
ATOM   3841  HB1 ASN P 283     -22.550  -0.383  20.208  1.00  0.00      PROD H
ATOM   3842  HB2 ASN P 283     -22.209  -0.971  18.547  1.00  0.00      PROD H
ATOM   3843  CG  ASN P 283     -23.563   0.768  18.860  1.00  0.00      PROD C
ATOM   3844  OD1 ASN P 283     -23.740   1.973  19.095  1.00  0.00      PROD O
ATOM   3845  ND2 ASN P 283     -24.518   0.023  18.413  1.00  0.00      PROD N
ATOM   3846 HD21 ASN P 283     -25.426   0.433  18.324  1.00  0.00      PROD H
ATOM   3847 HD22 ASN P 283     -24.561  -0.971  18.513  1.00  0.00      PROD H
ATOM   3848  C   ASN P 283     -19.775   0.166  19.320  1.00  0.00      PROD C
ATOM   3849  O   ASN P 283     -19.709  -0.526  20.341  1.00  0.00      PROD O
ATOM   3850  N   SER P 284     -18.624   0.469  18.597  1.00  0.00      PROD N
ATOM   3851  HN  SER P 284     -18.755   1.050  17.797  1.00  0.00      PROD H
ATOM   3852  CA  SER P 284     -17.244   0.085  19.079  1.00  0.00      PROD C
ATOM   3853  HA  SER P 284     -17.202  -0.994  19.067  1.00  0.00      PROD H
ATOM   3854  CB  SER P 284     -16.132   0.580  18.028  1.00  0.00      PROD C
ATOM   3855  HB1 SER P 284     -16.133   1.679  17.866  1.00  0.00      PROD H
ATOM   3856  HB2 SER P 284     -16.395   0.147  17.040  1.00  0.00      PROD H
ATOM   3857  OG  SER P 284     -14.837   0.240  18.461  1.00  0.00      PROD O
ATOM   3858  HG1 SER P 284     -14.837  -0.719  18.512  1.00  0.00      PROD H
ATOM   3859  C   SER P 284     -16.900   0.712  20.411  1.00  0.00      PROD C
ATOM   3860  O   SER P 284     -16.938   1.948  20.535  1.00  0.00      PROD O
ATOM   3861  N   VAL P 285     -16.375  -0.034  21.386  1.00  0.00      PROD N
ATOM   3862  HN  VAL P 285     -16.348  -1.015  21.211  1.00  0.00      PROD H
ATOM   3863  CA  VAL P 285     -15.858   0.496  22.599  1.00  0.00      PROD C
ATOM   3864  HA  VAL P 285     -16.285   1.472  22.774  1.00  0.00      PROD H
ATOM   3865  CB  VAL P 285     -16.210  -0.284  23.916  1.00  0.00      PROD C
ATOM   3866  HB  VAL P 285     -17.318  -0.201  23.950  1.00  0.00      PROD H
ATOM   3867  CG1 VAL P 285     -15.773  -1.783  23.904  1.00  0.00      PROD C
ATOM   3868 HG11 VAL P 285     -16.247  -2.290  24.772  1.00  0.00      PROD H
ATOM   3869 HG12 VAL P 285     -14.662  -1.811  23.928  1.00  0.00      PROD H
ATOM   3870 HG13 VAL P 285     -16.180  -2.430  23.098  1.00  0.00      PROD H
ATOM   3871  CG2 VAL P 285     -15.564   0.456  25.150  1.00  0.00      PROD C
ATOM   3872 HG21 VAL P 285     -15.845   1.521  25.002  1.00  0.00      PROD H
ATOM   3873 HG22 VAL P 285     -14.487   0.192  25.222  1.00  0.00      PROD H
ATOM   3874 HG23 VAL P 285     -16.062   0.075  26.068  1.00  0.00      PROD H
ATOM   3875  C   VAL P 285     -14.352   0.649  22.490  1.00  0.00      PROD C
ATOM   3876  O   VAL P 285     -13.697   1.469  23.136  1.00  0.00      PROD O
ATOM   3877  N   GLN P 286     -13.736  -0.109  21.485  1.00  0.00      PROD N
ATOM   3878  HN  GLN P 286     -14.275  -0.695  20.884  1.00  0.00      PROD H
ATOM   3879  CA  GLN P 286     -12.364  -0.018  21.112  1.00  0.00      PROD C
ATOM   3880  HA  GLN P 286     -11.814  -0.109  22.037  1.00  0.00      PROD H
ATOM   3881  CB  GLN P 286     -11.949  -1.229  20.349  1.00  0.00      PROD C
ATOM   3882  HB1 GLN P 286     -11.171  -1.000  19.590  1.00  0.00      PROD H
ATOM   3883  HB2 GLN P 286     -12.791  -1.611  19.733  1.00  0.00      PROD H
ATOM   3884  CG  GLN P 286     -11.384  -2.449  21.030  1.00  0.00      PROD C
ATOM   3885  HG1 GLN P 286     -10.349  -2.215  21.360  1.00  0.00      PROD H
ATOM   3886  HG2 GLN P 286     -11.343  -3.309  20.327  1.00  0.00      PROD H
ATOM   3887  CD  GLN P 286     -12.242  -2.933  22.205  1.00  0.00      PROD C
ATOM   3888  OE1 GLN P 286     -11.786  -3.014  23.334  1.00  0.00      PROD O
ATOM   3889  NE2 GLN P 286     -13.462  -3.349  21.966  1.00  0.00      PROD N
ATOM   3890 HE21 GLN P 286     -13.908  -3.000  21.142  1.00  0.00      PROD H
ATOM   3891 HE22 GLN P 286     -13.969  -3.787  22.709  1.00  0.00      PROD H
ATOM   3892  C   GLN P 286     -11.916   1.331  20.579  1.00  0.00      PROD C
ATOM   3893  O   GLN P 286     -10.955   1.875  21.115  1.00  0.00      PROD O
ATOM   3894  N   LYS P 287     -12.599   1.992  19.647  1.00  0.00      PROD N
ATOM   3895  HN  LYS P 287     -13.392   1.565  19.219  1.00  0.00      PROD H
ATOM   3896  CA  LYS P 287     -12.166   3.183  18.917  1.00  0.00      PROD C
ATOM   3897  HA  LYS P 287     -11.091   3.145  18.823  1.00  0.00      PROD H
ATOM   3898  CB  LYS P 287     -12.707   3.247  17.470  1.00  0.00      PROD C
ATOM   3899  HB1 LYS P 287     -12.565   2.240  17.024  1.00  0.00      PROD H
ATOM   3900  HB2 LYS P 287     -12.085   3.932  16.855  1.00  0.00      PROD H
ATOM   3901  CG  LYS P 287     -14.135   3.817  17.300  1.00  0.00      PROD C
ATOM   3902  HG1 LYS P 287     -14.039   4.923  17.336  1.00  0.00      PROD H
ATOM   3903  HG2 LYS P 287     -14.792   3.462  18.123  1.00  0.00      PROD H
ATOM   3904  CD  LYS P 287     -14.805   3.400  15.926  1.00  0.00      PROD C
ATOM   3905  HD1 LYS P 287     -15.211   2.395  16.169  1.00  0.00      PROD H
ATOM   3906  HD2 LYS P 287     -14.009   3.367  15.152  1.00  0.00      PROD H
ATOM   3907  CE  LYS P 287     -15.968   4.279  15.450  1.00  0.00      PROD C
ATOM   3908  HE1 LYS P 287     -16.033   4.023  14.370  1.00  0.00      PROD H
ATOM   3909  HE2 LYS P 287     -15.678   5.347  15.546  1.00  0.00      PROD H
ATOM   3910  NZ  LYS P 287     -17.239   3.933  16.111  1.00  0.00      PROD N
ATOM   3911  HZ1 LYS P 287     -17.581   2.990  15.837  1.00  0.00      PROD H
ATOM   3912  HZ2 LYS P 287     -17.987   4.549  15.733  1.00  0.00      PROD H
ATOM   3913  HZ3 LYS P 287     -17.207   4.010  17.147  1.00  0.00      PROD H
ATOM   3914  C   LYS P 287     -12.425   4.337  19.712  1.00  0.00      PROD C
ATOM   3915  O   LYS P 287     -11.830   5.399  19.476  1.00  0.00      PROD O
ATOM   3916  N   LEU P 288     -13.110   4.201  20.882  1.00  0.00      PROD N
ATOM   3917  HN  LEU P 288     -13.554   3.313  20.977  1.00  0.00      PROD H
ATOM   3918  CA  LEU P 288     -13.441   5.205  21.808  1.00  0.00      PROD C
ATOM   3919  HA  LEU P 288     -13.552   6.147  21.291  1.00  0.00      PROD H
ATOM   3920  CB  LEU P 288     -14.831   4.834  22.526  1.00  0.00      PROD C
ATOM   3921  HB1 LEU P 288     -15.054   5.581  23.317  1.00  0.00      PROD H
ATOM   3922  HB2 LEU P 288     -14.583   3.939  23.135  1.00  0.00      PROD H
ATOM   3923  CG  LEU P 288     -16.071   4.896  21.649  1.00  0.00      PROD C
ATOM   3924  HG  LEU P 288     -16.031   4.083  20.892  1.00  0.00      PROD H
ATOM   3925  CD1 LEU P 288     -17.359   4.734  22.409  1.00  0.00      PROD C
ATOM   3926 HD11 LEU P 288     -17.448   3.722  22.857  1.00  0.00      PROD H
ATOM   3927 HD12 LEU P 288     -18.215   4.871  21.715  1.00  0.00      PROD H
ATOM   3928 HD13 LEU P 288     -17.407   5.509  23.203  1.00  0.00      PROD H
ATOM   3929  CD2 LEU P 288     -16.085   6.252  20.859  1.00  0.00      PROD C
ATOM   3930 HD21 LEU P 288     -17.046   6.374  20.315  1.00  0.00      PROD H
ATOM   3931 HD22 LEU P 288     -15.189   6.460  20.237  1.00  0.00      PROD H
ATOM   3932 HD23 LEU P 288     -15.960   7.021  21.651  1.00  0.00      PROD H
ATOM   3933  C   LEU P 288     -12.364   5.352  22.875  1.00  0.00      PROD C
ATOM   3934  O   LEU P 288     -12.622   5.172  24.078  1.00  0.00      PROD O
ATOM   3935  N   GLU P 289     -11.056   5.633  22.476  1.00  0.00      PROD N
ATOM   3936  HN  GLU P 289     -10.946   5.839  21.507  1.00  0.00      PROD H
ATOM   3937  CA  GLU P 289      -9.974   6.015  23.308  1.00  0.00      PROD C
ATOM   3938  HA  GLU P 289      -9.303   6.245  22.493  1.00  0.00      PROD H
ATOM   3939  CB  GLU P 289     -10.158   7.234  24.317  1.00  0.00      PROD C
ATOM   3940  HB1 GLU P 289      -9.125   7.269  24.723  1.00  0.00      PROD H
ATOM   3941  HB2 GLU P 289     -10.936   7.198  25.110  1.00  0.00      PROD H
ATOM   3942  CG  GLU P 289     -10.303   8.533  23.470  1.00  0.00      PROD C
ATOM   3943  HG1 GLU P 289     -11.358   8.547  23.121  1.00  0.00      PROD H
ATOM   3944  HG2 GLU P 289      -9.651   8.483  22.571  1.00  0.00      PROD H
ATOM   3945  CD  GLU P 289      -9.987   9.690  24.295  1.00  0.00      PROD C
ATOM   3946  OE1 GLU P 289      -8.785  10.147  24.231  1.00  0.00      PROD O
ATOM   3947  OE2 GLU P 289     -10.720  10.226  25.156  1.00  0.00      PROD O
ATOM   3948  C   GLU P 289      -9.325   4.849  24.051  1.00  0.00      PROD C
ATOM   3949  O   GLU P 289      -8.519   4.954  24.918  1.00  0.00      PROD O
ATOM   3950  N   TYR P 290      -9.769   3.619  23.728  1.00  0.00      PROD N
ATOM   3951  HN  TYR P 290     -10.513   3.586  23.065  1.00  0.00      PROD H
ATOM   3952  CA  TYR P 290      -9.305   2.401  24.464  1.00  0.00      PROD C
ATOM   3953  HA  TYR P 290      -8.572   2.724  25.189  1.00  0.00      PROD H
ATOM   3954  CB  TYR P 290     -10.551   1.772  25.138  1.00  0.00      PROD C
ATOM   3955  HB1 TYR P 290     -11.206   1.534  24.273  1.00  0.00      PROD H
ATOM   3956  HB2 TYR P 290     -11.165   2.406  25.812  1.00  0.00      PROD H
ATOM   3957  CG  TYR P 290     -10.340   0.490  25.872  1.00  0.00      PROD C
ATOM   3958  CD1 TYR P 290     -11.457  -0.378  25.936  1.00  0.00      PROD C
ATOM   3959  HD1 TYR P 290     -12.356  -0.200  25.365  1.00  0.00      PROD H
ATOM   3960  CE1 TYR P 290     -11.379  -1.588  26.707  1.00  0.00      PROD C
ATOM   3961  HE1 TYR P 290     -12.111  -2.374  26.592  1.00  0.00      PROD H
ATOM   3962  CZ  TYR P 290     -10.275  -1.817  27.539  1.00  0.00      PROD C
ATOM   3963  OH  TYR P 290     -10.126  -3.006  28.234  1.00  0.00      PROD O
ATOM   3964  HH  TYR P 290      -9.231  -3.087  28.573  1.00  0.00      PROD H
ATOM   3965  CD2 TYR P 290      -9.183   0.269  26.651  1.00  0.00      PROD C
ATOM   3966  HD2 TYR P 290      -8.301   0.893  26.633  1.00  0.00      PROD H
ATOM   3967  CE2 TYR P 290      -9.252  -0.783  27.606  1.00  0.00      PROD C
ATOM   3968  HE2 TYR P 290      -8.396  -0.973  28.236  1.00  0.00      PROD H
ATOM   3969  C   TYR P 290      -8.419   1.407  23.702  1.00  0.00      PROD C
ATOM   3970  O   TYR P 290      -7.622   0.513  24.145  1.00  0.00      PROD O
ATOM   3971  N   LEU P 291      -8.370   1.648  22.347  1.00  0.00      PROD N
ATOM   3972  HN  LEU P 291      -9.095   2.274  22.071  1.00  0.00      PROD H
ATOM   3973  CA  LEU P 291      -7.456   0.978  21.419  1.00  0.00      PROD C
ATOM   3974  HA  LEU P 291      -6.713   0.380  21.926  1.00  0.00      PROD H
ATOM   3975  CB  LEU P 291      -8.150  -0.008  20.460  1.00  0.00      PROD C
ATOM   3976  HB1 LEU P 291      -8.871   0.538  19.814  1.00  0.00      PROD H
ATOM   3977  HB2 LEU P 291      -8.777  -0.620  21.143  1.00  0.00      PROD H
ATOM   3978  CG  LEU P 291      -7.278  -0.852  19.532  1.00  0.00      PROD C
ATOM   3979  HG  LEU P 291      -7.016  -0.101  18.756  1.00  0.00      PROD H
ATOM   3980  CD1 LEU P 291      -6.001  -1.375  20.144  1.00  0.00      PROD C
ATOM   3981 HD11 LEU P 291      -5.198  -0.646  20.387  1.00  0.00      PROD H
ATOM   3982 HD12 LEU P 291      -5.667  -2.181  19.457  1.00  0.00      PROD H
ATOM   3983 HD13 LEU P 291      -6.297  -1.726  21.156  1.00  0.00      PROD H
ATOM   3984  CD2 LEU P 291      -8.134  -1.972  18.896  1.00  0.00      PROD C
ATOM   3985 HD21 LEU P 291      -7.637  -2.639  18.159  1.00  0.00      PROD H
ATOM   3986 HD22 LEU P 291      -9.065  -1.659  18.378  1.00  0.00      PROD H
ATOM   3987 HD23 LEU P 291      -8.446  -2.590  19.765  1.00  0.00      PROD H
ATOM   3988  C   LEU P 291      -6.644   1.899  20.660  1.00  0.00      PROD C
ATOM   3989  O   LEU P 291      -7.113   2.425  19.602  1.00  0.00      PROD O
ATOM   3990  N   PRO P 292      -5.410   2.380  20.968  1.00  0.00      PROD N
ATOM   3991  CD  PRO P 292      -4.819   2.349  22.335  1.00  0.00      PROD C
ATOM   3992  HD1 PRO P 292      -4.423   1.321  22.476  1.00  0.00      PROD H
ATOM   3993  HD2 PRO P 292      -5.624   2.698  23.016  1.00  0.00      PROD H
ATOM   3994  CA  PRO P 292      -4.460   2.900  20.014  1.00  0.00      PROD C
ATOM   3995  HA  PRO P 292      -4.938   3.797  19.650  1.00  0.00      PROD H
ATOM   3996  CB  PRO P 292      -3.157   3.152  20.813  1.00  0.00      PROD C
ATOM   3997  HB1 PRO P 292      -2.592   3.978  20.331  1.00  0.00      PROD H
ATOM   3998  HB2 PRO P 292      -2.525   2.239  20.832  1.00  0.00      PROD H
ATOM   3999  CG  PRO P 292      -3.623   3.382  22.231  1.00  0.00      PROD C
ATOM   4000  HG1 PRO P 292      -2.999   3.326  23.148  1.00  0.00      PROD H
ATOM   4001  HG2 PRO P 292      -4.124   4.372  22.290  1.00  0.00      PROD H
ATOM   4002  C   PRO P 292      -4.200   2.159  18.800  1.00  0.00      PROD C
ATOM   4003  O   PRO P 292      -4.051   0.965  18.846  1.00  0.00      PROD O
ATOM   4004  N   GLU P 293      -4.196   2.859  17.657  1.00  0.00      PROD N
ATOM   4005  HN  GLU P 293      -4.289   3.850  17.713  1.00  0.00      PROD H
ATOM   4006  CA  GLU P 293      -3.989   2.340  16.407  1.00  0.00      PROD C
ATOM   4007  HA  GLU P 293      -3.909   3.208  15.770  1.00  0.00      PROD H
ATOM   4008  CB  GLU P 293      -2.608   1.510  16.315  1.00  0.00      PROD C
ATOM   4009  HB1 GLU P 293      -2.438   1.165  15.273  1.00  0.00      PROD H
ATOM   4010  HB2 GLU P 293      -2.669   0.557  16.882  1.00  0.00      PROD H
ATOM   4011  CG  GLU P 293      -1.497   2.507  16.952  1.00  0.00      PROD C
ATOM   4012  HG1 GLU P 293      -1.580   2.789  18.023  1.00  0.00      PROD H
ATOM   4013  HG2 GLU P 293      -1.622   3.460  16.393  1.00  0.00      PROD H
ATOM   4014  CD  GLU P 293      -0.016   2.188  16.764  1.00  0.00      PROD C
ATOM   4015  OE1 GLU P 293       0.452   1.080  17.099  1.00  0.00      PROD O
ATOM   4016  OE2 GLU P 293       0.671   3.089  16.182  1.00  0.00      PROD O
ATOM   4017  C   GLU P 293      -5.212   1.587  15.834  1.00  0.00      PROD C
ATOM   4018  O   GLU P 293      -5.218   0.783  14.864  1.00  0.00      PROD O
ATOM   4019  N   ALA P 294      -6.366   1.993  16.439  1.00  0.00      PROD N
ATOM   4020  HN  ALA P 294      -6.261   2.395  17.345  1.00  0.00      PROD H
ATOM   4021  CA  ALA P 294      -7.707   1.582  16.070  1.00  0.00      PROD C
ATOM   4022  HA  ALA P 294      -7.789   0.521  16.256  1.00  0.00      PROD H
ATOM   4023  CB  ALA P 294      -8.735   2.301  16.975  1.00  0.00      PROD C
ATOM   4024  HB1 ALA P 294      -9.757   1.973  16.687  1.00  0.00      PROD H
ATOM   4025  HB2 ALA P 294      -8.634   3.402  16.868  1.00  0.00      PROD H
ATOM   4026  HB3 ALA P 294      -8.651   1.925  18.017  1.00  0.00      PROD H
ATOM   4027  C   ALA P 294      -8.055   1.827  14.535  1.00  0.00      PROD C
ATOM   4028  O   ALA P 294      -8.750   0.907  13.946  1.00  0.00      PROD O
ATOM   4029  N   HSD P 295      -7.690   2.983  13.911  1.00  0.00      PROD N
ATOM   4030  HN  HSD P 295      -7.264   3.786  14.322  1.00  0.00      PROD H
ATOM   4031  CA  HSD P 295      -8.169   3.366  12.585  1.00  0.00      PROD C
ATOM   4032  HA  HSD P 295      -9.002   2.766  12.251  1.00  0.00      PROD H
ATOM   4033  CB  HSD P 295      -8.569   4.896  12.625  1.00  0.00      PROD C
ATOM   4034  HB1 HSD P 295      -8.726   5.320  11.610  1.00  0.00      PROD H
ATOM   4035  HB2 HSD P 295      -7.683   5.447  13.007  1.00  0.00      PROD H
ATOM   4036  ND1 HSD P 295     -11.069   5.101  13.025  1.00  0.00      PROD N
ATOM   4037  HD1 HSD P 295     -11.276   4.775  12.103  1.00  0.00      PROD H
ATOM   4038  CG  HSD P 295      -9.784   5.204  13.498  1.00  0.00      PROD C
ATOM   4039  CE1 HSD P 295     -11.875   5.560  14.030  1.00  0.00      PROD C
ATOM   4040  HE1 HSD P 295     -12.907   5.242  13.878  1.00  0.00      PROD H
ATOM   4041  NE2 HSD P 295     -11.171   5.851  15.111  1.00  0.00      PROD N
ATOM   4042  CD2 HSD P 295      -9.886   5.719  14.744  1.00  0.00      PROD C
ATOM   4043  HD2 HSD P 295      -9.169   6.135  15.440  1.00  0.00      PROD H
ATOM   4044  C   HSD P 295      -7.048   3.068  11.549  1.00  0.00      PROD C
ATOM   4045  O   HSD P 295      -7.199   3.400  10.379  1.00  0.00      PROD O
ATOM   4046  N   THR P 296      -5.898   2.547  12.070  1.00  0.00      PROD N
ATOM   4047  HN  THR P 296      -5.873   2.594  13.066  1.00  0.00      PROD H
ATOM   4048  CA  THR P 296      -4.667   2.315  11.271  1.00  0.00      PROD C
ATOM   4049  HA  THR P 296      -4.725   2.703  10.265  1.00  0.00      PROD H
ATOM   4050  CB  THR P 296      -3.560   3.096  11.928  1.00  0.00      PROD C
ATOM   4051  HB  THR P 296      -2.546   2.739  11.647  1.00  0.00      PROD H
ATOM   4052  OG1 THR P 296      -3.589   3.077  13.350  1.00  0.00      PROD O
ATOM   4053  HG1 THR P 296      -2.665   2.986  13.592  1.00  0.00      PROD H
ATOM   4054  CG2 THR P 296      -3.559   4.585  11.578  1.00  0.00      PROD C
ATOM   4055 HG21 THR P 296      -3.641   4.814  10.494  1.00  0.00      PROD H
ATOM   4056 HG22 THR P 296      -2.554   5.000  11.805  1.00  0.00      PROD H
ATOM   4057 HG23 THR P 296      -4.414   5.169  11.980  1.00  0.00      PROD H
ATOM   4058  C   THR P 296      -4.384   0.849  11.146  1.00  0.00      PROD C
ATOM   4059  O   THR P 296      -4.626   0.228  10.108  1.00  0.00      PROD O
ATOM   4060  N   ASP P 297      -3.955   0.187  12.267  1.00  0.00      PROD N
ATOM   4061  HN  ASP P 297      -3.895   0.760  13.080  1.00  0.00      PROD H
ATOM   4062  CA  ASP P 297      -3.631  -1.179  12.186  1.00  0.00      PROD C
ATOM   4063  HA  ASP P 297      -3.318  -1.375  11.171  1.00  0.00      PROD H
ATOM   4064  CB  ASP P 297      -2.456  -1.491  13.147  1.00  0.00      PROD C
ATOM   4065  HB1 ASP P 297      -2.149  -2.558  13.163  1.00  0.00      PROD H
ATOM   4066  HB2 ASP P 297      -2.646  -1.289  14.223  1.00  0.00      PROD H
ATOM   4067  CG  ASP P 297      -1.369  -0.583  12.817  1.00  0.00      PROD C
ATOM   4068  OD1 ASP P 297      -0.879  -0.864  11.680  1.00  0.00      PROD O
ATOM   4069  OD2 ASP P 297      -0.816   0.174  13.694  1.00  0.00      PROD O
ATOM   4070  C   ASP P 297      -4.853  -2.075  12.469  1.00  0.00      PROD C
ATOM   4071  O   ASP P 297      -4.981  -3.121  11.885  1.00  0.00      PROD O
ATOM   4072  N   PHE P 298      -5.741  -1.658  13.411  1.00  0.00      PROD N
ATOM   4073  HN  PHE P 298      -5.417  -0.873  13.932  1.00  0.00      PROD H
ATOM   4074  CA  PHE P 298      -6.778  -2.561  13.935  1.00  0.00      PROD C
ATOM   4075  HA  PHE P 298      -6.651  -3.594  13.647  1.00  0.00      PROD H
ATOM   4076  CB  PHE P 298      -6.842  -2.530  15.533  1.00  0.00      PROD C
ATOM   4077  HB1 PHE P 298      -7.622  -3.185  15.976  1.00  0.00      PROD H
ATOM   4078  HB2 PHE P 298      -7.085  -1.491  15.842  1.00  0.00      PROD H
ATOM   4079  CG  PHE P 298      -5.396  -2.910  16.038  1.00  0.00      PROD C
ATOM   4080  CD1 PHE P 298      -4.769  -4.092  15.636  1.00  0.00      PROD C
ATOM   4081  HD1 PHE P 298      -5.362  -4.770  15.039  1.00  0.00      PROD H
ATOM   4082  CE1 PHE P 298      -3.410  -4.399  15.710  1.00  0.00      PROD C
ATOM   4083  HE1 PHE P 298      -3.113  -5.334  15.260  1.00  0.00      PROD H
ATOM   4084  CZ  PHE P 298      -2.646  -3.539  16.496  1.00  0.00      PROD C
ATOM   4085  HZ  PHE P 298      -1.623  -3.777  16.746  1.00  0.00      PROD H
ATOM   4086  CD2 PHE P 298      -4.505  -2.099  16.831  1.00  0.00      PROD C
ATOM   4087  HD2 PHE P 298      -4.875  -1.124  17.111  1.00  0.00      PROD H
ATOM   4088  CE2 PHE P 298      -3.173  -2.378  17.077  1.00  0.00      PROD C
ATOM   4089  HE2 PHE P 298      -2.638  -1.660  17.680  1.00  0.00      PROD H
ATOM   4090  C   PHE P 298      -8.158  -2.219  13.448  1.00  0.00      PROD C
ATOM   4091  O   PHE P 298      -9.199  -2.623  13.954  1.00  0.00      PROD O
ATOM   4092  N   ILE P 299      -8.232  -1.568  12.290  1.00  0.00      PROD N
ATOM   4093  HN  ILE P 299      -7.399  -1.482  11.750  1.00  0.00      PROD H
ATOM   4094  CA  ILE P 299      -9.517  -1.175  11.649  1.00  0.00      PROD C
ATOM   4095  HA  ILE P 299     -10.041  -0.715  12.473  1.00  0.00      PROD H
ATOM   4096  CB  ILE P 299      -9.240  -0.312  10.462  1.00  0.00      PROD C
ATOM   4097  HB  ILE P 299      -8.608   0.490  10.900  1.00  0.00      PROD H
ATOM   4098  CG2 ILE P 299      -8.340  -0.934   9.325  1.00  0.00      PROD C
ATOM   4099 HG21 ILE P 299      -7.529  -1.618   9.656  1.00  0.00      PROD H
ATOM   4100 HG22 ILE P 299      -7.868  -0.130   8.722  1.00  0.00      PROD H
ATOM   4101 HG23 ILE P 299      -8.989  -1.521   8.640  1.00  0.00      PROD H
ATOM   4102  CG1 ILE P 299     -10.464   0.452   9.885  1.00  0.00      PROD C
ATOM   4103 HG11 ILE P 299     -11.129  -0.178   9.257  1.00  0.00      PROD H
ATOM   4104 HG12 ILE P 299     -10.111   1.186   9.130  1.00  0.00      PROD H
ATOM   4105  CD  ILE P 299     -11.160   1.312  10.961  1.00  0.00      PROD C
ATOM   4106  HD1 ILE P 299     -10.519   2.170  11.255  1.00  0.00      PROD H
ATOM   4107  HD2 ILE P 299     -11.509   0.693  11.815  1.00  0.00      PROD H
ATOM   4108  HD3 ILE P 299     -12.020   1.738  10.401  1.00  0.00      PROD H
ATOM   4109  C   ILE P 299     -10.432  -2.277  11.264  1.00  0.00      PROD C
ATOM   4110  O   ILE P 299     -11.626  -2.180  11.523  1.00  0.00      PROD O
ATOM   4111  N   PHE P 300      -9.888  -3.395  10.747  1.00  0.00      PROD N
ATOM   4112  HN  PHE P 300      -8.896  -3.445  10.658  1.00  0.00      PROD H
ATOM   4113  CA  PHE P 300     -10.732  -4.561  10.532  1.00  0.00      PROD C
ATOM   4114  HA  PHE P 300     -11.630  -4.199  10.055  1.00  0.00      PROD H
ATOM   4115  CB  PHE P 300     -10.102  -5.454   9.413  1.00  0.00      PROD C
ATOM   4116  HB1 PHE P 300     -10.620  -6.430   9.298  1.00  0.00      PROD H
ATOM   4117  HB2 PHE P 300      -9.093  -5.820   9.703  1.00  0.00      PROD H
ATOM   4118  CG  PHE P 300     -10.167  -4.822   8.092  1.00  0.00      PROD C
ATOM   4119  CD1 PHE P 300      -9.120  -4.108   7.428  1.00  0.00      PROD C
ATOM   4120  HD1 PHE P 300      -8.262  -4.084   8.084  1.00  0.00      PROD H
ATOM   4121  CE1 PHE P 300      -9.141  -3.703   6.139  1.00  0.00      PROD C
ATOM   4122  HE1 PHE P 300      -8.341  -3.068   5.789  1.00  0.00      PROD H
ATOM   4123  CZ  PHE P 300     -10.202  -4.003   5.342  1.00  0.00      PROD C
ATOM   4124  HZ  PHE P 300     -10.186  -3.742   4.294  1.00  0.00      PROD H
ATOM   4125  CD2 PHE P 300     -11.320  -4.919   7.293  1.00  0.00      PROD C
ATOM   4126  HD2 PHE P 300     -12.057  -5.604   7.687  1.00  0.00      PROD H
ATOM   4127  CE2 PHE P 300     -11.363  -4.581   5.950  1.00  0.00      PROD C
ATOM   4128  HE2 PHE P 300     -12.114  -4.890   5.239  1.00  0.00      PROD H
ATOM   4129  C   PHE P 300     -11.150  -5.263  11.790  1.00  0.00      PROD C
ATOM   4130  O   PHE P 300     -11.992  -6.154  11.738  1.00  0.00      PROD O
ATOM   4131  N   ALA P 301     -10.592  -4.974  13.048  1.00  0.00      PROD N
ATOM   4132  HN  ALA P 301      -9.831  -4.339  13.151  1.00  0.00      PROD H
ATOM   4133  CA  ALA P 301     -11.195  -5.460  14.222  1.00  0.00      PROD C
ATOM   4134  HA  ALA P 301     -11.665  -6.416  14.042  1.00  0.00      PROD H
ATOM   4135  CB  ALA P 301     -10.148  -5.718  15.344  1.00  0.00      PROD C
ATOM   4136  HB1 ALA P 301      -9.399  -6.463  14.998  1.00  0.00      PROD H
ATOM   4137  HB2 ALA P 301     -10.575  -6.258  16.216  1.00  0.00      PROD H
ATOM   4138  HB3 ALA P 301      -9.580  -4.799  15.602  1.00  0.00      PROD H
ATOM   4139  C   ALA P 301     -12.266  -4.426  14.682  1.00  0.00      PROD C
ATOM   4140  O   ALA P 301     -13.288  -4.819  15.195  1.00  0.00      PROD O
ATOM   4141  N   ILE P 302     -12.188  -3.094  14.425  1.00  0.00      PROD N
ATOM   4142  HN  ILE P 302     -11.352  -2.722  14.030  1.00  0.00      PROD H
ATOM   4143  CA  ILE P 302     -13.334  -2.272  14.552  1.00  0.00      PROD C
ATOM   4144  HA  ILE P 302     -13.656  -2.456  15.567  1.00  0.00      PROD H
ATOM   4145  CB  ILE P 302     -13.009  -0.785  14.317  1.00  0.00      PROD C
ATOM   4146  HB  ILE P 302     -12.488  -0.715  13.338  1.00  0.00      PROD H
ATOM   4147  CG2 ILE P 302     -14.214   0.197  14.392  1.00  0.00      PROD C
ATOM   4148 HG21 ILE P 302     -15.000  -0.008  13.635  1.00  0.00      PROD H
ATOM   4149 HG22 ILE P 302     -13.875   1.251  14.291  1.00  0.00      PROD H
ATOM   4150 HG23 ILE P 302     -14.636   0.068  15.411  1.00  0.00      PROD H
ATOM   4151  CG1 ILE P 302     -11.881  -0.245  15.353  1.00  0.00      PROD C
ATOM   4152 HG11 ILE P 302     -12.071   0.848  15.398  1.00  0.00      PROD H
ATOM   4153 HG12 ILE P 302     -10.928  -0.421  14.809  1.00  0.00      PROD H
ATOM   4154  CD  ILE P 302     -11.800  -0.840  16.745  1.00  0.00      PROD C
ATOM   4155  HD1 ILE P 302     -11.188  -1.764  16.670  1.00  0.00      PROD H
ATOM   4156  HD2 ILE P 302     -12.812  -1.035  17.160  1.00  0.00      PROD H
ATOM   4157  HD3 ILE P 302     -11.199  -0.151  17.376  1.00  0.00      PROD H
ATOM   4158  C   ILE P 302     -14.469  -2.572  13.651  1.00  0.00      PROD C
ATOM   4159  O   ILE P 302     -15.642  -2.567  14.050  1.00  0.00      PROD O
ATOM   4160  N   ILE P 303     -14.235  -2.839  12.357  1.00  0.00      PROD N
ATOM   4161  HN  ILE P 303     -13.298  -2.705  12.045  1.00  0.00      PROD H
ATOM   4162  CA  ILE P 303     -15.316  -3.252  11.462  1.00  0.00      PROD C
ATOM   4163  HA  ILE P 303     -15.998  -2.433  11.286  1.00  0.00      PROD H
ATOM   4164  CB  ILE P 303     -14.786  -3.592  10.075  1.00  0.00      PROD C
ATOM   4165  HB  ILE P 303     -13.872  -4.224  10.078  1.00  0.00      PROD H
ATOM   4166  CG2 ILE P 303     -15.903  -4.340   9.163  1.00  0.00      PROD C
ATOM   4167 HG21 ILE P 303     -16.124  -5.367   9.524  1.00  0.00      PROD H
ATOM   4168 HG22 ILE P 303     -15.486  -4.444   8.138  1.00  0.00      PROD H
ATOM   4169 HG23 ILE P 303     -16.772  -3.671   8.988  1.00  0.00      PROD H
ATOM   4170  CG1 ILE P 303     -14.573  -2.157   9.353  1.00  0.00      PROD C
ATOM   4171 HG11 ILE P 303     -14.061  -1.499  10.087  1.00  0.00      PROD H
ATOM   4172 HG12 ILE P 303     -15.526  -1.665   9.064  1.00  0.00      PROD H
ATOM   4173  CD  ILE P 303     -13.692  -2.344   8.144  1.00  0.00      PROD C
ATOM   4174  HD1 ILE P 303     -14.228  -2.779   7.274  1.00  0.00      PROD H
ATOM   4175  HD2 ILE P 303     -12.823  -2.985   8.405  1.00  0.00      PROD H
ATOM   4176  HD3 ILE P 303     -13.284  -1.457   7.613  1.00  0.00      PROD H
ATOM   4177  C   ILE P 303     -16.103  -4.513  11.908  1.00  0.00      PROD C
ATOM   4178  O   ILE P 303     -17.296  -4.580  11.744  1.00  0.00      PROD O
ATOM   4179  N   GLY P 304     -15.408  -5.533  12.464  1.00  0.00      PROD N
ATOM   4180  HN  GLY P 304     -14.430  -5.482  12.654  1.00  0.00      PROD H
ATOM   4181  CA  GLY P 304     -15.936  -6.756  12.922  1.00  0.00      PROD C
ATOM   4182  HA1 GLY P 304     -15.184  -7.503  13.130  1.00  0.00      PROD H
ATOM   4183  HA2 GLY P 304     -16.507  -7.099  12.072  1.00  0.00      PROD H
ATOM   4184  C   GLY P 304     -16.722  -6.529  14.216  1.00  0.00      PROD C
ATOM   4185  O   GLY P 304     -17.567  -7.329  14.628  1.00  0.00      PROD O
ATOM   4186  N   GLU P 305     -16.302  -5.501  14.966  1.00  0.00      PROD N
ATOM   4187  HN  GLU P 305     -15.436  -5.044  14.778  1.00  0.00      PROD H
ATOM   4188  CA  GLU P 305     -16.949  -5.194  16.271  1.00  0.00      PROD C
ATOM   4189  HA  GLU P 305     -17.113  -6.140  16.765  1.00  0.00      PROD H
ATOM   4190  CB  GLU P 305     -16.105  -4.254  17.089  1.00  0.00      PROD C
ATOM   4191  HB1 GLU P 305     -15.768  -3.413  16.447  1.00  0.00      PROD H
ATOM   4192  HB2 GLU P 305     -15.233  -4.908  17.305  1.00  0.00      PROD H
ATOM   4193  CG  GLU P 305     -16.674  -3.832  18.515  1.00  0.00      PROD C
ATOM   4194  HG1 GLU P 305     -16.706  -4.792  19.073  1.00  0.00      PROD H
ATOM   4195  HG2 GLU P 305     -17.622  -3.258  18.441  1.00  0.00      PROD H
ATOM   4196  CD  GLU P 305     -15.858  -2.932  19.433  1.00  0.00      PROD C
ATOM   4197  OE1 GLU P 305     -16.219  -2.914  20.637  1.00  0.00      PROD O
ATOM   4198  OE2 GLU P 305     -14.872  -2.299  19.051  1.00  0.00      PROD O
ATOM   4199  C   GLU P 305     -18.317  -4.632  16.060  1.00  0.00      PROD C
ATOM   4200  O   GLU P 305     -19.352  -5.104  16.604  1.00  0.00      PROD O
ATOM   4201  N   GLU P 306     -18.408  -3.562  15.205  1.00  0.00      PROD N
ATOM   4202  HN  GLU P 306     -17.564  -3.079  14.987  1.00  0.00      PROD H
ATOM   4203  CA  GLU P 306     -19.620  -2.917  14.865  1.00  0.00      PROD C
ATOM   4204  HA  GLU P 306     -20.278  -2.772  15.710  1.00  0.00      PROD H
ATOM   4205  CB  GLU P 306     -19.358  -1.460  14.273  1.00  0.00      PROD C
ATOM   4206  HB1 GLU P 306     -20.387  -1.061  14.141  1.00  0.00      PROD H
ATOM   4207  HB2 GLU P 306     -18.976  -1.579  13.236  1.00  0.00      PROD H
ATOM   4208  CG  GLU P 306     -18.515  -0.643  15.188  1.00  0.00      PROD C
ATOM   4209  HG1 GLU P 306     -17.416  -0.739  15.064  1.00  0.00      PROD H
ATOM   4210  HG2 GLU P 306     -18.844  -0.978  16.196  1.00  0.00      PROD H
ATOM   4211  CD  GLU P 306     -18.785   0.826  15.076  1.00  0.00      PROD C
ATOM   4212  OE1 GLU P 306     -18.398   1.565  16.049  1.00  0.00      PROD O
ATOM   4213  OE2 GLU P 306     -19.167   1.320  13.912  1.00  0.00      PROD O
ATOM   4214  C   GLU P 306     -20.516  -3.715  13.880  1.00  0.00      PROD C
ATOM   4215  O   GLU P 306     -21.702  -3.834  14.043  1.00  0.00      PROD O
ATOM   4216  N   LEU P 307     -19.934  -4.282  12.792  1.00  0.00      PROD N
ATOM   4217  HN  LEU P 307     -18.954  -4.171  12.646  1.00  0.00      PROD H
ATOM   4218  CA  LEU P 307     -20.734  -4.980  11.664  1.00  0.00      PROD C
ATOM   4219  HA  LEU P 307     -21.769  -4.723  11.838  1.00  0.00      PROD H
ATOM   4220  CB  LEU P 307     -20.288  -4.422  10.258  1.00  0.00      PROD C
ATOM   4221  HB1 LEU P 307     -20.970  -4.864   9.500  1.00  0.00      PROD H
ATOM   4222  HB2 LEU P 307     -19.242  -4.673   9.978  1.00  0.00      PROD H
ATOM   4223  CG  LEU P 307     -20.475  -2.875  10.096  1.00  0.00      PROD C
ATOM   4224  HG  LEU P 307     -19.863  -2.343  10.856  1.00  0.00      PROD H
ATOM   4225  CD1 LEU P 307     -19.880  -2.426   8.722  1.00  0.00      PROD C
ATOM   4226 HD11 LEU P 307     -20.312  -3.105   7.957  1.00  0.00      PROD H
ATOM   4227 HD12 LEU P 307     -18.771  -2.474   8.659  1.00  0.00      PROD H
ATOM   4228 HD13 LEU P 307     -20.088  -1.344   8.579  1.00  0.00      PROD H
ATOM   4229  CD2 LEU P 307     -21.929  -2.345  10.291  1.00  0.00      PROD C
ATOM   4230 HD21 LEU P 307     -22.224  -1.440   9.717  1.00  0.00      PROD H
ATOM   4231 HD22 LEU P 307     -22.186  -2.055  11.332  1.00  0.00      PROD H
ATOM   4232 HD23 LEU P 307     -22.590  -3.180   9.974  1.00  0.00      PROD H
ATOM   4233  C   LEU P 307     -20.599  -6.581  11.627  1.00  0.00      PROD C
ATOM   4234  O   LEU P 307     -21.127  -7.232  10.735  1.00  0.00      PROD O
ATOM   4235  N   GLY P 308     -19.802  -7.176  12.556  1.00  0.00      PROD N
ATOM   4236  HN  GLY P 308     -19.288  -6.646  13.226  1.00  0.00      PROD H
ATOM   4237  CA  GLY P 308     -19.608  -8.630  12.534  1.00  0.00      PROD C
ATOM   4238  HA1 GLY P 308     -20.592  -9.059  12.414  1.00  0.00      PROD H
ATOM   4239  HA2 GLY P 308     -19.186  -8.868  13.499  1.00  0.00      PROD H
ATOM   4240  C   GLY P 308     -18.679  -9.117  11.427  1.00  0.00      PROD C
ATOM   4241  O   GLY P 308     -18.160  -8.391  10.592  1.00  0.00      PROD O
ATOM   4242  N   TYR P 309     -18.477 -10.440  11.394  1.00  0.00      PROD N
ATOM   4243  HN  TYR P 309     -18.732 -11.013  12.169  1.00  0.00      PROD H
ATOM   4244  CA  TYR P 309     -17.915 -11.124  10.177  1.00  0.00      PROD C
ATOM   4245  HA  TYR P 309     -16.949 -10.663  10.031  1.00  0.00      PROD H
ATOM   4246  CB  TYR P 309     -17.729 -12.625  10.425  1.00  0.00      PROD C
ATOM   4247  HB1 TYR P 309     -18.680 -13.191  10.529  1.00  0.00      PROD H
ATOM   4248  HB2 TYR P 309     -17.198 -12.692  11.398  1.00  0.00      PROD H
ATOM   4249  CG  TYR P 309     -16.932 -13.261   9.343  1.00  0.00      PROD C
ATOM   4250  CD1 TYR P 309     -17.501 -14.325   8.529  1.00  0.00      PROD C
ATOM   4251  HD1 TYR P 309     -18.564 -14.507   8.572  1.00  0.00      PROD H
ATOM   4252  CE1 TYR P 309     -16.639 -15.040   7.699  1.00  0.00      PROD C
ATOM   4253  HE1 TYR P 309     -17.112 -15.838   7.146  1.00  0.00      PROD H
ATOM   4254  CZ  TYR P 309     -15.301 -14.800   7.595  1.00  0.00      PROD C
ATOM   4255  OH  TYR P 309     -14.546 -15.515   6.702  1.00  0.00      PROD O
ATOM   4256  HH  TYR P 309     -13.625 -15.524   6.972  1.00  0.00      PROD H
ATOM   4257  CD2 TYR P 309     -15.516 -13.098   9.299  1.00  0.00      PROD C
ATOM   4258  HD2 TYR P 309     -15.068 -12.407   9.997  1.00  0.00      PROD H
ATOM   4259  CE2 TYR P 309     -14.769 -13.774   8.313  1.00  0.00      PROD C
ATOM   4260  HE2 TYR P 309     -13.717 -13.607   8.133  1.00  0.00      PROD H
ATOM   4261  C   TYR P 309     -18.645 -10.878   8.850  1.00  0.00      PROD C
ATOM   4262  O   TYR P 309     -18.041 -10.703   7.828  1.00  0.00      PROD O
ATOM   4263  N   VAL P 310     -20.004 -10.815   8.821  1.00  0.00      PROD N
ATOM   4264  HN  VAL P 310     -20.564 -10.806   9.646  1.00  0.00      PROD H
ATOM   4265  CA  VAL P 310     -20.771 -10.457   7.645  1.00  0.00      PROD C
ATOM   4266  HA  VAL P 310     -20.650 -11.209   6.879  1.00  0.00      PROD H
ATOM   4267  CB  VAL P 310     -22.273 -10.556   7.920  1.00  0.00      PROD C
ATOM   4268  HB  VAL P 310     -22.511  -9.811   8.709  1.00  0.00      PROD H
ATOM   4269  CG1 VAL P 310     -22.963 -10.138   6.668  1.00  0.00      PROD C
ATOM   4270 HG11 VAL P 310     -24.026 -10.274   6.960  1.00  0.00      PROD H
ATOM   4271 HG12 VAL P 310     -22.858 -10.790   5.775  1.00  0.00      PROD H
ATOM   4272 HG13 VAL P 310     -22.869  -9.112   6.251  1.00  0.00      PROD H
ATOM   4273  CG2 VAL P 310     -22.675 -12.026   8.346  1.00  0.00      PROD C
ATOM   4274 HG21 VAL P 310     -22.381 -12.650   7.474  1.00  0.00      PROD H
ATOM   4275 HG22 VAL P 310     -23.748 -12.169   8.598  1.00  0.00      PROD H
ATOM   4276 HG23 VAL P 310     -22.011 -12.327   9.184  1.00  0.00      PROD H
ATOM   4277  C   VAL P 310     -20.261  -9.128   7.085  1.00  0.00      PROD C
ATOM   4278  O   VAL P 310     -20.002  -9.080   5.890  1.00  0.00      PROD O
ATOM   4279  N   GLY P 311     -20.070  -8.121   7.880  1.00  0.00      PROD N
ATOM   4280  HN  GLY P 311     -20.398  -8.259   8.811  1.00  0.00      PROD H
ATOM   4281  CA  GLY P 311     -19.485  -6.846   7.491  1.00  0.00      PROD C
ATOM   4282  HA1 GLY P 311     -19.530  -6.244   8.386  1.00  0.00      PROD H
ATOM   4283  HA2 GLY P 311     -20.067  -6.427   6.684  1.00  0.00      PROD H
ATOM   4284  C   GLY P 311     -18.026  -6.769   7.097  1.00  0.00      PROD C
ATOM   4285  O   GLY P 311     -17.703  -5.990   6.222  1.00  0.00      PROD O
ATOM   4286  N   VAL P 312     -17.125  -7.678   7.606  1.00  0.00      PROD N
ATOM   4287  HN  VAL P 312     -17.372  -8.324   8.324  1.00  0.00      PROD H
ATOM   4288  CA  VAL P 312     -15.697  -7.615   7.357  1.00  0.00      PROD C
ATOM   4289  HA  VAL P 312     -15.402  -6.578   7.303  1.00  0.00      PROD H
ATOM   4290  CB  VAL P 312     -14.815  -8.508   8.378  1.00  0.00      PROD C
ATOM   4291  HB  VAL P 312     -15.390  -9.418   8.651  1.00  0.00      PROD H
ATOM   4292  CG1 VAL P 312     -13.540  -9.036   7.726  1.00  0.00      PROD C
ATOM   4293 HG11 VAL P 312     -12.855  -8.209   7.440  1.00  0.00      PROD H
ATOM   4294 HG12 VAL P 312     -13.623  -9.812   6.936  1.00  0.00      PROD H
ATOM   4295 HG13 VAL P 312     -12.996  -9.536   8.555  1.00  0.00      PROD H
ATOM   4296  CG2 VAL P 312     -14.565  -7.778   9.671  1.00  0.00      PROD C
ATOM   4297 HG21 VAL P 312     -13.828  -6.955   9.547  1.00  0.00      PROD H
ATOM   4298 HG22 VAL P 312     -14.145  -8.564  10.335  1.00  0.00      PROD H
ATOM   4299 HG23 VAL P 312     -15.497  -7.347  10.093  1.00  0.00      PROD H
ATOM   4300  C   VAL P 312     -15.525  -8.177   5.928  1.00  0.00      PROD C
ATOM   4301  O   VAL P 312     -14.820  -7.534   5.138  1.00  0.00      PROD O
ATOM   4302  N   VAL P 313     -16.304  -9.218   5.490  1.00  0.00      PROD N
ATOM   4303  HN  VAL P 313     -16.878  -9.706   6.143  1.00  0.00      PROD H
ATOM   4304  CA  VAL P 313     -16.396  -9.730   4.077  1.00  0.00      PROD C
ATOM   4305  HA  VAL P 313     -15.370  -9.918   3.796  1.00  0.00      PROD H
ATOM   4306  CB  VAL P 313     -17.086 -11.063   4.071  1.00  0.00      PROD C
ATOM   4307  HB  VAL P 313     -17.998 -10.923   4.690  1.00  0.00      PROD H
ATOM   4308  CG1 VAL P 313     -17.474 -11.641   2.723  1.00  0.00      PROD C
ATOM   4309 HG11 VAL P 313     -16.559 -12.024   2.224  1.00  0.00      PROD H
ATOM   4310 HG12 VAL P 313     -17.972 -10.820   2.163  1.00  0.00      PROD H
ATOM   4311 HG13 VAL P 313     -18.153 -12.489   2.958  1.00  0.00      PROD H
ATOM   4312  CG2 VAL P 313     -16.249 -12.120   4.832  1.00  0.00      PROD C
ATOM   4313 HG21 VAL P 313     -16.763 -13.091   4.993  1.00  0.00      PROD H
ATOM   4314 HG22 VAL P 313     -15.947 -11.695   5.813  1.00  0.00      PROD H
ATOM   4315 HG23 VAL P 313     -15.332 -12.308   4.233  1.00  0.00      PROD H
ATOM   4316  C   VAL P 313     -16.929  -8.758   3.058  1.00  0.00      PROD C
ATOM   4317  O   VAL P 313     -16.374  -8.511   1.947  1.00  0.00      PROD O
ATOM   4318  N   LEU P 314     -18.053  -8.042   3.460  1.00  0.00      PROD N
ATOM   4319  HN  LEU P 314     -18.390  -8.108   4.396  1.00  0.00      PROD H
ATOM   4320  CA  LEU P 314     -18.660  -7.030   2.581  1.00  0.00      PROD C
ATOM   4321  HA  LEU P 314     -18.904  -7.525   1.653  1.00  0.00      PROD H
ATOM   4322  CB  LEU P 314     -20.049  -6.453   3.149  1.00  0.00      PROD C
ATOM   4323  HB1 LEU P 314     -19.890  -5.982   4.143  1.00  0.00      PROD H
ATOM   4324  HB2 LEU P 314     -20.709  -7.339   3.266  1.00  0.00      PROD H
ATOM   4325  CG  LEU P 314     -21.022  -5.537   2.244  1.00  0.00      PROD C
ATOM   4326  HG  LEU P 314     -22.026  -5.627   2.712  1.00  0.00      PROD H
ATOM   4327  CD1 LEU P 314     -20.564  -4.083   2.339  1.00  0.00      PROD C
ATOM   4328 HD11 LEU P 314     -21.379  -3.337   2.218  1.00  0.00      PROD H
ATOM   4329 HD12 LEU P 314     -19.824  -3.886   1.533  1.00  0.00      PROD H
ATOM   4330 HD13 LEU P 314     -20.207  -3.797   3.351  1.00  0.00      PROD H
ATOM   4331  CD2 LEU P 314     -21.076  -5.913   0.746  1.00  0.00      PROD C
ATOM   4332 HD21 LEU P 314     -21.747  -5.262   0.146  1.00  0.00      PROD H
ATOM   4333 HD22 LEU P 314     -21.610  -6.883   0.655  1.00  0.00      PROD H
ATOM   4334 HD23 LEU P 314     -20.059  -5.961   0.302  1.00  0.00      PROD H
ATOM   4335  C   LEU P 314     -17.654  -5.871   2.181  1.00  0.00      PROD C
ATOM   4336  O   LEU P 314     -17.480  -5.454   1.047  1.00  0.00      PROD O
ATOM   4337  N   ALA P 315     -17.005  -5.336   3.281  1.00  0.00      PROD N
ATOM   4338  HN  ALA P 315     -17.229  -5.716   4.175  1.00  0.00      PROD H
ATOM   4339  CA  ALA P 315     -16.055  -4.256   3.108  1.00  0.00      PROD C
ATOM   4340  HA  ALA P 315     -16.445  -3.700   2.268  1.00  0.00      PROD H
ATOM   4341  CB  ALA P 315     -16.041  -3.410   4.462  1.00  0.00      PROD C
ATOM   4342  HB1 ALA P 315     -15.426  -2.499   4.299  1.00  0.00      PROD H
ATOM   4343  HB2 ALA P 315     -15.520  -4.040   5.215  1.00  0.00      PROD H
ATOM   4344  HB3 ALA P 315     -17.109  -3.194   4.677  1.00  0.00      PROD H
ATOM   4345  C   ALA P 315     -14.637  -4.604   2.721  1.00  0.00      PROD C
ATOM   4346  O   ALA P 315     -14.021  -3.750   2.094  1.00  0.00      PROD O
ATOM   4347  N   LEU P 316     -14.088  -5.840   2.961  1.00  0.00      PROD N
ATOM   4348  HN  LEU P 316     -14.598  -6.446   3.567  1.00  0.00      PROD H
ATOM   4349  CA  LEU P 316     -12.876  -6.383   2.359  1.00  0.00      PROD C
ATOM   4350  HA  LEU P 316     -12.105  -5.626   2.359  1.00  0.00      PROD H
ATOM   4351  CB  LEU P 316     -12.376  -7.611   3.182  1.00  0.00      PROD C
ATOM   4352  HB1 LEU P 316     -13.011  -8.522   3.152  1.00  0.00      PROD H
ATOM   4353  HB2 LEU P 316     -12.521  -7.325   4.246  1.00  0.00      PROD H
ATOM   4354  CG  LEU P 316     -10.945  -8.030   2.888  1.00  0.00      PROD C
ATOM   4355  HG  LEU P 316     -10.912  -8.260   1.801  1.00  0.00      PROD H
ATOM   4356  CD1 LEU P 316      -9.875  -7.125   3.347  1.00  0.00      PROD C
ATOM   4357 HD11 LEU P 316      -9.842  -7.165   4.456  1.00  0.00      PROD H
ATOM   4358 HD12 LEU P 316      -9.981  -6.083   2.975  1.00  0.00      PROD H
ATOM   4359 HD13 LEU P 316      -8.828  -7.331   3.038  1.00  0.00      PROD H
ATOM   4360  CD2 LEU P 316     -10.750  -9.395   3.593  1.00  0.00      PROD C
ATOM   4361 HD21 LEU P 316      -9.733  -9.771   3.352  1.00  0.00      PROD H
ATOM   4362 HD22 LEU P 316     -11.563 -10.110   3.347  1.00  0.00      PROD H
ATOM   4363 HD23 LEU P 316     -10.858  -9.160   4.674  1.00  0.00      PROD H
ATOM   4364  C   LEU P 316     -13.096  -6.749   0.866  1.00  0.00      PROD C
ATOM   4365  O   LEU P 316     -12.176  -6.875   0.020  1.00  0.00      PROD O
ATOM   4366  N   LEU P 317     -14.404  -7.032   0.477  1.00  0.00      PROD N
ATOM   4367  HN  LEU P 317     -15.190  -7.092   1.088  1.00  0.00      PROD H
ATOM   4368  CA  LEU P 317     -14.706  -7.237  -0.934  1.00  0.00      PROD C
ATOM   4369  HA  LEU P 317     -13.921  -7.892  -1.281  1.00  0.00      PROD H
ATOM   4370  CB  LEU P 317     -16.134  -7.887  -1.038  1.00  0.00      PROD C
ATOM   4371  HB1 LEU P 317     -16.877  -7.275  -0.484  1.00  0.00      PROD H
ATOM   4372  HB2 LEU P 317     -16.039  -8.863  -0.517  1.00  0.00      PROD H
ATOM   4373  CG  LEU P 317     -16.775  -8.133  -2.413  1.00  0.00      PROD C
ATOM   4374  HG  LEU P 317     -17.053  -7.214  -2.973  1.00  0.00      PROD H
ATOM   4375  CD1 LEU P 317     -15.890  -8.950  -3.376  1.00  0.00      PROD C
ATOM   4376 HD11 LEU P 317     -16.368  -9.153  -4.358  1.00  0.00      PROD H
ATOM   4377 HD12 LEU P 317     -15.675  -9.900  -2.842  1.00  0.00      PROD H
ATOM   4378 HD13 LEU P 317     -15.001  -8.314  -3.575  1.00  0.00      PROD H
ATOM   4379  CD2 LEU P 317     -18.044  -8.945  -2.253  1.00  0.00      PROD C
ATOM   4380 HD21 LEU P 317     -18.807  -8.397  -1.660  1.00  0.00      PROD H
ATOM   4381 HD22 LEU P 317     -17.933  -9.972  -1.846  1.00  0.00      PROD H
ATOM   4382 HD23 LEU P 317     -18.497  -8.887  -3.266  1.00  0.00      PROD H
ATOM   4383  C   LEU P 317     -14.630  -5.979  -1.771  1.00  0.00      PROD C
ATOM   4384  O   LEU P 317     -14.218  -6.002  -2.921  1.00  0.00      PROD O
ATOM   4385  N   MET P 318     -14.925  -4.810  -1.118  1.00  0.00      PROD N
ATOM   4386  HN  MET P 318     -15.187  -4.715  -0.161  1.00  0.00      PROD H
ATOM   4387  CA  MET P 318     -14.691  -3.519  -1.819  1.00  0.00      PROD C
ATOM   4388  HA  MET P 318     -15.238  -3.599  -2.746  1.00  0.00      PROD H
ATOM   4389  CB  MET P 318     -15.322  -2.410  -1.062  1.00  0.00      PROD C
ATOM   4390  HB1 MET P 318     -15.274  -1.497  -1.693  1.00  0.00      PROD H
ATOM   4391  HB2 MET P 318     -14.882  -2.267  -0.052  1.00  0.00      PROD H
ATOM   4392  CG  MET P 318     -16.858  -2.479  -0.756  1.00  0.00      PROD C
ATOM   4393  HG1 MET P 318     -17.041  -3.324  -0.058  1.00  0.00      PROD H
ATOM   4394  HG2 MET P 318     -17.383  -2.630  -1.723  1.00  0.00      PROD H
ATOM   4395  SD  MET P 318     -17.538  -0.891  -0.186  1.00  0.00      PROD S
ATOM   4396  CE  MET P 318     -19.246  -1.635  -0.424  1.00  0.00      PROD C
ATOM   4397  HE1 MET P 318     -19.928  -0.947   0.119  1.00  0.00      PROD H
ATOM   4398  HE2 MET P 318     -19.280  -2.675  -0.036  1.00  0.00      PROD H
ATOM   4399  HE3 MET P 318     -19.565  -1.606  -1.488  1.00  0.00      PROD H
ATOM   4400  C   MET P 318     -13.205  -3.319  -2.117  1.00  0.00      PROD C
ATOM   4401  O   MET P 318     -12.819  -3.019  -3.232  1.00  0.00      PROD O
ATOM   4402  N   VAL P 319     -12.358  -3.528  -1.095  1.00  0.00      PROD N
ATOM   4403  HN  VAL P 319     -12.651  -3.767  -0.173  1.00  0.00      PROD H
ATOM   4404  CA  VAL P 319     -10.846  -3.502  -1.286  1.00  0.00      PROD C
ATOM   4405  HA  VAL P 319     -10.459  -2.522  -1.522  1.00  0.00      PROD H
ATOM   4406  CB  VAL P 319     -10.265  -3.879   0.023  1.00  0.00      PROD C
ATOM   4407  HB  VAL P 319     -10.739  -4.852   0.273  1.00  0.00      PROD H
ATOM   4408  CG1 VAL P 319      -8.675  -4.129   0.002  1.00  0.00      PROD C
ATOM   4409 HG11 VAL P 319      -8.349  -4.784  -0.834  1.00  0.00      PROD H
ATOM   4410 HG12 VAL P 319      -8.477  -4.533   1.018  1.00  0.00      PROD H
ATOM   4411 HG13 VAL P 319      -8.144  -3.157  -0.084  1.00  0.00      PROD H
ATOM   4412  CG2 VAL P 319     -10.523  -2.775   1.095  1.00  0.00      PROD C
ATOM   4413 HG21 VAL P 319     -10.023  -3.219   1.982  1.00  0.00      PROD H
ATOM   4414 HG22 VAL P 319     -11.595  -2.880   1.368  1.00  0.00      PROD H
ATOM   4415 HG23 VAL P 319     -10.275  -1.721   0.844  1.00  0.00      PROD H
ATOM   4416  C   VAL P 319     -10.388  -4.532  -2.309  1.00  0.00      PROD C
ATOM   4417  O   VAL P 319      -9.609  -4.121  -3.206  1.00  0.00      PROD O
ATOM   4418  N   PHE P 320     -10.669  -5.835  -2.252  1.00  0.00      PROD N
ATOM   4419  HN  PHE P 320     -11.225  -6.229  -1.525  1.00  0.00      PROD H
ATOM   4420  CA  PHE P 320     -10.207  -6.727  -3.281  1.00  0.00      PROD C
ATOM   4421  HA  PHE P 320      -9.202  -6.372  -3.452  1.00  0.00      PROD H
ATOM   4422  CB  PHE P 320     -10.140  -8.210  -2.901  1.00  0.00      PROD C
ATOM   4423  HB1 PHE P 320      -9.763  -8.777  -3.779  1.00  0.00      PROD H
ATOM   4424  HB2 PHE P 320     -11.067  -8.693  -2.525  1.00  0.00      PROD H
ATOM   4425  CG  PHE P 320      -9.084  -8.406  -1.843  1.00  0.00      PROD C
ATOM   4426  CD1 PHE P 320      -7.726  -8.247  -2.147  1.00  0.00      PROD C
ATOM   4427  HD1 PHE P 320      -7.494  -7.947  -3.158  1.00  0.00      PROD H
ATOM   4428  CE1 PHE P 320      -6.740  -8.259  -1.167  1.00  0.00      PROD C
ATOM   4429  HE1 PHE P 320      -5.666  -8.201  -1.267  1.00  0.00      PROD H
ATOM   4430  CZ  PHE P 320      -7.109  -8.548   0.144  1.00  0.00      PROD C
ATOM   4431  HZ  PHE P 320      -6.392  -8.669   0.942  1.00  0.00      PROD H
ATOM   4432  CD2 PHE P 320      -9.418  -8.751  -0.577  1.00  0.00      PROD C
ATOM   4433  HD2 PHE P 320     -10.452  -8.756  -0.263  1.00  0.00      PROD H
ATOM   4434  CE2 PHE P 320      -8.441  -8.868   0.416  1.00  0.00      PROD C
ATOM   4435  HE2 PHE P 320      -8.706  -9.233   1.397  1.00  0.00      PROD H
ATOM   4436  C   PHE P 320     -10.865  -6.479  -4.673  1.00  0.00      PROD C
ATOM   4437  O   PHE P 320     -10.183  -6.699  -5.688  1.00  0.00      PROD O
ATOM   4438  N   PHE P 321     -12.090  -6.099  -4.719  1.00  0.00      PROD N
ATOM   4439  HN  PHE P 321     -12.587  -6.090  -3.854  1.00  0.00      PROD H
ATOM   4440  CA  PHE P 321     -12.789  -5.832  -6.026  1.00  0.00      PROD C
ATOM   4441  HA  PHE P 321     -12.557  -6.651  -6.691  1.00  0.00      PROD H
ATOM   4442  CB  PHE P 321     -14.360  -5.804  -5.722  1.00  0.00      PROD C
ATOM   4443  HB1 PHE P 321     -14.762  -4.895  -5.227  1.00  0.00      PROD H
ATOM   4444  HB2 PHE P 321     -14.707  -6.603  -5.033  1.00  0.00      PROD H
ATOM   4445  CG  PHE P 321     -15.185  -6.044  -6.941  1.00  0.00      PROD C
ATOM   4446  CD1 PHE P 321     -15.957  -7.203  -7.144  1.00  0.00      PROD C
ATOM   4447  HD1 PHE P 321     -16.056  -8.036  -6.464  1.00  0.00      PROD H
ATOM   4448  CE1 PHE P 321     -16.852  -7.370  -8.192  1.00  0.00      PROD C
ATOM   4449  HE1 PHE P 321     -17.362  -8.308  -8.351  1.00  0.00      PROD H
ATOM   4450  CZ  PHE P 321     -17.000  -6.349  -9.135  1.00  0.00      PROD C
ATOM   4451  HZ  PHE P 321     -17.610  -6.603  -9.989  1.00  0.00      PROD H
ATOM   4452  CD2 PHE P 321     -15.333  -5.010  -7.846  1.00  0.00      PROD C
ATOM   4453  HD2 PHE P 321     -14.698  -4.157  -7.663  1.00  0.00      PROD H
ATOM   4454  CE2 PHE P 321     -16.117  -5.246  -9.008  1.00  0.00      PROD C
ATOM   4455  HE2 PHE P 321     -16.138  -4.450  -9.737  1.00  0.00      PROD H
ATOM   4456  C   PHE P 321     -12.260  -4.587  -6.728  1.00  0.00      PROD C
ATOM   4457  O   PHE P 321     -12.134  -4.555  -7.987  1.00  0.00      PROD O
ATOM   4458  N   VAL P 322     -11.982  -3.537  -6.011  1.00  0.00      PROD N
ATOM   4459  HN  VAL P 322     -12.262  -3.487  -5.055  1.00  0.00      PROD H
ATOM   4460  CA  VAL P 322     -11.159  -2.458  -6.631  1.00  0.00      PROD C
ATOM   4461  HA  VAL P 322     -11.599  -2.110  -7.553  1.00  0.00      PROD H
ATOM   4462  CB  VAL P 322     -11.091  -1.157  -5.757  1.00  0.00      PROD C
ATOM   4463  HB  VAL P 322     -10.794  -1.403  -4.715  1.00  0.00      PROD H
ATOM   4464  CG1 VAL P 322      -9.984  -0.102  -6.201  1.00  0.00      PROD C
ATOM   4465 HG11 VAL P 322     -10.286   0.888  -5.796  1.00  0.00      PROD H
ATOM   4466 HG12 VAL P 322      -9.983  -0.147  -7.311  1.00  0.00      PROD H
ATOM   4467 HG13 VAL P 322      -8.990  -0.423  -5.822  1.00  0.00      PROD H
ATOM   4468  CG2 VAL P 322     -12.537  -0.504  -5.656  1.00  0.00      PROD C
ATOM   4469 HG21 VAL P 322     -13.344  -1.233  -5.427  1.00  0.00      PROD H
ATOM   4470 HG22 VAL P 322     -12.775  -0.210  -6.701  1.00  0.00      PROD H
ATOM   4471 HG23 VAL P 322     -12.488   0.404  -5.018  1.00  0.00      PROD H
ATOM   4472  C   VAL P 322      -9.755  -2.927  -7.023  1.00  0.00      PROD C
ATOM   4473  O   VAL P 322      -9.265  -2.662  -8.114  1.00  0.00      PROD O
ATOM   4474  N   ALA P 323      -9.011  -3.651  -6.088  1.00  0.00      PROD N
ATOM   4475  HN  ALA P 323      -9.362  -3.782  -5.164  1.00  0.00      PROD H
ATOM   4476  CA  ALA P 323      -7.703  -4.167  -6.359  1.00  0.00      PROD C
ATOM   4477  HA  ALA P 323      -7.071  -3.309  -6.533  1.00  0.00      PROD H
ATOM   4478  CB  ALA P 323      -7.181  -4.811  -5.110  1.00  0.00      PROD C
ATOM   4479  HB1 ALA P 323      -7.777  -5.724  -4.896  1.00  0.00      PROD H
ATOM   4480  HB2 ALA P 323      -7.245  -4.094  -4.263  1.00  0.00      PROD H
ATOM   4481  HB3 ALA P 323      -6.101  -5.022  -5.260  1.00  0.00      PROD H
ATOM   4482  C   ALA P 323      -7.584  -5.123  -7.565  1.00  0.00      PROD C
ATOM   4483  O   ALA P 323      -6.711  -4.893  -8.425  1.00  0.00      PROD O
ATOM   4484  N   PHE P 324      -8.374  -6.143  -7.672  1.00  0.00      PROD N
ATOM   4485  HN  PHE P 324      -9.066  -6.345  -6.983  1.00  0.00      PROD H
ATOM   4486  CA  PHE P 324      -8.414  -6.949  -8.911  1.00  0.00      PROD C
ATOM   4487  HA  PHE P 324      -7.439  -7.371  -9.106  1.00  0.00      PROD H
ATOM   4488  CB  PHE P 324      -9.274  -8.239  -8.674  1.00  0.00      PROD C
ATOM   4489  HB1 PHE P 324     -10.052  -8.560  -9.400  1.00  0.00      PROD H
ATOM   4490  HB2 PHE P 324      -9.932  -8.017  -7.807  1.00  0.00      PROD H
ATOM   4491  CG  PHE P 324      -8.395  -9.386  -8.272  1.00  0.00      PROD C
ATOM   4492  CD1 PHE P 324      -8.301 -10.553  -9.011  1.00  0.00      PROD C
ATOM   4493  HD1 PHE P 324      -8.889 -10.773  -9.890  1.00  0.00      PROD H
ATOM   4494  CE1 PHE P 324      -7.648 -11.637  -8.533  1.00  0.00      PROD C
ATOM   4495  HE1 PHE P 324      -7.780 -12.504  -9.163  1.00  0.00      PROD H
ATOM   4496  CZ  PHE P 324      -6.872 -11.567  -7.375  1.00  0.00      PROD C
ATOM   4497  HZ  PHE P 324      -6.308 -12.411  -7.006  1.00  0.00      PROD H
ATOM   4498  CD2 PHE P 324      -7.695  -9.313  -7.078  1.00  0.00      PROD C
ATOM   4499  HD2 PHE P 324      -7.694  -8.445  -6.436  1.00  0.00      PROD H
ATOM   4500  CE2 PHE P 324      -6.910 -10.389  -6.691  1.00  0.00      PROD C
ATOM   4501  HE2 PHE P 324      -6.396 -10.196  -5.761  1.00  0.00      PROD H
ATOM   4502  C   PHE P 324      -8.826  -6.276 -10.116  1.00  0.00      PROD C
ATOM   4503  O   PHE P 324      -8.137  -6.468 -11.147  1.00  0.00      PROD O
ATOM   4504  N   ARG P 325      -9.852  -5.372 -10.108  1.00  0.00      PROD N
ATOM   4505  HN  ARG P 325     -10.396  -5.233  -9.284  1.00  0.00      PROD H
ATOM   4506  CA  ARG P 325     -10.260  -4.706 -11.255  1.00  0.00      PROD C
ATOM   4507  HA  ARG P 325     -10.191  -5.382 -12.094  1.00  0.00      PROD H
ATOM   4508  CB  ARG P 325     -11.697  -4.146 -11.163  1.00  0.00      PROD C
ATOM   4509  HB1 ARG P 325     -11.911  -3.457 -12.008  1.00  0.00      PROD H
ATOM   4510  HB2 ARG P 325     -11.792  -3.528 -10.245  1.00  0.00      PROD H
ATOM   4511  CG  ARG P 325     -12.919  -5.128 -11.165  1.00  0.00      PROD C
ATOM   4512  HG1 ARG P 325     -13.843  -4.528 -11.026  1.00  0.00      PROD H
ATOM   4513  HG2 ARG P 325     -12.793  -5.756 -10.257  1.00  0.00      PROD H
ATOM   4514  CD  ARG P 325     -12.992  -6.058 -12.355  1.00  0.00      PROD C
ATOM   4515  HD1 ARG P 325     -12.216  -6.849 -12.283  1.00  0.00      PROD H
ATOM   4516  HD2 ARG P 325     -12.788  -5.417 -13.239  1.00  0.00      PROD H
ATOM   4517  NE  ARG P 325     -14.411  -6.448 -12.611  1.00  0.00      PROD N
ATOM   4518  HE  ARG P 325     -15.104  -5.850 -13.013  1.00  0.00      PROD H
ATOM   4519  CZ  ARG P 325     -14.798  -7.676 -12.428  1.00  0.00      PROD C
ATOM   4520  NH1 ARG P 325     -13.919  -8.649 -12.142  1.00  0.00      PROD N
ATOM   4521 HH11 ARG P 325     -12.934  -8.481 -12.181  1.00  0.00      PROD H
ATOM   4522 HH12 ARG P 325     -14.286  -9.574 -12.245  1.00  0.00      PROD H
ATOM   4523  NH2 ARG P 325     -16.063  -8.072 -12.621  1.00  0.00      PROD N
ATOM   4524 HH21 ARG P 325     -16.729  -7.483 -13.080  1.00  0.00      PROD H
ATOM   4525 HH22 ARG P 325     -16.090  -9.035 -12.890  1.00  0.00      PROD H
ATOM   4526  C   ARG P 325      -9.262  -3.709 -11.678  1.00  0.00      PROD C
ATOM   4527  O   ARG P 325      -9.094  -3.448 -12.869  1.00  0.00      PROD O
ATOM   4528  N   ALA P 326      -8.379  -3.164 -10.868  1.00  0.00      PROD N
ATOM   4529  HN  ALA P 326      -8.531  -3.219  -9.885  1.00  0.00      PROD H
ATOM   4530  CA  ALA P 326      -7.098  -2.469 -11.350  1.00  0.00      PROD C
ATOM   4531  HA  ALA P 326      -7.440  -1.651 -11.966  1.00  0.00      PROD H
ATOM   4532  CB  ALA P 326      -6.377  -1.869 -10.149  1.00  0.00      PROD C
ATOM   4533  HB1 ALA P 326      -5.975  -2.637  -9.454  1.00  0.00      PROD H
ATOM   4534  HB2 ALA P 326      -7.096  -1.239  -9.581  1.00  0.00      PROD H
ATOM   4535  HB3 ALA P 326      -5.502  -1.224 -10.382  1.00  0.00      PROD H
ATOM   4536  C   ALA P 326      -6.128  -3.299 -12.198  1.00  0.00      PROD C
ATOM   4537  O   ALA P 326      -5.625  -2.922 -13.215  1.00  0.00      PROD O
ATOM   4538  N   MET P 327      -5.922  -4.521 -11.810  1.00  0.00      PROD N
ATOM   4539  HN  MET P 327      -6.449  -4.787 -11.007  1.00  0.00      PROD H
ATOM   4540  CA  MET P 327      -5.108  -5.488 -12.640  1.00  0.00      PROD C
ATOM   4541  HA  MET P 327      -4.240  -4.954 -12.995  1.00  0.00      PROD H
ATOM   4542  CB  MET P 327      -4.715  -6.683 -11.715  1.00  0.00      PROD C
ATOM   4543  HB1 MET P 327      -4.050  -7.452 -12.164  1.00  0.00      PROD H
ATOM   4544  HB2 MET P 327      -5.663  -7.122 -11.337  1.00  0.00      PROD H
ATOM   4545  CG  MET P 327      -4.006  -6.231 -10.544  1.00  0.00      PROD C
ATOM   4546  HG1 MET P 327      -4.600  -5.674  -9.788  1.00  0.00      PROD H
ATOM   4547  HG2 MET P 327      -3.085  -5.642 -10.740  1.00  0.00      PROD H
ATOM   4548  SD  MET P 327      -3.295  -7.691  -9.581  1.00  0.00      PROD S
ATOM   4549  CE  MET P 327      -4.679  -8.098  -8.565  1.00  0.00      PROD C
ATOM   4550  HE1 MET P 327      -4.888  -7.211  -7.930  1.00  0.00      PROD H
ATOM   4551  HE2 MET P 327      -4.632  -9.002  -7.921  1.00  0.00      PROD H
ATOM   4552  HE3 MET P 327      -5.497  -8.360  -9.270  1.00  0.00      PROD H
ATOM   4553  C   MET P 327      -5.950  -5.844 -13.895  1.00  0.00      PROD C
ATOM   4554  O   MET P 327      -5.339  -5.824 -14.986  1.00  0.00      PROD O
ATOM   4555  N   SER P 328      -7.313  -6.103 -13.901  1.00  0.00      PROD N
ATOM   4556  HN  SER P 328      -7.765  -6.131 -13.013  1.00  0.00      PROD H
ATOM   4557  CA  SER P 328      -8.160  -6.142 -15.132  1.00  0.00      PROD C
ATOM   4558  HA  SER P 328      -7.866  -6.985 -15.740  1.00  0.00      PROD H
ATOM   4559  CB  SER P 328      -9.662  -6.442 -14.829  1.00  0.00      PROD C
ATOM   4560  HB1 SER P 328     -10.208  -5.569 -14.413  1.00  0.00      PROD H
ATOM   4561  HB2 SER P 328      -9.719  -7.248 -14.067  1.00  0.00      PROD H
ATOM   4562  OG  SER P 328     -10.323  -6.810 -16.061  1.00  0.00      PROD O
ATOM   4563  HG1 SER P 328      -9.762  -7.432 -16.531  1.00  0.00      PROD H
ATOM   4564  C   SER P 328      -8.030  -4.842 -16.053  1.00  0.00      PROD C
ATOM   4565  O   SER P 328      -7.872  -5.032 -17.275  1.00  0.00      PROD O
ATOM   4566  N   ILE P 329      -8.042  -3.632 -15.496  1.00  0.00      PROD N
ATOM   4567  HN  ILE P 329      -8.071  -3.592 -14.500  1.00  0.00      PROD H
ATOM   4568  CA  ILE P 329      -7.944  -2.325 -16.178  1.00  0.00      PROD C
ATOM   4569  HA  ILE P 329      -8.659  -2.370 -16.986  1.00  0.00      PROD H
ATOM   4570  CB  ILE P 329      -8.063  -1.051 -15.381  1.00  0.00      PROD C
ATOM   4571  HB  ILE P 329      -7.569  -1.217 -14.400  1.00  0.00      PROD H
ATOM   4572  CG2 ILE P 329      -7.513   0.225 -16.000  1.00  0.00      PROD C
ATOM   4573 HG21 ILE P 329      -7.483   1.023 -15.228  1.00  0.00      PROD H
ATOM   4574 HG22 ILE P 329      -8.009   0.552 -16.939  1.00  0.00      PROD H
ATOM   4575 HG23 ILE P 329      -6.421   0.095 -16.158  1.00  0.00      PROD H
ATOM   4576  CG1 ILE P 329      -9.545  -0.902 -14.992  1.00  0.00      PROD C
ATOM   4577 HG11 ILE P 329      -9.807  -1.847 -14.471  1.00  0.00      PROD H
ATOM   4578 HG12 ILE P 329     -10.127  -0.883 -15.938  1.00  0.00      PROD H
ATOM   4579  CD  ILE P 329      -9.779   0.413 -14.168  1.00  0.00      PROD C
ATOM   4580  HD1 ILE P 329      -9.758   1.355 -14.757  1.00  0.00      PROD H
ATOM   4581  HD2 ILE P 329      -8.948   0.295 -13.440  1.00  0.00      PROD H
ATOM   4582  HD3 ILE P 329     -10.761   0.479 -13.651  1.00  0.00      PROD H
ATOM   4583  C   ILE P 329      -6.560  -2.232 -16.824  1.00  0.00      PROD C
ATOM   4584  O   ILE P 329      -6.359  -1.889 -17.991  1.00  0.00      PROD O
ATOM   4585  N   GLY P 330      -5.491  -2.685 -16.106  1.00  0.00      PROD N
ATOM   4586  HN  GLY P 330      -5.643  -2.850 -15.135  1.00  0.00      PROD H
ATOM   4587  CA  GLY P 330      -4.159  -2.843 -16.593  1.00  0.00      PROD C
ATOM   4588  HA1 GLY P 330      -3.485  -3.149 -15.806  1.00  0.00      PROD H
ATOM   4589  HA2 GLY P 330      -3.932  -1.908 -17.083  1.00  0.00      PROD H
ATOM   4590  C   GLY P 330      -4.038  -3.881 -17.708  1.00  0.00      PROD C
ATOM   4591  O   GLY P 330      -3.386  -3.637 -18.701  1.00  0.00      PROD O
ATOM   4592  N   ARG P 331      -4.731  -5.013 -17.564  1.00  0.00      PROD N
ATOM   4593  HN  ARG P 331      -5.215  -5.197 -16.712  1.00  0.00      PROD H
ATOM   4594  CA  ARG P 331      -4.823  -6.067 -18.510  1.00  0.00      PROD C
ATOM   4595  HA  ARG P 331      -3.822  -6.407 -18.730  1.00  0.00      PROD H
ATOM   4596  CB  ARG P 331      -5.596  -7.339 -18.020  1.00  0.00      PROD C
ATOM   4597  HB1 ARG P 331      -6.676  -7.156 -17.833  1.00  0.00      PROD H
ATOM   4598  HB2 ARG P 331      -5.128  -7.801 -17.125  1.00  0.00      PROD H
ATOM   4599  CG  ARG P 331      -5.713  -8.428 -19.119  1.00  0.00      PROD C
ATOM   4600  HG1 ARG P 331      -4.771  -8.387 -19.706  1.00  0.00      PROD H
ATOM   4601  HG2 ARG P 331      -6.597  -8.243 -19.766  1.00  0.00      PROD H
ATOM   4602  CD  ARG P 331      -5.676  -9.843 -18.618  1.00  0.00      PROD C
ATOM   4603  HD1 ARG P 331      -6.503 -10.225 -17.982  1.00  0.00      PROD H
ATOM   4604  HD2 ARG P 331      -4.779 -10.004 -17.983  1.00  0.00      PROD H
ATOM   4605  NE  ARG P 331      -5.612 -10.680 -19.890  1.00  0.00      PROD N
ATOM   4606  HE  ARG P 331      -5.789 -10.155 -20.722  1.00  0.00      PROD H
ATOM   4607  CZ  ARG P 331      -4.791 -11.765 -20.041  1.00  0.00      PROD C
ATOM   4608  NH1 ARG P 331      -4.357 -12.581 -19.167  1.00  0.00      PROD N
ATOM   4609 HH11 ARG P 331      -4.889 -12.643 -18.322  1.00  0.00      PROD H
ATOM   4610 HH12 ARG P 331      -4.000 -13.467 -19.463  1.00  0.00      PROD H
ATOM   4611  NH2 ARG P 331      -4.388 -11.857 -21.293  1.00  0.00      PROD N
ATOM   4612 HH21 ARG P 331      -4.847 -11.265 -21.956  1.00  0.00      PROD H
ATOM   4613 HH22 ARG P 331      -4.058 -12.758 -21.575  1.00  0.00      PROD H
ATOM   4614  C   ARG P 331      -5.371  -5.596 -19.841  1.00  0.00      PROD C
ATOM   4615  O   ARG P 331      -4.799  -5.865 -20.856  1.00  0.00      PROD O
ATOM   4616  N   LYS P 332      -6.512  -4.827 -19.825  1.00  0.00      PROD N
ATOM   4617  HN  LYS P 332      -6.975  -4.612 -18.968  1.00  0.00      PROD H
ATOM   4618  CA  LYS P 332      -7.103  -4.228 -21.109  1.00  0.00      PROD C
ATOM   4619  HA  LYS P 332      -7.302  -5.036 -21.796  1.00  0.00      PROD H
ATOM   4620  CB  LYS P 332      -8.450  -3.499 -20.694  1.00  0.00      PROD C
ATOM   4621  HB1 LYS P 332      -8.873  -2.791 -21.437  1.00  0.00      PROD H
ATOM   4622  HB2 LYS P 332      -8.201  -2.843 -19.832  1.00  0.00      PROD H
ATOM   4623  CG  LYS P 332      -9.544  -4.484 -20.294  1.00  0.00      PROD C
ATOM   4624  HG1 LYS P 332      -9.213  -5.021 -19.379  1.00  0.00      PROD H
ATOM   4625  HG2 LYS P 332      -9.521  -5.335 -21.008  1.00  0.00      PROD H
ATOM   4626  CD  LYS P 332     -10.919  -3.842 -20.077  1.00  0.00      PROD C
ATOM   4627  HD1 LYS P 332     -11.228  -3.347 -21.022  1.00  0.00      PROD H
ATOM   4628  HD2 LYS P 332     -10.832  -3.077 -19.276  1.00  0.00      PROD H
ATOM   4629  CE  LYS P 332     -12.030  -4.865 -19.658  1.00  0.00      PROD C
ATOM   4630  HE1 LYS P 332     -12.313  -5.462 -20.552  1.00  0.00      PROD H
ATOM   4631  HE2 LYS P 332     -12.855  -4.134 -19.517  1.00  0.00      PROD H
ATOM   4632  NZ  LYS P 332     -11.700  -5.648 -18.480  1.00  0.00      PROD N
ATOM   4633  HZ1 LYS P 332     -12.576  -6.088 -18.131  1.00  0.00      PROD H
ATOM   4634  HZ2 LYS P 332     -11.246  -5.031 -17.777  1.00  0.00      PROD H
ATOM   4635  HZ3 LYS P 332     -11.103  -6.471 -18.702  1.00  0.00      PROD H
ATOM   4636  C   LYS P 332      -6.181  -3.180 -21.800  1.00  0.00      PROD C
ATOM   4637  O   LYS P 332      -6.149  -3.052 -23.002  1.00  0.00      PROD O
ATOM   4638  N   ALA P 333      -5.429  -2.467 -21.000  1.00  0.00      PROD N
ATOM   4639  HN  ALA P 333      -5.613  -2.442 -20.020  1.00  0.00      PROD H
ATOM   4640  CA  ALA P 333      -4.324  -1.550 -21.468  1.00  0.00      PROD C
ATOM   4641  HA  ALA P 333      -4.752  -1.042 -22.319  1.00  0.00      PROD H
ATOM   4642  CB  ALA P 333      -3.916  -0.608 -20.368  1.00  0.00      PROD C
ATOM   4643  HB1 ALA P 333      -3.162   0.111 -20.754  1.00  0.00      PROD H
ATOM   4644  HB2 ALA P 333      -3.488  -1.074 -19.454  1.00  0.00      PROD H
ATOM   4645  HB3 ALA P 333      -4.868  -0.110 -20.085  1.00  0.00      PROD H
ATOM   4646  C   ALA P 333      -3.097  -2.327 -22.097  1.00  0.00      PROD C
ATOM   4647  O   ALA P 333      -2.721  -1.966 -23.204  1.00  0.00      PROD O
ATOM   4648  N   LEU P 334      -2.440  -3.426 -21.536  1.00  0.00      PROD N
ATOM   4649  HN  LEU P 334      -2.589  -3.663 -20.579  1.00  0.00      PROD H
ATOM   4650  CA  LEU P 334      -1.354  -4.146 -22.060  1.00  0.00      PROD C
ATOM   4651  HA  LEU P 334      -0.537  -3.526 -22.400  1.00  0.00      PROD H
ATOM   4652  CB  LEU P 334      -1.044  -5.361 -21.104  1.00  0.00      PROD C
ATOM   4653  HB1 LEU P 334      -0.380  -6.116 -21.577  1.00  0.00      PROD H
ATOM   4654  HB2 LEU P 334      -1.951  -5.860 -20.701  1.00  0.00      PROD H
ATOM   4655  CG  LEU P 334      -0.154  -4.891 -19.941  1.00  0.00      PROD C
ATOM   4656  HG  LEU P 334      -0.493  -3.863 -19.692  1.00  0.00      PROD H
ATOM   4657  CD1 LEU P 334      -0.154  -5.703 -18.648  1.00  0.00      PROD C
ATOM   4658 HD11 LEU P 334      -1.199  -5.732 -18.271  1.00  0.00      PROD H
ATOM   4659 HD12 LEU P 334       0.467  -5.144 -17.916  1.00  0.00      PROD H
ATOM   4660 HD13 LEU P 334       0.285  -6.721 -18.710  1.00  0.00      PROD H
ATOM   4661  CD2 LEU P 334       1.298  -4.869 -20.404  1.00  0.00      PROD C
ATOM   4662 HD21 LEU P 334       1.484  -4.304 -21.343  1.00  0.00      PROD H
ATOM   4663 HD22 LEU P 334       1.691  -5.896 -20.560  1.00  0.00      PROD H
ATOM   4664 HD23 LEU P 334       1.974  -4.405 -19.654  1.00  0.00      PROD H
ATOM   4665  C   LEU P 334      -1.658  -4.789 -23.381  1.00  0.00      PROD C
ATOM   4666  O   LEU P 334      -0.865  -4.711 -24.284  1.00  0.00      PROD O
ATOM   4667  N   GLU P 335      -2.860  -5.352 -23.586  1.00  0.00      PROD N
ATOM   4668  HN  GLU P 335      -3.474  -5.475 -22.810  1.00  0.00      PROD H
ATOM   4669  CA  GLU P 335      -3.325  -6.000 -24.824  1.00  0.00      PROD C
ATOM   4670  HA  GLU P 335      -2.629  -6.797 -25.040  1.00  0.00      PROD H
ATOM   4671  CB  GLU P 335      -4.604  -6.741 -24.542  1.00  0.00      PROD C
ATOM   4672  HB1 GLU P 335      -5.073  -7.085 -25.489  1.00  0.00      PROD H
ATOM   4673  HB2 GLU P 335      -5.369  -6.154 -23.991  1.00  0.00      PROD H
ATOM   4674  CG  GLU P 335      -4.260  -8.067 -23.788  1.00  0.00      PROD C
ATOM   4675  HG1 GLU P 335      -3.965  -7.848 -22.740  1.00  0.00      PROD H
ATOM   4676  HG2 GLU P 335      -3.436  -8.613 -24.295  1.00  0.00      PROD H
ATOM   4677  CD  GLU P 335      -5.483  -9.018 -23.560  1.00  0.00      PROD C
ATOM   4678  OE1 GLU P 335      -5.551  -9.757 -22.499  1.00  0.00      PROD O
ATOM   4679  OE2 GLU P 335      -6.371  -8.954 -24.466  1.00  0.00      PROD O
ATOM   4680  C   GLU P 335      -3.515  -5.058 -26.079  1.00  0.00      PROD C
ATOM   4681  O   GLU P 335      -3.341  -5.454 -27.214  1.00  0.00      PROD O
ATOM   4682  N   ILE P 336      -3.683  -3.783 -25.816  1.00  0.00      PROD N
ATOM   4683  HN  ILE P 336      -3.844  -3.566 -24.856  1.00  0.00      PROD H
ATOM   4684  CA  ILE P 336      -3.777  -2.758 -26.907  1.00  0.00      PROD C
ATOM   4685  HA  ILE P 336      -4.021  -3.226 -27.849  1.00  0.00      PROD H
ATOM   4686  CB  ILE P 336      -4.846  -1.692 -26.747  1.00  0.00      PROD C
ATOM   4687  HB  ILE P 336      -5.777  -2.274 -26.581  1.00  0.00      PROD H
ATOM   4688  CG2 ILE P 336      -4.480  -0.924 -25.456  1.00  0.00      PROD C
ATOM   4689 HG21 ILE P 336      -4.514  -1.552 -24.540  1.00  0.00      PROD H
ATOM   4690 HG22 ILE P 336      -5.224  -0.115 -25.292  1.00  0.00      PROD H
ATOM   4691 HG23 ILE P 336      -3.498  -0.406 -25.469  1.00  0.00      PROD H
ATOM   4692  CG1 ILE P 336      -5.283  -0.708 -27.875  1.00  0.00      PROD C
ATOM   4693 HG11 ILE P 336      -4.683   0.226 -27.844  1.00  0.00      PROD H
ATOM   4694 HG12 ILE P 336      -6.255  -0.341 -27.482  1.00  0.00      PROD H
ATOM   4695  CD  ILE P 336      -5.549  -1.231 -29.307  1.00  0.00      PROD C
ATOM   4696  HD1 ILE P 336      -5.958  -2.264 -29.278  1.00  0.00      PROD H
ATOM   4697  HD2 ILE P 336      -4.625  -1.239 -29.923  1.00  0.00      PROD H
ATOM   4698  HD3 ILE P 336      -6.212  -0.569 -29.904  1.00  0.00      PROD H
ATOM   4699  C   ILE P 336      -2.363  -2.195 -27.268  1.00  0.00      PROD C
ATOM   4700  O   ILE P 336      -2.264  -1.133 -27.945  1.00  0.00      PROD O
ATOM   4701  N   ASP P 337      -1.360  -2.821 -26.698  1.00  0.00      PROD N
ATOM   4702  HN  ASP P 337      -1.504  -3.675 -26.205  1.00  0.00      PROD H
ATOM   4703  CA  ASP P 337       0.026  -2.490 -26.860  1.00  0.00      PROD C
ATOM   4704  HA  ASP P 337       0.628  -3.285 -26.446  1.00  0.00      PROD H
ATOM   4705  CB  ASP P 337       0.525  -2.499 -28.291  1.00  0.00      PROD C
ATOM   4706  HB1 ASP P 337       1.614  -2.281 -28.249  1.00  0.00      PROD H
ATOM   4707  HB2 ASP P 337       0.083  -1.665 -28.877  1.00  0.00      PROD H
ATOM   4708  CG  ASP P 337       0.474  -3.833 -29.037  1.00  0.00      PROD C
ATOM   4709  OD1 ASP P 337       0.086  -3.731 -30.227  1.00  0.00      PROD O
ATOM   4710  OD2 ASP P 337       0.949  -4.905 -28.545  1.00  0.00      PROD O
ATOM   4711  C   ASP P 337       0.419  -1.239 -26.060  1.00  0.00      PROD C
ATOM   4712  O   ASP P 337       1.339  -0.545 -26.512  1.00  0.00      PROD O
ATOM   4713  N   HSD P 338      -0.215  -0.935 -24.945  1.00  0.00      PROD N
ATOM   4714  HN  HSD P 338      -0.930  -1.573 -24.670  1.00  0.00      PROD H
ATOM   4715  CA  HSD P 338       0.157   0.115 -24.016  1.00  0.00      PROD C
ATOM   4716  HA  HSD P 338       0.955   0.680 -24.477  1.00  0.00      PROD H
ATOM   4717  CB  HSD P 338      -1.020   0.888 -23.657  1.00  0.00      PROD C
ATOM   4718  HB1 HSD P 338      -0.802   1.658 -22.887  1.00  0.00      PROD H
ATOM   4719  HB2 HSD P 338      -1.877   0.240 -23.374  1.00  0.00      PROD H
ATOM   4720  ND1 HSD P 338      -2.549   2.418 -24.781  1.00  0.00      PROD N
ATOM   4721  HD1 HSD P 338      -3.271   2.442 -24.090  1.00  0.00      PROD H
ATOM   4722  CG  HSD P 338      -1.308   1.819 -24.732  1.00  0.00      PROD C
ATOM   4723  CE1 HSD P 338      -2.613   3.003 -25.990  1.00  0.00      PROD C
ATOM   4724  HE1 HSD P 338      -3.443   3.628 -26.322  1.00  0.00      PROD H
ATOM   4725  NE2 HSD P 338      -1.575   2.712 -26.740  1.00  0.00      PROD N
ATOM   4726  CD2 HSD P 338      -0.803   1.908 -25.969  1.00  0.00      PROD C
ATOM   4727  HD2 HSD P 338       0.072   1.438 -26.402  1.00  0.00      PROD H
ATOM   4728  C   HSD P 338       0.758  -0.452 -22.762  1.00  0.00      PROD C
ATOM   4729  O   HSD P 338       0.147  -1.137 -21.938  1.00  0.00      PROD O
ATOM   4730  N   ARG P 339       1.965  -0.158 -22.396  1.00  0.00      PROD N
ATOM   4731  HN  ARG P 339       2.486   0.496 -22.940  1.00  0.00      PROD H
ATOM   4732  CA  ARG P 339       2.775  -0.861 -21.375  1.00  0.00      PROD C
ATOM   4733  HA  ARG P 339       2.292  -1.753 -21.003  1.00  0.00      PROD H
ATOM   4734  CB  ARG P 339       4.119  -1.494 -21.895  1.00  0.00      PROD C
ATOM   4735  HB1 ARG P 339       4.886  -1.843 -21.171  1.00  0.00      PROD H
ATOM   4736  HB2 ARG P 339       4.521  -0.643 -22.485  1.00  0.00      PROD H
ATOM   4737  CG  ARG P 339       3.880  -2.654 -22.865  1.00  0.00      PROD C
ATOM   4738  HG1 ARG P 339       3.538  -2.248 -23.841  1.00  0.00      PROD H
ATOM   4739  HG2 ARG P 339       3.068  -3.246 -22.391  1.00  0.00      PROD H
ATOM   4740  CD  ARG P 339       5.183  -3.524 -22.967  1.00  0.00      PROD C
ATOM   4741  HD1 ARG P 339       5.581  -3.809 -21.969  1.00  0.00      PROD H
ATOM   4742  HD2 ARG P 339       6.024  -3.010 -23.478  1.00  0.00      PROD H
ATOM   4743  NE  ARG P 339       4.853  -4.682 -23.783  1.00  0.00      PROD N
ATOM   4744  HE  ARG P 339       3.905  -4.802 -24.078  1.00  0.00      PROD H
ATOM   4745  CZ  ARG P 339       5.667  -5.567 -24.345  1.00  0.00      PROD C
ATOM   4746  NH1 ARG P 339       6.905  -5.528 -24.053  1.00  0.00      PROD N
ATOM   4747 HH11 ARG P 339       7.114  -5.162 -23.146  1.00  0.00      PROD H
ATOM   4748 HH12 ARG P 339       7.440  -6.359 -24.204  1.00  0.00      PROD H
ATOM   4749  NH2 ARG P 339       5.225  -6.384 -25.297  1.00  0.00      PROD N
ATOM   4750 HH21 ARG P 339       4.372  -6.282 -25.808  1.00  0.00      PROD H
ATOM   4751 HH22 ARG P 339       5.874  -6.961 -25.793  1.00  0.00      PROD H
ATOM   4752  C   ARG P 339       2.991  -0.077 -20.094  1.00  0.00      PROD C
ATOM   4753  O   ARG P 339       2.997  -0.668 -19.000  1.00  0.00      PROD O
ATOM   4754  N   PHE P 340       3.110   1.250 -20.198  1.00  0.00      PROD N
ATOM   4755  HN  PHE P 340       3.277   1.585 -21.122  1.00  0.00      PROD H
ATOM   4756  CA  PHE P 340       3.120   2.165 -19.068  1.00  0.00      PROD C
ATOM   4757  HA  PHE P 340       3.849   1.888 -18.320  1.00  0.00      PROD H
ATOM   4758  CB  PHE P 340       3.362   3.585 -19.573  1.00  0.00      PROD C
ATOM   4759  HB1 PHE P 340       2.712   3.984 -20.380  1.00  0.00      PROD H
ATOM   4760  HB2 PHE P 340       4.365   3.573 -20.053  1.00  0.00      PROD H
ATOM   4761  CG  PHE P 340       3.347   4.621 -18.513  1.00  0.00      PROD C
ATOM   4762  CD1 PHE P 340       2.348   5.558 -18.244  1.00  0.00      PROD C
ATOM   4763  HD1 PHE P 340       1.548   5.677 -18.959  1.00  0.00      PROD H
ATOM   4764  CE1 PHE P 340       2.447   6.374 -17.048  1.00  0.00      PROD C
ATOM   4765  HE1 PHE P 340       1.610   7.015 -16.811  1.00  0.00      PROD H
ATOM   4766  CZ  PHE P 340       3.425   6.156 -16.116  1.00  0.00      PROD C
ATOM   4767  HZ  PHE P 340       3.400   6.761 -15.221  1.00  0.00      PROD H
ATOM   4768  CD2 PHE P 340       4.375   4.551 -17.627  1.00  0.00      PROD C
ATOM   4769  HD2 PHE P 340       5.089   3.746 -17.717  1.00  0.00      PROD H
ATOM   4770  CE2 PHE P 340       4.422   5.217 -16.438  1.00  0.00      PROD C
ATOM   4771  HE2 PHE P 340       5.203   4.994 -15.726  1.00  0.00      PROD H
ATOM   4772  C   PHE P 340       1.757   2.101 -18.324  1.00  0.00      PROD C
ATOM   4773  O   PHE P 340       1.695   1.998 -17.112  1.00  0.00      PROD O
ATOM   4774  N   SER P 341       0.663   2.073 -19.126  1.00  0.00      PROD N
ATOM   4775  HN  SER P 341       0.766   2.195 -20.110  1.00  0.00      PROD H
ATOM   4776  CA  SER P 341      -0.733   2.025 -18.744  1.00  0.00      PROD C
ATOM   4777  HA  SER P 341      -0.899   2.891 -18.121  1.00  0.00      PROD H
ATOM   4778  CB  SER P 341      -1.702   2.153 -19.990  1.00  0.00      PROD C
ATOM   4779  HB1 SER P 341      -2.730   1.950 -19.623  1.00  0.00      PROD H
ATOM   4780  HB2 SER P 341      -1.549   1.413 -20.805  1.00  0.00      PROD H
ATOM   4781  OG  SER P 341      -1.682   3.503 -20.476  1.00  0.00      PROD O
ATOM   4782  HG1 SER P 341      -0.954   3.644 -21.085  1.00  0.00      PROD H
ATOM   4783  C   SER P 341      -0.947   0.704 -17.916  1.00  0.00      PROD C
ATOM   4784  O   SER P 341      -1.364   0.648 -16.771  1.00  0.00      PROD O
ATOM   4785  N   GLY P 342      -0.384  -0.399 -18.523  1.00  0.00      PROD N
ATOM   4786  HN  GLY P 342       0.068  -0.403 -19.412  1.00  0.00      PROD H
ATOM   4787  CA  GLY P 342      -0.452  -1.751 -17.998  1.00  0.00      PROD C
ATOM   4788  HA1 GLY P 342       0.310  -2.231 -18.593  1.00  0.00      PROD H
ATOM   4789  HA2 GLY P 342      -1.450  -2.152 -17.901  1.00  0.00      PROD H
ATOM   4790  C   GLY P 342       0.188  -1.884 -16.639  1.00  0.00      PROD C
ATOM   4791  O   GLY P 342      -0.474  -2.302 -15.675  1.00  0.00      PROD O
ATOM   4792  N   PHE P 343       1.524  -1.642 -16.613  1.00  0.00      PROD N
ATOM   4793  HN  PHE P 343       2.113  -1.448 -17.394  1.00  0.00      PROD H
ATOM   4794  CA  PHE P 343       2.255  -1.926 -15.421  1.00  0.00      PROD C
ATOM   4795  HA  PHE P 343       1.932  -2.907 -15.105  1.00  0.00      PROD H
ATOM   4796  CB  PHE P 343       3.780  -1.944 -15.642  1.00  0.00      PROD C
ATOM   4797  HB1 PHE P 343       4.408  -2.145 -14.749  1.00  0.00      PROD H
ATOM   4798  HB2 PHE P 343       3.997  -0.936 -16.055  1.00  0.00      PROD H
ATOM   4799  CG  PHE P 343       4.227  -3.073 -16.570  1.00  0.00      PROD C
ATOM   4800  CD1 PHE P 343       3.659  -4.389 -16.481  1.00  0.00      PROD C
ATOM   4801  HD1 PHE P 343       2.826  -4.525 -15.808  1.00  0.00      PROD H
ATOM   4802  CE1 PHE P 343       4.162  -5.346 -17.388  1.00  0.00      PROD C
ATOM   4803  HE1 PHE P 343       3.751  -6.344 -17.356  1.00  0.00      PROD H
ATOM   4804  CZ  PHE P 343       5.103  -5.039 -18.399  1.00  0.00      PROD C
ATOM   4805  HZ  PHE P 343       5.486  -5.788 -19.076  1.00  0.00      PROD H
ATOM   4806  CD2 PHE P 343       5.173  -2.753 -17.552  1.00  0.00      PROD C
ATOM   4807  HD2 PHE P 343       5.537  -1.742 -17.658  1.00  0.00      PROD H
ATOM   4808  CE2 PHE P 343       5.528  -3.709 -18.519  1.00  0.00      PROD C
ATOM   4809  HE2 PHE P 343       6.055  -3.392 -19.407  1.00  0.00      PROD H
ATOM   4810  C   PHE P 343       1.991  -1.005 -14.285  1.00  0.00      PROD C
ATOM   4811  O   PHE P 343       2.125  -1.516 -13.178  1.00  0.00      PROD O
ATOM   4812  N   LEU P 344       1.680   0.251 -14.425  1.00  0.00      PROD N
ATOM   4813  HN  LEU P 344       1.658   0.647 -15.340  1.00  0.00      PROD H
ATOM   4814  CA  LEU P 344       1.229   1.139 -13.364  1.00  0.00      PROD C
ATOM   4815  HA  LEU P 344       1.980   1.065 -12.592  1.00  0.00      PROD H
ATOM   4816  CB  LEU P 344       1.006   2.619 -13.929  1.00  0.00      PROD C
ATOM   4817  HB1 LEU P 344       0.282   2.739 -14.763  1.00  0.00      PROD H
ATOM   4818  HB2 LEU P 344       1.982   2.948 -14.346  1.00  0.00      PROD H
ATOM   4819  CG  LEU P 344       0.557   3.740 -12.851  1.00  0.00      PROD C
ATOM   4820  HG  LEU P 344      -0.478   3.526 -12.509  1.00  0.00      PROD H
ATOM   4821  CD1 LEU P 344       1.556   3.650 -11.703  1.00  0.00      PROD C
ATOM   4822 HD11 LEU P 344       1.207   2.786 -11.098  1.00  0.00      PROD H
ATOM   4823 HD12 LEU P 344       1.604   4.527 -11.022  1.00  0.00      PROD H
ATOM   4824 HD13 LEU P 344       2.560   3.389 -12.100  1.00  0.00      PROD H
ATOM   4825  CD2 LEU P 344       0.581   5.145 -13.389  1.00  0.00      PROD C
ATOM   4826 HD21 LEU P 344      -0.146   5.261 -14.221  1.00  0.00      PROD H
ATOM   4827 HD22 LEU P 344       1.611   5.260 -13.790  1.00  0.00      PROD H
ATOM   4828 HD23 LEU P 344       0.312   5.884 -12.604  1.00  0.00      PROD H
ATOM   4829  C   LEU P 344      -0.114   0.667 -12.659  1.00  0.00      PROD C
ATOM   4830  O   LEU P 344      -0.141   0.607 -11.440  1.00  0.00      PROD O
ATOM   4831  N   ALA P 345      -1.166   0.248 -13.464  1.00  0.00      PROD N
ATOM   4832  HN  ALA P 345      -1.186   0.339 -14.456  1.00  0.00      PROD H
ATOM   4833  CA  ALA P 345      -2.370  -0.289 -12.911  1.00  0.00      PROD C
ATOM   4834  HA  ALA P 345      -2.764   0.477 -12.260  1.00  0.00      PROD H
ATOM   4835  CB  ALA P 345      -3.346  -0.493 -14.146  1.00  0.00      PROD C
ATOM   4836  HB1 ALA P 345      -4.374  -0.780 -13.839  1.00  0.00      PROD H
ATOM   4837  HB2 ALA P 345      -2.909  -1.180 -14.902  1.00  0.00      PROD H
ATOM   4838  HB3 ALA P 345      -3.437   0.392 -14.811  1.00  0.00      PROD H
ATOM   4839  C   ALA P 345      -2.240  -1.628 -12.153  1.00  0.00      PROD C
ATOM   4840  O   ALA P 345      -2.773  -1.850 -11.021  1.00  0.00      PROD O
ATOM   4841  N   CYS P 346      -1.454  -2.502 -12.759  1.00  0.00      PROD N
ATOM   4842  HN  CYS P 346      -1.032  -2.386 -13.654  1.00  0.00      PROD H
ATOM   4843  CA  CYS P 346      -1.042  -3.763 -12.176  1.00  0.00      PROD C
ATOM   4844  HA  CYS P 346      -1.999  -4.211 -11.954  1.00  0.00      PROD H
ATOM   4845  CB  CYS P 346      -0.264  -4.808 -13.031  1.00  0.00      PROD C
ATOM   4846  HB1 CYS P 346      -0.062  -5.705 -12.408  1.00  0.00      PROD H
ATOM   4847  HB2 CYS P 346       0.720  -4.377 -13.314  1.00  0.00      PROD H
ATOM   4848  SG  CYS P 346      -1.377  -5.386 -14.470  1.00  0.00      PROD S
ATOM   4849  HG1 CYS P 346      -1.243  -4.283 -15.192  1.00  0.00      PROD H
ATOM   4850  C   CYS P 346      -0.250  -3.556 -10.839  1.00  0.00      PROD C
ATOM   4851  O   CYS P 346      -0.481  -4.375  -9.939  1.00  0.00      PROD O
ATOM   4852  N   SER P 347       0.665  -2.578 -10.695  1.00  0.00      PROD N
ATOM   4853  HN  SER P 347       1.008  -1.960 -11.399  1.00  0.00      PROD H
ATOM   4854  CA  SER P 347       1.252  -2.206  -9.380  1.00  0.00      PROD C
ATOM   4855  HA  SER P 347       1.518  -3.116  -8.862  1.00  0.00      PROD H
ATOM   4856  CB  SER P 347       2.480  -1.249  -9.378  1.00  0.00      PROD C
ATOM   4857  HB1 SER P 347       2.105  -0.231  -9.617  1.00  0.00      PROD H
ATOM   4858  HB2 SER P 347       3.237  -1.611 -10.106  1.00  0.00      PROD H
ATOM   4859  OG  SER P 347       3.143  -1.225  -8.160  1.00  0.00      PROD O
ATOM   4860  HG1 SER P 347       2.655  -0.617  -7.601  1.00  0.00      PROD H
ATOM   4861  C   SER P 347       0.287  -1.677  -8.409  1.00  0.00      PROD C
ATOM   4862  O   SER P 347       0.291  -2.242  -7.284  1.00  0.00      PROD O
ATOM   4863  N   ILE P 348      -0.646  -0.745  -8.694  1.00  0.00      PROD N
ATOM   4864  HN  ILE P 348      -0.684  -0.363  -9.614  1.00  0.00      PROD H
ATOM   4865  CA  ILE P 348      -1.682  -0.289  -7.682  1.00  0.00      PROD C
ATOM   4866  HA  ILE P 348      -1.251   0.256  -6.855  1.00  0.00      PROD H
ATOM   4867  CB  ILE P 348      -2.780   0.568  -8.293  1.00  0.00      PROD C
ATOM   4868  HB  ILE P 348      -3.319  -0.048  -9.044  1.00  0.00      PROD H
ATOM   4869  CG2 ILE P 348      -3.770   1.119  -7.266  1.00  0.00      PROD C
ATOM   4870 HG21 ILE P 348      -4.636   1.521  -7.834  1.00  0.00      PROD H
ATOM   4871 HG22 ILE P 348      -3.404   2.010  -6.712  1.00  0.00      PROD H
ATOM   4872 HG23 ILE P 348      -4.205   0.344  -6.600  1.00  0.00      PROD H
ATOM   4873  CG1 ILE P 348      -2.256   1.770  -9.140  1.00  0.00      PROD C
ATOM   4874 HG11 ILE P 348      -3.080   2.513  -9.080  1.00  0.00      PROD H
ATOM   4875 HG12 ILE P 348      -1.971   1.494 -10.178  1.00  0.00      PROD H
ATOM   4876  CD  ILE P 348      -1.073   2.464  -8.509  1.00  0.00      PROD C
ATOM   4877  HD1 ILE P 348      -0.988   3.431  -9.051  1.00  0.00      PROD H
ATOM   4878  HD2 ILE P 348      -0.108   1.915  -8.544  1.00  0.00      PROD H
ATOM   4879  HD3 ILE P 348      -1.359   2.832  -7.501  1.00  0.00      PROD H
ATOM   4880  C   ILE P 348      -2.446  -1.531  -7.164  1.00  0.00      PROD C
ATOM   4881  O   ILE P 348      -2.757  -1.767  -6.005  1.00  0.00      PROD O
ATOM   4882  N   GLY P 349      -2.752  -2.443  -8.140  1.00  0.00      PROD N
ATOM   4883  HN  GLY P 349      -2.683  -2.076  -9.065  1.00  0.00      PROD H
ATOM   4884  CA  GLY P 349      -3.565  -3.639  -7.837  1.00  0.00      PROD C
ATOM   4885  HA1 GLY P 349      -3.787  -4.127  -8.774  1.00  0.00      PROD H
ATOM   4886  HA2 GLY P 349      -4.480  -3.303  -7.371  1.00  0.00      PROD H
ATOM   4887  C   GLY P 349      -2.966  -4.683  -6.963  1.00  0.00      PROD C
ATOM   4888  O   GLY P 349      -3.560  -5.210  -6.055  1.00  0.00      PROD O
ATOM   4889  N   ILE P 350      -1.701  -5.011  -7.330  1.00  0.00      PROD N
ATOM   4890  HN  ILE P 350      -1.330  -4.666  -8.188  1.00  0.00      PROD H
ATOM   4891  CA  ILE P 350      -0.882  -5.941  -6.565  1.00  0.00      PROD C
ATOM   4892  HA  ILE P 350      -1.513  -6.739  -6.204  1.00  0.00      PROD H
ATOM   4893  CB  ILE P 350       0.368  -6.418  -7.377  1.00  0.00      PROD C
ATOM   4894  HB  ILE P 350       0.730  -5.587  -8.021  1.00  0.00      PROD H
ATOM   4895  CG2 ILE P 350       1.549  -6.894  -6.496  1.00  0.00      PROD C
ATOM   4896 HG21 ILE P 350       1.279  -7.548  -5.640  1.00  0.00      PROD H
ATOM   4897 HG22 ILE P 350       2.187  -6.105  -6.042  1.00  0.00      PROD H
ATOM   4898 HG23 ILE P 350       2.205  -7.475  -7.180  1.00  0.00      PROD H
ATOM   4899  CG1 ILE P 350      -0.033  -7.493  -8.427  1.00  0.00      PROD C
ATOM   4900 HG11 ILE P 350       0.807  -7.600  -9.147  1.00  0.00      PROD H
ATOM   4901 HG12 ILE P 350      -0.835  -6.915  -8.932  1.00  0.00      PROD H
ATOM   4902  CD  ILE P 350      -0.502  -8.838  -7.894  1.00  0.00      PROD C
ATOM   4903  HD1 ILE P 350      -0.777  -9.636  -8.616  1.00  0.00      PROD H
ATOM   4904  HD2 ILE P 350      -1.427  -8.534  -7.357  1.00  0.00      PROD H
ATOM   4905  HD3 ILE P 350       0.263  -9.132  -7.144  1.00  0.00      PROD H
ATOM   4906  C   ILE P 350      -0.474  -5.307  -5.185  1.00  0.00      PROD C
ATOM   4907  O   ILE P 350      -0.649  -5.910  -4.177  1.00  0.00      PROD O
ATOM   4908  N   TRP P 351      -0.048  -4.074  -5.243  1.00  0.00      PROD N
ATOM   4909  HN  TRP P 351       0.095  -3.543  -6.074  1.00  0.00      PROD H
ATOM   4910  CA  TRP P 351       0.218  -3.325  -4.015  1.00  0.00      PROD C
ATOM   4911  HA  TRP P 351       0.934  -3.972  -3.529  1.00  0.00      PROD H
ATOM   4912  CB  TRP P 351       1.045  -2.052  -4.218  1.00  0.00      PROD C
ATOM   4913  HB1 TRP P 351       0.674  -1.456  -5.079  1.00  0.00      PROD H
ATOM   4914  HB2 TRP P 351       2.066  -2.447  -4.408  1.00  0.00      PROD H
ATOM   4915  CG  TRP P 351       1.115  -1.058  -3.122  1.00  0.00      PROD C
ATOM   4916  CD1 TRP P 351       1.991  -1.052  -2.082  1.00  0.00      PROD C
ATOM   4917  HD1 TRP P 351       2.801  -1.766  -2.047  1.00  0.00      PROD H
ATOM   4918  NE1 TRP P 351       1.559  -0.116  -1.193  1.00  0.00      PROD N
ATOM   4919  HE1 TRP P 351       1.852   0.018  -0.272  1.00  0.00      PROD H
ATOM   4920  CE2 TRP P 351       0.421   0.480  -1.654  1.00  0.00      PROD C
ATOM   4921  CD2 TRP P 351       0.119  -0.038  -2.924  1.00  0.00      PROD C
ATOM   4922  CE3 TRP P 351      -0.887   0.447  -3.666  1.00  0.00      PROD C
ATOM   4923  HE3 TRP P 351      -1.132   0.032  -4.633  1.00  0.00      PROD H
ATOM   4924  CZ3 TRP P 351      -1.506   1.590  -3.201  1.00  0.00      PROD C
ATOM   4925  HZ3 TRP P 351      -2.250   2.047  -3.837  1.00  0.00      PROD H
ATOM   4926  CZ2 TRP P 351      -0.213   1.606  -1.218  1.00  0.00      PROD C
ATOM   4927  HZ2 TRP P 351       0.037   2.040  -0.260  1.00  0.00      PROD H
ATOM   4928  CH2 TRP P 351      -1.339   2.066  -1.959  1.00  0.00      PROD C
ATOM   4929  HH2 TRP P 351      -1.807   2.998  -1.679  1.00  0.00      PROD H
ATOM   4930  C   TRP P 351      -0.963  -3.140  -3.070  1.00  0.00      PROD C
ATOM   4931  O   TRP P 351      -0.887  -3.439  -1.863  1.00  0.00      PROD O
ATOM   4932  N   PHE P 352      -2.140  -2.739  -3.561  1.00  0.00      PROD N
ATOM   4933  HN  PHE P 352      -2.304  -2.510  -4.517  1.00  0.00      PROD H
ATOM   4934  CA  PHE P 352      -3.254  -2.474  -2.698  1.00  0.00      PROD C
ATOM   4935  HA  PHE P 352      -2.879  -1.832  -1.915  1.00  0.00      PROD H
ATOM   4936  CB  PHE P 352      -4.326  -1.713  -3.555  1.00  0.00      PROD C
ATOM   4937  HB1 PHE P 352      -4.491  -2.374  -4.433  1.00  0.00      PROD H
ATOM   4938  HB2 PHE P 352      -3.876  -0.769  -3.930  1.00  0.00      PROD H
ATOM   4939  CG  PHE P 352      -5.549  -1.223  -2.771  1.00  0.00      PROD C
ATOM   4940  CD1 PHE P 352      -6.792  -1.268  -3.400  1.00  0.00      PROD C
ATOM   4941  HD1 PHE P 352      -6.896  -1.704  -4.383  1.00  0.00      PROD H
ATOM   4942  CE1 PHE P 352      -7.956  -0.827  -2.810  1.00  0.00      PROD C
ATOM   4943  HE1 PHE P 352      -8.941  -0.865  -3.250  1.00  0.00      PROD H
ATOM   4944  CZ  PHE P 352      -7.860  -0.119  -1.610  1.00  0.00      PROD C
ATOM   4945  HZ  PHE P 352      -8.760   0.235  -1.128  1.00  0.00      PROD H
ATOM   4946  CD2 PHE P 352      -5.469  -0.431  -1.590  1.00  0.00      PROD C
ATOM   4947  HD2 PHE P 352      -4.572  -0.265  -1.012  1.00  0.00      PROD H
ATOM   4948  CE2 PHE P 352      -6.656   0.033  -0.964  1.00  0.00      PROD C
ATOM   4949  HE2 PHE P 352      -6.679   0.704  -0.119  1.00  0.00      PROD H
ATOM   4950  C   PHE P 352      -3.800  -3.718  -2.109  1.00  0.00      PROD C
ATOM   4951  O   PHE P 352      -4.240  -3.830  -0.961  1.00  0.00      PROD O
ATOM   4952  N   SER P 353      -3.773  -4.763  -2.888  1.00  0.00      PROD N
ATOM   4953  HN  SER P 353      -3.429  -4.711  -3.822  1.00  0.00      PROD H
ATOM   4954  CA  SER P 353      -4.082  -6.085  -2.369  1.00  0.00      PROD C
ATOM   4955  HA  SER P 353      -5.050  -6.016  -1.894  1.00  0.00      PROD H
ATOM   4956  CB  SER P 353      -4.076  -7.205  -3.461  1.00  0.00      PROD C
ATOM   4957  HB1 SER P 353      -4.308  -8.143  -2.912  1.00  0.00      PROD H
ATOM   4958  HB2 SER P 353      -3.101  -7.404  -3.954  1.00  0.00      PROD H
ATOM   4959  OG  SER P 353      -5.101  -7.016  -4.425  1.00  0.00      PROD O
ATOM   4960  HG1 SER P 353      -4.793  -6.307  -4.993  1.00  0.00      PROD H
ATOM   4961  C   SER P 353      -3.099  -6.610  -1.331  1.00  0.00      PROD C
ATOM   4962  O   SER P 353      -3.495  -7.073  -0.248  1.00  0.00      PROD O
ATOM   4963  N   PHE P 354      -1.739  -6.566  -1.644  1.00  0.00      PROD N
ATOM   4964  HN  PHE P 354      -1.325  -6.419  -2.539  1.00  0.00      PROD H
ATOM   4965  CA  PHE P 354      -0.737  -6.877  -0.721  1.00  0.00      PROD C
ATOM   4966  HA  PHE P 354      -0.779  -7.930  -0.484  1.00  0.00      PROD H
ATOM   4967  CB  PHE P 354       0.699  -6.636  -1.260  1.00  0.00      PROD C
ATOM   4968  HB1 PHE P 354       1.388  -6.734  -0.394  1.00  0.00      PROD H
ATOM   4969  HB2 PHE P 354       0.800  -5.705  -1.858  1.00  0.00      PROD H
ATOM   4970  CG  PHE P 354       1.131  -7.741  -2.202  1.00  0.00      PROD C
ATOM   4971  CD1 PHE P 354       2.490  -7.614  -2.614  1.00  0.00      PROD C
ATOM   4972  HD1 PHE P 354       2.953  -6.641  -2.546  1.00  0.00      PROD H
ATOM   4973  CE1 PHE P 354       3.102  -8.559  -3.450  1.00  0.00      PROD C
ATOM   4974  HE1 PHE P 354       4.105  -8.320  -3.770  1.00  0.00      PROD H
ATOM   4975  CZ  PHE P 354       2.398  -9.653  -3.871  1.00  0.00      PROD C
ATOM   4976  HZ  PHE P 354       2.758 -10.398  -4.564  1.00  0.00      PROD H
ATOM   4977  CD2 PHE P 354       0.452  -8.916  -2.636  1.00  0.00      PROD C
ATOM   4978  HD2 PHE P 354      -0.576  -9.113  -2.373  1.00  0.00      PROD H
ATOM   4979  CE2 PHE P 354       1.088  -9.850  -3.492  1.00  0.00      PROD C
ATOM   4980  HE2 PHE P 354       0.545 -10.743  -3.763  1.00  0.00      PROD H
ATOM   4981  C   PHE P 354      -0.903  -6.078   0.571  1.00  0.00      PROD C
ATOM   4982  O   PHE P 354      -0.899  -6.620   1.690  1.00  0.00      PROD O
ATOM   4983  N   GLN P 355      -1.222  -4.770   0.452  1.00  0.00      PROD N
ATOM   4984  HN  GLN P 355      -1.188  -4.454  -0.493  1.00  0.00      PROD H
ATOM   4985  CA  GLN P 355      -1.392  -3.885   1.668  1.00  0.00      PROD C
ATOM   4986  HA  GLN P 355      -0.546  -3.857   2.339  1.00  0.00      PROD H
ATOM   4987  CB  GLN P 355      -1.798  -2.466   1.159  1.00  0.00      PROD C
ATOM   4988  HB1 GLN P 355      -2.835  -2.555   0.773  1.00  0.00      PROD H
ATOM   4989  HB2 GLN P 355      -1.162  -2.390   0.251  1.00  0.00      PROD H
ATOM   4990  CG  GLN P 355      -1.580  -1.342   2.199  1.00  0.00      PROD C
ATOM   4991  HG1 GLN P 355      -2.345  -1.226   2.997  1.00  0.00      PROD H
ATOM   4992  HG2 GLN P 355      -1.520  -0.423   1.578  1.00  0.00      PROD H
ATOM   4993  CD  GLN P 355      -0.224  -1.376   2.907  1.00  0.00      PROD C
ATOM   4994  OE1 GLN P 355       0.740  -0.840   2.386  1.00  0.00      PROD O
ATOM   4995  NE2 GLN P 355      -0.189  -1.963   4.092  1.00  0.00      PROD N
ATOM   4996 HE21 GLN P 355       0.711  -2.212   4.451  1.00  0.00      PROD H
ATOM   4997 HE22 GLN P 355      -1.035  -2.158   4.588  1.00  0.00      PROD H
ATOM   4998  C   GLN P 355      -2.615  -4.394   2.495  1.00  0.00      PROD C
ATOM   4999  O   GLN P 355      -2.482  -4.580   3.688  1.00  0.00      PROD O
ATOM   5000  N   ALA P 356      -3.771  -4.722   1.880  1.00  0.00      PROD N
ATOM   5001  HN  ALA P 356      -3.792  -4.553   0.898  1.00  0.00      PROD H
ATOM   5002  CA  ALA P 356      -4.864  -5.269   2.601  1.00  0.00      PROD C
ATOM   5003  HA  ALA P 356      -4.921  -4.695   3.513  1.00  0.00      PROD H
ATOM   5004  CB  ALA P 356      -6.168  -5.133   1.859  1.00  0.00      PROD C
ATOM   5005  HB1 ALA P 356      -7.036  -5.524   2.432  1.00  0.00      PROD H
ATOM   5006  HB2 ALA P 356      -6.125  -5.690   0.899  1.00  0.00      PROD H
ATOM   5007  HB3 ALA P 356      -6.334  -4.088   1.519  1.00  0.00      PROD H
ATOM   5008  C   ALA P 356      -4.696  -6.637   3.153  1.00  0.00      PROD C
ATOM   5009  O   ALA P 356      -5.060  -6.801   4.330  1.00  0.00      PROD O
ATOM   5010  N   LEU P 357      -4.113  -7.625   2.487  1.00  0.00      PROD N
ATOM   5011  HN  LEU P 357      -3.728  -7.520   1.573  1.00  0.00      PROD H
ATOM   5012  CA  LEU P 357      -3.612  -8.829   3.167  1.00  0.00      PROD C
ATOM   5013  HA  LEU P 357      -4.466  -9.238   3.687  1.00  0.00      PROD H
ATOM   5014  CB  LEU P 357      -3.056  -9.895   2.197  1.00  0.00      PROD C
ATOM   5015  HB1 LEU P 357      -2.663 -10.701   2.853  1.00  0.00      PROD H
ATOM   5016  HB2 LEU P 357      -2.202  -9.518   1.595  1.00  0.00      PROD H
ATOM   5017  CG  LEU P 357      -4.238 -10.484   1.220  1.00  0.00      PROD C
ATOM   5018  HG  LEU P 357      -4.711  -9.621   0.704  1.00  0.00      PROD H
ATOM   5019  CD1 LEU P 357      -3.656 -11.525   0.290  1.00  0.00      PROD C
ATOM   5020 HD11 LEU P 357      -4.401 -11.944  -0.420  1.00  0.00      PROD H
ATOM   5021 HD12 LEU P 357      -3.053 -12.324   0.771  1.00  0.00      PROD H
ATOM   5022 HD13 LEU P 357      -2.971 -11.142  -0.497  1.00  0.00      PROD H
ATOM   5023  CD2 LEU P 357      -5.225 -11.314   2.046  1.00  0.00      PROD C
ATOM   5024 HD21 LEU P 357      -4.617 -12.125   2.501  1.00  0.00      PROD H
ATOM   5025 HD22 LEU P 357      -6.072 -11.687   1.431  1.00  0.00      PROD H
ATOM   5026 HD23 LEU P 357      -5.740 -10.659   2.781  1.00  0.00      PROD H
ATOM   5027  C   LEU P 357      -2.677  -8.699   4.394  1.00  0.00      PROD C
ATOM   5028  O   LEU P 357      -2.848  -9.403   5.404  1.00  0.00      PROD O
ATOM   5029  N   VAL P 358      -1.661  -7.825   4.304  1.00  0.00      PROD N
ATOM   5030  HN  VAL P 358      -1.429  -7.314   3.480  1.00  0.00      PROD H
ATOM   5031  CA  VAL P 358      -0.807  -7.648   5.505  1.00  0.00      PROD C
ATOM   5032  HA  VAL P 358      -0.611  -8.595   5.985  1.00  0.00      PROD H
ATOM   5033  CB  VAL P 358       0.627  -7.002   5.258  1.00  0.00      PROD C
ATOM   5034  HB  VAL P 358       1.151  -7.075   6.235  1.00  0.00      PROD H
ATOM   5035  CG1 VAL P 358       1.481  -7.808   4.234  1.00  0.00      PROD C
ATOM   5036 HG11 VAL P 358       1.375  -8.870   4.543  1.00  0.00      PROD H
ATOM   5037 HG12 VAL P 358       2.518  -7.409   4.237  1.00  0.00      PROD H
ATOM   5038 HG13 VAL P 358       1.048  -7.747   3.213  1.00  0.00      PROD H
ATOM   5039  CG2 VAL P 358       0.476  -5.543   4.856  1.00  0.00      PROD C
ATOM   5040 HG21 VAL P 358       0.071  -4.923   5.685  1.00  0.00      PROD H
ATOM   5041 HG22 VAL P 358      -0.161  -5.463   3.949  1.00  0.00      PROD H
ATOM   5042 HG23 VAL P 358       1.481  -5.154   4.588  1.00  0.00      PROD H
ATOM   5043  C   VAL P 358      -1.553  -6.961   6.627  1.00  0.00      PROD C
ATOM   5044  O   VAL P 358      -1.391  -7.371   7.769  1.00  0.00      PROD O
ATOM   5045  N   ASN P 359      -2.437  -5.989   6.361  1.00  0.00      PROD N
ATOM   5046  HN  ASN P 359      -2.418  -5.712   5.404  1.00  0.00      PROD H
ATOM   5047  CA  ASN P 359      -3.125  -5.221   7.406  1.00  0.00      PROD C
ATOM   5048  HA  ASN P 359      -2.384  -4.806   8.072  1.00  0.00      PROD H
ATOM   5049  CB  ASN P 359      -3.872  -4.080   6.752  1.00  0.00      PROD C
ATOM   5050  HB1 ASN P 359      -4.598  -4.580   6.076  1.00  0.00      PROD H
ATOM   5051  HB2 ASN P 359      -3.165  -3.473   6.147  1.00  0.00      PROD H
ATOM   5052  CG  ASN P 359      -4.717  -3.296   7.699  1.00  0.00      PROD C
ATOM   5053  OD1 ASN P 359      -5.893  -3.563   7.958  1.00  0.00      PROD O
ATOM   5054  ND2 ASN P 359      -4.002  -2.234   8.187  1.00  0.00      PROD N
ATOM   5055 HD21 ASN P 359      -4.528  -1.717   8.863  1.00  0.00      PROD H
ATOM   5056 HD22 ASN P 359      -3.089  -2.126   7.794  1.00  0.00      PROD H
ATOM   5057  C   ASN P 359      -4.070  -6.143   8.255  1.00  0.00      PROD C
ATOM   5058  O   ASN P 359      -4.064  -5.961   9.433  1.00  0.00      PROD O
ATOM   5059  N   VAL P 360      -4.924  -6.964   7.555  1.00  0.00      PROD N
ATOM   5060  HN  VAL P 360      -4.884  -7.066   6.564  1.00  0.00      PROD H
ATOM   5061  CA  VAL P 360      -5.883  -7.918   8.133  1.00  0.00      PROD C
[truncated: 8,829,440 more chars]
