# Supplementary material for: Conformational changes in the essential E. coli septal cell wall synthesis complex suggest an activation mechanism
Source: Nat Commun. 2023 Jul 31;14:4585. doi: 10.1038/s41467-023-39921-4 (PMC10390529; doi:10.1038/s41467-023-39921-4)
Supplement: Supplementary file 5 — Supplementary Data 2 [file 41467_2023_39921_MOESM5_ESM.zip › Supplementary Data 2/final_frames_memb/final_frames_memb/R167S_lastframe_memb.pdb]

TITLE     MDANALYSIS FRAMES FROM 0, STEP 1: Created by PDBWriter
CRYST1  177.259  177.259  203.417  90.00  90.00  90.00 P 1           1
MODEL        1
ATOM      1  CAY ASN P  20     -41.954  32.948  -8.171  1.00  0.00      PROA C
ATOM      2  HY1 ASN P  20     -42.750  33.436  -8.774  1.00  0.00      PROA H
ATOM      3  HY2 ASN P  20     -42.354  32.669  -7.173  1.00  0.00      PROA H
ATOM      4  HY3 ASN P  20     -41.666  32.093  -8.820  1.00  0.00      PROA H
ATOM      5  CY  ASN P  20     -40.752  33.868  -8.072  1.00  0.00      PROA C
ATOM      6  OY  ASN P  20     -39.643  33.424  -8.237  1.00  0.00      PROA O
ATOM      7  N   ASN P  20     -40.876  35.195  -7.801  1.00  0.00      PROA N
ATOM      8  HN  ASN P  20     -41.815  35.528  -7.835  1.00  0.00      PROA H
ATOM      9  CA  ASN P  20     -39.822  36.142  -7.645  1.00  0.00      PROA C
ATOM     10  HA  ASN P  20     -38.977  35.904  -8.274  1.00  0.00      PROA H
ATOM     11  CB  ASN P  20     -40.391  37.539  -8.147  1.00  0.00      PROA C
ATOM     12  HB1 ASN P  20     -41.067  37.312  -8.999  1.00  0.00      PROA H
ATOM     13  HB2 ASN P  20     -39.562  38.177  -8.521  1.00  0.00      PROA H
ATOM     14  CG  ASN P  20     -41.182  38.343  -7.085  1.00  0.00      PROA C
ATOM     15  OD1 ASN P  20     -40.644  39.046  -6.221  1.00  0.00      PROA O
ATOM     16  ND2 ASN P  20     -42.504  38.216  -7.137  1.00  0.00      PROA N
ATOM     17 HD21 ASN P  20     -43.065  38.384  -6.327  1.00  0.00      PROA H
ATOM     18 HD22 ASN P  20     -42.960  38.044  -8.010  1.00  0.00      PROA H
ATOM     19  C   ASN P  20     -39.305  36.192  -6.181  1.00  0.00      PROA C
ATOM     20  O   ASN P  20     -40.031  36.200  -5.172  1.00  0.00      PROA O
ATOM     21  N   ASN P  21     -37.978  36.347  -6.036  1.00  0.00      PROA N
ATOM     22  HN  ASN P  21     -37.471  36.227  -6.886  1.00  0.00      PROA H
ATOM     23  CA  ASN P  21     -37.170  36.434  -4.860  1.00  0.00      PROA C
ATOM     24  HA  ASN P  21     -37.129  35.458  -4.401  1.00  0.00      PROA H
ATOM     25  CB  ASN P  21     -35.689  36.853  -5.193  1.00  0.00      PROA C
ATOM     26  HB1 ASN P  21     -35.029  36.545  -4.354  1.00  0.00      PROA H
ATOM     27  HB2 ASN P  21     -35.610  37.962  -5.209  1.00  0.00      PROA H
ATOM     28  CG  ASN P  21     -34.960  36.073  -6.346  1.00  0.00      PROA C
ATOM     29  OD1 ASN P  21     -35.454  35.092  -6.898  1.00  0.00      PROA O
ATOM     30  ND2 ASN P  21     -33.822  36.494  -6.856  1.00  0.00      PROA N
ATOM     31 HD21 ASN P  21     -33.486  36.142  -7.729  1.00  0.00      PROA H
ATOM     32 HD22 ASN P  21     -33.335  37.244  -6.408  1.00  0.00      PROA H
ATOM     33  C   ASN P  21     -37.636  37.349  -3.744  1.00  0.00      PROA C
ATOM     34  O   ASN P  21     -37.713  36.986  -2.574  1.00  0.00      PROA O
ATOM     35  N   GLY P  22     -38.142  38.581  -4.007  1.00  0.00      PROA N
ATOM     36  HN  GLY P  22     -38.164  38.792  -4.981  1.00  0.00      PROA H
ATOM     37  CA  GLY P  22     -38.622  39.642  -3.175  1.00  0.00      PROA C
ATOM     38  HA1 GLY P  22     -38.725  40.578  -3.705  1.00  0.00      PROA H
ATOM     39  HA2 GLY P  22     -37.816  39.804  -2.474  1.00  0.00      PROA H
ATOM     40  C   GLY P  22     -39.904  39.421  -2.493  1.00  0.00      PROA C
ATOM     41  O   GLY P  22     -39.921  39.704  -1.335  1.00  0.00      PROA O
ATOM     42  N   THR P  23     -40.808  38.762  -3.166  1.00  0.00      PROA N
ATOM     43  HN  THR P  23     -40.642  38.492  -4.111  1.00  0.00      PROA H
ATOM     44  CA  THR P  23     -42.078  38.292  -2.629  1.00  0.00      PROA C
ATOM     45  HA  THR P  23     -42.502  39.101  -2.053  1.00  0.00      PROA H
ATOM     46  CB  THR P  23     -43.107  37.881  -3.656  1.00  0.00      PROA C
ATOM     47  HB  THR P  23     -42.591  37.253  -4.413  1.00  0.00      PROA H
ATOM     48  OG1 THR P  23     -43.733  38.977  -4.359  1.00  0.00      PROA O
ATOM     49  HG1 THR P  23     -43.794  39.690  -3.718  1.00  0.00      PROA H
ATOM     50  CG2 THR P  23     -44.119  36.967  -3.010  1.00  0.00      PROA C
ATOM     51 HG21 THR P  23     -44.961  36.743  -3.700  1.00  0.00      PROA H
ATOM     52 HG22 THR P  23     -44.585  37.523  -2.168  1.00  0.00      PROA H
ATOM     53 HG23 THR P  23     -43.585  36.023  -2.769  1.00  0.00      PROA H
ATOM     54  C   THR P  23     -41.803  37.189  -1.523  1.00  0.00      PROA C
ATOM     55  O   THR P  23     -42.315  37.189  -0.405  1.00  0.00      PROA O
ATOM     56  N   ARG P  24     -40.822  36.299  -1.823  1.00  0.00      PROA N
ATOM     57  HN  ARG P  24     -40.386  36.157  -2.709  1.00  0.00      PROA H
ATOM     58  CA  ARG P  24     -40.455  35.279  -0.904  1.00  0.00      PROA C
ATOM     59  HA  ARG P  24     -41.305  34.726  -0.532  1.00  0.00      PROA H
ATOM     60  CB  ARG P  24     -39.627  34.116  -1.558  1.00  0.00      PROA C
ATOM     61  HB1 ARG P  24     -39.121  33.510  -0.776  1.00  0.00      PROA H
ATOM     62  HB2 ARG P  24     -38.809  34.586  -2.145  1.00  0.00      PROA H
ATOM     63  CG  ARG P  24     -40.399  33.155  -2.539  1.00  0.00      PROA C
ATOM     64  HG1 ARG P  24     -41.122  33.707  -3.176  1.00  0.00      PROA H
ATOM     65  HG2 ARG P  24     -40.966  32.407  -1.945  1.00  0.00      PROA H
ATOM     66  CD  ARG P  24     -39.387  32.511  -3.527  1.00  0.00      PROA C
ATOM     67  HD1 ARG P  24     -38.671  31.911  -2.925  1.00  0.00      PROA H
ATOM     68  HD2 ARG P  24     -38.968  33.302  -4.186  1.00  0.00      PROA H
ATOM     69  NE  ARG P  24     -40.194  31.735  -4.418  1.00  0.00      PROA N
ATOM     70  HE  ARG P  24     -41.130  31.528  -4.134  1.00  0.00      PROA H
ATOM     71  CZ  ARG P  24     -39.846  31.249  -5.592  1.00  0.00      PROA C
ATOM     72  NH1 ARG P  24     -38.675  31.410  -6.141  1.00  0.00      PROA N
ATOM     73 HH11 ARG P  24     -38.036  32.095  -5.791  1.00  0.00      PROA H
ATOM     74 HH12 ARG P  24     -38.500  30.752  -6.873  1.00  0.00      PROA H
ATOM     75  NH2 ARG P  24     -40.621  30.417  -6.264  1.00  0.00      PROA N
ATOM     76 HH21 ARG P  24     -41.420  30.042  -5.794  1.00  0.00      PROA H
ATOM     77 HH22 ARG P  24     -40.420  30.427  -7.243  1.00  0.00      PROA H
ATOM     78  C   ARG P  24     -39.794  35.859   0.352  1.00  0.00      PROA C
ATOM     79  O   ARG P  24     -40.077  35.499   1.504  1.00  0.00      PROA O
ATOM     80  N   LEU P  25     -38.960  36.813   0.216  1.00  0.00      PROA N
ATOM     81  HN  LEU P  25     -38.694  37.084  -0.706  1.00  0.00      PROA H
ATOM     82  CA  LEU P  25     -38.281  37.583   1.236  1.00  0.00      PROA C
ATOM     83  HA  LEU P  25     -37.761  36.828   1.806  1.00  0.00      PROA H
ATOM     84  CB  LEU P  25     -37.211  38.446   0.471  1.00  0.00      PROA C
ATOM     85  HB1 LEU P  25     -37.670  39.098  -0.302  1.00  0.00      PROA H
ATOM     86  HB2 LEU P  25     -36.555  37.685  -0.002  1.00  0.00      PROA H
ATOM     87  CG  LEU P  25     -36.362  39.445   1.281  1.00  0.00      PROA C
ATOM     88  HG  LEU P  25     -37.060  40.078   1.869  1.00  0.00      PROA H
ATOM     89  CD1 LEU P  25     -35.427  38.769   2.174  1.00  0.00      PROA C
ATOM     90 HD11 LEU P  25     -34.946  39.389   2.960  1.00  0.00      PROA H
ATOM     91 HD12 LEU P  25     -34.597  38.290   1.613  1.00  0.00      PROA H
ATOM     92 HD13 LEU P  25     -35.998  38.028   2.774  1.00  0.00      PROA H
ATOM     93  CD2 LEU P  25     -35.654  40.494   0.336  1.00  0.00      PROA C
ATOM     94 HD21 LEU P  25     -36.431  41.101  -0.176  1.00  0.00      PROA H
ATOM     95 HD22 LEU P  25     -35.061  39.858  -0.355  1.00  0.00      PROA H
ATOM     96 HD23 LEU P  25     -35.045  41.218   0.919  1.00  0.00      PROA H
ATOM     97  C   LEU P  25     -39.191  38.427   2.058  1.00  0.00      PROA C
ATOM     98  O   LEU P  25     -39.098  38.488   3.270  1.00  0.00      PROA O
ATOM     99  N   ALA P  26     -40.078  39.144   1.409  1.00  0.00      PROA N
ATOM    100  HN  ALA P  26     -39.894  39.269   0.437  1.00  0.00      PROA H
ATOM    101  CA  ALA P  26     -41.185  39.903   2.053  1.00  0.00      PROA C
ATOM    102  HA  ALA P  26     -40.719  40.632   2.700  1.00  0.00      PROA H
ATOM    103  CB  ALA P  26     -42.042  40.466   0.867  1.00  0.00      PROA C
ATOM    104  HB1 ALA P  26     -42.194  39.678   0.099  1.00  0.00      PROA H
ATOM    105  HB2 ALA P  26     -41.451  41.233   0.323  1.00  0.00      PROA H
ATOM    106  HB3 ALA P  26     -43.062  40.829   1.116  1.00  0.00      PROA H
ATOM    107  C   ALA P  26     -42.127  39.106   3.002  1.00  0.00      PROA C
ATOM    108  O   ALA P  26     -42.516  39.547   4.071  1.00  0.00      PROA O
ATOM    109  N   GLY P  27     -42.605  37.943   2.449  1.00  0.00      PROA N
ATOM    110  HN  GLY P  27     -42.319  37.714   1.522  1.00  0.00      PROA H
ATOM    111  CA  GLY P  27     -43.545  36.947   2.985  1.00  0.00      PROA C
ATOM    112  HA1 GLY P  27     -43.689  36.293   2.137  1.00  0.00      PROA H
ATOM    113  HA2 GLY P  27     -44.430  37.421   3.383  1.00  0.00      PROA H
ATOM    114  C   GLY P  27     -42.930  36.230   4.203  1.00  0.00      PROA C
ATOM    115  O   GLY P  27     -43.673  36.053   5.150  1.00  0.00      PROA O
ATOM    116  N   ILE P  28     -41.677  35.868   4.183  1.00  0.00      PROA N
ATOM    117  HN  ILE P  28     -41.207  35.852   3.304  1.00  0.00      PROA H
ATOM    118  CA  ILE P  28     -40.987  35.178   5.267  1.00  0.00      PROA C
ATOM    119  HA  ILE P  28     -41.693  34.415   5.560  1.00  0.00      PROA H
ATOM    120  CB  ILE P  28     -39.715  34.451   4.809  1.00  0.00      PROA C
ATOM    121  HB  ILE P  28     -39.900  33.998   3.812  1.00  0.00      PROA H
ATOM    122  CG2 ILE P  28     -38.605  35.497   4.478  1.00  0.00      PROA C
ATOM    123 HG21 ILE P  28     -39.013  36.173   3.696  1.00  0.00      PROA H
ATOM    124 HG22 ILE P  28     -37.729  34.948   4.072  1.00  0.00      PROA H
ATOM    125 HG23 ILE P  28     -38.314  36.048   5.398  1.00  0.00      PROA H
ATOM    126  CG1 ILE P  28     -39.263  33.328   5.786  1.00  0.00      PROA C
ATOM    127 HG11 ILE P  28     -40.153  32.709   6.029  1.00  0.00      PROA H
ATOM    128 HG12 ILE P  28     -39.098  33.857   6.750  1.00  0.00      PROA H
ATOM    129  CD  ILE P  28     -38.226  32.306   5.283  1.00  0.00      PROA C
ATOM    130  HD1 ILE P  28     -38.030  31.435   5.944  1.00  0.00      PROA H
ATOM    131  HD2 ILE P  28     -37.292  32.899   5.187  1.00  0.00      PROA H
ATOM    132  HD3 ILE P  28     -38.533  31.983   4.265  1.00  0.00      PROA H
ATOM    133  C   ILE P  28     -40.832  36.117   6.458  1.00  0.00      PROA C
ATOM    134  O   ILE P  28     -40.952  35.670   7.615  1.00  0.00      PROA O
ATOM    135  N   LEU P  29     -40.463  37.364   6.218  1.00  0.00      PROA N
ATOM    136  HN  LEU P  29     -40.220  37.662   5.298  1.00  0.00      PROA H
ATOM    137  CA  LEU P  29     -40.388  38.452   7.148  1.00  0.00      PROA C
ATOM    138  HA  LEU P  29     -39.690  38.071   7.879  1.00  0.00      PROA H
ATOM    139  CB  LEU P  29     -39.682  39.633   6.438  1.00  0.00      PROA C
ATOM    140  HB1 LEU P  29     -40.088  39.787   5.416  1.00  0.00      PROA H
ATOM    141  HB2 LEU P  29     -38.633  39.318   6.251  1.00  0.00      PROA H
ATOM    142  CG  LEU P  29     -39.647  41.034   7.062  1.00  0.00      PROA C
ATOM    143  HG  LEU P  29     -40.683  41.416   7.178  1.00  0.00      PROA H
ATOM    144  CD1 LEU P  29     -39.036  40.954   8.504  1.00  0.00      PROA C
ATOM    145 HD11 LEU P  29     -38.777  41.976   8.855  1.00  0.00      PROA H
ATOM    146 HD12 LEU P  29     -38.102  40.360   8.410  1.00  0.00      PROA H
ATOM    147 HD13 LEU P  29     -39.833  40.513   9.140  1.00  0.00      PROA H
ATOM    148  CD2 LEU P  29     -38.900  42.045   6.195  1.00  0.00      PROA C
ATOM    149 HD21 LEU P  29     -39.322  42.104   5.169  1.00  0.00      PROA H
ATOM    150 HD22 LEU P  29     -37.826  41.790   6.072  1.00  0.00      PROA H
ATOM    151 HD23 LEU P  29     -38.874  43.054   6.661  1.00  0.00      PROA H
ATOM    152  C   LEU P  29     -41.678  38.916   7.773  1.00  0.00      PROA C
ATOM    153  O   LEU P  29     -41.660  39.239   8.981  1.00  0.00      PROA O
ATOM    154  N   PHE P  30     -42.815  38.946   7.054  1.00  0.00      PROA N
ATOM    155  HN  PHE P  30     -42.748  38.842   6.065  1.00  0.00      PROA H
ATOM    156  CA  PHE P  30     -44.139  39.177   7.637  1.00  0.00      PROA C
ATOM    157  HA  PHE P  30     -44.040  39.956   8.378  1.00  0.00      PROA H
ATOM    158  CB  PHE P  30     -45.069  39.736   6.527  1.00  0.00      PROA C
ATOM    159  HB1 PHE P  30     -44.884  39.219   5.562  1.00  0.00      PROA H
ATOM    160  HB2 PHE P  30     -44.705  40.773   6.367  1.00  0.00      PROA H
ATOM    161  CG  PHE P  30     -46.594  39.693   6.725  1.00  0.00      PROA C
ATOM    162  CD1 PHE P  30     -47.563  39.396   5.775  1.00  0.00      PROA C
ATOM    163  HD1 PHE P  30     -47.301  39.202   4.745  1.00  0.00      PROA H
ATOM    164  CE1 PHE P  30     -48.956  39.441   6.034  1.00  0.00      PROA C
ATOM    165  HE1 PHE P  30     -49.594  39.313   5.173  1.00  0.00      PROA H
ATOM    166  CZ  PHE P  30     -49.377  39.879   7.319  1.00  0.00      PROA C
ATOM    167  HZ  PHE P  30     -50.409  40.093   7.553  1.00  0.00      PROA H
ATOM    168  CD2 PHE P  30     -47.059  40.108   7.994  1.00  0.00      PROA C
ATOM    169  HD2 PHE P  30     -46.351  40.335   8.778  1.00  0.00      PROA H
ATOM    170  CE2 PHE P  30     -48.483  40.211   8.280  1.00  0.00      PROA C
ATOM    171  HE2 PHE P  30     -48.745  40.610   9.249  1.00  0.00      PROA H
ATOM    172  C   PHE P  30     -44.575  37.950   8.446  1.00  0.00      PROA C
ATOM    173  O   PHE P  30     -45.097  37.990   9.585  1.00  0.00      PROA O
ATOM    174  N   LEU P  31     -44.312  36.727   7.895  1.00  0.00      PROA N
ATOM    175  HN  LEU P  31     -43.807  36.466   7.076  1.00  0.00      PROA H
ATOM    176  CA  LEU P  31     -44.549  35.496   8.624  1.00  0.00      PROA C
ATOM    177  HA  LEU P  31     -45.572  35.469   8.969  1.00  0.00      PROA H
ATOM    178  CB  LEU P  31     -44.324  34.299   7.623  1.00  0.00      PROA C
ATOM    179  HB1 LEU P  31     -43.368  34.383   7.062  1.00  0.00      PROA H
ATOM    180  HB2 LEU P  31     -45.160  34.357   6.894  1.00  0.00      PROA H
ATOM    181  CG  LEU P  31     -44.383  32.837   8.240  1.00  0.00      PROA C
ATOM    182  HG  LEU P  31     -43.604  32.601   8.997  1.00  0.00      PROA H
ATOM    183  CD1 LEU P  31     -45.818  32.514   8.762  1.00  0.00      PROA C
ATOM    184 HD11 LEU P  31     -45.948  33.148   9.665  1.00  0.00      PROA H
ATOM    185 HD12 LEU P  31     -45.826  31.440   9.045  1.00  0.00      PROA H
ATOM    186 HD13 LEU P  31     -46.619  32.644   8.002  1.00  0.00      PROA H
ATOM    187  CD2 LEU P  31     -44.076  31.845   7.110  1.00  0.00      PROA C
ATOM    188 HD21 LEU P  31     -44.938  31.533   6.482  1.00  0.00      PROA H
ATOM    189 HD22 LEU P  31     -43.863  30.889   7.634  1.00  0.00      PROA H
ATOM    190 HD23 LEU P  31     -43.195  32.260   6.575  1.00  0.00      PROA H
ATOM    191  C   LEU P  31     -43.756  35.309   9.917  1.00  0.00      PROA C
ATOM    192  O   LEU P  31     -44.308  34.960  10.941  1.00  0.00      PROA O
ATOM    193  N   LEU P  32     -42.513  35.643   9.957  1.00  0.00      PROA N
ATOM    194  HN  LEU P  32     -42.102  35.792   9.061  1.00  0.00      PROA H
ATOM    195  CA  LEU P  32     -41.679  35.840  11.063  1.00  0.00      PROA C
ATOM    196  HA  LEU P  32     -41.691  34.848  11.490  1.00  0.00      PROA H
ATOM    197  CB  LEU P  32     -40.184  36.138  10.570  1.00  0.00      PROA C
ATOM    198  HB1 LEU P  32     -40.128  36.811   9.688  1.00  0.00      PROA H
ATOM    199  HB2 LEU P  32     -39.856  35.098  10.356  1.00  0.00      PROA H
ATOM    200  CG  LEU P  32     -39.185  36.827  11.528  1.00  0.00      PROA C
ATOM    201  HG  LEU P  32     -39.505  36.665  12.580  1.00  0.00      PROA H
ATOM    202  CD1 LEU P  32     -37.868  36.149  11.301  1.00  0.00      PROA C
ATOM    203 HD11 LEU P  32     -37.566  36.181  10.233  1.00  0.00      PROA H
ATOM    204 HD12 LEU P  32     -37.885  35.058  11.511  1.00  0.00      PROA H
ATOM    205 HD13 LEU P  32     -37.021  36.479  11.939  1.00  0.00      PROA H
ATOM    206  CD2 LEU P  32     -39.083  38.279  11.294  1.00  0.00      PROA C
ATOM    207 HD21 LEU P  32     -38.582  38.359  10.306  1.00  0.00      PROA H
ATOM    208 HD22 LEU P  32     -38.390  38.760  12.017  1.00  0.00      PROA H
ATOM    209 HD23 LEU P  32     -40.015  38.879  11.374  1.00  0.00      PROA H
ATOM    210  C   LEU P  32     -42.165  36.856  12.055  1.00  0.00      PROA C
ATOM    211  O   LEU P  32     -42.264  36.623  13.260  1.00  0.00      PROA O
ATOM    212  N   THR P  33     -42.474  38.027  11.593  1.00  0.00      PROA N
ATOM    213  HN  THR P  33     -42.410  38.197  10.613  1.00  0.00      PROA H
ATOM    214  CA  THR P  33     -43.058  39.148  12.420  1.00  0.00      PROA C
ATOM    215  HA  THR P  33     -42.318  39.275  13.197  1.00  0.00      PROA H
ATOM    216  CB  THR P  33     -43.236  40.440  11.640  1.00  0.00      PROA C
ATOM    217  HB  THR P  33     -43.948  40.298  10.799  1.00  0.00      PROA H
ATOM    218  OG1 THR P  33     -42.062  41.050  11.038  1.00  0.00      PROA O
ATOM    219  HG1 THR P  33     -41.705  40.467  10.364  1.00  0.00      PROA H
ATOM    220  CG2 THR P  33     -43.721  41.511  12.663  1.00  0.00      PROA C
ATOM    221 HG21 THR P  33     -44.792  41.612  12.941  1.00  0.00      PROA H
ATOM    222 HG22 THR P  33     -43.620  42.530  12.233  1.00  0.00      PROA H
ATOM    223 HG23 THR P  33     -43.043  41.467  13.542  1.00  0.00      PROA H
ATOM    224  C   THR P  33     -44.407  38.762  13.170  1.00  0.00      PROA C
ATOM    225  O   THR P  33     -44.538  38.816  14.377  1.00  0.00      PROA O
ATOM    226  N   VAL P  34     -45.381  38.123  12.403  1.00  0.00      PROA N
ATOM    227  HN  VAL P  34     -45.296  37.893  11.436  1.00  0.00      PROA H
ATOM    228  CA  VAL P  34     -46.621  37.487  12.870  1.00  0.00      PROA C
ATOM    229  HA  VAL P  34     -47.209  38.238  13.375  1.00  0.00      PROA H
ATOM    230  CB  VAL P  34     -47.516  36.938  11.742  1.00  0.00      PROA C
ATOM    231  HB  VAL P  34     -46.886  36.281  11.105  1.00  0.00      PROA H
ATOM    232  CG1 VAL P  34     -48.844  36.327  12.261  1.00  0.00      PROA C
ATOM    233 HG11 VAL P  34     -48.595  35.338  12.703  1.00  0.00      PROA H
ATOM    234 HG12 VAL P  34     -49.668  36.304  11.516  1.00  0.00      PROA H
ATOM    235 HG13 VAL P  34     -49.322  36.904  13.080  1.00  0.00      PROA H
ATOM    236  CG2 VAL P  34     -47.943  38.178  10.954  1.00  0.00      PROA C
ATOM    237 HG21 VAL P  34     -48.483  38.873  11.632  1.00  0.00      PROA H
ATOM    238 HG22 VAL P  34     -48.641  37.949  10.121  1.00  0.00      PROA H
ATOM    239 HG23 VAL P  34     -47.063  38.741  10.575  1.00  0.00      PROA H
ATOM    240  C   VAL P  34     -46.293  36.345  13.844  1.00  0.00      PROA C
ATOM    241  O   VAL P  34     -46.906  36.207  14.872  1.00  0.00      PROA O
ATOM    242  N   LEU P  35     -45.339  35.434  13.593  1.00  0.00      PROA N
ATOM    243  HN  LEU P  35     -44.779  35.575  12.780  1.00  0.00      PROA H
ATOM    244  CA  LEU P  35     -44.950  34.294  14.380  1.00  0.00      PROA C
ATOM    245  HA  LEU P  35     -45.817  33.746  14.718  1.00  0.00      PROA H
ATOM    246  CB  LEU P  35     -43.843  33.439  13.564  1.00  0.00      PROA C
ATOM    247  HB1 LEU P  35     -43.218  32.844  14.263  1.00  0.00      PROA H
ATOM    248  HB2 LEU P  35     -43.177  34.189  13.087  1.00  0.00      PROA H
ATOM    249  CG  LEU P  35     -44.559  32.397  12.727  1.00  0.00      PROA C
ATOM    250  HG  LEU P  35     -45.373  32.890  12.155  1.00  0.00      PROA H
ATOM    251  CD1 LEU P  35     -43.570  31.665  11.769  1.00  0.00      PROA C
ATOM    252 HD11 LEU P  35     -43.133  30.815  12.334  1.00  0.00      PROA H
ATOM    253 HD12 LEU P  35     -42.858  32.406  11.348  1.00  0.00      PROA H
ATOM    254 HD13 LEU P  35     -44.127  31.127  10.972  1.00  0.00      PROA H
ATOM    255  CD2 LEU P  35     -45.234  31.316  13.562  1.00  0.00      PROA C
ATOM    256 HD21 LEU P  35     -46.191  31.718  13.961  1.00  0.00      PROA H
ATOM    257 HD22 LEU P  35     -44.611  31.037  14.439  1.00  0.00      PROA H
ATOM    258 HD23 LEU P  35     -45.503  30.406  12.985  1.00  0.00      PROA H
ATOM    259  C   LEU P  35     -44.385  34.775  15.706  1.00  0.00      PROA C
ATOM    260  O   LEU P  35     -44.642  34.244  16.758  1.00  0.00      PROA O
ATOM    261  N   THR P  36     -43.626  35.847  15.644  1.00  0.00      PROA N
ATOM    262  HN  THR P  36     -43.224  36.142  14.781  1.00  0.00      PROA H
ATOM    263  CA  THR P  36     -43.169  36.621  16.798  1.00  0.00      PROA C
ATOM    264  HA  THR P  36     -42.686  35.941  17.484  1.00  0.00      PROA H
ATOM    265  CB  THR P  36     -42.150  37.697  16.527  1.00  0.00      PROA C
ATOM    266  HB  THR P  36     -42.576  38.324  15.714  1.00  0.00      PROA H
ATOM    267  OG1 THR P  36     -40.936  37.058  16.131  1.00  0.00      PROA O
ATOM    268  HG1 THR P  36     -41.155  36.803  15.231  1.00  0.00      PROA H
ATOM    269  CG2 THR P  36     -41.730  38.588  17.679  1.00  0.00      PROA C
ATOM    270 HG21 THR P  36     -41.272  39.487  17.213  1.00  0.00      PROA H
ATOM    271 HG22 THR P  36     -40.950  38.083  18.287  1.00  0.00      PROA H
ATOM    272 HG23 THR P  36     -42.531  38.972  18.346  1.00  0.00      PROA H
ATOM    273  C   THR P  36     -44.252  37.158  17.645  1.00  0.00      PROA C
ATOM    274  O   THR P  36     -44.321  36.891  18.848  1.00  0.00      PROA O
ATOM    275  N   THR P  37     -45.276  37.876  17.102  1.00  0.00      PROA N
ATOM    276  HN  THR P  37     -44.970  38.050  16.169  1.00  0.00      PROA H
ATOM    277  CA  THR P  37     -46.468  38.434  17.727  1.00  0.00      PROA C
ATOM    278  HA  THR P  37     -46.053  39.273  18.268  1.00  0.00      PROA H
ATOM    279  CB  THR P  37     -47.437  39.025  16.739  1.00  0.00      PROA C
ATOM    280  HB  THR P  37     -47.814  38.223  16.070  1.00  0.00      PROA H
ATOM    281  OG1 THR P  37     -46.748  40.023  15.957  1.00  0.00      PROA O
ATOM    282  HG1 THR P  37     -46.103  39.555  15.423  1.00  0.00      PROA H
ATOM    283  CG2 THR P  37     -48.600  39.850  17.361  1.00  0.00      PROA C
ATOM    284 HG21 THR P  37     -48.342  40.485  18.235  1.00  0.00      PROA H
ATOM    285 HG22 THR P  37     -49.364  39.102  17.662  1.00  0.00      PROA H
ATOM    286 HG23 THR P  37     -49.187  40.329  16.548  1.00  0.00      PROA H
ATOM    287  C   THR P  37     -47.230  37.518  18.713  1.00  0.00      PROA C
ATOM    288  O   THR P  37     -47.451  37.746  19.927  1.00  0.00      PROA O
ATOM    289  N   VAL P  38     -47.626  36.366  18.143  1.00  0.00      PROA N
ATOM    290  HN  VAL P  38     -47.433  36.154  17.188  1.00  0.00      PROA H
ATOM    291  CA  VAL P  38     -48.205  35.230  18.931  1.00  0.00      PROA C
ATOM    292  HA  VAL P  38     -49.179  35.492  19.317  1.00  0.00      PROA H
ATOM    293  CB  VAL P  38     -48.296  33.987  18.039  1.00  0.00      PROA C
ATOM    294  HB  VAL P  38     -47.282  33.767  17.640  1.00  0.00      PROA H
ATOM    295  CG1 VAL P  38     -48.775  32.682  18.645  1.00  0.00      PROA C
ATOM    296 HG11 VAL P  38     -48.398  32.280  19.609  1.00  0.00      PROA H
ATOM    297 HG12 VAL P  38     -48.615  31.873  17.900  1.00  0.00      PROA H
ATOM    298 HG13 VAL P  38     -49.881  32.665  18.749  1.00  0.00      PROA H
ATOM    299  CG2 VAL P  38     -49.302  34.378  16.897  1.00  0.00      PROA C
ATOM    300 HG21 VAL P  38     -50.309  34.597  17.312  1.00  0.00      PROA H
ATOM    301 HG22 VAL P  38     -49.380  33.518  16.197  1.00  0.00      PROA H
ATOM    302 HG23 VAL P  38     -48.910  35.209  16.273  1.00  0.00      PROA H
ATOM    303  C   VAL P  38     -47.489  34.734  20.173  1.00  0.00      PROA C
ATOM    304  O   VAL P  38     -48.134  34.698  21.237  1.00  0.00      PROA O
ATOM    305  N   LEU P  39     -46.179  34.388  20.032  1.00  0.00      PROA N
ATOM    306  HN  LEU P  39     -45.708  34.537  19.166  1.00  0.00      PROA H
ATOM    307  CA  LEU P  39     -45.226  34.104  21.078  1.00  0.00      PROA C
ATOM    308  HA  LEU P  39     -45.678  33.288  21.622  1.00  0.00      PROA H
ATOM    309  CB  LEU P  39     -43.855  33.664  20.533  1.00  0.00      PROA C
ATOM    310  HB1 LEU P  39     -43.261  33.582  21.468  1.00  0.00      PROA H
ATOM    311  HB2 LEU P  39     -43.494  34.414  19.797  1.00  0.00      PROA H
ATOM    312  CG  LEU P  39     -43.815  32.318  19.744  1.00  0.00      PROA C
ATOM    313  HG  LEU P  39     -44.484  32.510  18.878  1.00  0.00      PROA H
ATOM    314  CD1 LEU P  39     -42.417  31.822  19.344  1.00  0.00      PROA C
ATOM    315 HD11 LEU P  39     -41.765  32.135  20.187  1.00  0.00      PROA H
ATOM    316 HD12 LEU P  39     -42.274  32.351  18.377  1.00  0.00      PROA H
ATOM    317 HD13 LEU P  39     -42.404  30.729  19.149  1.00  0.00      PROA H
ATOM    318  CD2 LEU P  39     -44.438  31.163  20.590  1.00  0.00      PROA C
ATOM    319 HD21 LEU P  39     -44.891  30.350  19.983  1.00  0.00      PROA H
ATOM    320 HD22 LEU P  39     -45.361  31.453  21.135  1.00  0.00      PROA H
ATOM    321 HD23 LEU P  39     -43.532  30.915  21.184  1.00  0.00      PROA H
ATOM    322  C   LEU P  39     -45.005  35.280  22.066  1.00  0.00      PROA C
ATOM    323  O   LEU P  39     -44.891  34.978  23.235  1.00  0.00      PROA O
ATOM    324  N   VAL P  40     -44.937  36.576  21.662  1.00  0.00      PROA N
ATOM    325  HN  VAL P  40     -44.930  36.851  20.704  1.00  0.00      PROA H
ATOM    326  CA  VAL P  40     -44.876  37.685  22.582  1.00  0.00      PROA C
ATOM    327  HA  VAL P  40     -44.085  37.549  23.305  1.00  0.00      PROA H
ATOM    328  CB  VAL P  40     -44.698  38.922  21.756  1.00  0.00      PROA C
ATOM    329  HB  VAL P  40     -45.399  38.947  20.894  1.00  0.00      PROA H
ATOM    330  CG1 VAL P  40     -44.971  40.168  22.677  1.00  0.00      PROA C
ATOM    331 HG11 VAL P  40     -44.362  40.207  23.606  1.00  0.00      PROA H
ATOM    332 HG12 VAL P  40     -46.045  40.333  22.911  1.00  0.00      PROA H
ATOM    333 HG13 VAL P  40     -44.672  41.034  22.048  1.00  0.00      PROA H
ATOM    334  CG2 VAL P  40     -43.279  38.989  21.217  1.00  0.00      PROA C
ATOM    335 HG21 VAL P  40     -43.052  39.924  20.662  1.00  0.00      PROA H
ATOM    336 HG22 VAL P  40     -43.078  38.207  20.454  1.00  0.00      PROA H
ATOM    337 HG23 VAL P  40     -42.536  38.967  22.043  1.00  0.00      PROA H
ATOM    338  C   VAL P  40     -46.120  37.804  23.469  1.00  0.00      PROA C
ATOM    339  O   VAL P  40     -46.111  38.068  24.667  1.00  0.00      PROA O
ATOM    340  N   SER P  41     -47.276  37.553  22.806  1.00  0.00      PROA N
ATOM    341  HN  SER P  41     -47.322  37.406  21.821  1.00  0.00      PROA H
ATOM    342  CA  SER P  41     -48.613  37.578  23.424  1.00  0.00      PROA C
ATOM    343  HA  SER P  41     -48.723  38.562  23.855  1.00  0.00      PROA H
ATOM    344  CB  SER P  41     -49.849  37.466  22.399  1.00  0.00      PROA C
ATOM    345  HB1 SER P  41     -50.789  37.608  22.974  1.00  0.00      PROA H
ATOM    346  HB2 SER P  41     -49.817  36.471  21.907  1.00  0.00      PROA H
ATOM    347  OG  SER P  41     -49.756  38.510  21.481  1.00  0.00      PROA O
ATOM    348  HG1 SER P  41     -48.868  38.439  21.123  1.00  0.00      PROA H
ATOM    349  C   SER P  41     -48.729  36.493  24.482  1.00  0.00      PROA C
ATOM    350  O   SER P  41     -49.001  36.752  25.660  1.00  0.00      PROA O
ATOM    351  N   GLY P  42     -48.312  35.247  24.122  1.00  0.00      PROA N
ATOM    352  HN  GLY P  42     -48.135  34.955  23.186  1.00  0.00      PROA H
ATOM    353  CA  GLY P  42     -48.044  34.084  24.981  1.00  0.00      PROA C
ATOM    354  HA1 GLY P  42     -47.500  33.305  24.468  1.00  0.00      PROA H
ATOM    355  HA2 GLY P  42     -48.966  33.699  25.392  1.00  0.00      PROA H
ATOM    356  C   GLY P  42     -47.195  34.318  26.168  1.00  0.00      PROA C
ATOM    357  O   GLY P  42     -47.547  33.963  27.305  1.00  0.00      PROA O
ATOM    358  N   TRP P  43     -46.017  34.906  25.972  1.00  0.00      PROA N
ATOM    359  HN  TRP P  43     -45.758  35.143  25.039  1.00  0.00      PROA H
ATOM    360  CA  TRP P  43     -45.011  35.383  26.941  1.00  0.00      PROA C
ATOM    361  HA  TRP P  43     -44.683  34.581  27.585  1.00  0.00      PROA H
ATOM    362  CB  TRP P  43     -43.638  35.671  26.162  1.00  0.00      PROA C
ATOM    363  HB1 TRP P  43     -43.890  36.121  25.178  1.00  0.00      PROA H
ATOM    364  HB2 TRP P  43     -43.324  34.619  25.991  1.00  0.00      PROA H
ATOM    365  CG  TRP P  43     -42.593  36.443  26.863  1.00  0.00      PROA C
ATOM    366  CD1 TRP P  43     -41.571  35.946  27.624  1.00  0.00      PROA C
ATOM    367  HD1 TRP P  43     -41.445  34.906  27.888  1.00  0.00      PROA H
ATOM    368  NE1 TRP P  43     -40.730  36.967  27.961  1.00  0.00      PROA N
ATOM    369  HE1 TRP P  43     -39.954  36.955  28.552  1.00  0.00      PROA H
ATOM    370  CE2 TRP P  43     -41.162  38.113  27.437  1.00  0.00      PROA C
ATOM    371  CD2 TRP P  43     -42.345  37.826  26.745  1.00  0.00      PROA C
ATOM    372  CE3 TRP P  43     -43.062  38.842  26.164  1.00  0.00      PROA C
ATOM    373  HE3 TRP P  43     -44.044  38.650  25.757  1.00  0.00      PROA H
ATOM    374  CZ3 TRP P  43     -42.462  40.117  26.019  1.00  0.00      PROA C
ATOM    375  HZ3 TRP P  43     -43.016  40.992  25.714  1.00  0.00      PROA H
ATOM    376  CZ2 TRP P  43     -40.578  39.333  27.381  1.00  0.00      PROA C
ATOM    377  HZ2 TRP P  43     -39.636  39.487  27.885  1.00  0.00      PROA H
ATOM    378  CH2 TRP P  43     -41.242  40.274  26.587  1.00  0.00      PROA C
ATOM    379  HH2 TRP P  43     -40.738  41.223  26.477  1.00  0.00      PROA H
ATOM    380  C   TRP P  43     -45.443  36.495  27.971  1.00  0.00      PROA C
ATOM    381  O   TRP P  43     -45.101  36.357  29.120  1.00  0.00      PROA O
ATOM    382  N   VAL P  44     -46.323  37.481  27.574  1.00  0.00      PROA N
ATOM    383  HN  VAL P  44     -46.576  37.506  26.610  1.00  0.00      PROA H
ATOM    384  CA  VAL P  44     -46.864  38.427  28.435  1.00  0.00      PROA C
ATOM    385  HA  VAL P  44     -46.149  38.911  29.084  1.00  0.00      PROA H
ATOM    386  CB  VAL P  44     -47.449  39.553  27.679  1.00  0.00      PROA C
ATOM    387  HB  VAL P  44     -48.034  39.154  26.824  1.00  0.00      PROA H
ATOM    388  CG1 VAL P  44     -48.466  40.406  28.533  1.00  0.00      PROA C
ATOM    389 HG11 VAL P  44     -49.390  39.825  28.743  1.00  0.00      PROA H
ATOM    390 HG12 VAL P  44     -48.605  41.426  28.114  1.00  0.00      PROA H
ATOM    391 HG13 VAL P  44     -47.978  40.713  29.483  1.00  0.00      PROA H
ATOM    392  CG2 VAL P  44     -46.303  40.465  27.120  1.00  0.00      PROA C
ATOM    393 HG21 VAL P  44     -45.485  40.705  27.833  1.00  0.00      PROA H
ATOM    394 HG22 VAL P  44     -46.819  41.386  26.773  1.00  0.00      PROA H
ATOM    395 HG23 VAL P  44     -45.875  39.995  26.209  1.00  0.00      PROA H
ATOM    396  C   VAL P  44     -47.843  37.734  29.369  1.00  0.00      PROA C
ATOM    397  O   VAL P  44     -47.954  37.923  30.573  1.00  0.00      PROA O
ATOM    398  N   VAL P  45     -48.603  36.715  28.907  1.00  0.00      PROA N
ATOM    399  HN  VAL P  45     -48.551  36.595  27.919  1.00  0.00      PROA H
ATOM    400  CA  VAL P  45     -49.521  35.958  29.749  1.00  0.00      PROA C
ATOM    401  HA  VAL P  45     -50.088  36.654  30.349  1.00  0.00      PROA H
ATOM    402  CB  VAL P  45     -50.375  35.137  28.776  1.00  0.00      PROA C
ATOM    403  HB  VAL P  45     -49.742  34.559  28.070  1.00  0.00      PROA H
ATOM    404  CG1 VAL P  45     -51.246  34.165  29.609  1.00  0.00      PROA C
ATOM    405 HG11 VAL P  45     -51.787  34.714  30.409  1.00  0.00      PROA H
ATOM    406 HG12 VAL P  45     -50.531  33.487  30.124  1.00  0.00      PROA H
ATOM    407 HG13 VAL P  45     -51.900  33.561  28.944  1.00  0.00      PROA H
ATOM    408  CG2 VAL P  45     -51.352  36.026  27.955  1.00  0.00      PROA C
ATOM    409 HG21 VAL P  45     -52.026  36.405  28.752  1.00  0.00      PROA H
ATOM    410 HG22 VAL P  45     -51.802  35.395  27.159  1.00  0.00      PROA H
ATOM    411 HG23 VAL P  45     -50.915  36.872  27.382  1.00  0.00      PROA H
ATOM    412  C   VAL P  45     -48.843  35.051  30.730  1.00  0.00      PROA C
ATOM    413  O   VAL P  45     -49.154  34.968  31.902  1.00  0.00      PROA O
ATOM    414  N   LEU P  46     -47.848  34.343  30.210  1.00  0.00      PROA N
ATOM    415  HN  LEU P  46     -47.571  34.376  29.253  1.00  0.00      PROA H
ATOM    416  CA  LEU P  46     -46.893  33.569  31.014  1.00  0.00      PROA C
ATOM    417  HA  LEU P  46     -47.520  32.837  31.501  1.00  0.00      PROA H
ATOM    418  CB  LEU P  46     -45.841  33.048  30.041  1.00  0.00      PROA C
ATOM    419  HB1 LEU P  46     -45.419  33.974  29.594  1.00  0.00      PROA H
ATOM    420  HB2 LEU P  46     -46.437  32.604  29.216  1.00  0.00      PROA H
ATOM    421  CG  LEU P  46     -44.699  32.192  30.684  1.00  0.00      PROA C
ATOM    422  HG  LEU P  46     -44.151  32.795  31.438  1.00  0.00      PROA H
ATOM    423  CD1 LEU P  46     -45.241  30.886  31.259  1.00  0.00      PROA C
ATOM    424 HD11 LEU P  46     -45.702  30.540  30.309  1.00  0.00      PROA H
ATOM    425 HD12 LEU P  46     -45.902  31.169  32.106  1.00  0.00      PROA H
ATOM    426 HD13 LEU P  46     -44.404  30.217  31.552  1.00  0.00      PROA H
ATOM    427  CD2 LEU P  46     -43.823  31.806  29.387  1.00  0.00      PROA C
ATOM    428 HD21 LEU P  46     -43.036  31.052  29.602  1.00  0.00      PROA H
ATOM    429 HD22 LEU P  46     -43.228  32.685  29.060  1.00  0.00      PROA H
ATOM    430 HD23 LEU P  46     -44.519  31.597  28.546  1.00  0.00      PROA H
ATOM    431  C   LEU P  46     -46.217  34.429  32.087  1.00  0.00      PROA C
ATOM    432  O   LEU P  46     -45.887  33.974  33.197  1.00  0.00      PROA O
ATOM    433  N   GLY P  47     -45.982  35.733  31.788  1.00  0.00      PROA N
ATOM    434  HN  GLY P  47     -46.215  35.986  30.852  1.00  0.00      PROA H
ATOM    435  CA  GLY P  47     -45.527  36.728  32.774  1.00  0.00      PROA C
ATOM    436  HA1 GLY P  47     -45.149  37.575  32.221  1.00  0.00      PROA H
ATOM    437  HA2 GLY P  47     -44.657  36.420  33.335  1.00  0.00      PROA H
ATOM    438  C   GLY P  47     -46.568  37.088  33.906  1.00  0.00      PROA C
ATOM    439  O   GLY P  47     -46.203  37.021  35.062  1.00  0.00      PROA O
ATOM    440  N   TRP P  48     -47.827  37.310  33.522  1.00  0.00      PROA N
ATOM    441  HN  TRP P  48     -48.047  37.241  32.551  1.00  0.00      PROA H
ATOM    442  CA  TRP P  48     -48.840  37.523  34.479  1.00  0.00      PROA C
ATOM    443  HA  TRP P  48     -48.473  38.373  35.035  1.00  0.00      PROA H
ATOM    444  CB  TRP P  48     -50.150  37.916  33.849  1.00  0.00      PROA C
ATOM    445  HB1 TRP P  48     -50.448  37.208  33.047  1.00  0.00      PROA H
ATOM    446  HB2 TRP P  48     -50.029  38.857  33.271  1.00  0.00      PROA H
ATOM    447  CG  TRP P  48     -51.362  38.104  34.743  1.00  0.00      PROA C
ATOM    448  CD1 TRP P  48     -51.827  39.283  35.206  1.00  0.00      PROA C
ATOM    449  HD1 TRP P  48     -51.444  40.290  35.119  1.00  0.00      PROA H
ATOM    450  NE1 TRP P  48     -52.926  39.030  36.030  1.00  0.00      PROA N
ATOM    451  HE1 TRP P  48     -53.380  39.721  36.549  1.00  0.00      PROA H
ATOM    452  CE2 TRP P  48     -53.208  37.722  36.086  1.00  0.00      PROA C
ATOM    453  CD2 TRP P  48     -52.271  37.109  35.249  1.00  0.00      PROA C
ATOM    454  CE3 TRP P  48     -52.304  35.701  35.142  1.00  0.00      PROA C
ATOM    455  HE3 TRP P  48     -51.619  35.161  34.505  1.00  0.00      PROA H
ATOM    456  CZ3 TRP P  48     -53.312  34.980  35.771  1.00  0.00      PROA C
ATOM    457  HZ3 TRP P  48     -53.352  33.925  35.541  1.00  0.00      PROA H
ATOM    458  CZ2 TRP P  48     -54.209  37.006  36.790  1.00  0.00      PROA C
ATOM    459  HZ2 TRP P  48     -54.791  37.521  37.540  1.00  0.00      PROA H
ATOM    460  CH2 TRP P  48     -54.241  35.664  36.599  1.00  0.00      PROA C
ATOM    461  HH2 TRP P  48     -55.005  34.977  36.933  1.00  0.00      PROA H
ATOM    462  C   TRP P  48     -49.029  36.404  35.486  1.00  0.00      PROA C
ATOM    463  O   TRP P  48     -49.110  36.598  36.670  1.00  0.00      PROA O
ATOM    464  N   MET P  49     -49.102  35.160  34.972  1.00  0.00      PROA N
ATOM    465  HN  MET P  49     -49.033  34.934  34.004  1.00  0.00      PROA H
ATOM    466  CA  MET P  49     -49.203  33.960  35.783  1.00  0.00      PROA C
ATOM    467  HA  MET P  49     -50.052  33.993  36.450  1.00  0.00      PROA H
ATOM    468  CB  MET P  49     -49.184  32.694  34.909  1.00  0.00      PROA C
ATOM    469  HB1 MET P  49     -49.202  31.843  35.622  1.00  0.00      PROA H
ATOM    470  HB2 MET P  49     -48.233  32.643  34.337  1.00  0.00      PROA H
ATOM    471  CG  MET P  49     -50.336  32.363  33.900  1.00  0.00      PROA C
ATOM    472  HG1 MET P  49     -50.037  32.876  32.961  1.00  0.00      PROA H
ATOM    473  HG2 MET P  49     -51.317  32.709  34.290  1.00  0.00      PROA H
ATOM    474  SD  MET P  49     -50.667  30.579  33.686  1.00  0.00      PROA S
ATOM    475  CE  MET P  49     -49.497  30.245  32.326  1.00  0.00      PROA C
ATOM    476  HE1 MET P  49     -49.859  30.878  31.488  1.00  0.00      PROA H
ATOM    477  HE2 MET P  49     -49.420  29.169  32.059  1.00  0.00      PROA H
ATOM    478  HE3 MET P  49     -48.441  30.508  32.547  1.00  0.00      PROA H
ATOM    479  C   MET P  49     -48.042  33.766  36.803  1.00  0.00      PROA C
ATOM    480  O   MET P  49     -48.176  33.099  37.810  1.00  0.00      PROA O
ATOM    481  N   GLU P  50     -46.802  34.164  36.510  1.00  0.00      PROA N
ATOM    482  HN  GLU P  50     -46.613  34.687  35.683  1.00  0.00      PROA H
ATOM    483  CA  GLU P  50     -45.748  34.178  37.480  1.00  0.00      PROA C
ATOM    484  HA  GLU P  50     -45.878  33.410  38.229  1.00  0.00      PROA H
ATOM    485  CB  GLU P  50     -44.432  33.914  36.745  1.00  0.00      PROA C
ATOM    486  HB1 GLU P  50     -43.604  34.079  37.467  1.00  0.00      PROA H
ATOM    487  HB2 GLU P  50     -44.326  34.618  35.892  1.00  0.00      PROA H
ATOM    488  CG  GLU P  50     -44.239  32.526  36.104  1.00  0.00      PROA C
ATOM    489  HG1 GLU P  50     -44.804  32.542  35.147  1.00  0.00      PROA H
ATOM    490  HG2 GLU P  50     -44.661  31.690  36.701  1.00  0.00      PROA H
ATOM    491  CD  GLU P  50     -42.791  32.267  35.702  1.00  0.00      PROA C
ATOM    492  OE1 GLU P  50     -41.949  32.405  36.631  1.00  0.00      PROA O
ATOM    493  OE2 GLU P  50     -42.335  32.030  34.558  1.00  0.00      PROA O
ATOM    494  C   GLU P  50     -45.576  35.509  38.245  1.00  0.00      PROA C
ATOM    495  O   GLU P  50     -44.438  35.862  38.704  1.00  0.00      PROA O
ATOM    496  N   ASP P  51     -46.652  36.311  38.295  1.00  0.00      PROA N
ATOM    497  HN  ASP P  51     -47.478  36.267  37.739  1.00  0.00      PROA H
ATOM    498  CA  ASP P  51     -46.629  37.403  39.326  1.00  0.00      PROA C
ATOM    499  HA  ASP P  51     -45.636  37.824  39.384  1.00  0.00      PROA H
ATOM    500  CB  ASP P  51     -47.648  38.407  38.777  1.00  0.00      PROA C
ATOM    501  HB1 ASP P  51     -48.689  38.030  38.874  1.00  0.00      PROA H
ATOM    502  HB2 ASP P  51     -47.440  38.452  37.686  1.00  0.00      PROA H
ATOM    503  CG  ASP P  51     -47.471  39.688  39.453  1.00  0.00      PROA C
ATOM    504  OD1 ASP P  51     -46.419  40.339  39.359  1.00  0.00      PROA O
ATOM    505  OD2 ASP P  51     -48.452  40.169  40.171  1.00  0.00      PROA O
ATOM    506  C   ASP P  51     -46.984  36.794  40.676  1.00  0.00      PROA C
ATOM    507  O   ASP P  51     -47.927  35.977  40.801  1.00  0.00      PROA O
ATOM    508  N   ALA P  52     -46.322  37.270  41.773  1.00  0.00      PROA N
ATOM    509  HN  ALA P  52     -45.683  38.033  41.723  1.00  0.00      PROA H
ATOM    510  CA  ALA P  52     -46.157  36.801  43.101  1.00  0.00      PROA C
ATOM    511  HA  ALA P  52     -45.218  36.269  43.067  1.00  0.00      PROA H
ATOM    512  CB  ALA P  52     -45.918  37.971  44.097  1.00  0.00      PROA C
ATOM    513  HB1 ALA P  52     -45.774  37.660  45.154  1.00  0.00      PROA H
ATOM    514  HB2 ALA P  52     -46.830  38.605  44.124  1.00  0.00      PROA H
ATOM    515  HB3 ALA P  52     -45.025  38.566  43.811  1.00  0.00      PROA H
ATOM    516  C   ALA P  52     -47.176  35.822  43.765  1.00  0.00      PROA C
ATOM    517  O   ALA P  52     -46.875  34.824  44.319  1.00  0.00      PROA O
ATOM    518  N   GLN P  53     -48.448  36.249  43.680  1.00  0.00      PROA N
ATOM    519  HN  GLN P  53     -48.601  37.153  43.288  1.00  0.00      PROA H
ATOM    520  CA  GLN P  53     -49.518  35.650  44.419  1.00  0.00      PROA C
ATOM    521  HA  GLN P  53     -49.170  34.674  44.723  1.00  0.00      PROA H
ATOM    522  CB  GLN P  53     -49.938  36.609  45.649  1.00  0.00      PROA C
ATOM    523  HB1 GLN P  53     -50.858  36.309  46.194  1.00  0.00      PROA H
ATOM    524  HB2 GLN P  53     -50.214  37.575  45.175  1.00  0.00      PROA H
ATOM    525  CG  GLN P  53     -48.764  36.725  46.611  1.00  0.00      PROA C
ATOM    526  HG1 GLN P  53     -48.090  37.563  46.333  1.00  0.00      PROA H
ATOM    527  HG2 GLN P  53     -48.283  35.763  46.890  1.00  0.00      PROA H
ATOM    528  CD  GLN P  53     -49.329  37.424  47.914  1.00  0.00      PROA C
ATOM    529  OE1 GLN P  53     -49.409  38.625  48.071  1.00  0.00      PROA O
ATOM    530  NE2 GLN P  53     -49.760  36.620  48.905  1.00  0.00      PROA N
ATOM    531 HE21 GLN P  53     -49.879  37.053  49.798  1.00  0.00      PROA H
ATOM    532 HE22 GLN P  53     -49.668  35.625  48.871  1.00  0.00      PROA H
ATOM    533  C   GLN P  53     -50.677  35.196  43.503  1.00  0.00      PROA C
ATOM    534  O   GLN P  53     -51.773  34.827  43.951  1.00  0.00      PROA O
ATOM    535  N   ARG P  54     -50.507  35.250  42.136  1.00  0.00      PROA N
ATOM    536  HN  ARG P  54     -49.694  35.681  41.751  1.00  0.00      PROA H
ATOM    537  CA  ARG P  54     -51.512  34.811  41.108  1.00  0.00      PROA C
ATOM    538  HA  ARG P  54     -52.495  35.212  41.305  1.00  0.00      PROA H
ATOM    539  CB  ARG P  54     -50.964  35.335  39.778  1.00  0.00      PROA C
ATOM    540  HB1 ARG P  54     -51.535  34.984  38.892  1.00  0.00      PROA H
ATOM    541  HB2 ARG P  54     -49.932  35.009  39.526  1.00  0.00      PROA H
ATOM    542  CG  ARG P  54     -51.198  36.856  39.536  1.00  0.00      PROA C
ATOM    543  HG1 ARG P  54     -51.099  37.010  38.440  1.00  0.00      PROA H
ATOM    544  HG2 ARG P  54     -50.386  37.365  40.098  1.00  0.00      PROA H
ATOM    545  CD  ARG P  54     -52.563  37.392  40.074  1.00  0.00      PROA C
ATOM    546  HD1 ARG P  54     -52.490  37.417  41.183  1.00  0.00      PROA H
ATOM    547  HD2 ARG P  54     -53.395  36.763  39.693  1.00  0.00      PROA H
ATOM    548  NE  ARG P  54     -52.681  38.801  39.724  1.00  0.00      PROA N
ATOM    549  HE  ARG P  54     -52.046  39.123  39.022  1.00  0.00      PROA H
ATOM    550  CZ  ARG P  54     -53.744  39.503  39.905  1.00  0.00      PROA C
ATOM    551  NH1 ARG P  54     -54.707  39.189  40.750  1.00  0.00      PROA N
ATOM    552 HH11 ARG P  54     -54.445  38.446  41.366  1.00  0.00      PROA H
ATOM    553 HH12 ARG P  54     -55.392  39.857  41.039  1.00  0.00      PROA H
ATOM    554  NH2 ARG P  54     -53.805  40.681  39.224  1.00  0.00      PROA N
ATOM    555 HH21 ARG P  54     -52.998  41.020  38.740  1.00  0.00      PROA H
ATOM    556 HH22 ARG P  54     -54.596  41.293  39.232  1.00  0.00      PROA H
ATOM    557  C   ARG P  54     -51.656  33.369  40.992  1.00  0.00      PROA C
ATOM    558  O   ARG P  54     -50.696  32.618  41.203  1.00  0.00      PROA O
ATOM    559  N   LEU P  55     -52.906  32.898  40.663  1.00  0.00      PROA N
ATOM    560  HN  LEU P  55     -53.678  33.476  40.409  1.00  0.00      PROA H
ATOM    561  CA  LEU P  55     -53.321  31.480  40.510  1.00  0.00      PROA C
ATOM    562  HA  LEU P  55     -54.399  31.519  40.470  1.00  0.00      PROA H
ATOM    563  CB  LEU P  55     -52.928  30.931  39.109  1.00  0.00      PROA C
ATOM    564  HB1 LEU P  55     -53.404  29.938  38.963  1.00  0.00      PROA H
ATOM    565  HB2 LEU P  55     -51.834  30.744  39.074  1.00  0.00      PROA H
ATOM    566  CG  LEU P  55     -53.199  31.870  37.899  1.00  0.00      PROA C
ATOM    567  HG  LEU P  55     -52.632  32.808  38.082  1.00  0.00      PROA H
ATOM    568  CD1 LEU P  55     -52.549  31.266  36.688  1.00  0.00      PROA C
ATOM    569 HD11 LEU P  55     -52.667  30.163  36.750  1.00  0.00      PROA H
ATOM    570 HD12 LEU P  55     -51.448  31.404  36.637  1.00  0.00      PROA H
ATOM    571 HD13 LEU P  55     -52.974  31.583  35.712  1.00  0.00      PROA H
ATOM    572  CD2 LEU P  55     -54.639  32.135  37.732  1.00  0.00      PROA C
ATOM    573 HD21 LEU P  55     -55.116  31.132  37.721  1.00  0.00      PROA H
ATOM    574 HD22 LEU P  55     -54.883  32.490  36.708  1.00  0.00      PROA H
ATOM    575 HD23 LEU P  55     -55.142  32.769  38.493  1.00  0.00      PROA H
ATOM    576  C   LEU P  55     -53.046  30.443  41.620  1.00  0.00      PROA C
ATOM    577  O   LEU P  55     -52.327  29.532  41.359  1.00  0.00      PROA O
ATOM    578  N   PRO P  56     -53.517  30.712  42.778  1.00  0.00      PROA N
ATOM    579  CD  PRO P  56     -54.552  31.670  43.154  1.00  0.00      PROA C
ATOM    580  HD1 PRO P  56     -55.329  31.864  42.384  1.00  0.00      PROA H
ATOM    581  HD2 PRO P  56     -54.005  32.633  43.246  1.00  0.00      PROA H
ATOM    582  CA  PRO P  56     -53.513  29.655  43.822  1.00  0.00      PROA C
ATOM    583  HA  PRO P  56     -52.458  29.493  43.985  1.00  0.00      PROA H
ATOM    584  CB  PRO P  56     -54.174  30.272  45.081  1.00  0.00      PROA C
ATOM    585  HB1 PRO P  56     -53.385  30.869  45.587  1.00  0.00      PROA H
ATOM    586  HB2 PRO P  56     -54.453  29.491  45.820  1.00  0.00      PROA H
ATOM    587  CG  PRO P  56     -55.205  31.238  44.504  1.00  0.00      PROA C
ATOM    588  HG1 PRO P  56     -56.185  30.764  44.279  1.00  0.00      PROA H
ATOM    589  HG2 PRO P  56     -55.291  32.132  45.158  1.00  0.00      PROA H
ATOM    590  C   PRO P  56     -54.201  28.253  43.469  1.00  0.00      PROA C
ATOM    591  O   PRO P  56     -55.028  28.185  42.609  1.00  0.00      PROA O
ATOM    592  N   LEU P  57     -53.736  27.212  44.203  1.00  0.00      PROA N
ATOM    593  HN  LEU P  57     -53.006  27.315  44.875  1.00  0.00      PROA H
ATOM    594  CA  LEU P  57     -54.234  25.899  43.993  1.00  0.00      PROA C
ATOM    595  HA  LEU P  57     -54.990  25.906  43.221  1.00  0.00      PROA H
ATOM    596  CB  LEU P  57     -53.143  24.853  43.509  1.00  0.00      PROA C
ATOM    597  HB1 LEU P  57     -53.655  23.872  43.413  1.00  0.00      PROA H
ATOM    598  HB2 LEU P  57     -52.396  24.574  44.282  1.00  0.00      PROA H
ATOM    599  CG  LEU P  57     -52.419  25.168  42.247  1.00  0.00      PROA C
ATOM    600  HG  LEU P  57     -51.890  26.095  42.555  1.00  0.00      PROA H
ATOM    601  CD1 LEU P  57     -51.427  24.028  41.890  1.00  0.00      PROA C
ATOM    602 HD11 LEU P  57     -52.030  23.155  41.561  1.00  0.00      PROA H
ATOM    603 HD12 LEU P  57     -50.770  23.711  42.728  1.00  0.00      PROA H
ATOM    604 HD13 LEU P  57     -50.757  24.242  41.030  1.00  0.00      PROA H
ATOM    605  CD2 LEU P  57     -53.315  25.514  41.028  1.00  0.00      PROA C
ATOM    606 HD21 LEU P  57     -54.111  24.741  40.961  1.00  0.00      PROA H
ATOM    607 HD22 LEU P  57     -52.842  25.439  40.025  1.00  0.00      PROA H
ATOM    608 HD23 LEU P  57     -53.809  26.503  41.131  1.00  0.00      PROA H
ATOM    609  C   LEU P  57     -54.938  25.339  45.264  1.00  0.00      PROA C
ATOM    610  O   LEU P  57     -55.621  24.300  45.219  1.00  0.00      PROA O
ATOM    611  N   SER P  58     -54.988  26.075  46.434  1.00  0.00      PROA N
ATOM    612  HN  SER P  58     -54.299  26.785  46.554  1.00  0.00      PROA H
ATOM    613  CA  SER P  58     -55.743  25.592  47.572  1.00  0.00      PROA C
ATOM    614  HA  SER P  58     -55.500  26.381  48.269  1.00  0.00      PROA H
ATOM    615  CB  SER P  58     -57.294  25.669  47.473  1.00  0.00      PROA C
ATOM    616  HB1 SER P  58     -57.702  24.943  46.737  1.00  0.00      PROA H
ATOM    617  HB2 SER P  58     -57.341  26.733  47.158  1.00  0.00      PROA H
ATOM    618  OG  SER P  58     -57.964  25.415  48.734  1.00  0.00      PROA O
ATOM    619  HG1 SER P  58     -58.849  25.668  48.461  1.00  0.00      PROA H
ATOM    620  C   SER P  58     -55.272  24.322  48.349  1.00  0.00      PROA C
ATOM    621  O   SER P  58     -54.508  24.423  49.336  1.00  0.00      PROA O
ATOM    622  N   LYS P  59     -55.754  23.141  47.984  1.00  0.00      PROA N
ATOM    623  HN  LYS P  59     -56.297  22.972  47.165  1.00  0.00      PROA H
ATOM    624  CA  LYS P  59     -55.671  22.000  48.838  1.00  0.00      PROA C
ATOM    625  HA  LYS P  59     -55.041  22.110  49.708  1.00  0.00      PROA H
ATOM    626  CB  LYS P  59     -57.034  21.416  49.289  1.00  0.00      PROA C
ATOM    627  HB1 LYS P  59     -56.826  20.407  49.704  1.00  0.00      PROA H
ATOM    628  HB2 LYS P  59     -57.815  21.431  48.499  1.00  0.00      PROA H
ATOM    629  CG  LYS P  59     -57.614  22.181  50.492  1.00  0.00      PROA C
ATOM    630  HG1 LYS P  59     -58.619  21.730  50.639  1.00  0.00      PROA H
ATOM    631  HG2 LYS P  59     -57.806  23.269  50.372  1.00  0.00      PROA H
ATOM    632  CD  LYS P  59     -56.921  22.041  51.879  1.00  0.00      PROA C
ATOM    633  HD1 LYS P  59     -56.608  20.980  51.977  1.00  0.00      PROA H
ATOM    634  HD2 LYS P  59     -57.652  22.275  52.682  1.00  0.00      PROA H
ATOM    635  CE  LYS P  59     -55.691  23.002  52.156  1.00  0.00      PROA C
ATOM    636  HE1 LYS P  59     -56.061  24.048  52.225  1.00  0.00      PROA H
ATOM    637  HE2 LYS P  59     -54.878  23.041  51.400  1.00  0.00      PROA H
ATOM    638  NZ  LYS P  59     -55.128  22.761  53.499  1.00  0.00      PROA N
ATOM    639  HZ1 LYS P  59     -54.317  23.404  53.602  1.00  0.00      PROA H
ATOM    640  HZ2 LYS P  59     -54.827  21.769  53.412  1.00  0.00      PROA H
ATOM    641  HZ3 LYS P  59     -55.810  22.841  54.280  1.00  0.00      PROA H
ATOM    642  C   LYS P  59     -55.015  20.929  47.985  1.00  0.00      PROA C
ATOM    643  O   LYS P  59     -55.138  20.956  46.742  1.00  0.00      PROA O
ATOM    644  N   LEU P  60     -54.357  19.925  48.608  1.00  0.00      PROA N
ATOM    645  HN  LEU P  60     -54.308  19.867  49.602  1.00  0.00      PROA H
ATOM    646  CA  LEU P  60     -53.934  18.684  47.987  1.00  0.00      PROA C
ATOM    647  HA  LEU P  60     -53.787  18.764  46.920  1.00  0.00      PROA H
ATOM    648  CB  LEU P  60     -52.551  18.271  48.441  1.00  0.00      PROA C
ATOM    649  HB1 LEU P  60     -52.587  18.446  49.537  1.00  0.00      PROA H
ATOM    650  HB2 LEU P  60     -51.893  19.057  48.013  1.00  0.00      PROA H
ATOM    651  CG  LEU P  60     -51.967  16.883  48.103  1.00  0.00      PROA C
ATOM    652  HG  LEU P  60     -52.801  16.155  48.199  1.00  0.00      PROA H
ATOM    653  CD1 LEU P  60     -51.527  16.716  46.661  1.00  0.00      PROA C
ATOM    654 HD11 LEU P  60     -50.933  17.599  46.343  1.00  0.00      PROA H
ATOM    655 HD12 LEU P  60     -52.413  16.868  46.009  1.00  0.00      PROA H
ATOM    656 HD13 LEU P  60     -51.017  15.764  46.397  1.00  0.00      PROA H
ATOM    657  CD2 LEU P  60     -50.909  16.541  49.175  1.00  0.00      PROA C
ATOM    658 HD21 LEU P  60     -50.016  17.189  49.041  1.00  0.00      PROA H
ATOM    659 HD22 LEU P  60     -50.648  15.461  49.185  1.00  0.00      PROA H
ATOM    660 HD23 LEU P  60     -51.282  16.892  50.161  1.00  0.00      PROA H
ATOM    661  C   LEU P  60     -54.924  17.588  48.223  1.00  0.00      PROA C
ATOM    662  O   LEU P  60     -55.071  17.026  49.287  1.00  0.00      PROA O
ATOM    663  N   VAL P  61     -55.689  17.187  47.218  1.00  0.00      PROA N
ATOM    664  HN  VAL P  61     -55.498  17.557  46.312  1.00  0.00      PROA H
ATOM    665  CA  VAL P  61     -56.796  16.187  47.323  1.00  0.00      PROA C
ATOM    666  HA  VAL P  61     -57.240  16.128  48.306  1.00  0.00      PROA H
ATOM    667  CB  VAL P  61     -57.977  16.435  46.356  1.00  0.00      PROA C
ATOM    668  HB  VAL P  61     -57.516  16.548  45.351  1.00  0.00      PROA H
ATOM    669  CG1 VAL P  61     -58.996  15.298  46.283  1.00  0.00      PROA C
ATOM    670 HG11 VAL P  61     -59.083  14.880  47.309  1.00  0.00      PROA H
ATOM    671 HG12 VAL P  61     -58.636  14.512  45.586  1.00  0.00      PROA H
ATOM    672 HG13 VAL P  61     -60.022  15.605  45.988  1.00  0.00      PROA H
ATOM    673  CG2 VAL P  61     -58.616  17.719  46.884  1.00  0.00      PROA C
ATOM    674 HG21 VAL P  61     -59.497  17.978  46.258  1.00  0.00      PROA H
ATOM    675 HG22 VAL P  61     -57.851  18.520  46.803  1.00  0.00      PROA H
ATOM    676 HG23 VAL P  61     -58.860  17.577  47.959  1.00  0.00      PROA H
ATOM    677  C   VAL P  61     -56.147  14.841  47.051  1.00  0.00      PROA C
ATOM    678  O   VAL P  61     -55.510  14.573  46.080  1.00  0.00      PROA O
ATOM    679  N   LEU P  62     -56.467  13.846  47.909  1.00  0.00      PROA N
ATOM    680  HN  LEU P  62     -57.002  14.096  48.712  1.00  0.00      PROA H
ATOM    681  CA  LEU P  62     -56.236  12.493  47.602  1.00  0.00      PROA C
ATOM    682  HA  LEU P  62     -55.331  12.427  47.016  1.00  0.00      PROA H
ATOM    683  CB  LEU P  62     -56.119  11.682  48.910  1.00  0.00      PROA C
ATOM    684  HB1 LEU P  62     -56.909  11.877  49.667  1.00  0.00      PROA H
ATOM    685  HB2 LEU P  62     -55.168  12.000  49.388  1.00  0.00      PROA H
ATOM    686  CG  LEU P  62     -56.024  10.142  48.771  1.00  0.00      PROA C
ATOM    687  HG  LEU P  62     -57.031   9.795  48.456  1.00  0.00      PROA H
ATOM    688  CD1 LEU P  62     -54.953   9.756  47.782  1.00  0.00      PROA C
ATOM    689 HD11 LEU P  62     -54.807   8.657  47.847  1.00  0.00      PROA H
ATOM    690 HD12 LEU P  62     -53.925  10.113  48.007  1.00  0.00      PROA H
ATOM    691 HD13 LEU P  62     -55.105  10.048  46.721  1.00  0.00      PROA H
ATOM    692  CD2 LEU P  62     -55.558   9.557  50.151  1.00  0.00      PROA C
ATOM    693 HD21 LEU P  62     -56.415   9.458  50.851  1.00  0.00      PROA H
ATOM    694 HD22 LEU P  62     -54.812  10.114  50.757  1.00  0.00      PROA H
ATOM    695 HD23 LEU P  62     -55.015   8.596  50.025  1.00  0.00      PROA H
ATOM    696  C   LEU P  62     -57.331  11.947  46.665  1.00  0.00      PROA C
ATOM    697  O   LEU P  62     -58.504  11.888  46.975  1.00  0.00      PROA O
ATOM    698  N   THR P  63     -56.874  11.615  45.434  1.00  0.00      PROA N
ATOM    699  HN  THR P  63     -55.912  11.647  45.175  1.00  0.00      PROA H
ATOM    700  CA  THR P  63     -57.722  11.432  44.278  1.00  0.00      PROA C
ATOM    701  HA  THR P  63     -58.760  11.664  44.461  1.00  0.00      PROA H
ATOM    702  CB  THR P  63     -57.152  12.326  43.098  1.00  0.00      PROA C
ATOM    703  HB  THR P  63     -56.120  11.990  42.859  1.00  0.00      PROA H
ATOM    704  OG1 THR P  63     -57.053  13.684  43.492  1.00  0.00      PROA O
ATOM    705  HG1 THR P  63     -56.942  13.588  44.441  1.00  0.00      PROA H
ATOM    706  CG2 THR P  63     -58.002  12.257  41.806  1.00  0.00      PROA C
ATOM    707 HG21 THR P  63     -58.989  12.717  42.024  1.00  0.00      PROA H
ATOM    708 HG22 THR P  63     -58.143  11.264  41.328  1.00  0.00      PROA H
ATOM    709 HG23 THR P  63     -57.546  12.810  40.957  1.00  0.00      PROA H
ATOM    710  C   THR P  63     -57.697   9.982  43.864  1.00  0.00      PROA C
ATOM    711  O   THR P  63     -56.656   9.356  43.708  1.00  0.00      PROA O
ATOM    712  N   GLY P  64     -58.862   9.365  43.618  1.00  0.00      PROA N
ATOM    713  HN  GLY P  64     -59.707   9.866  43.787  1.00  0.00      PROA H
ATOM    714  CA  GLY P  64     -58.888   8.045  43.046  1.00  0.00      PROA C
ATOM    715  HA1 GLY P  64     -58.113   7.881  42.311  1.00  0.00      PROA H
ATOM    716  HA2 GLY P  64     -59.838   7.916  42.549  1.00  0.00      PROA H
ATOM    717  C   GLY P  64     -58.866   6.985  44.157  1.00  0.00      PROA C
ATOM    718  O   GLY P  64     -59.109   7.326  45.298  1.00  0.00      PROA O
ATOM    719  N   GLU P  65     -58.497   5.728  43.773  1.00  0.00      PROA N
ATOM    720  HN  GLU P  65     -58.451   5.400  42.833  1.00  0.00      PROA H
ATOM    721  CA  GLU P  65     -58.529   4.524  44.588  1.00  0.00      PROA C
ATOM    722  HA  GLU P  65     -59.473   4.523  45.114  1.00  0.00      PROA H
ATOM    723  CB  GLU P  65     -58.513   3.296  43.672  1.00  0.00      PROA C
ATOM    724  HB1 GLU P  65     -57.647   3.467  42.998  1.00  0.00      PROA H
ATOM    725  HB2 GLU P  65     -59.495   3.215  43.159  1.00  0.00      PROA H
ATOM    726  CG  GLU P  65     -58.477   1.956  44.434  1.00  0.00      PROA C
ATOM    727  HG1 GLU P  65     -59.456   2.021  44.955  1.00  0.00      PROA H
ATOM    728  HG2 GLU P  65     -57.590   1.773  45.077  1.00  0.00      PROA H
ATOM    729  CD  GLU P  65     -58.498   0.790  43.460  1.00  0.00      PROA C
ATOM    730  OE1 GLU P  65     -58.880  -0.371  43.763  1.00  0.00      PROA O
ATOM    731  OE2 GLU P  65     -58.118   0.956  42.303  1.00  0.00      PROA O
ATOM    732  C   GLU P  65     -57.531   4.579  45.715  1.00  0.00      PROA C
ATOM    733  O   GLU P  65     -56.515   5.196  45.687  1.00  0.00      PROA O
ATOM    734  N   ARG P  66     -57.922   3.947  46.841  1.00  0.00      PROA N
ATOM    735  HN  ARG P  66     -58.838   3.590  47.006  1.00  0.00      PROA H
ATOM    736  CA  ARG P  66     -57.032   3.684  47.988  1.00  0.00      PROA C
ATOM    737  HA  ARG P  66     -56.262   3.012  47.640  1.00  0.00      PROA H
ATOM    738  CB  ARG P  66     -56.429   4.970  48.727  1.00  0.00      PROA C
ATOM    739  HB1 ARG P  66     -55.776   5.565  48.054  1.00  0.00      PROA H
ATOM    740  HB2 ARG P  66     -55.798   4.622  49.573  1.00  0.00      PROA H
ATOM    741  CG  ARG P  66     -57.506   5.977  49.333  1.00  0.00      PROA C
ATOM    742  HG1 ARG P  66     -56.908   6.825  49.730  1.00  0.00      PROA H
ATOM    743  HG2 ARG P  66     -58.064   5.544  50.190  1.00  0.00      PROA H
ATOM    744  CD  ARG P  66     -58.362   6.689  48.329  1.00  0.00      PROA C
ATOM    745  HD1 ARG P  66     -58.931   5.915  47.771  1.00  0.00      PROA H
ATOM    746  HD2 ARG P  66     -57.761   7.332  47.652  1.00  0.00      PROA H
ATOM    747  NE  ARG P  66     -59.312   7.457  49.068  1.00  0.00      PROA N
ATOM    748  HE  ARG P  66     -59.246   7.577  50.059  1.00  0.00      PROA H
ATOM    749  CZ  ARG P  66     -60.408   8.138  48.594  1.00  0.00      PROA C
ATOM    750  NH1 ARG P  66     -60.647   8.226  47.303  1.00  0.00      PROA N
ATOM    751 HH11 ARG P  66     -61.531   8.621  47.054  1.00  0.00      PROA H
ATOM    752 HH12 ARG P  66     -60.026   7.816  46.635  1.00  0.00      PROA H
ATOM    753  NH2 ARG P  66     -61.113   8.704  49.512  1.00  0.00      PROA N
ATOM    754 HH21 ARG P  66     -60.760   8.638  50.445  1.00  0.00      PROA H
ATOM    755 HH22 ARG P  66     -61.874   9.285  49.222  1.00  0.00      PROA H
ATOM    756  C   ARG P  66     -57.640   2.783  49.048  1.00  0.00      PROA C
ATOM    757  O   ARG P  66     -58.758   2.413  49.073  1.00  0.00      PROA O
ATOM    758  N   HSD P  67     -56.831   2.227  49.974  1.00  0.00      PROA N
ATOM    759  HN  HSD P  67     -55.858   2.435  50.037  1.00  0.00      PROA H
ATOM    760  CA  HSD P  67     -57.377   1.337  50.995  1.00  0.00      PROA C
ATOM    761  HA  HSD P  67     -58.391   1.610  51.246  1.00  0.00      PROA H
ATOM    762  CB  HSD P  67     -57.276  -0.158  50.585  1.00  0.00      PROA C
ATOM    763  HB1 HSD P  67     -56.213  -0.403  50.378  1.00  0.00      PROA H
ATOM    764  HB2 HSD P  67     -57.704  -0.171  49.560  1.00  0.00      PROA H
ATOM    765  ND1 HSD P  67     -58.950  -1.178  52.225  1.00  0.00      PROA N
ATOM    766  HD1 HSD P  67     -59.767  -0.602  52.224  1.00  0.00      PROA H
ATOM    767  CG  HSD P  67     -57.772  -1.136  51.598  1.00  0.00      PROA C
ATOM    768  CE1 HSD P  67     -58.898  -2.257  53.105  1.00  0.00      PROA C
ATOM    769  HE1 HSD P  67     -59.648  -2.382  53.886  1.00  0.00      PROA H
ATOM    770  NE2 HSD P  67     -57.746  -2.959  52.996  1.00  0.00      PROA N
ATOM    771  CD2 HSD P  67     -57.037  -2.184  52.042  1.00  0.00      PROA C
ATOM    772  HD2 HSD P  67     -55.987  -2.400  51.891  1.00  0.00      PROA H
ATOM    773  C   HSD P  67     -56.588   1.497  52.258  1.00  0.00      PROA C
ATOM    774  O   HSD P  67     -57.181   1.862  53.275  1.00  0.00      PROA O
ATOM    775  N   TYR P  68     -55.214   1.278  52.263  1.00  0.00      PROA N
ATOM    776  HN  TYR P  68     -54.747   0.894  51.471  1.00  0.00      PROA H
ATOM    777  CA  TYR P  68     -54.324   1.513  53.462  1.00  0.00      PROA C
ATOM    778  HA  TYR P  68     -54.845   1.271  54.376  1.00  0.00      PROA H
ATOM    779  CB  TYR P  68     -53.084   0.740  53.358  1.00  0.00      PROA C
ATOM    780  HB1 TYR P  68     -52.283   0.917  54.107  1.00  0.00      PROA H
ATOM    781  HB2 TYR P  68     -52.637   0.955  52.364  1.00  0.00      PROA H
ATOM    782  CG  TYR P  68     -53.465  -0.681  53.258  1.00  0.00      PROA C
ATOM    783  CD1 TYR P  68     -52.958  -1.500  52.254  1.00  0.00      PROA C
ATOM    784  HD1 TYR P  68     -52.376  -0.949  51.530  1.00  0.00      PROA H
ATOM    785  CE1 TYR P  68     -53.144  -2.856  52.316  1.00  0.00      PROA C
ATOM    786  HE1 TYR P  68     -52.947  -3.494  51.467  1.00  0.00      PROA H
ATOM    787  CZ  TYR P  68     -53.875  -3.464  53.277  1.00  0.00      PROA C
ATOM    788  OH  TYR P  68     -54.390  -4.764  53.108  1.00  0.00      PROA O
ATOM    789  HH  TYR P  68     -54.861  -4.771  52.272  1.00  0.00      PROA H
ATOM    790  CD2 TYR P  68     -54.120  -1.291  54.342  1.00  0.00      PROA C
ATOM    791  HD2 TYR P  68     -54.469  -0.762  55.217  1.00  0.00      PROA H
ATOM    792  CE2 TYR P  68     -54.379  -2.686  54.261  1.00  0.00      PROA C
ATOM    793  HE2 TYR P  68     -55.039  -3.209  54.936  1.00  0.00      PROA H
ATOM    794  C   TYR P  68     -54.045   2.990  53.592  1.00  0.00      PROA C
ATOM    795  O   TYR P  68     -53.931   3.547  54.707  1.00  0.00      PROA O
ATOM    796  N   THR P  69     -54.023   3.744  52.461  1.00  0.00      PROA N
ATOM    797  HN  THR P  69     -54.151   3.281  51.587  1.00  0.00      PROA H
ATOM    798  CA  THR P  69     -53.774   5.212  52.368  1.00  0.00      PROA C
ATOM    799  HA  THR P  69     -52.974   5.351  53.080  1.00  0.00      PROA H
ATOM    800  CB  THR P  69     -53.263   5.872  51.022  1.00  0.00      PROA C
ATOM    801  HB  THR P  69     -54.048   6.216  50.314  1.00  0.00      PROA H
ATOM    802  OG1 THR P  69     -52.438   4.930  50.342  1.00  0.00      PROA O
ATOM    803  HG1 THR P  69     -52.896   4.144  50.035  1.00  0.00      PROA H
ATOM    804  CG2 THR P  69     -52.381   7.038  51.376  1.00  0.00      PROA C
ATOM    805 HG21 THR P  69     -52.849   7.624  52.196  1.00  0.00      PROA H
ATOM    806 HG22 THR P  69     -52.317   7.748  50.524  1.00  0.00      PROA H
ATOM    807 HG23 THR P  69     -51.339   6.746  51.627  1.00  0.00      PROA H
ATOM    808  C   THR P  69     -54.981   6.009  52.815  1.00  0.00      PROA C
ATOM    809  O   THR P  69     -56.089   5.895  52.354  1.00  0.00      PROA O
ATOM    810  N   ARG P  70     -54.837   6.825  53.884  1.00  0.00      PROA N
ATOM    811  HN  ARG P  70     -53.976   6.878  54.385  1.00  0.00      PROA H
ATOM    812  CA  ARG P  70     -55.963   7.713  54.299  1.00  0.00      PROA C
ATOM    813  HA  ARG P  70     -56.864   7.663  53.706  1.00  0.00      PROA H
ATOM    814  CB  ARG P  70     -56.308   7.425  55.807  1.00  0.00      PROA C
ATOM    815  HB1 ARG P  70     -56.730   8.285  56.369  1.00  0.00      PROA H
ATOM    816  HB2 ARG P  70     -55.284   7.195  56.172  1.00  0.00      PROA H
ATOM    817  CG  ARG P  70     -57.126   6.205  55.969  1.00  0.00      PROA C
ATOM    818  HG1 ARG P  70     -56.758   5.470  55.222  1.00  0.00      PROA H
ATOM    819  HG2 ARG P  70     -58.153   6.420  55.603  1.00  0.00      PROA H
ATOM    820  CD  ARG P  70     -57.071   5.622  57.396  1.00  0.00      PROA C
ATOM    821  HD1 ARG P  70     -57.546   6.367  58.070  1.00  0.00      PROA H
ATOM    822  HD2 ARG P  70     -56.001   5.482  57.662  1.00  0.00      PROA H
ATOM    823  NE  ARG P  70     -57.843   4.321  57.370  1.00  0.00      PROA N
ATOM    824  HE  ARG P  70     -58.524   4.132  56.663  1.00  0.00      PROA H
ATOM    825  CZ  ARG P  70     -58.179   3.737  58.493  1.00  0.00      PROA C
ATOM    826  NH1 ARG P  70     -57.717   3.950  59.664  1.00  0.00      PROA N
ATOM    827 HH11 ARG P  70     -57.168   4.778  59.779  1.00  0.00      PROA H
ATOM    828 HH12 ARG P  70     -57.979   3.386  60.447  1.00  0.00      PROA H
ATOM    829  NH2 ARG P  70     -58.843   2.610  58.335  1.00  0.00      PROA N
ATOM    830 HH21 ARG P  70     -58.720   2.194  57.434  1.00  0.00      PROA H
ATOM    831 HH22 ARG P  70     -58.967   1.999  59.117  1.00  0.00      PROA H
ATOM    832  C   ARG P  70     -55.505   9.171  54.227  1.00  0.00      PROA C
ATOM    833  O   ARG P  70     -54.336   9.505  54.073  1.00  0.00      PROA O
ATOM    834  N   ASN P  71     -56.468  10.151  54.330  1.00  0.00      PROA N
ATOM    835  HN  ASN P  71     -57.394   9.841  54.531  1.00  0.00      PROA H
ATOM    836  CA  ASN P  71     -56.165  11.553  53.972  1.00  0.00      PROA C
ATOM    837  HA  ASN P  71     -55.790  11.444  52.965  1.00  0.00      PROA H
ATOM    838  CB  ASN P  71     -57.449  12.353  54.000  1.00  0.00      PROA C
ATOM    839  HB1 ASN P  71     -57.299  13.420  53.730  1.00  0.00      PROA H
ATOM    840  HB2 ASN P  71     -57.836  12.316  55.040  1.00  0.00      PROA H
ATOM    841  CG  ASN P  71     -58.515  11.868  53.039  1.00  0.00      PROA C
ATOM    842  OD1 ASN P  71     -58.202  11.282  51.991  1.00  0.00      PROA O
ATOM    843  ND2 ASN P  71     -59.755  11.881  53.553  1.00  0.00      PROA N
ATOM    844 HD21 ASN P  71     -60.484  11.515  52.975  1.00  0.00      PROA H
ATOM    845 HD22 ASN P  71     -60.050  12.409  54.350  1.00  0.00      PROA H
ATOM    846  C   ASN P  71     -55.147  12.202  54.837  1.00  0.00      PROA C
ATOM    847  O   ASN P  71     -54.312  13.011  54.403  1.00  0.00      PROA O
ATOM    848  N   ASP P  72     -55.103  11.853  56.120  1.00  0.00      PROA N
ATOM    849  HN  ASP P  72     -55.740  11.167  56.464  1.00  0.00      PROA H
ATOM    850  CA  ASP P  72     -54.122  12.287  57.065  1.00  0.00      PROA C
ATOM    851  HA  ASP P  72     -54.017  13.350  56.905  1.00  0.00      PROA H
ATOM    852  CB  ASP P  72     -54.545  12.128  58.561  1.00  0.00      PROA C
ATOM    853  HB1 ASP P  72     -53.666  12.156  59.240  1.00  0.00      PROA H
ATOM    854  HB2 ASP P  72     -54.988  11.111  58.605  1.00  0.00      PROA H
ATOM    855  CG  ASP P  72     -55.416  13.181  58.901  1.00  0.00      PROA C
ATOM    856  OD1 ASP P  72     -55.098  14.369  58.615  1.00  0.00      PROA O
ATOM    857  OD2 ASP P  72     -56.369  12.934  59.707  1.00  0.00      PROA O
ATOM    858  C   ASP P  72     -52.698  11.826  56.781  1.00  0.00      PROA C
ATOM    859  O   ASP P  72     -51.833  12.570  57.214  1.00  0.00      PROA O
ATOM    860  N   ASP P  73     -52.428  10.619  56.132  1.00  0.00      PROA N
ATOM    861  HN  ASP P  73     -53.141   9.942  55.961  1.00  0.00      PROA H
ATOM    862  CA  ASP P  73     -51.057  10.195  55.920  1.00  0.00      PROA C
ATOM    863  HA  ASP P  73     -50.456  10.334  56.806  1.00  0.00      PROA H
ATOM    864  CB  ASP P  73     -50.957   8.621  55.619  1.00  0.00      PROA C
ATOM    865  HB1 ASP P  73     -49.894   8.314  55.722  1.00  0.00      PROA H
ATOM    866  HB2 ASP P  73     -51.389   8.443  54.612  1.00  0.00      PROA H
ATOM    867  CG  ASP P  73     -51.760   7.834  56.553  1.00  0.00      PROA C
ATOM    868  OD1 ASP P  73     -52.776   7.301  56.087  1.00  0.00      PROA O
ATOM    869  OD2 ASP P  73     -51.408   7.881  57.811  1.00  0.00      PROA O
ATOM    870  C   ASP P  73     -50.447  10.905  54.783  1.00  0.00      PROA C
ATOM    871  O   ASP P  73     -49.285  11.247  54.855  1.00  0.00      PROA O
ATOM    872  N   ILE P  74     -51.231  11.290  53.797  1.00  0.00      PROA N
ATOM    873  HN  ILE P  74     -52.167  10.947  53.791  1.00  0.00      PROA H
ATOM    874  CA  ILE P  74     -50.935  12.397  52.894  1.00  0.00      PROA C
ATOM    875  HA  ILE P  74     -49.969  12.175  52.466  1.00  0.00      PROA H
ATOM    876  CB  ILE P  74     -51.986  12.554  51.764  1.00  0.00      PROA C
ATOM    877  HB  ILE P  74     -52.982  12.613  52.252  1.00  0.00      PROA H
ATOM    878  CG2 ILE P  74     -51.704  13.881  50.998  1.00  0.00      PROA C
ATOM    879 HG21 ILE P  74     -50.661  13.840  50.618  1.00  0.00      PROA H
ATOM    880 HG22 ILE P  74     -51.920  14.735  51.674  1.00  0.00      PROA H
ATOM    881 HG23 ILE P  74     -52.475  13.805  50.201  1.00  0.00      PROA H
ATOM    882  CG1 ILE P  74     -52.020  11.262  50.916  1.00  0.00      PROA C
ATOM    883 HG11 ILE P  74     -52.622  11.458  50.004  1.00  0.00      PROA H
ATOM    884 HG12 ILE P  74     -52.604  10.481  51.449  1.00  0.00      PROA H
ATOM    885  CD  ILE P  74     -50.740  10.568  50.344  1.00  0.00      PROA C
ATOM    886  HD1 ILE P  74     -50.133  10.069  51.129  1.00  0.00      PROA H
ATOM    887  HD2 ILE P  74     -50.197  11.340  49.758  1.00  0.00      PROA H
ATOM    888  HD3 ILE P  74     -51.022   9.700  49.711  1.00  0.00      PROA H
ATOM    889  C   ILE P  74     -50.632  13.692  53.602  1.00  0.00      PROA C
ATOM    890  O   ILE P  74     -49.555  14.275  53.370  1.00  0.00      PROA O
ATOM    891  N   ARG P  75     -51.552  14.204  54.545  1.00  0.00      PROA N
ATOM    892  HN  ARG P  75     -52.402  13.800  54.873  1.00  0.00      PROA H
ATOM    893  CA  ARG P  75     -51.371  15.442  55.315  1.00  0.00      PROA C
ATOM    894  HA  ARG P  75     -51.183  16.164  54.534  1.00  0.00      PROA H
ATOM    895  CB  ARG P  75     -52.636  16.031  56.020  1.00  0.00      PROA C
ATOM    896  HB1 ARG P  75     -52.349  16.967  56.546  1.00  0.00      PROA H
ATOM    897  HB2 ARG P  75     -52.986  15.442  56.895  1.00  0.00      PROA H
ATOM    898  CG  ARG P  75     -53.764  16.377  54.975  1.00  0.00      PROA C
ATOM    899  HG1 ARG P  75     -54.177  15.463  54.497  1.00  0.00      PROA H
ATOM    900  HG2 ARG P  75     -53.298  17.063  54.235  1.00  0.00      PROA H
ATOM    901  CD  ARG P  75     -54.932  17.123  55.571  1.00  0.00      PROA C
ATOM    902  HD1 ARG P  75     -55.538  17.571  54.755  1.00  0.00      PROA H
ATOM    903  HD2 ARG P  75     -54.597  17.952  56.230  1.00  0.00      PROA H
ATOM    904  NE  ARG P  75     -55.673  16.117  56.405  1.00  0.00      PROA N
ATOM    905  HE  ARG P  75     -55.162  15.685  57.148  1.00  0.00      PROA H
ATOM    906  CZ  ARG P  75     -56.940  15.749  56.228  1.00  0.00      PROA C
ATOM    907  NH1 ARG P  75     -57.658  16.179  55.204  1.00  0.00      PROA N
ATOM    908 HH11 ARG P  75     -57.293  16.728  54.452  1.00  0.00      PROA H
ATOM    909 HH12 ARG P  75     -58.637  15.974  55.228  1.00  0.00      PROA H
ATOM    910  NH2 ARG P  75     -57.521  14.933  57.065  1.00  0.00      PROA N
ATOM    911 HH21 ARG P  75     -57.028  14.700  57.903  1.00  0.00      PROA H
ATOM    912 HH22 ARG P  75     -58.449  14.645  56.829  1.00  0.00      PROA H
ATOM    913  C   ARG P  75     -50.110  15.482  56.197  1.00  0.00      PROA C
ATOM    914  O   ARG P  75     -49.406  16.487  56.425  1.00  0.00      PROA O
ATOM    915  N   GLN P  76     -49.815  14.342  56.859  1.00  0.00      PROA N
ATOM    916  HN  GLN P  76     -50.537  13.655  56.882  1.00  0.00      PROA H
ATOM    917  CA  GLN P  76     -48.578  14.226  57.683  1.00  0.00      PROA C
ATOM    918  HA  GLN P  76     -48.430  15.164  58.198  1.00  0.00      PROA H
ATOM    919  CB  GLN P  76     -48.592  12.914  58.548  1.00  0.00      PROA C
ATOM    920  HB1 GLN P  76     -47.634  12.352  58.565  1.00  0.00      PROA H
ATOM    921  HB2 GLN P  76     -49.435  12.262  58.235  1.00  0.00      PROA H
ATOM    922  CG  GLN P  76     -48.947  13.397  60.039  1.00  0.00      PROA C
ATOM    923  HG1 GLN P  76     -48.102  13.952  60.501  1.00  0.00      PROA H
ATOM    924  HG2 GLN P  76     -48.974  12.506  60.702  1.00  0.00      PROA H
ATOM    925  CD  GLN P  76     -50.159  14.227  60.177  1.00  0.00      PROA C
ATOM    926  OE1 GLN P  76     -50.272  15.431  60.477  1.00  0.00      PROA O
ATOM    927  NE2 GLN P  76     -51.272  13.600  59.782  1.00  0.00      PROA N
ATOM    928 HE21 GLN P  76     -52.110  14.134  59.891  1.00  0.00      PROA H
ATOM    929 HE22 GLN P  76     -51.219  12.641  59.503  1.00  0.00      PROA H
ATOM    930  C   GLN P  76     -47.382  14.273  56.664  1.00  0.00      PROA C
ATOM    931  O   GLN P  76     -46.302  14.697  56.895  1.00  0.00      PROA O
ATOM    932  N   SER P  77     -47.537  13.705  55.458  1.00  0.00      PROA N
ATOM    933  HN  SER P  77     -48.459  13.419  55.210  1.00  0.00      PROA H
ATOM    934  CA  SER P  77     -46.410  13.494  54.581  1.00  0.00      PROA C
ATOM    935  HA  SER P  77     -45.634  13.070  55.200  1.00  0.00      PROA H
ATOM    936  CB  SER P  77     -46.670  12.553  53.313  1.00  0.00      PROA C
ATOM    937  HB1 SER P  77     -45.769  12.410  52.678  1.00  0.00      PROA H
ATOM    938  HB2 SER P  77     -47.469  12.992  52.679  1.00  0.00      PROA H
ATOM    939  OG  SER P  77     -46.972  11.243  53.786  1.00  0.00      PROA O
ATOM    940  HG1 SER P  77     -47.842  11.358  54.174  1.00  0.00      PROA H
ATOM    941  C   SER P  77     -45.907  14.802  53.977  1.00  0.00      PROA C
ATOM    942  O   SER P  77     -44.725  15.015  53.634  1.00  0.00      PROA O
ATOM    943  N   ILE P  78     -46.814  15.800  53.737  1.00  0.00      PROA N
ATOM    944  HN  ILE P  78     -47.784  15.668  53.929  1.00  0.00      PROA H
ATOM    945  CA  ILE P  78     -46.488  17.064  53.143  1.00  0.00      PROA C
ATOM    946  HA  ILE P  78     -45.438  17.047  52.889  1.00  0.00      PROA H
ATOM    947  CB  ILE P  78     -47.343  17.451  51.985  1.00  0.00      PROA C
ATOM    948  HB  ILE P  78     -46.941  18.437  51.667  1.00  0.00      PROA H
ATOM    949  CG2 ILE P  78     -47.204  16.542  50.777  1.00  0.00      PROA C
ATOM    950 HG21 ILE P  78     -47.637  16.992  49.858  1.00  0.00      PROA H
ATOM    951 HG22 ILE P  78     -47.625  15.537  50.995  1.00  0.00      PROA H
ATOM    952 HG23 ILE P  78     -46.137  16.359  50.530  1.00  0.00      PROA H
ATOM    953  CG1 ILE P  78     -48.865  17.677  52.327  1.00  0.00      PROA C
ATOM    954 HG11 ILE P  78     -48.975  17.936  53.402  1.00  0.00      PROA H
ATOM    955 HG12 ILE P  78     -49.456  16.787  52.023  1.00  0.00      PROA H
ATOM    956  CD  ILE P  78     -49.392  18.967  51.742  1.00  0.00      PROA C
ATOM    957  HD1 ILE P  78     -48.723  19.847  51.853  1.00  0.00      PROA H
ATOM    958  HD2 ILE P  78     -50.438  19.152  52.069  1.00  0.00      PROA H
ATOM    959  HD3 ILE P  78     -49.466  18.737  50.658  1.00  0.00      PROA H
ATOM    960  C   ILE P  78     -46.414  18.174  54.172  1.00  0.00      PROA C
ATOM    961  O   ILE P  78     -46.362  19.344  53.835  1.00  0.00      PROA O
ATOM    962  N   LEU P  79     -46.504  17.894  55.501  1.00  0.00      PROA N
ATOM    963  HN  LEU P  79     -46.414  16.953  55.817  1.00  0.00      PROA H
ATOM    964  CA  LEU P  79     -46.524  18.837  56.614  1.00  0.00      PROA C
ATOM    965  HA  LEU P  79     -47.452  19.389  56.626  1.00  0.00      PROA H
ATOM    966  CB  LEU P  79     -46.527  17.857  57.806  1.00  0.00      PROA C
ATOM    967  HB1 LEU P  79     -45.643  17.189  57.734  1.00  0.00      PROA H
ATOM    968  HB2 LEU P  79     -47.428  17.241  57.600  1.00  0.00      PROA H
ATOM    969  CG  LEU P  79     -46.609  18.432  59.222  1.00  0.00      PROA C
ATOM    970  HG  LEU P  79     -47.196  19.376  59.195  1.00  0.00      PROA H
ATOM    971  CD1 LEU P  79     -47.478  17.453  60.106  1.00  0.00      PROA C
ATOM    972 HD11 LEU P  79     -47.558  17.661  61.195  1.00  0.00      PROA H
ATOM    973 HD12 LEU P  79     -46.945  16.478  60.102  1.00  0.00      PROA H
ATOM    974 HD13 LEU P  79     -48.444  17.237  59.602  1.00  0.00      PROA H
ATOM    975  CD2 LEU P  79     -45.181  18.521  59.826  1.00  0.00      PROA C
ATOM    976 HD21 LEU P  79     -45.292  18.712  60.915  1.00  0.00      PROA H
ATOM    977 HD22 LEU P  79     -44.580  19.316  59.335  1.00  0.00      PROA H
ATOM    978 HD23 LEU P  79     -44.782  17.489  59.727  1.00  0.00      PROA H
ATOM    979  C   LEU P  79     -45.472  19.912  56.746  1.00  0.00      PROA C
ATOM    980  O   LEU P  79     -45.760  21.063  57.076  1.00  0.00      PROA O
ATOM    981  N   ALA P  80     -44.259  19.584  56.435  1.00  0.00      PROA N
ATOM    982  HN  ALA P  80     -43.980  18.658  56.194  1.00  0.00      PROA H
ATOM    983  CA  ALA P  80     -43.112  20.528  56.530  1.00  0.00      PROA C
ATOM    984  HA  ALA P  80     -43.238  21.189  57.374  1.00  0.00      PROA H
ATOM    985  CB  ALA P  80     -41.829  19.740  56.719  1.00  0.00      PROA C
ATOM    986  HB1 ALA P  80     -40.989  20.465  56.662  1.00  0.00      PROA H
ATOM    987  HB2 ALA P  80     -41.652  19.063  55.856  1.00  0.00      PROA H
ATOM    988  HB3 ALA P  80     -41.769  19.179  57.676  1.00  0.00      PROA H
ATOM    989  C   ALA P  80     -42.962  21.238  55.151  1.00  0.00      PROA C
ATOM    990  O   ALA P  80     -41.926  21.934  54.886  1.00  0.00      PROA O
ATOM    991  N   LEU P  81     -43.975  21.122  54.217  1.00  0.00      PROA N
ATOM    992  HN  LEU P  81     -44.624  20.370  54.304  1.00  0.00      PROA H
ATOM    993  CA  LEU P  81     -43.986  21.921  53.025  1.00  0.00      PROA C
ATOM    994  HA  LEU P  81     -43.023  22.408  52.990  1.00  0.00      PROA H
ATOM    995  CB  LEU P  81     -44.266  20.968  51.793  1.00  0.00      PROA C
ATOM    996  HB1 LEU P  81     -44.154  21.609  50.892  1.00  0.00      PROA H
ATOM    997  HB2 LEU P  81     -45.274  20.525  51.946  1.00  0.00      PROA H
ATOM    998  CG  LEU P  81     -43.323  19.828  51.546  1.00  0.00      PROA C
ATOM    999  HG  LEU P  81     -43.378  19.252  52.495  1.00  0.00      PROA H
ATOM   1000  CD1 LEU P  81     -43.855  18.991  50.332  1.00  0.00      PROA C
ATOM   1001 HD11 LEU P  81     -44.962  18.956  50.408  1.00  0.00      PROA H
ATOM   1002 HD12 LEU P  81     -43.374  18.003  50.168  1.00  0.00      PROA H
ATOM   1003 HD13 LEU P  81     -43.671  19.722  49.516  1.00  0.00      PROA H
ATOM   1004  CD2 LEU P  81     -41.805  20.125  51.372  1.00  0.00      PROA C
ATOM   1005 HD21 LEU P  81     -41.428  19.124  51.069  1.00  0.00      PROA H
ATOM   1006 HD22 LEU P  81     -41.455  20.622  52.302  1.00  0.00      PROA H
ATOM   1007 HD23 LEU P  81     -41.619  20.750  50.472  1.00  0.00      PROA H
ATOM   1008  C   LEU P  81     -45.032  23.079  53.129  1.00  0.00      PROA C
ATOM   1009  O   LEU P  81     -44.951  24.038  52.349  1.00  0.00      PROA O
ATOM   1010  N   GLY P  82     -45.944  22.962  54.048  1.00  0.00      PROA N
ATOM   1011  HN  GLY P  82     -45.732  22.298  54.762  1.00  0.00      PROA H
ATOM   1012  CA  GLY P  82     -47.073  23.860  54.240  1.00  0.00      PROA C
ATOM   1013  HA1 GLY P  82     -46.652  24.849  54.349  1.00  0.00      PROA H
ATOM   1014  HA2 GLY P  82     -47.478  23.555  55.194  1.00  0.00      PROA H
ATOM   1015  C   GLY P  82     -48.111  23.842  53.102  1.00  0.00      PROA C
ATOM   1016  O   GLY P  82     -48.219  22.877  52.392  1.00  0.00      PROA O
ATOM   1017  N   GLU P  83     -48.981  24.860  52.985  1.00  0.00      PROA N
ATOM   1018  HN  GLU P  83     -49.001  25.627  53.622  1.00  0.00      PROA H
ATOM   1019  CA  GLU P  83     -49.934  24.885  51.948  1.00  0.00      PROA C
ATOM   1020  HA  GLU P  83     -50.521  23.986  52.064  1.00  0.00      PROA H
ATOM   1021  CB  GLU P  83     -50.795  26.126  52.183  1.00  0.00      PROA C
ATOM   1022  HB1 GLU P  83     -51.415  26.255  51.270  1.00  0.00      PROA H
ATOM   1023  HB2 GLU P  83     -50.076  26.973  52.168  1.00  0.00      PROA H
ATOM   1024  CG  GLU P  83     -51.661  26.112  53.389  1.00  0.00      PROA C
ATOM   1025  HG1 GLU P  83     -52.334  26.997  53.376  1.00  0.00      PROA H
ATOM   1026  HG2 GLU P  83     -51.166  26.173  54.382  1.00  0.00      PROA H
ATOM   1027  CD  GLU P  83     -52.727  25.020  53.384  1.00  0.00      PROA C
ATOM   1028  OE1 GLU P  83     -52.361  23.852  53.485  1.00  0.00      PROA O
ATOM   1029  OE2 GLU P  83     -53.950  25.319  53.214  1.00  0.00      PROA O
ATOM   1030  C   GLU P  83     -49.383  24.885  50.499  1.00  0.00      PROA C
ATOM   1031  O   GLU P  83     -48.324  25.441  50.277  1.00  0.00      PROA O
ATOM   1032  N   PRO P  84     -50.050  24.275  49.538  1.00  0.00      PROA N
ATOM   1033  CD  PRO P  84     -51.219  23.424  49.691  1.00  0.00      PROA C
ATOM   1034  HD1 PRO P  84     -52.085  23.969  50.123  1.00  0.00      PROA H
ATOM   1035  HD2 PRO P  84     -50.936  22.591  50.370  1.00  0.00      PROA H
ATOM   1036  CA  PRO P  84     -49.844  24.558  48.147  1.00  0.00      PROA C
ATOM   1037  HA  PRO P  84     -49.035  23.876  47.930  1.00  0.00      PROA H
ATOM   1038  CB  PRO P  84     -51.202  24.179  47.482  1.00  0.00      PROA C
ATOM   1039  HB1 PRO P  84     -51.047  23.766  46.463  1.00  0.00      PROA H
ATOM   1040  HB2 PRO P  84     -52.014  24.937  47.443  1.00  0.00      PROA H
ATOM   1041  CG  PRO P  84     -51.576  22.987  48.274  1.00  0.00      PROA C
ATOM   1042  HG1 PRO P  84     -52.682  22.879  48.279  1.00  0.00      PROA H
ATOM   1043  HG2 PRO P  84     -51.052  22.009  48.229  1.00  0.00      PROA H
ATOM   1044  C   PRO P  84     -49.391  25.922  47.693  1.00  0.00      PROA C
ATOM   1045  O   PRO P  84     -50.042  26.890  48.132  1.00  0.00      PROA O
ATOM   1046  N   GLY P  85     -48.358  26.021  46.802  1.00  0.00      PROA N
ATOM   1047  HN  GLY P  85     -47.976  25.146  46.515  1.00  0.00      PROA H
ATOM   1048  CA  GLY P  85     -47.789  27.204  46.227  1.00  0.00      PROA C
ATOM   1049  HA1 GLY P  85     -46.924  26.826  45.701  1.00  0.00      PROA H
ATOM   1050  HA2 GLY P  85     -47.574  27.908  47.017  1.00  0.00      PROA H
ATOM   1051  C   GLY P  85     -48.720  27.759  45.208  1.00  0.00      PROA C
ATOM   1052  O   GLY P  85     -49.871  27.514  45.132  1.00  0.00      PROA O
ATOM   1053  N   THR P  86     -48.088  28.519  44.275  1.00  0.00      PROA N
ATOM   1054  HN  THR P  86     -47.093  28.527  44.222  1.00  0.00      PROA H
ATOM   1055  CA  THR P  86     -48.804  29.065  43.134  1.00  0.00      PROA C
ATOM   1056  HA  THR P  86     -49.830  29.246  43.422  1.00  0.00      PROA H
ATOM   1057  CB  THR P  86     -48.276  30.385  42.650  1.00  0.00      PROA C
ATOM   1058  HB  THR P  86     -48.939  30.802  41.863  1.00  0.00      PROA H
ATOM   1059  OG1 THR P  86     -47.000  30.250  42.060  1.00  0.00      PROA O
ATOM   1060  HG1 THR P  86     -47.004  31.081  41.579  1.00  0.00      PROA H
ATOM   1061  CG2 THR P  86     -48.046  31.431  43.707  1.00  0.00      PROA C
ATOM   1062 HG21 THR P  86     -47.602  32.318  43.207  1.00  0.00      PROA H
ATOM   1063 HG22 THR P  86     -47.398  31.047  44.524  1.00  0.00      PROA H
ATOM   1064 HG23 THR P  86     -49.074  31.666  44.057  1.00  0.00      PROA H
ATOM   1065  C   THR P  86     -48.770  28.023  41.989  1.00  0.00      PROA C
ATOM   1066  O   THR P  86     -47.966  27.098  42.033  1.00  0.00      PROA O
ATOM   1067  N   PHE P  87     -49.705  28.077  41.041  1.00  0.00      PROA N
ATOM   1068  HN  PHE P  87     -50.364  28.824  41.090  1.00  0.00      PROA H
ATOM   1069  CA  PHE P  87     -49.782  27.154  39.958  1.00  0.00      PROA C
ATOM   1070  HA  PHE P  87     -49.906  26.151  40.338  1.00  0.00      PROA H
ATOM   1071  CB  PHE P  87     -50.942  27.597  38.964  1.00  0.00      PROA C
ATOM   1072  HB1 PHE P  87     -50.921  28.689  38.761  1.00  0.00      PROA H
ATOM   1073  HB2 PHE P  87     -51.923  27.434  39.460  1.00  0.00      PROA H
ATOM   1074  CG  PHE P  87     -51.002  26.802  37.728  1.00  0.00      PROA C
ATOM   1075  CD1 PHE P  87     -50.971  27.410  36.461  1.00  0.00      PROA C
ATOM   1076  HD1 PHE P  87     -50.942  28.476  36.290  1.00  0.00      PROA H
ATOM   1077  CE1 PHE P  87     -51.034  26.638  35.268  1.00  0.00      PROA C
ATOM   1078  HE1 PHE P  87     -51.177  27.078  34.292  1.00  0.00      PROA H
ATOM   1079  CZ  PHE P  87     -50.888  25.250  35.430  1.00  0.00      PROA C
ATOM   1080  HZ  PHE P  87     -50.919  24.618  34.555  1.00  0.00      PROA H
ATOM   1081  CD2 PHE P  87     -50.946  25.451  37.826  1.00  0.00      PROA C
ATOM   1082  HD2 PHE P  87     -51.100  25.019  38.804  1.00  0.00      PROA H
ATOM   1083  CE2 PHE P  87     -50.785  24.680  36.733  1.00  0.00      PROA C
ATOM   1084  HE2 PHE P  87     -50.826  23.603  36.800  1.00  0.00      PROA H
ATOM   1085  C   PHE P  87     -48.458  27.146  39.187  1.00  0.00      PROA C
ATOM   1086  O   PHE P  87     -47.878  26.052  38.931  1.00  0.00      PROA O
ATOM   1087  N   MET P  88     -47.776  28.320  38.904  1.00  0.00      PROA N
ATOM   1088  HN  MET P  88     -48.258  29.181  39.049  1.00  0.00      PROA H
ATOM   1089  CA  MET P  88     -46.389  28.232  38.349  1.00  0.00      PROA C
ATOM   1090  HA  MET P  88     -46.265  27.508  37.557  1.00  0.00      PROA H
ATOM   1091  CB  MET P  88     -45.999  29.556  37.662  1.00  0.00      PROA C
ATOM   1092  HB1 MET P  88     -44.930  29.537  37.361  1.00  0.00      PROA H
ATOM   1093  HB2 MET P  88     -46.156  30.432  38.327  1.00  0.00      PROA H
ATOM   1094  CG  MET P  88     -46.759  29.970  36.358  1.00  0.00      PROA C
ATOM   1095  HG1 MET P  88     -46.677  31.069  36.219  1.00  0.00      PROA H
ATOM   1096  HG2 MET P  88     -47.841  29.821  36.564  1.00  0.00      PROA H
ATOM   1097  SD  MET P  88     -46.073  29.146  34.838  1.00  0.00      PROA S
ATOM   1098  CE  MET P  88     -47.512  27.983  34.631  1.00  0.00      PROA C
ATOM   1099  HE1 MET P  88     -48.459  28.543  34.784  1.00  0.00      PROA H
ATOM   1100  HE2 MET P  88     -47.456  27.139  35.351  1.00  0.00      PROA H
ATOM   1101  HE3 MET P  88     -47.653  27.555  33.616  1.00  0.00      PROA H
ATOM   1102  C   MET P  88     -45.230  27.822  39.266  1.00  0.00      PROA C
ATOM   1103  O   MET P  88     -44.176  27.324  38.833  1.00  0.00      PROA O
ATOM   1104  N   THR P  89     -45.313  28.061  40.562  1.00  0.00      PROA N
ATOM   1105  HN  THR P  89     -46.159  28.478  40.887  1.00  0.00      PROA H
ATOM   1106  CA  THR P  89     -44.266  27.622  41.535  1.00  0.00      PROA C
ATOM   1107  HA  THR P  89     -43.333  27.693  40.995  1.00  0.00      PROA H
ATOM   1108  CB  THR P  89     -43.979  28.646  42.666  1.00  0.00      PROA C
ATOM   1109  HB  THR P  89     -43.027  28.324  43.140  1.00  0.00      PROA H
ATOM   1110  OG1 THR P  89     -45.112  28.748  43.472  1.00  0.00      PROA O
ATOM   1111  HG1 THR P  89     -45.723  29.316  42.997  1.00  0.00      PROA H
ATOM   1112  CG2 THR P  89     -43.811  30.040  42.063  1.00  0.00      PROA C
ATOM   1113 HG21 THR P  89     -44.726  30.481  41.614  1.00  0.00      PROA H
ATOM   1114 HG22 THR P  89     -43.042  30.053  41.262  1.00  0.00      PROA H
ATOM   1115 HG23 THR P  89     -43.467  30.723  42.869  1.00  0.00      PROA H
ATOM   1116  C   THR P  89     -44.350  26.252  42.082  1.00  0.00      PROA C
ATOM   1117  O   THR P  89     -43.256  25.682  42.443  1.00  0.00      PROA O
ATOM   1118  N   GLN P  90     -45.590  25.666  42.273  1.00  0.00      PROA N
ATOM   1119  HN  GLN P  90     -46.483  26.037  42.031  1.00  0.00      PROA H
ATOM   1120  CA  GLN P  90     -45.769  24.443  42.978  1.00  0.00      PROA C
ATOM   1121  HA  GLN P  90     -45.246  24.690  43.890  1.00  0.00      PROA H
ATOM   1122  CB  GLN P  90     -47.257  24.076  43.190  1.00  0.00      PROA C
ATOM   1123  HB1 GLN P  90     -47.641  24.114  42.148  1.00  0.00      PROA H
ATOM   1124  HB2 GLN P  90     -47.882  24.876  43.641  1.00  0.00      PROA H
ATOM   1125  CG  GLN P  90     -47.457  22.728  44.019  1.00  0.00      PROA C
ATOM   1126  HG1 GLN P  90     -46.989  21.877  43.479  1.00  0.00      PROA H
ATOM   1127  HG2 GLN P  90     -48.549  22.536  44.087  1.00  0.00      PROA H
ATOM   1128  CD  GLN P  90     -46.827  22.817  45.427  1.00  0.00      PROA C
ATOM   1129  OE1 GLN P  90     -47.238  23.646  46.260  1.00  0.00      PROA O
ATOM   1130  NE2 GLN P  90     -45.836  21.945  45.716  1.00  0.00      PROA N
ATOM   1131 HE21 GLN P  90     -45.559  21.243  45.060  1.00  0.00      PROA H
ATOM   1132 HE22 GLN P  90     -45.502  22.016  46.656  1.00  0.00      PROA H
ATOM   1133  C   GLN P  90     -45.171  23.277  42.269  1.00  0.00      PROA C
ATOM   1134  O   GLN P  90     -45.624  22.893  41.165  1.00  0.00      PROA O
ATOM   1135  N   ASP P  91     -44.110  22.682  42.948  1.00  0.00      PROA N
ATOM   1136  HN  ASP P  91     -43.709  23.076  43.770  1.00  0.00      PROA H
ATOM   1137  CA  ASP P  91     -43.503  21.610  42.341  1.00  0.00      PROA C
ATOM   1138  HA  ASP P  91     -43.478  21.765  41.272  1.00  0.00      PROA H
ATOM   1139  CB  ASP P  91     -42.019  21.665  42.845  1.00  0.00      PROA C
ATOM   1140  HB1 ASP P  91     -42.127  21.956  43.912  1.00  0.00      PROA H
ATOM   1141  HB2 ASP P  91     -41.501  22.488  42.307  1.00  0.00      PROA H
ATOM   1142  CG  ASP P  91     -41.156  20.369  42.754  1.00  0.00      PROA C
ATOM   1143  OD1 ASP P  91     -40.120  20.255  43.466  1.00  0.00      PROA O
ATOM   1144  OD2 ASP P  91     -41.476  19.398  41.944  1.00  0.00      PROA O
ATOM   1145  C   ASP P  91     -44.228  20.271  42.633  1.00  0.00      PROA C
ATOM   1146  O   ASP P  91     -44.447  19.943  43.776  1.00  0.00      PROA O
ATOM   1147  N   VAL P  92     -44.490  19.412  41.625  1.00  0.00      PROA N
ATOM   1148  HN  VAL P  92     -44.028  19.526  40.749  1.00  0.00      PROA H
ATOM   1149  CA  VAL P  92     -45.266  18.225  41.876  1.00  0.00      PROA C
ATOM   1150  HA  VAL P  92     -45.844  18.339  42.781  1.00  0.00      PROA H
ATOM   1151  CB  VAL P  92     -46.142  17.839  40.666  1.00  0.00      PROA C
ATOM   1152  HB  VAL P  92     -46.842  17.049  41.011  1.00  0.00      PROA H
ATOM   1153  CG1 VAL P  92     -46.935  19.019  40.087  1.00  0.00      PROA C
ATOM   1154 HG11 VAL P  92     -46.266  19.788  39.645  1.00  0.00      PROA H
ATOM   1155 HG12 VAL P  92     -47.568  19.659  40.739  1.00  0.00      PROA H
ATOM   1156 HG13 VAL P  92     -47.663  18.657  39.331  1.00  0.00      PROA H
ATOM   1157  CG2 VAL P  92     -45.315  17.279  39.442  1.00  0.00      PROA C
ATOM   1158 HG21 VAL P  92     -44.649  16.441  39.737  1.00  0.00      PROA H
ATOM   1159 HG22 VAL P  92     -44.746  18.109  38.970  1.00  0.00      PROA H
ATOM   1160 HG23 VAL P  92     -46.059  16.811  38.762  1.00  0.00      PROA H
ATOM   1161  C   VAL P  92     -44.366  17.021  42.254  1.00  0.00      PROA C
ATOM   1162  O   VAL P  92     -44.900  16.107  42.868  1.00  0.00      PROA O
ATOM   1163  N   ASN P  93     -43.057  17.060  41.897  1.00  0.00      PROA N
ATOM   1164  HN  ASN P  93     -42.750  17.889  41.436  1.00  0.00      PROA H
ATOM   1165  CA  ASN P  93     -42.034  16.099  42.325  1.00  0.00      PROA C
ATOM   1166  HA  ASN P  93     -42.258  15.076  42.063  1.00  0.00      PROA H
ATOM   1167  CB  ASN P  93     -40.688  16.188  41.540  1.00  0.00      PROA C
ATOM   1168  HB1 ASN P  93     -39.971  15.415  41.890  1.00  0.00      PROA H
ATOM   1169  HB2 ASN P  93     -40.135  17.090  41.879  1.00  0.00      PROA H
ATOM   1170  CG  ASN P  93     -40.822  16.044  40.044  1.00  0.00      PROA C
ATOM   1171  OD1 ASN P  93     -41.928  15.730  39.560  1.00  0.00      PROA O
ATOM   1172  ND2 ASN P  93     -39.829  16.385  39.241  1.00  0.00      PROA N
ATOM   1173 HD21 ASN P  93     -40.025  16.250  38.270  1.00  0.00      PROA H
ATOM   1174 HD22 ASN P  93     -38.907  16.546  39.594  1.00  0.00      PROA H
ATOM   1175  C   ASN P  93     -41.757  16.129  43.836  1.00  0.00      PROA C
ATOM   1176  O   ASN P  93     -41.497  15.076  44.405  1.00  0.00      PROA O
ATOM   1177  N   ILE P  94     -41.826  17.288  44.524  1.00  0.00      PROA N
ATOM   1178  HN  ILE P  94     -42.019  18.148  44.058  1.00  0.00      PROA H
ATOM   1179  CA  ILE P  94     -41.457  17.321  45.945  1.00  0.00      PROA C
ATOM   1180  HA  ILE P  94     -40.580  16.694  46.011  1.00  0.00      PROA H
ATOM   1181  CB  ILE P  94     -41.082  18.734  46.522  1.00  0.00      PROA C
ATOM   1182  HB  ILE P  94     -40.142  19.049  46.020  1.00  0.00      PROA H
ATOM   1183  CG2 ILE P  94     -42.172  19.749  46.110  1.00  0.00      PROA C
ATOM   1184 HG21 ILE P  94     -43.061  19.428  46.694  1.00  0.00      PROA H
ATOM   1185 HG22 ILE P  94     -42.401  19.830  45.025  1.00  0.00      PROA H
ATOM   1186 HG23 ILE P  94     -41.887  20.770  46.441  1.00  0.00      PROA H
ATOM   1187  CG1 ILE P  94     -40.810  18.830  48.010  1.00  0.00      PROA C
ATOM   1188 HG11 ILE P  94     -41.619  18.329  48.585  1.00  0.00      PROA H
ATOM   1189 HG12 ILE P  94     -40.860  19.885  48.354  1.00  0.00      PROA H
ATOM   1190  CD  ILE P  94     -39.572  18.188  48.548  1.00  0.00      PROA C
ATOM   1191  HD1 ILE P  94     -39.438  18.403  49.630  1.00  0.00      PROA H
ATOM   1192  HD2 ILE P  94     -38.749  18.673  47.980  1.00  0.00      PROA H
ATOM   1193  HD3 ILE P  94     -39.478  17.100  48.344  1.00  0.00      PROA H
ATOM   1194  C   ILE P  94     -42.491  16.643  46.856  1.00  0.00      PROA C
ATOM   1195  O   ILE P  94     -42.200  15.976  47.811  1.00  0.00      PROA O
ATOM   1196  N   ILE P  95     -43.741  16.734  46.401  1.00  0.00      PROA N
ATOM   1197  HN  ILE P  95     -43.994  17.171  45.541  1.00  0.00      PROA H
ATOM   1198  CA  ILE P  95     -44.829  15.933  46.971  1.00  0.00      PROA C
ATOM   1199  HA  ILE P  95     -44.795  15.919  48.050  1.00  0.00      PROA H
ATOM   1200  CB  ILE P  95     -46.178  16.600  46.730  1.00  0.00      PROA C
ATOM   1201  HB  ILE P  95     -46.330  16.862  45.661  1.00  0.00      PROA H
ATOM   1202  CG2 ILE P  95     -47.263  15.653  47.227  1.00  0.00      PROA C
ATOM   1203 HG21 ILE P  95     -48.289  16.076  47.284  1.00  0.00      PROA H
ATOM   1204 HG22 ILE P  95     -47.062  15.439  48.298  1.00  0.00      PROA H
ATOM   1205 HG23 ILE P  95     -47.248  14.686  46.680  1.00  0.00      PROA H
ATOM   1206  CG1 ILE P  95     -46.219  18.033  47.416  1.00  0.00      PROA C
ATOM   1207 HG11 ILE P  95     -45.295  18.566  47.104  1.00  0.00      PROA H
ATOM   1208 HG12 ILE P  95     -46.137  17.997  48.523  1.00  0.00      PROA H
ATOM   1209  CD  ILE P  95     -47.412  18.912  46.931  1.00  0.00      PROA C
ATOM   1210  HD1 ILE P  95     -47.223  19.943  47.300  1.00  0.00      PROA H
ATOM   1211  HD2 ILE P  95     -48.428  18.623  47.274  1.00  0.00      PROA H
ATOM   1212  HD3 ILE P  95     -47.510  19.032  45.831  1.00  0.00      PROA H
ATOM   1213  C   ILE P  95     -44.679  14.379  46.650  1.00  0.00      PROA C
ATOM   1214  O   ILE P  95     -44.850  13.570  47.596  1.00  0.00      PROA O
ATOM   1215  N   GLN P  96     -44.353  13.882  45.451  1.00  0.00      PROA N
ATOM   1216  HN  GLN P  96     -44.334  14.600  44.760  1.00  0.00      PROA H
ATOM   1217  CA  GLN P  96     -43.922  12.571  45.101  1.00  0.00      PROA C
ATOM   1218  HA  GLN P  96     -44.795  11.954  45.251  1.00  0.00      PROA H
ATOM   1219  CB  GLN P  96     -43.369  12.307  43.643  1.00  0.00      PROA C
ATOM   1220  HB1 GLN P  96     -43.151  11.217  43.642  1.00  0.00      PROA H
ATOM   1221  HB2 GLN P  96     -42.357  12.747  43.517  1.00  0.00      PROA H
ATOM   1222  CG  GLN P  96     -44.274  12.684  42.486  1.00  0.00      PROA C
ATOM   1223  HG1 GLN P  96     -44.333  13.789  42.394  1.00  0.00      PROA H
ATOM   1224  HG2 GLN P  96     -45.328  12.339  42.559  1.00  0.00      PROA H
ATOM   1225  CD  GLN P  96     -43.466  12.243  41.237  1.00  0.00      PROA C
ATOM   1226  OE1 GLN P  96     -42.459  12.784  40.830  1.00  0.00      PROA O
ATOM   1227  NE2 GLN P  96     -44.068  11.233  40.568  1.00  0.00      PROA N
ATOM   1228 HE21 GLN P  96     -44.671  10.639  41.100  1.00  0.00      PROA H
ATOM   1229 HE22 GLN P  96     -43.719  10.776  39.749  1.00  0.00      PROA H
ATOM   1230  C   GLN P  96     -42.887  12.047  46.013  1.00  0.00      PROA C
ATOM   1231  O   GLN P  96     -43.038  11.028  46.652  1.00  0.00      PROA O
ATOM   1232  N   THR P  97     -41.783  12.756  46.167  1.00  0.00      PROA N
ATOM   1233  HN  THR P  97     -41.695  13.687  45.822  1.00  0.00      PROA H
ATOM   1234  CA  THR P  97     -40.695  12.353  47.142  1.00  0.00      PROA C
ATOM   1235  HA  THR P  97     -40.256  11.443  46.761  1.00  0.00      PROA H
ATOM   1236  CB  THR P  97     -39.496  13.283  47.049  1.00  0.00      PROA C
ATOM   1237  HB  THR P  97     -39.838  14.321  47.250  1.00  0.00      PROA H
ATOM   1238  OG1 THR P  97     -38.976  13.079  45.760  1.00  0.00      PROA O
ATOM   1239  HG1 THR P  97     -38.483  13.888  45.605  1.00  0.00      PROA H
ATOM   1240  CG2 THR P  97     -38.306  12.983  47.952  1.00  0.00      PROA C
ATOM   1241 HG21 THR P  97     -38.550  13.303  48.988  1.00  0.00      PROA H
ATOM   1242 HG22 THR P  97     -37.354  13.522  47.758  1.00  0.00      PROA H
ATOM   1243 HG23 THR P  97     -38.119  11.888  47.942  1.00  0.00      PROA H
ATOM   1244  C   THR P  97     -41.100  12.181  48.569  1.00  0.00      PROA C
ATOM   1245  O   THR P  97     -40.703  11.230  49.248  1.00  0.00      PROA O
ATOM   1246  N   GLN P  98     -41.940  13.088  49.078  1.00  0.00      PROA N
ATOM   1247  HN  GLN P  98     -42.336  13.825  48.537  1.00  0.00      PROA H
ATOM   1248  CA  GLN P  98     -42.369  13.025  50.459  1.00  0.00      PROA C
ATOM   1249  HA  GLN P  98     -41.537  12.914  51.139  1.00  0.00      PROA H
ATOM   1250  CB  GLN P  98     -43.408  14.071  50.887  1.00  0.00      PROA C
ATOM   1251  HB1 GLN P  98     -43.875  13.753  51.844  1.00  0.00      PROA H
ATOM   1252  HB2 GLN P  98     -44.275  14.106  50.194  1.00  0.00      PROA H
ATOM   1253  CG  GLN P  98     -42.929  15.482  51.090  1.00  0.00      PROA C
ATOM   1254  HG1 GLN P  98     -43.761  15.902  51.695  1.00  0.00      PROA H
ATOM   1255  HG2 GLN P  98     -42.823  16.040  50.136  1.00  0.00      PROA H
ATOM   1256  CD  GLN P  98     -41.691  15.599  52.003  1.00  0.00      PROA C
ATOM   1257  OE1 GLN P  98     -40.595  15.975  51.564  1.00  0.00      PROA O
ATOM   1258  NE2 GLN P  98     -41.766  15.354  53.280  1.00  0.00      PROA N
ATOM   1259 HE21 GLN P  98     -42.585  14.938  53.676  1.00  0.00      PROA H
ATOM   1260 HE22 GLN P  98     -40.896  15.423  53.768  1.00  0.00      PROA H
ATOM   1261  C   GLN P  98     -43.057  11.776  50.683  1.00  0.00      PROA C
ATOM   1262  O   GLN P  98     -42.978  11.182  51.774  1.00  0.00      PROA O
ATOM   1263  N   ILE P  99     -43.881  11.282  49.717  1.00  0.00      PROA N
ATOM   1264  HN  ILE P  99     -43.965  11.830  48.889  1.00  0.00      PROA H
ATOM   1265  CA  ILE P  99     -44.607  10.042  49.935  1.00  0.00      PROA C
ATOM   1266  HA  ILE P  99     -44.933   9.861  50.948  1.00  0.00      PROA H
ATOM   1267  CB  ILE P  99     -45.804   9.960  48.980  1.00  0.00      PROA C
ATOM   1268  HB  ILE P  99     -45.561  10.597  48.103  1.00  0.00      PROA H
ATOM   1269  CG2 ILE P  99     -46.130   8.528  48.368  1.00  0.00      PROA C
ATOM   1270 HG21 ILE P  99     -46.916   8.590  47.585  1.00  0.00      PROA H
ATOM   1271 HG22 ILE P  99     -46.469   7.914  49.230  1.00  0.00      PROA H
ATOM   1272 HG23 ILE P  99     -45.249   8.144  47.810  1.00  0.00      PROA H
ATOM   1273  CG1 ILE P  99     -47.070  10.573  49.645  1.00  0.00      PROA C
ATOM   1274 HG11 ILE P  99     -47.092  10.206  50.693  1.00  0.00      PROA H
ATOM   1275 HG12 ILE P  99     -47.892  10.156  49.025  1.00  0.00      PROA H
ATOM   1276  CD  ILE P  99     -47.234  12.091  49.675  1.00  0.00      PROA C
ATOM   1277  HD1 ILE P  99     -48.194  12.447  50.106  1.00  0.00      PROA H
ATOM   1278  HD2 ILE P  99     -47.179  12.550  48.665  1.00  0.00      PROA H
ATOM   1279  HD3 ILE P  99     -46.363  12.561  50.180  1.00  0.00      PROA H
ATOM   1280  C   ILE P  99     -43.779   8.812  49.743  1.00  0.00      PROA C
ATOM   1281  O   ILE P  99     -43.789   7.925  50.538  1.00  0.00      PROA O
ATOM   1282  N   GLU P 100     -42.846   8.807  48.793  1.00  0.00      PROA N
ATOM   1283  HN  GLU P 100     -42.800   9.571  48.154  1.00  0.00      PROA H
ATOM   1284  CA  GLU P 100     -41.865   7.838  48.558  1.00  0.00      PROA C
ATOM   1285  HA  GLU P 100     -42.341   6.869  48.517  1.00  0.00      PROA H
ATOM   1286  CB  GLU P 100     -41.000   8.318  47.338  1.00  0.00      PROA C
ATOM   1287  HB1 GLU P 100     -40.648   9.370  47.396  1.00  0.00      PROA H
ATOM   1288  HB2 GLU P 100     -41.721   8.437  46.501  1.00  0.00      PROA H
ATOM   1289  CG  GLU P 100     -39.986   7.291  46.788  1.00  0.00      PROA C
ATOM   1290  HG1 GLU P 100     -40.506   6.309  46.774  1.00  0.00      PROA H
ATOM   1291  HG2 GLU P 100     -39.111   7.222  47.468  1.00  0.00      PROA H
ATOM   1292  CD  GLU P 100     -39.426   7.533  45.382  1.00  0.00      PROA C
ATOM   1293  OE1 GLU P 100     -39.310   6.594  44.550  1.00  0.00      PROA O
ATOM   1294  OE2 GLU P 100     -39.088   8.728  45.074  1.00  0.00      PROA O
ATOM   1295  C   GLU P 100     -40.944   7.655  49.791  1.00  0.00      PROA C
ATOM   1296  O   GLU P 100     -40.648   6.537  50.208  1.00  0.00      PROA O
ATOM   1297  N   GLN P 101     -40.415   8.686  50.417  1.00  0.00      PROA N
ATOM   1298  HN  GLN P 101     -40.574   9.652  50.223  1.00  0.00      PROA H
ATOM   1299  CA  GLN P 101     -39.747   8.734  51.678  1.00  0.00      PROA C
ATOM   1300  HA  GLN P 101     -38.952   8.005  51.633  1.00  0.00      PROA H
ATOM   1301  CB  GLN P 101     -39.160  10.172  51.892  1.00  0.00      PROA C
ATOM   1302  HB1 GLN P 101     -39.909  10.966  51.681  1.00  0.00      PROA H
ATOM   1303  HB2 GLN P 101     -38.429  10.321  51.069  1.00  0.00      PROA H
ATOM   1304  CG  GLN P 101     -38.633  10.595  53.363  1.00  0.00      PROA C
ATOM   1305  HG1 GLN P 101     -37.619  10.154  53.479  1.00  0.00      PROA H
ATOM   1306  HG2 GLN P 101     -39.368  10.180  54.086  1.00  0.00      PROA H
ATOM   1307  CD  GLN P 101     -38.611  12.099  53.580  1.00  0.00      PROA C
ATOM   1308  OE1 GLN P 101     -39.339  12.629  54.377  1.00  0.00      PROA O
ATOM   1309  NE2 GLN P 101     -37.611  12.749  52.928  1.00  0.00      PROA N
ATOM   1310 HE21 GLN P 101     -37.068  12.183  52.308  1.00  0.00      PROA H
ATOM   1311 HE22 GLN P 101     -37.318  13.584  53.393  1.00  0.00      PROA H
ATOM   1312  C   GLN P 101     -40.532   8.268  52.934  1.00  0.00      PROA C
ATOM   1313  O   GLN P 101     -40.139   7.683  53.977  1.00  0.00      PROA O
ATOM   1314  N   ARG P 102     -41.892   8.438  52.919  1.00  0.00      PROA N
ATOM   1315  HN  ARG P 102     -42.342   8.923  52.173  1.00  0.00      PROA H
ATOM   1316  CA  ARG P 102     -42.727   8.308  54.126  1.00  0.00      PROA C
ATOM   1317  HA  ARG P 102     -42.010   8.386  54.930  1.00  0.00      PROA H
ATOM   1318  CB  ARG P 102     -43.573   9.570  54.262  1.00  0.00      PROA C
ATOM   1319  HB1 ARG P 102     -44.188   9.339  55.158  1.00  0.00      PROA H
ATOM   1320  HB2 ARG P 102     -44.278   9.642  53.406  1.00  0.00      PROA H
ATOM   1321  CG  ARG P 102     -42.709  10.783  54.635  1.00  0.00      PROA C
ATOM   1322  HG1 ARG P 102     -43.269  11.701  54.354  1.00  0.00      PROA H
ATOM   1323  HG2 ARG P 102     -41.829  10.782  53.956  1.00  0.00      PROA H
ATOM   1324  CD  ARG P 102     -42.371  10.793  56.139  1.00  0.00      PROA C
ATOM   1325  HD1 ARG P 102     -41.439  11.369  56.319  1.00  0.00      PROA H
ATOM   1326  HD2 ARG P 102     -42.029   9.800  56.502  1.00  0.00      PROA H
ATOM   1327  NE  ARG P 102     -43.588  11.231  56.950  1.00  0.00      PROA N
ATOM   1328  HE  ARG P 102     -44.459  10.740  56.924  1.00  0.00      PROA H
ATOM   1329  CZ  ARG P 102     -43.684  12.343  57.694  1.00  0.00      PROA C
ATOM   1330  NH1 ARG P 102     -42.711  13.200  57.816  1.00  0.00      PROA N
ATOM   1331 HH11 ARG P 102     -42.014  13.341  57.113  1.00  0.00      PROA H
ATOM   1332 HH12 ARG P 102     -43.015  13.937  58.420  1.00  0.00      PROA H
ATOM   1333  NH2 ARG P 102     -44.730  12.525  58.367  1.00  0.00      PROA N
ATOM   1334 HH21 ARG P 102     -45.208  11.680  58.607  1.00  0.00      PROA H
ATOM   1335 HH22 ARG P 102     -44.721  13.243  59.062  1.00  0.00      PROA H
ATOM   1336  C   ARG P 102     -43.510   6.995  54.239  1.00  0.00      PROA C
ATOM   1337  O   ARG P 102     -43.347   6.348  55.295  1.00  0.00      PROA O
ATOM   1338  N   LEU P 103     -44.275   6.617  53.196  1.00  0.00      PROA N
ATOM   1339  HN  LEU P 103     -44.297   7.165  52.364  1.00  0.00      PROA H
ATOM   1340  CA  LEU P 103     -45.427   5.685  53.343  1.00  0.00      PROA C
ATOM   1341  HA  LEU P 103     -45.726   5.679  54.381  1.00  0.00      PROA H
ATOM   1342  CB  LEU P 103     -46.699   6.117  52.552  1.00  0.00      PROA C
ATOM   1343  HB1 LEU P 103     -47.440   5.337  52.828  1.00  0.00      PROA H
ATOM   1344  HB2 LEU P 103     -46.533   6.089  51.454  1.00  0.00      PROA H
ATOM   1345  CG  LEU P 103     -47.291   7.532  52.911  1.00  0.00      PROA C
ATOM   1346  HG  LEU P 103     -46.574   8.302  52.556  1.00  0.00      PROA H
ATOM   1347  CD1 LEU P 103     -48.679   7.804  52.344  1.00  0.00      PROA C
ATOM   1348 HD11 LEU P 103     -49.433   7.187  52.878  1.00  0.00      PROA H
ATOM   1349 HD12 LEU P 103     -48.729   7.613  51.251  1.00  0.00      PROA H
ATOM   1350 HD13 LEU P 103     -48.968   8.863  52.518  1.00  0.00      PROA H
ATOM   1351  CD2 LEU P 103     -47.323   7.746  54.425  1.00  0.00      PROA C
ATOM   1352 HD21 LEU P 103     -47.879   8.684  54.638  1.00  0.00      PROA H
ATOM   1353 HD22 LEU P 103     -46.322   7.807  54.904  1.00  0.00      PROA H
ATOM   1354 HD23 LEU P 103     -47.974   7.014  54.948  1.00  0.00      PROA H
ATOM   1355  C   LEU P 103     -45.023   4.294  52.901  1.00  0.00      PROA C
ATOM   1356  O   LEU P 103     -44.844   4.113  51.709  1.00  0.00      PROA O
ATOM   1357  N   PRO P 104     -44.833   3.283  53.747  1.00  0.00      PROA N
ATOM   1358  CD  PRO P 104     -44.911   3.329  55.235  1.00  0.00      PROA C
ATOM   1359  HD1 PRO P 104     -45.907   3.148  55.693  1.00  0.00      PROA H
ATOM   1360  HD2 PRO P 104     -44.367   4.258  55.508  1.00  0.00      PROA H
ATOM   1361  CA  PRO P 104     -44.281   1.983  53.257  1.00  0.00      PROA C
ATOM   1362  HA  PRO P 104     -43.303   2.206  52.857  1.00  0.00      PROA H
ATOM   1363  CB  PRO P 104     -44.196   1.129  54.595  1.00  0.00      PROA C
ATOM   1364  HB1 PRO P 104     -43.358   0.422  54.417  1.00  0.00      PROA H
ATOM   1365  HB2 PRO P 104     -45.165   0.596  54.708  1.00  0.00      PROA H
ATOM   1366  CG  PRO P 104     -44.035   2.226  55.632  1.00  0.00      PROA C
ATOM   1367  HG1 PRO P 104     -44.402   1.799  56.589  1.00  0.00      PROA H
ATOM   1368  HG2 PRO P 104     -42.971   2.533  55.712  1.00  0.00      PROA H
ATOM   1369  C   PRO P 104     -45.041   1.126  52.265  1.00  0.00      PROA C
ATOM   1370  O   PRO P 104     -44.489   0.269  51.636  1.00  0.00      PROA O
ATOM   1371  N   TRP P 105     -46.345   1.303  52.149  1.00  0.00      PROA N
ATOM   1372  HN  TRP P 105     -46.746   1.984  52.757  1.00  0.00      PROA H
ATOM   1373  CA  TRP P 105     -47.199   0.370  51.433  1.00  0.00      PROA C
ATOM   1374  HA  TRP P 105     -46.781  -0.623  51.364  1.00  0.00      PROA H
ATOM   1375  CB  TRP P 105     -48.563   0.158  52.077  1.00  0.00      PROA C
ATOM   1376  HB1 TRP P 105     -48.338  -0.245  53.088  1.00  0.00      PROA H
ATOM   1377  HB2 TRP P 105     -49.113  -0.594  51.471  1.00  0.00      PROA H
ATOM   1378  CG  TRP P 105     -49.344   1.397  52.270  1.00  0.00      PROA C
ATOM   1379  CD1 TRP P 105     -50.331   1.828  51.404  1.00  0.00      PROA C
ATOM   1380  HD1 TRP P 105     -50.693   1.338  50.512  1.00  0.00      PROA H
ATOM   1381  NE1 TRP P 105     -50.893   3.012  51.911  1.00  0.00      PROA N
ATOM   1382  HE1 TRP P 105     -51.588   3.602  51.562  1.00  0.00      PROA H
ATOM   1383  CE2 TRP P 105     -50.201   3.408  52.986  1.00  0.00      PROA C
ATOM   1384  CD2 TRP P 105     -49.192   2.438  53.289  1.00  0.00      PROA C
ATOM   1385  CE3 TRP P 105     -48.297   2.585  54.321  1.00  0.00      PROA C
ATOM   1386  HE3 TRP P 105     -47.510   1.913  54.629  1.00  0.00      PROA H
ATOM   1387  CZ3 TRP P 105     -48.452   3.678  55.161  1.00  0.00      PROA C
ATOM   1388  HZ3 TRP P 105     -47.838   3.867  56.030  1.00  0.00      PROA H
ATOM   1389  CZ2 TRP P 105     -50.351   4.490  53.859  1.00  0.00      PROA C
ATOM   1390  HZ2 TRP P 105     -51.132   5.226  53.740  1.00  0.00      PROA H
ATOM   1391  CH2 TRP P 105     -49.475   4.628  54.957  1.00  0.00      PROA C
ATOM   1392  HH2 TRP P 105     -49.655   5.513  55.550  1.00  0.00      PROA H
ATOM   1393  C   TRP P 105     -47.460   0.980  49.981  1.00  0.00      PROA C
ATOM   1394  O   TRP P 105     -48.320   0.491  49.239  1.00  0.00      PROA O
ATOM   1395  N   ILE P 106     -46.540   1.889  49.612  1.00  0.00      PROA N
ATOM   1396  HN  ILE P 106     -45.827   2.224  50.224  1.00  0.00      PROA H
ATOM   1397  CA  ILE P 106     -46.570   2.684  48.325  1.00  0.00      PROA C
ATOM   1398  HA  ILE P 106     -47.485   2.467  47.795  1.00  0.00      PROA H
ATOM   1399  CB  ILE P 106     -46.555   4.182  48.453  1.00  0.00      PROA C
ATOM   1400  HB  ILE P 106     -45.636   4.522  48.977  1.00  0.00      PROA H
ATOM   1401  CG2 ILE P 106     -46.550   4.832  47.082  1.00  0.00      PROA C
ATOM   1402 HG21 ILE P 106     -45.566   4.702  46.583  1.00  0.00      PROA H
ATOM   1403 HG22 ILE P 106     -46.571   5.940  47.166  1.00  0.00      PROA H
ATOM   1404 HG23 ILE P 106     -47.438   4.616  46.450  1.00  0.00      PROA H
ATOM   1405  CG1 ILE P 106     -47.735   4.634  49.376  1.00  0.00      PROA C
ATOM   1406 HG11 ILE P 106     -47.700   5.736  49.508  1.00  0.00      PROA H
ATOM   1407 HG12 ILE P 106     -47.639   4.119  50.357  1.00  0.00      PROA H
ATOM   1408  CD  ILE P 106     -49.121   4.476  48.757  1.00  0.00      PROA C
ATOM   1409  HD1 ILE P 106     -49.423   3.409  48.824  1.00  0.00      PROA H
ATOM   1410  HD2 ILE P 106     -49.284   4.736  47.689  1.00  0.00      PROA H
ATOM   1411  HD3 ILE P 106     -49.851   5.125  49.286  1.00  0.00      PROA H
ATOM   1412  C   ILE P 106     -45.518   2.222  47.388  1.00  0.00      PROA C
ATOM   1413  O   ILE P 106     -44.306   2.484  47.487  1.00  0.00      PROA O
ATOM   1414  N   LYS P 107     -45.981   1.449  46.393  1.00  0.00      PROA N
ATOM   1415  HN  LYS P 107     -46.943   1.187  46.387  1.00  0.00      PROA H
ATOM   1416  CA  LYS P 107     -45.166   1.071  45.206  1.00  0.00      PROA C
ATOM   1417  HA  LYS P 107     -44.237   0.573  45.442  1.00  0.00      PROA H
ATOM   1418  CB  LYS P 107     -46.012  -0.029  44.410  1.00  0.00      PROA C
ATOM   1419  HB1 LYS P 107     -47.028   0.324  44.133  1.00  0.00      PROA H
ATOM   1420  HB2 LYS P 107     -46.029  -0.957  45.020  1.00  0.00      PROA H
ATOM   1421  CG  LYS P 107     -45.405  -0.354  43.090  1.00  0.00      PROA C
ATOM   1422  HG1 LYS P 107     -44.341  -0.652  43.203  1.00  0.00      PROA H
ATOM   1423  HG2 LYS P 107     -45.417   0.496  42.374  1.00  0.00      PROA H
ATOM   1424  CD  LYS P 107     -46.256  -1.486  42.460  1.00  0.00      PROA C
ATOM   1425  HD1 LYS P 107     -47.315  -1.173  42.337  1.00  0.00      PROA H
ATOM   1426  HD2 LYS P 107     -46.303  -2.275  43.240  1.00  0.00      PROA H
ATOM   1427  CE  LYS P 107     -45.943  -2.115  41.092  1.00  0.00      PROA C
ATOM   1428  HE1 LYS P 107     -45.975  -1.436  40.213  1.00  0.00      PROA H
ATOM   1429  HE2 LYS P 107     -46.726  -2.896  40.985  1.00  0.00      PROA H
ATOM   1430  NZ  LYS P 107     -44.635  -2.767  41.153  1.00  0.00      PROA N
ATOM   1431  HZ1 LYS P 107     -44.370  -3.234  40.262  1.00  0.00      PROA H
ATOM   1432  HZ2 LYS P 107     -44.654  -3.481  41.909  1.00  0.00      PROA H
ATOM   1433  HZ3 LYS P 107     -43.835  -2.107  41.228  1.00  0.00      PROA H
ATOM   1434  C   LYS P 107     -44.746   2.161  44.269  1.00  0.00      PROA C
ATOM   1435  O   LYS P 107     -43.580   2.248  43.828  1.00  0.00      PROA O
ATOM   1436  N   GLN P 108     -45.656   3.140  43.897  1.00  0.00      PROA N
ATOM   1437  HN  GLN P 108     -46.586   2.949  44.201  1.00  0.00      PROA H
ATOM   1438  CA  GLN P 108     -45.368   4.347  43.166  1.00  0.00      PROA C
ATOM   1439  HA  GLN P 108     -44.444   4.798  43.495  1.00  0.00      PROA H
ATOM   1440  CB  GLN P 108     -45.118   4.037  41.623  1.00  0.00      PROA C
ATOM   1441  HB1 GLN P 108     -44.357   3.233  41.530  1.00  0.00      PROA H
ATOM   1442  HB2 GLN P 108     -44.767   5.013  41.226  1.00  0.00      PROA H
ATOM   1443  CG  GLN P 108     -46.352   3.449  40.909  1.00  0.00      PROA C
ATOM   1444  HG1 GLN P 108     -47.153   4.191  40.704  1.00  0.00      PROA H
ATOM   1445  HG2 GLN P 108     -46.836   2.590  41.422  1.00  0.00      PROA H
ATOM   1446  CD  GLN P 108     -45.977   2.892  39.501  1.00  0.00      PROA C
ATOM   1447  OE1 GLN P 108     -46.612   1.846  39.114  1.00  0.00      PROA O
ATOM   1448  NE2 GLN P 108     -45.196   3.606  38.690  1.00  0.00      PROA N
ATOM   1449 HE21 GLN P 108     -45.065   3.096  37.840  1.00  0.00      PROA H
ATOM   1450 HE22 GLN P 108     -44.675   4.430  38.912  1.00  0.00      PROA H
ATOM   1451  C   GLN P 108     -46.402   5.381  43.406  1.00  0.00      PROA C
ATOM   1452  O   GLN P 108     -47.560   5.099  43.687  1.00  0.00      PROA O
ATOM   1453  N   VAL P 109     -45.988   6.631  43.233  1.00  0.00      PROA N
ATOM   1454  HN  VAL P 109     -45.034   6.895  43.118  1.00  0.00      PROA H
ATOM   1455  CA  VAL P 109     -46.905   7.797  43.385  1.00  0.00      PROA C
ATOM   1456  HA  VAL P 109     -47.916   7.444  43.527  1.00  0.00      PROA H
ATOM   1457  CB  VAL P 109     -46.507   8.495  44.692  1.00  0.00      PROA C
ATOM   1458  HB  VAL P 109     -46.879   7.865  45.529  1.00  0.00      PROA H
ATOM   1459  CG1 VAL P 109     -45.007   8.562  44.888  1.00  0.00      PROA C
ATOM   1460 HG11 VAL P 109     -44.515   9.256  44.172  1.00  0.00      PROA H
ATOM   1461 HG12 VAL P 109     -44.486   7.588  45.005  1.00  0.00      PROA H
ATOM   1462 HG13 VAL P 109     -44.793   9.010  45.882  1.00  0.00      PROA H
ATOM   1463  CG2 VAL P 109     -47.073   9.956  44.779  1.00  0.00      PROA C
ATOM   1464 HG21 VAL P 109     -48.134  10.056  44.467  1.00  0.00      PROA H
ATOM   1465 HG22 VAL P 109     -46.528  10.622  44.076  1.00  0.00      PROA H
ATOM   1466 HG23 VAL P 109     -46.867  10.398  45.778  1.00  0.00      PROA H
ATOM   1467  C   VAL P 109     -46.813   8.750  42.236  1.00  0.00      PROA C
ATOM   1468  O   VAL P 109     -45.680   9.156  41.779  1.00  0.00      PROA O
ATOM   1469  N   SER P 110     -48.034   9.179  41.657  1.00  0.00      PROA N
ATOM   1470  HN  SER P 110     -48.881   8.827  42.045  1.00  0.00      PROA H
ATOM   1471  CA  SER P 110     -48.040  10.137  40.544  1.00  0.00      PROA C
ATOM   1472  HA  SER P 110     -47.038  10.442  40.280  1.00  0.00      PROA H
ATOM   1473  CB  SER P 110     -48.844   9.480  39.328  1.00  0.00      PROA C
ATOM   1474  HB1 SER P 110     -49.886   9.145  39.519  1.00  0.00      PROA H
ATOM   1475  HB2 SER P 110     -48.290   8.537  39.132  1.00  0.00      PROA H
ATOM   1476  OG  SER P 110     -48.850  10.279  38.124  1.00  0.00      PROA O
ATOM   1477  HG1 SER P 110     -48.700   9.647  37.417  1.00  0.00      PROA H
ATOM   1478  C   SER P 110     -48.700  11.461  40.923  1.00  0.00      PROA C
ATOM   1479  O   SER P 110     -49.907  11.483  41.298  1.00  0.00      PROA O
ATOM   1480  N   VAL P 111     -48.044  12.634  40.944  1.00  0.00      PROA N
ATOM   1481  HN  VAL P 111     -47.096  12.704  40.644  1.00  0.00      PROA H
ATOM   1482  CA  VAL P 111     -48.627  13.833  41.551  1.00  0.00      PROA C
ATOM   1483  HA  VAL P 111     -49.608  13.598  41.938  1.00  0.00      PROA H
ATOM   1484  CB  VAL P 111     -47.776  14.522  42.682  1.00  0.00      PROA C
ATOM   1485  HB  VAL P 111     -46.753  14.777  42.333  1.00  0.00      PROA H
ATOM   1486  CG1 VAL P 111     -48.389  15.805  43.179  1.00  0.00      PROA C
ATOM   1487 HG11 VAL P 111     -49.426  15.733  43.570  1.00  0.00      PROA H
ATOM   1488 HG12 VAL P 111     -48.460  16.537  42.347  1.00  0.00      PROA H
ATOM   1489 HG13 VAL P 111     -47.721  16.199  43.975  1.00  0.00      PROA H
ATOM   1490  CG2 VAL P 111     -47.819  13.625  43.870  1.00  0.00      PROA C
ATOM   1491 HG21 VAL P 111     -47.070  13.952  44.624  1.00  0.00      PROA H
ATOM   1492 HG22 VAL P 111     -47.517  12.609  43.539  1.00  0.00      PROA H
ATOM   1493 HG23 VAL P 111     -48.771  13.661  44.441  1.00  0.00      PROA H
ATOM   1494  C   VAL P 111     -48.757  14.719  40.352  1.00  0.00      PROA C
ATOM   1495  O   VAL P 111     -47.994  14.686  39.383  1.00  0.00      PROA O
ATOM   1496  N   ARG P 112     -49.814  15.599  40.487  1.00  0.00      PROA N
ATOM   1497  HN  ARG P 112     -50.467  15.568  41.241  1.00  0.00      PROA H
ATOM   1498  CA  ARG P 112     -50.125  16.531  39.438  1.00  0.00      PROA C
ATOM   1499  HA  ARG P 112     -49.210  16.861  38.968  1.00  0.00      PROA H
ATOM   1500  CB  ARG P 112     -50.835  15.806  38.208  1.00  0.00      PROA C
ATOM   1501  HB1 ARG P 112     -50.211  15.000  37.766  1.00  0.00      PROA H
ATOM   1502  HB2 ARG P 112     -50.712  16.537  37.380  1.00  0.00      PROA H
ATOM   1503  CG  ARG P 112     -52.257  15.405  38.604  1.00  0.00      PROA C
ATOM   1504  HG1 ARG P 112     -52.774  16.262  39.086  1.00  0.00      PROA H
ATOM   1505  HG2 ARG P 112     -52.221  14.641  39.409  1.00  0.00      PROA H
ATOM   1506  CD  ARG P 112     -53.144  14.814  37.459  1.00  0.00      PROA C
ATOM   1507  HD1 ARG P 112     -52.544  14.151  36.800  1.00  0.00      PROA H
ATOM   1508  HD2 ARG P 112     -53.344  15.707  36.830  1.00  0.00      PROA H
ATOM   1509  NE  ARG P 112     -54.365  14.176  38.031  1.00  0.00      PROA N
ATOM   1510  HE  ARG P 112     -54.245  13.203  38.229  1.00  0.00      PROA H
ATOM   1511  CZ  ARG P 112     -55.591  14.609  38.085  1.00  0.00      PROA C
ATOM   1512  NH1 ARG P 112     -55.967  15.691  37.543  1.00  0.00      PROA N
ATOM   1513 HH11 ARG P 112     -55.491  16.024  36.730  1.00  0.00      PROA H
ATOM   1514 HH12 ARG P 112     -56.893  15.962  37.807  1.00  0.00      PROA H
ATOM   1515  NH2 ARG P 112     -56.559  13.928  38.722  1.00  0.00      PROA N
ATOM   1516 HH21 ARG P 112     -56.172  13.036  38.955  1.00  0.00      PROA H
ATOM   1517 HH22 ARG P 112     -57.448  14.363  38.579  1.00  0.00      PROA H
ATOM   1518  C   ARG P 112     -50.774  17.859  39.873  1.00  0.00      PROA C
ATOM   1519  O   ARG P 112     -51.485  17.835  40.863  1.00  0.00      PROA O
ATOM   1520  N   LYS P 113     -50.582  19.010  39.169  1.00  0.00      PROA N
ATOM   1521  HN  LYS P 113     -49.973  19.053  38.380  1.00  0.00      PROA H
ATOM   1522  CA  LYS P 113     -51.304  20.289  39.364  1.00  0.00      PROA C
ATOM   1523  HA  LYS P 113     -52.108  20.181  40.077  1.00  0.00      PROA H
ATOM   1524  CB  LYS P 113     -50.299  21.406  39.721  1.00  0.00      PROA C
ATOM   1525  HB1 LYS P 113     -49.813  21.160  40.689  1.00  0.00      PROA H
ATOM   1526  HB2 LYS P 113     -50.898  22.338  39.805  1.00  0.00      PROA H
ATOM   1527  CG  LYS P 113     -49.224  21.643  38.655  1.00  0.00      PROA C
ATOM   1528  HG1 LYS P 113     -49.664  21.933  37.677  1.00  0.00      PROA H
ATOM   1529  HG2 LYS P 113     -48.642  20.707  38.514  1.00  0.00      PROA H
ATOM   1530  CD  LYS P 113     -48.216  22.798  38.943  1.00  0.00      PROA C
ATOM   1531  HD1 LYS P 113     -47.500  22.341  39.659  1.00  0.00      PROA H
ATOM   1532  HD2 LYS P 113     -48.759  23.712  39.267  1.00  0.00      PROA H
ATOM   1533  CE  LYS P 113     -47.297  23.173  37.763  1.00  0.00      PROA C
ATOM   1534  HE1 LYS P 113     -47.910  23.556  36.919  1.00  0.00      PROA H
ATOM   1535  HE2 LYS P 113     -46.845  22.227  37.398  1.00  0.00      PROA H
ATOM   1536  NZ  LYS P 113     -46.235  24.116  38.072  1.00  0.00      PROA N
ATOM   1537  HZ1 LYS P 113     -45.426  23.755  38.618  1.00  0.00      PROA H
ATOM   1538  HZ2 LYS P 113     -46.706  24.880  38.596  1.00  0.00      PROA H
ATOM   1539  HZ3 LYS P 113     -45.816  24.530  37.215  1.00  0.00      PROA H
ATOM   1540  C   LYS P 113     -52.000  20.535  38.087  1.00  0.00      PROA C
ATOM   1541  O   LYS P 113     -51.587  20.103  36.983  1.00  0.00      PROA O
ATOM   1542  N   GLN P 114     -53.072  21.301  38.177  1.00  0.00      PROA N
ATOM   1543  HN  GLN P 114     -53.436  21.508  39.082  1.00  0.00      PROA H
ATOM   1544  CA  GLN P 114     -53.927  21.639  37.027  1.00  0.00      PROA C
ATOM   1545  HA  GLN P 114     -53.300  21.853  36.173  1.00  0.00      PROA H
ATOM   1546  CB  GLN P 114     -55.037  20.492  36.708  1.00  0.00      PROA C
ATOM   1547  HB1 GLN P 114     -54.579  19.554  36.325  1.00  0.00      PROA H
ATOM   1548  HB2 GLN P 114     -55.683  20.840  35.874  1.00  0.00      PROA H
ATOM   1549  CG  GLN P 114     -55.990  20.209  37.949  1.00  0.00      PROA C
ATOM   1550  HG1 GLN P 114     -56.694  21.068  37.980  1.00  0.00      PROA H
ATOM   1551  HG2 GLN P 114     -55.461  20.084  38.918  1.00  0.00      PROA H
ATOM   1552  CD  GLN P 114     -56.922  18.982  37.804  1.00  0.00      PROA C
ATOM   1553  OE1 GLN P 114     -56.805  18.005  38.573  1.00  0.00      PROA O
ATOM   1554  NE2 GLN P 114     -57.882  19.063  36.834  1.00  0.00      PROA N
ATOM   1555 HE21 GLN P 114     -58.426  18.246  36.643  1.00  0.00      PROA H
ATOM   1556 HE22 GLN P 114     -58.141  19.928  36.404  1.00  0.00      PROA H
ATOM   1557  C   GLN P 114     -54.601  22.968  37.203  1.00  0.00      PROA C
ATOM   1558  O   GLN P 114     -55.146  23.315  38.258  1.00  0.00      PROA O
ATOM   1559  N   TRP P 115     -54.598  23.768  36.111  1.00  0.00      PROA N
ATOM   1560  HN  TRP P 115     -54.198  23.622  35.209  1.00  0.00      PROA H
ATOM   1561  CA  TRP P 115     -55.286  25.038  36.149  1.00  0.00      PROA C
ATOM   1562  HA  TRP P 115     -54.829  25.588  36.959  1.00  0.00      PROA H
ATOM   1563  CB  TRP P 115     -54.769  25.871  34.974  1.00  0.00      PROA C
ATOM   1564  HB1 TRP P 115     -55.145  25.417  34.032  1.00  0.00      PROA H
ATOM   1565  HB2 TRP P 115     -53.674  25.696  34.897  1.00  0.00      PROA H
ATOM   1566  CG  TRP P 115     -55.077  27.287  34.820  1.00  0.00      PROA C
ATOM   1567  CD1 TRP P 115     -54.355  28.345  35.382  1.00  0.00      PROA C
ATOM   1568  HD1 TRP P 115     -53.623  28.139  36.149  1.00  0.00      PROA H
ATOM   1569  NE1 TRP P 115     -54.897  29.488  34.829  1.00  0.00      PROA N
ATOM   1570  HE1 TRP P 115     -54.445  30.350  34.764  1.00  0.00      PROA H
ATOM   1571  CE2 TRP P 115     -56.095  29.246  34.113  1.00  0.00      PROA C
ATOM   1572  CD2 TRP P 115     -56.173  27.858  34.014  1.00  0.00      PROA C
ATOM   1573  CE3 TRP P 115     -57.174  27.221  33.291  1.00  0.00      PROA C
ATOM   1574  HE3 TRP P 115     -57.373  26.168  33.161  1.00  0.00      PROA H
ATOM   1575  CZ3 TRP P 115     -58.163  28.094  32.611  1.00  0.00      PROA C
ATOM   1576  HZ3 TRP P 115     -59.024  27.699  32.092  1.00  0.00      PROA H
ATOM   1577  CZ2 TRP P 115     -57.006  30.043  33.459  1.00  0.00      PROA C
ATOM   1578  HZ2 TRP P 115     -56.952  31.121  33.490  1.00  0.00      PROA H
ATOM   1579  CH2 TRP P 115     -58.089  29.479  32.688  1.00  0.00      PROA C
ATOM   1580  HH2 TRP P 115     -58.805  30.160  32.252  1.00  0.00      PROA H
ATOM   1581  C   TRP P 115     -56.779  24.887  36.142  1.00  0.00      PROA C
ATOM   1582  O   TRP P 115     -57.263  23.917  35.612  1.00  0.00      PROA O
ATOM   1583  N   PRO P 116     -57.622  25.736  36.648  1.00  0.00      PROA N
ATOM   1584  CD  PRO P 116     -59.017  25.503  36.614  1.00  0.00      PROA C
ATOM   1585  HD1 PRO P 116     -59.200  24.537  37.130  1.00  0.00      PROA H
ATOM   1586  HD2 PRO P 116     -59.190  25.587  35.520  1.00  0.00      PROA H
ATOM   1587  CA  PRO P 116     -57.261  26.903  37.425  1.00  0.00      PROA C
ATOM   1588  HA  PRO P 116     -56.478  27.430  36.900  1.00  0.00      PROA H
ATOM   1589  CB  PRO P 116     -58.528  27.738  37.444  1.00  0.00      PROA C
ATOM   1590  HB1 PRO P 116     -58.450  28.332  36.508  1.00  0.00      PROA H
ATOM   1591  HB2 PRO P 116     -58.474  28.555  38.194  1.00  0.00      PROA H
ATOM   1592  CG  PRO P 116     -59.644  26.724  37.273  1.00  0.00      PROA C
ATOM   1593  HG1 PRO P 116     -59.971  26.302  38.247  1.00  0.00      PROA H
ATOM   1594  HG2 PRO P 116     -60.635  27.019  36.866  1.00  0.00      PROA H
ATOM   1595  C   PRO P 116     -56.685  26.594  38.782  1.00  0.00      PROA C
ATOM   1596  O   PRO P 116     -55.775  27.316  39.222  1.00  0.00      PROA O
ATOM   1597  N   ASP P 117     -57.129  25.646  39.548  1.00  0.00      PROA N
ATOM   1598  HN  ASP P 117     -57.794  25.082  39.064  1.00  0.00      PROA H
ATOM   1599  CA  ASP P 117     -57.167  25.797  40.968  1.00  0.00      PROA C
ATOM   1600  HA  ASP P 117     -56.348  26.440  41.254  1.00  0.00      PROA H
ATOM   1601  CB  ASP P 117     -58.514  26.478  41.442  1.00  0.00      PROA C
ATOM   1602  HB1 ASP P 117     -58.722  27.428  40.904  1.00  0.00      PROA H
ATOM   1603  HB2 ASP P 117     -58.374  26.760  42.507  1.00  0.00      PROA H
ATOM   1604  CG  ASP P 117     -59.835  25.582  41.417  1.00  0.00      PROA C
ATOM   1605  OD1 ASP P 117     -60.692  25.789  42.331  1.00  0.00      PROA O
ATOM   1606  OD2 ASP P 117     -59.924  24.753  40.517  1.00  0.00      PROA O
ATOM   1607  C   ASP P 117     -56.885  24.484  41.658  1.00  0.00      PROA C
ATOM   1608  O   ASP P 117     -57.221  24.383  42.857  1.00  0.00      PROA O
ATOM   1609  N   GLU P 118     -56.222  23.429  41.097  1.00  0.00      PROA N
ATOM   1610  HN  GLU P 118     -55.968  23.232  40.153  1.00  0.00      PROA H
ATOM   1611  CA  GLU P 118     -56.266  22.215  41.845  1.00  0.00      PROA C
ATOM   1612  HA  GLU P 118     -56.420  22.370  42.903  1.00  0.00      PROA H
ATOM   1613  CB  GLU P 118     -57.406  21.289  41.295  1.00  0.00      PROA C
ATOM   1614  HB1 GLU P 118     -57.157  20.294  41.722  1.00  0.00      PROA H
ATOM   1615  HB2 GLU P 118     -57.367  21.190  40.189  1.00  0.00      PROA H
ATOM   1616  CG  GLU P 118     -58.900  21.743  41.643  1.00  0.00      PROA C
ATOM   1617  HG1 GLU P 118     -59.316  22.673  41.199  1.00  0.00      PROA H
ATOM   1618  HG2 GLU P 118     -58.665  21.770  42.729  1.00  0.00      PROA H
ATOM   1619  CD  GLU P 118     -59.965  20.729  41.182  1.00  0.00      PROA C
ATOM   1620  OE1 GLU P 118     -60.956  21.104  40.437  1.00  0.00      PROA O
ATOM   1621  OE2 GLU P 118     -59.844  19.550  41.493  1.00  0.00      PROA O
ATOM   1622  C   GLU P 118     -54.920  21.475  41.792  1.00  0.00      PROA C
ATOM   1623  O   GLU P 118     -54.186  21.553  40.832  1.00  0.00      PROA O
ATOM   1624  N   LEU P 119     -54.664  20.701  42.846  1.00  0.00      PROA N
ATOM   1625  HN  LEU P 119     -55.177  20.564  43.690  1.00  0.00      PROA H
ATOM   1626  CA  LEU P 119     -53.477  19.949  42.987  1.00  0.00      PROA C
ATOM   1627  HA  LEU P 119     -52.999  19.890  42.020  1.00  0.00      PROA H
ATOM   1628  CB  LEU P 119     -52.529  20.677  44.018  1.00  0.00      PROA C
ATOM   1629  HB1 LEU P 119     -53.115  20.828  44.950  1.00  0.00      PROA H
ATOM   1630  HB2 LEU P 119     -52.251  21.684  43.640  1.00  0.00      PROA H
ATOM   1631  CG  LEU P 119     -51.256  19.860  44.558  1.00  0.00      PROA C
ATOM   1632  HG  LEU P 119     -51.507  18.830  44.889  1.00  0.00      PROA H
ATOM   1633  CD1 LEU P 119     -50.227  19.759  43.490  1.00  0.00      PROA C
ATOM   1634 HD11 LEU P 119     -50.605  19.084  42.693  1.00  0.00      PROA H
ATOM   1635 HD12 LEU P 119     -49.355  19.170  43.847  1.00  0.00      PROA H
ATOM   1636 HD13 LEU P 119     -49.797  20.746  43.216  1.00  0.00      PROA H
ATOM   1637  CD2 LEU P 119     -50.600  20.490  45.760  1.00  0.00      PROA C
ATOM   1638 HD21 LEU P 119     -51.376  20.892  46.445  1.00  0.00      PROA H
ATOM   1639 HD22 LEU P 119     -49.910  21.320  45.494  1.00  0.00      PROA H
ATOM   1640 HD23 LEU P 119     -49.952  19.785  46.325  1.00  0.00      PROA H
ATOM   1641  C   LEU P 119     -53.917  18.518  43.508  1.00  0.00      PROA C
ATOM   1642  O   LEU P 119     -54.812  18.375  44.395  1.00  0.00      PROA O
ATOM   1643  N   LYS P 120     -53.411  17.421  42.919  1.00  0.00      PROA N
ATOM   1644  HN  LYS P 120     -52.620  17.542  42.324  1.00  0.00      PROA H
ATOM   1645  CA  LYS P 120     -54.024  16.126  42.976  1.00  0.00      PROA C
ATOM   1646  HA  LYS P 120     -54.667  15.998  43.834  1.00  0.00      PROA H
ATOM   1647  CB  LYS P 120     -54.855  15.771  41.742  1.00  0.00      PROA C
ATOM   1648  HB1 LYS P 120     -55.400  14.833  41.983  1.00  0.00      PROA H
ATOM   1649  HB2 LYS P 120     -54.205  15.455  40.898  1.00  0.00      PROA H
ATOM   1650  CG  LYS P 120     -55.818  16.837  41.282  1.00  0.00      PROA C
ATOM   1651  HG1 LYS P 120     -56.100  16.397  40.301  1.00  0.00      PROA H
ATOM   1652  HG2 LYS P 120     -55.264  17.773  41.056  1.00  0.00      PROA H
ATOM   1653  CD  LYS P 120     -57.077  17.069  42.126  1.00  0.00      PROA C
ATOM   1654  HD1 LYS P 120     -57.216  18.146  42.358  1.00  0.00      PROA H
ATOM   1655  HD2 LYS P 120     -56.977  16.581  43.119  1.00  0.00      PROA H
ATOM   1656  CE  LYS P 120     -58.347  16.521  41.481  1.00  0.00      PROA C
ATOM   1657  HE1 LYS P 120     -59.111  16.492  42.287  1.00  0.00      PROA H
ATOM   1658  HE2 LYS P 120     -58.060  15.521  41.091  1.00  0.00      PROA H
ATOM   1659  NZ  LYS P 120     -58.711  17.411  40.393  1.00  0.00      PROA N
ATOM   1660  HZ1 LYS P 120     -59.395  17.030  39.708  1.00  0.00      PROA H
ATOM   1661  HZ2 LYS P 120     -57.874  17.686  39.840  1.00  0.00      PROA H
ATOM   1662  HZ3 LYS P 120     -59.093  18.262  40.852  1.00  0.00      PROA H
ATOM   1663  C   LYS P 120     -52.923  15.110  43.151  1.00  0.00      PROA C
ATOM   1664  O   LYS P 120     -51.855  15.284  42.576  1.00  0.00      PROA O
ATOM   1665  N   ILE P 121     -53.245  13.945  43.887  1.00  0.00      PROA N
ATOM   1666  HN  ILE P 121     -54.139  13.856  44.319  1.00  0.00      PROA H
ATOM   1667  CA  ILE P 121     -52.292  12.934  44.169  1.00  0.00      PROA C
ATOM   1668  HA  ILE P 121     -51.517  12.971  43.418  1.00  0.00      PROA H
ATOM   1669  CB  ILE P 121     -51.484  13.085  45.503  1.00  0.00      PROA C
ATOM   1670  HB  ILE P 121     -50.754  13.910  45.361  1.00  0.00      PROA H
ATOM   1671  CG2 ILE P 121     -52.479  13.336  46.677  1.00  0.00      PROA C
ATOM   1672 HG21 ILE P 121     -52.929  14.326  46.447  1.00  0.00      PROA H
ATOM   1673 HG22 ILE P 121     -52.077  13.529  47.694  1.00  0.00      PROA H
ATOM   1674 HG23 ILE P 121     -53.227  12.533  46.849  1.00  0.00      PROA H
ATOM   1675  CG1 ILE P 121     -50.535  11.849  45.795  1.00  0.00      PROA C
ATOM   1676 HG11 ILE P 121     -49.943  11.533  44.910  1.00  0.00      PROA H
ATOM   1677 HG12 ILE P 121     -51.158  10.991  46.126  1.00  0.00      PROA H
ATOM   1678  CD  ILE P 121     -49.574  12.152  46.947  1.00  0.00      PROA C
ATOM   1679  HD1 ILE P 121     -48.877  11.312  47.154  1.00  0.00      PROA H
ATOM   1680  HD2 ILE P 121     -50.237  12.342  47.818  1.00  0.00      PROA H
ATOM   1681  HD3 ILE P 121     -48.934  13.039  46.754  1.00  0.00      PROA H
ATOM   1682  C   ILE P 121     -52.942  11.557  43.959  1.00  0.00      PROA C
ATOM   1683  O   ILE P 121     -54.046  11.224  44.419  1.00  0.00      PROA O
ATOM   1684  N   HSD P 122     -52.192  10.804  43.200  1.00  0.00      PROA N
ATOM   1685  HN  HSD P 122     -51.339  11.160  42.827  1.00  0.00      PROA H
ATOM   1686  CA  HSD P 122     -52.660   9.457  42.735  1.00  0.00      PROA C
ATOM   1687  HA  HSD P 122     -53.614   9.250  43.197  1.00  0.00      PROA H
ATOM   1688  CB  HSD P 122     -52.818   9.260  41.270  1.00  0.00      PROA C
ATOM   1689  HB1 HSD P 122     -53.106   8.222  40.997  1.00  0.00      PROA H
ATOM   1690  HB2 HSD P 122     -52.019   9.582  40.568  1.00  0.00      PROA H
ATOM   1691  ND1 HSD P 122     -55.304   9.616  40.798  1.00  0.00      PROA N
ATOM   1692  HD1 HSD P 122     -55.535   8.766  41.271  1.00  0.00      PROA H
ATOM   1693  CG  HSD P 122     -53.977  10.070  40.809  1.00  0.00      PROA C
ATOM   1694  CE1 HSD P 122     -55.990  10.502  40.028  1.00  0.00      PROA C
ATOM   1695  HE1 HSD P 122     -56.977  10.284  39.619  1.00  0.00      PROA H
ATOM   1696  NE2 HSD P 122     -55.203  11.535  39.640  1.00  0.00      PROA N
ATOM   1697  CD2 HSD P 122     -53.944  11.226  40.103  1.00  0.00      PROA C
ATOM   1698  HD2 HSD P 122     -53.127  11.913  39.919  1.00  0.00      PROA H
ATOM   1699  C   HSD P 122     -51.635   8.452  43.180  1.00  0.00      PROA C
ATOM   1700  O   HSD P 122     -50.400   8.601  42.937  1.00  0.00      PROA O
ATOM   1701  N   LEU P 123     -52.009   7.424  43.785  1.00  0.00      PROA N
ATOM   1702  HN  LEU P 123     -52.949   7.263  44.074  1.00  0.00      PROA H
ATOM   1703  CA  LEU P 123     -51.128   6.426  44.382  1.00  0.00      PROA C
ATOM   1704  HA  LEU P 123     -50.128   6.609  44.017  1.00  0.00      PROA H
ATOM   1705  CB  LEU P 123     -51.173   6.351  45.923  1.00  0.00      PROA C
ATOM   1706  HB1 LEU P 123     -50.485   5.557  46.283  1.00  0.00      PROA H
ATOM   1707  HB2 LEU P 123     -52.215   6.068  46.184  1.00  0.00      PROA H
ATOM   1708  CG  LEU P 123     -51.019   7.612  46.676  1.00  0.00      PROA C
ATOM   1709  HG  LEU P 123     -51.663   8.302  46.091  1.00  0.00      PROA H
ATOM   1710  CD1 LEU P 123     -51.646   7.528  48.143  1.00  0.00      PROA C
ATOM   1711 HD11 LEU P 123     -50.862   7.345  48.909  1.00  0.00      PROA H
ATOM   1712 HD12 LEU P 123     -52.456   6.768  48.123  1.00  0.00      PROA H
ATOM   1713 HD13 LEU P 123     -52.202   8.485  48.240  1.00  0.00      PROA H
ATOM   1714  CD2 LEU P 123     -49.584   8.217  46.633  1.00  0.00      PROA C
ATOM   1715 HD21 LEU P 123     -48.909   7.378  46.903  1.00  0.00      PROA H
ATOM   1716 HD22 LEU P 123     -49.442   9.075  47.325  1.00  0.00      PROA H
ATOM   1717 HD23 LEU P 123     -49.203   8.446  45.615  1.00  0.00      PROA H
ATOM   1718  C   LEU P 123     -51.405   5.016  43.916  1.00  0.00      PROA C
ATOM   1719  O   LEU P 123     -52.542   4.671  43.714  1.00  0.00      PROA O
ATOM   1720  N   VAL P 124     -50.402   4.198  43.586  1.00  0.00      PROA N
ATOM   1721  HN  VAL P 124     -49.434   4.433  43.608  1.00  0.00      PROA H
ATOM   1722  CA  VAL P 124     -50.674   2.766  43.341  1.00  0.00      PROA C
ATOM   1723  HA  VAL P 124     -51.732   2.606  43.198  1.00  0.00      PROA H
ATOM   1724  CB  VAL P 124     -50.034   2.313  42.073  1.00  0.00      PROA C
ATOM   1725  HB  VAL P 124     -48.944   2.526  42.071  1.00  0.00      PROA H
ATOM   1726  CG1 VAL P 124     -50.029   0.718  41.947  1.00  0.00      PROA C
ATOM   1727 HG11 VAL P 124     -49.368   0.283  41.168  1.00  0.00      PROA H
ATOM   1728 HG12 VAL P 124     -51.096   0.442  41.809  1.00  0.00      PROA H
ATOM   1729 HG13 VAL P 124     -49.550   0.303  42.859  1.00  0.00      PROA H
ATOM   1730  CG2 VAL P 124     -50.619   2.937  40.767  1.00  0.00      PROA C
ATOM   1731 HG21 VAL P 124     -50.017   2.649  39.878  1.00  0.00      PROA H
ATOM   1732 HG22 VAL P 124     -50.617   4.030  40.964  1.00  0.00      PROA H
ATOM   1733 HG23 VAL P 124     -51.679   2.700  40.533  1.00  0.00      PROA H
ATOM   1734  C   VAL P 124     -50.288   1.968  44.613  1.00  0.00      PROA C
ATOM   1735  O   VAL P 124     -49.068   1.668  44.772  1.00  0.00      PROA O
ATOM   1736  N   GLU P 125     -51.240   1.560  45.462  1.00  0.00      PROA N
ATOM   1737  HN  GLU P 125     -52.182   1.769  45.213  1.00  0.00      PROA H
ATOM   1738  CA  GLU P 125     -51.016   0.802  46.603  1.00  0.00      PROA C
ATOM   1739  HA  GLU P 125     -50.162   1.184  47.143  1.00  0.00      PROA H
ATOM   1740  CB  GLU P 125     -52.201   0.730  47.579  1.00  0.00      PROA C
ATOM   1741  HB1 GLU P 125     -51.737   0.177  48.423  1.00  0.00      PROA H
ATOM   1742  HB2 GLU P 125     -53.067   0.305  47.028  1.00  0.00      PROA H
ATOM   1743  CG  GLU P 125     -52.692   2.095  48.226  1.00  0.00      PROA C
ATOM   1744  HG1 GLU P 125     -53.077   2.777  47.438  1.00  0.00      PROA H
ATOM   1745  HG2 GLU P 125     -51.826   2.556  48.748  1.00  0.00      PROA H
ATOM   1746  CD  GLU P 125     -53.702   1.908  49.360  1.00  0.00      PROA C
ATOM   1747  OE1 GLU P 125     -53.996   0.785  49.806  1.00  0.00      PROA O
ATOM   1748  OE2 GLU P 125     -54.151   2.954  49.847  1.00  0.00      PROA O
ATOM   1749  C   GLU P 125     -50.521  -0.638  46.293  1.00  0.00      PROA C
ATOM   1750  O   GLU P 125     -50.921  -1.306  45.371  1.00  0.00      PROA O
ATOM   1751  N   TYR P 126     -49.670  -1.171  47.213  1.00  0.00      PROA N
ATOM   1752  HN  TYR P 126     -49.274  -0.565  47.898  1.00  0.00      PROA H
ATOM   1753  CA  TYR P 126     -49.412  -2.573  47.365  1.00  0.00      PROA C
ATOM   1754  HA  TYR P 126     -49.080  -2.910  46.393  1.00  0.00      PROA H
ATOM   1755  CB  TYR P 126     -48.260  -2.957  48.345  1.00  0.00      PROA C
ATOM   1756  HB1 TYR P 126     -48.165  -4.051  48.510  1.00  0.00      PROA H
ATOM   1757  HB2 TYR P 126     -48.327  -2.285  49.228  1.00  0.00      PROA H
ATOM   1758  CG  TYR P 126     -46.919  -2.585  47.842  1.00  0.00      PROA C
ATOM   1759  CD1 TYR P 126     -46.356  -3.288  46.727  1.00  0.00      PROA C
ATOM   1760  HD1 TYR P 126     -46.921  -4.020  46.169  1.00  0.00      PROA H
ATOM   1761  CE1 TYR P 126     -45.134  -2.976  46.245  1.00  0.00      PROA C
ATOM   1762  HE1 TYR P 126     -44.962  -3.448  45.290  1.00  0.00      PROA H
ATOM   1763  CZ  TYR P 126     -44.319  -2.060  46.875  1.00  0.00      PROA C
ATOM   1764  OH  TYR P 126     -43.083  -1.854  46.283  1.00  0.00      PROA O
ATOM   1765  HH  TYR P 126     -43.108  -2.314  45.441  1.00  0.00      PROA H
ATOM   1766  CD2 TYR P 126     -45.989  -1.886  48.577  1.00  0.00      PROA C
ATOM   1767  HD2 TYR P 126     -46.201  -1.466  49.550  1.00  0.00      PROA H
ATOM   1768  CE2 TYR P 126     -44.718  -1.487  48.086  1.00  0.00      PROA C
ATOM   1769  HE2 TYR P 126     -44.049  -0.804  48.589  1.00  0.00      PROA H
ATOM   1770  C   TYR P 126     -50.687  -3.420  47.701  1.00  0.00      PROA C
ATOM   1771  O   TYR P 126     -51.632  -2.919  48.269  1.00  0.00      PROA O
ATOM   1772  N   VAL P 127     -50.726  -4.682  47.138  1.00  0.00      PROA N
ATOM   1773  HN  VAL P 127     -49.983  -5.064  46.595  1.00  0.00      PROA H
ATOM   1774  CA  VAL P 127     -51.849  -5.601  47.285  1.00  0.00      PROA C
ATOM   1775  HA  VAL P 127     -52.673  -5.174  47.837  1.00  0.00      PROA H
ATOM   1776  CB  VAL P 127     -52.417  -6.062  45.913  1.00  0.00      PROA C
ATOM   1777  HB  VAL P 127     -51.619  -6.540  45.305  1.00  0.00      PROA H
ATOM   1778  CG1 VAL P 127     -53.419  -7.258  46.013  1.00  0.00      PROA C
ATOM   1779 HG11 VAL P 127     -53.851  -7.194  47.034  1.00  0.00      PROA H
ATOM   1780 HG12 VAL P 127     -53.041  -8.230  45.629  1.00  0.00      PROA H
ATOM   1781 HG13 VAL P 127     -54.200  -7.161  45.229  1.00  0.00      PROA H
ATOM   1782  CG2 VAL P 127     -53.030  -4.869  45.049  1.00  0.00      PROA C
ATOM   1783 HG21 VAL P 127     -53.471  -5.091  44.054  1.00  0.00      PROA H
ATOM   1784 HG22 VAL P 127     -52.245  -4.114  44.827  1.00  0.00      PROA H
ATOM   1785 HG23 VAL P 127     -53.830  -4.354  45.623  1.00  0.00      PROA H
ATOM   1786  C   VAL P 127     -51.314  -6.897  48.077  1.00  0.00      PROA C
ATOM   1787  O   VAL P 127     -50.278  -7.432  47.636  1.00  0.00      PROA O
ATOM   1788  N   PRO P 128     -51.890  -7.422  49.166  1.00  0.00      PROA N
ATOM   1789  CD  PRO P 128     -52.716  -6.571  49.997  1.00  0.00      PROA C
ATOM   1790  HD1 PRO P 128     -53.698  -6.280  49.567  1.00  0.00      PROA H
ATOM   1791  HD2 PRO P 128     -52.161  -5.680  50.361  1.00  0.00      PROA H
ATOM   1792  CA  PRO P 128     -51.029  -8.326  49.939  1.00  0.00      PROA C
ATOM   1793  HA  PRO P 128     -49.966  -8.237  49.773  1.00  0.00      PROA H
ATOM   1794  CB  PRO P 128     -51.348  -7.922  51.454  1.00  0.00      PROA C
ATOM   1795  HB1 PRO P 128     -50.706  -7.082  51.797  1.00  0.00      PROA H
ATOM   1796  HB2 PRO P 128     -51.334  -8.734  52.212  1.00  0.00      PROA H
ATOM   1797  CG  PRO P 128     -52.782  -7.364  51.301  1.00  0.00      PROA C
ATOM   1798  HG1 PRO P 128     -53.458  -8.225  51.111  1.00  0.00      PROA H
ATOM   1799  HG2 PRO P 128     -53.117  -6.785  52.188  1.00  0.00      PROA H
ATOM   1800  C   PRO P 128     -51.346  -9.729  49.633  1.00  0.00      PROA C
ATOM   1801  O   PRO P 128     -52.509 -10.028  49.469  1.00  0.00      PROA O
ATOM   1802  N   ILE P 129     -50.368 -10.670  49.514  1.00  0.00      PROA N
ATOM   1803  HN  ILE P 129     -49.403 -10.430  49.595  1.00  0.00      PROA H
ATOM   1804  CA  ILE P 129     -50.776 -12.110  49.334  1.00  0.00      PROA C
ATOM   1805  HA  ILE P 129     -51.835 -12.125  49.121  1.00  0.00      PROA H
ATOM   1806  CB  ILE P 129     -50.017 -12.795  48.206  1.00  0.00      PROA C
ATOM   1807  HB  ILE P 129     -50.039 -13.905  48.254  1.00  0.00      PROA H
ATOM   1808  CG2 ILE P 129     -50.722 -12.340  46.848  1.00  0.00      PROA C
ATOM   1809 HG21 ILE P 129     -50.407 -13.024  46.031  1.00  0.00      PROA H
ATOM   1810 HG22 ILE P 129     -50.583 -11.259  46.635  1.00  0.00      PROA H
ATOM   1811 HG23 ILE P 129     -51.801 -12.601  46.797  1.00  0.00      PROA H
ATOM   1812  CG1 ILE P 129     -48.552 -12.310  48.002  1.00  0.00      PROA C
ATOM   1813 HG11 ILE P 129     -48.558 -11.202  47.913  1.00  0.00      PROA H
ATOM   1814 HG12 ILE P 129     -48.180 -12.782  47.068  1.00  0.00      PROA H
ATOM   1815  CD  ILE P 129     -47.588 -12.877  48.990  1.00  0.00      PROA C
ATOM   1816  HD1 ILE P 129     -47.488 -13.981  48.927  1.00  0.00      PROA H
ATOM   1817  HD2 ILE P 129     -48.015 -12.715  50.003  1.00  0.00      PROA H
ATOM   1818  HD3 ILE P 129     -46.688 -12.250  48.810  1.00  0.00      PROA H
ATOM   1819  C   ILE P 129     -50.668 -12.859  50.599  1.00  0.00      PROA C
ATOM   1820  O   ILE P 129     -51.210 -13.944  50.727  1.00  0.00      PROA O
ATOM   1821  N   ALA P 130     -50.021 -12.293  51.652  1.00  0.00      PROA N
ATOM   1822  HN  ALA P 130     -49.675 -11.359  51.615  1.00  0.00      PROA H
ATOM   1823  CA  ALA P 130     -49.732 -12.853  52.905  1.00  0.00      PROA C
ATOM   1824  HA  ALA P 130     -50.711 -12.981  53.342  1.00  0.00      PROA H
ATOM   1825  CB  ALA P 130     -48.951 -14.195  52.880  1.00  0.00      PROA C
ATOM   1826  HB1 ALA P 130     -48.773 -14.534  53.922  1.00  0.00      PROA H
ATOM   1827  HB2 ALA P 130     -47.911 -14.102  52.501  1.00  0.00      PROA H
ATOM   1828  HB3 ALA P 130     -49.495 -14.989  52.324  1.00  0.00      PROA H
ATOM   1829  C   ALA P 130     -49.115 -11.843  53.857  1.00  0.00      PROA C
ATOM   1830  O   ALA P 130     -48.695 -10.774  53.517  1.00  0.00      PROA O
ATOM   1831  N   ARG P 131     -49.018 -12.287  55.126  1.00  0.00      PROA N
ATOM   1832  HN  ARG P 131     -49.433 -13.182  55.269  1.00  0.00      PROA H
ATOM   1833  CA  ARG P 131     -48.427 -11.660  56.250  1.00  0.00      PROA C
ATOM   1834  HA  ARG P 131     -48.504 -10.584  56.213  1.00  0.00      PROA H
ATOM   1835  CB  ARG P 131     -49.135 -12.045  57.486  1.00  0.00      PROA C
ATOM   1836  HB1 ARG P 131     -48.511 -11.660  58.320  1.00  0.00      PROA H
ATOM   1837  HB2 ARG P 131     -49.224 -13.152  57.515  1.00  0.00      PROA H
ATOM   1838  CG  ARG P 131     -50.609 -11.522  57.489  1.00  0.00      PROA C
ATOM   1839  HG1 ARG P 131     -51.091 -12.044  56.634  1.00  0.00      PROA H
ATOM   1840  HG2 ARG P 131     -50.539 -10.447  57.217  1.00  0.00      PROA H
ATOM   1841  CD  ARG P 131     -51.355 -11.851  58.766  1.00  0.00      PROA C
ATOM   1842  HD1 ARG P 131     -50.835 -11.397  59.636  1.00  0.00      PROA H
ATOM   1843  HD2 ARG P 131     -51.369 -12.959  58.850  1.00  0.00      PROA H
ATOM   1844  NE  ARG P 131     -52.714 -11.301  58.466  1.00  0.00      PROA N
ATOM   1845  HE  ARG P 131     -53.524 -11.881  58.379  1.00  0.00      PROA H
ATOM   1846  CZ  ARG P 131     -53.082  -9.996  58.437  1.00  0.00      PROA C
ATOM   1847  NH1 ARG P 131     -52.216  -9.002  58.731  1.00  0.00      PROA N
ATOM   1848 HH11 ARG P 131     -51.224  -9.115  58.775  1.00  0.00      PROA H
ATOM   1849 HH12 ARG P 131     -52.603  -8.146  59.075  1.00  0.00      PROA H
ATOM   1850  NH2 ARG P 131     -54.341  -9.723  58.236  1.00  0.00      PROA N
ATOM   1851 HH21 ARG P 131     -54.851 -10.396  57.701  1.00  0.00      PROA H
ATOM   1852 HH22 ARG P 131     -54.537  -8.742  58.258  1.00  0.00      PROA H
ATOM   1853  C   ARG P 131     -46.955 -12.123  56.456  1.00  0.00      PROA C
ATOM   1854  O   ARG P 131     -46.606 -13.280  56.246  1.00  0.00      PROA O
ATOM   1855  N   TRP P 132     -46.100 -11.192  56.855  1.00  0.00      PROA N
ATOM   1856  HN  TRP P 132     -46.469 -10.269  56.928  1.00  0.00      PROA H
ATOM   1857  CA  TRP P 132     -44.641 -11.460  56.996  1.00  0.00      PROA C
ATOM   1858  HA  TRP P 132     -44.466 -12.510  56.815  1.00  0.00      PROA H
ATOM   1859  CB  TRP P 132     -43.941 -10.693  55.871  1.00  0.00      PROA C
ATOM   1860  HB1 TRP P 132     -44.319  -9.659  55.720  1.00  0.00      PROA H
ATOM   1861  HB2 TRP P 132     -44.217 -11.192  54.917  1.00  0.00      PROA H
ATOM   1862  CG  TRP P 132     -42.469 -10.630  55.989  1.00  0.00      PROA C
ATOM   1863  CD1 TRP P 132     -41.638  -9.701  56.549  1.00  0.00      PROA C
ATOM   1864  HD1 TRP P 132     -42.000  -8.718  56.812  1.00  0.00      PROA H
ATOM   1865  NE1 TRP P 132     -40.355 -10.197  56.621  1.00  0.00      PROA N
ATOM   1866  HE1 TRP P 132     -39.629  -9.693  57.035  1.00  0.00      PROA H
ATOM   1867  CE2 TRP P 132     -40.332 -11.498  56.147  1.00  0.00      PROA C
ATOM   1868  CD2 TRP P 132     -41.651 -11.898  55.854  1.00  0.00      PROA C
ATOM   1869  CE3 TRP P 132     -41.973 -13.255  55.532  1.00  0.00      PROA C
ATOM   1870  HE3 TRP P 132     -43.004 -13.520  55.351  1.00  0.00      PROA H
ATOM   1871  CZ3 TRP P 132     -41.013 -14.164  55.704  1.00  0.00      PROA C
ATOM   1872  HZ3 TRP P 132     -41.271 -15.212  55.685  1.00  0.00      PROA H
ATOM   1873  CZ2 TRP P 132     -39.307 -12.462  56.170  1.00  0.00      PROA C
ATOM   1874  HZ2 TRP P 132     -38.286 -12.170  56.368  1.00  0.00      PROA H
ATOM   1875  CH2 TRP P 132     -39.676 -13.821  55.989  1.00  0.00      PROA C
ATOM   1876  HH2 TRP P 132     -38.912 -14.575  56.108  1.00  0.00      PROA H
ATOM   1877  C   TRP P 132     -44.186 -11.188  58.423  1.00  0.00      PROA C
ATOM   1878  O   TRP P 132     -44.278 -10.071  58.934  1.00  0.00      PROA O
ATOM   1879  N   ASN P 133     -43.683 -12.237  59.120  1.00  0.00      PROA N
ATOM   1880  HN  ASN P 133     -43.669 -13.170  58.770  1.00  0.00      PROA H
ATOM   1881  CA  ASN P 133     -43.073 -12.210  60.504  1.00  0.00      PROA C
ATOM   1882  HA  ASN P 133     -43.049 -13.241  60.824  1.00  0.00      PROA H
ATOM   1883  CB  ASN P 133     -41.641 -11.670  60.486  1.00  0.00      PROA C
ATOM   1884  HB1 ASN P 133     -41.349 -11.454  61.536  1.00  0.00      PROA H
ATOM   1885  HB2 ASN P 133     -41.577 -10.723  59.910  1.00  0.00      PROA H
ATOM   1886  CG  ASN P 133     -40.665 -12.679  59.889  1.00  0.00      PROA C
ATOM   1887  OD1 ASN P 133     -40.746 -13.847  60.293  1.00  0.00      PROA O
ATOM   1888  ND2 ASN P 133     -39.711 -12.183  59.097  1.00  0.00      PROA N
ATOM   1889 HD21 ASN P 133     -39.063 -12.826  58.688  1.00  0.00      PROA H
ATOM   1890 HD22 ASN P 133     -39.611 -11.205  58.915  1.00  0.00      PROA H
ATOM   1891  C   ASN P 133     -44.030 -11.480  61.499  1.00  0.00      PROA C
ATOM   1892  O   ASN P 133     -43.646 -10.672  62.329  1.00  0.00      PROA O
ATOM   1893  N   ASP P 134     -45.308 -11.835  61.374  1.00  0.00      PROA N
ATOM   1894  HN  ASP P 134     -45.525 -12.479  60.645  1.00  0.00      PROA H
ATOM   1895  CA  ASP P 134     -46.409 -11.349  62.191  1.00  0.00      PROA C
ATOM   1896  HA  ASP P 134     -47.211 -12.039  61.973  1.00  0.00      PROA H
ATOM   1897  CB  ASP P 134     -46.096 -11.572  63.747  1.00  0.00      PROA C
ATOM   1898  HB1 ASP P 134     -45.465 -10.680  63.950  1.00  0.00      PROA H
ATOM   1899  HB2 ASP P 134     -45.578 -12.488  64.102  1.00  0.00      PROA H
ATOM   1900  CG  ASP P 134     -47.339 -11.272  64.615  1.00  0.00      PROA C
ATOM   1901  OD1 ASP P 134     -48.492 -11.552  64.206  1.00  0.00      PROA O
ATOM   1902  OD2 ASP P 134     -47.062 -10.752  65.772  1.00  0.00      PROA O
ATOM   1903  C   ASP P 134     -47.127 -10.007  61.816  1.00  0.00      PROA C
ATOM   1904  O   ASP P 134     -48.299  -9.912  61.396  1.00  0.00      PROA O
ATOM   1905  N   GLN P 135     -46.262  -8.964  61.765  1.00  0.00      PROA N
ATOM   1906  HN  GLN P 135     -45.282  -9.146  61.771  1.00  0.00      PROA H
ATOM   1907  CA  GLN P 135     -46.651  -7.580  61.679  1.00  0.00      PROA C
ATOM   1908  HA  GLN P 135     -47.718  -7.558  61.846  1.00  0.00      PROA H
ATOM   1909  CB  GLN P 135     -45.859  -6.818  62.822  1.00  0.00      PROA C
ATOM   1910  HB1 GLN P 135     -45.946  -5.730  62.613  1.00  0.00      PROA H
ATOM   1911  HB2 GLN P 135     -44.775  -7.057  62.764  1.00  0.00      PROA H
ATOM   1912  CG  GLN P 135     -46.387  -7.078  64.261  1.00  0.00      PROA C
ATOM   1913  HG1 GLN P 135     -45.990  -6.451  65.087  1.00  0.00      PROA H
ATOM   1914  HG2 GLN P 135     -46.178  -8.156  64.433  1.00  0.00      PROA H
ATOM   1915  CD  GLN P 135     -47.971  -6.953  64.310  1.00  0.00      PROA C
ATOM   1916  OE1 GLN P 135     -48.509  -5.926  63.918  1.00  0.00      PROA O
ATOM   1917  NE2 GLN P 135     -48.675  -7.849  65.013  1.00  0.00      PROA N
ATOM   1918 HE21 GLN P 135     -49.592  -7.631  65.348  1.00  0.00      PROA H
ATOM   1919 HE22 GLN P 135     -48.359  -8.795  65.088  1.00  0.00      PROA H
ATOM   1920  C   GLN P 135     -46.386  -6.955  60.304  1.00  0.00      PROA C
ATOM   1921  O   GLN P 135     -46.683  -5.794  60.063  1.00  0.00      PROA O
ATOM   1922  N   HSD P 136     -45.648  -7.549  59.400  1.00  0.00      PROA N
ATOM   1923  HN  HSD P 136     -45.232  -8.443  59.546  1.00  0.00      PROA H
ATOM   1924  CA  HSD P 136     -45.530  -7.002  58.104  1.00  0.00      PROA C
ATOM   1925  HA  HSD P 136     -45.663  -5.932  58.160  1.00  0.00      PROA H
ATOM   1926  CB  HSD P 136     -44.114  -7.177  57.577  1.00  0.00      PROA C
ATOM   1927  HB1 HSD P 136     -44.023  -6.810  56.533  1.00  0.00      PROA H
ATOM   1928  HB2 HSD P 136     -44.016  -8.277  57.697  1.00  0.00      PROA H
ATOM   1929  ND1 HSD P 136     -42.459  -5.359  57.936  1.00  0.00      PROA N
ATOM   1930  HD1 HSD P 136     -42.867  -4.702  57.302  1.00  0.00      PROA H
ATOM   1931  CG  HSD P 136     -42.998  -6.525  58.313  1.00  0.00      PROA C
ATOM   1932  CE1 HSD P 136     -41.424  -5.040  58.712  1.00  0.00      PROA C
ATOM   1933  HE1 HSD P 136     -41.013  -4.034  58.635  1.00  0.00      PROA H
ATOM   1934  NE2 HSD P 136     -41.168  -6.013  59.516  1.00  0.00      PROA N
ATOM   1935  CD2 HSD P 136     -42.150  -6.936  59.302  1.00  0.00      PROA C
ATOM   1936  HD2 HSD P 136     -42.240  -7.854  59.869  1.00  0.00      PROA H
ATOM   1937  C   HSD P 136     -46.555  -7.536  57.129  1.00  0.00      PROA C
ATOM   1938  O   HSD P 136     -47.278  -8.506  57.375  1.00  0.00      PROA O
ATOM   1939  N   MET P 137     -46.682  -6.921  55.918  1.00  0.00      PROA N
ATOM   1940  HN  MET P 137     -46.246  -6.074  55.625  1.00  0.00      PROA H
ATOM   1941  CA  MET P 137     -47.330  -7.519  54.781  1.00  0.00      PROA C
ATOM   1942  HA  MET P 137     -47.780  -8.478  54.994  1.00  0.00      PROA H
ATOM   1943  CB  MET P 137     -48.407  -6.639  54.194  1.00  0.00      PROA C
ATOM   1944  HB1 MET P 137     -48.888  -7.173  53.347  1.00  0.00      PROA H
ATOM   1945  HB2 MET P 137     -48.020  -5.632  53.928  1.00  0.00      PROA H
ATOM   1946  CG  MET P 137     -49.634  -6.405  55.174  1.00  0.00      PROA C
ATOM   1947  HG1 MET P 137     -49.175  -5.624  55.817  1.00  0.00      PROA H
ATOM   1948  HG2 MET P 137     -49.786  -7.316  55.791  1.00  0.00      PROA H
ATOM   1949  SD  MET P 137     -51.161  -6.007  54.280  1.00  0.00      PROA S
ATOM   1950  CE  MET P 137     -52.064  -5.785  55.927  1.00  0.00      PROA C
ATOM   1951  HE1 MET P 137     -53.063  -5.362  55.687  1.00  0.00      PROA H
ATOM   1952  HE2 MET P 137     -51.682  -4.964  56.571  1.00  0.00      PROA H
ATOM   1953  HE3 MET P 137     -52.154  -6.738  56.491  1.00  0.00      PROA H
ATOM   1954  C   MET P 137     -46.254  -7.848  53.670  1.00  0.00      PROA C
ATOM   1955  O   MET P 137     -45.234  -7.184  53.618  1.00  0.00      PROA O
ATOM   1956  N   VAL P 138     -46.514  -8.780  52.825  1.00  0.00      PROA N
ATOM   1957  HN  VAL P 138     -47.387  -9.253  52.733  1.00  0.00      PROA H
ATOM   1958  CA  VAL P 138     -45.637  -9.049  51.698  1.00  0.00      PROA C
ATOM   1959  HA  VAL P 138     -45.017  -8.166  51.666  1.00  0.00      PROA H
ATOM   1960  CB  VAL P 138     -44.726 -10.218  51.868  1.00  0.00      PROA C
ATOM   1961  HB  VAL P 138     -44.141 -10.000  52.787  1.00  0.00      PROA H
ATOM   1962  CG1 VAL P 138     -45.460 -11.557  52.121  1.00  0.00      PROA C
ATOM   1963 HG11 VAL P 138     -46.213 -11.603  52.935  1.00  0.00      PROA H
ATOM   1964 HG12 VAL P 138     -44.730 -12.371  52.317  1.00  0.00      PROA H
ATOM   1965 HG13 VAL P 138     -46.056 -12.012  51.301  1.00  0.00      PROA H
ATOM   1966  CG2 VAL P 138     -43.622 -10.394  50.806  1.00  0.00      PROA C
ATOM   1967 HG21 VAL P 138     -44.072 -10.434  49.791  1.00  0.00      PROA H
ATOM   1968 HG22 VAL P 138     -43.137 -11.378  50.980  1.00  0.00      PROA H
ATOM   1969 HG23 VAL P 138     -42.838  -9.608  50.768  1.00  0.00      PROA H
ATOM   1970  C   VAL P 138     -46.516  -9.151  50.346  1.00  0.00      PROA C
ATOM   1971  O   VAL P 138     -47.632  -9.614  50.285  1.00  0.00      PROA O
ATOM   1972  N   ASP P 139     -46.081  -8.437  49.240  1.00  0.00      PROA N
ATOM   1973  HN  ASP P 139     -45.201  -7.974  49.318  1.00  0.00      PROA H
ATOM   1974  CA  ASP P 139     -46.767  -8.436  47.934  1.00  0.00      PROA C
ATOM   1975  HA  ASP P 139     -47.823  -8.571  48.112  1.00  0.00      PROA H
ATOM   1976  CB  ASP P 139     -46.651  -7.085  47.197  1.00  0.00      PROA C
ATOM   1977  HB1 ASP P 139     -46.457  -6.332  47.990  1.00  0.00      PROA H
ATOM   1978  HB2 ASP P 139     -47.643  -6.790  46.791  1.00  0.00      PROA H
ATOM   1979  CG  ASP P 139     -45.747  -6.927  45.939  1.00  0.00      PROA C
ATOM   1980  OD1 ASP P 139     -46.250  -6.329  44.914  1.00  0.00      PROA O
ATOM   1981  OD2 ASP P 139     -44.588  -7.394  45.969  1.00  0.00      PROA O
ATOM   1982  C   ASP P 139     -46.317  -9.673  47.091  1.00  0.00      PROA C
ATOM   1983  O   ASP P 139     -45.507 -10.474  47.387  1.00  0.00      PROA O
ATOM   1984  N   ALA P 140     -47.070  -9.861  45.961  1.00  0.00      PROA N
ATOM   1985  HN  ALA P 140     -47.903  -9.315  45.913  1.00  0.00      PROA H
ATOM   1986  CA  ALA P 140     -46.896 -10.913  45.010  1.00  0.00      PROA C
ATOM   1987  HA  ALA P 140     -46.704 -11.815  45.572  1.00  0.00      PROA H
ATOM   1988  CB  ALA P 140     -48.186 -11.300  44.207  1.00  0.00      PROA C
ATOM   1989  HB1 ALA P 140     -47.982 -12.255  43.676  1.00  0.00      PROA H
ATOM   1990  HB2 ALA P 140     -48.315 -10.581  43.370  1.00  0.00      PROA H
ATOM   1991  HB3 ALA P 140     -49.124 -11.517  44.761  1.00  0.00      PROA H
ATOM   1992  C   ALA P 140     -45.755 -10.767  44.021  1.00  0.00      PROA C
ATOM   1993  O   ALA P 140     -45.269 -11.758  43.484  1.00  0.00      PROA O
ATOM   1994  N   GLU P 141     -45.165  -9.548  43.850  1.00  0.00      PROA N
ATOM   1995  HN  GLU P 141     -45.542  -8.696  44.205  1.00  0.00      PROA H
ATOM   1996  CA  GLU P 141     -43.910  -9.378  43.203  1.00  0.00      PROA C
ATOM   1997  HA  GLU P 141     -43.789 -10.088  42.399  1.00  0.00      PROA H
ATOM   1998  CB  GLU P 141     -43.830  -7.900  42.720  1.00  0.00      PROA C
ATOM   1999  HB1 GLU P 141     -44.039  -7.336  43.654  1.00  0.00      PROA H
ATOM   2000  HB2 GLU P 141     -44.699  -7.863  42.028  1.00  0.00      PROA H
ATOM   2001  CG  GLU P 141     -42.471  -7.513  42.166  1.00  0.00      PROA C
ATOM   2002  HG1 GLU P 141     -42.246  -8.081  41.238  1.00  0.00      PROA H
ATOM   2003  HG2 GLU P 141     -41.653  -7.698  42.894  1.00  0.00      PROA H
ATOM   2004  CD  GLU P 141     -42.371  -6.014  41.798  1.00  0.00      PROA C
ATOM   2005  OE1 GLU P 141     -42.380  -5.770  40.509  1.00  0.00      PROA O
ATOM   2006  OE2 GLU P 141     -42.270  -5.048  42.613  1.00  0.00      PROA O
ATOM   2007  C   GLU P 141     -42.785  -9.662  44.231  1.00  0.00      PROA C
ATOM   2008  O   GLU P 141     -41.579  -9.808  43.969  1.00  0.00      PROA O
ATOM   2009  N   GLY P 142     -43.172  -9.745  45.484  1.00  0.00      PROA N
ATOM   2010  HN  GLY P 142     -44.124  -9.620  45.750  1.00  0.00      PROA H
ATOM   2011  CA  GLY P 142     -42.333 -10.138  46.591  1.00  0.00      PROA C
ATOM   2012  HA1 GLY P 142     -41.584 -10.824  46.224  1.00  0.00      PROA H
ATOM   2013  HA2 GLY P 142     -42.971 -10.613  47.322  1.00  0.00      PROA H
ATOM   2014  C   GLY P 142     -41.651  -9.043  47.358  1.00  0.00      PROA C
ATOM   2015  O   GLY P 142     -40.655  -9.324  47.905  1.00  0.00      PROA O
ATOM   2016  N   ASN P 143     -42.212  -7.859  47.377  1.00  0.00      PROA N
ATOM   2017  HN  ASN P 143     -43.053  -7.811  46.844  1.00  0.00      PROA H
ATOM   2018  CA  ASN P 143     -41.833  -6.727  48.241  1.00  0.00      PROA C
ATOM   2019  HA  ASN P 143     -40.762  -6.586  48.231  1.00  0.00      PROA H
ATOM   2020  CB  ASN P 143     -42.422  -5.398  47.688  1.00  0.00      PROA C
ATOM   2021  HB1 ASN P 143     -42.026  -4.536  48.266  1.00  0.00      PROA H
ATOM   2022  HB2 ASN P 143     -43.531  -5.353  47.718  1.00  0.00      PROA H
ATOM   2023  CG  ASN P 143     -41.887  -5.186  46.252  1.00  0.00      PROA C
ATOM   2024  OD1 ASN P 143     -40.924  -4.438  46.057  1.00  0.00      PROA O
ATOM   2025  ND2 ASN P 143     -42.635  -5.715  45.257  1.00  0.00      PROA N
ATOM   2026 HD21 ASN P 143     -43.316  -6.442  45.343  1.00  0.00      PROA H
ATOM   2027 HD22 ASN P 143     -42.193  -5.652  44.363  1.00  0.00      PROA H
ATOM   2028  C   ASN P 143     -42.426  -6.857  49.699  1.00  0.00      PROA C
ATOM   2029  O   ASN P 143     -43.546  -7.213  49.901  1.00  0.00      PROA O
ATOM   2030  N   THR P 144     -41.480  -6.479  50.640  1.00  0.00      PROA N
ATOM   2031  HN  THR P 144     -40.580  -6.185  50.329  1.00  0.00      PROA H
ATOM   2032  CA  THR P 144     -41.730  -6.437  52.074  1.00  0.00      PROA C
ATOM   2033  HA  THR P 144     -42.509  -7.134  52.344  1.00  0.00      PROA H
ATOM   2034  CB  THR P 144     -40.423  -6.787  52.922  1.00  0.00      PROA C
ATOM   2035  HB  THR P 144     -39.793  -5.933  53.251  1.00  0.00      PROA H
ATOM   2036  OG1 THR P 144     -39.541  -7.563  52.216  1.00  0.00      PROA O
ATOM   2037  HG1 THR P 144     -39.373  -6.914  51.529  1.00  0.00      PROA H
ATOM   2038  CG2 THR P 144     -40.800  -7.495  54.179  1.00  0.00      PROA C
ATOM   2039 HG21 THR P 144     -39.900  -7.809  54.750  1.00  0.00      PROA H
ATOM   2040 HG22 THR P 144     -41.343  -8.448  54.004  1.00  0.00      PROA H
ATOM   2041 HG23 THR P 144     -41.431  -6.865  54.842  1.00  0.00      PROA H
ATOM   2042  C   THR P 144     -42.120  -5.153  52.503  1.00  0.00      PROA C
ATOM   2043  O   THR P 144     -41.373  -4.170  52.244  1.00  0.00      PROA O
ATOM   2044  N   PHE P 145     -43.240  -5.018  53.206  1.00  0.00      PROA N
ATOM   2045  HN  PHE P 145     -43.962  -5.685  53.373  1.00  0.00      PROA H
ATOM   2046  CA  PHE P 145     -43.771  -3.696  53.555  1.00  0.00      PROA C
ATOM   2047  HA  PHE P 145     -42.986  -2.979  53.746  1.00  0.00      PROA H
ATOM   2048  CB  PHE P 145     -44.582  -3.139  52.297  1.00  0.00      PROA C
ATOM   2049  HB1 PHE P 145     -43.880  -3.125  51.435  1.00  0.00      PROA H
ATOM   2050  HB2 PHE P 145     -44.641  -2.055  52.532  1.00  0.00      PROA H
ATOM   2051  CG  PHE P 145     -45.954  -3.722  51.989  1.00  0.00      PROA C
ATOM   2052  CD1 PHE P 145     -46.092  -4.894  51.234  1.00  0.00      PROA C
ATOM   2053  HD1 PHE P 145     -45.279  -5.583  51.056  1.00  0.00      PROA H
ATOM   2054  CE1 PHE P 145     -47.373  -5.367  50.809  1.00  0.00      PROA C
ATOM   2055  HE1 PHE P 145     -47.546  -6.257  50.223  1.00  0.00      PROA H
ATOM   2056  CZ  PHE P 145     -48.464  -4.611  51.201  1.00  0.00      PROA C
ATOM   2057  HZ  PHE P 145     -49.438  -4.852  50.802  1.00  0.00      PROA H
ATOM   2058  CD2 PHE P 145     -47.094  -3.055  52.416  1.00  0.00      PROA C
ATOM   2059  HD2 PHE P 145     -47.063  -2.133  52.977  1.00  0.00      PROA H
ATOM   2060  CE2 PHE P 145     -48.358  -3.427  51.937  1.00  0.00      PROA C
ATOM   2061  HE2 PHE P 145     -49.220  -2.857  52.251  1.00  0.00      PROA H
ATOM   2062  C   PHE P 145     -44.588  -3.795  54.842  1.00  0.00      PROA C
ATOM   2063  O   PHE P 145     -44.702  -4.870  55.434  1.00  0.00      PROA O
ATOM   2064  N   SER P 146     -45.131  -2.668  55.311  1.00  0.00      PROA N
ATOM   2065  HN  SER P 146     -44.939  -1.857  54.764  1.00  0.00      PROA H
ATOM   2066  CA  SER P 146     -46.016  -2.572  56.454  1.00  0.00      PROA C
ATOM   2067  HA  SER P 146     -46.446  -3.553  56.595  1.00  0.00      PROA H
ATOM   2068  CB  SER P 146     -45.407  -2.194  57.808  1.00  0.00      PROA C
ATOM   2069  HB1 SER P 146     -44.842  -3.055  58.226  1.00  0.00      PROA H
ATOM   2070  HB2 SER P 146     -46.173  -1.965  58.579  1.00  0.00      PROA H
ATOM   2071  OG  SER P 146     -44.600  -1.026  57.575  1.00  0.00      PROA O
ATOM   2072  HG1 SER P 146     -43.808  -1.384  57.167  1.00  0.00      PROA H
ATOM   2073  C   SER P 146     -47.190  -1.669  56.162  1.00  0.00      PROA C
ATOM   2074  O   SER P 146     -47.126  -0.845  55.264  1.00  0.00      PROA O
ATOM   2075  N   VAL P 147     -48.250  -1.821  56.982  1.00  0.00      PROA N
ATOM   2076  HN  VAL P 147     -48.096  -2.430  57.756  1.00  0.00      PROA H
ATOM   2077  CA  VAL P 147     -49.444  -1.037  56.968  1.00  0.00      PROA C
ATOM   2078  HA  VAL P 147     -49.394  -0.189  56.301  1.00  0.00      PROA H
ATOM   2079  CB  VAL P 147     -50.572  -1.899  56.340  1.00  0.00      PROA C
ATOM   2080  HB  VAL P 147     -50.387  -2.945  56.666  1.00  0.00      PROA H
ATOM   2081  CG1 VAL P 147     -51.928  -1.433  56.949  1.00  0.00      PROA C
ATOM   2082 HG11 VAL P 147     -51.985  -0.328  56.848  1.00  0.00      PROA H
ATOM   2083 HG12 VAL P 147     -51.897  -1.778  58.004  1.00  0.00      PROA H
ATOM   2084 HG13 VAL P 147     -52.815  -1.953  56.527  1.00  0.00      PROA H
ATOM   2085  CG2 VAL P 147     -50.525  -2.038  54.840  1.00  0.00      PROA C
ATOM   2086 HG21 VAL P 147     -51.267  -2.691  54.333  1.00  0.00      PROA H
ATOM   2087 HG22 VAL P 147     -49.489  -2.294  54.532  1.00  0.00      PROA H
ATOM   2088 HG23 VAL P 147     -50.757  -1.011  54.485  1.00  0.00      PROA H
ATOM   2089  C   VAL P 147     -49.569  -0.606  58.393  1.00  0.00      PROA C
ATOM   2090  O   VAL P 147     -49.420  -1.514  59.266  1.00  0.00      PROA O
ATOM   2091  N   PRO P 148     -49.659   0.660  58.763  1.00  0.00      PROA N
ATOM   2092  CD  PRO P 148     -49.507   1.889  58.048  1.00  0.00      PROA C
ATOM   2093  HD1 PRO P 148     -50.440   2.080  57.475  1.00  0.00      PROA H
ATOM   2094  HD2 PRO P 148     -48.583   1.850  57.432  1.00  0.00      PROA H
ATOM   2095  CA  PRO P 148     -49.830   0.929  60.184  1.00  0.00      PROA C
ATOM   2096  HA  PRO P 148     -48.871   0.624  60.577  1.00  0.00      PROA H
ATOM   2097  CB  PRO P 148     -50.169   2.401  60.225  1.00  0.00      PROA C
ATOM   2098  HB1 PRO P 148     -49.929   2.793  61.237  1.00  0.00      PROA H
ATOM   2099  HB2 PRO P 148     -51.175   2.797  59.970  1.00  0.00      PROA H
ATOM   2100  CG  PRO P 148     -49.316   2.924  59.143  1.00  0.00      PROA C
ATOM   2101  HG1 PRO P 148     -49.627   3.923  58.770  1.00  0.00      PROA H
ATOM   2102  HG2 PRO P 148     -48.251   2.959  59.459  1.00  0.00      PROA H
ATOM   2103  C   PRO P 148     -50.802   0.192  60.998  1.00  0.00      PROA C
ATOM   2104  O   PRO P 148     -51.886  -0.165  60.489  1.00  0.00      PROA O
ATOM   2105  N   PRO P 149     -50.611  -0.030  62.313  1.00  0.00      PROA N
ATOM   2106  CD  PRO P 149     -49.444   0.421  62.961  1.00  0.00      PROA C
ATOM   2107  HD1 PRO P 149     -49.400   1.530  63.012  1.00  0.00      PROA H
ATOM   2108  HD2 PRO P 149     -48.499  -0.074  62.653  1.00  0.00      PROA H
ATOM   2109  CA  PRO P 149     -51.628  -0.462  63.232  1.00  0.00      PROA C
ATOM   2110  HA  PRO P 149     -51.598  -1.541  63.206  1.00  0.00      PROA H
ATOM   2111  CB  PRO P 149     -51.051  -0.081  64.625  1.00  0.00      PROA C
ATOM   2112  HB1 PRO P 149     -51.466  -0.687  65.458  1.00  0.00      PROA H
ATOM   2113  HB2 PRO P 149     -51.306   0.991  64.766  1.00  0.00      PROA H
ATOM   2114  CG  PRO P 149     -49.542  -0.095  64.409  1.00  0.00      PROA C
ATOM   2115  HG1 PRO P 149     -49.061   0.577  65.151  1.00  0.00      PROA H
ATOM   2116  HG2 PRO P 149     -49.168  -1.130  64.564  1.00  0.00      PROA H
ATOM   2117  C   PRO P 149     -53.029  -0.007  63.021  1.00  0.00      PROA C
ATOM   2118  O   PRO P 149     -53.314   1.117  62.775  1.00  0.00      PROA O
ATOM   2119  N   GLU P 150     -53.974  -0.984  63.330  1.00  0.00      PROA N
ATOM   2120  HN  GLU P 150     -53.779  -1.936  63.554  1.00  0.00      PROA H
ATOM   2121  CA  GLU P 150     -55.381  -0.794  63.429  1.00  0.00      PROA C
ATOM   2122  HA  GLU P 150     -55.875  -1.735  63.624  1.00  0.00      PROA H
ATOM   2123  CB  GLU P 150     -55.788   0.238  64.525  1.00  0.00      PROA C
ATOM   2124  HB1 GLU P 150     -56.881   0.436  64.523  1.00  0.00      PROA H
ATOM   2125  HB2 GLU P 150     -55.233   1.195  64.425  1.00  0.00      PROA H
ATOM   2126  CG  GLU P 150     -55.544  -0.216  65.948  1.00  0.00      PROA C
ATOM   2127  HG1 GLU P 150     -54.473  -0.433  66.148  1.00  0.00      PROA H
ATOM   2128  HG2 GLU P 150     -56.180  -1.115  66.097  1.00  0.00      PROA H
ATOM   2129  CD  GLU P 150     -55.827   0.832  66.976  1.00  0.00      PROA C
ATOM   2130  OE1 GLU P 150     -56.664   0.648  67.846  1.00  0.00      PROA O
ATOM   2131  OE2 GLU P 150     -55.085   1.844  67.018  1.00  0.00      PROA O
ATOM   2132  C   GLU P 150     -56.035  -0.402  62.084  1.00  0.00      PROA C
ATOM   2133  O   GLU P 150     -57.012   0.298  61.997  1.00  0.00      PROA O
ATOM   2134  N   ARG P 151     -55.499  -0.889  60.940  1.00  0.00      PROA N
ATOM   2135  HN  ARG P 151     -54.623  -1.358  60.865  1.00  0.00      PROA H
ATOM   2136  CA  ARG P 151     -56.143  -0.823  59.652  1.00  0.00      PROA C
ATOM   2137  HA  ARG P 151     -57.113  -0.382  59.828  1.00  0.00      PROA H
ATOM   2138  CB  ARG P 151     -55.466   0.063  58.528  1.00  0.00      PROA C
ATOM   2139  HB1 ARG P 151     -56.213   0.128  57.708  1.00  0.00      PROA H
ATOM   2140  HB2 ARG P 151     -54.549  -0.480  58.214  1.00  0.00      PROA H
ATOM   2141  CG  ARG P 151     -54.910   1.473  59.078  1.00  0.00      PROA C
ATOM   2142  HG1 ARG P 151     -54.308   1.318  59.999  1.00  0.00      PROA H
ATOM   2143  HG2 ARG P 151     -55.718   2.152  59.424  1.00  0.00      PROA H
ATOM   2144  CD  ARG P 151     -54.109   2.226  58.074  1.00  0.00      PROA C
ATOM   2145  HD1 ARG P 151     -54.727   2.448  57.178  1.00  0.00      PROA H
ATOM   2146  HD2 ARG P 151     -53.163   1.770  57.710  1.00  0.00      PROA H
ATOM   2147  NE  ARG P 151     -53.675   3.464  58.797  1.00  0.00      PROA N
ATOM   2148  HE  ARG P 151     -53.865   3.441  59.778  1.00  0.00      PROA H
ATOM   2149  CZ  ARG P 151     -53.229   4.577  58.309  1.00  0.00      PROA C
ATOM   2150  NH1 ARG P 151     -53.027   4.694  56.996  1.00  0.00      PROA N
ATOM   2151 HH11 ARG P 151     -53.365   4.040  56.320  1.00  0.00      PROA H
ATOM   2152 HH12 ARG P 151     -52.924   5.630  56.659  1.00  0.00      PROA H
ATOM   2153  NH2 ARG P 151     -52.874   5.609  59.006  1.00  0.00      PROA N
ATOM   2154 HH21 ARG P 151     -52.668   5.404  59.963  1.00  0.00      PROA H
ATOM   2155 HH22 ARG P 151     -52.309   6.279  58.524  1.00  0.00      PROA H
ATOM   2156  C   ARG P 151     -56.324  -2.223  59.237  1.00  0.00      PROA C
ATOM   2157  O   ARG P 151     -55.479  -3.070  59.410  1.00  0.00      PROA O
ATOM   2158  N   THR P 152     -57.547  -2.555  58.751  1.00  0.00      PROA N
ATOM   2159  HN  THR P 152     -58.305  -1.929  58.583  1.00  0.00      PROA H
ATOM   2160  CA  THR P 152     -58.038  -3.935  58.601  1.00  0.00      PROA C
ATOM   2161  HA  THR P 152     -57.423  -4.648  59.132  1.00  0.00      PROA H
ATOM   2162  CB  THR P 152     -59.479  -4.049  59.143  1.00  0.00      PROA C
ATOM   2163  HB  THR P 152     -60.195  -3.546  58.459  1.00  0.00      PROA H
ATOM   2164  OG1 THR P 152     -59.591  -3.380  60.421  1.00  0.00      PROA O
ATOM   2165  HG1 THR P 152     -59.952  -2.522  60.186  1.00  0.00      PROA H
ATOM   2166  CG2 THR P 152     -59.925  -5.597  59.274  1.00  0.00      PROA C
ATOM   2167 HG21 THR P 152     -60.890  -5.500  59.817  1.00  0.00      PROA H
ATOM   2168 HG22 THR P 152     -59.224  -6.195  59.895  1.00  0.00      PROA H
ATOM   2169 HG23 THR P 152     -60.011  -6.195  58.342  1.00  0.00      PROA H
ATOM   2170  C   THR P 152     -58.102  -4.283  57.115  1.00  0.00      PROA C
ATOM   2171  O   THR P 152     -58.631  -3.605  56.216  1.00  0.00      PROA O
ATOM   2172  N   SER P 153     -57.573  -5.479  56.769  1.00  0.00      PROA N
ATOM   2173  HN  SER P 153     -57.199  -6.110  57.444  1.00  0.00      PROA H
ATOM   2174  CA  SER P 153     -57.465  -5.912  55.376  1.00  0.00      PROA C
ATOM   2175  HA  SER P 153     -57.090  -5.074  54.808  1.00  0.00      PROA H
ATOM   2176  CB  SER P 153     -56.383  -7.002  55.236  1.00  0.00      PROA C
ATOM   2177  HB1 SER P 153     -56.768  -8.011  55.495  1.00  0.00      PROA H
ATOM   2178  HB2 SER P 153     -55.463  -6.815  55.830  1.00  0.00      PROA H
ATOM   2179  OG  SER P 153     -56.033  -6.979  53.865  1.00  0.00      PROA O
ATOM   2180  HG1 SER P 153     -55.564  -6.146  53.782  1.00  0.00      PROA H
ATOM   2181  C   SER P 153     -58.814  -6.291  54.770  1.00  0.00      PROA C
ATOM   2182  O   SER P 153     -59.649  -7.090  55.310  1.00  0.00      PROA O
ATOM   2183  N   LYS P 154     -59.071  -5.848  53.494  1.00  0.00      PROA N
ATOM   2184  HN  LYS P 154     -58.483  -5.148  53.097  1.00  0.00      PROA H
ATOM   2185  CA  LYS P 154     -60.152  -6.374  52.644  1.00  0.00      PROA C
ATOM   2186  HA  LYS P 154     -61.048  -6.390  53.247  1.00  0.00      PROA H
ATOM   2187  CB  LYS P 154     -60.404  -5.496  51.401  1.00  0.00      PROA C
ATOM   2188  HB1 LYS P 154     -60.316  -4.453  51.773  1.00  0.00      PROA H
ATOM   2189  HB2 LYS P 154     -61.413  -5.733  51.000  1.00  0.00      PROA H
ATOM   2190  CG  LYS P 154     -59.447  -5.611  50.237  1.00  0.00      PROA C
ATOM   2191  HG1 LYS P 154     -59.350  -6.617  49.775  1.00  0.00      PROA H
ATOM   2192  HG2 LYS P 154     -58.464  -5.254  50.611  1.00  0.00      PROA H
ATOM   2193  CD  LYS P 154     -59.758  -4.548  49.108  1.00  0.00      PROA C
ATOM   2194  HD1 LYS P 154     -58.961  -4.411  48.346  1.00  0.00      PROA H
ATOM   2195  HD2 LYS P 154     -59.795  -3.591  49.671  1.00  0.00      PROA H
ATOM   2196  CE  LYS P 154     -61.065  -4.669  48.340  1.00  0.00      PROA C
ATOM   2197  HE1 LYS P 154     -61.866  -4.588  49.106  1.00  0.00      PROA H
ATOM   2198  HE2 LYS P 154     -61.044  -5.698  47.924  1.00  0.00      PROA H
ATOM   2199  NZ  LYS P 154     -61.100  -3.646  47.279  1.00  0.00      PROA N
ATOM   2200  HZ1 LYS P 154     -61.118  -2.631  47.505  1.00  0.00      PROA H
ATOM   2201  HZ2 LYS P 154     -61.869  -3.996  46.672  1.00  0.00      PROA H
ATOM   2202  HZ3 LYS P 154     -60.336  -3.882  46.614  1.00  0.00      PROA H
ATOM   2203  C   LYS P 154     -59.819  -7.808  52.192  1.00  0.00      PROA C
ATOM   2204  O   LYS P 154     -60.674  -8.526  51.662  1.00  0.00      PROA O
ATOM   2205  N   GLN P 155     -58.573  -8.305  52.494  1.00  0.00      PROA N
ATOM   2206  HN  GLN P 155     -57.910  -7.774  53.016  1.00  0.00      PROA H
ATOM   2207  CA  GLN P 155     -58.011  -9.570  52.097  1.00  0.00      PROA C
ATOM   2208  HA  GLN P 155     -58.762 -10.053  51.489  1.00  0.00      PROA H
ATOM   2209  CB  GLN P 155     -56.604  -9.384  51.383  1.00  0.00      PROA C
ATOM   2210  HB1 GLN P 155     -56.075 -10.358  51.306  1.00  0.00      PROA H
ATOM   2211  HB2 GLN P 155     -56.039  -8.798  52.139  1.00  0.00      PROA H
ATOM   2212  CG  GLN P 155     -56.666  -8.671  50.052  1.00  0.00      PROA C
ATOM   2213  HG1 GLN P 155     -55.613  -8.632  49.698  1.00  0.00      PROA H
ATOM   2214  HG2 GLN P 155     -56.974  -7.627  50.272  1.00  0.00      PROA H
ATOM   2215  CD  GLN P 155     -57.673  -9.165  49.013  1.00  0.00      PROA C
ATOM   2216  OE1 GLN P 155     -58.911  -9.050  49.182  1.00  0.00      PROA O
ATOM   2217  NE2 GLN P 155     -57.223  -9.796  47.920  1.00  0.00      PROA N
ATOM   2218 HE21 GLN P 155     -56.234  -9.732  47.790  1.00  0.00      PROA H
ATOM   2219 HE22 GLN P 155     -57.846 -10.122  47.209  1.00  0.00      PROA H
ATOM   2220  C   GLN P 155     -57.736 -10.547  53.161  1.00  0.00      PROA C
ATOM   2221  O   GLN P 155     -57.237 -10.224  54.255  1.00  0.00      PROA O
ATOM   2222  N   VAL P 156     -58.002 -11.887  52.950  1.00  0.00      PROA N
ATOM   2223  HN  VAL P 156     -58.380 -12.235  52.096  1.00  0.00      PROA H
ATOM   2224  CA  VAL P 156     -57.691 -12.924  53.982  1.00  0.00      PROA C
ATOM   2225  HA  VAL P 156     -57.739 -12.340  54.889  1.00  0.00      PROA H
ATOM   2226  CB  VAL P 156     -58.836 -13.907  54.230  1.00  0.00      PROA C
ATOM   2227  HB  VAL P 156     -59.734 -13.331  54.540  1.00  0.00      PROA H
ATOM   2228  CG1 VAL P 156     -59.129 -14.750  53.022  1.00  0.00      PROA C
ATOM   2229 HG11 VAL P 156     -58.332 -15.390  52.587  1.00  0.00      PROA H
ATOM   2230 HG12 VAL P 156     -59.431 -14.285  52.059  1.00  0.00      PROA H
ATOM   2231 HG13 VAL P 156     -59.881 -15.490  53.369  1.00  0.00      PROA H
ATOM   2232  CG2 VAL P 156     -58.517 -14.809  55.445  1.00  0.00      PROA C
ATOM   2233 HG21 VAL P 156     -59.244 -15.627  55.635  1.00  0.00      PROA H
ATOM   2234 HG22 VAL P 156     -58.446 -14.154  56.339  1.00  0.00      PROA H
ATOM   2235 HG23 VAL P 156     -57.554 -15.347  55.311  1.00  0.00      PROA H
ATOM   2236  C   VAL P 156     -56.352 -13.559  53.842  1.00  0.00      PROA C
ATOM   2237  O   VAL P 156     -56.011 -14.251  52.863  1.00  0.00      PROA O
ATOM   2238  N   LEU P 157     -55.372 -13.248  54.784  1.00  0.00      PROA N
ATOM   2239  HN  LEU P 157     -55.511 -12.506  55.435  1.00  0.00      PROA H
ATOM   2240  CA  LEU P 157     -53.933 -13.433  54.508  1.00  0.00      PROA C
ATOM   2241  HA  LEU P 157     -53.731 -13.525  53.451  1.00  0.00      PROA H
ATOM   2242  CB  LEU P 157     -53.102 -12.134  54.937  1.00  0.00      PROA C
ATOM   2243  HB1 LEU P 157     -52.078 -12.444  54.640  1.00  0.00      PROA H
ATOM   2244  HB2 LEU P 157     -53.309 -12.087  56.028  1.00  0.00      PROA H
ATOM   2245  CG  LEU P 157     -53.494 -10.814  54.285  1.00  0.00      PROA C
ATOM   2246  HG  LEU P 157     -54.527 -10.615  54.641  1.00  0.00      PROA H
ATOM   2247  CD1 LEU P 157     -52.599  -9.666  54.763  1.00  0.00      PROA C
ATOM   2248 HD11 LEU P 157     -51.557  -9.941  54.492  1.00  0.00      PROA H
ATOM   2249 HD12 LEU P 157     -52.763  -9.506  55.850  1.00  0.00      PROA H
ATOM   2250 HD13 LEU P 157     -52.905  -8.778  54.170  1.00  0.00      PROA H
ATOM   2251  CD2 LEU P 157     -53.565 -10.897  52.775  1.00  0.00      PROA C
ATOM   2252 HD21 LEU P 157     -54.019 -11.831  52.380  1.00  0.00      PROA H
ATOM   2253 HD22 LEU P 157     -52.534 -10.913  52.361  1.00  0.00      PROA H
ATOM   2254 HD23 LEU P 157     -54.083 -10.007  52.359  1.00  0.00      PROA H
ATOM   2255  C   LEU P 157     -53.346 -14.633  55.340  1.00  0.00      PROA C
ATOM   2256  O   LEU P 157     -53.482 -14.739  56.556  1.00  0.00      PROA O
ATOM   2257  N   PRO P 158     -52.698 -15.604  54.695  1.00  0.00      PROA N
ATOM   2258  CD  PRO P 158     -53.105 -16.165  53.405  1.00  0.00      PROA C
ATOM   2259  HD1 PRO P 158     -52.701 -15.453  52.654  1.00  0.00      PROA H
ATOM   2260  HD2 PRO P 158     -54.213 -16.228  53.354  1.00  0.00      PROA H
ATOM   2261  CA  PRO P 158     -51.770 -16.567  55.344  1.00  0.00      PROA C
ATOM   2262  HA  PRO P 158     -52.408 -16.918  56.142  1.00  0.00      PROA H
ATOM   2263  CB  PRO P 158     -51.312 -17.561  54.242  1.00  0.00      PROA C
ATOM   2264  HB1 PRO P 158     -50.936 -18.505  54.693  1.00  0.00      PROA H
ATOM   2265  HB2 PRO P 158     -50.610 -17.073  53.533  1.00  0.00      PROA H
ATOM   2266  CG  PRO P 158     -52.519 -17.603  53.344  1.00  0.00      PROA C
ATOM   2267  HG1 PRO P 158     -52.239 -17.870  52.303  1.00  0.00      PROA H
ATOM   2268  HG2 PRO P 158     -53.412 -18.231  53.552  1.00  0.00      PROA H
ATOM   2269  C   PRO P 158     -50.532 -15.951  55.984  1.00  0.00      PROA C
ATOM   2270  O   PRO P 158     -50.361 -14.717  55.858  1.00  0.00      PROA O
ATOM   2271  N   MET P 159     -49.785 -16.779  56.732  1.00  0.00      PROA N
ATOM   2272  HN  MET P 159     -50.151 -17.680  56.951  1.00  0.00      PROA H
ATOM   2273  CA  MET P 159     -48.733 -16.276  57.670  1.00  0.00      PROA C
ATOM   2274  HA  MET P 159     -48.586 -15.210  57.581  1.00  0.00      PROA H
ATOM   2275  CB  MET P 159     -48.948 -16.559  59.210  1.00  0.00      PROA C
ATOM   2276  HB1 MET P 159     -48.000 -16.523  59.789  1.00  0.00      PROA H
ATOM   2277  HB2 MET P 159     -49.292 -17.605  59.360  1.00  0.00      PROA H
ATOM   2278  CG  MET P 159     -49.865 -15.488  59.841  1.00  0.00      PROA C
ATOM   2279  HG1 MET P 159     -49.374 -14.518  59.609  1.00  0.00      PROA H
ATOM   2280  HG2 MET P 159     -49.689 -15.586  60.933  1.00  0.00      PROA H
ATOM   2281  SD  MET P 159     -51.634 -15.585  59.283  1.00  0.00      PROA S
ATOM   2282  CE  MET P 159     -52.230 -15.634  61.041  1.00  0.00      PROA C
ATOM   2283  HE1 MET P 159     -51.944 -16.609  61.490  1.00  0.00      PROA H
ATOM   2284  HE2 MET P 159     -53.339 -15.593  60.986  1.00  0.00      PROA H
ATOM   2285  HE3 MET P 159     -51.786 -14.764  61.569  1.00  0.00      PROA H
ATOM   2286  C   MET P 159     -47.318 -16.855  57.394  1.00  0.00      PROA C
ATOM   2287  O   MET P 159     -47.181 -18.033  57.446  1.00  0.00      PROA O
ATOM   2288  N   LEU P 160     -46.327 -16.071  57.026  1.00  0.00      PROA N
ATOM   2289  HN  LEU P 160     -46.507 -15.100  56.888  1.00  0.00      PROA H
ATOM   2290  CA  LEU P 160     -44.992 -16.433  56.690  1.00  0.00      PROA C
ATOM   2291  HA  LEU P 160     -44.876 -17.505  56.627  1.00  0.00      PROA H
ATOM   2292  CB  LEU P 160     -44.523 -15.792  55.400  1.00  0.00      PROA C
ATOM   2293  HB1 LEU P 160     -43.454 -15.954  55.142  1.00  0.00      PROA H
ATOM   2294  HB2 LEU P 160     -44.678 -14.700  55.527  1.00  0.00      PROA H
ATOM   2295  CG  LEU P 160     -45.338 -16.219  54.151  1.00  0.00      PROA C
ATOM   2296  HG  LEU P 160     -46.363 -15.800  54.241  1.00  0.00      PROA H
ATOM   2297  CD1 LEU P 160     -44.807 -15.582  52.917  1.00  0.00      PROA C
ATOM   2298 HD11 LEU P 160     -44.453 -14.530  52.962  1.00  0.00      PROA H
ATOM   2299 HD12 LEU P 160     -45.511 -15.589  52.058  1.00  0.00      PROA H
ATOM   2300 HD13 LEU P 160     -43.882 -16.076  52.550  1.00  0.00      PROA H
ATOM   2301  CD2 LEU P 160     -45.559 -17.738  53.806  1.00  0.00      PROA C
ATOM   2302 HD21 LEU P 160     -45.977 -18.293  54.673  1.00  0.00      PROA H
ATOM   2303 HD22 LEU P 160     -44.586 -18.192  53.522  1.00  0.00      PROA H
ATOM   2304 HD23 LEU P 160     -46.136 -17.669  52.859  1.00  0.00      PROA H
ATOM   2305  C   LEU P 160     -44.057 -16.061  57.838  1.00  0.00      PROA C
ATOM   2306  O   LEU P 160     -44.029 -14.900  58.346  1.00  0.00      PROA O
ATOM   2307  N   TYR P 161     -43.187 -17.044  58.166  1.00  0.00      PROA N
ATOM   2308  HN  TYR P 161     -43.217 -17.937  57.724  1.00  0.00      PROA H
ATOM   2309  CA  TYR P 161     -42.132 -16.861  59.251  1.00  0.00      PROA C
ATOM   2310  HA  TYR P 161     -42.215 -15.827  59.552  1.00  0.00      PROA H
ATOM   2311  CB  TYR P 161     -42.400 -17.727  60.530  1.00  0.00      PROA C
ATOM   2312  HB1 TYR P 161     -41.633 -17.455  61.286  1.00  0.00      PROA H
ATOM   2313  HB2 TYR P 161     -42.385 -18.823  60.349  1.00  0.00      PROA H
ATOM   2314  CG  TYR P 161     -43.643 -17.207  61.134  1.00  0.00      PROA C
ATOM   2315  CD1 TYR P 161     -43.568 -15.957  61.751  1.00  0.00      PROA C
ATOM   2316  HD1 TYR P 161     -42.628 -15.426  61.789  1.00  0.00      PROA H
ATOM   2317  CE1 TYR P 161     -44.712 -15.435  62.392  1.00  0.00      PROA C
ATOM   2318  HE1 TYR P 161     -44.648 -14.501  62.930  1.00  0.00      PROA H
ATOM   2319  CZ  TYR P 161     -45.928 -16.072  62.392  1.00  0.00      PROA C
ATOM   2320  OH  TYR P 161     -47.012 -15.460  62.948  1.00  0.00      PROA O
ATOM   2321  HH  TYR P 161     -47.821 -15.973  63.012  1.00  0.00      PROA H
ATOM   2322  CD2 TYR P 161     -44.919 -17.845  61.050  1.00  0.00      PROA C
ATOM   2323  HD2 TYR P 161     -44.970 -18.812  60.573  1.00  0.00      PROA H
ATOM   2324  CE2 TYR P 161     -46.052 -17.272  61.632  1.00  0.00      PROA C
ATOM   2325  HE2 TYR P 161     -46.970 -17.833  61.545  1.00  0.00      PROA H
ATOM   2326  C   TYR P 161     -40.721 -17.063  58.760  1.00  0.00      PROA C
ATOM   2327  O   TYR P 161     -40.420 -17.937  57.981  1.00  0.00      PROA O
ATOM   2328  N   GLY P 162     -39.778 -16.204  59.115  1.00  0.00      PROA N
ATOM   2329  HN  GLY P 162     -40.010 -15.313  59.497  1.00  0.00      PROA H
ATOM   2330  CA  GLY P 162     -38.451 -16.445  58.700  1.00  0.00      PROA C
ATOM   2331  HA1 GLY P 162     -38.648 -16.500  57.640  1.00  0.00      PROA H
ATOM   2332  HA2 GLY P 162     -38.090 -17.360  59.148  1.00  0.00      PROA H
ATOM   2333  C   GLY P 162     -37.549 -15.326  59.150  1.00  0.00      PROA C
ATOM   2334  O   GLY P 162     -37.826 -14.523  60.063  1.00  0.00      PROA O
ATOM   2335  N   PRO P 163     -36.454 -15.311  58.429  1.00  0.00      PROA N
ATOM   2336  CD  PRO P 163     -36.131 -16.445  57.541  1.00  0.00      PROA C
ATOM   2337  HD1 PRO P 163     -36.849 -16.506  56.696  1.00  0.00      PROA H
ATOM   2338  HD2 PRO P 163     -36.045 -17.386  58.125  1.00  0.00      PROA H
ATOM   2339  CA  PRO P 163     -35.293 -14.434  58.666  1.00  0.00      PROA C
ATOM   2340  HA  PRO P 163     -35.075 -14.315  59.717  1.00  0.00      PROA H
ATOM   2341  CB  PRO P 163     -34.098 -15.194  57.962  1.00  0.00      PROA C
ATOM   2342  HB1 PRO P 163     -33.531 -15.885  58.623  1.00  0.00      PROA H
ATOM   2343  HB2 PRO P 163     -33.313 -14.494  57.606  1.00  0.00      PROA H
ATOM   2344  CG  PRO P 163     -34.789 -16.042  56.943  1.00  0.00      PROA C
ATOM   2345  HG1 PRO P 163     -34.954 -15.271  56.160  1.00  0.00      PROA H
ATOM   2346  HG2 PRO P 163     -34.353 -16.934  56.444  1.00  0.00      PROA H
ATOM   2347  C   PRO P 163     -35.513 -13.083  57.905  1.00  0.00      PROA C
ATOM   2348  O   PRO P 163     -36.002 -12.989  56.788  1.00  0.00      PROA O
ATOM   2349  N   GLU P 164     -35.124 -11.933  58.514  1.00  0.00      PROA N
ATOM   2350  HN  GLU P 164     -34.793 -11.922  59.454  1.00  0.00      PROA H
ATOM   2351  CA  GLU P 164     -35.076 -10.593  57.884  1.00  0.00      PROA C
ATOM   2352  HA  GLU P 164     -36.088 -10.362  57.584  1.00  0.00      PROA H
ATOM   2353  CB  GLU P 164     -34.786  -9.541  59.009  1.00  0.00      PROA C
ATOM   2354  HB1 GLU P 164     -33.873  -9.844  59.566  1.00  0.00      PROA H
ATOM   2355  HB2 GLU P 164     -35.565  -9.805  59.755  1.00  0.00      PROA H
ATOM   2356  CG  GLU P 164     -34.600  -8.037  58.729  1.00  0.00      PROA C
ATOM   2357  HG1 GLU P 164     -33.937  -7.644  57.929  1.00  0.00      PROA H
ATOM   2358  HG2 GLU P 164     -34.119  -7.549  59.603  1.00  0.00      PROA H
ATOM   2359  CD  GLU P 164     -35.981  -7.344  58.461  1.00  0.00      PROA C
ATOM   2360  OE1 GLU P 164     -36.386  -6.409  59.122  1.00  0.00      PROA O
ATOM   2361  OE2 GLU P 164     -36.666  -7.760  57.520  1.00  0.00      PROA O
ATOM   2362  C   GLU P 164     -34.260 -10.213  56.644  1.00  0.00      PROA C
ATOM   2363  O   GLU P 164     -33.043 -10.459  56.549  1.00  0.00      PROA O
ATOM   2364  N   GLY P 165     -34.836  -9.541  55.605  1.00  0.00      PROA N
ATOM   2365  HN  GLY P 165     -35.779  -9.242  55.728  1.00  0.00      PROA H
ATOM   2366  CA  GLY P 165     -34.164  -9.319  54.342  1.00  0.00      PROA C
ATOM   2367  HA1 GLY P 165     -33.112  -9.159  54.527  1.00  0.00      PROA H
ATOM   2368  HA2 GLY P 165     -34.580  -8.431  53.891  1.00  0.00      PROA H
ATOM   2369  C   GLY P 165     -34.349 -10.522  53.408  1.00  0.00      PROA C
ATOM   2370  O   GLY P 165     -33.508 -10.678  52.510  1.00  0.00      PROA O
ATOM   2371  N   SER P 166     -35.410 -11.337  53.620  1.00  0.00      PROA N
ATOM   2372  HN  SER P 166     -36.075 -11.172  54.344  1.00  0.00      PROA H
ATOM   2373  CA  SER P 166     -35.610 -12.593  52.884  1.00  0.00      PROA C
ATOM   2374  HA  SER P 166     -35.102 -12.587  51.931  1.00  0.00      PROA H
ATOM   2375  CB  SER P 166     -35.099 -13.895  53.444  1.00  0.00      PROA C
ATOM   2376  HB1 SER P 166     -35.333 -14.825  52.884  1.00  0.00      PROA H
ATOM   2377  HB2 SER P 166     -35.514 -13.951  54.473  1.00  0.00      PROA H
ATOM   2378  OG  SER P 166     -33.694 -13.867  53.648  1.00  0.00      PROA O
ATOM   2379  HG1 SER P 166     -33.210 -13.570  52.874  1.00  0.00      PROA H
ATOM   2380  C   SER P 166     -37.052 -12.926  52.589  1.00  0.00      PROA C
ATOM   2381  O   SER P 166     -37.419 -14.057  52.290  1.00  0.00      PROA O
ATOM   2382  N   ALA P 167     -37.958 -11.914  52.567  1.00  0.00      PROA N
ATOM   2383  HN  ALA P 167     -37.617 -10.986  52.695  1.00  0.00      PROA H
ATOM   2384  CA  ALA P 167     -39.336 -12.205  52.428  1.00  0.00      PROA C
ATOM   2385  HA  ALA P 167     -39.563 -13.114  52.965  1.00  0.00      PROA H
ATOM   2386  CB  ALA P 167     -40.196 -11.005  52.850  1.00  0.00      PROA C
ATOM   2387  HB1 ALA P 167     -40.215 -10.178  52.108  1.00  0.00      PROA H
ATOM   2388  HB2 ALA P 167     -39.728 -10.609  53.777  1.00  0.00      PROA H
ATOM   2389  HB3 ALA P 167     -41.218 -11.325  53.145  1.00  0.00      PROA H
ATOM   2390  C   ALA P 167     -39.801 -12.633  50.985  1.00  0.00      PROA C
ATOM   2391  O   ALA P 167     -40.680 -13.499  50.835  1.00  0.00      PROA O
ATOM   2392  N   ASN P 168     -39.107 -12.056  49.936  1.00  0.00      PROA N
ATOM   2393  HN  ASN P 168     -38.475 -11.307  50.123  1.00  0.00      PROA H
ATOM   2394  CA  ASN P 168     -39.175 -12.560  48.579  1.00  0.00      PROA C
ATOM   2395  HA  ASN P 168     -40.197 -12.441  48.251  1.00  0.00      PROA H
ATOM   2396  CB  ASN P 168     -38.439 -11.776  47.522  1.00  0.00      PROA C
ATOM   2397  HB1 ASN P 168     -37.344 -11.692  47.688  1.00  0.00      PROA H
ATOM   2398  HB2 ASN P 168     -38.932 -10.782  47.466  1.00  0.00      PROA H
ATOM   2399  CG  ASN P 168     -38.756 -12.177  46.053  1.00  0.00      PROA C
ATOM   2400  OD1 ASN P 168     -39.711 -12.861  45.640  1.00  0.00      PROA O
ATOM   2401  ND2 ASN P 168     -38.004 -11.591  45.121  1.00  0.00      PROA N
ATOM   2402 HD21 ASN P 168     -38.176 -11.828  44.165  1.00  0.00      PROA H
ATOM   2403 HD22 ASN P 168     -37.295 -10.971  45.458  1.00  0.00      PROA H
ATOM   2404  C   ASN P 168     -38.846 -14.068  48.465  1.00  0.00      PROA C
ATOM   2405  O   ASN P 168     -39.503 -14.897  47.841  1.00  0.00      PROA O
ATOM   2406  N   GLU P 169     -37.741 -14.450  49.143  1.00  0.00      PROA N
ATOM   2407  HN  GLU P 169     -37.188 -13.778  49.630  1.00  0.00      PROA H
ATOM   2408  CA  GLU P 169     -37.295 -15.860  49.157  1.00  0.00      PROA C
ATOM   2409  HA  GLU P 169     -37.394 -16.234  48.149  1.00  0.00      PROA H
ATOM   2410  CB  GLU P 169     -35.789 -15.895  49.424  1.00  0.00      PROA C
ATOM   2411  HB1 GLU P 169     -35.705 -15.432  50.430  1.00  0.00      PROA H
ATOM   2412  HB2 GLU P 169     -35.294 -15.148  48.768  1.00  0.00      PROA H
ATOM   2413  CG  GLU P 169     -35.204 -17.318  49.148  1.00  0.00      PROA C
ATOM   2414  HG1 GLU P 169     -35.521 -17.800  48.198  1.00  0.00      PROA H
ATOM   2415  HG2 GLU P 169     -35.511 -17.891  50.049  1.00  0.00      PROA H
ATOM   2416  CD  GLU P 169     -33.708 -17.472  49.215  1.00  0.00      PROA C
ATOM   2417  OE1 GLU P 169     -32.976 -16.416  49.442  1.00  0.00      PROA O
ATOM   2418  OE2 GLU P 169     -33.239 -18.631  49.223  1.00  0.00      PROA O
ATOM   2419  C   GLU P 169     -38.139 -16.879  49.987  1.00  0.00      PROA C
ATOM   2420  O   GLU P 169     -38.227 -18.048  49.572  1.00  0.00      PROA O
ATOM   2421  N   VAL P 170     -38.770 -16.499  51.149  1.00  0.00      PROA N
ATOM   2422  HN  VAL P 170     -38.637 -15.602  51.563  1.00  0.00      PROA H
ATOM   2423  CA  VAL P 170     -39.788 -17.303  51.780  1.00  0.00      PROA C
ATOM   2424  HA  VAL P 170     -39.362 -18.287  51.904  1.00  0.00      PROA H
ATOM   2425  CB  VAL P 170     -40.181 -16.741  53.043  1.00  0.00      PROA C
ATOM   2426  HB  VAL P 170     -40.592 -15.714  52.933  1.00  0.00      PROA H
ATOM   2427  CG1 VAL P 170     -41.307 -17.494  53.809  1.00  0.00      PROA C
ATOM   2428 HG11 VAL P 170     -41.018 -18.564  53.886  1.00  0.00      PROA H
ATOM   2429 HG12 VAL P 170     -42.276 -17.476  53.265  1.00  0.00      PROA H
ATOM   2430 HG13 VAL P 170     -41.406 -17.015  54.806  1.00  0.00      PROA H
ATOM   2431  CG2 VAL P 170     -38.947 -16.845  53.876  1.00  0.00      PROA C
ATOM   2432 HG21 VAL P 170     -38.329 -15.998  53.508  1.00  0.00      PROA H
ATOM   2433 HG22 VAL P 170     -38.552 -17.883  53.900  1.00  0.00      PROA H
ATOM   2434 HG23 VAL P 170     -39.200 -16.673  54.944  1.00  0.00      PROA H
ATOM   2435  C   VAL P 170     -40.976 -17.536  50.804  1.00  0.00      PROA C
ATOM   2436  O   VAL P 170     -41.420 -18.644  50.618  1.00  0.00      PROA O
ATOM   2437  N   LEU P 171     -41.505 -16.469  50.099  1.00  0.00      PROA N
ATOM   2438  HN  LEU P 171     -41.060 -15.578  50.121  1.00  0.00      PROA H
ATOM   2439  CA  LEU P 171     -42.618 -16.630  49.142  1.00  0.00      PROA C
ATOM   2440  HA  LEU P 171     -43.417 -17.053  49.732  1.00  0.00      PROA H
ATOM   2441  CB  LEU P 171     -43.000 -15.213  48.739  1.00  0.00      PROA C
ATOM   2442  HB1 LEU P 171     -42.079 -14.744  48.333  1.00  0.00      PROA H
ATOM   2443  HB2 LEU P 171     -43.379 -14.619  49.598  1.00  0.00      PROA H
ATOM   2444  CG  LEU P 171     -43.893 -15.005  47.534  1.00  0.00      PROA C
ATOM   2445  HG  LEU P 171     -43.486 -15.596  46.686  1.00  0.00      PROA H
ATOM   2446  CD1 LEU P 171     -45.286 -15.500  47.666  1.00  0.00      PROA C
ATOM   2447 HD11 LEU P 171     -45.186 -16.598  47.803  1.00  0.00      PROA H
ATOM   2448 HD12 LEU P 171     -46.003 -15.197  46.874  1.00  0.00      PROA H
ATOM   2449 HD13 LEU P 171     -45.641 -15.150  48.659  1.00  0.00      PROA H
ATOM   2450  CD2 LEU P 171     -43.931 -13.573  47.137  1.00  0.00      PROA C
ATOM   2451 HD21 LEU P 171     -42.936 -13.356  46.693  1.00  0.00      PROA H
ATOM   2452 HD22 LEU P 171     -44.217 -12.886  47.962  1.00  0.00      PROA H
ATOM   2453 HD23 LEU P 171     -44.456 -13.374  46.179  1.00  0.00      PROA H
ATOM   2454  C   LEU P 171     -42.295 -17.556  47.980  1.00  0.00      PROA C
ATOM   2455  O   LEU P 171     -43.126 -18.337  47.524  1.00  0.00      PROA O
ATOM   2456  N   GLN P 172     -41.028 -17.431  47.471  1.00  0.00      PROA N
ATOM   2457  HN  GLN P 172     -40.447 -16.698  47.816  1.00  0.00      PROA H
ATOM   2458  CA  GLN P 172     -40.369 -18.164  46.392  1.00  0.00      PROA C
ATOM   2459  HA  GLN P 172     -41.050 -18.111  45.556  1.00  0.00      PROA H
ATOM   2460  CB  GLN P 172     -38.972 -17.701  45.999  1.00  0.00      PROA C
ATOM   2461  HB1 GLN P 172     -38.429 -18.494  45.442  1.00  0.00      PROA H
ATOM   2462  HB2 GLN P 172     -38.466 -17.451  46.956  1.00  0.00      PROA H
ATOM   2463  CG  GLN P 172     -38.978 -16.460  45.061  1.00  0.00      PROA C
ATOM   2464  HG1 GLN P 172     -37.952 -16.059  44.917  1.00  0.00      PROA H
ATOM   2465  HG2 GLN P 172     -39.633 -15.700  45.539  1.00  0.00      PROA H
ATOM   2466  CD  GLN P 172     -39.603 -16.636  43.666  1.00  0.00      PROA C
ATOM   2467  OE1 GLN P 172     -40.840 -16.729  43.522  1.00  0.00      PROA O
ATOM   2468  NE2 GLN P 172     -38.843 -16.649  42.585  1.00  0.00      PROA N
ATOM   2469 HE21 GLN P 172     -39.345 -16.771  41.728  1.00  0.00      PROA H
ATOM   2470 HE22 GLN P 172     -37.852 -16.776  42.625  1.00  0.00      PROA H
ATOM   2471  C   GLN P 172     -40.381 -19.598  46.673  1.00  0.00      PROA C
ATOM   2472  O   GLN P 172     -40.736 -20.470  45.855  1.00  0.00      PROA O
ATOM   2473  N   GLY P 173     -40.114 -19.992  47.960  1.00  0.00      PROA N
ATOM   2474  HN  GLY P 173     -40.083 -19.200  48.565  1.00  0.00      PROA H
ATOM   2475  CA  GLY P 173     -40.005 -21.393  48.457  1.00  0.00      PROA C
ATOM   2476  HA1 GLY P 173     -39.492 -21.312  49.403  1.00  0.00      PROA H
ATOM   2477  HA2 GLY P 173     -39.510 -21.923  47.656  1.00  0.00      PROA H
ATOM   2478  C   GLY P 173     -41.401 -21.883  48.739  1.00  0.00      PROA C
ATOM   2479  O   GLY P 173     -41.774 -23.032  48.509  1.00  0.00      PROA O
ATOM   2480  N   TYR P 174     -42.249 -20.960  49.256  1.00  0.00      PROA N
ATOM   2481  HN  TYR P 174     -41.981 -20.057  49.581  1.00  0.00      PROA H
ATOM   2482  CA  TYR P 174     -43.716 -21.131  49.570  1.00  0.00      PROA C
ATOM   2483  HA  TYR P 174     -43.845 -22.067  50.092  1.00  0.00      PROA H
ATOM   2484  CB  TYR P 174     -44.293 -20.019  50.619  1.00  0.00      PROA C
ATOM   2485  HB1 TYR P 174     -43.837 -19.021  50.448  1.00  0.00      PROA H
ATOM   2486  HB2 TYR P 174     -44.055 -20.397  51.636  1.00  0.00      PROA H
ATOM   2487  CG  TYR P 174     -45.804 -19.704  50.552  1.00  0.00      PROA C
ATOM   2488  CD1 TYR P 174     -46.610 -20.339  51.594  1.00  0.00      PROA C
ATOM   2489  HD1 TYR P 174     -46.120 -21.093  52.191  1.00  0.00      PROA H
ATOM   2490  CE1 TYR P 174     -48.001 -20.035  51.589  1.00  0.00      PROA C
ATOM   2491  HE1 TYR P 174     -48.604 -20.305  52.444  1.00  0.00      PROA H
ATOM   2492  CZ  TYR P 174     -48.518 -19.023  50.767  1.00  0.00      PROA C
ATOM   2493  OH  TYR P 174     -49.744 -18.490  50.927  1.00  0.00      PROA O
ATOM   2494  HH  TYR P 174     -50.231 -19.152  51.424  1.00  0.00      PROA H
ATOM   2495  CD2 TYR P 174     -46.404 -18.777  49.724  1.00  0.00      PROA C
ATOM   2496  HD2 TYR P 174     -45.744 -18.186  49.106  1.00  0.00      PROA H
ATOM   2497  CE2 TYR P 174     -47.739 -18.413  49.839  1.00  0.00      PROA C
ATOM   2498  HE2 TYR P 174     -48.183 -17.608  49.273  1.00  0.00      PROA H
ATOM   2499  C   TYR P 174     -44.513 -21.482  48.341  1.00  0.00      PROA C
ATOM   2500  O   TYR P 174     -45.294 -22.445  48.364  1.00  0.00      PROA O
ATOM   2501  N   ARG P 175     -44.198 -20.800  47.225  1.00  0.00      PROA N
ATOM   2502  HN  ARG P 175     -43.595 -20.008  47.282  1.00  0.00      PROA H
ATOM   2503  CA  ARG P 175     -44.581 -21.217  45.812  1.00  0.00      PROA C
ATOM   2504  HA  ARG P 175     -45.631 -21.001  45.680  1.00  0.00      PROA H
ATOM   2505  CB  ARG P 175     -43.940 -20.210  44.868  1.00  0.00      PROA C
ATOM   2506  HB1 ARG P 175     -43.888 -20.635  43.843  1.00  0.00      PROA H
ATOM   2507  HB2 ARG P 175     -42.886 -20.057  45.184  1.00  0.00      PROA H
ATOM   2508  CG  ARG P 175     -44.576 -18.815  44.834  1.00  0.00      PROA C
ATOM   2509  HG1 ARG P 175     -44.932 -18.478  45.831  1.00  0.00      PROA H
ATOM   2510  HG2 ARG P 175     -45.510 -18.961  44.250  1.00  0.00      PROA H
ATOM   2511  CD  ARG P 175     -43.788 -17.708  44.139  1.00  0.00      PROA C
ATOM   2512  HD1 ARG P 175     -43.379 -18.042  43.161  1.00  0.00      PROA H
ATOM   2513  HD2 ARG P 175     -42.917 -17.515  44.801  1.00  0.00      PROA H
ATOM   2514  NE  ARG P 175     -44.701 -16.537  43.903  1.00  0.00      PROA N
ATOM   2515  HE  ARG P 175     -45.668 -16.793  43.876  1.00  0.00      PROA H
ATOM   2516  CZ  ARG P 175     -44.404 -15.271  43.763  1.00  0.00      PROA C
ATOM   2517  NH1 ARG P 175     -43.090 -14.925  43.557  1.00  0.00      PROA N
ATOM   2518 HH11 ARG P 175     -42.362 -15.610  43.529  1.00  0.00      PROA H
ATOM   2519 HH12 ARG P 175     -42.806 -13.974  43.438  1.00  0.00      PROA H
ATOM   2520  NH2 ARG P 175     -45.345 -14.406  43.668  1.00  0.00      PROA N
ATOM   2521 HH21 ARG P 175     -45.161 -13.454  43.425  1.00  0.00      PROA H
ATOM   2522 HH22 ARG P 175     -46.262 -14.647  43.987  1.00  0.00      PROA H
ATOM   2523  C   ARG P 175     -44.253 -22.682  45.424  1.00  0.00      PROA C
ATOM   2524  O   ARG P 175     -45.116 -23.369  44.909  1.00  0.00      PROA O
ATOM   2525  N   GLU P 176     -43.071 -23.170  45.606  1.00  0.00      PROA N
ATOM   2526  HN  GLU P 176     -42.397 -22.623  46.096  1.00  0.00      PROA H
ATOM   2527  CA  GLU P 176     -42.686 -24.643  45.492  1.00  0.00      PROA C
ATOM   2528  HA  GLU P 176     -43.024 -25.029  44.541  1.00  0.00      PROA H
ATOM   2529  CB  GLU P 176     -41.156 -24.781  45.339  1.00  0.00      PROA C
ATOM   2530  HB1 GLU P 176     -40.685 -24.092  46.072  1.00  0.00      PROA H
ATOM   2531  HB2 GLU P 176     -40.778 -24.405  44.364  1.00  0.00      PROA H
ATOM   2532  CG  GLU P 176     -40.484 -26.186  45.548  1.00  0.00      PROA C
ATOM   2533  HG1 GLU P 176     -41.080 -26.926  44.973  1.00  0.00      PROA H
ATOM   2534  HG2 GLU P 176     -40.431 -26.492  46.614  1.00  0.00      PROA H
ATOM   2535  CD  GLU P 176     -39.005 -26.108  45.197  1.00  0.00      PROA C
ATOM   2536  OE1 GLU P 176     -38.320 -25.079  45.478  1.00  0.00      PROA O
ATOM   2537  OE2 GLU P 176     -38.495 -27.131  44.603  1.00  0.00      PROA O
ATOM   2538  C   GLU P 176     -43.380 -25.602  46.526  1.00  0.00      PROA C
ATOM   2539  O   GLU P 176     -43.902 -26.728  46.186  1.00  0.00      PROA O
ATOM   2540  N   MET P 177     -43.533 -25.140  47.793  1.00  0.00      PROA N
ATOM   2541  HN  MET P 177     -42.877 -24.471  48.132  1.00  0.00      PROA H
ATOM   2542  CA  MET P 177     -44.394 -25.814  48.773  1.00  0.00      PROA C
ATOM   2543  HA  MET P 177     -43.957 -26.796  48.885  1.00  0.00      PROA H
ATOM   2544  CB  MET P 177     -44.220 -25.339  50.177  1.00  0.00      PROA C
ATOM   2545  HB1 MET P 177     -44.805 -26.001  50.851  1.00  0.00      PROA H
ATOM   2546  HB2 MET P 177     -44.626 -24.305  50.155  1.00  0.00      PROA H
ATOM   2547  CG  MET P 177     -42.693 -25.444  50.677  1.00  0.00      PROA C
ATOM   2548  HG1 MET P 177     -42.675 -24.984  51.688  1.00  0.00      PROA H
ATOM   2549  HG2 MET P 177     -42.014 -24.822  50.055  1.00  0.00      PROA H
ATOM   2550  SD  MET P 177     -42.013 -27.084  50.873  1.00  0.00      PROA S
ATOM   2551  CE  MET P 177     -40.328 -26.526  50.836  1.00  0.00      PROA C
ATOM   2552  HE1 MET P 177     -40.113 -25.565  51.351  1.00  0.00      PROA H
ATOM   2553  HE2 MET P 177     -40.109 -26.438  49.750  1.00  0.00      PROA H
ATOM   2554  HE3 MET P 177     -39.659 -27.275  51.311  1.00  0.00      PROA H
ATOM   2555  C   MET P 177     -45.777 -25.991  48.264  1.00  0.00      PROA C
ATOM   2556  O   MET P 177     -46.422 -27.070  48.208  1.00  0.00      PROA O
ATOM   2557  N   GLY P 178     -46.335 -24.822  47.961  1.00  0.00      PROA N
ATOM   2558  HN  GLY P 178     -45.680 -24.078  48.063  1.00  0.00      PROA H
ATOM   2559  CA  GLY P 178     -47.799 -24.413  47.788  1.00  0.00      PROA C
ATOM   2560  HA1 GLY P 178     -47.815 -23.363  47.537  1.00  0.00      PROA H
ATOM   2561  HA2 GLY P 178     -48.294 -24.626  48.724  1.00  0.00      PROA H
ATOM   2562  C   GLY P 178     -48.390 -25.277  46.721  1.00  0.00      PROA C
ATOM   2563  O   GLY P 178     -49.361 -26.000  46.903  1.00  0.00      PROA O
ATOM   2564  N   GLN P 179     -47.827 -25.260  45.505  1.00  0.00      PROA N
ATOM   2565  HN  GLN P 179     -47.051 -24.651  45.358  1.00  0.00      PROA H
ATOM   2566  CA  GLN P 179     -48.278 -26.036  44.402  1.00  0.00      PROA C
ATOM   2567  HA  GLN P 179     -49.309 -25.827  44.158  1.00  0.00      PROA H
ATOM   2568  CB  GLN P 179     -47.644 -25.540  43.065  1.00  0.00      PROA C
ATOM   2569  HB1 GLN P 179     -48.000 -26.136  42.198  1.00  0.00      PROA H
ATOM   2570  HB2 GLN P 179     -46.553 -25.753  43.056  1.00  0.00      PROA H
ATOM   2571  CG  GLN P 179     -48.030 -24.044  42.632  1.00  0.00      PROA C
ATOM   2572  HG1 GLN P 179     -47.951 -23.947  41.528  1.00  0.00      PROA H
ATOM   2573  HG2 GLN P 179     -47.211 -23.373  42.970  1.00  0.00      PROA H
ATOM   2574  CD  GLN P 179     -49.382 -23.541  43.071  1.00  0.00      PROA C
ATOM   2575  OE1 GLN P 179     -50.393 -24.088  42.732  1.00  0.00      PROA O
ATOM   2576  NE2 GLN P 179     -49.349 -22.521  43.967  1.00  0.00      PROA N
ATOM   2577 HE21 GLN P 179     -48.433 -22.273  44.283  1.00  0.00      PROA H
ATOM   2578 HE22 GLN P 179     -50.215 -22.105  44.244  1.00  0.00      PROA H
ATOM   2579  C   GLN P 179     -48.066 -27.530  44.582  1.00  0.00      PROA C
ATOM   2580  O   GLN P 179     -48.960 -28.302  44.237  1.00  0.00      PROA O
ATOM   2581  N   MET P 180     -46.922 -27.976  45.127  1.00  0.00      PROA N
ATOM   2582  HN  MET P 180     -46.217 -27.327  45.400  1.00  0.00      PROA H
ATOM   2583  CA  MET P 180     -46.676 -29.367  45.497  1.00  0.00      PROA C
ATOM   2584  HA  MET P 180     -46.727 -29.922  44.572  1.00  0.00      PROA H
ATOM   2585  CB  MET P 180     -45.117 -29.645  45.977  1.00  0.00      PROA C
ATOM   2586  HB1 MET P 180     -44.902 -28.945  46.813  1.00  0.00      PROA H
ATOM   2587  HB2 MET P 180     -44.541 -29.162  45.159  1.00  0.00      PROA H
ATOM   2588  CG  MET P 180     -44.745 -31.003  46.370  1.00  0.00      PROA C
ATOM   2589  HG1 MET P 180     -45.505 -31.367  47.094  1.00  0.00      PROA H
ATOM   2590  HG2 MET P 180     -43.866 -30.868  47.036  1.00  0.00      PROA H
ATOM   2591  SD  MET P 180     -44.535 -32.236  44.986  1.00  0.00      PROA S
ATOM   2592  CE  MET P 180     -44.386 -33.861  45.904  1.00  0.00      PROA C
ATOM   2593  HE1 MET P 180     -43.673 -33.852  46.756  1.00  0.00      PROA H
ATOM   2594  HE2 MET P 180     -44.075 -34.558  45.098  1.00  0.00      PROA H
ATOM   2595  HE3 MET P 180     -45.338 -34.186  46.376  1.00  0.00      PROA H
ATOM   2596  C   MET P 180     -47.807 -29.960  46.326  1.00  0.00      PROA C
ATOM   2597  O   MET P 180     -48.452 -30.978  46.064  1.00  0.00      PROA O
ATOM   2598  N   LEU P 181     -48.129 -29.278  47.401  1.00  0.00      PROA N
ATOM   2599  HN  LEU P 181     -47.486 -28.589  47.729  1.00  0.00      PROA H
ATOM   2600  CA  LEU P 181     -49.330 -29.612  48.221  1.00  0.00      PROA C
ATOM   2601  HA  LEU P 181     -49.385 -30.686  48.318  1.00  0.00      PROA H
ATOM   2602  CB  LEU P 181     -48.991 -29.033  49.647  1.00  0.00      PROA C
ATOM   2603  HB1 LEU P 181     -49.969 -29.006  50.173  1.00  0.00      PROA H
ATOM   2604  HB2 LEU P 181     -48.592 -28.004  49.516  1.00  0.00      PROA H
ATOM   2605  CG  LEU P 181     -47.970 -29.778  50.483  1.00  0.00      PROA C
ATOM   2606  HG  LEU P 181     -46.980 -29.792  49.980  1.00  0.00      PROA H
ATOM   2607  CD1 LEU P 181     -48.014 -29.174  51.865  1.00  0.00      PROA C
ATOM   2608 HD11 LEU P 181     -49.013 -28.795  52.170  1.00  0.00      PROA H
ATOM   2609 HD12 LEU P 181     -47.382 -28.260  51.865  1.00  0.00      PROA H
ATOM   2610 HD13 LEU P 181     -47.585 -29.819  52.662  1.00  0.00      PROA H
ATOM   2611  CD2 LEU P 181     -48.346 -31.241  50.487  1.00  0.00      PROA C
ATOM   2612 HD21 LEU P 181     -47.771 -31.791  51.262  1.00  0.00      PROA H
ATOM   2613 HD22 LEU P 181     -48.260 -31.646  49.456  1.00  0.00      PROA H
ATOM   2614 HD23 LEU P 181     -49.371 -31.490  50.836  1.00  0.00      PROA H
ATOM   2615  C   LEU P 181     -50.693 -29.326  47.733  1.00  0.00      PROA C
ATOM   2616  O   LEU P 181     -51.631 -29.979  48.175  1.00  0.00      PROA O
ATOM   2617  N   ALA P 182     -50.873 -28.426  46.754  1.00  0.00      PROA N
ATOM   2618  HN  ALA P 182     -50.068 -27.964  46.392  1.00  0.00      PROA H
ATOM   2619  CA  ALA P 182     -52.117 -28.111  46.141  1.00  0.00      PROA C
ATOM   2620  HA  ALA P 182     -52.802 -28.007  46.970  1.00  0.00      PROA H
ATOM   2621  CB  ALA P 182     -52.041 -26.692  45.459  1.00  0.00      PROA C
ATOM   2622  HB1 ALA P 182     -53.049 -26.444  45.063  1.00  0.00      PROA H
ATOM   2623  HB2 ALA P 182     -51.309 -26.717  44.623  1.00  0.00      PROA H
ATOM   2624  HB3 ALA P 182     -51.787 -25.876  46.169  1.00  0.00      PROA H
ATOM   2625  C   ALA P 182     -52.544 -29.112  45.118  1.00  0.00      PROA C
ATOM   2626  O   ALA P 182     -53.700 -29.437  44.844  1.00  0.00      PROA O
ATOM   2627  N   LYS P 183     -51.582 -29.813  44.478  1.00  0.00      PROA N
ATOM   2628  HN  LYS P 183     -50.664 -29.478  44.673  1.00  0.00      PROA H
ATOM   2629  CA  LYS P 183     -51.910 -30.792  43.432  1.00  0.00      PROA C
ATOM   2630  HA  LYS P 183     -52.561 -30.281  42.738  1.00  0.00      PROA H
ATOM   2631  CB  LYS P 183     -50.729 -31.276  42.615  1.00  0.00      PROA C
ATOM   2632  HB1 LYS P 183     -50.879 -32.194  42.008  1.00  0.00      PROA H
ATOM   2633  HB2 LYS P 183     -49.916 -31.490  43.341  1.00  0.00      PROA H
ATOM   2634  CG  LYS P 183     -50.222 -30.194  41.710  1.00  0.00      PROA C
ATOM   2635  HG1 LYS P 183     -50.121 -29.160  42.102  1.00  0.00      PROA H
ATOM   2636  HG2 LYS P 183     -50.764 -30.084  40.746  1.00  0.00      PROA H
ATOM   2637  CD  LYS P 183     -48.690 -30.329  41.387  1.00  0.00      PROA C
ATOM   2638  HD1 LYS P 183     -48.632 -31.255  40.776  1.00  0.00      PROA H
ATOM   2639  HD2 LYS P 183     -48.197 -30.321  42.382  1.00  0.00      PROA H
ATOM   2640  CE  LYS P 183     -47.973 -29.208  40.568  1.00  0.00      PROA C
ATOM   2641  HE1 LYS P 183     -46.972 -29.466  40.160  1.00  0.00      PROA H
ATOM   2642  HE2 LYS P 183     -47.832 -28.330  41.235  1.00  0.00      PROA H
ATOM   2643  NZ  LYS P 183     -48.704 -28.759  39.378  1.00  0.00      PROA N
ATOM   2644  HZ1 LYS P 183     -48.348 -27.858  39.000  1.00  0.00      PROA H
ATOM   2645  HZ2 LYS P 183     -49.686 -28.608  39.685  1.00  0.00      PROA H
ATOM   2646  HZ3 LYS P 183     -48.724 -29.427  38.581  1.00  0.00      PROA H
ATOM   2647  C   LYS P 183     -52.654 -32.066  43.940  1.00  0.00      PROA C
ATOM   2648  O   LYS P 183     -53.316 -32.739  43.174  1.00  0.00      PROA O
ATOM   2649  N   ASP P 184     -52.522 -32.340  45.254  1.00  0.00      PROA N
ATOM   2650  HN  ASP P 184     -52.110 -31.657  45.852  1.00  0.00      PROA H
ATOM   2651  CA  ASP P 184     -53.118 -33.362  46.100  1.00  0.00      PROA C
ATOM   2652  HA  ASP P 184     -53.649 -34.011  45.420  1.00  0.00      PROA H
ATOM   2653  CB  ASP P 184     -52.038 -34.208  46.913  1.00  0.00      PROA C
ATOM   2654  HB1 ASP P 184     -52.457 -34.639  47.847  1.00  0.00      PROA H
ATOM   2655  HB2 ASP P 184     -51.165 -33.684  47.359  1.00  0.00      PROA H
ATOM   2656  CG  ASP P 184     -51.529 -35.300  45.977  1.00  0.00      PROA C
ATOM   2657  OD1 ASP P 184     -52.395 -36.112  45.572  1.00  0.00      PROA O
ATOM   2658  OD2 ASP P 184     -50.349 -35.267  45.670  1.00  0.00      PROA O
ATOM   2659  C   ASP P 184     -54.150 -32.702  47.032  1.00  0.00      PROA C
ATOM   2660  O   ASP P 184     -54.837 -33.340  47.836  1.00  0.00      PROA O
ATOM   2661  N   ARG P 185     -54.287 -31.323  46.874  1.00  0.00      PROA N
ATOM   2662  HN  ARG P 185     -53.755 -30.902  46.143  1.00  0.00      PROA H
ATOM   2663  CA  ARG P 185     -55.477 -30.543  47.403  1.00  0.00      PROA C
ATOM   2664  HA  ARG P 185     -55.309 -29.723  46.721  1.00  0.00      PROA H
ATOM   2665  CB  ARG P 185     -56.916 -31.060  47.100  1.00  0.00      PROA C
ATOM   2666  HB1 ARG P 185     -57.664 -30.423  47.620  1.00  0.00      PROA H
ATOM   2667  HB2 ARG P 185     -57.050 -32.133  47.354  1.00  0.00      PROA H
ATOM   2668  CG  ARG P 185     -57.143 -30.940  45.560  1.00  0.00      PROA C
ATOM   2669  HG1 ARG P 185     -58.107 -31.478  45.436  1.00  0.00      PROA H
ATOM   2670  HG2 ARG P 185     -56.393 -31.506  44.968  1.00  0.00      PROA H
ATOM   2671  CD  ARG P 185     -57.282 -29.517  45.067  1.00  0.00      PROA C
ATOM   2672  HD1 ARG P 185     -56.300 -29.026  45.237  1.00  0.00      PROA H
ATOM   2673  HD2 ARG P 185     -58.083 -29.003  45.641  1.00  0.00      PROA H
ATOM   2674  NE  ARG P 185     -57.567 -29.587  43.614  1.00  0.00      PROA N
ATOM   2675  HE  ARG P 185     -58.513 -29.457  43.318  1.00  0.00      PROA H
ATOM   2676  CZ  ARG P 185     -56.669 -29.656  42.669  1.00  0.00      PROA C
ATOM   2677  NH1 ARG P 185     -55.353 -29.812  42.859  1.00  0.00      PROA N
ATOM   2678 HH11 ARG P 185     -55.044 -29.589  43.783  1.00  0.00      PROA H
ATOM   2679 HH12 ARG P 185     -54.794 -29.719  42.034  1.00  0.00      PROA H
ATOM   2680  NH2 ARG P 185     -57.100 -29.740  41.425  1.00  0.00      PROA N
ATOM   2681 HH21 ARG P 185     -58.078 -29.822  41.233  1.00  0.00      PROA H
ATOM   2682 HH22 ARG P 185     -56.497 -30.185  40.763  1.00  0.00      PROA H
ATOM   2683  C   ARG P 185     -55.440 -29.965  48.824  1.00  0.00      PROA C
ATOM   2684  O   ARG P 185     -56.436 -29.859  49.531  1.00  0.00      PROA O
ATOM   2685  N   PHE P 186     -54.255 -29.595  49.296  1.00  0.00      PROA N
ATOM   2686  HN  PHE P 186     -53.435 -29.645  48.730  1.00  0.00      PROA H
ATOM   2687  CA  PHE P 186     -54.040 -29.220  50.661  1.00  0.00      PROA C
ATOM   2688  HA  PHE P 186     -54.922 -29.308  51.277  1.00  0.00      PROA H
ATOM   2689  CB  PHE P 186     -52.895 -30.090  51.299  1.00  0.00      PROA C
ATOM   2690  HB1 PHE P 186     -52.627 -29.656  52.286  1.00  0.00      PROA H
ATOM   2691  HB2 PHE P 186     -51.974 -30.130  50.678  1.00  0.00      PROA H
ATOM   2692  CG  PHE P 186     -53.244 -31.528  51.517  1.00  0.00      PROA C
ATOM   2693  CD1 PHE P 186     -53.148 -32.445  50.421  1.00  0.00      PROA C
ATOM   2694  HD1 PHE P 186     -52.770 -32.069  49.482  1.00  0.00      PROA H
ATOM   2695  CE1 PHE P 186     -53.394 -33.785  50.551  1.00  0.00      PROA C
ATOM   2696  HE1 PHE P 186     -53.341 -34.487  49.732  1.00  0.00      PROA H
ATOM   2697  CZ  PHE P 186     -53.710 -34.227  51.795  1.00  0.00      PROA C
ATOM   2698  HZ  PHE P 186     -53.777 -35.296  51.932  1.00  0.00      PROA H
ATOM   2699  CD2 PHE P 186     -53.574 -32.066  52.798  1.00  0.00      PROA C
ATOM   2700  HD2 PHE P 186     -53.574 -31.404  53.651  1.00  0.00      PROA H
ATOM   2701  CE2 PHE P 186     -53.824 -33.405  52.884  1.00  0.00      PROA C
ATOM   2702  HE2 PHE P 186     -54.018 -33.829  53.859  1.00  0.00      PROA H
ATOM   2703  C   PHE P 186     -53.643 -27.804  50.691  1.00  0.00      PROA C
ATOM   2704  O   PHE P 186     -52.908 -27.383  49.865  1.00  0.00      PROA O
ATOM   2705  N   THR P 187     -54.113 -27.012  51.630  1.00  0.00      PROA N
ATOM   2706  HN  THR P 187     -54.769 -27.299  52.323  1.00  0.00      PROA H
ATOM   2707  CA  THR P 187     -53.732 -25.608  51.689  1.00  0.00      PROA C
ATOM   2708  HA  THR P 187     -53.098 -25.244  50.893  1.00  0.00      PROA H
ATOM   2709  CB  THR P 187     -54.976 -24.682  51.526  1.00  0.00      PROA C
ATOM   2710  HB  THR P 187     -55.844 -25.176  52.014  1.00  0.00      PROA H
ATOM   2711  OG1 THR P 187     -55.299 -24.582  50.132  1.00  0.00      PROA O
ATOM   2712  HG1 THR P 187     -55.925 -25.260  49.869  1.00  0.00      PROA H
ATOM   2713  CG2 THR P 187     -54.747 -23.241  52.078  1.00  0.00      PROA C
ATOM   2714 HG21 THR P 187     -55.660 -22.636  51.890  1.00  0.00      PROA H
ATOM   2715 HG22 THR P 187     -53.930 -22.718  51.537  1.00  0.00      PROA H
ATOM   2716 HG23 THR P 187     -54.583 -23.132  53.172  1.00  0.00      PROA H
ATOM   2717  C   THR P 187     -52.943 -25.314  52.958  1.00  0.00      PROA C
ATOM   2718  O   THR P 187     -53.216 -25.786  54.026  1.00  0.00      PROA O
ATOM   2719  N   LEU P 188     -51.820 -24.624  52.724  1.00  0.00      PROA N
ATOM   2720  HN  LEU P 188     -51.483 -24.335  51.831  1.00  0.00      PROA H
ATOM   2721  CA  LEU P 188     -50.986 -24.158  53.807  1.00  0.00      PROA C
ATOM   2722  HA  LEU P 188     -50.951 -24.917  54.574  1.00  0.00      PROA H
ATOM   2723  CB  LEU P 188     -49.615 -23.687  53.229  1.00  0.00      PROA C
ATOM   2724  HB1 LEU P 188     -48.904 -23.589  54.078  1.00  0.00      PROA H
ATOM   2725  HB2 LEU P 188     -49.600 -22.687  52.746  1.00  0.00      PROA H
ATOM   2726  CG  LEU P 188     -49.047 -24.581  52.032  1.00  0.00      PROA C
ATOM   2727  HG  LEU P 188     -49.635 -24.429  51.102  1.00  0.00      PROA H
ATOM   2728  CD1 LEU P 188     -47.551 -24.140  51.615  1.00  0.00      PROA C
ATOM   2729 HD11 LEU P 188     -46.858 -24.335  52.461  1.00  0.00      PROA H
ATOM   2730 HD12 LEU P 188     -47.522 -23.093  51.245  1.00  0.00      PROA H
ATOM   2731 HD13 LEU P 188     -47.251 -24.809  50.780  1.00  0.00      PROA H
ATOM   2732  CD2 LEU P 188     -48.975 -26.004  52.465  1.00  0.00      PROA C
ATOM   2733 HD21 LEU P 188     -48.595 -26.527  51.561  1.00  0.00      PROA H
ATOM   2734 HD22 LEU P 188     -49.983 -26.339  52.789  1.00  0.00      PROA H
ATOM   2735 HD23 LEU P 188     -48.183 -26.265  53.198  1.00  0.00      PROA H
ATOM   2736  C   LEU P 188     -51.624 -22.916  54.598  1.00  0.00      PROA C
ATOM   2737  O   LEU P 188     -51.913 -21.909  54.024  1.00  0.00      PROA O
ATOM   2738  N   LYS P 189     -51.801 -22.887  55.896  1.00  0.00      PROA N
ATOM   2739  HN  LYS P 189     -51.630 -23.688  56.465  1.00  0.00      PROA H
ATOM   2740  CA  LYS P 189     -52.106 -21.553  56.571  1.00  0.00      PROA C
ATOM   2741  HA  LYS P 189     -52.706 -20.974  55.885  1.00  0.00      PROA H
ATOM   2742  CB  LYS P 189     -53.035 -21.794  57.744  1.00  0.00      PROA C
ATOM   2743  HB1 LYS P 189     -53.814 -22.553  57.516  1.00  0.00      PROA H
ATOM   2744  HB2 LYS P 189     -53.616 -20.908  58.077  1.00  0.00      PROA H
ATOM   2745  CG  LYS P 189     -52.458 -22.361  59.146  1.00  0.00      PROA C
ATOM   2746  HG1 LYS P 189     -51.644 -21.755  59.600  1.00  0.00      PROA H
ATOM   2747  HG2 LYS P 189     -52.031 -23.373  58.977  1.00  0.00      PROA H
ATOM   2748  CD  LYS P 189     -53.475 -22.452  60.297  1.00  0.00      PROA C
ATOM   2749  HD1 LYS P 189     -54.221 -23.197  59.946  1.00  0.00      PROA H
ATOM   2750  HD2 LYS P 189     -53.870 -21.414  60.331  1.00  0.00      PROA H
ATOM   2751  CE  LYS P 189     -52.876 -23.020  61.551  1.00  0.00      PROA C
ATOM   2752  HE1 LYS P 189     -51.870 -22.569  61.690  1.00  0.00      PROA H
ATOM   2753  HE2 LYS P 189     -52.777 -24.122  61.446  1.00  0.00      PROA H
ATOM   2754  NZ  LYS P 189     -53.717 -22.856  62.844  1.00  0.00      PROA N
ATOM   2755  HZ1 LYS P 189     -54.427 -22.116  62.673  1.00  0.00      PROA H
ATOM   2756  HZ2 LYS P 189     -53.250 -22.469  63.689  1.00  0.00      PROA H
ATOM   2757  HZ3 LYS P 189     -54.292 -23.685  63.097  1.00  0.00      PROA H
ATOM   2758  C   LYS P 189     -50.849 -20.830  56.980  1.00  0.00      PROA C
ATOM   2759  O   LYS P 189     -50.894 -19.609  57.172  1.00  0.00      PROA O
ATOM   2760  N   GLU P 190     -49.699 -21.555  57.205  1.00  0.00      PROA N
ATOM   2761  HN  GLU P 190     -49.708 -22.545  57.087  1.00  0.00      PROA H
ATOM   2762  CA  GLU P 190     -48.521 -20.962  57.834  1.00  0.00      PROA C
ATOM   2763  HA  GLU P 190     -48.493 -19.902  57.630  1.00  0.00      PROA H
ATOM   2764  CB  GLU P 190     -48.435 -21.323  59.339  1.00  0.00      PROA C
ATOM   2765  HB1 GLU P 190     -48.295 -22.421  59.434  1.00  0.00      PROA H
ATOM   2766  HB2 GLU P 190     -49.415 -21.015  59.761  1.00  0.00      PROA H
ATOM   2767  CG  GLU P 190     -47.353 -20.492  60.004  1.00  0.00      PROA C
ATOM   2768  HG1 GLU P 190     -47.603 -19.425  59.821  1.00  0.00      PROA H
ATOM   2769  HG2 GLU P 190     -46.379 -20.765  59.546  1.00  0.00      PROA H
ATOM   2770  CD  GLU P 190     -47.231 -20.688  61.453  1.00  0.00      PROA C
ATOM   2771  OE1 GLU P 190     -48.076 -20.296  62.256  1.00  0.00      PROA O
ATOM   2772  OE2 GLU P 190     -46.262 -21.403  61.922  1.00  0.00      PROA O
ATOM   2773  C   GLU P 190     -47.349 -21.594  57.143  1.00  0.00      PROA C
ATOM   2774  O   GLU P 190     -47.429 -22.790  56.937  1.00  0.00      PROA O
ATOM   2775  N   ALA P 191     -46.316 -20.885  56.833  1.00  0.00      PROA N
ATOM   2776  HN  ALA P 191     -46.037 -19.931  56.906  1.00  0.00      PROA H
ATOM   2777  CA  ALA P 191     -45.195 -21.650  56.205  1.00  0.00      PROA C
ATOM   2778  HA  ALA P 191     -45.034 -22.627  56.635  1.00  0.00      PROA H
ATOM   2779  CB  ALA P 191     -45.279 -21.569  54.661  1.00  0.00      PROA C
ATOM   2780  HB1 ALA P 191     -45.251 -20.499  54.364  1.00  0.00      PROA H
ATOM   2781  HB2 ALA P 191     -46.220 -22.021  54.282  1.00  0.00      PROA H
ATOM   2782  HB3 ALA P 191     -44.542 -22.113  54.033  1.00  0.00      PROA H
ATOM   2783  C   ALA P 191     -43.924 -20.910  56.604  1.00  0.00      PROA C
ATOM   2784  O   ALA P 191     -43.772 -19.735  56.675  1.00  0.00      PROA O
ATOM   2785  N   ALA P 192     -42.818 -21.676  57.017  1.00  0.00      PROA N
ATOM   2786  HN  ALA P 192     -42.641 -22.648  56.879  1.00  0.00      PROA H
ATOM   2787  CA  ALA P 192     -41.626 -21.020  57.551  1.00  0.00      PROA C
ATOM   2788  HA  ALA P 192     -41.564 -20.034  57.114  1.00  0.00      PROA H
ATOM   2789  CB  ALA P 192     -41.647 -20.872  59.049  1.00  0.00      PROA C
ATOM   2790  HB1 ALA P 192     -41.055 -21.672  59.542  1.00  0.00      PROA H
ATOM   2791  HB2 ALA P 192     -42.670 -20.837  59.481  1.00  0.00      PROA H
ATOM   2792  HB3 ALA P 192     -41.120 -19.933  59.324  1.00  0.00      PROA H
ATOM   2793  C   ALA P 192     -40.350 -21.833  57.101  1.00  0.00      PROA C
ATOM   2794  O   ALA P 192     -40.366 -23.030  57.000  1.00  0.00      PROA O
ATOM   2795  N   MET P 193     -39.247 -21.034  57.055  1.00  0.00      PROA N
ATOM   2796  HN  MET P 193     -39.192 -20.048  57.192  1.00  0.00      PROA H
ATOM   2797  CA  MET P 193     -37.921 -21.589  56.827  1.00  0.00      PROA C
ATOM   2798  HA  MET P 193     -37.855 -22.637  57.080  1.00  0.00      PROA H
ATOM   2799  CB  MET P 193     -37.515 -21.330  55.366  1.00  0.00      PROA C
ATOM   2800  HB1 MET P 193     -38.477 -21.244  54.817  1.00  0.00      PROA H
ATOM   2801  HB2 MET P 193     -36.940 -22.102  54.812  1.00  0.00      PROA H
ATOM   2802  CG  MET P 193     -36.619 -20.141  55.018  1.00  0.00      PROA C
ATOM   2803  HG1 MET P 193     -35.599 -20.173  55.458  1.00  0.00      PROA H
ATOM   2804  HG2 MET P 193     -37.213 -19.257  55.333  1.00  0.00      PROA H
ATOM   2805  SD  MET P 193     -36.401 -19.706  53.192  1.00  0.00      PROA S
ATOM   2806  CE  MET P 193     -35.367 -18.335  53.585  1.00  0.00      PROA C
ATOM   2807  HE1 MET P 193     -34.381 -18.583  54.035  1.00  0.00      PROA H
ATOM   2808  HE2 MET P 193     -35.825 -17.605  54.286  1.00  0.00      PROA H
ATOM   2809  HE3 MET P 193     -35.213 -17.789  52.630  1.00  0.00      PROA H
ATOM   2810  C   MET P 193     -37.040 -20.753  57.764  1.00  0.00      PROA C
ATOM   2811  O   MET P 193     -37.146 -19.519  57.983  1.00  0.00      PROA O
ATOM   2812  N   THR P 194     -36.086 -21.365  58.357  1.00  0.00      PROA N
ATOM   2813  HN  THR P 194     -35.963 -22.350  58.259  1.00  0.00      PROA H
ATOM   2814  CA  THR P 194     -34.902 -20.642  58.925  1.00  0.00      PROA C
ATOM   2815  HA  THR P 194     -35.266 -19.682  59.259  1.00  0.00      PROA H
ATOM   2816  CB  THR P 194     -34.361 -21.407  60.099  1.00  0.00      PROA C
ATOM   2817  HB  THR P 194     -33.411 -20.957  60.460  1.00  0.00      PROA H
ATOM   2818  OG1 THR P 194     -34.283 -22.827  59.832  1.00  0.00      PROA O
ATOM   2819  HG1 THR P 194     -34.137 -23.263  60.675  1.00  0.00      PROA H
ATOM   2820  CG2 THR P 194     -35.317 -21.225  61.268  1.00  0.00      PROA C
ATOM   2821 HG21 THR P 194     -36.367 -21.515  61.052  1.00  0.00      PROA H
ATOM   2822 HG22 THR P 194     -35.326 -20.117  61.346  1.00  0.00      PROA H
ATOM   2823 HG23 THR P 194     -34.920 -21.694  62.193  1.00  0.00      PROA H
ATOM   2824  C   THR P 194     -33.798 -20.432  57.929  1.00  0.00      PROA C
ATOM   2825  O   THR P 194     -33.813 -20.897  56.840  1.00  0.00      PROA O
ATOM   2826  N   ALA P 195     -32.722 -19.692  58.315  1.00  0.00      PROA N
ATOM   2827  HN  ALA P 195     -32.661 -19.400  59.266  1.00  0.00      PROA H
ATOM   2828  CA  ALA P 195     -31.618 -19.301  57.504  1.00  0.00      PROA C
ATOM   2829  HA  ALA P 195     -32.002 -18.954  56.556  1.00  0.00      PROA H
ATOM   2830  CB  ALA P 195     -30.685 -18.192  58.170  1.00  0.00      PROA C
ATOM   2831  HB1 ALA P 195     -31.255 -17.255  58.348  1.00  0.00      PROA H
ATOM   2832  HB2 ALA P 195     -29.724 -18.001  57.647  1.00  0.00      PROA H
ATOM   2833  HB3 ALA P 195     -30.472 -18.603  59.180  1.00  0.00      PROA H
ATOM   2834  C   ALA P 195     -30.712 -20.437  57.117  1.00  0.00      PROA C
ATOM   2835  O   ALA P 195     -30.238 -20.476  55.967  1.00  0.00      PROA O
ATOM   2836  N   ARG P 196     -30.573 -21.458  57.989  1.00  0.00      PROA N
ATOM   2837  HN  ARG P 196     -30.851 -21.347  58.940  1.00  0.00      PROA H
ATOM   2838  CA  ARG P 196     -29.942 -22.718  57.668  1.00  0.00      PROA C
ATOM   2839  HA  ARG P 196     -29.053 -22.518  57.088  1.00  0.00      PROA H
ATOM   2840  CB  ARG P 196     -29.634 -23.584  58.900  1.00  0.00      PROA C
ATOM   2841  HB1 ARG P 196     -29.357 -22.807  59.645  1.00  0.00      PROA H
ATOM   2842  HB2 ARG P 196     -28.763 -24.205  58.602  1.00  0.00      PROA H
ATOM   2843  CG  ARG P 196     -30.655 -24.586  59.447  1.00  0.00      PROA C
ATOM   2844  HG1 ARG P 196     -30.769 -25.408  58.708  1.00  0.00      PROA H
ATOM   2845  HG2 ARG P 196     -31.671 -24.179  59.635  1.00  0.00      PROA H
ATOM   2846  CD  ARG P 196     -30.325 -25.116  60.825  1.00  0.00      PROA C
ATOM   2847  HD1 ARG P 196     -30.356 -24.287  61.565  1.00  0.00      PROA H
ATOM   2848  HD2 ARG P 196     -29.370 -25.683  60.824  1.00  0.00      PROA H
ATOM   2849  NE  ARG P 196     -31.447 -25.919  61.178  1.00  0.00      PROA N
ATOM   2850  HE  ARG P 196     -32.199 -25.490  61.678  1.00  0.00      PROA H
ATOM   2851  CZ  ARG P 196     -31.653 -27.162  60.892  1.00  0.00      PROA C
ATOM   2852  NH1 ARG P 196     -30.850 -27.898  60.173  1.00  0.00      PROA N
ATOM   2853 HH11 ARG P 196     -29.892 -27.665  60.009  1.00  0.00      PROA H
ATOM   2854 HH12 ARG P 196     -31.145 -28.853  60.151  1.00  0.00      PROA H
ATOM   2855  NH2 ARG P 196     -32.667 -27.903  61.415  1.00  0.00      PROA N
ATOM   2856 HH21 ARG P 196     -33.337 -27.499  62.038  1.00  0.00      PROA H
ATOM   2857 HH22 ARG P 196     -33.002 -28.677  60.878  1.00  0.00      PROA H
ATOM   2858  C   ARG P 196     -30.712 -23.607  56.675  1.00  0.00      PROA C
ATOM   2859  O   ARG P 196     -30.249 -24.556  56.028  1.00  0.00      PROA O
ATOM   2860  N   ARG P 197     -32.039 -23.220  56.547  1.00  0.00      PROA N
ATOM   2861  HN  ARG P 197     -32.409 -22.479  57.102  1.00  0.00      PROA H
ATOM   2862  CA  ARG P 197     -33.043 -23.671  55.564  1.00  0.00      PROA C
ATOM   2863  HA  ARG P 197     -33.723 -22.832  55.580  1.00  0.00      PROA H
ATOM   2864  CB  ARG P 197     -32.521 -23.748  54.133  1.00  0.00      PROA C
ATOM   2865  HB1 ARG P 197     -33.428 -23.991  53.539  1.00  0.00      PROA H
ATOM   2866  HB2 ARG P 197     -31.818 -24.606  54.061  1.00  0.00      PROA H
ATOM   2867  CG  ARG P 197     -31.881 -22.471  53.576  1.00  0.00      PROA C
ATOM   2868  HG1 ARG P 197     -31.555 -22.635  52.527  1.00  0.00      PROA H
ATOM   2869  HG2 ARG P 197     -30.901 -22.194  54.021  1.00  0.00      PROA H
ATOM   2870  CD  ARG P 197     -32.830 -21.299  53.671  1.00  0.00      PROA C
ATOM   2871  HD1 ARG P 197     -32.808 -20.809  54.668  1.00  0.00      PROA H
ATOM   2872  HD2 ARG P 197     -33.889 -21.588  53.502  1.00  0.00      PROA H
ATOM   2873  NE  ARG P 197     -32.644 -20.268  52.623  1.00  0.00      PROA N
ATOM   2874  HE  ARG P 197     -33.291 -20.390  51.871  1.00  0.00      PROA H
ATOM   2875  CZ  ARG P 197     -31.477 -19.642  52.366  1.00  0.00      PROA C
ATOM   2876  NH1 ARG P 197     -30.504 -19.447  53.260  1.00  0.00      PROA N
ATOM   2877 HH11 ARG P 197     -30.599 -19.699  54.224  1.00  0.00      PROA H
ATOM   2878 HH12 ARG P 197     -29.768 -18.819  53.011  1.00  0.00      PROA H
ATOM   2879  NH2 ARG P 197     -31.336 -18.996  51.241  1.00  0.00      PROA N
ATOM   2880 HH21 ARG P 197     -30.672 -18.249  51.233  1.00  0.00      PROA H
ATOM   2881 HH22 ARG P 197     -31.964 -19.127  50.473  1.00  0.00      PROA H
ATOM   2882  C   ARG P 197     -33.940 -24.769  55.996  1.00  0.00      PROA C
ATOM   2883  O   ARG P 197     -34.450 -25.553  55.181  1.00  0.00      PROA O
ATOM   2884  N   SER P 198     -34.008 -24.990  57.310  1.00  0.00      PROA N
ATOM   2885  HN  SER P 198     -33.645 -24.345  57.979  1.00  0.00      PROA H
ATOM   2886  CA  SER P 198     -35.012 -25.985  57.780  1.00  0.00      PROA C
ATOM   2887  HA  SER P 198     -34.972 -26.873  57.166  1.00  0.00      PROA H
ATOM   2888  CB  SER P 198     -34.932 -26.399  59.309  1.00  0.00      PROA C
ATOM   2889  HB1 SER P 198     -35.190 -25.582  60.016  1.00  0.00      PROA H
ATOM   2890  HB2 SER P 198     -33.884 -26.742  59.446  1.00  0.00      PROA H
ATOM   2891  OG  SER P 198     -35.851 -27.465  59.658  1.00  0.00      PROA O
ATOM   2892  HG1 SER P 198     -36.654 -26.978  59.860  1.00  0.00      PROA H
ATOM   2893  C   SER P 198     -36.444 -25.439  57.582  1.00  0.00      PROA C
ATOM   2894  O   SER P 198     -36.706 -24.244  57.786  1.00  0.00      PROA O
ATOM   2895  N   TRP P 199     -37.348 -26.234  57.056  1.00  0.00      PROA N
ATOM   2896  HN  TRP P 199     -37.077 -27.194  57.074  1.00  0.00      PROA H
ATOM   2897  CA  TRP P 199     -38.692 -25.841  56.658  1.00  0.00      PROA C
ATOM   2898  HA  TRP P 199     -38.784 -24.765  56.682  1.00  0.00      PROA H
ATOM   2899  CB  TRP P 199     -39.075 -26.317  55.250  1.00  0.00      PROA C
ATOM   2900  HB1 TRP P 199     -40.139 -26.600  55.102  1.00  0.00      PROA H
ATOM   2901  HB2 TRP P 199     -38.545 -27.262  55.001  1.00  0.00      PROA H
ATOM   2902  CG  TRP P 199     -38.672 -25.174  54.370  1.00  0.00      PROA C
ATOM   2903  CD1 TRP P 199     -37.377 -25.211  53.828  1.00  0.00      PROA C
ATOM   2904  HD1 TRP P 199     -36.568 -25.844  54.159  1.00  0.00      PROA H
ATOM   2905  NE1 TRP P 199     -37.315 -24.193  52.891  1.00  0.00      PROA N
ATOM   2906  HE1 TRP P 199     -36.462 -24.020  52.449  1.00  0.00      PROA H
ATOM   2907  CE2 TRP P 199     -38.472 -23.493  52.795  1.00  0.00      PROA C
ATOM   2908  CD2 TRP P 199     -39.365 -24.115  53.725  1.00  0.00      PROA C
ATOM   2909  CE3 TRP P 199     -40.678 -23.511  53.897  1.00  0.00      PROA C
ATOM   2910  HE3 TRP P 199     -41.365 -23.810  54.676  1.00  0.00      PROA H
ATOM   2911  CZ3 TRP P 199     -40.974 -22.312  53.198  1.00  0.00      PROA C
ATOM   2912  HZ3 TRP P 199     -41.899 -21.817  53.451  1.00  0.00      PROA H
ATOM   2913  CZ2 TRP P 199     -38.776 -22.366  52.163  1.00  0.00      PROA C
ATOM   2914  HZ2 TRP P 199     -38.028 -21.878  51.556  1.00  0.00      PROA H
ATOM   2915  CH2 TRP P 199     -40.018 -21.689  52.351  1.00  0.00      PROA C
ATOM   2916  HH2 TRP P 199     -40.272 -20.763  51.858  1.00  0.00      PROA H
ATOM   2917  C   TRP P 199     -39.796 -26.433  57.544  1.00  0.00      PROA C
ATOM   2918  O   TRP P 199     -39.797 -27.650  57.837  1.00  0.00      PROA O
ATOM   2919  N   GLN P 200     -40.696 -25.552  57.995  1.00  0.00      PROA N
ATOM   2920  HN  GLN P 200     -40.620 -24.570  57.839  1.00  0.00      PROA H
ATOM   2921  CA  GLN P 200     -41.804 -25.968  58.844  1.00  0.00      PROA C
ATOM   2922  HA  GLN P 200     -41.787 -27.045  58.928  1.00  0.00      PROA H
ATOM   2923  CB  GLN P 200     -41.727 -25.409  60.324  1.00  0.00      PROA C
ATOM   2924  HB1 GLN P 200     -42.690 -25.693  60.800  1.00  0.00      PROA H
ATOM   2925  HB2 GLN P 200     -41.578 -24.309  60.307  1.00  0.00      PROA H
ATOM   2926  CG  GLN P 200     -40.524 -25.917  61.198  1.00  0.00      PROA C
ATOM   2927  HG1 GLN P 200     -40.584 -27.026  61.237  1.00  0.00      PROA H
ATOM   2928  HG2 GLN P 200     -40.531 -25.594  62.261  1.00  0.00      PROA H
ATOM   2929  CD  GLN P 200     -39.143 -25.537  60.747  1.00  0.00      PROA C
ATOM   2930  OE1 GLN P 200     -38.331 -26.398  60.383  1.00  0.00      PROA O
ATOM   2931  NE2 GLN P 200     -38.843 -24.220  60.662  1.00  0.00      PROA N
ATOM   2932 HE21 GLN P 200     -37.945 -24.074  60.248  1.00  0.00      PROA H
ATOM   2933 HE22 GLN P 200     -39.528 -23.505  60.804  1.00  0.00      PROA H
ATOM   2934  C   GLN P 200     -43.146 -25.411  58.277  1.00  0.00      PROA C
ATOM   2935  O   GLN P 200     -43.273 -24.181  58.178  1.00  0.00      PROA O
ATOM   2936  N   LEU P 201     -44.138 -26.254  57.783  1.00  0.00      PROA N
ATOM   2937  HN  LEU P 201     -44.025 -27.222  57.990  1.00  0.00      PROA H
ATOM   2938  CA  LEU P 201     -45.409 -25.790  57.258  1.00  0.00      PROA C
ATOM   2939  HA  LEU P 201     -45.342 -24.713  57.199  1.00  0.00      PROA H
ATOM   2940  CB  LEU P 201     -45.745 -26.473  55.896  1.00  0.00      PROA C
ATOM   2941  HB1 LEU P 201     -46.427 -25.831  55.298  1.00  0.00      PROA H
ATOM   2942  HB2 LEU P 201     -46.250 -27.460  55.959  1.00  0.00      PROA H
ATOM   2943  CG  LEU P 201     -44.517 -26.766  54.980  1.00  0.00      PROA C
ATOM   2944  HG  LEU P 201     -43.883 -27.543  55.458  1.00  0.00      PROA H
ATOM   2945  CD1 LEU P 201     -44.971 -27.399  53.650  1.00  0.00      PROA C
ATOM   2946 HD11 LEU P 201     -45.715 -26.710  53.198  1.00  0.00      PROA H
ATOM   2947 HD12 LEU P 201     -45.607 -28.263  53.940  1.00  0.00      PROA H
ATOM   2948 HD13 LEU P 201     -44.105 -27.707  53.026  1.00  0.00      PROA H
ATOM   2949  CD2 LEU P 201     -43.612 -25.547  54.688  1.00  0.00      PROA C
ATOM   2950 HD21 LEU P 201     -42.688 -25.985  54.252  1.00  0.00      PROA H
ATOM   2951 HD22 LEU P 201     -43.376 -25.038  55.647  1.00  0.00      PROA H
ATOM   2952 HD23 LEU P 201     -44.176 -24.877  54.003  1.00  0.00      PROA H
ATOM   2953  C   LEU P 201     -46.419 -26.139  58.230  1.00  0.00      PROA C
ATOM   2954  O   LEU P 201     -46.366 -27.137  58.880  1.00  0.00      PROA O
ATOM   2955  N   THR P 202     -47.472 -25.347  58.321  1.00  0.00      PROA N
ATOM   2956  HN  THR P 202     -47.407 -24.484  57.826  1.00  0.00      PROA H
ATOM   2957  CA  THR P 202     -48.746 -25.699  58.991  1.00  0.00      PROA C
ATOM   2958  HA  THR P 202     -48.639 -26.690  59.407  1.00  0.00      PROA H
ATOM   2959  CB  THR P 202     -49.222 -24.842  60.157  1.00  0.00      PROA C
ATOM   2960  HB  THR P 202     -49.645 -23.867  59.835  1.00  0.00      PROA H
ATOM   2961  OG1 THR P 202     -48.183 -24.766  61.131  1.00  0.00      PROA O
ATOM   2962  HG1 THR P 202     -47.376 -24.699  60.616  1.00  0.00      PROA H
ATOM   2963  CG2 THR P 202     -50.412 -25.434  60.947  1.00  0.00      PROA C
ATOM   2964 HG21 THR P 202     -51.358 -25.624  60.398  1.00  0.00      PROA H
ATOM   2965 HG22 THR P 202     -50.783 -24.647  61.638  1.00  0.00      PROA H
ATOM   2966 HG23 THR P 202     -50.159 -26.377  61.478  1.00  0.00      PROA H
ATOM   2967  C   THR P 202     -49.914 -25.672  57.960  1.00  0.00      PROA C
ATOM   2968  O   THR P 202     -50.098 -24.729  57.201  1.00  0.00      PROA O
ATOM   2969  N   LEU P 203     -50.697 -26.678  57.897  1.00  0.00      PROA N
ATOM   2970  HN  LEU P 203     -50.568 -27.441  58.526  1.00  0.00      PROA H
ATOM   2971  CA  LEU P 203     -51.874 -26.812  56.974  1.00  0.00      PROA C
ATOM   2972  HA  LEU P 203     -51.682 -26.033  56.251  1.00  0.00      PROA H
ATOM   2973  CB  LEU P 203     -52.092 -28.274  56.397  1.00  0.00      PROA C
ATOM   2974  HB1 LEU P 203     -52.713 -28.234  55.477  1.00  0.00      PROA H
ATOM   2975  HB2 LEU P 203     -52.773 -28.840  57.067  1.00  0.00      PROA H
ATOM   2976  CG  LEU P 203     -50.788 -29.120  56.072  1.00  0.00      PROA C
ATOM   2977  HG  LEU P 203     -50.167 -29.279  56.980  1.00  0.00      PROA H
ATOM   2978  CD1 LEU P 203     -51.225 -30.506  55.397  1.00  0.00      PROA C
ATOM   2979 HD11 LEU P 203     -51.944 -31.136  55.963  1.00  0.00      PROA H
ATOM   2980 HD12 LEU P 203     -50.231 -30.983  55.258  1.00  0.00      PROA H
ATOM   2981 HD13 LEU P 203     -51.599 -30.184  54.402  1.00  0.00      PROA H
ATOM   2982  CD2 LEU P 203     -49.880 -28.238  55.124  1.00  0.00      PROA C
ATOM   2983 HD21 LEU P 203     -48.851 -28.599  54.914  1.00  0.00      PROA H
ATOM   2984 HD22 LEU P 203     -49.829 -27.212  55.546  1.00  0.00      PROA H
ATOM   2985 HD23 LEU P 203     -50.457 -28.095  54.185  1.00  0.00      PROA H
ATOM   2986  C   LEU P 203     -53.143 -26.406  57.609  1.00  0.00      PROA C
ATOM   2987  O   LEU P 203     -53.214 -26.265  58.862  1.00  0.00      PROA O
ATOM   2988  N   ASN P 204     -54.316 -26.288  56.807  1.00  0.00      PROA N
ATOM   2989  HN  ASN P 204     -54.259 -26.271  55.812  1.00  0.00      PROA H
ATOM   2990  CA  ASN P 204     -55.605 -26.137  57.394  1.00  0.00      PROA C
ATOM   2991  HA  ASN P 204     -55.518 -25.405  58.183  1.00  0.00      PROA H
ATOM   2992  CB  ASN P 204     -56.701 -25.829  56.367  1.00  0.00      PROA C
ATOM   2993  HB1 ASN P 204     -57.617 -25.594  56.950  1.00  0.00      PROA H
ATOM   2994  HB2 ASN P 204     -56.803 -26.711  55.699  1.00  0.00      PROA H
ATOM   2995  CG  ASN P 204     -56.328 -24.540  55.689  1.00  0.00      PROA C
ATOM   2996  OD1 ASN P 204     -55.353 -23.852  55.978  1.00  0.00      PROA O
ATOM   2997  ND2 ASN P 204     -57.187 -24.107  54.756  1.00  0.00      PROA N
ATOM   2998 HD21 ASN P 204     -58.067 -24.551  54.589  1.00  0.00      PROA H
ATOM   2999 HD22 ASN P 204     -56.835 -23.332  54.231  1.00  0.00      PROA H
ATOM   3000  C   ASN P 204     -55.998 -27.431  58.049  1.00  0.00      PROA C
ATOM   3001  O   ASN P 204     -55.550 -28.505  57.683  1.00  0.00      PROA O
ATOM   3002  N   ASN P 205     -56.799 -27.371  59.058  1.00  0.00      PROA N
ATOM   3003  HN  ASN P 205     -57.119 -26.549  59.522  1.00  0.00      PROA H
ATOM   3004  CA  ASN P 205     -57.136 -28.532  59.847  1.00  0.00      PROA C
ATOM   3005  HA  ASN P 205     -57.908 -28.187  60.519  1.00  0.00      PROA H
ATOM   3006  CB  ASN P 205     -57.555 -29.828  59.148  1.00  0.00      PROA C
ATOM   3007  HB1 ASN P 205     -57.893 -30.589  59.884  1.00  0.00      PROA H
ATOM   3008  HB2 ASN P 205     -56.762 -30.344  58.565  1.00  0.00      PROA H
ATOM   3009  CG  ASN P 205     -58.800 -29.547  58.359  1.00  0.00      PROA C
ATOM   3010  OD1 ASN P 205     -59.215 -28.412  58.170  1.00  0.00      PROA O
ATOM   3011  ND2 ASN P 205     -59.599 -30.605  57.982  1.00  0.00      PROA N
ATOM   3012 HD21 ASN P 205     -60.212 -30.350  57.234  1.00  0.00      PROA H
ATOM   3013 HD22 ASN P 205     -59.308 -31.551  58.125  1.00  0.00      PROA H
ATOM   3014  C   ASN P 205     -56.013 -28.904  60.900  1.00  0.00      PROA C
ATOM   3015  O   ASN P 205     -56.035 -29.987  61.508  1.00  0.00      PROA O
ATOM   3016  N   ASP P 206     -54.981 -28.004  60.910  1.00  0.00      PROA N
ATOM   3017  HN  ASP P 206     -54.977 -27.265  60.241  1.00  0.00      PROA H
ATOM   3018  CA  ASP P 206     -53.937 -27.767  61.881  1.00  0.00      PROA C
ATOM   3019  HA  ASP P 206     -53.457 -26.850  61.573  1.00  0.00      PROA H
ATOM   3020  CB  ASP P 206     -54.448 -27.582  63.317  1.00  0.00      PROA C
ATOM   3021  HB1 ASP P 206     -53.660 -27.389  64.076  1.00  0.00      PROA H
ATOM   3022  HB2 ASP P 206     -55.162 -28.379  63.615  1.00  0.00      PROA H
ATOM   3023  CG  ASP P 206     -55.267 -26.239  63.368  1.00  0.00      PROA C
ATOM   3024  OD1 ASP P 206     -55.950 -26.041  64.407  1.00  0.00      PROA O
ATOM   3025  OD2 ASP P 206     -55.192 -25.391  62.451  1.00  0.00      PROA O
ATOM   3026  C   ASP P 206     -52.864 -28.798  61.764  1.00  0.00      PROA C
ATOM   3027  O   ASP P 206     -52.060 -29.001  62.649  1.00  0.00      PROA O
ATOM   3028  N   ILE P 207     -52.785 -29.506  60.613  1.00  0.00      PROA N
ATOM   3029  HN  ILE P 207     -53.503 -29.404  59.930  1.00  0.00      PROA H
ATOM   3030  CA  ILE P 207     -51.632 -30.431  60.382  1.00  0.00      PROA C
ATOM   3031  HA  ILE P 207     -51.608 -31.052  61.266  1.00  0.00      PROA H
ATOM   3032  CB  ILE P 207     -51.888 -31.263  59.100  1.00  0.00      PROA C
ATOM   3033  HB  ILE P 207     -52.156 -30.575  58.270  1.00  0.00      PROA H
ATOM   3034  CG2 ILE P 207     -50.691 -32.182  58.719  1.00  0.00      PROA C
ATOM   3035 HG21 ILE P 207     -49.899 -31.461  58.424  1.00  0.00      PROA H
ATOM   3036 HG22 ILE P 207     -50.974 -32.745  57.804  1.00  0.00      PROA H
ATOM   3037 HG23 ILE P 207     -50.461 -32.935  59.503  1.00  0.00      PROA H
ATOM   3038  CG1 ILE P 207     -53.155 -32.125  59.390  1.00  0.00      PROA C
ATOM   3039 HG11 ILE P 207     -53.924 -31.379  59.683  1.00  0.00      PROA H
ATOM   3040 HG12 ILE P 207     -52.943 -32.748  60.285  1.00  0.00      PROA H
ATOM   3041  CD  ILE P 207     -53.567 -32.951  58.231  1.00  0.00      PROA C
ATOM   3042  HD1 ILE P 207     -53.710 -32.305  57.339  1.00  0.00      PROA H
ATOM   3043  HD2 ILE P 207     -54.516 -33.470  58.486  1.00  0.00      PROA H
ATOM   3044  HD3 ILE P 207     -52.893 -33.766  57.890  1.00  0.00      PROA H
ATOM   3045  C   ILE P 207     -50.273 -29.705  60.338  1.00  0.00      PROA C
ATOM   3046  O   ILE P 207     -49.954 -28.839  59.563  1.00  0.00      PROA O
ATOM   3047  N   LYS P 208     -49.345 -30.142  61.271  1.00  0.00      PROA N
ATOM   3048  HN  LYS P 208     -49.527 -30.974  61.790  1.00  0.00      PROA H
ATOM   3049  CA  LYS P 208     -47.956 -29.669  61.329  1.00  0.00      PROA C
ATOM   3050  HA  LYS P 208     -47.878 -28.730  60.801  1.00  0.00      PROA H
ATOM   3051  CB  LYS P 208     -47.613 -29.249  62.817  1.00  0.00      PROA C
ATOM   3052  HB1 LYS P 208     -47.716 -30.244  63.301  1.00  0.00      PROA H
ATOM   3053  HB2 LYS P 208     -48.477 -28.594  63.061  1.00  0.00      PROA H
ATOM   3054  CG  LYS P 208     -46.244 -28.775  63.075  1.00  0.00      PROA C
ATOM   3055  HG1 LYS P 208     -45.433 -29.463  62.753  1.00  0.00      PROA H
ATOM   3056  HG2 LYS P 208     -46.184 -28.467  64.141  1.00  0.00      PROA H
ATOM   3057  CD  LYS P 208     -45.998 -27.334  62.456  1.00  0.00      PROA C
ATOM   3058  HD1 LYS P 208     -46.826 -26.642  62.723  1.00  0.00      PROA H
ATOM   3059  HD2 LYS P 208     -46.070 -27.399  61.349  1.00  0.00      PROA H
ATOM   3060  CE  LYS P 208     -44.695 -26.575  62.910  1.00  0.00      PROA C
ATOM   3061  HE1 LYS P 208     -44.642 -25.511  62.594  1.00  0.00      PROA H
ATOM   3062  HE2 LYS P 208     -43.791 -27.005  62.428  1.00  0.00      PROA H
ATOM   3063  NZ  LYS P 208     -44.474 -26.528  64.394  1.00  0.00      PROA N
ATOM   3064  HZ1 LYS P 208     -44.018 -25.616  64.600  1.00  0.00      PROA H
ATOM   3065  HZ2 LYS P 208     -43.906 -27.347  64.690  1.00  0.00      PROA H
ATOM   3066  HZ3 LYS P 208     -45.285 -26.466  65.042  1.00  0.00      PROA H
ATOM   3067  C   LYS P 208     -46.920 -30.559  60.602  1.00  0.00      PROA C
ATOM   3068  O   LYS P 208     -46.704 -31.755  60.956  1.00  0.00      PROA O
ATOM   3069  N   LEU P 209     -46.289 -29.947  59.560  1.00  0.00      PROA N
ATOM   3070  HN  LEU P 209     -46.527 -29.013  59.305  1.00  0.00      PROA H
ATOM   3071  CA  LEU P 209     -45.299 -30.632  58.797  1.00  0.00      PROA C
ATOM   3072  HA  LEU P 209     -45.397 -31.699  58.931  1.00  0.00      PROA H
ATOM   3073  CB  LEU P 209     -45.586 -30.422  57.270  1.00  0.00      PROA C
ATOM   3074  HB1 LEU P 209     -44.737 -30.941  56.776  1.00  0.00      PROA H
ATOM   3075  HB2 LEU P 209     -45.486 -29.325  57.123  1.00  0.00      PROA H
ATOM   3076  CG  LEU P 209     -46.913 -30.982  56.707  1.00  0.00      PROA C
ATOM   3077  HG  LEU P 209     -47.741 -30.317  57.032  1.00  0.00      PROA H
ATOM   3078  CD1 LEU P 209     -46.792 -31.075  55.201  1.00  0.00      PROA C
ATOM   3079 HD11 LEU P 209     -47.819 -31.054  54.776  1.00  0.00      PROA H
ATOM   3080 HD12 LEU P 209     -46.385 -32.081  54.961  1.00  0.00      PROA H
ATOM   3081 HD13 LEU P 209     -46.096 -30.324  54.771  1.00  0.00      PROA H
ATOM   3082  CD2 LEU P 209     -47.163 -32.438  57.142  1.00  0.00      PROA C
ATOM   3083 HD21 LEU P 209     -46.302 -33.084  56.866  1.00  0.00      PROA H
ATOM   3084 HD22 LEU P 209     -48.107 -32.792  56.675  1.00  0.00      PROA H
ATOM   3085 HD23 LEU P 209     -47.159 -32.461  58.253  1.00  0.00      PROA H
ATOM   3086  C   LEU P 209     -43.886 -30.223  59.121  1.00  0.00      PROA C
ATOM   3087  O   LEU P 209     -43.396 -29.138  58.869  1.00  0.00      PROA O
ATOM   3088  N   ASN P 210     -43.184 -31.120  59.824  1.00  0.00      PROA N
ATOM   3089  HN  ASN P 210     -43.561 -32.026  59.999  1.00  0.00      PROA H
ATOM   3090  CA  ASN P 210     -41.739 -30.983  60.110  1.00  0.00      PROA C
ATOM   3091  HA  ASN P 210     -41.419 -29.951  60.103  1.00  0.00      PROA H
ATOM   3092  CB  ASN P 210     -41.345 -31.706  61.419  1.00  0.00      PROA C
ATOM   3093  HB1 ASN P 210     -40.252 -31.699  61.620  1.00  0.00      PROA H
ATOM   3094  HB2 ASN P 210     -41.734 -32.741  61.306  1.00  0.00      PROA H
ATOM   3095  CG  ASN P 210     -41.817 -31.093  62.708  1.00  0.00      PROA C
ATOM   3096  OD1 ASN P 210     -42.158 -29.948  62.864  1.00  0.00      PROA O
ATOM   3097  ND2 ASN P 210     -41.683 -31.984  63.735  1.00  0.00      PROA N
ATOM   3098 HD21 ASN P 210     -41.210 -32.863  63.670  1.00  0.00      PROA H
ATOM   3099 HD22 ASN P 210     -42.340 -31.876  64.481  1.00  0.00      PROA H
ATOM   3100  C   ASN P 210     -40.932 -31.584  58.920  1.00  0.00      PROA C
ATOM   3101  O   ASN P 210     -40.797 -32.798  58.828  1.00  0.00      PROA O
ATOM   3102  N   LEU P 211     -40.466 -30.795  57.987  1.00  0.00      PROA N
ATOM   3103  HN  LEU P 211     -40.576 -29.805  58.035  1.00  0.00      PROA H
ATOM   3104  CA  LEU P 211     -39.800 -31.278  56.766  1.00  0.00      PROA C
ATOM   3105  HA  LEU P 211     -40.128 -32.272  56.498  1.00  0.00      PROA H
ATOM   3106  CB  LEU P 211     -40.172 -30.239  55.523  1.00  0.00      PROA C
ATOM   3107  HB1 LEU P 211     -39.901 -30.626  54.518  1.00  0.00      PROA H
ATOM   3108  HB2 LEU P 211     -39.681 -29.294  55.839  1.00  0.00      PROA H
ATOM   3109  CG  LEU P 211     -41.639 -30.154  55.309  1.00  0.00      PROA C
ATOM   3110  HG  LEU P 211     -42.190 -29.840  56.222  1.00  0.00      PROA H
ATOM   3111  CD1 LEU P 211     -41.895 -28.988  54.287  1.00  0.00      PROA C
ATOM   3112 HD11 LEU P 211     -42.967 -28.925  54.002  1.00  0.00      PROA H
ATOM   3113 HD12 LEU P 211     -41.260 -29.125  53.385  1.00  0.00      PROA H
ATOM   3114 HD13 LEU P 211     -41.588 -28.033  54.764  1.00  0.00      PROA H
ATOM   3115  CD2 LEU P 211     -42.200 -31.545  54.872  1.00  0.00      PROA C
ATOM   3116 HD21 LEU P 211     -42.029 -31.776  53.799  1.00  0.00      PROA H
ATOM   3117 HD22 LEU P 211     -43.311 -31.523  54.868  1.00  0.00      PROA H
ATOM   3118 HD23 LEU P 211     -41.816 -32.367  55.514  1.00  0.00      PROA H
ATOM   3119  C   LEU P 211     -38.298 -31.269  56.956  1.00  0.00      PROA C
ATOM   3120  O   LEU P 211     -37.512 -31.710  56.103  1.00  0.00      PROA O
ATOM   3121  N   GLY P 212     -37.838 -30.699  58.090  1.00  0.00      PROA N
ATOM   3122  HN  GLY P 212     -38.512 -30.249  58.671  1.00  0.00      PROA H
ATOM   3123  CA  GLY P 212     -36.454 -30.298  58.352  1.00  0.00      PROA C
ATOM   3124  HA1 GLY P 212     -35.878 -31.189  58.554  1.00  0.00      PROA H
ATOM   3125  HA2 GLY P 212     -36.511 -29.607  59.180  1.00  0.00      PROA H
ATOM   3126  C   GLY P 212     -35.741 -29.525  57.240  1.00  0.00      PROA C
ATOM   3127  O   GLY P 212     -36.345 -28.900  56.353  1.00  0.00      PROA O
ATOM   3128  N   ARG P 213     -34.430 -29.538  57.291  1.00  0.00      PROA N
ATOM   3129  HN  ARG P 213     -34.120 -29.917  58.160  1.00  0.00      PROA H
ATOM   3130  CA  ARG P 213     -33.487 -29.068  56.240  1.00  0.00      PROA C
ATOM   3131  HA  ARG P 213     -34.004 -28.251  55.759  1.00  0.00      PROA H
ATOM   3132  CB  ARG P 213     -32.231 -28.602  56.908  1.00  0.00      PROA C
ATOM   3133  HB1 ARG P 213     -31.838 -29.376  57.601  1.00  0.00      PROA H
ATOM   3134  HB2 ARG P 213     -32.490 -27.734  57.552  1.00  0.00      PROA H
ATOM   3135  CG  ARG P 213     -31.047 -28.259  55.931  1.00  0.00      PROA C
ATOM   3136  HG1 ARG P 213     -31.232 -27.368  55.294  1.00  0.00      PROA H
ATOM   3137  HG2 ARG P 213     -30.922 -29.131  55.254  1.00  0.00      PROA H
ATOM   3138  CD  ARG P 213     -29.792 -27.998  56.634  1.00  0.00      PROA C
ATOM   3139  HD1 ARG P 213     -29.621 -28.779  57.405  1.00  0.00      PROA H
ATOM   3140  HD2 ARG P 213     -29.851 -26.953  57.007  1.00  0.00      PROA H
ATOM   3141  NE  ARG P 213     -28.704 -28.001  55.578  1.00  0.00      PROA N
ATOM   3142  HE  ARG P 213     -28.902 -28.285  54.639  1.00  0.00      PROA H
ATOM   3143  CZ  ARG P 213     -27.437 -27.852  55.878  1.00  0.00      PROA C
ATOM   3144  NH1 ARG P 213     -26.924 -27.561  57.053  1.00  0.00      PROA N
ATOM   3145 HH11 ARG P 213     -27.459 -27.711  57.885  1.00  0.00      PROA H
ATOM   3146 HH12 ARG P 213     -25.927 -27.565  57.119  1.00  0.00      PROA H
ATOM   3147  NH2 ARG P 213     -26.630 -27.819  54.838  1.00  0.00      PROA N
ATOM   3148 HH21 ARG P 213     -25.692 -27.539  55.043  1.00  0.00      PROA H
ATOM   3149 HH22 ARG P 213     -27.055 -27.747  53.936  1.00  0.00      PROA H
ATOM   3150  C   ARG P 213     -33.233 -30.205  55.227  1.00  0.00      PROA C
ATOM   3151  O   ARG P 213     -33.042 -31.383  55.587  1.00  0.00      PROA O
ATOM   3152  N   GLY P 214     -33.249 -29.820  53.899  1.00  0.00      PROA N
ATOM   3153  HN  GLY P 214     -33.505 -28.887  53.661  1.00  0.00      PROA H
ATOM   3154  CA  GLY P 214     -33.178 -30.675  52.697  1.00  0.00      PROA C
ATOM   3155  HA1 GLY P 214     -32.165 -31.046  52.738  1.00  0.00      PROA H
ATOM   3156  HA2 GLY P 214     -33.300 -30.048  51.826  1.00  0.00      PROA H
ATOM   3157  C   GLY P 214     -34.052 -31.885  52.529  1.00  0.00      PROA C
ATOM   3158  O   GLY P 214     -34.791 -32.317  53.375  1.00  0.00      PROA O
ATOM   3159  N   ASP P 215     -34.021 -32.449  51.260  1.00  0.00      PROA N
ATOM   3160  HN  ASP P 215     -33.353 -32.264  50.543  1.00  0.00      PROA H
ATOM   3161  CA  ASP P 215     -34.853 -33.577  50.898  1.00  0.00      PROA C
ATOM   3162  HA  ASP P 215     -34.565 -33.667  49.861  1.00  0.00      PROA H
ATOM   3163  CB  ASP P 215     -34.556 -34.849  51.751  1.00  0.00      PROA C
ATOM   3164  HB1 ASP P 215     -35.413 -35.557  51.731  1.00  0.00      PROA H
ATOM   3165  HB2 ASP P 215     -34.404 -34.780  52.849  1.00  0.00      PROA H
ATOM   3166  CG  ASP P 215     -33.382 -35.617  51.206  1.00  0.00      PROA C
ATOM   3167  OD1 ASP P 215     -33.083 -36.754  51.746  1.00  0.00      PROA O
ATOM   3168  OD2 ASP P 215     -32.767 -35.109  50.211  1.00  0.00      PROA O
ATOM   3169  C   ASP P 215     -36.366 -33.325  50.918  1.00  0.00      PROA C
ATOM   3170  O   ASP P 215     -37.177 -34.173  50.803  1.00  0.00      PROA O
ATOM   3171  N   THR P 216     -36.767 -32.066  51.044  1.00  0.00      PROA N
ATOM   3172  HN  THR P 216     -36.045 -31.384  50.956  1.00  0.00      PROA H
ATOM   3173  CA  THR P 216     -38.073 -31.412  51.240  1.00  0.00      PROA C
ATOM   3174  HA  THR P 216     -38.375 -31.740  52.223  1.00  0.00      PROA H
ATOM   3175  CB  THR P 216     -38.041 -29.880  51.247  1.00  0.00      PROA C
ATOM   3176  HB  THR P 216     -39.054 -29.426  51.208  1.00  0.00      PROA H
ATOM   3177  OG1 THR P 216     -37.282 -29.407  50.121  1.00  0.00      PROA O
ATOM   3178  HG1 THR P 216     -37.632 -28.538  49.912  1.00  0.00      PROA H
ATOM   3179  CG2 THR P 216     -37.300 -29.313  52.540  1.00  0.00      PROA C
ATOM   3180 HG21 THR P 216     -37.310 -28.206  52.454  1.00  0.00      PROA H
ATOM   3181 HG22 THR P 216     -36.259 -29.696  52.466  1.00  0.00      PROA H
ATOM   3182 HG23 THR P 216     -37.800 -29.593  53.492  1.00  0.00      PROA H
ATOM   3183  C   THR P 216     -39.185 -31.992  50.331  1.00  0.00      PROA C
ATOM   3184  O   THR P 216     -40.270 -32.300  50.809  1.00  0.00      PROA O
ATOM   3185  N   MET P 217     -38.892 -32.157  49.022  1.00  0.00      PROA N
ATOM   3186  HN  MET P 217     -37.985 -31.910  48.690  1.00  0.00      PROA H
ATOM   3187  CA  MET P 217     -39.871 -32.668  48.043  1.00  0.00      PROA C
ATOM   3188  HA  MET P 217     -40.791 -32.207  48.371  1.00  0.00      PROA H
ATOM   3189  CB  MET P 217     -39.570 -32.415  46.544  1.00  0.00      PROA C
ATOM   3190  HB1 MET P 217     -40.395 -32.815  45.916  1.00  0.00      PROA H
ATOM   3191  HB2 MET P 217     -38.586 -32.847  46.261  1.00  0.00      PROA H
ATOM   3192  CG  MET P 217     -39.524 -30.921  46.154  1.00  0.00      PROA C
ATOM   3193  HG1 MET P 217     -39.189 -30.758  45.108  1.00  0.00      PROA H
ATOM   3194  HG2 MET P 217     -38.792 -30.478  46.863  1.00  0.00      PROA H
ATOM   3195  SD  MET P 217     -41.139 -30.091  46.225  1.00  0.00      PROA S
ATOM   3196  CE  MET P 217     -40.881 -29.085  47.708  1.00  0.00      PROA C
ATOM   3197  HE1 MET P 217     -40.068 -28.373  47.447  1.00  0.00      PROA H
ATOM   3198  HE2 MET P 217     -40.545 -29.734  48.545  1.00  0.00      PROA H
ATOM   3199  HE3 MET P 217     -41.886 -28.656  47.904  1.00  0.00      PROA H
ATOM   3200  C   MET P 217     -40.189 -34.146  48.278  1.00  0.00      PROA C
ATOM   3201  O   MET P 217     -41.344 -34.423  48.492  1.00  0.00      PROA O
ATOM   3202  N   LYS P 218     -39.186 -35.005  48.578  1.00  0.00      PROA N
ATOM   3203  HN  LYS P 218     -38.220 -34.791  48.701  1.00  0.00      PROA H
ATOM   3204  CA  LYS P 218     -39.305 -36.395  48.836  1.00  0.00      PROA C
ATOM   3205  HA  LYS P 218     -39.863 -36.765  47.989  1.00  0.00      PROA H
ATOM   3206  CB  LYS P 218     -37.929 -37.103  48.979  1.00  0.00      PROA C
ATOM   3207  HB1 LYS P 218     -37.372 -36.353  49.580  1.00  0.00      PROA H
ATOM   3208  HB2 LYS P 218     -37.444 -37.141  47.980  1.00  0.00      PROA H
ATOM   3209  CG  LYS P 218     -37.819 -38.505  49.627  1.00  0.00      PROA C
ATOM   3210  HG1 LYS P 218     -38.238 -38.420  50.652  1.00  0.00      PROA H
ATOM   3211  HG2 LYS P 218     -36.741 -38.748  49.739  1.00  0.00      PROA H
ATOM   3212  CD  LYS P 218     -38.605 -39.569  48.825  1.00  0.00      PROA C
ATOM   3213  HD1 LYS P 218     -39.659 -39.336  49.091  1.00  0.00      PROA H
ATOM   3214  HD2 LYS P 218     -38.390 -40.523  49.352  1.00  0.00      PROA H
ATOM   3215  CE  LYS P 218     -38.292 -39.596  47.296  1.00  0.00      PROA C
ATOM   3216  HE1 LYS P 218     -37.233 -39.870  47.103  1.00  0.00      PROA H
ATOM   3217  HE2 LYS P 218     -38.522 -38.570  46.937  1.00  0.00      PROA H
ATOM   3218  NZ  LYS P 218     -39.107 -40.656  46.700  1.00  0.00      PROA N
ATOM   3219  HZ1 LYS P 218     -38.955 -41.514  47.268  1.00  0.00      PROA H
ATOM   3220  HZ2 LYS P 218     -38.882 -40.868  45.707  1.00  0.00      PROA H
ATOM   3221  HZ3 LYS P 218     -40.113 -40.410  46.796  1.00  0.00      PROA H
ATOM   3222  C   LYS P 218     -40.079 -36.623  50.077  1.00  0.00      PROA C
ATOM   3223  O   LYS P 218     -40.941 -37.550  50.209  1.00  0.00      PROA O
ATOM   3224  N   ARG P 219     -39.816 -35.748  51.108  1.00  0.00      PROA N
ATOM   3225  HN  ARG P 219     -39.114 -35.043  51.046  1.00  0.00      PROA H
ATOM   3226  CA  ARG P 219     -40.544 -35.789  52.333  1.00  0.00      PROA C
ATOM   3227  HA  ARG P 219     -40.477 -36.753  52.814  1.00  0.00      PROA H
ATOM   3228  CB  ARG P 219     -39.764 -34.990  53.416  1.00  0.00      PROA C
ATOM   3229  HB1 ARG P 219     -40.376 -34.993  54.344  1.00  0.00      PROA H
ATOM   3230  HB2 ARG P 219     -39.630 -33.934  53.096  1.00  0.00      PROA H
ATOM   3231  CG  ARG P 219     -38.368 -35.494  53.910  1.00  0.00      PROA C
ATOM   3232  HG1 ARG P 219     -37.737 -35.911  53.096  1.00  0.00      PROA H
ATOM   3233  HG2 ARG P 219     -38.658 -36.399  54.486  1.00  0.00      PROA H
ATOM   3234  CD  ARG P 219     -37.616 -34.440  54.691  1.00  0.00      PROA C
ATOM   3235  HD1 ARG P 219     -38.140 -34.174  55.634  1.00  0.00      PROA H
ATOM   3236  HD2 ARG P 219     -37.288 -33.573  54.078  1.00  0.00      PROA H
ATOM   3237  NE  ARG P 219     -36.382 -35.179  55.112  1.00  0.00      PROA N
ATOM   3238  HE  ARG P 219     -36.287 -36.151  54.894  1.00  0.00      PROA H
ATOM   3239  CZ  ARG P 219     -35.331 -34.692  55.821  1.00  0.00      PROA C
ATOM   3240  NH1 ARG P 219     -35.042 -33.428  55.931  1.00  0.00      PROA N
ATOM   3241 HH11 ARG P 219     -35.679 -32.801  55.483  1.00  0.00      PROA H
ATOM   3242 HH12 ARG P 219     -34.111 -33.147  56.162  1.00  0.00      PROA H
ATOM   3243  NH2 ARG P 219     -34.439 -35.480  56.278  1.00  0.00      PROA N
ATOM   3244 HH21 ARG P 219     -34.664 -36.439  56.103  1.00  0.00      PROA H
ATOM   3245 HH22 ARG P 219     -33.681 -35.144  56.836  1.00  0.00      PROA H
ATOM   3246  C   ARG P 219     -42.048 -35.362  52.302  1.00  0.00      PROA C
ATOM   3247  O   ARG P 219     -42.937 -35.919  52.897  1.00  0.00      PROA O
ATOM   3248  N   LEU P 220     -42.366 -34.376  51.420  1.00  0.00      PROA N
ATOM   3249  HN  LEU P 220     -41.717 -33.985  50.772  1.00  0.00      PROA H
ATOM   3250  CA  LEU P 220     -43.801 -34.214  51.059  1.00  0.00      PROA C
ATOM   3251  HA  LEU P 220     -44.309 -34.242  52.012  1.00  0.00      PROA H
ATOM   3252  CB  LEU P 220     -44.206 -32.854  50.341  1.00  0.00      PROA C
ATOM   3253  HB1 LEU P 220     -45.291 -32.890  50.104  1.00  0.00      PROA H
ATOM   3254  HB2 LEU P 220     -43.628 -32.849  49.392  1.00  0.00      PROA H
ATOM   3255  CG  LEU P 220     -43.802 -31.568  51.148  1.00  0.00      PROA C
ATOM   3256  HG  LEU P 220     -42.756 -31.761  51.470  1.00  0.00      PROA H
ATOM   3257  CD1 LEU P 220     -43.716 -30.284  50.291  1.00  0.00      PROA C
ATOM   3258 HD11 LEU P 220     -43.278 -30.452  49.284  1.00  0.00      PROA H
ATOM   3259 HD12 LEU P 220     -43.097 -29.511  50.795  1.00  0.00      PROA H
ATOM   3260 HD13 LEU P 220     -44.755 -29.922  50.132  1.00  0.00      PROA H
ATOM   3261  CD2 LEU P 220     -44.657 -31.327  52.424  1.00  0.00      PROA C
ATOM   3262 HD21 LEU P 220     -44.484 -32.068  53.233  1.00  0.00      PROA H
ATOM   3263 HD22 LEU P 220     -45.718 -31.299  52.095  1.00  0.00      PROA H
ATOM   3264 HD23 LEU P 220     -44.429 -30.324  52.844  1.00  0.00      PROA H
ATOM   3265  C   LEU P 220     -44.465 -35.391  50.391  1.00  0.00      PROA C
ATOM   3266  O   LEU P 220     -45.531 -35.806  50.691  1.00  0.00      PROA O
ATOM   3267  N   ALA P 221     -43.711 -36.010  49.507  1.00  0.00      PROA N
ATOM   3268  HN  ALA P 221     -42.799 -35.708  49.242  1.00  0.00      PROA H
ATOM   3269  CA  ALA P 221     -44.180 -37.083  48.743  1.00  0.00      PROA C
ATOM   3270  HA  ALA P 221     -45.141 -36.798  48.341  1.00  0.00      PROA H
ATOM   3271  CB  ALA P 221     -43.287 -37.370  47.472  1.00  0.00      PROA C
ATOM   3272  HB1 ALA P 221     -42.257 -37.706  47.722  1.00  0.00      PROA H
ATOM   3273  HB2 ALA P 221     -43.292 -36.408  46.916  1.00  0.00      PROA H
ATOM   3274  HB3 ALA P 221     -43.817 -38.055  46.776  1.00  0.00      PROA H
ATOM   3275  C   ALA P 221     -44.452 -38.285  49.724  1.00  0.00      PROA C
ATOM   3276  O   ALA P 221     -45.384 -39.053  49.547  1.00  0.00      PROA O
ATOM   3277  N   ARG P 222     -43.624 -38.447  50.815  1.00  0.00      PROA N
ATOM   3278  HN  ARG P 222     -42.706 -38.073  50.709  1.00  0.00      PROA H
ATOM   3279  CA  ARG P 222     -43.831 -39.281  51.967  1.00  0.00      PROA C
ATOM   3280  HA  ARG P 222     -44.041 -40.197  51.434  1.00  0.00      PROA H
ATOM   3281  CB  ARG P 222     -42.654 -39.532  52.896  1.00  0.00      PROA C
ATOM   3282  HB1 ARG P 222     -42.881 -39.977  53.888  1.00  0.00      PROA H
ATOM   3283  HB2 ARG P 222     -42.204 -38.564  53.203  1.00  0.00      PROA H
ATOM   3284  CG  ARG P 222     -41.528 -40.314  52.188  1.00  0.00      PROA C
ATOM   3285  HG1 ARG P 222     -41.214 -39.709  51.311  1.00  0.00      PROA H
ATOM   3286  HG2 ARG P 222     -41.998 -41.248  51.813  1.00  0.00      PROA H
ATOM   3287  CD  ARG P 222     -40.313 -40.526  53.070  1.00  0.00      PROA C
ATOM   3288  HD1 ARG P 222     -40.575 -41.089  53.992  1.00  0.00      PROA H
ATOM   3289  HD2 ARG P 222     -39.874 -39.529  53.288  1.00  0.00      PROA H
ATOM   3290  NE  ARG P 222     -39.394 -41.525  52.560  1.00  0.00      PROA N
ATOM   3291  HE  ARG P 222     -39.566 -41.870  51.638  1.00  0.00      PROA H
ATOM   3292  CZ  ARG P 222     -38.144 -41.521  52.863  1.00  0.00      PROA C
ATOM   3293  NH1 ARG P 222     -37.549 -40.808  53.821  1.00  0.00      PROA N
ATOM   3294 HH11 ARG P 222     -38.054 -40.172  54.404  1.00  0.00      PROA H
ATOM   3295 HH12 ARG P 222     -36.700 -41.173  54.204  1.00  0.00      PROA H
ATOM   3296  NH2 ARG P 222     -37.243 -42.174  52.090  1.00  0.00      PROA N
ATOM   3297 HH21 ARG P 222     -37.578 -42.892  51.480  1.00  0.00      PROA H
ATOM   3298 HH22 ARG P 222     -36.258 -42.109  52.251  1.00  0.00      PROA H
ATOM   3299  C   ARG P 222     -45.138 -38.960  52.718  1.00  0.00      PROA C
ATOM   3300  O   ARG P 222     -45.955 -39.886  52.899  1.00  0.00      PROA O
ATOM   3301  N   PHE P 223     -45.408 -37.667  52.966  1.00  0.00      PROA N
ATOM   3302  HN  PHE P 223     -44.782 -36.931  52.722  1.00  0.00      PROA H
ATOM   3303  CA  PHE P 223     -46.641 -37.229  53.495  1.00  0.00      PROA C
ATOM   3304  HA  PHE P 223     -46.732 -37.785  54.416  1.00  0.00      PROA H
ATOM   3305  CB  PHE P 223     -46.568 -35.782  53.922  1.00  0.00      PROA C
ATOM   3306  HB1 PHE P 223     -45.886 -35.274  53.207  1.00  0.00      PROA H
ATOM   3307  HB2 PHE P 223     -46.099 -35.684  54.924  1.00  0.00      PROA H
ATOM   3308  CG  PHE P 223     -47.829 -35.038  54.156  1.00  0.00      PROA C
ATOM   3309  CD1 PHE P 223     -48.439 -34.117  53.253  1.00  0.00      PROA C
ATOM   3310  HD1 PHE P 223     -47.888 -33.762  52.394  1.00  0.00      PROA H
ATOM   3311  CE1 PHE P 223     -49.792 -33.920  53.330  1.00  0.00      PROA C
ATOM   3312  HE1 PHE P 223     -50.297 -33.280  52.621  1.00  0.00      PROA H
ATOM   3313  CZ  PHE P 223     -50.581 -34.364  54.465  1.00  0.00      PROA C
ATOM   3314  HZ  PHE P 223     -51.641 -34.190  54.574  1.00  0.00      PROA H
ATOM   3315  CD2 PHE P 223     -48.552 -35.387  55.287  1.00  0.00      PROA C
ATOM   3316  HD2 PHE P 223     -48.063 -36.017  56.015  1.00  0.00      PROA H
ATOM   3317  CE2 PHE P 223     -49.893 -35.099  55.412  1.00  0.00      PROA C
ATOM   3318  HE2 PHE P 223     -50.378 -35.476  56.300  1.00  0.00      PROA H
ATOM   3319  C   PHE P 223     -47.862 -37.517  52.685  1.00  0.00      PROA C
ATOM   3320  O   PHE P 223     -48.798 -38.144  53.157  1.00  0.00      PROA O
ATOM   3321  N   VAL P 224     -47.888 -37.101  51.394  1.00  0.00      PROA N
ATOM   3322  HN  VAL P 224     -47.172 -36.529  51.003  1.00  0.00      PROA H
ATOM   3323  CA  VAL P 224     -49.085 -37.261  50.504  1.00  0.00      PROA C
ATOM   3324  HA  VAL P 224     -49.911 -36.805  51.029  1.00  0.00      PROA H
ATOM   3325  CB  VAL P 224     -49.096 -36.428  49.259  1.00  0.00      PROA C
ATOM   3326  HB  VAL P 224     -50.071 -36.445  48.727  1.00  0.00      PROA H
ATOM   3327  CG1 VAL P 224     -48.932 -34.886  49.541  1.00  0.00      PROA C
ATOM   3328 HG11 VAL P 224     -48.894 -34.354  48.567  1.00  0.00      PROA H
ATOM   3329 HG12 VAL P 224     -48.114 -34.725  50.276  1.00  0.00      PROA H
ATOM   3330 HG13 VAL P 224     -49.850 -34.486  50.023  1.00  0.00      PROA H
ATOM   3331  CG2 VAL P 224     -48.107 -36.856  48.205  1.00  0.00      PROA C
ATOM   3332 HG21 VAL P 224     -48.432 -37.784  47.687  1.00  0.00      PROA H
ATOM   3333 HG22 VAL P 224     -47.025 -36.704  48.408  1.00  0.00      PROA H
ATOM   3334 HG23 VAL P 224     -48.352 -36.155  47.379  1.00  0.00      PROA H
ATOM   3335  C   VAL P 224     -49.495 -38.750  50.219  1.00  0.00      PROA C
ATOM   3336  O   VAL P 224     -50.653 -39.119  50.293  1.00  0.00      PROA O
ATOM   3337  N   GLU P 225     -48.435 -39.673  50.052  1.00  0.00      PROA N
ATOM   3338  HN  GLU P 225     -47.505 -39.334  50.172  1.00  0.00      PROA H
ATOM   3339  CA  GLU P 225     -48.608 -41.070  49.860  1.00  0.00      PROA C
ATOM   3340  HA  GLU P 225     -49.552 -41.131  49.339  1.00  0.00      PROA H
ATOM   3341  CB  GLU P 225     -47.453 -41.635  48.897  1.00  0.00      PROA C
ATOM   3342  HB1 GLU P 225     -47.626 -42.732  48.878  1.00  0.00      PROA H
ATOM   3343  HB2 GLU P 225     -46.454 -41.334  49.278  1.00  0.00      PROA H
ATOM   3344  CG  GLU P 225     -47.627 -41.027  47.446  1.00  0.00      PROA C
ATOM   3345  HG1 GLU P 225     -47.434 -39.933  47.491  1.00  0.00      PROA H
ATOM   3346  HG2 GLU P 225     -48.649 -41.312  47.117  1.00  0.00      PROA H
ATOM   3347  CD  GLU P 225     -46.618 -41.602  46.487  1.00  0.00      PROA C
ATOM   3348  OE1 GLU P 225     -45.481 -41.090  46.382  1.00  0.00      PROA O
ATOM   3349  OE2 GLU P 225     -46.930 -42.643  45.819  1.00  0.00      PROA O
ATOM   3350  C   GLU P 225     -48.703 -41.937  51.117  1.00  0.00      PROA C
ATOM   3351  O   GLU P 225     -49.290 -43.017  51.080  1.00  0.00      PROA O
ATOM   3352  N   LEU P 226     -48.289 -41.398  52.299  1.00  0.00      PROA N
ATOM   3353  HN  LEU P 226     -47.895 -40.482  52.307  1.00  0.00      PROA H
ATOM   3354  CA  LEU P 226     -48.593 -42.032  53.493  1.00  0.00      PROA C
ATOM   3355  HA  LEU P 226     -48.330 -43.076  53.405  1.00  0.00      PROA H
ATOM   3356  CB  LEU P 226     -47.686 -41.634  54.741  1.00  0.00      PROA C
ATOM   3357  HB1 LEU P 226     -47.828 -40.553  54.954  1.00  0.00      PROA H
ATOM   3358  HB2 LEU P 226     -46.633 -41.706  54.395  1.00  0.00      PROA H
ATOM   3359  CG  LEU P 226     -48.006 -42.360  56.044  1.00  0.00      PROA C
ATOM   3360  HG  LEU P 226     -49.052 -42.035  56.233  1.00  0.00      PROA H
ATOM   3361  CD1 LEU P 226     -47.919 -43.892  55.848  1.00  0.00      PROA C
ATOM   3362 HD11 LEU P 226     -48.707 -44.334  55.201  1.00  0.00      PROA H
ATOM   3363 HD12 LEU P 226     -47.908 -44.264  56.894  1.00  0.00      PROA H
ATOM   3364 HD13 LEU P 226     -47.000 -44.191  55.298  1.00  0.00      PROA H
ATOM   3365  CD2 LEU P 226     -47.076 -41.982  57.244  1.00  0.00      PROA C
ATOM   3366 HD21 LEU P 226     -47.236 -40.903  57.453  1.00  0.00      PROA H
ATOM   3367 HD22 LEU P 226     -46.035 -42.174  56.907  1.00  0.00      PROA H
ATOM   3368 HD23 LEU P 226     -47.372 -42.483  58.191  1.00  0.00      PROA H
ATOM   3369  C   LEU P 226     -50.034 -41.794  53.869  1.00  0.00      PROA C
ATOM   3370  O   LEU P 226     -50.833 -42.752  54.021  1.00  0.00      PROA O
ATOM   3371  N   TYR P 227     -50.436 -40.492  53.825  1.00  0.00      PROA N
ATOM   3372  HN  TYR P 227     -49.888 -39.705  53.553  1.00  0.00      PROA H
ATOM   3373  CA  TYR P 227     -51.649 -39.904  54.356  1.00  0.00      PROA C
ATOM   3374  HA  TYR P 227     -51.483 -39.851  55.422  1.00  0.00      PROA H
ATOM   3375  CB  TYR P 227     -51.668 -38.400  54.039  1.00  0.00      PROA C
ATOM   3376  HB1 TYR P 227     -51.386 -38.374  52.965  1.00  0.00      PROA H
ATOM   3377  HB2 TYR P 227     -50.846 -37.919  54.610  1.00  0.00      PROA H
ATOM   3378  CG  TYR P 227     -52.970 -37.715  54.211  1.00  0.00      PROA C
ATOM   3379  CD1 TYR P 227     -53.945 -37.747  53.263  1.00  0.00      PROA C
ATOM   3380  HD1 TYR P 227     -53.805 -38.403  52.416  1.00  0.00      PROA H
ATOM   3381  CE1 TYR P 227     -55.135 -37.018  53.468  1.00  0.00      PROA C
ATOM   3382  HE1 TYR P 227     -55.954 -37.099  52.768  1.00  0.00      PROA H
ATOM   3383  CZ  TYR P 227     -55.336 -36.123  54.614  1.00  0.00      PROA C
ATOM   3384  OH  TYR P 227     -56.444 -35.273  54.754  1.00  0.00      PROA O
ATOM   3385  HH  TYR P 227     -56.186 -34.535  55.311  1.00  0.00      PROA H
ATOM   3386  CD2 TYR P 227     -53.132 -36.843  55.340  1.00  0.00      PROA C
ATOM   3387  HD2 TYR P 227     -52.299 -36.756  56.021  1.00  0.00      PROA H
ATOM   3388  CE2 TYR P 227     -54.294 -36.023  55.525  1.00  0.00      PROA C
ATOM   3389  HE2 TYR P 227     -54.326 -35.275  56.304  1.00  0.00      PROA H
ATOM   3390  C   TYR P 227     -53.046 -40.676  54.337  1.00  0.00      PROA C
ATOM   3391  O   TYR P 227     -53.772 -40.538  55.326  1.00  0.00      PROA O
ATOM   3392  N   PRO P 228     -53.512 -41.456  53.340  1.00  0.00      PROA N
ATOM   3393  CD  PRO P 228     -53.089 -41.182  51.958  1.00  0.00      PROA C
ATOM   3394  HD1 PRO P 228     -52.191 -41.796  51.735  1.00  0.00      PROA H
ATOM   3395  HD2 PRO P 228     -52.792 -40.124  51.792  1.00  0.00      PROA H
ATOM   3396  CA  PRO P 228     -54.810 -42.118  53.367  1.00  0.00      PROA C
ATOM   3397  HA  PRO P 228     -55.508 -41.394  53.760  1.00  0.00      PROA H
ATOM   3398  CB  PRO P 228     -55.023 -42.633  51.900  1.00  0.00      PROA C
ATOM   3399  HB1 PRO P 228     -56.099 -42.709  51.634  1.00  0.00      PROA H
ATOM   3400  HB2 PRO P 228     -54.749 -43.679  51.645  1.00  0.00      PROA H
ATOM   3401  CG  PRO P 228     -54.296 -41.623  51.034  1.00  0.00      PROA C
ATOM   3402  HG1 PRO P 228     -53.849 -41.944  50.069  1.00  0.00      PROA H
ATOM   3403  HG2 PRO P 228     -54.813 -40.639  51.034  1.00  0.00      PROA H
ATOM   3404  C   PRO P 228     -54.763 -43.246  54.352  1.00  0.00      PROA C
ATOM   3405  O   PRO P 228     -55.742 -43.563  55.029  1.00  0.00      PROA O
ATOM   3406  N   VAL P 229     -53.599 -43.951  54.452  1.00  0.00      PROA N
ATOM   3407  HN  VAL P 229     -52.914 -43.748  53.757  1.00  0.00      PROA H
ATOM   3408  CA  VAL P 229     -53.289 -44.832  55.586  1.00  0.00      PROA C
ATOM   3409  HA  VAL P 229     -53.986 -45.650  55.478  1.00  0.00      PROA H
ATOM   3410  CB  VAL P 229     -51.874 -45.412  55.405  1.00  0.00      PROA C
ATOM   3411  HB  VAL P 229     -51.168 -44.554  55.386  1.00  0.00      PROA H
ATOM   3412  CG1 VAL P 229     -51.527 -46.344  56.593  1.00  0.00      PROA C
ATOM   3413 HG11 VAL P 229     -52.117 -47.281  56.496  1.00  0.00      PROA H
ATOM   3414 HG12 VAL P 229     -51.697 -45.908  57.601  1.00  0.00      PROA H
ATOM   3415 HG13 VAL P 229     -50.471 -46.669  56.476  1.00  0.00      PROA H
ATOM   3416  CG2 VAL P 229     -51.676 -46.155  54.078  1.00  0.00      PROA C
ATOM   3417 HG21 VAL P 229     -52.112 -45.493  53.299  1.00  0.00      PROA H
ATOM   3418 HG22 VAL P 229     -52.311 -47.064  54.152  1.00  0.00      PROA H
ATOM   3419 HG23 VAL P 229     -50.612 -46.317  53.802  1.00  0.00      PROA H
ATOM   3420  C   VAL P 229     -53.422 -44.096  56.916  1.00  0.00      PROA C
ATOM   3421  O   VAL P 229     -54.115 -44.555  57.800  1.00  0.00      PROA O
ATOM   3422  N   LEU P 230     -52.851 -42.836  57.101  1.00  0.00      PROA N
ATOM   3423  HN  LEU P 230     -52.072 -42.469  56.600  1.00  0.00      PROA H
ATOM   3424  CA  LEU P 230     -53.146 -42.052  58.263  1.00  0.00      PROA C
ATOM   3425  HA  LEU P 230     -52.917 -42.676  59.115  1.00  0.00      PROA H
ATOM   3426  CB  LEU P 230     -52.374 -40.702  58.434  1.00  0.00      PROA C
ATOM   3427  HB1 LEU P 230     -52.683 -40.247  59.399  1.00  0.00      PROA H
ATOM   3428  HB2 LEU P 230     -52.674 -39.914  57.710  1.00  0.00      PROA H
ATOM   3429  CG  LEU P 230     -50.881 -40.968  58.379  1.00  0.00      PROA C
ATOM   3430  HG  LEU P 230     -50.647 -41.382  57.375  1.00  0.00      PROA H
ATOM   3431  CD1 LEU P 230     -50.138 -39.600  58.449  1.00  0.00      PROA C
ATOM   3432 HD11 LEU P 230     -50.502 -39.112  59.379  1.00  0.00      PROA H
ATOM   3433 HD12 LEU P 230     -50.548 -38.917  57.675  1.00  0.00      PROA H
ATOM   3434 HD13 LEU P 230     -49.032 -39.705  58.417  1.00  0.00      PROA H
ATOM   3435  CD2 LEU P 230     -50.312 -41.805  59.497  1.00  0.00      PROA C
ATOM   3436 HD21 LEU P 230     -50.618 -42.870  59.579  1.00  0.00      PROA H
ATOM   3437 HD22 LEU P 230     -50.454 -41.307  60.480  1.00  0.00      PROA H
ATOM   3438 HD23 LEU P 230     -49.204 -41.842  59.423  1.00  0.00      PROA H
ATOM   3439  C   LEU P 230     -54.589 -41.694  58.537  1.00  0.00      PROA C
ATOM   3440  O   LEU P 230     -54.952 -41.719  59.715  1.00  0.00      PROA O
ATOM   3441  N   GLN P 231     -55.394 -41.312  57.535  1.00  0.00      PROA N
ATOM   3442  HN  GLN P 231     -54.937 -41.283  56.649  1.00  0.00      PROA H
ATOM   3443  CA  GLN P 231     -56.874 -41.072  57.582  1.00  0.00      PROA C
ATOM   3444  HA  GLN P 231     -57.117 -40.342  58.339  1.00  0.00      PROA H
ATOM   3445  CB  GLN P 231     -57.451 -40.543  56.187  1.00  0.00      PROA C
ATOM   3446  HB1 GLN P 231     -58.546 -40.442  56.347  1.00  0.00      PROA H
ATOM   3447  HB2 GLN P 231     -57.136 -41.262  55.401  1.00  0.00      PROA H
ATOM   3448  CG  GLN P 231     -56.848 -39.147  55.890  1.00  0.00      PROA C
ATOM   3449  HG1 GLN P 231     -57.156 -38.829  54.871  1.00  0.00      PROA H
ATOM   3450  HG2 GLN P 231     -55.740 -39.214  55.940  1.00  0.00      PROA H
ATOM   3451  CD  GLN P 231     -57.310 -38.100  56.899  1.00  0.00      PROA C
ATOM   3452  OE1 GLN P 231     -56.509 -37.779  57.759  1.00  0.00      PROA O
ATOM   3453  NE2 GLN P 231     -58.532 -37.564  56.737  1.00  0.00      PROA N
ATOM   3454 HE21 GLN P 231     -59.021 -37.716  55.878  1.00  0.00      PROA H
ATOM   3455 HE22 GLN P 231     -58.944 -36.942  57.403  1.00  0.00      PROA H
ATOM   3456  C   GLN P 231     -57.671 -42.296  58.086  1.00  0.00      PROA C
ATOM   3457  O   GLN P 231     -58.443 -42.100  59.045  1.00  0.00      PROA O
ATOM   3458  N   GLN P 232     -57.527 -43.514  57.536  1.00  0.00      PROA N
ATOM   3459  HN  GLN P 232     -56.984 -43.729  56.729  1.00  0.00      PROA H
ATOM   3460  CA  GLN P 232     -58.141 -44.772  58.051  1.00  0.00      PROA C
ATOM   3461  HA  GLN P 232     -59.180 -44.507  58.180  1.00  0.00      PROA H
ATOM   3462  CB  GLN P 232     -58.019 -46.019  57.111  1.00  0.00      PROA C
ATOM   3463  HB1 GLN P 232     -56.941 -46.287  57.095  1.00  0.00      PROA H
ATOM   3464  HB2 GLN P 232     -58.381 -45.611  56.143  1.00  0.00      PROA H
ATOM   3465  CG  GLN P 232     -58.866 -47.285  57.419  1.00  0.00      PROA C
ATOM   3466  HG1 GLN P 232     -58.252 -47.808  58.184  1.00  0.00      PROA H
ATOM   3467  HG2 GLN P 232     -58.830 -47.854  56.466  1.00  0.00      PROA H
ATOM   3468  CD  GLN P 232     -60.342 -47.214  57.844  1.00  0.00      PROA C
ATOM   3469  OE1 GLN P 232     -61.186 -46.784  57.020  1.00  0.00      PROA O
ATOM   3470  NE2 GLN P 232     -60.748 -47.754  59.013  1.00  0.00      PROA N
ATOM   3471 HE21 GLN P 232     -61.694 -48.009  59.216  1.00  0.00      PROA H
ATOM   3472 HE22 GLN P 232     -60.126 -48.120  59.705  1.00  0.00      PROA H
ATOM   3473  C   GLN P 232     -57.739 -45.140  59.500  1.00  0.00      PROA C
ATOM   3474  O   GLN P 232     -58.538 -45.580  60.338  1.00  0.00      PROA O
ATOM   3475  N   GLN P 233     -56.422 -45.024  59.789  1.00  0.00      PROA N
ATOM   3476  HN  GLN P 233     -55.770 -44.656  59.130  1.00  0.00      PROA H
ATOM   3477  CA  GLN P 233     -55.984 -45.307  61.113  1.00  0.00      PROA C
ATOM   3478  HA  GLN P 233     -56.275 -46.282  61.476  1.00  0.00      PROA H
ATOM   3479  CB  GLN P 233     -54.442 -45.475  61.162  1.00  0.00      PROA C
ATOM   3480  HB1 GLN P 233     -54.220 -45.603  62.243  1.00  0.00      PROA H
ATOM   3481  HB2 GLN P 233     -53.996 -44.531  60.780  1.00  0.00      PROA H
ATOM   3482  CG  GLN P 233     -53.809 -46.693  60.430  1.00  0.00      PROA C
ATOM   3483  HG1 GLN P 233     -52.813 -46.920  60.868  1.00  0.00      PROA H
ATOM   3484  HG2 GLN P 233     -53.715 -46.522  59.336  1.00  0.00      PROA H
ATOM   3485  CD  GLN P 233     -54.664 -48.001  60.399  1.00  0.00      PROA C
ATOM   3486  OE1 GLN P 233     -55.180 -48.478  59.405  1.00  0.00      PROA O
ATOM   3487  NE2 GLN P 233     -54.621 -48.686  61.531  1.00  0.00      PROA N
ATOM   3488 HE21 GLN P 233     -54.238 -48.258  62.351  1.00  0.00      PROA H
ATOM   3489 HE22 GLN P 233     -54.869 -49.641  61.370  1.00  0.00      PROA H
ATOM   3490  C   GLN P 233     -56.502 -44.255  62.162  1.00  0.00      PROA C
ATOM   3491  O   GLN P 233     -56.871 -44.609  63.290  1.00  0.00      PROA O
ATOM   3492  N   ALA P 234     -56.636 -43.002  61.710  1.00  0.00      PROA N
ATOM   3493  HN  ALA P 234     -56.188 -42.765  60.851  1.00  0.00      PROA H
ATOM   3494  CA  ALA P 234     -57.200 -41.916  62.570  1.00  0.00      PROA C
ATOM   3495  HA  ALA P 234     -56.710 -41.947  63.532  1.00  0.00      PROA H
ATOM   3496  CB  ALA P 234     -57.002 -40.522  61.881  1.00  0.00      PROA C
ATOM   3497  HB1 ALA P 234     -57.357 -40.296  60.853  1.00  0.00      PROA H
ATOM   3498  HB2 ALA P 234     -55.904 -40.350  61.889  1.00  0.00      PROA H
ATOM   3499  HB3 ALA P 234     -57.422 -39.767  62.579  1.00  0.00      PROA H
ATOM   3500  C   ALA P 234     -58.596 -42.101  62.924  1.00  0.00      PROA C
ATOM   3501  O   ALA P 234     -59.023 -41.881  64.045  1.00  0.00      PROA O
ATOM   3502  N   GLN P 235     -59.414 -42.588  62.036  1.00  0.00      PROA N
ATOM   3503  HN  GLN P 235     -58.997 -42.697  61.137  1.00  0.00      PROA H
ATOM   3504  CA  GLN P 235     -60.774 -43.119  62.127  1.00  0.00      PROA C
ATOM   3505  HA  GLN P 235     -61.374 -42.396  62.659  1.00  0.00      PROA H
ATOM   3506  CB  GLN P 235     -61.339 -43.526  60.693  1.00  0.00      PROA C
ATOM   3507  HB1 GLN P 235     -62.115 -44.301  60.870  1.00  0.00      PROA H
ATOM   3508  HB2 GLN P 235     -60.601 -44.067  60.065  1.00  0.00      PROA H
ATOM   3509  CG  GLN P 235     -61.934 -42.390  59.791  1.00  0.00      PROA C
ATOM   3510  HG1 GLN P 235     -62.338 -42.864  58.871  1.00  0.00      PROA H
ATOM   3511  HG2 GLN P 235     -61.092 -41.768  59.419  1.00  0.00      PROA H
ATOM   3512  CD  GLN P 235     -62.965 -41.460  60.370  1.00  0.00      PROA C
ATOM   3513  OE1 GLN P 235     -62.705 -40.647  61.285  1.00  0.00      PROA O
ATOM   3514  NE2 GLN P 235     -64.223 -41.628  59.889  1.00  0.00      PROA N
ATOM   3515 HE21 GLN P 235     -64.802 -40.833  60.066  1.00  0.00      PROA H
ATOM   3516 HE22 GLN P 235     -64.414 -42.381  59.259  1.00  0.00      PROA H
ATOM   3517  C   GLN P 235     -60.865 -44.372  63.033  1.00  0.00      PROA C
ATOM   3518  O   GLN P 235     -61.867 -44.480  63.758  1.00  0.00      PROA O
ATOM   3519  N   THR P 236     -59.990 -45.364  62.960  1.00  0.00      PROA N
ATOM   3520  HN  THR P 236     -59.227 -45.307  62.320  1.00  0.00      PROA H
ATOM   3521  CA  THR P 236     -59.950 -46.565  63.712  1.00  0.00      PROA C
ATOM   3522  HA  THR P 236     -60.905 -47.025  63.506  1.00  0.00      PROA H
ATOM   3523  CB  THR P 236     -58.898 -47.485  63.236  1.00  0.00      PROA C
ATOM   3524  HB  THR P 236     -57.874 -47.086  63.396  1.00  0.00      PROA H
ATOM   3525  OG1 THR P 236     -59.109 -47.718  61.799  1.00  0.00      PROA O
ATOM   3526  HG1 THR P 236     -59.018 -46.929  61.259  1.00  0.00      PROA H
ATOM   3527  CG2 THR P 236     -59.095 -48.901  63.860  1.00  0.00      PROA C
ATOM   3528 HG21 THR P 236     -60.146 -49.258  63.897  1.00  0.00      PROA H
ATOM   3529 HG22 THR P 236     -58.569 -48.807  64.835  1.00  0.00      PROA H
ATOM   3530 HG23 THR P 236     -58.546 -49.624  63.220  1.00  0.00      PROA H
ATOM   3531  C   THR P 236     -59.780 -46.267  65.152  1.00  0.00      PROA C
ATOM   3532  O   THR P 236     -60.604 -46.683  65.965  1.00  0.00      PROA O
ATOM   3533  N   ASP P 237     -58.826 -45.396  65.547  1.00  0.00      PROA N
ATOM   3534  HN  ASP P 237     -58.168 -45.208  64.822  1.00  0.00      PROA H
ATOM   3535  CA  ASP P 237     -58.639 -44.995  66.951  1.00  0.00      PROA C
ATOM   3536  HA  ASP P 237     -58.888 -45.819  67.603  1.00  0.00      PROA H
ATOM   3537  CB  ASP P 237     -57.197 -44.457  67.125  1.00  0.00      PROA C
ATOM   3538  HB1 ASP P 237     -56.910 -44.196  68.166  1.00  0.00      PROA H
ATOM   3539  HB2 ASP P 237     -57.080 -43.695  66.326  1.00  0.00      PROA H
ATOM   3540  CG  ASP P 237     -56.146 -45.540  66.916  1.00  0.00      PROA C
ATOM   3541  OD1 ASP P 237     -56.553 -46.676  66.633  1.00  0.00      PROA O
ATOM   3542  OD2 ASP P 237     -54.926 -45.362  67.100  1.00  0.00      PROA O
ATOM   3543  C   ASP P 237     -59.589 -43.851  67.415  1.00  0.00      PROA C
ATOM   3544  O   ASP P 237     -59.707 -43.522  68.553  1.00  0.00      PROA O
ATOM   3545  N   GLY P 238     -60.231 -43.130  66.440  1.00  0.00      PROA N
ATOM   3546  HN  GLY P 238     -60.087 -43.476  65.516  1.00  0.00      PROA H
ATOM   3547  CA  GLY P 238     -61.150 -42.051  66.764  1.00  0.00      PROA C
ATOM   3548  HA1 GLY P 238     -61.755 -42.295  67.624  1.00  0.00      PROA H
ATOM   3549  HA2 GLY P 238     -61.788 -41.892  65.907  1.00  0.00      PROA H
ATOM   3550  C   GLY P 238     -60.341 -40.714  66.989  1.00  0.00      PROA C
ATOM   3551  O   GLY P 238     -60.556 -40.034  67.971  1.00  0.00      PROA O
ATOM   3552  N   LYS P 239     -59.379 -40.298  66.191  1.00  0.00      PROA N
ATOM   3553  HN  LYS P 239     -59.177 -40.803  65.355  1.00  0.00      PROA H
ATOM   3554  CA  LYS P 239     -58.446 -39.176  66.411  1.00  0.00      PROA C
ATOM   3555  HA  LYS P 239     -58.880 -38.374  66.990  1.00  0.00      PROA H
ATOM   3556  CB  LYS P 239     -57.098 -39.734  67.011  1.00  0.00      PROA C
ATOM   3557  HB1 LYS P 239     -57.391 -40.232  67.960  1.00  0.00      PROA H
ATOM   3558  HB2 LYS P 239     -56.405 -38.919  67.310  1.00  0.00      PROA H
ATOM   3559  CG  LYS P 239     -56.419 -40.751  66.133  1.00  0.00      PROA C
ATOM   3560  HG1 LYS P 239     -55.858 -40.173  65.368  1.00  0.00      PROA H
ATOM   3561  HG2 LYS P 239     -57.183 -41.361  65.604  1.00  0.00      PROA H
ATOM   3562  CD  LYS P 239     -55.296 -41.595  66.740  1.00  0.00      PROA C
ATOM   3563  HD1 LYS P 239     -55.706 -42.151  67.610  1.00  0.00      PROA H
ATOM   3564  HD2 LYS P 239     -54.498 -40.908  67.095  1.00  0.00      PROA H
ATOM   3565  CE  LYS P 239     -54.527 -42.543  65.807  1.00  0.00      PROA C
ATOM   3566  HE1 LYS P 239     -54.125 -42.064  64.889  1.00  0.00      PROA H
ATOM   3567  HE2 LYS P 239     -55.260 -43.249  65.361  1.00  0.00      PROA H
ATOM   3568  NZ  LYS P 239     -53.534 -43.267  66.588  1.00  0.00      PROA N
ATOM   3569  HZ1 LYS P 239     -52.865 -43.775  65.975  1.00  0.00      PROA H
ATOM   3570  HZ2 LYS P 239     -53.973 -43.968  67.218  1.00  0.00      PROA H
ATOM   3571  HZ3 LYS P 239     -53.021 -42.642  67.242  1.00  0.00      PROA H
ATOM   3572  C   LYS P 239     -58.278 -38.490  65.102  1.00  0.00      PROA C
ATOM   3573  O   LYS P 239     -59.008 -38.848  64.162  1.00  0.00      PROA O
ATOM   3574  N   ARG P 240     -57.486 -37.437  65.076  1.00  0.00      PROA N
ATOM   3575  HN  ARG P 240     -57.098 -36.948  65.853  1.00  0.00      PROA H
ATOM   3576  CA  ARG P 240     -57.034 -36.803  63.881  1.00  0.00      PROA C
ATOM   3577  HA  ARG P 240     -57.195 -37.457  63.036  1.00  0.00      PROA H
ATOM   3578  CB  ARG P 240     -57.777 -35.474  63.596  1.00  0.00      PROA C
ATOM   3579  HB1 ARG P 240     -58.865 -35.605  63.779  1.00  0.00      PROA H
ATOM   3580  HB2 ARG P 240     -57.625 -35.362  62.501  1.00  0.00      PROA H
ATOM   3581  CG  ARG P 240     -57.223 -34.347  64.478  1.00  0.00      PROA C
ATOM   3582  HG1 ARG P 240     -56.172 -34.070  64.247  1.00  0.00      PROA H
ATOM   3583  HG2 ARG P 240     -57.055 -34.799  65.479  1.00  0.00      PROA H
ATOM   3584  CD  ARG P 240     -58.082 -32.995  64.361  1.00  0.00      PROA C
ATOM   3585  HD1 ARG P 240     -58.297 -32.835  63.283  1.00  0.00      PROA H
ATOM   3586  HD2 ARG P 240     -57.434 -32.187  64.765  1.00  0.00      PROA H
ATOM   3587  NE  ARG P 240     -59.288 -33.227  65.207  1.00  0.00      PROA N
ATOM   3588  HE  ARG P 240     -59.349 -34.148  65.593  1.00  0.00      PROA H
ATOM   3589  CZ  ARG P 240     -60.145 -32.325  65.678  1.00  0.00      PROA C
ATOM   3590  NH1 ARG P 240     -60.048 -31.030  65.327  1.00  0.00      PROA N
ATOM   3591 HH11 ARG P 240     -59.213 -30.716  64.874  1.00  0.00      PROA H
ATOM   3592 HH12 ARG P 240     -60.787 -30.501  65.746  1.00  0.00      PROA H
ATOM   3593  NH2 ARG P 240     -61.021 -32.614  66.636  1.00  0.00      PROA N
ATOM   3594 HH21 ARG P 240     -61.075 -33.599  66.800  1.00  0.00      PROA H
ATOM   3595 HH22 ARG P 240     -61.800 -32.011  66.809  1.00  0.00      PROA H
ATOM   3596  C   ARG P 240     -55.504 -36.710  64.050  1.00  0.00      PROA C
ATOM   3597  O   ARG P 240     -54.967 -36.943  65.169  1.00  0.00      PROA O
ATOM   3598  N   ILE P 241     -54.682 -36.358  62.937  1.00  0.00      PROA N
ATOM   3599  HN  ILE P 241     -55.195 -36.005  62.158  1.00  0.00      PROA H
ATOM   3600  CA  ILE P 241     -53.288 -36.031  63.088  1.00  0.00      PROA C
ATOM   3601  HA  ILE P 241     -52.824 -36.822  63.660  1.00  0.00      PROA H
ATOM   3602  CB  ILE P 241     -52.666 -35.872  61.707  1.00  0.00      PROA C
ATOM   3603  HB  ILE P 241     -53.279 -35.136  61.145  1.00  0.00      PROA H
ATOM   3604  CG2 ILE P 241     -51.216 -35.288  61.693  1.00  0.00      PROA C
ATOM   3605 HG21 ILE P 241     -51.110 -34.221  61.983  1.00  0.00      PROA H
ATOM   3606 HG22 ILE P 241     -50.700 -35.420  60.718  1.00  0.00      PROA H
ATOM   3607 HG23 ILE P 241     -50.493 -35.799  62.364  1.00  0.00      PROA H
ATOM   3608  CG1 ILE P 241     -52.709 -37.263  60.973  1.00  0.00      PROA C
ATOM   3609 HG11 ILE P 241     -53.536 -37.972  61.192  1.00  0.00      PROA H
ATOM   3610 HG12 ILE P 241     -51.852 -37.958  61.097  1.00  0.00      PROA H
ATOM   3611  CD  ILE P 241     -52.905 -36.936  59.474  1.00  0.00      PROA C
ATOM   3612  HD1 ILE P 241     -53.194 -37.850  58.912  1.00  0.00      PROA H
ATOM   3613  HD2 ILE P 241     -52.014 -36.537  58.944  1.00  0.00      PROA H
ATOM   3614  HD3 ILE P 241     -53.829 -36.321  59.429  1.00  0.00      PROA H
ATOM   3615  C   ILE P 241     -53.110 -34.676  63.745  1.00  0.00      PROA C
ATOM   3616  O   ILE P 241     -53.916 -33.814  63.603  1.00  0.00      PROA O
ATOM   3617  N   SER P 242     -51.961 -34.412  64.502  1.00  0.00      PROA N
ATOM   3618  HN  SER P 242     -51.325 -35.160  64.674  1.00  0.00      PROA H
ATOM   3619  CA  SER P 242     -51.579 -33.140  65.045  1.00  0.00      PROA C
ATOM   3620  HA  SER P 242     -52.400 -32.469  64.840  1.00  0.00      PROA H
ATOM   3621  CB  SER P 242     -51.373 -33.095  66.628  1.00  0.00      PROA C
ATOM   3622  HB1 SER P 242     -50.674 -33.882  66.984  1.00  0.00      PROA H
ATOM   3623  HB2 SER P 242     -52.371 -33.319  67.062  1.00  0.00      PROA H
ATOM   3624  OG  SER P 242     -51.035 -31.822  67.198  1.00  0.00      PROA O
ATOM   3625  HG1 SER P 242     -50.720 -32.042  68.078  1.00  0.00      PROA H
ATOM   3626  C   SER P 242     -50.244 -32.739  64.333  1.00  0.00      PROA C
ATOM   3627  O   SER P 242     -50.177 -31.673  63.721  1.00  0.00      PROA O
ATOM   3628  N   TYR P 243     -49.208 -33.594  64.261  1.00  0.00      PROA N
ATOM   3629  HN  TYR P 243     -49.103 -34.436  64.786  1.00  0.00      PROA H
ATOM   3630  CA  TYR P 243     -47.992 -33.420  63.512  1.00  0.00      PROA C
ATOM   3631  HA  TYR P 243     -48.102 -32.653  62.760  1.00  0.00      PROA H
ATOM   3632  CB  TYR P 243     -46.820 -32.779  64.302  1.00  0.00      PROA C
ATOM   3633  HB1 TYR P 243     -47.085 -31.818  64.792  1.00  0.00      PROA H
ATOM   3634  HB2 TYR P 243     -45.944 -32.653  63.631  1.00  0.00      PROA H
ATOM   3635  CG  TYR P 243     -46.400 -33.564  65.497  1.00  0.00      PROA C
ATOM   3636  CD1 TYR P 243     -46.926 -33.228  66.702  1.00  0.00      PROA C
ATOM   3637  HD1 TYR P 243     -47.635 -32.431  66.870  1.00  0.00      PROA H
ATOM   3638  CE1 TYR P 243     -46.364 -33.866  67.819  1.00  0.00      PROA C
ATOM   3639  HE1 TYR P 243     -46.598 -33.631  68.846  1.00  0.00      PROA H
ATOM   3640  CZ  TYR P 243     -45.439 -34.933  67.647  1.00  0.00      PROA C
ATOM   3641  OH  TYR P 243     -44.775 -35.546  68.752  1.00  0.00      PROA O
ATOM   3642  HH  TYR P 243     -44.039 -36.071  68.429  1.00  0.00      PROA H
ATOM   3643  CD2 TYR P 243     -45.456 -34.567  65.295  1.00  0.00      PROA C
ATOM   3644  HD2 TYR P 243     -45.089 -34.832  64.314  1.00  0.00      PROA H
ATOM   3645  CE2 TYR P 243     -44.989 -35.313  66.392  1.00  0.00      PROA C
ATOM   3646  HE2 TYR P 243     -44.254 -36.096  66.274  1.00  0.00      PROA H
ATOM   3647  C   TYR P 243     -47.577 -34.703  62.850  1.00  0.00      PROA C
ATOM   3648  O   TYR P 243     -47.932 -35.751  63.388  1.00  0.00      PROA O
ATOM   3649  N   VAL P 244     -46.862 -34.570  61.710  1.00  0.00      PROA N
ATOM   3650  HN  VAL P 244     -46.749 -33.647  61.351  1.00  0.00      PROA H
ATOM   3651  CA  VAL P 244     -46.156 -35.653  60.940  1.00  0.00      PROA C
ATOM   3652  HA  VAL P 244     -46.253 -36.602  61.445  1.00  0.00      PROA H
ATOM   3653  CB  VAL P 244     -46.716 -35.838  59.523  1.00  0.00      PROA C
ATOM   3654  HB  VAL P 244     -46.409 -35.058  58.793  1.00  0.00      PROA H
ATOM   3655  CG1 VAL P 244     -46.235 -37.181  58.981  1.00  0.00      PROA C
ATOM   3656 HG11 VAL P 244     -46.698 -37.351  57.986  1.00  0.00      PROA H
ATOM   3657 HG12 VAL P 244     -46.483 -37.982  59.709  1.00  0.00      PROA H
ATOM   3658 HG13 VAL P 244     -45.158 -37.040  58.746  1.00  0.00      PROA H
ATOM   3659  CG2 VAL P 244     -48.231 -35.809  59.537  1.00  0.00      PROA C
ATOM   3660 HG21 VAL P 244     -48.430 -34.721  59.637  1.00  0.00      PROA H
ATOM   3661 HG22 VAL P 244     -48.609 -36.476  60.341  1.00  0.00      PROA H
ATOM   3662 HG23 VAL P 244     -48.588 -36.089  58.523  1.00  0.00      PROA H
ATOM   3663  C   VAL P 244     -44.746 -35.142  60.791  1.00  0.00      PROA C
ATOM   3664  O   VAL P 244     -44.397 -34.027  60.354  1.00  0.00      PROA O
ATOM   3665  N   ASP P 245     -43.789 -35.934  61.301  1.00  0.00      PROA N
ATOM   3666  HN  ASP P 245     -44.127 -36.805  61.647  1.00  0.00      PROA H
ATOM   3667  CA  ASP P 245     -42.378 -35.567  61.339  1.00  0.00      PROA C
ATOM   3668  HA  ASP P 245     -42.165 -34.578  60.959  1.00  0.00      PROA H
ATOM   3669  CB  ASP P 245     -41.954 -35.683  62.853  1.00  0.00      PROA C
ATOM   3670  HB1 ASP P 245     -41.824 -36.763  63.077  1.00  0.00      PROA H
ATOM   3671  HB2 ASP P 245     -42.747 -35.138  63.409  1.00  0.00      PROA H
ATOM   3672  CG  ASP P 245     -40.593 -35.015  63.026  1.00  0.00      PROA C
ATOM   3673  OD1 ASP P 245     -39.629 -35.035  62.141  1.00  0.00      PROA O
ATOM   3674  OD2 ASP P 245     -40.507 -34.450  64.108  1.00  0.00      PROA O
ATOM   3675  C   ASP P 245     -41.657 -36.427  60.375  1.00  0.00      PROA C
ATOM   3676  O   ASP P 245     -41.842 -37.659  60.308  1.00  0.00      PROA O
ATOM   3677  N   LEU P 246     -40.976 -35.816  59.405  1.00  0.00      PROA N
ATOM   3678  HN  LEU P 246     -40.908 -34.822  59.439  1.00  0.00      PROA H
ATOM   3679  CA  LEU P 246     -40.628 -36.542  58.263  1.00  0.00      PROA C
ATOM   3680  HA  LEU P 246     -40.934 -37.578  58.226  1.00  0.00      PROA H
ATOM   3681  CB  LEU P 246     -41.319 -35.955  57.012  1.00  0.00      PROA C
ATOM   3682  HB1 LEU P 246     -40.923 -36.544  56.157  1.00  0.00      PROA H
ATOM   3683  HB2 LEU P 246     -40.969 -34.911  56.862  1.00  0.00      PROA H
ATOM   3684  CG  LEU P 246     -42.918 -35.903  57.077  1.00  0.00      PROA C
ATOM   3685  HG  LEU P 246     -43.128 -36.046  58.158  1.00  0.00      PROA H
ATOM   3686  CD1 LEU P 246     -43.478 -34.605  56.562  1.00  0.00      PROA C
ATOM   3687 HD11 LEU P 246     -44.568 -34.707  56.373  1.00  0.00      PROA H
ATOM   3688 HD12 LEU P 246     -43.127 -34.425  55.523  1.00  0.00      PROA H
ATOM   3689 HD13 LEU P 246     -43.365 -33.752  57.264  1.00  0.00      PROA H
ATOM   3690  CD2 LEU P 246     -43.509 -36.993  56.135  1.00  0.00      PROA C
ATOM   3691 HD21 LEU P 246     -43.237 -36.830  55.070  1.00  0.00      PROA H
ATOM   3692 HD22 LEU P 246     -44.618 -37.025  56.184  1.00  0.00      PROA H
ATOM   3693 HD23 LEU P 246     -43.117 -38.022  56.280  1.00  0.00      PROA H
ATOM   3694  C   LEU P 246     -39.082 -36.546  58.039  1.00  0.00      PROA C
ATOM   3695  O   LEU P 246     -38.540 -36.939  57.019  1.00  0.00      PROA O
ATOM   3696  N   ARG P 247     -38.358 -36.029  59.098  1.00  0.00      PROA N
ATOM   3697  HN  ARG P 247     -38.848 -35.903  59.958  1.00  0.00      PROA H
ATOM   3698  CA  ARG P 247     -36.927 -35.742  59.051  1.00  0.00      PROA C
ATOM   3699  HA  ARG P 247     -36.625 -35.257  58.135  1.00  0.00      PROA H
ATOM   3700  CB  ARG P 247     -36.627 -34.718  60.144  1.00  0.00      PROA C
ATOM   3701  HB1 ARG P 247     -35.524 -34.624  60.234  1.00  0.00      PROA H
ATOM   3702  HB2 ARG P 247     -36.868 -35.104  61.158  1.00  0.00      PROA H
ATOM   3703  CG  ARG P 247     -37.482 -33.488  59.960  1.00  0.00      PROA C
ATOM   3704  HG1 ARG P 247     -38.576 -33.633  59.837  1.00  0.00      PROA H
ATOM   3705  HG2 ARG P 247     -37.272 -33.017  58.975  1.00  0.00      PROA H
ATOM   3706  CD  ARG P 247     -37.178 -32.427  61.037  1.00  0.00      PROA C
ATOM   3707  HD1 ARG P 247     -37.541 -31.424  60.728  1.00  0.00      PROA H
ATOM   3708  HD2 ARG P 247     -36.078 -32.299  61.126  1.00  0.00      PROA H
ATOM   3709  NE  ARG P 247     -37.863 -32.865  62.315  1.00  0.00      PROA N
ATOM   3710  HE  ARG P 247     -38.533 -33.607  62.285  1.00  0.00      PROA H
ATOM   3711  CZ  ARG P 247     -37.629 -32.440  63.521  1.00  0.00      PROA C
ATOM   3712  NH1 ARG P 247     -36.753 -31.473  63.722  1.00  0.00      PROA N
ATOM   3713 HH11 ARG P 247     -36.526 -30.964  62.892  1.00  0.00      PROA H
ATOM   3714 HH12 ARG P 247     -36.871 -31.114  64.647  1.00  0.00      PROA H
ATOM   3715  NH2 ARG P 247     -38.284 -32.897  64.512  1.00  0.00      PROA N
ATOM   3716 HH21 ARG P 247     -38.328 -32.251  65.274  1.00  0.00      PROA H
ATOM   3717 HH22 ARG P 247     -38.979 -33.588  64.312  1.00  0.00      PROA H
ATOM   3718  C   ARG P 247     -36.027 -36.993  59.097  1.00  0.00      PROA C
ATOM   3719  O   ARG P 247     -34.801 -36.863  58.883  1.00  0.00      PROA O
ATOM   3720  N   TYR P 248     -36.678 -38.120  59.348  1.00  0.00      PROA N
ATOM   3721  HN  TYR P 248     -37.658 -38.067  59.521  1.00  0.00      PROA H
ATOM   3722  CA  TYR P 248     -36.113 -39.450  59.314  1.00  0.00      PROA C
ATOM   3723  HA  TYR P 248     -35.398 -39.558  60.116  1.00  0.00      PROA H
ATOM   3724  CB  TYR P 248     -37.267 -40.581  59.648  1.00  0.00      PROA C
ATOM   3725  HB1 TYR P 248     -36.812 -41.589  59.535  1.00  0.00      PROA H
ATOM   3726  HB2 TYR P 248     -38.183 -40.691  59.029  1.00  0.00      PROA H
ATOM   3727  CG  TYR P 248     -37.784 -40.294  61.051  1.00  0.00      PROA C
ATOM   3728  CD1 TYR P 248     -37.148 -40.941  62.105  1.00  0.00      PROA C
ATOM   3729  HD1 TYR P 248     -36.271 -41.531  61.883  1.00  0.00      PROA H
ATOM   3730  CE1 TYR P 248     -37.675 -40.852  63.415  1.00  0.00      PROA C
ATOM   3731  HE1 TYR P 248     -37.224 -41.330  64.272  1.00  0.00      PROA H
ATOM   3732  CZ  TYR P 248     -38.768 -40.046  63.588  1.00  0.00      PROA C
ATOM   3733  OH  TYR P 248     -39.199 -39.943  64.943  1.00  0.00      PROA O
ATOM   3734  HH  TYR P 248     -38.434 -40.097  65.503  1.00  0.00      PROA H
ATOM   3735  CD2 TYR P 248     -38.874 -39.464  61.325  1.00  0.00      PROA C
ATOM   3736  HD2 TYR P 248     -39.272 -38.956  60.459  1.00  0.00      PROA H
ATOM   3737  CE2 TYR P 248     -39.346 -39.246  62.611  1.00  0.00      PROA C
ATOM   3738  HE2 TYR P 248     -40.155 -38.564  62.827  1.00  0.00      PROA H
ATOM   3739  C   TYR P 248     -35.542 -39.860  57.977  1.00  0.00      PROA C
ATOM   3740  O   TYR P 248     -35.989 -39.466  56.895  1.00  0.00      PROA O
ATOM   3741  N   ASP P 249     -34.453 -40.687  58.005  1.00  0.00      PROA N
ATOM   3742  HN  ASP P 249     -33.994 -40.897  58.865  1.00  0.00      PROA H
ATOM   3743  CA  ASP P 249     -33.949 -41.289  56.768  1.00  0.00      PROA C
ATOM   3744  HA  ASP P 249     -33.501 -40.525  56.151  1.00  0.00      PROA H
ATOM   3745  CB  ASP P 249     -32.797 -42.256  57.187  1.00  0.00      PROA C
ATOM   3746  HB1 ASP P 249     -32.059 -41.558  57.638  1.00  0.00      PROA H
ATOM   3747  HB2 ASP P 249     -32.467 -42.693  56.220  1.00  0.00      PROA H
ATOM   3748  CG  ASP P 249     -33.031 -43.439  58.160  1.00  0.00      PROA C
ATOM   3749  OD1 ASP P 249     -34.001 -43.460  58.952  1.00  0.00      PROA O
ATOM   3750  OD2 ASP P 249     -32.107 -44.312  58.213  1.00  0.00      PROA O
ATOM   3751  C   ASP P 249     -34.944 -42.092  56.031  1.00  0.00      PROA C
ATOM   3752  O   ASP P 249     -35.152 -41.875  54.814  1.00  0.00      PROA O
ATOM   3753  N   SER P 250     -35.752 -42.967  56.617  1.00  0.00      PROA N
ATOM   3754  HN  SER P 250     -35.565 -43.217  57.564  1.00  0.00      PROA H
ATOM   3755  CA  SER P 250     -36.835 -43.652  55.993  1.00  0.00      PROA C
ATOM   3756  HA  SER P 250     -37.253 -43.168  55.123  1.00  0.00      PROA H
ATOM   3757  CB  SER P 250     -36.326 -44.984  55.389  1.00  0.00      PROA C
ATOM   3758  HB1 SER P 250     -36.068 -45.622  56.261  1.00  0.00      PROA H
ATOM   3759  HB2 SER P 250     -35.467 -44.716  54.737  1.00  0.00      PROA H
ATOM   3760  OG  SER P 250     -37.335 -45.696  54.614  1.00  0.00      PROA O
ATOM   3761  HG1 SER P 250     -36.952 -46.414  54.104  1.00  0.00      PROA H
ATOM   3762  C   SER P 250     -37.961 -43.755  57.016  1.00  0.00      PROA C
ATOM   3763  O   SER P 250     -37.740 -44.115  58.133  1.00  0.00      PROA O
ATOM   3764  N   GLY P 251     -39.175 -43.577  56.640  1.00  0.00      PROA N
ATOM   3765  HN  GLY P 251     -39.370 -43.512  55.665  1.00  0.00      PROA H
ATOM   3766  CA  GLY P 251     -40.270 -43.419  57.545  1.00  0.00      PROA C
ATOM   3767  HA1 GLY P 251     -40.160 -44.111  58.367  1.00  0.00      PROA H
ATOM   3768  HA2 GLY P 251     -41.202 -43.634  57.042  1.00  0.00      PROA H
ATOM   3769  C   GLY P 251     -40.611 -42.059  58.092  1.00  0.00      PROA C
ATOM   3770  O   GLY P 251     -40.194 -40.986  57.670  1.00  0.00      PROA O
ATOM   3771  N   ALA P 252     -41.633 -42.028  58.983  1.00  0.00      PROA N
ATOM   3772  HN  ALA P 252     -41.919 -42.952  59.227  1.00  0.00      PROA H
ATOM   3773  CA  ALA P 252     -42.260 -40.766  59.456  1.00  0.00      PROA C
ATOM   3774  HA  ALA P 252     -41.589 -39.984  59.780  1.00  0.00      PROA H
ATOM   3775  CB  ALA P 252     -43.347 -40.397  58.409  1.00  0.00      PROA C
ATOM   3776  HB1 ALA P 252     -43.872 -39.500  58.803  1.00  0.00      PROA H
ATOM   3777  HB2 ALA P 252     -44.165 -41.112  58.178  1.00  0.00      PROA H
ATOM   3778  HB3 ALA P 252     -42.857 -40.189  57.434  1.00  0.00      PROA H
ATOM   3779  C   ALA P 252     -42.893 -41.108  60.823  1.00  0.00      PROA C
ATOM   3780  O   ALA P 252     -43.411 -42.219  61.085  1.00  0.00      PROA O
ATOM   3781  N   ALA P 253     -42.868 -40.213  61.778  1.00  0.00      PROA N
ATOM   3782  HN  ALA P 253     -42.426 -39.334  61.615  1.00  0.00      PROA H
ATOM   3783  CA  ALA P 253     -43.537 -40.239  63.064  1.00  0.00      PROA C
ATOM   3784  HA  ALA P 253     -43.901 -41.233  63.279  1.00  0.00      PROA H
ATOM   3785  CB  ALA P 253     -42.625 -39.839  64.249  1.00  0.00      PROA C
ATOM   3786  HB1 ALA P 253     -43.138 -40.074  65.206  1.00  0.00      PROA H
ATOM   3787  HB2 ALA P 253     -42.347 -38.770  64.126  1.00  0.00      PROA H
ATOM   3788  HB3 ALA P 253     -41.658 -40.377  64.351  1.00  0.00      PROA H
ATOM   3789  C   ALA P 253     -44.675 -39.291  62.942  1.00  0.00      PROA C
ATOM   3790  O   ALA P 253     -44.604 -38.376  62.154  1.00  0.00      PROA O
ATOM   3791  N   VAL P 254     -45.734 -39.585  63.740  1.00  0.00      PROA N
ATOM   3792  HN  VAL P 254     -45.552 -40.334  64.373  1.00  0.00      PROA H
ATOM   3793  CA  VAL P 254     -47.065 -38.890  63.722  1.00  0.00      PROA C
ATOM   3794  HA  VAL P 254     -46.857 -37.911  63.317  1.00  0.00      PROA H
ATOM   3795  CB  VAL P 254     -48.108 -39.662  62.985  1.00  0.00      PROA C
ATOM   3796  HB  VAL P 254     -48.540 -40.546  63.501  1.00  0.00      PROA H
ATOM   3797  CG1 VAL P 254     -49.367 -38.757  62.780  1.00  0.00      PROA C
ATOM   3798 HG11 VAL P 254     -49.955 -38.768  63.723  1.00  0.00      PROA H
ATOM   3799 HG12 VAL P 254     -50.007 -39.095  61.937  1.00  0.00      PROA H
ATOM   3800 HG13 VAL P 254     -49.031 -37.752  62.445  1.00  0.00      PROA H
ATOM   3801  CG2 VAL P 254     -47.563 -40.168  61.606  1.00  0.00      PROA C
ATOM   3802 HG21 VAL P 254     -48.356 -40.505  60.904  1.00  0.00      PROA H
ATOM   3803 HG22 VAL P 254     -46.812 -40.976  61.736  1.00  0.00      PROA H
ATOM   3804 HG23 VAL P 254     -46.974 -39.339  61.159  1.00  0.00      PROA H
ATOM   3805  C   VAL P 254     -47.584 -38.760  65.206  1.00  0.00      PROA C
ATOM   3806  O   VAL P 254     -47.742 -39.788  65.875  1.00  0.00      PROA O
ATOM   3807  N   GLY P 255     -47.773 -37.536  65.705  1.00  0.00      PROA N
ATOM   3808  HN  GLY P 255     -47.438 -36.769  65.162  1.00  0.00      PROA H
ATOM   3809  CA  GLY P 255     -48.454 -37.268  66.938  1.00  0.00      PROA C
ATOM   3810  HA1 GLY P 255     -47.780 -36.626  67.486  1.00  0.00      PROA H
ATOM   3811  HA2 GLY P 255     -48.632 -38.229  67.396  1.00  0.00      PROA H
ATOM   3812  C   GLY P 255     -49.861 -36.805  66.560  1.00  0.00      PROA C
ATOM   3813  O   GLY P 255     -50.225 -36.247  65.503  1.00  0.00      PROA O
ATOM   3814  N   TRP P 256     -50.786 -37.049  67.505  1.00  0.00      PROA N
ATOM   3815  HN  TRP P 256     -50.437 -37.360  68.385  1.00  0.00      PROA H
ATOM   3816  CA  TRP P 256     -52.208 -37.125  67.253  1.00  0.00      PROA C
ATOM   3817  HA  TRP P 256     -52.440 -36.827  66.241  1.00  0.00      PROA H
ATOM   3818  CB  TRP P 256     -52.778 -38.515  67.525  1.00  0.00      PROA C
ATOM   3819  HB1 TRP P 256     -53.763 -38.619  67.021  1.00  0.00      PROA H
ATOM   3820  HB2 TRP P 256     -52.921 -38.701  68.611  1.00  0.00      PROA H
ATOM   3821  CG  TRP P 256     -52.028 -39.671  66.968  1.00  0.00      PROA C
ATOM   3822  CD1 TRP P 256     -51.210 -40.526  67.594  1.00  0.00      PROA C
ATOM   3823  HD1 TRP P 256     -51.024 -40.586  68.656  1.00  0.00      PROA H
ATOM   3824  NE1 TRP P 256     -50.763 -41.410  66.684  1.00  0.00      PROA N
ATOM   3825  HE1 TRP P 256     -50.202 -42.203  66.777  1.00  0.00      PROA H
ATOM   3826  CE2 TRP P 256     -51.235 -41.058  65.501  1.00  0.00      PROA C
ATOM   3827  CD2 TRP P 256     -52.082 -40.072  65.600  1.00  0.00      PROA C
ATOM   3828  CE3 TRP P 256     -52.801 -39.516  64.523  1.00  0.00      PROA C
ATOM   3829  HE3 TRP P 256     -53.482 -38.694  64.689  1.00  0.00      PROA H
ATOM   3830  CZ3 TRP P 256     -52.573 -40.040  63.265  1.00  0.00      PROA C
ATOM   3831  HZ3 TRP P 256     -53.229 -39.818  62.437  1.00  0.00      PROA H
ATOM   3832  CZ2 TRP P 256     -50.992 -41.676  64.211  1.00  0.00      PROA C
ATOM   3833  HZ2 TRP P 256     -50.347 -42.541  64.176  1.00  0.00      PROA H
ATOM   3834  CH2 TRP P 256     -51.726 -41.156  63.094  1.00  0.00      PROA C
ATOM   3835  HH2 TRP P 256     -51.574 -41.627  62.134  1.00  0.00      PROA H
ATOM   3836  C   TRP P 256     -53.006 -36.201  68.131  1.00  0.00      PROA C
ATOM   3837  O   TRP P 256     -52.583 -35.731  69.195  1.00  0.00      PROA O
ATOM   3838  N   ALA P 257     -54.194 -35.762  67.698  1.00  0.00      PROA N
ATOM   3839  HN  ALA P 257     -54.664 -36.001  66.852  1.00  0.00      PROA H
ATOM   3840  CA  ALA P 257     -55.177 -35.038  68.553  1.00  0.00      PROA C
ATOM   3841  HA  ALA P 257     -54.784 -34.918  69.552  1.00  0.00      PROA H
ATOM   3842  CB  ALA P 257     -55.306 -33.555  68.034  1.00  0.00      PROA C
ATOM   3843  HB1 ALA P 257     -55.475 -33.392  66.949  1.00  0.00      PROA H
ATOM   3844  HB2 ALA P 257     -54.436 -32.926  68.320  1.00  0.00      PROA H
ATOM   3845  HB3 ALA P 257     -56.165 -33.070  68.545  1.00  0.00      PROA H
ATOM   3846  C   ALA P 257     -56.440 -35.741  68.593  1.00  0.00      PROA C
ATOM   3847  O   ALA P 257     -56.713 -36.364  67.521  1.00  0.00      PROA O
ATOM   3848  N   PRO P 258     -57.176 -35.774  69.684  1.00  0.00      PROA N
ATOM   3849  CD  PRO P 258     -56.728 -35.158  70.906  1.00  0.00      PROA C
ATOM   3850  HD1 PRO P 258     -56.308 -34.169  70.625  1.00  0.00      PROA H
ATOM   3851  HD2 PRO P 258     -55.844 -35.592  71.420  1.00  0.00      PROA H
ATOM   3852  CA  PRO P 258     -58.457 -36.485  69.859  1.00  0.00      PROA C
ATOM   3853  HA  PRO P 258     -58.190 -37.525  69.744  1.00  0.00      PROA H
ATOM   3854  CB  PRO P 258     -58.773 -36.227  71.400  1.00  0.00      PROA C
ATOM   3855  HB1 PRO P 258     -58.400 -37.107  71.966  1.00  0.00      PROA H
ATOM   3856  HB2 PRO P 258     -59.838 -35.939  71.534  1.00  0.00      PROA H
ATOM   3857  CG  PRO P 258     -57.903 -35.040  71.839  1.00  0.00      PROA C
ATOM   3858  HG1 PRO P 258     -58.445 -34.087  71.661  1.00  0.00      PROA H
ATOM   3859  HG2 PRO P 258     -57.586 -35.083  72.902  1.00  0.00      PROA H
ATOM   3860  C   PRO P 258     -59.622 -36.077  68.945  1.00  0.00      PROA C
ATOM   3861  O   PRO P 258     -59.672 -34.985  68.512  1.00  0.00      PROA O
ATOM   3862  N   LEU P 259     -60.487 -37.037  68.677  1.00  0.00      PROA N
ATOM   3863  HN  LEU P 259     -60.445 -37.897  69.180  1.00  0.00      PROA H
ATOM   3864  CA  LEU P 259     -61.643 -36.883  67.864  1.00  0.00      PROA C
ATOM   3865  HA  LEU P 259     -61.967 -37.913  67.865  1.00  0.00      PROA H
ATOM   3866  CB  LEU P 259     -62.757 -35.897  68.400  1.00  0.00      PROA C
ATOM   3867  HB1 LEU P 259     -63.684 -36.132  67.834  1.00  0.00      PROA H
ATOM   3868  HB2 LEU P 259     -62.388 -34.861  68.240  1.00  0.00      PROA H
ATOM   3869  CG  LEU P 259     -63.078 -36.063  69.897  1.00  0.00      PROA C
ATOM   3870  HG  LEU P 259     -62.148 -36.169  70.496  1.00  0.00      PROA H
ATOM   3871  CD1 LEU P 259     -63.674 -34.729  70.490  1.00  0.00      PROA C
ATOM   3872 HD11 LEU P 259     -63.236 -33.824  70.016  1.00  0.00      PROA H
ATOM   3873 HD12 LEU P 259     -63.588 -34.625  71.593  1.00  0.00      PROA H
ATOM   3874 HD13 LEU P 259     -64.763 -34.755  70.272  1.00  0.00      PROA H
ATOM   3875  CD2 LEU P 259     -64.037 -37.275  70.146  1.00  0.00      PROA C
ATOM   3876 HD21 LEU P 259     -64.757 -37.386  69.308  1.00  0.00      PROA H
ATOM   3877 HD22 LEU P 259     -64.379 -37.356  71.200  1.00  0.00      PROA H
ATOM   3878 HD23 LEU P 259     -63.360 -38.155  70.083  1.00  0.00      PROA H
ATOM   3879  C   LEU P 259     -61.400 -36.530  66.400  1.00  0.00      PROA C
ATOM   3880  O   LEU P 259     -60.402 -35.921  66.063  1.00  0.00      PROA O
ATOM   3881  N   PRO P 260     -62.206 -36.972  65.422  1.00  0.00      PROA N
ATOM   3882  CD  PRO P 260     -63.212 -38.103  65.556  1.00  0.00      PROA C
ATOM   3883  HD1 PRO P 260     -64.106 -37.663  66.047  1.00  0.00      PROA H
ATOM   3884  HD2 PRO P 260     -62.817 -38.970  66.128  1.00  0.00      PROA H
ATOM   3885  CA  PRO P 260     -62.318 -36.386  64.116  1.00  0.00      PROA C
ATOM   3886  HA  PRO P 260     -61.390 -36.557  63.591  1.00  0.00      PROA H
ATOM   3887  CB  PRO P 260     -63.483 -37.094  63.439  1.00  0.00      PROA C
ATOM   3888  HB1 PRO P 260     -63.337 -37.192  62.342  1.00  0.00      PROA H
ATOM   3889  HB2 PRO P 260     -64.400 -36.516  63.682  1.00  0.00      PROA H
ATOM   3890  CG  PRO P 260     -63.545 -38.484  64.027  1.00  0.00      PROA C
ATOM   3891  HG1 PRO P 260     -64.544 -38.959  63.928  1.00  0.00      PROA H
ATOM   3892  HG2 PRO P 260     -62.767 -39.090  63.515  1.00  0.00      PROA H
ATOM   3893  C   PRO P 260     -62.480 -34.852  64.139  1.00  0.00      PROA C
ATOM   3894  O   PRO P 260     -62.896 -34.230  65.155  1.00  0.00      PROA O
ATOM   3895  N   PRO P 261     -62.103 -34.099  63.110  1.00  0.00      PROA N
ATOM   3896  CD  PRO P 261     -61.238 -34.585  61.911  1.00  0.00      PROA C
ATOM   3897  HD1 PRO P 261     -61.755 -35.292  61.227  1.00  0.00      PROA H
ATOM   3898  HD2 PRO P 261     -60.275 -34.872  62.385  1.00  0.00      PROA H
ATOM   3899  CA  PRO P 261     -62.620 -32.728  62.943  1.00  0.00      PROA C
ATOM   3900  HA  PRO P 261     -61.969 -32.173  63.602  1.00  0.00      PROA H
ATOM   3901  CB  PRO P 261     -62.355 -32.547  61.432  1.00  0.00      PROA C
ATOM   3902  HB1 PRO P 261     -62.385 -31.499  61.066  1.00  0.00      PROA H
ATOM   3903  HB2 PRO P 261     -63.105 -33.124  60.851  1.00  0.00      PROA H
ATOM   3904  CG  PRO P 261     -61.042 -33.227  61.122  1.00  0.00      PROA C
ATOM   3905  HG1 PRO P 261     -60.980 -33.431  60.032  1.00  0.00      PROA H
ATOM   3906  HG2 PRO P 261     -60.176 -32.676  61.547  1.00  0.00      PROA H
ATOM   3907  C   PRO P 261     -64.065 -32.411  63.348  1.00  0.00      PROA C
ATOM   3908  O   PRO P 261     -64.908 -33.294  63.435  1.00  0.00      PROA O
ATOM   3909  N   GLU P 262     -64.242 -31.155  63.850  1.00  0.00      PROA N
ATOM   3910  HN  GLU P 262     -63.490 -30.510  63.741  1.00  0.00      PROA H
ATOM   3911  CA  GLU P 262     -65.393 -30.761  64.498  1.00  0.00      PROA C
ATOM   3912  HA  GLU P 262     -65.533 -31.410  65.350  1.00  0.00      PROA H
ATOM   3913  CB  GLU P 262     -65.301 -29.313  65.084  1.00  0.00      PROA C
ATOM   3914  HB1 GLU P 262     -66.257 -28.748  65.091  1.00  0.00      PROA H
ATOM   3915  HB2 GLU P 262     -64.643 -28.738  64.398  1.00  0.00      PROA H
ATOM   3916  CG  GLU P 262     -64.617 -29.334  66.486  1.00  0.00      PROA C
ATOM   3917  HG1 GLU P 262     -65.257 -29.833  67.244  1.00  0.00      PROA H
ATOM   3918  HG2 GLU P 262     -64.470 -28.271  66.776  1.00  0.00      PROA H
ATOM   3919  CD  GLU P 262     -63.254 -29.933  66.635  1.00  0.00      PROA C
ATOM   3920  OE1 GLU P 262     -62.357 -29.394  65.933  1.00  0.00      PROA O
ATOM   3921  OE2 GLU P 262     -63.055 -30.947  67.318  1.00  0.00      PROA O
ATOM   3922  C   GLU P 262     -66.741 -30.881  63.770  1.00  0.00      PROA C
ATOM   3923  O   GLU P 262     -66.715 -30.697  62.539  1.00  0.00      PROA O
ATOM   3924  N   GLU P 263     -67.807 -31.243  64.502  1.00  0.00      PROA N
ATOM   3925  HN  GLU P 263     -67.781 -31.316  65.496  1.00  0.00      PROA H
ATOM   3926  CA  GLU P 263     -69.097 -31.248  63.851  1.00  0.00      PROA C
ATOM   3927  HA  GLU P 263     -68.925 -31.798  62.938  1.00  0.00      PROA H
ATOM   3928  CB  GLU P 263     -70.131 -31.994  64.635  1.00  0.00      PROA C
ATOM   3929  HB1 GLU P 263     -69.911 -31.842  65.713  1.00  0.00      PROA H
ATOM   3930  HB2 GLU P 263     -69.877 -33.064  64.478  1.00  0.00      PROA H
ATOM   3931  CG  GLU P 263     -71.644 -31.770  64.431  1.00  0.00      PROA C
ATOM   3932  HG1 GLU P 263     -71.925 -30.710  64.609  1.00  0.00      PROA H
ATOM   3933  HG2 GLU P 263     -72.091 -32.308  65.295  1.00  0.00      PROA H
ATOM   3934  CD  GLU P 263     -72.170 -32.145  63.045  1.00  0.00      PROA C
ATOM   3935  OE1 GLU P 263     -72.781 -31.233  62.363  1.00  0.00      PROA O
ATOM   3936  OE2 GLU P 263     -72.098 -33.396  62.708  1.00  0.00      PROA O
ATOM   3937  C   GLU P 263     -69.630 -29.853  63.409  1.00  0.00      PROA C
ATOM   3938  O   GLU P 263     -69.622 -28.885  64.177  1.00  0.00      PROA O
ATOM   3939  N   SER P 264     -70.039 -29.657  62.139  1.00  0.00      PROA N
ATOM   3940  HN  SER P 264     -70.238 -30.494  61.637  1.00  0.00      PROA H
ATOM   3941  CA  SER P 264     -70.432 -28.353  61.541  1.00  0.00      PROA C
ATOM   3942  HA  SER P 264     -69.654 -27.625  61.713  1.00  0.00      PROA H
ATOM   3943  CB  SER P 264     -70.806 -28.491  60.015  1.00  0.00      PROA C
ATOM   3944  HB1 SER P 264     -69.938 -28.863  59.428  1.00  0.00      PROA H
ATOM   3945  HB2 SER P 264     -71.047 -27.487  59.604  1.00  0.00      PROA H
ATOM   3946  OG  SER P 264     -71.892 -29.412  59.708  1.00  0.00      PROA O
ATOM   3947  HG1 SER P 264     -71.586 -30.311  59.856  1.00  0.00      PROA H
ATOM   3948  C   SER P 264     -71.692 -27.672  62.204  1.00  0.00      PROA C
ATOM   3949  O   SER P 264     -71.767 -26.449  62.397  1.00  0.00      PROA O
ATOM   3950  N   THR P 265     -72.666 -28.492  62.664  1.00  0.00      PROA N
ATOM   3951  HN  THR P 265     -72.714 -29.463  62.442  1.00  0.00      PROA H
ATOM   3952  CA  THR P 265     -73.782 -27.929  63.445  1.00  0.00      PROA C
ATOM   3953  HA  THR P 265     -74.279 -27.187  62.838  1.00  0.00      PROA H
ATOM   3954  CB  THR P 265     -74.734 -29.146  63.806  1.00  0.00      PROA C
ATOM   3955  HB  THR P 265     -74.315 -29.781  64.616  1.00  0.00      PROA H
ATOM   3956  OG1 THR P 265     -75.081 -29.955  62.707  1.00  0.00      PROA O
ATOM   3957  HG1 THR P 265     -74.287 -30.472  62.553  1.00  0.00      PROA H
ATOM   3958  CG2 THR P 265     -76.035 -28.545  64.326  1.00  0.00      PROA C
ATOM   3959 HG21 THR P 265     -76.788 -29.351  64.458  1.00  0.00      PROA H
ATOM   3960 HG22 THR P 265     -76.554 -27.797  63.690  1.00  0.00      PROA H
ATOM   3961 HG23 THR P 265     -75.853 -28.142  65.345  1.00  0.00      PROA H
ATOM   3962  C   THR P 265     -73.400 -27.173  64.683  1.00  0.00      PROA C
ATOM   3963  O   THR P 265     -73.925 -26.120  64.945  1.00  0.00      PROA O
ATOM   3964  N   GLN P 266     -72.490 -27.754  65.420  1.00  0.00      PROA N
ATOM   3965  HN  GLN P 266     -72.120 -28.656  65.210  1.00  0.00      PROA H
ATOM   3966  CA  GLN P 266     -72.040 -27.182  66.697  1.00  0.00      PROA C
ATOM   3967  HA  GLN P 266     -72.913 -26.766  67.177  1.00  0.00      PROA H
ATOM   3968  CB  GLN P 266     -71.322 -28.384  67.423  1.00  0.00      PROA C
ATOM   3969  HB1 GLN P 266     -70.871 -28.083  68.392  1.00  0.00      PROA H
ATOM   3970  HB2 GLN P 266     -70.401 -28.627  66.851  1.00  0.00      PROA H
ATOM   3971  CG  GLN P 266     -72.111 -29.574  67.726  1.00  0.00      PROA C
ATOM   3972  HG1 GLN P 266     -71.582 -30.183  68.489  1.00  0.00      PROA H
ATOM   3973  HG2 GLN P 266     -72.473 -30.248  66.920  1.00  0.00      PROA H
ATOM   3974  CD  GLN P 266     -73.505 -29.129  68.291  1.00  0.00      PROA C
ATOM   3975  OE1 GLN P 266     -74.490 -28.994  67.557  1.00  0.00      PROA O
ATOM   3976  NE2 GLN P 266     -73.566 -28.869  69.615  1.00  0.00      PROA N
ATOM   3977 HE21 GLN P 266     -74.440 -29.069  70.058  1.00  0.00      PROA H
ATOM   3978 HE22 GLN P 266     -72.758 -29.019  70.185  1.00  0.00      PROA H
ATOM   3979  C   GLN P 266     -71.019 -26.101  66.577  1.00  0.00      PROA C
ATOM   3980  O   GLN P 266     -70.638 -25.338  67.501  1.00  0.00      PROA O
ATOM   3981  N   GLN P 267     -70.425 -26.034  65.393  1.00  0.00      PROA N
ATOM   3982  HN  GLN P 267     -70.485 -26.736  64.687  1.00  0.00      PROA H
ATOM   3983  CA  GLN P 267     -69.700 -24.746  65.039  1.00  0.00      PROA C
ATOM   3984  HA  GLN P 267     -69.184 -24.375  65.912  1.00  0.00      PROA H
ATOM   3985  CB  GLN P 267     -68.620 -24.886  63.882  1.00  0.00      PROA C
ATOM   3986  HB1 GLN P 267     -68.106 -23.917  63.706  1.00  0.00      PROA H
ATOM   3987  HB2 GLN P 267     -69.235 -25.150  62.994  1.00  0.00      PROA H
ATOM   3988  CG  GLN P 267     -67.535 -25.973  64.175  1.00  0.00      PROA C
ATOM   3989  HG1 GLN P 267     -68.132 -26.906  64.264  1.00  0.00      PROA H
ATOM   3990  HG2 GLN P 267     -66.926 -25.812  65.090  1.00  0.00      PROA H
ATOM   3991  CD  GLN P 267     -66.609 -26.262  62.925  1.00  0.00      PROA C
ATOM   3992  OE1 GLN P 267     -65.386 -26.374  63.103  1.00  0.00      PROA O
ATOM   3993  NE2 GLN P 267     -67.163 -26.389  61.741  1.00  0.00      PROA N
ATOM   3994 HE21 GLN P 267     -66.543 -26.782  61.062  1.00  0.00      PROA H
ATOM   3995 HE22 GLN P 267     -68.134 -26.185  61.612  1.00  0.00      PROA H
ATOM   3996  C   GLN P 267     -70.597 -23.617  64.516  1.00  0.00      PROA C
ATOM   3997  O   GLN P 267     -70.176 -22.535  64.230  1.00  0.00      PROA O
ATOM   3998  N   GLN P 268     -71.886 -23.902  64.243  1.00  0.00      PROA N
ATOM   3999  HN  GLN P 268     -72.258 -24.758  64.594  1.00  0.00      PROA H
ATOM   4000  CA  GLN P 268     -72.829 -23.013  63.637  1.00  0.00      PROA C
ATOM   4001  HA  GLN P 268     -73.732 -23.605  63.598  1.00  0.00      PROA H
ATOM   4002  CB  GLN P 268     -73.107 -21.838  64.629  1.00  0.00      PROA C
ATOM   4003  HB1 GLN P 268     -73.748 -21.135  64.056  1.00  0.00      PROA H
ATOM   4004  HB2 GLN P 268     -72.250 -21.176  64.879  1.00  0.00      PROA H
ATOM   4005  CG  GLN P 268     -73.937 -22.103  65.906  1.00  0.00      PROA C
ATOM   4006  HG1 GLN P 268     -74.882 -22.535  65.514  1.00  0.00      PROA H
ATOM   4007  HG2 GLN P 268     -74.191 -21.147  66.412  1.00  0.00      PROA H
ATOM   4008  CD  GLN P 268     -73.339 -23.058  66.966  1.00  0.00      PROA C
ATOM   4009  OE1 GLN P 268     -73.774 -24.140  67.190  1.00  0.00      PROA O
ATOM   4010  NE2 GLN P 268     -72.212 -22.644  67.422  1.00  0.00      PROA N
ATOM   4011 HE21 GLN P 268     -71.750 -21.815  67.107  1.00  0.00      PROA H
ATOM   4012 HE22 GLN P 268     -71.833 -23.080  68.238  1.00  0.00      PROA H
ATOM   4013  C   GLN P 268     -72.571 -22.655  62.195  1.00  0.00      PROA C
ATOM   4014  O   GLN P 268     -72.516 -21.508  61.749  1.00  0.00      PROA O
ATOM   4015  N   ASN P 269     -72.176 -23.554  61.325  1.00  0.00      PROA N
ATOM   4016  HN  ASN P 269     -72.063 -24.502  61.613  1.00  0.00      PROA H
ATOM   4017  CA  ASN P 269     -71.962 -23.342  59.874  1.00  0.00      PROA C
ATOM   4018  HA  ASN P 269     -71.607 -22.323  59.817  1.00  0.00      PROA H
ATOM   4019  CB  ASN P 269     -70.876 -24.297  59.321  1.00  0.00      PROA C
ATOM   4020  HB1 ASN P 269     -70.695 -23.968  58.275  1.00  0.00      PROA H
ATOM   4021  HB2 ASN P 269     -71.262 -25.339  59.306  1.00  0.00      PROA H
ATOM   4022  CG  ASN P 269     -69.713 -24.058  60.138  1.00  0.00      PROA C
ATOM   4023  OD1 ASN P 269     -69.230 -24.986  60.758  1.00  0.00      PROA O
ATOM   4024  ND2 ASN P 269     -69.240 -22.773  60.116  1.00  0.00      PROA N
ATOM   4025 HD21 ASN P 269     -69.632 -22.053  59.543  1.00  0.00      PROA H
ATOM   4026 HD22 ASN P 269     -68.290 -22.685  60.414  1.00  0.00      PROA H
ATOM   4027  C   ASN P 269     -73.330 -23.472  59.205  1.00  0.00      PROA C
ATOM   4028  O   ASN P 269     -74.230 -24.075  59.721  1.00  0.00      PROA O
ATOM   4029  N   GLN P 270     -73.511 -22.664  58.131  1.00  0.00      PROA N
ATOM   4030  HN  GLN P 270     -72.720 -22.113  57.877  1.00  0.00      PROA H
ATOM   4031  CA  GLN P 270     -74.618 -22.761  57.197  1.00  0.00      PROA C
ATOM   4032  HA  GLN P 270     -75.537 -22.480  57.690  1.00  0.00      PROA H
ATOM   4033  CB  GLN P 270     -74.400 -21.676  56.139  1.00  0.00      PROA C
ATOM   4034  HB1 GLN P 270     -75.305 -21.711  55.495  1.00  0.00      PROA H
ATOM   4035  HB2 GLN P 270     -73.419 -21.761  55.624  1.00  0.00      PROA H
ATOM   4036  CG  GLN P 270     -74.523 -20.250  56.761  1.00  0.00      PROA C
ATOM   4037  HG1 GLN P 270     -74.462 -19.387  56.065  1.00  0.00      PROA H
ATOM   4038  HG2 GLN P 270     -73.703 -20.004  57.469  1.00  0.00      PROA H
ATOM   4039  CD  GLN P 270     -75.789 -20.009  57.546  1.00  0.00      PROA C
ATOM   4040  OE1 GLN P 270     -75.664 -19.795  58.777  1.00  0.00      PROA O
ATOM   4041  NE2 GLN P 270     -76.950 -19.932  56.908  1.00  0.00      PROA N
ATOM   4042 HE21 GLN P 270     -77.797 -19.881  57.438  1.00  0.00      PROA H
ATOM   4043 HE22 GLN P 270     -76.933 -20.186  55.941  1.00  0.00      PROA H
ATOM   4044  C   GLN P 270     -74.765 -24.134  56.542  1.00  0.00      PROA C
ATOM   4045  O   GLN P 270     -73.783 -24.656  56.007  1.00  0.00      PROA O
ATOM   4046  N   ALA P 271     -75.987 -24.718  56.631  1.00  0.00      PROA N
ATOM   4047  HN  ALA P 271     -76.834 -24.283  56.926  1.00  0.00      PROA H
ATOM   4048  CA  ALA P 271     -76.060 -26.124  56.185  1.00  0.00      PROA C
ATOM   4049  HA  ALA P 271     -75.183 -26.690  56.461  1.00  0.00      PROA H
ATOM   4050  CB  ALA P 271     -77.335 -26.727  56.832  1.00  0.00      PROA C
ATOM   4051  HB1 ALA P 271     -77.600 -27.734  56.444  1.00  0.00      PROA H
ATOM   4052  HB2 ALA P 271     -78.200 -26.055  56.650  1.00  0.00      PROA H
ATOM   4053  HB3 ALA P 271     -77.245 -26.715  57.939  1.00  0.00      PROA H
ATOM   4054  C   ALA P 271     -76.055 -26.373  54.721  1.00  0.00      PROA C
ATOM   4055  O   ALA P 271     -76.794 -25.694  53.985  1.00  0.00      PROA O
ATOM   4056  N   GLN P 272     -75.336 -27.454  54.298  1.00  0.00      PROA N
ATOM   4057  HN  GLN P 272     -74.789 -27.987  54.939  1.00  0.00      PROA H
ATOM   4058  CA  GLN P 272     -75.207 -27.708  52.816  1.00  0.00      PROA C
ATOM   4059  HA  GLN P 272     -75.736 -26.913  52.312  1.00  0.00      PROA H
ATOM   4060  CB  GLN P 272     -73.729 -27.769  52.378  1.00  0.00      PROA C
ATOM   4061  HB1 GLN P 272     -73.672 -27.920  51.279  1.00  0.00      PROA H
ATOM   4062  HB2 GLN P 272     -73.146 -28.484  52.998  1.00  0.00      PROA H
ATOM   4063  CG  GLN P 272     -72.935 -26.402  52.621  1.00  0.00      PROA C
ATOM   4064  HG1 GLN P 272     -72.091 -26.470  51.901  1.00  0.00      PROA H
ATOM   4065  HG2 GLN P 272     -72.695 -26.398  53.705  1.00  0.00      PROA H
ATOM   4066  CD  GLN P 272     -73.737 -25.138  52.353  1.00  0.00      PROA C
ATOM   4067  OE1 GLN P 272     -74.572 -25.017  51.434  1.00  0.00      PROA O
ATOM   4068  NE2 GLN P 272     -73.303 -24.062  53.009  1.00  0.00      PROA N
ATOM   4069 HE21 GLN P 272     -72.453 -24.195  53.518  1.00  0.00      PROA H
ATOM   4070 HE22 GLN P 272     -73.620 -23.131  52.832  1.00  0.00      PROA H
ATOM   4071  C   GLN P 272     -75.934 -28.994  52.399  1.00  0.00      PROA C
ATOM   4072  O   GLN P 272     -75.983 -29.281  51.193  1.00  0.00      PROA O
ATOM   4073  N   ALA P 273     -76.461 -29.775  53.345  1.00  0.00      PROA N
ATOM   4074  HN  ALA P 273     -76.567 -29.521  54.303  1.00  0.00      PROA H
ATOM   4075  CA  ALA P 273     -77.470 -30.804  53.114  1.00  0.00      PROA C
ATOM   4076  HA  ALA P 273     -77.121 -31.508  52.373  1.00  0.00      PROA H
ATOM   4077  CB  ALA P 273     -77.665 -31.636  54.408  1.00  0.00      PROA C
ATOM   4078  HB1 ALA P 273     -76.664 -31.935  54.785  1.00  0.00      PROA H
ATOM   4079  HB2 ALA P 273     -78.307 -32.538  54.317  1.00  0.00      PROA H
ATOM   4080  HB3 ALA P 273     -78.164 -31.060  55.216  1.00  0.00      PROA H
ATOM   4081  C   ALA P 273     -78.852 -30.275  52.745  1.00  0.00      PROA C
ATOM   4082  O   ALA P 273     -79.057 -29.100  53.029  1.00  0.00      PROA O
ATOM   4083  N   GLU P 274     -79.725 -31.026  52.073  1.00  0.00      PROA N
ATOM   4084  HN  GLU P 274     -79.532 -31.984  51.876  1.00  0.00      PROA H
ATOM   4085  CA  GLU P 274     -80.942 -30.418  51.531  1.00  0.00      PROA C
ATOM   4086  HA  GLU P 274     -81.099 -29.432  51.942  1.00  0.00      PROA H
ATOM   4087  CB  GLU P 274     -80.860 -30.426  49.948  1.00  0.00      PROA C
ATOM   4088  HB1 GLU P 274     -81.795 -30.045  49.486  1.00  0.00      PROA H
ATOM   4089  HB2 GLU P 274     -80.772 -31.463  49.559  1.00  0.00      PROA H
ATOM   4090  CG  GLU P 274     -79.687 -29.541  49.431  1.00  0.00      PROA C
ATOM   4091  HG1 GLU P 274     -78.805 -30.142  49.739  1.00  0.00      PROA H
ATOM   4092  HG2 GLU P 274     -79.589 -28.530  49.883  1.00  0.00      PROA H
ATOM   4093  CD  GLU P 274     -79.581 -29.291  47.944  1.00  0.00      PROA C
ATOM   4094  OE1 GLU P 274     -78.503 -28.873  47.428  1.00  0.00      PROA O
ATOM   4095  OE2 GLU P 274     -80.625 -29.580  47.281  1.00  0.00      PROA O
ATOM   4096  C   GLU P 274     -82.247 -31.077  52.053  1.00  0.00      PROA C
ATOM   4097  O   GLU P 274     -83.251 -31.222  51.360  1.00  0.00      PROA O
ATOM   4098  N   GLN P 275     -82.199 -31.732  53.237  1.00  0.00      PROA N
ATOM   4099  HN  GLN P 275     -81.353 -31.732  53.766  1.00  0.00      PROA H
ATOM   4100  CA  GLN P 275     -83.278 -32.508  53.777  1.00  0.00      PROA C
ATOM   4101  HA  GLN P 275     -82.880 -32.788  54.741  1.00  0.00      PROA H
ATOM   4102  CB  GLN P 275     -84.552 -31.690  54.130  1.00  0.00      PROA C
ATOM   4103  HB1 GLN P 275     -85.376 -32.363  54.449  1.00  0.00      PROA H
ATOM   4104  HB2 GLN P 275     -84.972 -31.286  53.184  1.00  0.00      PROA H
ATOM   4105  CG  GLN P 275     -84.415 -30.717  55.302  1.00  0.00      PROA C
ATOM   4106  HG1 GLN P 275     -83.941 -31.193  56.187  1.00  0.00      PROA H
ATOM   4107  HG2 GLN P 275     -85.436 -30.402  55.607  1.00  0.00      PROA H
ATOM   4108  CD  GLN P 275     -83.514 -29.534  54.909  1.00  0.00      PROA C
ATOM   4109  OE1 GLN P 275     -82.399 -29.447  55.495  1.00  0.00      PROA O
ATOM   4110  NE2 GLN P 275     -84.006 -28.663  53.979  1.00  0.00      PROA N
ATOM   4111 HE21 GLN P 275     -84.966 -28.677  53.699  1.00  0.00      PROA H
ATOM   4112 HE22 GLN P 275     -83.513 -28.154  53.273  1.00  0.00      PROA H
ATOM   4113  C   GLN P 275     -83.496 -33.930  53.180  1.00  0.00      PROA C
ATOM   4114  O   GLN P 275     -83.496 -34.292  52.010  1.00  0.00      PROA O
ATOM   4115  N   GLN P 276     -83.577 -34.928  54.050  1.00  0.00      PROA N
ATOM   4116  HN  GLN P 276     -83.575 -34.805  55.040  1.00  0.00      PROA H
ATOM   4117  CA  GLN P 276     -83.802 -36.280  53.705  1.00  0.00      PROA C
ATOM   4118  HA  GLN P 276     -84.349 -36.315  52.775  1.00  0.00      PROA H
ATOM   4119  CB  GLN P 276     -82.462 -37.115  53.624  1.00  0.00      PROA C
ATOM   4120  HB1 GLN P 276     -82.763 -38.174  53.775  1.00  0.00      PROA H
ATOM   4121  HB2 GLN P 276     -81.733 -36.853  54.420  1.00  0.00      PROA H
ATOM   4122  CG  GLN P 276     -81.607 -37.070  52.291  1.00  0.00      PROA C
ATOM   4123  HG1 GLN P 276     -80.668 -37.646  52.431  1.00  0.00      PROA H
ATOM   4124  HG2 GLN P 276     -81.304 -36.057  51.949  1.00  0.00      PROA H
ATOM   4125  CD  GLN P 276     -82.360 -37.727  51.162  1.00  0.00      PROA C
ATOM   4126  OE1 GLN P 276     -83.582 -37.991  51.138  1.00  0.00      PROA O
ATOM   4127  NE2 GLN P 276     -81.616 -38.067  50.055  1.00  0.00      PROA N
ATOM   4128 HE21 GLN P 276     -80.711 -37.689  49.860  1.00  0.00      PROA H
ATOM   4129 HE22 GLN P 276     -82.106 -38.466  49.281  1.00  0.00      PROA H
ATOM   4130  C   GLN P 276     -84.651 -36.872  54.863  1.00  0.00      PROA C
ATOM   4131  OT1 GLN P 276     -84.291 -36.682  56.081  1.00  0.00      PROA O
ATOM   4132  OT2 GLN P 276     -85.775 -37.404  54.523  1.00  0.00      PROA O
ATOM   4133  N   MET P   1     -32.371   4.363 -13.068  1.00  0.00      PROB N
ATOM   4134  HT1 MET P   1     -31.383   4.456 -12.755  1.00  0.00      PROB H
ATOM   4135  HT2 MET P   1     -32.905   5.226 -12.841  1.00  0.00      PROB H
ATOM   4136  HT3 MET P   1     -32.422   4.209 -14.095  1.00  0.00      PROB H
ATOM   4137  CA  MET P   1     -32.794   3.147 -12.394  1.00  0.00      PROB C
ATOM   4138  HA  MET P   1     -31.957   2.471 -12.491  1.00  0.00      PROB H
ATOM   4139  CB  MET P   1     -32.885   3.454 -10.792  1.00  0.00      PROB C
ATOM   4140  HB1 MET P   1     -33.496   2.673 -10.290  1.00  0.00      PROB H
ATOM   4141  HB2 MET P   1     -33.380   4.442 -10.680  1.00  0.00      PROB H
ATOM   4142  CG  MET P   1     -31.509   3.517 -10.175  1.00  0.00      PROB C
ATOM   4143  HG1 MET P   1     -31.368   3.801  -9.110  1.00  0.00      PROB H
ATOM   4144  HG2 MET P   1     -31.082   4.451 -10.597  1.00  0.00      PROB H
ATOM   4145  SD  MET P   1     -30.569   1.931 -10.404  1.00  0.00      PROB S
ATOM   4146  CE  MET P   1     -29.027   2.451  -9.661  1.00  0.00      PROB C
ATOM   4147  HE1 MET P   1     -28.743   3.516  -9.804  1.00  0.00      PROB H
ATOM   4148  HE2 MET P   1     -28.291   1.838 -10.222  1.00  0.00      PROB H
ATOM   4149  HE3 MET P   1     -29.020   2.203  -8.578  1.00  0.00      PROB H
ATOM   4150  C   MET P   1     -33.963   2.529 -12.898  1.00  0.00      PROB C
ATOM   4151  O   MET P   1     -33.930   1.431 -13.469  1.00  0.00      PROB O
ATOM   4152  N   ILE P   2     -35.142   3.185 -12.745  1.00  0.00      PROB N
ATOM   4153  HN  ILE P   2     -35.247   4.124 -12.427  1.00  0.00      PROB H
ATOM   4154  CA  ILE P   2     -36.458   2.614 -13.150  1.00  0.00      PROB C
ATOM   4155  HA  ILE P   2     -36.325   1.545 -13.225  1.00  0.00      PROB H
ATOM   4156  CB  ILE P   2     -37.480   2.674 -12.080  1.00  0.00      PROB C
ATOM   4157  HB  ILE P   2     -38.512   2.392 -12.379  1.00  0.00      PROB H
ATOM   4158  CG2 ILE P   2     -37.239   1.589 -10.952  1.00  0.00      PROB C
ATOM   4159 HG21 ILE P   2     -36.265   1.784 -10.454  1.00  0.00      PROB H
ATOM   4160 HG22 ILE P   2     -37.354   0.537 -11.289  1.00  0.00      PROB H
ATOM   4161 HG23 ILE P   2     -37.993   1.878 -10.189  1.00  0.00      PROB H
ATOM   4162  CG1 ILE P   2     -37.611   4.066 -11.418  1.00  0.00      PROB C
ATOM   4163 HG11 ILE P   2     -36.632   4.520 -11.154  1.00  0.00      PROB H
ATOM   4164 HG12 ILE P   2     -38.163   3.823 -10.485  1.00  0.00      PROB H
ATOM   4165  CD  ILE P   2     -38.573   5.086 -12.061  1.00  0.00      PROB C
ATOM   4166  HD1 ILE P   2     -39.664   4.890 -12.146  1.00  0.00      PROB H
ATOM   4167  HD2 ILE P   2     -38.267   5.484 -13.051  1.00  0.00      PROB H
ATOM   4168  HD3 ILE P   2     -38.493   6.023 -11.469  1.00  0.00      PROB H
ATOM   4169  C   ILE P   2     -37.031   3.103 -14.434  1.00  0.00      PROB C
ATOM   4170  O   ILE P   2     -36.622   4.055 -15.041  1.00  0.00      PROB O
ATOM   4171  N   SER P   3     -38.069   2.271 -14.994  1.00  0.00      PROB N
ATOM   4172  HN  SER P   3     -38.146   1.327 -14.683  1.00  0.00      PROB H
ATOM   4173  CA  SER P   3     -38.892   2.682 -16.080  1.00  0.00      PROB C
ATOM   4174  HA  SER P   3     -38.145   2.932 -16.820  1.00  0.00      PROB H
ATOM   4175  CB  SER P   3     -39.756   1.458 -16.590  1.00  0.00      PROB C
ATOM   4176  HB1 SER P   3     -38.995   0.792 -17.050  1.00  0.00      PROB H
ATOM   4177  HB2 SER P   3     -40.378   1.757 -17.460  1.00  0.00      PROB H
ATOM   4178  OG  SER P   3     -40.429   0.928 -15.412  1.00  0.00      PROB O
ATOM   4179  HG1 SER P   3     -39.748   0.676 -14.784  1.00  0.00      PROB H
ATOM   4180  C   SER P   3     -39.663   3.976 -15.818  1.00  0.00      PROB C
ATOM   4181  O   SER P   3     -39.972   4.443 -14.723  1.00  0.00      PROB O
ATOM   4182  N   ARG P   4     -39.858   4.715 -16.941  1.00  0.00      PROB N
ATOM   4183  HN  ARG P   4     -39.627   4.375 -17.849  1.00  0.00      PROB H
ATOM   4184  CA  ARG P   4     -40.481   6.040 -17.033  1.00  0.00      PROB C
ATOM   4185  HA  ARG P   4     -41.273   6.125 -16.304  1.00  0.00      PROB H
ATOM   4186  CB  ARG P   4     -39.469   7.143 -17.027  1.00  0.00      PROB C
ATOM   4187  HB1 ARG P   4     -39.875   8.172 -17.136  1.00  0.00      PROB H
ATOM   4188  HB2 ARG P   4     -38.799   6.958 -17.893  1.00  0.00      PROB H
ATOM   4189  CG  ARG P   4     -38.422   7.329 -15.864  1.00  0.00      PROB C
ATOM   4190  HG1 ARG P   4     -37.826   8.240 -16.091  1.00  0.00      PROB H
ATOM   4191  HG2 ARG P   4     -37.844   6.386 -15.757  1.00  0.00      PROB H
ATOM   4192  CD  ARG P   4     -39.244   7.634 -14.692  1.00  0.00      PROB C
ATOM   4193  HD1 ARG P   4     -39.870   6.786 -14.341  1.00  0.00      PROB H
ATOM   4194  HD2 ARG P   4     -39.812   8.580 -14.820  1.00  0.00      PROB H
ATOM   4195  NE  ARG P   4     -38.195   7.973 -13.639  1.00  0.00      PROB N
ATOM   4196  HE  ARG P   4     -37.254   7.674 -13.796  1.00  0.00      PROB H
ATOM   4197  CZ  ARG P   4     -38.425   8.699 -12.534  1.00  0.00      PROB C
ATOM   4198  NH1 ARG P   4     -39.659   8.841 -12.096  1.00  0.00      PROB N
ATOM   4199 HH11 ARG P   4     -40.407   8.320 -12.506  1.00  0.00      PROB H
ATOM   4200 HH12 ARG P   4     -39.809   9.304 -11.222  1.00  0.00      PROB H
ATOM   4201  NH2 ARG P   4     -37.466   9.118 -11.759  1.00  0.00      PROB N
ATOM   4202 HH21 ARG P   4     -36.597   8.919 -12.212  1.00  0.00      PROB H
ATOM   4203 HH22 ARG P   4     -37.720   9.545 -10.891  1.00  0.00      PROB H
ATOM   4204  C   ARG P   4     -41.230   6.101 -18.300  1.00  0.00      PROB C
ATOM   4205  O   ARG P   4     -41.059   5.207 -19.113  1.00  0.00      PROB O
ATOM   4206  N   VAL P   5     -42.124   7.117 -18.431  1.00  0.00      PROB N
ATOM   4207  HN  VAL P   5     -42.131   7.754 -17.664  1.00  0.00      PROB H
ATOM   4208  CA  VAL P   5     -42.912   7.494 -19.558  1.00  0.00      PROB C
ATOM   4209  HA  VAL P   5     -43.134   6.570 -20.073  1.00  0.00      PROB H
ATOM   4210  CB  VAL P   5     -44.177   8.223 -19.108  1.00  0.00      PROB C
ATOM   4211  HB  VAL P   5     -43.982   9.190 -18.598  1.00  0.00      PROB H
ATOM   4212  CG1 VAL P   5     -45.057   8.645 -20.284  1.00  0.00      PROB C
ATOM   4213 HG11 VAL P   5     -45.983   9.082 -19.852  1.00  0.00      PROB H
ATOM   4214 HG12 VAL P   5     -45.221   7.720 -20.877  1.00  0.00      PROB H
ATOM   4215 HG13 VAL P   5     -44.630   9.385 -20.994  1.00  0.00      PROB H
ATOM   4216  CG2 VAL P   5     -45.027   7.408 -18.183  1.00  0.00      PROB C
ATOM   4217 HG21 VAL P   5     -44.634   7.465 -17.146  1.00  0.00      PROB H
ATOM   4218 HG22 VAL P   5     -45.016   6.318 -18.403  1.00  0.00      PROB H
ATOM   4219 HG23 VAL P   5     -46.045   7.849 -18.138  1.00  0.00      PROB H
ATOM   4220  C   VAL P   5     -42.001   8.437 -20.358  1.00  0.00      PROB C
ATOM   4221  O   VAL P   5     -42.124   8.610 -21.587  1.00  0.00      PROB O
ATOM   4222  N   THR P   6     -40.885   8.958 -19.754  1.00  0.00      PROB N
ATOM   4223  HN  THR P   6     -40.970   8.789 -18.775  1.00  0.00      PROB H
ATOM   4224  CA  THR P   6     -39.987   9.990 -20.313  1.00  0.00      PROB C
ATOM   4225  HA  THR P   6     -40.499  10.643 -21.004  1.00  0.00      PROB H
ATOM   4226  CB  THR P   6     -39.177  10.797 -19.265  1.00  0.00      PROB C
ATOM   4227  HB  THR P   6     -38.498  11.405 -19.900  1.00  0.00      PROB H
ATOM   4228  OG1 THR P   6     -38.445   9.976 -18.384  1.00  0.00      PROB O
ATOM   4229  HG1 THR P   6     -38.393  10.525 -17.599  1.00  0.00      PROB H
ATOM   4230  CG2 THR P   6     -40.095  11.684 -18.460  1.00  0.00      PROB C
ATOM   4231 HG21 THR P   6     -40.694  12.310 -19.156  1.00  0.00      PROB H
ATOM   4232 HG22 THR P   6     -39.525  12.453 -17.897  1.00  0.00      PROB H
ATOM   4233 HG23 THR P   6     -40.778  11.180 -17.743  1.00  0.00      PROB H
ATOM   4234  C   THR P   6     -38.903   9.334 -21.175  1.00  0.00      PROB C
ATOM   4235  O   THR P   6     -38.216  10.005 -21.939  1.00  0.00      PROB O
ATOM   4236  N   GLU P   7     -38.951   8.003 -21.132  1.00  0.00      PROB N
ATOM   4237  HN  GLU P   7     -39.619   7.492 -20.596  1.00  0.00      PROB H
ATOM   4238  CA  GLU P   7     -38.050   7.166 -21.995  1.00  0.00      PROB C
ATOM   4239  HA  GLU P   7     -37.099   7.611 -22.248  1.00  0.00      PROB H
ATOM   4240  CB  GLU P   7     -37.835   5.787 -21.272  1.00  0.00      PROB C
ATOM   4241  HB1 GLU P   7     -37.360   5.043 -21.947  1.00  0.00      PROB H
ATOM   4242  HB2 GLU P   7     -38.849   5.505 -20.919  1.00  0.00      PROB H
ATOM   4243  CG  GLU P   7     -36.921   5.819 -20.024  1.00  0.00      PROB C
ATOM   4244  HG1 GLU P   7     -37.431   6.434 -19.252  1.00  0.00      PROB H
ATOM   4245  HG2 GLU P   7     -35.987   6.336 -20.334  1.00  0.00      PROB H
ATOM   4246  CD  GLU P   7     -36.602   4.422 -19.438  1.00  0.00      PROB C
ATOM   4247  OE1 GLU P   7     -35.438   4.062 -19.439  1.00  0.00      PROB O
ATOM   4248  OE2 GLU P   7     -37.550   3.713 -18.982  1.00  0.00      PROB O
ATOM   4249  C   GLU P   7     -38.750   6.862 -23.320  1.00  0.00      PROB C
ATOM   4250  O   GLU P   7     -39.888   6.491 -23.343  1.00  0.00      PROB O
ATOM   4251  N   ALA P   8     -38.064   6.887 -24.490  1.00  0.00      PROB N
ATOM   4252  HN  ALA P   8     -37.280   7.488 -24.622  1.00  0.00      PROB H
ATOM   4253  CA  ALA P   8     -38.460   6.156 -25.663  1.00  0.00      PROB C
ATOM   4254  HA  ALA P   8     -39.535   6.092 -25.586  1.00  0.00      PROB H
ATOM   4255  CB  ALA P   8     -38.132   6.935 -26.955  1.00  0.00      PROB C
ATOM   4256  HB1 ALA P   8     -38.455   6.407 -27.878  1.00  0.00      PROB H
ATOM   4257  HB2 ALA P   8     -37.061   7.190 -27.109  1.00  0.00      PROB H
ATOM   4258  HB3 ALA P   8     -38.666   7.909 -26.968  1.00  0.00      PROB H
ATOM   4259  C   ALA P   8     -38.021   4.693 -25.625  1.00  0.00      PROB C
ATOM   4260  O   ALA P   8     -37.052   4.307 -25.014  1.00  0.00      PROB O
ATOM   4261  N   LEU P   9     -38.875   3.904 -26.239  1.00  0.00      PROB N
ATOM   4262  HN  LEU P   9     -39.633   4.266 -26.775  1.00  0.00      PROB H
ATOM   4263  CA  LEU P   9     -38.754   2.453 -26.031  1.00  0.00      PROB C
ATOM   4264  HA  LEU P   9     -37.686   2.299 -26.066  1.00  0.00      PROB H
ATOM   4265  CB  LEU P   9     -39.231   1.889 -24.631  1.00  0.00      PROB C
ATOM   4266  HB1 LEU P   9     -38.589   2.519 -23.978  1.00  0.00      PROB H
ATOM   4267  HB2 LEU P   9     -38.884   0.842 -24.500  1.00  0.00      PROB H
ATOM   4268  CG  LEU P   9     -40.758   2.003 -24.234  1.00  0.00      PROB C
ATOM   4269  HG  LEU P   9     -40.753   1.779 -23.146  1.00  0.00      PROB H
ATOM   4270  CD1 LEU P   9     -41.405   3.374 -24.416  1.00  0.00      PROB C
ATOM   4271 HD11 LEU P   9     -40.734   4.137 -23.968  1.00  0.00      PROB H
ATOM   4272 HD12 LEU P   9     -42.396   3.392 -23.913  1.00  0.00      PROB H
ATOM   4273 HD13 LEU P   9     -41.489   3.690 -25.478  1.00  0.00      PROB H
ATOM   4274  CD2 LEU P   9     -41.671   0.883 -24.941  1.00  0.00      PROB C
ATOM   4275 HD21 LEU P   9     -41.439  -0.101 -24.479  1.00  0.00      PROB H
ATOM   4276 HD22 LEU P   9     -41.639   0.862 -26.051  1.00  0.00      PROB H
ATOM   4277 HD23 LEU P   9     -42.743   1.032 -24.688  1.00  0.00      PROB H
ATOM   4278  C   LEU P   9     -39.377   1.723 -27.152  1.00  0.00      PROB C
ATOM   4279  O   LEU P   9     -40.136   2.332 -27.910  1.00  0.00      PROB O
ATOM   4280  N   SER P  10     -39.127   0.451 -27.319  1.00  0.00      PROB N
ATOM   4281  HN  SER P  10     -38.681  -0.141 -26.653  1.00  0.00      PROB H
ATOM   4282  CA  SER P  10     -39.950  -0.367 -28.183  1.00  0.00      PROB C
ATOM   4283  HA  SER P  10     -40.913   0.110 -28.291  1.00  0.00      PROB H
ATOM   4284  CB  SER P  10     -39.274  -0.587 -29.578  1.00  0.00      PROB C
ATOM   4285  HB1 SER P  10     -38.309  -1.080 -29.330  1.00  0.00      PROB H
ATOM   4286  HB2 SER P  10     -38.941   0.390 -29.988  1.00  0.00      PROB H
ATOM   4287  OG  SER P  10     -40.022  -1.405 -30.516  1.00  0.00      PROB O
ATOM   4288  HG1 SER P  10     -40.399  -0.740 -31.098  1.00  0.00      PROB H
ATOM   4289  C   SER P  10     -40.096  -1.684 -27.439  1.00  0.00      PROB C
ATOM   4290  O   SER P  10     -39.248  -2.063 -26.644  1.00  0.00      PROB O
ATOM   4291  N   LYS P  11     -41.181  -2.471 -27.572  1.00  0.00      PROB N
ATOM   4292  HN  LYS P  11     -41.946  -2.202 -28.152  1.00  0.00      PROB H
ATOM   4293  CA  LYS P  11     -41.231  -3.723 -26.795  1.00  0.00      PROB C
ATOM   4294  HA  LYS P  11     -41.054  -3.476 -25.758  1.00  0.00      PROB H
ATOM   4295  CB  LYS P  11     -42.598  -4.455 -27.060  1.00  0.00      PROB C
ATOM   4296  HB1 LYS P  11     -42.685  -4.640 -28.152  1.00  0.00      PROB H
ATOM   4297  HB2 LYS P  11     -43.446  -3.847 -26.678  1.00  0.00      PROB H
ATOM   4298  CG  LYS P  11     -42.809  -5.805 -26.374  1.00  0.00      PROB C
ATOM   4299  HG1 LYS P  11     -42.236  -6.500 -27.025  1.00  0.00      PROB H
ATOM   4300  HG2 LYS P  11     -43.860  -6.164 -26.331  1.00  0.00      PROB H
ATOM   4301  CD  LYS P  11     -42.272  -5.795 -24.889  1.00  0.00      PROB C
ATOM   4302  HD1 LYS P  11     -42.736  -4.988 -24.282  1.00  0.00      PROB H
ATOM   4303  HD2 LYS P  11     -41.163  -5.777 -24.830  1.00  0.00      PROB H
ATOM   4304  CE  LYS P  11     -42.807  -6.980 -24.112  1.00  0.00      PROB C
ATOM   4305  HE1 LYS P  11     -43.895  -7.045 -24.327  1.00  0.00      PROB H
ATOM   4306  HE2 LYS P  11     -42.541  -6.949 -23.034  1.00  0.00      PROB H
ATOM   4307  NZ  LYS P  11     -42.286  -8.281 -24.561  1.00  0.00      PROB N
ATOM   4308  HZ1 LYS P  11     -41.251  -8.272 -24.459  1.00  0.00      PROB H
ATOM   4309  HZ2 LYS P  11     -42.575  -8.421 -25.550  1.00  0.00      PROB H
ATOM   4310  HZ3 LYS P  11     -42.678  -9.019 -23.943  1.00  0.00      PROB H
ATOM   4311  C   LYS P  11     -40.054  -4.699 -27.036  1.00  0.00      PROB C
ATOM   4312  O   LYS P  11     -39.308  -5.070 -26.054  1.00  0.00      PROB O
ATOM   4313  N   VAL P  12     -39.787  -5.019 -28.290  1.00  0.00      PROB N
ATOM   4314  HN  VAL P  12     -40.456  -4.718 -28.966  1.00  0.00      PROB H
ATOM   4315  CA  VAL P  12     -38.729  -5.874 -28.706  1.00  0.00      PROB C
ATOM   4316  HA  VAL P  12     -38.934  -6.841 -28.271  1.00  0.00      PROB H
ATOM   4317  CB  VAL P  12     -38.865  -6.092 -30.229  1.00  0.00      PROB C
ATOM   4318  HB  VAL P  12     -38.149  -6.909 -30.460  1.00  0.00      PROB H
ATOM   4319  CG1 VAL P  12     -40.331  -6.441 -30.607  1.00  0.00      PROB C
ATOM   4320 HG11 VAL P  12     -40.914  -5.578 -30.994  1.00  0.00      PROB H
ATOM   4321 HG12 VAL P  12     -40.920  -7.017 -29.862  1.00  0.00      PROB H
ATOM   4322 HG13 VAL P  12     -40.275  -7.123 -31.482  1.00  0.00      PROB H
ATOM   4323  CG2 VAL P  12     -38.435  -4.858 -31.043  1.00  0.00      PROB C
ATOM   4324 HG21 VAL P  12     -38.922  -3.919 -30.705  1.00  0.00      PROB H
ATOM   4325 HG22 VAL P  12     -38.865  -5.019 -32.055  1.00  0.00      PROB H
ATOM   4326 HG23 VAL P  12     -37.358  -4.587 -31.064  1.00  0.00      PROB H
ATOM   4327  C   VAL P  12     -37.365  -5.586 -28.212  1.00  0.00      PROB C
ATOM   4328  O   VAL P  12     -36.581  -6.483 -27.824  1.00  0.00      PROB O
ATOM   4329  N   LYS P  13     -36.935  -4.305 -28.152  1.00  0.00      PROB N
ATOM   4330  HN  LYS P  13     -37.631  -3.684 -28.504  1.00  0.00      PROB H
ATOM   4331  CA  LYS P  13     -35.549  -3.979 -27.826  1.00  0.00      PROB C
ATOM   4332  HA  LYS P  13     -34.898  -4.840 -27.790  1.00  0.00      PROB H
ATOM   4333  CB  LYS P  13     -34.870  -3.114 -28.965  1.00  0.00      PROB C
ATOM   4334  HB1 LYS P  13     -35.080  -3.543 -29.968  1.00  0.00      PROB H
ATOM   4335  HB2 LYS P  13     -33.763  -3.148 -28.875  1.00  0.00      PROB H
ATOM   4336  CG  LYS P  13     -35.238  -1.595 -29.066  1.00  0.00      PROB C
ATOM   4337  HG1 LYS P  13     -34.522  -1.067 -28.401  1.00  0.00      PROB H
ATOM   4338  HG2 LYS P  13     -36.310  -1.396 -28.853  1.00  0.00      PROB H
ATOM   4339  CD  LYS P  13     -34.780  -0.920 -30.338  1.00  0.00      PROB C
ATOM   4340  HD1 LYS P  13     -35.488  -1.376 -31.062  1.00  0.00      PROB H
ATOM   4341  HD2 LYS P  13     -33.746  -1.202 -30.631  1.00  0.00      PROB H
ATOM   4342  CE  LYS P  13     -35.037   0.614 -30.489  1.00  0.00      PROB C
ATOM   4343  HE1 LYS P  13     -34.188   1.062 -29.930  1.00  0.00      PROB H
ATOM   4344  HE2 LYS P  13     -36.072   0.860 -30.169  1.00  0.00      PROB H
ATOM   4345  NZ  LYS P  13     -34.852   1.058 -31.895  1.00  0.00      PROB N
ATOM   4346  HZ1 LYS P  13     -35.318   0.428 -32.578  1.00  0.00      PROB H
ATOM   4347  HZ2 LYS P  13     -33.863   1.100 -32.214  1.00  0.00      PROB H
ATOM   4348  HZ3 LYS P  13     -35.269   2.009 -31.966  1.00  0.00      PROB H
ATOM   4349  C   LYS P  13     -35.407  -3.201 -26.472  1.00  0.00      PROB C
ATOM   4350  O   LYS P  13     -34.324  -2.673 -26.090  1.00  0.00      PROB O
ATOM   4351  N   GLY P  14     -36.498  -3.039 -25.747  1.00  0.00      PROB N
ATOM   4352  HN  GLY P  14     -37.359  -3.455 -26.030  1.00  0.00      PROB H
ATOM   4353  CA  GLY P  14     -36.730  -2.132 -24.625  1.00  0.00      PROB C
ATOM   4354  HA1 GLY P  14     -35.945  -2.408 -23.937  1.00  0.00      PROB H
ATOM   4355  HA2 GLY P  14     -37.739  -2.285 -24.270  1.00  0.00      PROB H
ATOM   4356  C   GLY P  14     -36.516  -0.708 -24.874  1.00  0.00      PROB C
ATOM   4357  O   GLY P  14     -36.525  -0.206 -25.979  1.00  0.00      PROB O
ATOM   4358  N   SER P  15     -36.316   0.086 -23.854  1.00  0.00      PROB N
ATOM   4359  HN  SER P  15     -36.156  -0.274 -22.938  1.00  0.00      PROB H
ATOM   4360  CA  SER P  15     -36.015   1.522 -23.902  1.00  0.00      PROB C
ATOM   4361  HA  SER P  15     -36.715   2.074 -24.511  1.00  0.00      PROB H
ATOM   4362  CB  SER P  15     -36.072   2.093 -22.424  1.00  0.00      PROB C
ATOM   4363  HB1 SER P  15     -37.070   1.978 -21.951  1.00  0.00      PROB H
ATOM   4364  HB2 SER P  15     -35.972   3.188 -22.267  1.00  0.00      PROB H
ATOM   4365  OG  SER P  15     -35.104   1.559 -21.497  1.00  0.00      PROB O
ATOM   4366  HG1 SER P  15     -35.191   1.933 -20.617  1.00  0.00      PROB H
ATOM   4367  C   SER P  15     -34.642   1.786 -24.560  1.00  0.00      PROB C
ATOM   4368  O   SER P  15     -33.647   1.081 -24.418  1.00  0.00      PROB O
ATOM   4369  N   MET P  16     -34.586   2.907 -25.340  1.00  0.00      PROB N
ATOM   4370  HN  MET P  16     -35.270   3.625 -25.233  1.00  0.00      PROB H
ATOM   4371  CA  MET P  16     -33.263   3.333 -25.886  1.00  0.00      PROB C
ATOM   4372  HA  MET P  16     -33.041   2.463 -26.486  1.00  0.00      PROB H
ATOM   4373  CB  MET P  16     -33.313   4.584 -26.743  1.00  0.00      PROB C
ATOM   4374  HB1 MET P  16     -32.301   4.987 -26.964  1.00  0.00      PROB H
ATOM   4375  HB2 MET P  16     -33.954   5.345 -26.248  1.00  0.00      PROB H
ATOM   4376  CG  MET P  16     -33.862   4.184 -28.132  1.00  0.00      PROB C
ATOM   4377  HG1 MET P  16     -33.299   3.289 -28.475  1.00  0.00      PROB H
ATOM   4378  HG2 MET P  16     -33.611   5.007 -28.835  1.00  0.00      PROB H
ATOM   4379  SD  MET P  16     -35.659   3.823 -28.250  1.00  0.00      PROB S
ATOM   4380  CE  MET P  16     -35.737   4.094 -30.050  1.00  0.00      PROB C
ATOM   4381  HE1 MET P  16     -36.687   3.851 -30.573  1.00  0.00      PROB H
ATOM   4382  HE2 MET P  16     -34.815   3.707 -30.535  1.00  0.00      PROB H
ATOM   4383  HE3 MET P  16     -35.644   5.176 -30.281  1.00  0.00      PROB H
ATOM   4384  C   MET P  16     -32.127   3.363 -24.879  1.00  0.00      PROB C
ATOM   4385  O   MET P  16     -32.329   3.673 -23.717  1.00  0.00      PROB O
ATOM   4386  N   GLY P  17     -30.864   3.117 -25.341  1.00  0.00      PROB N
ATOM   4387  HN  GLY P  17     -30.836   2.892 -26.312  1.00  0.00      PROB H
ATOM   4388  CA  GLY P  17     -29.653   3.130 -24.536  1.00  0.00      PROB C
ATOM   4389  HA1 GLY P  17     -29.828   3.734 -23.658  1.00  0.00      PROB H
ATOM   4390  HA2 GLY P  17     -28.957   3.398 -25.317  1.00  0.00      PROB H
ATOM   4391  C   GLY P  17     -29.203   1.699 -24.157  1.00  0.00      PROB C
ATOM   4392  O   GLY P  17     -29.551   1.152 -23.115  1.00  0.00      PROB O
ATOM   4393  N   SER P  18     -28.477   1.065 -25.114  1.00  0.00      PROB N
ATOM   4394  HN  SER P  18     -28.381   1.429 -26.037  1.00  0.00      PROB H
ATOM   4395  CA  SER P  18     -28.031  -0.359 -25.051  1.00  0.00      PROB C
ATOM   4396  HA  SER P  18     -27.748  -0.603 -24.037  1.00  0.00      PROB H
ATOM   4397  CB  SER P  18     -29.034  -1.180 -25.765  1.00  0.00      PROB C
ATOM   4398  HB1 SER P  18     -29.112  -0.791 -26.803  1.00  0.00      PROB H
ATOM   4399  HB2 SER P  18     -30.045  -1.039 -25.328  1.00  0.00      PROB H
ATOM   4400  OG  SER P  18     -28.670  -2.526 -25.972  1.00  0.00      PROB O
ATOM   4401  HG1 SER P  18     -28.961  -3.074 -25.240  1.00  0.00      PROB H
ATOM   4402  C   SER P  18     -26.743  -0.423 -25.847  1.00  0.00      PROB C
ATOM   4403  O   SER P  18     -26.646   0.301 -26.841  1.00  0.00      PROB O
ATOM   4404  N   HSD P  19     -25.677  -1.222 -25.460  1.00  0.00      PROB N
ATOM   4405  HN  HSD P  19     -25.876  -1.993 -24.860  1.00  0.00      PROB H
ATOM   4406  CA  HSD P  19     -24.374  -1.424 -26.140  1.00  0.00      PROB C
ATOM   4407  HA  HSD P  19     -24.037  -2.445 -26.049  1.00  0.00      PROB H
ATOM   4408  CB  HSD P  19     -24.391  -1.154 -27.636  1.00  0.00      PROB C
ATOM   4409  HB1 HSD P  19     -23.493  -1.585 -28.127  1.00  0.00      PROB H
ATOM   4410  HB2 HSD P  19     -24.440  -0.077 -27.904  1.00  0.00      PROB H
ATOM   4411  ND1 HSD P  19     -26.076  -2.970 -28.165  1.00  0.00      PROB N
ATOM   4412  HD1 HSD P  19     -25.666  -3.534 -27.449  1.00  0.00      PROB H
ATOM   4413  CG  HSD P  19     -25.514  -1.771 -28.489  1.00  0.00      PROB C
ATOM   4414  CE1 HSD P  19     -27.193  -3.133 -28.911  1.00  0.00      PROB C
ATOM   4415  HE1 HSD P  19     -27.901  -3.952 -28.790  1.00  0.00      PROB H
ATOM   4416  NE2 HSD P  19     -27.323  -2.125 -29.744  1.00  0.00      PROB N
ATOM   4417  CD2 HSD P  19     -26.328  -1.278 -29.466  1.00  0.00      PROB C
ATOM   4418  HD2 HSD P  19     -26.237  -0.395 -30.088  1.00  0.00      PROB H
ATOM   4419  C   HSD P  19     -23.317  -0.690 -25.356  1.00  0.00      PROB C
ATOM   4420  O   HSD P  19     -22.190  -0.629 -25.812  1.00  0.00      PROB O
ATOM   4421  N   GLU P  20     -23.561  -0.341 -24.045  1.00  0.00      PROB N
ATOM   4422  HN  GLU P  20     -24.458  -0.400 -23.613  1.00  0.00      PROB H
ATOM   4423  CA  GLU P  20     -22.540   0.081 -23.161  1.00  0.00      PROB C
ATOM   4424  HA  GLU P  20     -21.966   0.809 -23.715  1.00  0.00      PROB H
ATOM   4425  CB  GLU P  20     -23.125   0.526 -21.841  1.00  0.00      PROB C
ATOM   4426  HB1 GLU P  20     -22.304   0.814 -21.150  1.00  0.00      PROB H
ATOM   4427  HB2 GLU P  20     -23.616  -0.378 -21.423  1.00  0.00      PROB H
ATOM   4428  CG  GLU P  20     -23.947   1.752 -21.945  1.00  0.00      PROB C
ATOM   4429  HG1 GLU P  20     -24.718   1.423 -22.674  1.00  0.00      PROB H
ATOM   4430  HG2 GLU P  20     -23.283   2.448 -22.501  1.00  0.00      PROB H
ATOM   4431  CD  GLU P  20     -24.532   2.385 -20.670  1.00  0.00      PROB C
ATOM   4432  OE1 GLU P  20     -25.671   1.992 -20.287  1.00  0.00      PROB O
ATOM   4433  OE2 GLU P  20     -23.819   3.209 -19.991  1.00  0.00      PROB O
ATOM   4434  C   GLU P  20     -21.496  -0.991 -22.907  1.00  0.00      PROB C
ATOM   4435  O   GLU P  20     -21.874  -2.091 -22.497  1.00  0.00      PROB O
ATOM   4436  N   ARG P  21     -20.217  -0.638 -23.151  1.00  0.00      PROB N
ATOM   4437  HN  ARG P  21     -19.981   0.254 -23.528  1.00  0.00      PROB H
ATOM   4438  CA  ARG P  21     -19.197  -1.644 -23.084  1.00  0.00      PROB C
ATOM   4439  HA  ARG P  21     -19.694  -2.575 -23.313  1.00  0.00      PROB H
ATOM   4440  CB  ARG P  21     -18.129  -1.473 -24.205  1.00  0.00      PROB C
ATOM   4441  HB1 ARG P  21     -17.309  -2.206 -24.049  1.00  0.00      PROB H
ATOM   4442  HB2 ARG P  21     -17.620  -0.487 -24.142  1.00  0.00      PROB H
ATOM   4443  CG  ARG P  21     -18.589  -1.698 -25.708  1.00  0.00      PROB C
ATOM   4444  HG1 ARG P  21     -17.735  -1.612 -26.414  1.00  0.00      PROB H
ATOM   4445  HG2 ARG P  21     -19.179  -0.787 -25.947  1.00  0.00      PROB H
ATOM   4446  CD  ARG P  21     -19.425  -2.933 -26.007  1.00  0.00      PROB C
ATOM   4447  HD1 ARG P  21     -20.364  -2.834 -25.421  1.00  0.00      PROB H
ATOM   4448  HD2 ARG P  21     -18.982  -3.907 -25.706  1.00  0.00      PROB H
ATOM   4449  NE  ARG P  21     -19.920  -2.953 -27.410  1.00  0.00      PROB N
ATOM   4450  HE  ARG P  21     -19.686  -2.162 -27.976  1.00  0.00      PROB H
ATOM   4451  CZ  ARG P  21     -20.432  -3.919 -28.102  1.00  0.00      PROB C
ATOM   4452  NH1 ARG P  21     -20.798  -5.071 -27.606  1.00  0.00      PROB N
ATOM   4453 HH11 ARG P  21     -20.523  -5.303 -26.673  1.00  0.00      PROB H
ATOM   4454 HH12 ARG P  21     -21.512  -5.594 -28.072  1.00  0.00      PROB H
ATOM   4455  NH2 ARG P  21     -20.544  -3.681 -29.423  1.00  0.00      PROB N
ATOM   4456 HH21 ARG P  21     -20.507  -2.805 -29.905  1.00  0.00      PROB H
ATOM   4457 HH22 ARG P  21     -20.745  -4.482 -29.986  1.00  0.00      PROB H
ATOM   4458  C   ARG P  21     -18.642  -1.685 -21.682  1.00  0.00      PROB C
ATOM   4459  O   ARG P  21     -18.658  -0.703 -20.936  1.00  0.00      PROB O
ATOM   4460  N   HSD P  22     -18.120  -2.849 -21.287  1.00  0.00      PROB N
ATOM   4461  HN  HSD P  22     -18.038  -3.638 -21.891  1.00  0.00      PROB H
ATOM   4462  CA  HSD P  22     -17.596  -3.095 -19.964  1.00  0.00      PROB C
ATOM   4463  HA  HSD P  22     -18.299  -2.712 -19.239  1.00  0.00      PROB H
ATOM   4464  CB  HSD P  22     -17.178  -4.594 -19.687  1.00  0.00      PROB C
ATOM   4465  HB1 HSD P  22     -16.684  -4.567 -18.693  1.00  0.00      PROB H
ATOM   4466  HB2 HSD P  22     -16.373  -4.826 -20.417  1.00  0.00      PROB H
ATOM   4467  ND1 HSD P  22     -18.979  -6.287 -20.705  1.00  0.00      PROB N
ATOM   4468  HD1 HSD P  22     -18.552  -6.427 -21.599  1.00  0.00      PROB H
ATOM   4469  CG  HSD P  22     -18.418  -5.538 -19.665  1.00  0.00      PROB C
ATOM   4470  CE1 HSD P  22     -19.841  -7.116 -20.153  1.00  0.00      PROB C
ATOM   4471  HE1 HSD P  22     -20.450  -7.784 -20.762  1.00  0.00      PROB H
ATOM   4472  NE2 HSD P  22     -19.881  -7.008 -18.869  1.00  0.00      PROB N
ATOM   4473  CD2 HSD P  22     -18.964  -6.011 -18.557  1.00  0.00      PROB C
ATOM   4474  HD2 HSD P  22     -18.888  -5.705 -17.520  1.00  0.00      PROB H
ATOM   4475  C   HSD P  22     -16.399  -2.187 -19.581  1.00  0.00      PROB C
ATOM   4476  O   HSD P  22     -15.383  -2.170 -20.348  1.00  0.00      PROB O
ATOM   4477  N   ALA P  23     -16.475  -1.581 -18.403  1.00  0.00      PROB N
ATOM   4478  HN  ALA P  23     -17.286  -1.716 -17.839  1.00  0.00      PROB H
ATOM   4479  CA  ALA P  23     -15.450  -0.791 -17.906  1.00  0.00      PROB C
ATOM   4480  HA  ALA P  23     -14.902  -0.352 -18.727  1.00  0.00      PROB H
ATOM   4481  CB  ALA P  23     -15.891   0.266 -17.055  1.00  0.00      PROB C
ATOM   4482  HB1 ALA P  23     -16.217   1.114 -17.695  1.00  0.00      PROB H
ATOM   4483  HB2 ALA P  23     -14.977   0.668 -16.566  1.00  0.00      PROB H
ATOM   4484  HB3 ALA P  23     -16.691   0.005 -16.330  1.00  0.00      PROB H
ATOM   4485  C   ALA P  23     -14.503  -1.788 -17.174  1.00  0.00      PROB C
ATOM   4486  O   ALA P  23     -14.777  -2.968 -17.027  1.00  0.00      PROB O
ATOM   4487  N   LEU P  24     -13.257  -1.317 -16.727  1.00  0.00      PROB N
ATOM   4488  HN  LEU P  24     -13.158  -0.356 -16.972  1.00  0.00      PROB H
ATOM   4489  CA  LEU P  24     -12.286  -2.167 -16.045  1.00  0.00      PROB C
ATOM   4490  HA  LEU P  24     -12.063  -2.970 -16.732  1.00  0.00      PROB H
ATOM   4491  CB  LEU P  24     -10.996  -1.342 -15.853  1.00  0.00      PROB C
ATOM   4492  HB1 LEU P  24     -11.097  -0.367 -15.330  1.00  0.00      PROB H
ATOM   4493  HB2 LEU P  24     -10.602  -1.089 -16.861  1.00  0.00      PROB H
ATOM   4494  CG  LEU P  24      -9.639  -1.935 -15.163  1.00  0.00      PROB C
ATOM   4495  HG  LEU P  24      -9.824  -2.057 -14.074  1.00  0.00      PROB H
ATOM   4496  CD1 LEU P  24      -9.158  -3.309 -15.686  1.00  0.00      PROB C
ATOM   4497 HD11 LEU P  24     -10.016  -4.015 -15.710  1.00  0.00      PROB H
ATOM   4498 HD12 LEU P  24      -8.385  -3.753 -15.022  1.00  0.00      PROB H
ATOM   4499 HD13 LEU P  24      -8.740  -3.221 -16.711  1.00  0.00      PROB H
ATOM   4500  CD2 LEU P  24      -8.472  -0.956 -15.364  1.00  0.00      PROB C
ATOM   4501 HD21 LEU P  24      -8.228  -0.806 -16.438  1.00  0.00      PROB H
ATOM   4502 HD22 LEU P  24      -7.554  -1.461 -14.996  1.00  0.00      PROB H
ATOM   4503 HD23 LEU P  24      -8.768   0.013 -14.909  1.00  0.00      PROB H
ATOM   4504  C   LEU P  24     -12.851  -2.852 -14.735  1.00  0.00      PROB C
ATOM   4505  O   LEU P  24     -12.565  -4.045 -14.644  1.00  0.00      PROB O
ATOM   4506  N   PRO P  25     -13.607  -2.312 -13.842  1.00  0.00      PROB N
ATOM   4507  CD  PRO P  25     -13.648  -0.856 -13.560  1.00  0.00      PROB C
ATOM   4508  HD1 PRO P  25     -14.571  -0.426 -14.004  1.00  0.00      PROB H
ATOM   4509  HD2 PRO P  25     -12.738  -0.297 -13.868  1.00  0.00      PROB H
ATOM   4510  CA  PRO P  25     -14.148  -3.052 -12.687  1.00  0.00      PROB C
ATOM   4511  HA  PRO P  25     -13.359  -3.597 -12.191  1.00  0.00      PROB H
ATOM   4512  CB  PRO P  25     -14.736  -1.983 -11.759  1.00  0.00      PROB C
ATOM   4513  HB1 PRO P  25     -14.605  -2.252 -10.689  1.00  0.00      PROB H
ATOM   4514  HB2 PRO P  25     -15.795  -1.802 -12.041  1.00  0.00      PROB H
ATOM   4515  CG  PRO P  25     -13.800  -0.754 -12.037  1.00  0.00      PROB C
ATOM   4516  HG1 PRO P  25     -14.403   0.073 -11.605  1.00  0.00      PROB H
ATOM   4517  HG2 PRO P  25     -12.839  -0.962 -11.519  1.00  0.00      PROB H
ATOM   4518  C   PRO P  25     -15.206  -4.049 -13.160  1.00  0.00      PROB C
ATOM   4519  O   PRO P  25     -15.169  -5.190 -12.690  1.00  0.00      PROB O
ATOM   4520  N   GLY P  26     -16.010  -3.767 -14.209  1.00  0.00      PROB N
ATOM   4521  HN  GLY P  26     -15.999  -2.888 -14.680  1.00  0.00      PROB H
ATOM   4522  CA  GLY P  26     -16.935  -4.800 -14.862  1.00  0.00      PROB C
ATOM   4523  HA1 GLY P  26     -17.461  -4.304 -15.665  1.00  0.00      PROB H
ATOM   4524  HA2 GLY P  26     -17.657  -5.148 -14.138  1.00  0.00      PROB H
ATOM   4525  C   GLY P  26     -16.260  -6.001 -15.624  1.00  0.00      PROB C
ATOM   4526  O   GLY P  26     -16.703  -7.106 -15.502  1.00  0.00      PROB O
ATOM   4527  N   VAL P  27     -15.128  -5.683 -16.272  1.00  0.00      PROB N
ATOM   4528  HN  VAL P  27     -15.111  -4.689 -16.347  1.00  0.00      PROB H
ATOM   4529  CA  VAL P  27     -14.214  -6.606 -16.899  1.00  0.00      PROB C
ATOM   4530  HA  VAL P  27     -14.708  -7.177 -17.671  1.00  0.00      PROB H
ATOM   4531  CB  VAL P  27     -13.119  -5.773 -17.546  1.00  0.00      PROB C
ATOM   4532  HB  VAL P  27     -12.795  -4.843 -17.031  1.00  0.00      PROB H
ATOM   4533  CG1 VAL P  27     -11.899  -6.632 -17.924  1.00  0.00      PROB C
ATOM   4534 HG11 VAL P  27     -11.217  -5.941 -18.464  1.00  0.00      PROB H
ATOM   4535 HG12 VAL P  27     -12.147  -7.554 -18.493  1.00  0.00      PROB H
ATOM   4536 HG13 VAL P  27     -11.358  -6.793 -16.967  1.00  0.00      PROB H
ATOM   4537  CG2 VAL P  27     -13.596  -5.199 -18.948  1.00  0.00      PROB C
ATOM   4538 HG21 VAL P  27     -14.463  -4.541 -18.722  1.00  0.00      PROB H
ATOM   4539 HG22 VAL P  27     -14.036  -6.051 -19.509  1.00  0.00      PROB H
ATOM   4540 HG23 VAL P  27     -12.761  -4.707 -19.491  1.00  0.00      PROB H
ATOM   4541  C   VAL P  27     -13.587  -7.580 -15.900  1.00  0.00      PROB C
ATOM   4542  O   VAL P  27     -13.624  -8.824 -15.966  1.00  0.00      PROB O
ATOM   4543  N   ILE P  28     -13.009  -7.105 -14.767  1.00  0.00      PROB N
ATOM   4544  HN  ILE P  28     -12.776  -6.137 -14.714  1.00  0.00      PROB H
ATOM   4545  CA  ILE P  28     -12.606  -7.818 -13.531  1.00  0.00      PROB C
ATOM   4546  HA  ILE P  28     -12.005  -8.628 -13.917  1.00  0.00      PROB H
ATOM   4547  CB  ILE P  28     -11.937  -6.771 -12.557  1.00  0.00      PROB C
ATOM   4548  HB  ILE P  28     -12.645  -5.929 -12.402  1.00  0.00      PROB H
ATOM   4549  CG2 ILE P  28     -11.758  -7.307 -11.078  1.00  0.00      PROB C
ATOM   4550 HG21 ILE P  28     -12.789  -7.455 -10.691  1.00  0.00      PROB H
ATOM   4551 HG22 ILE P  28     -11.470  -6.407 -10.495  1.00  0.00      PROB H
ATOM   4552 HG23 ILE P  28     -11.055  -8.158 -10.952  1.00  0.00      PROB H
ATOM   4553  CG1 ILE P  28     -10.539  -6.271 -13.125  1.00  0.00      PROB C
ATOM   4554 HG11 ILE P  28     -10.633  -5.897 -14.168  1.00  0.00      PROB H
ATOM   4555 HG12 ILE P  28      -9.968  -7.221 -13.194  1.00  0.00      PROB H
ATOM   4556  CD  ILE P  28      -9.664  -5.207 -12.397  1.00  0.00      PROB C
ATOM   4557  HD1 ILE P  28      -9.388  -5.559 -11.380  1.00  0.00      PROB H
ATOM   4558  HD2 ILE P  28     -10.291  -4.297 -12.283  1.00  0.00      PROB H
ATOM   4559  HD3 ILE P  28      -8.740  -4.886 -12.924  1.00  0.00      PROB H
ATOM   4560  C   ILE P  28     -13.801  -8.572 -12.855  1.00  0.00      PROB C
ATOM   4561  O   ILE P  28     -13.563  -9.680 -12.356  1.00  0.00      PROB O
ATOM   4562  N   GLY P  29     -15.065  -7.964 -12.818  1.00  0.00      PROB N
ATOM   4563  HN  GLY P  29     -15.194  -7.016 -13.096  1.00  0.00      PROB H
ATOM   4564  CA  GLY P  29     -16.353  -8.608 -12.526  1.00  0.00      PROB C
ATOM   4565  HA1 GLY P  29     -17.050  -7.807 -12.723  1.00  0.00      PROB H
ATOM   4566  HA2 GLY P  29     -16.325  -8.803 -11.464  1.00  0.00      PROB H
ATOM   4567  C   GLY P  29     -16.639  -9.878 -13.295  1.00  0.00      PROB C
ATOM   4568  O   GLY P  29     -16.994 -10.922 -12.662  1.00  0.00      PROB O
ATOM   4569  N   ASP P  30     -16.499  -9.843 -14.650  1.00  0.00      PROB N
ATOM   4570  HN  ASP P  30     -16.309  -8.933 -15.009  1.00  0.00      PROB H
ATOM   4571  CA  ASP P  30     -16.837 -10.902 -15.444  1.00  0.00      PROB C
ATOM   4572  HA  ASP P  30     -17.895 -11.016 -15.259  1.00  0.00      PROB H
ATOM   4573  CB  ASP P  30     -16.769 -10.389 -16.929  1.00  0.00      PROB C
ATOM   4574  HB1 ASP P  30     -15.754 -10.305 -17.374  1.00  0.00      PROB H
ATOM   4575  HB2 ASP P  30     -17.150  -9.345 -16.927  1.00  0.00      PROB H
ATOM   4576  CG  ASP P  30     -17.629 -11.189 -17.883  1.00  0.00      PROB C
ATOM   4577  OD1 ASP P  30     -18.335 -12.096 -17.477  1.00  0.00      PROB O
ATOM   4578  OD2 ASP P  30     -17.524 -10.933 -19.132  1.00  0.00      PROB O
ATOM   4579  C   ASP P  30     -16.052 -12.159 -15.265  1.00  0.00      PROB C
ATOM   4580  O   ASP P  30     -16.529 -13.280 -15.234  1.00  0.00      PROB O
ATOM   4581  N   ASP P  31     -14.714 -11.941 -15.056  1.00  0.00      PROB N
ATOM   4582  HN  ASP P  31     -14.319 -11.026 -15.020  1.00  0.00      PROB H
ATOM   4583  CA  ASP P  31     -13.856 -13.035 -14.750  1.00  0.00      PROB C
ATOM   4584  HA  ASP P  31     -14.053 -13.923 -15.331  1.00  0.00      PROB H
ATOM   4585  CB  ASP P  31     -12.395 -12.618 -14.901  1.00  0.00      PROB C
ATOM   4586  HB1 ASP P  31     -11.746 -13.384 -14.426  1.00  0.00      PROB H
ATOM   4587  HB2 ASP P  31     -12.144 -11.734 -14.276  1.00  0.00      PROB H
ATOM   4588  CG  ASP P  31     -11.950 -12.468 -16.316  1.00  0.00      PROB C
ATOM   4589  OD1 ASP P  31     -10.850 -11.900 -16.565  1.00  0.00      PROB O
ATOM   4590  OD2 ASP P  31     -12.639 -12.873 -17.283  1.00  0.00      PROB O
ATOM   4591  C   ASP P  31     -14.047 -13.551 -13.314  1.00  0.00      PROB C
ATOM   4592  O   ASP P  31     -14.022 -14.757 -13.162  1.00  0.00      PROB O
ATOM   4593  N   LEU P  32     -14.317 -12.752 -12.257  1.00  0.00      PROB N
ATOM   4594  HN  LEU P  32     -14.290 -11.756 -12.284  1.00  0.00      PROB H
ATOM   4595  CA  LEU P  32     -14.532 -13.391 -10.934  1.00  0.00      PROB C
ATOM   4596  HA  LEU P  32     -13.747 -14.072 -10.640  1.00  0.00      PROB H
ATOM   4597  CB  LEU P  32     -14.733 -12.379  -9.857  1.00  0.00      PROB C
ATOM   4598  HB1 LEU P  32     -15.186 -12.809  -8.938  1.00  0.00      PROB H
ATOM   4599  HB2 LEU P  32     -15.422 -11.534 -10.070  1.00  0.00      PROB H
ATOM   4600  CG  LEU P  32     -13.470 -11.657  -9.339  1.00  0.00      PROB C
ATOM   4601  HG  LEU P  32     -12.943 -11.202 -10.204  1.00  0.00      PROB H
ATOM   4602  CD1 LEU P  32     -13.793 -10.569  -8.261  1.00  0.00      PROB C
ATOM   4603 HD11 LEU P  32     -12.870 -10.035  -7.949  1.00  0.00      PROB H
ATOM   4604 HD12 LEU P  32     -14.151 -11.053  -7.327  1.00  0.00      PROB H
ATOM   4605 HD13 LEU P  32     -14.522  -9.808  -8.615  1.00  0.00      PROB H
ATOM   4606  CD2 LEU P  32     -12.468 -12.624  -8.790  1.00  0.00      PROB C
ATOM   4607 HD21 LEU P  32     -11.487 -12.113  -8.891  1.00  0.00      PROB H
ATOM   4608 HD22 LEU P  32     -12.447 -13.538  -9.421  1.00  0.00      PROB H
ATOM   4609 HD23 LEU P  32     -12.678 -12.960  -7.752  1.00  0.00      PROB H
ATOM   4610  C   LEU P  32     -15.861 -14.221 -11.018  1.00  0.00      PROB C
ATOM   4611  O   LEU P  32     -15.979 -15.338 -10.429  1.00  0.00      PROB O
ATOM   4612  N   LEU P  33     -16.853 -13.756 -11.820  1.00  0.00      PROB N
ATOM   4613  HN  LEU P  33     -16.823 -12.925 -12.371  1.00  0.00      PROB H
ATOM   4614  CA  LEU P  33     -18.042 -14.558 -11.986  1.00  0.00      PROB C
ATOM   4615  HA  LEU P  33     -18.491 -14.643 -11.008  1.00  0.00      PROB H
ATOM   4616  CB  LEU P  33     -19.106 -13.787 -12.832  1.00  0.00      PROB C
ATOM   4617  HB1 LEU P  33     -18.672 -13.601 -13.838  1.00  0.00      PROB H
ATOM   4618  HB2 LEU P  33     -19.347 -12.891 -12.220  1.00  0.00      PROB H
ATOM   4619  CG  LEU P  33     -20.519 -14.452 -12.986  1.00  0.00      PROB C
ATOM   4620  HG  LEU P  33     -20.445 -15.323 -13.672  1.00  0.00      PROB H
ATOM   4621  CD1 LEU P  33     -21.131 -14.944 -11.695  1.00  0.00      PROB C
ATOM   4622 HD11 LEU P  33     -20.427 -15.636 -11.185  1.00  0.00      PROB H
ATOM   4623 HD12 LEU P  33     -22.113 -15.393 -11.958  1.00  0.00      PROB H
ATOM   4624 HD13 LEU P  33     -21.284 -14.094 -10.996  1.00  0.00      PROB H
ATOM   4625  CD2 LEU P  33     -21.571 -13.542 -13.580  1.00  0.00      PROB C
ATOM   4626 HD21 LEU P  33     -21.259 -13.002 -14.499  1.00  0.00      PROB H
ATOM   4627 HD22 LEU P  33     -21.836 -12.752 -12.845  1.00  0.00      PROB H
ATOM   4628 HD23 LEU P  33     -22.488 -14.097 -13.873  1.00  0.00      PROB H
ATOM   4629  C   LEU P  33     -17.740 -15.889 -12.658  1.00  0.00      PROB C
ATOM   4630  O   LEU P  33     -18.155 -16.964 -12.263  1.00  0.00      PROB O
ATOM   4631  N   ARG P  34     -16.925 -15.898 -13.777  1.00  0.00      PROB N
ATOM   4632  HN  ARG P  34     -16.597 -15.015 -14.103  1.00  0.00      PROB H
ATOM   4633  CA  ARG P  34     -16.645 -17.121 -14.550  1.00  0.00      PROB C
ATOM   4634  HA  ARG P  34     -17.587 -17.530 -14.884  1.00  0.00      PROB H
ATOM   4635  CB  ARG P  34     -15.922 -16.773 -15.873  1.00  0.00      PROB C
ATOM   4636  HB1 ARG P  34     -15.602 -17.730 -16.338  1.00  0.00      PROB H
ATOM   4637  HB2 ARG P  34     -15.144 -16.042 -15.568  1.00  0.00      PROB H
ATOM   4638  CG  ARG P  34     -16.871 -16.098 -16.865  1.00  0.00      PROB C
ATOM   4639  HG1 ARG P  34     -17.642 -15.442 -16.408  1.00  0.00      PROB H
ATOM   4640  HG2 ARG P  34     -17.472 -16.970 -17.200  1.00  0.00      PROB H
ATOM   4641  CD  ARG P  34     -16.137 -15.351 -18.023  1.00  0.00      PROB C
ATOM   4642  HD1 ARG P  34     -15.592 -15.932 -18.797  1.00  0.00      PROB H
ATOM   4643  HD2 ARG P  34     -15.496 -14.641 -17.457  1.00  0.00      PROB H
ATOM   4644  NE  ARG P  34     -17.167 -14.503 -18.697  1.00  0.00      PROB N
ATOM   4645  HE  ARG P  34     -17.550 -13.759 -18.150  1.00  0.00      PROB H
ATOM   4646  CZ  ARG P  34     -17.683 -14.824 -19.874  1.00  0.00      PROB C
ATOM   4647  NH1 ARG P  34     -17.489 -15.901 -20.633  1.00  0.00      PROB N
ATOM   4648 HH11 ARG P  34     -16.952 -16.683 -20.318  1.00  0.00      PROB H
ATOM   4649 HH12 ARG P  34     -18.179 -16.098 -21.330  1.00  0.00      PROB H
ATOM   4650  NH2 ARG P  34     -18.571 -13.924 -20.362  1.00  0.00      PROB N
ATOM   4651 HH21 ARG P  34     -18.673 -13.116 -19.781  1.00  0.00      PROB H
ATOM   4652 HH22 ARG P  34     -18.950 -13.968 -21.287  1.00  0.00      PROB H
ATOM   4653  C   ARG P  34     -15.876 -18.085 -13.738  1.00  0.00      PROB C
ATOM   4654  O   ARG P  34     -16.149 -19.310 -13.651  1.00  0.00      PROB O
ATOM   4655  N   PHE P  35     -14.784 -17.545 -13.071  1.00  0.00      PROB N
ATOM   4656  HN  PHE P  35     -14.638 -16.571 -13.229  1.00  0.00      PROB H
ATOM   4657  CA  PHE P  35     -13.686 -18.335 -12.568  1.00  0.00      PROB C
ATOM   4658  HA  PHE P  35     -13.880 -19.393 -12.666  1.00  0.00      PROB H
ATOM   4659  CB  PHE P  35     -12.415 -17.948 -13.400  1.00  0.00      PROB C
ATOM   4660  HB1 PHE P  35     -11.523 -18.542 -13.107  1.00  0.00      PROB H
ATOM   4661  HB2 PHE P  35     -12.251 -16.893 -13.090  1.00  0.00      PROB H
ATOM   4662  CG  PHE P  35     -12.607 -17.784 -14.853  1.00  0.00      PROB C
ATOM   4663  CD1 PHE P  35     -12.445 -16.487 -15.431  1.00  0.00      PROB C
ATOM   4664  HD1 PHE P  35     -12.107 -15.745 -14.723  1.00  0.00      PROB H
ATOM   4665  CE1 PHE P  35     -12.705 -16.221 -16.751  1.00  0.00      PROB C
ATOM   4666  HE1 PHE P  35     -12.572 -15.232 -17.165  1.00  0.00      PROB H
ATOM   4667  CZ  PHE P  35     -12.980 -17.223 -17.617  1.00  0.00      PROB C
ATOM   4668  HZ  PHE P  35     -13.278 -16.943 -18.616  1.00  0.00      PROB H
ATOM   4669  CD2 PHE P  35     -12.909 -18.761 -15.752  1.00  0.00      PROB C
ATOM   4670  HD2 PHE P  35     -13.099 -19.740 -15.337  1.00  0.00      PROB H
ATOM   4671  CE2 PHE P  35     -13.115 -18.538 -17.122  1.00  0.00      PROB C
ATOM   4672  HE2 PHE P  35     -13.347 -19.447 -17.657  1.00  0.00      PROB H
ATOM   4673  C   PHE P  35     -13.213 -18.223 -11.159  1.00  0.00      PROB C
ATOM   4674  O   PHE P  35     -12.289 -18.868 -10.745  1.00  0.00      PROB O
ATOM   4675  N   GLY P  36     -14.007 -17.440 -10.337  1.00  0.00      PROB N
ATOM   4676  HN  GLY P  36     -14.844 -16.953 -10.577  1.00  0.00      PROB H
ATOM   4677  CA  GLY P  36     -13.662 -17.227  -8.990  1.00  0.00      PROB C
ATOM   4678  HA1 GLY P  36     -13.464 -16.165  -9.007  1.00  0.00      PROB H
ATOM   4679  HA2 GLY P  36     -12.830 -17.878  -8.765  1.00  0.00      PROB H
ATOM   4680  C   GLY P  36     -14.714 -17.455  -7.980  1.00  0.00      PROB C
ATOM   4681  O   GLY P  36     -14.544 -17.194  -6.782  1.00  0.00      PROB O
ATOM   4682  N   LYS P  37     -15.867 -17.995  -8.438  1.00  0.00      PROB N
ATOM   4683  HN  LYS P  37     -15.745 -18.597  -9.224  1.00  0.00      PROB H
ATOM   4684  CA  LYS P  37     -17.019 -18.277  -7.568  1.00  0.00      PROB C
ATOM   4685  HA  LYS P  37     -17.327 -17.332  -7.145  1.00  0.00      PROB H
ATOM   4686  CB  LYS P  37     -18.165 -18.948  -8.316  1.00  0.00      PROB C
ATOM   4687  HB1 LYS P  37     -19.017 -19.149  -7.632  1.00  0.00      PROB H
ATOM   4688  HB2 LYS P  37     -18.013 -19.986  -8.682  1.00  0.00      PROB H
ATOM   4689  CG  LYS P  37     -18.714 -18.096  -9.468  1.00  0.00      PROB C
ATOM   4690  HG1 LYS P  37     -17.903 -17.698 -10.114  1.00  0.00      PROB H
ATOM   4691  HG2 LYS P  37     -19.094 -17.163  -8.999  1.00  0.00      PROB H
ATOM   4692  CD  LYS P  37     -19.819 -18.727 -10.309  1.00  0.00      PROB C
ATOM   4693  HD1 LYS P  37     -20.369 -17.948 -10.879  1.00  0.00      PROB H
ATOM   4694  HD2 LYS P  37     -20.558 -19.033  -9.538  1.00  0.00      PROB H
ATOM   4695  CE  LYS P  37     -19.531 -20.009 -11.054  1.00  0.00      PROB C
ATOM   4696  HE1 LYS P  37     -20.331 -20.726 -11.336  1.00  0.00      PROB H
ATOM   4697  HE2 LYS P  37     -18.855 -20.488 -10.313  1.00  0.00      PROB H
ATOM   4698  NZ  LYS P  37     -18.694 -19.645 -12.199  1.00  0.00      PROB N
ATOM   4699  HZ1 LYS P  37     -17.959 -20.380 -12.233  1.00  0.00      PROB H
ATOM   4700  HZ2 LYS P  37     -18.279 -18.694 -12.128  1.00  0.00      PROB H
ATOM   4701  HZ3 LYS P  37     -19.277 -19.804 -13.045  1.00  0.00      PROB H
ATOM   4702  C   LYS P  37     -16.717 -19.223  -6.334  1.00  0.00      PROB C
ATOM   4703  O   LYS P  37     -17.016 -18.899  -5.175  1.00  0.00      PROB O
ATOM   4704  N   LEU P  38     -16.104 -20.355  -6.686  1.00  0.00      PROB N
ATOM   4705  HN  LEU P  38     -15.876 -20.415  -7.655  1.00  0.00      PROB H
ATOM   4706  CA  LEU P  38     -15.626 -21.357  -5.798  1.00  0.00      PROB C
ATOM   4707  HA  LEU P  38     -16.441 -21.516  -5.107  1.00  0.00      PROB H
ATOM   4708  CB  LEU P  38     -15.416 -22.667  -6.457  1.00  0.00      PROB C
ATOM   4709  HB1 LEU P  38     -14.725 -22.574  -7.322  1.00  0.00      PROB H
ATOM   4710  HB2 LEU P  38     -16.362 -22.862  -7.006  1.00  0.00      PROB H
ATOM   4711  CG  LEU P  38     -14.883 -23.906  -5.664  1.00  0.00      PROB C
ATOM   4712  HG  LEU P  38     -13.898 -23.559  -5.285  1.00  0.00      PROB H
ATOM   4713  CD1 LEU P  38     -15.811 -24.451  -4.636  1.00  0.00      PROB C
ATOM   4714 HD11 LEU P  38     -16.684 -25.016  -5.027  1.00  0.00      PROB H
ATOM   4715 HD12 LEU P  38     -16.286 -23.580  -4.135  1.00  0.00      PROB H
ATOM   4716 HD13 LEU P  38     -15.216 -24.948  -3.841  1.00  0.00      PROB H
ATOM   4717  CD2 LEU P  38     -14.553 -25.040  -6.621  1.00  0.00      PROB C
ATOM   4718 HD21 LEU P  38     -13.775 -24.968  -7.410  1.00  0.00      PROB H
ATOM   4719 HD22 LEU P  38     -15.446 -25.392  -7.180  1.00  0.00      PROB H
ATOM   4720 HD23 LEU P  38     -14.213 -25.878  -5.975  1.00  0.00      PROB H
ATOM   4721  C   LEU P  38     -14.419 -20.897  -4.959  1.00  0.00      PROB C
ATOM   4722  O   LEU P  38     -14.483 -20.883  -3.701  1.00  0.00      PROB O
ATOM   4723  N   PRO P  39     -13.283 -20.354  -5.557  1.00  0.00      PROB N
ATOM   4724  CD  PRO P  39     -12.874 -20.601  -6.962  1.00  0.00      PROB C
ATOM   4725  HD1 PRO P  39     -13.498 -19.983  -7.642  1.00  0.00      PROB H
ATOM   4726  HD2 PRO P  39     -12.986 -21.677  -7.216  1.00  0.00      PROB H
ATOM   4727  CA  PRO P  39     -12.269 -19.544  -4.831  1.00  0.00      PROB C
ATOM   4728  HA  PRO P  39     -11.670 -20.257  -4.284  1.00  0.00      PROB H
ATOM   4729  CB  PRO P  39     -11.486 -18.962  -6.037  1.00  0.00      PROB C
ATOM   4730  HB1 PRO P  39     -10.417 -18.803  -5.780  1.00  0.00      PROB H
ATOM   4731  HB2 PRO P  39     -11.847 -17.960  -6.353  1.00  0.00      PROB H
ATOM   4732  CG  PRO P  39     -11.367 -20.115  -7.057  1.00  0.00      PROB C
ATOM   4733  HG1 PRO P  39     -11.204 -19.779  -8.104  1.00  0.00      PROB H
ATOM   4734  HG2 PRO P  39     -10.658 -20.919  -6.765  1.00  0.00      PROB H
ATOM   4735  C   PRO P  39     -12.776 -18.539  -3.782  1.00  0.00      PROB C
ATOM   4736  O   PRO P  39     -12.349 -18.667  -2.629  1.00  0.00      PROB O
ATOM   4737  N   LEU P  40     -13.703 -17.617  -4.242  1.00  0.00      PROB N
ATOM   4738  HN  LEU P  40     -13.985 -17.494  -5.191  1.00  0.00      PROB H
ATOM   4739  CA  LEU P  40     -14.407 -16.748  -3.326  1.00  0.00      PROB C
ATOM   4740  HA  LEU P  40     -13.723 -16.074  -2.832  1.00  0.00      PROB H
ATOM   4741  CB  LEU P  40     -15.431 -15.812  -4.121  1.00  0.00      PROB C
ATOM   4742  HB1 LEU P  40     -16.207 -15.435  -3.421  1.00  0.00      PROB H
ATOM   4743  HB2 LEU P  40     -15.944 -16.483  -4.843  1.00  0.00      PROB H
ATOM   4744  CG  LEU P  40     -14.799 -14.665  -5.067  1.00  0.00      PROB C
ATOM   4745  HG  LEU P  40     -14.021 -15.098  -5.731  1.00  0.00      PROB H
ATOM   4746  CD1 LEU P  40     -15.910 -14.038  -5.928  1.00  0.00      PROB C
ATOM   4747 HD11 LEU P  40     -16.601 -14.858  -6.218  1.00  0.00      PROB H
ATOM   4748 HD12 LEU P  40     -15.504 -13.542  -6.835  1.00  0.00      PROB H
ATOM   4749 HD13 LEU P  40     -16.381 -13.215  -5.350  1.00  0.00      PROB H
ATOM   4750  CD2 LEU P  40     -14.074 -13.604  -4.204  1.00  0.00      PROB C
ATOM   4751 HD21 LEU P  40     -13.738 -12.785  -4.875  1.00  0.00      PROB H
ATOM   4752 HD22 LEU P  40     -13.225 -14.119  -3.706  1.00  0.00      PROB H
ATOM   4753 HD23 LEU P  40     -14.832 -13.314  -3.445  1.00  0.00      PROB H
ATOM   4754  C   LEU P  40     -15.234 -17.402  -2.192  1.00  0.00      PROB C
ATOM   4755  O   LEU P  40     -15.292 -16.943  -1.021  1.00  0.00      PROB O
ATOM   4756  N   CYS P  41     -15.905 -18.540  -2.449  1.00  0.00      PROB N
ATOM   4757  HN  CYS P  41     -15.944 -18.855  -3.394  1.00  0.00      PROB H
ATOM   4758  CA  CYS P  41     -16.487 -19.389  -1.436  1.00  0.00      PROB C
ATOM   4759  HA  CYS P  41     -17.122 -18.750  -0.841  1.00  0.00      PROB H
ATOM   4760  CB  CYS P  41     -17.461 -20.446  -2.048  1.00  0.00      PROB C
ATOM   4761  HB1 CYS P  41     -17.766 -21.084  -1.191  1.00  0.00      PROB H
ATOM   4762  HB2 CYS P  41     -17.148 -21.094  -2.894  1.00  0.00      PROB H
ATOM   4763  SG  CYS P  41     -18.944 -19.575  -2.702  1.00  0.00      PROB S
ATOM   4764  HG1 CYS P  41     -18.348 -19.479  -3.881  1.00  0.00      PROB H
ATOM   4765  C   CYS P  41     -15.448 -20.034  -0.444  1.00  0.00      PROB C
ATOM   4766  O   CYS P  41     -15.632 -20.157   0.771  1.00  0.00      PROB O
ATOM   4767  N   LEU P  42     -14.283 -20.560  -0.910  1.00  0.00      PROB N
ATOM   4768  HN  LEU P  42     -13.978 -20.601  -1.858  1.00  0.00      PROB H
ATOM   4769  CA  LEU P  42     -13.295 -21.042   0.001  1.00  0.00      PROB C
ATOM   4770  HA  LEU P  42     -13.813 -21.675   0.706  1.00  0.00      PROB H
ATOM   4771  CB  LEU P  42     -12.121 -21.709  -0.699  1.00  0.00      PROB C
ATOM   4772  HB1 LEU P  42     -11.353 -22.022   0.040  1.00  0.00      PROB H
ATOM   4773  HB2 LEU P  42     -11.641 -20.918  -1.314  1.00  0.00      PROB H
ATOM   4774  CG  LEU P  42     -12.500 -22.967  -1.434  1.00  0.00      PROB C
ATOM   4775  HG  LEU P  42     -13.499 -22.829  -1.902  1.00  0.00      PROB H
ATOM   4776  CD1 LEU P  42     -11.496 -23.431  -2.485  1.00  0.00      PROB C
ATOM   4777 HD11 LEU P  42     -11.888 -24.262  -3.110  1.00  0.00      PROB H
ATOM   4778 HD12 LEU P  42     -10.498 -23.653  -2.049  1.00  0.00      PROB H
ATOM   4779 HD13 LEU P  42     -11.340 -22.664  -3.274  1.00  0.00      PROB H
ATOM   4780  CD2 LEU P  42     -12.716 -24.164  -0.488  1.00  0.00      PROB C
ATOM   4781 HD21 LEU P  42     -13.554 -24.011   0.225  1.00  0.00      PROB H
ATOM   4782 HD22 LEU P  42     -11.860 -24.342   0.197  1.00  0.00      PROB H
ATOM   4783 HD23 LEU P  42     -12.893 -25.010  -1.188  1.00  0.00      PROB H
ATOM   4784  C   LEU P  42     -12.750 -19.911   0.818  1.00  0.00      PROB C
ATOM   4785  O   LEU P  42     -12.564 -20.025   2.060  1.00  0.00      PROB O
ATOM   4786  N   PHE P  43     -12.403 -18.816   0.112  1.00  0.00      PROB N
ATOM   4787  HN  PHE P  43     -12.472 -18.790  -0.882  1.00  0.00      PROB H
ATOM   4788  CA  PHE P  43     -11.855 -17.604   0.726  1.00  0.00      PROB C
ATOM   4789  HA  PHE P  43     -10.988 -18.040   1.199  1.00  0.00      PROB H
ATOM   4790  CB  PHE P  43     -11.348 -16.653  -0.366  1.00  0.00      PROB C
ATOM   4791  HB1 PHE P  43     -12.155 -16.623  -1.129  1.00  0.00      PROB H
ATOM   4792  HB2 PHE P  43     -10.476 -17.068  -0.915  1.00  0.00      PROB H
ATOM   4793  CG  PHE P  43     -11.014 -15.213  -0.056  1.00  0.00      PROB C
ATOM   4794  CD1 PHE P  43     -10.298 -14.976   1.142  1.00  0.00      PROB C
ATOM   4795  HD1 PHE P  43      -9.989 -15.840   1.712  1.00  0.00      PROB H
ATOM   4796  CE1 PHE P  43      -9.959 -13.657   1.481  1.00  0.00      PROB C
ATOM   4797  HE1 PHE P  43      -9.376 -13.556   2.384  1.00  0.00      PROB H
ATOM   4798  CZ  PHE P  43     -10.102 -12.554   0.572  1.00  0.00      PROB C
ATOM   4799  HZ  PHE P  43      -9.783 -11.571   0.885  1.00  0.00      PROB H
ATOM   4800  CD2 PHE P  43     -11.198 -14.142  -0.934  1.00  0.00      PROB C
ATOM   4801  HD2 PHE P  43     -11.777 -14.367  -1.818  1.00  0.00      PROB H
ATOM   4802  CE2 PHE P  43     -10.836 -12.890  -0.584  1.00  0.00      PROB C
ATOM   4803  HE2 PHE P  43     -11.048 -12.103  -1.293  1.00  0.00      PROB H
ATOM   4804  C   PHE P  43     -12.750 -16.981   1.798  1.00  0.00      PROB C
ATOM   4805  O   PHE P  43     -12.249 -16.590   2.893  1.00  0.00      PROB O
ATOM   4806  N   ILE P  44     -14.109 -16.935   1.652  1.00  0.00      PROB N
ATOM   4807  HN  ILE P  44     -14.493 -17.289   0.803  1.00  0.00      PROB H
ATOM   4808  CA  ILE P  44     -14.999 -16.649   2.808  1.00  0.00      PROB C
ATOM   4809  HA  ILE P  44     -14.712 -15.711   3.260  1.00  0.00      PROB H
ATOM   4810  CB  ILE P  44     -16.430 -16.341   2.370  1.00  0.00      PROB C
ATOM   4811  HB  ILE P  44     -16.876 -17.197   1.818  1.00  0.00      PROB H
ATOM   4812  CG2 ILE P  44     -17.351 -16.359   3.605  1.00  0.00      PROB C
ATOM   4813 HG21 ILE P  44     -17.057 -15.495   4.238  1.00  0.00      PROB H
ATOM   4814 HG22 ILE P  44     -17.601 -17.266   4.196  1.00  0.00      PROB H
ATOM   4815 HG23 ILE P  44     -18.370 -16.129   3.228  1.00  0.00      PROB H
ATOM   4816  CG1 ILE P  44     -16.477 -15.054   1.587  1.00  0.00      PROB C
ATOM   4817 HG11 ILE P  44     -15.788 -15.008   0.716  1.00  0.00      PROB H
ATOM   4818 HG12 ILE P  44     -16.201 -14.301   2.356  1.00  0.00      PROB H
ATOM   4819  CD  ILE P  44     -17.994 -14.745   1.144  1.00  0.00      PROB C
ATOM   4820  HD1 ILE P  44     -18.302 -15.651   0.578  1.00  0.00      PROB H
ATOM   4821  HD2 ILE P  44     -17.987 -13.886   0.440  1.00  0.00      PROB H
ATOM   4822  HD3 ILE P  44     -18.578 -14.465   2.046  1.00  0.00      PROB H
ATOM   4823  C   ILE P  44     -14.894 -17.571   4.012  1.00  0.00      PROB C
ATOM   4824  O   ILE P  44     -14.761 -17.037   5.139  1.00  0.00      PROB O
ATOM   4825  N   CYS P  45     -14.774 -18.872   3.802  1.00  0.00      PROB N
ATOM   4826  HN  CYS P  45     -14.803 -19.087   2.828  1.00  0.00      PROB H
ATOM   4827  CA  CYS P  45     -14.473 -19.940   4.774  1.00  0.00      PROB C
ATOM   4828  HA  CYS P  45     -15.215 -19.662   5.509  1.00  0.00      PROB H
ATOM   4829  CB  CYS P  45     -14.678 -21.333   4.147  1.00  0.00      PROB C
ATOM   4830  HB1 CYS P  45     -14.379 -22.145   4.845  1.00  0.00      PROB H
ATOM   4831  HB2 CYS P  45     -13.887 -21.478   3.380  1.00  0.00      PROB H
ATOM   4832  SG  CYS P  45     -16.373 -21.555   3.567  1.00  0.00      PROB S
ATOM   4833  HG1 CYS P  45     -16.302 -20.824   2.463  1.00  0.00      PROB H
ATOM   4834  C   CYS P  45     -13.052 -19.726   5.422  1.00  0.00      PROB C
ATOM   4835  O   CYS P  45     -12.943 -19.851   6.615  1.00  0.00      PROB O
ATOM   4836  N   ILE P  46     -12.034 -19.425   4.644  1.00  0.00      PROB N
ATOM   4837  HN  ILE P  46     -12.112 -19.496   3.653  1.00  0.00      PROB H
ATOM   4838  CA  ILE P  46     -10.756 -19.020   5.113  1.00  0.00      PROB C
ATOM   4839  HA  ILE P  46     -10.272 -19.812   5.665  1.00  0.00      PROB H
ATOM   4840  CB  ILE P  46      -9.855 -18.689   3.873  1.00  0.00      PROB C
ATOM   4841  HB  ILE P  46     -10.485 -18.058   3.210  1.00  0.00      PROB H
ATOM   4842  CG2 ILE P  46      -8.684 -17.702   4.176  1.00  0.00      PROB C
ATOM   4843 HG21 ILE P  46      -7.896 -18.278   4.706  1.00  0.00      PROB H
ATOM   4844 HG22 ILE P  46      -8.975 -16.779   4.720  1.00  0.00      PROB H
ATOM   4845 HG23 ILE P  46      -8.296 -17.312   3.211  1.00  0.00      PROB H
ATOM   4846  CG1 ILE P  46      -9.447 -19.986   3.091  1.00  0.00      PROB C
ATOM   4847 HG11 ILE P  46     -10.401 -20.433   2.739  1.00  0.00      PROB H
ATOM   4848 HG12 ILE P  46      -8.908 -20.753   3.688  1.00  0.00      PROB H
ATOM   4849  CD  ILE P  46      -8.557 -19.728   1.863  1.00  0.00      PROB C
ATOM   4850  HD1 ILE P  46      -9.110 -19.014   1.216  1.00  0.00      PROB H
ATOM   4851  HD2 ILE P  46      -8.395 -20.661   1.282  1.00  0.00      PROB H
ATOM   4852  HD3 ILE P  46      -7.575 -19.412   2.278  1.00  0.00      PROB H
ATOM   4853  C   ILE P  46     -10.864 -17.853   6.105  1.00  0.00      PROB C
ATOM   4854  O   ILE P  46     -10.512 -18.096   7.314  1.00  0.00      PROB O
ATOM   4855  N   ILE P  47     -11.598 -16.733   5.804  1.00  0.00      PROB N
ATOM   4856  HN  ILE P  47     -11.863 -16.546   4.861  1.00  0.00      PROB H
ATOM   4857  CA  ILE P  47     -11.767 -15.571   6.738  1.00  0.00      PROB C
ATOM   4858  HA  ILE P  47     -10.798 -15.323   7.146  1.00  0.00      PROB H
ATOM   4859  CB  ILE P  47     -12.337 -14.323   6.077  1.00  0.00      PROB C
ATOM   4860  HB  ILE P  47     -13.127 -14.737   5.416  1.00  0.00      PROB H
ATOM   4861  CG2 ILE P  47     -13.138 -13.260   6.960  1.00  0.00      PROB C
ATOM   4862 HG21 ILE P  47     -12.529 -13.057   7.867  1.00  0.00      PROB H
ATOM   4863 HG22 ILE P  47     -14.159 -13.611   7.224  1.00  0.00      PROB H
ATOM   4864 HG23 ILE P  47     -13.194 -12.304   6.397  1.00  0.00      PROB H
ATOM   4865  CG1 ILE P  47     -11.290 -13.601   5.129  1.00  0.00      PROB C
ATOM   4866 HG11 ILE P  47     -11.899 -12.855   4.575  1.00  0.00      PROB H
ATOM   4867 HG12 ILE P  47     -10.894 -14.388   4.452  1.00  0.00      PROB H
ATOM   4868  CD  ILE P  47     -10.243 -12.810   5.996  1.00  0.00      PROB C
ATOM   4869  HD1 ILE P  47     -10.734 -12.446   6.924  1.00  0.00      PROB H
ATOM   4870  HD2 ILE P  47      -9.720 -12.117   5.303  1.00  0.00      PROB H
ATOM   4871  HD3 ILE P  47      -9.482 -13.587   6.222  1.00  0.00      PROB H
ATOM   4872  C   ILE P  47     -12.509 -15.924   7.989  1.00  0.00      PROB C
ATOM   4873  O   ILE P  47     -12.088 -15.570   9.032  1.00  0.00      PROB O
ATOM   4874  N   LEU P  48     -13.632 -16.591   7.800  1.00  0.00      PROB N
ATOM   4875  HN  LEU P  48     -13.853 -16.827   6.857  1.00  0.00      PROB H
ATOM   4876  CA  LEU P  48     -14.512 -16.974   8.898  1.00  0.00      PROB C
ATOM   4877  HA  LEU P  48     -14.852 -16.133   9.483  1.00  0.00      PROB H
ATOM   4878  CB  LEU P  48     -15.755 -17.666   8.365  1.00  0.00      PROB C
ATOM   4879  HB1 LEU P  48     -16.174 -18.338   9.145  1.00  0.00      PROB H
ATOM   4880  HB2 LEU P  48     -15.534 -18.344   7.514  1.00  0.00      PROB H
ATOM   4881  CG  LEU P  48     -16.863 -16.649   7.848  1.00  0.00      PROB C
ATOM   4882  HG  LEU P  48     -16.361 -15.961   7.135  1.00  0.00      PROB H
ATOM   4883  CD1 LEU P  48     -17.920 -17.399   6.953  1.00  0.00      PROB C
ATOM   4884 HD11 LEU P  48     -18.474 -18.103   7.610  1.00  0.00      PROB H
ATOM   4885 HD12 LEU P  48     -17.487 -18.021   6.140  1.00  0.00      PROB H
ATOM   4886 HD13 LEU P  48     -18.505 -16.629   6.406  1.00  0.00      PROB H
ATOM   4887  CD2 LEU P  48     -17.567 -16.031   9.067  1.00  0.00      PROB C
ATOM   4888 HD21 LEU P  48     -16.895 -15.381   9.667  1.00  0.00      PROB H
ATOM   4889 HD22 LEU P  48     -17.841 -16.847   9.769  1.00  0.00      PROB H
ATOM   4890 HD23 LEU P  48     -18.431 -15.389   8.793  1.00  0.00      PROB H
ATOM   4891  C   LEU P  48     -13.758 -17.952   9.833  1.00  0.00      PROB C
ATOM   4892  O   LEU P  48     -13.725 -17.736  11.062  1.00  0.00      PROB O
ATOM   4893  N   THR P  49     -13.050 -18.990   9.363  1.00  0.00      PROB N
ATOM   4894  HN  THR P  49     -12.792 -18.985   8.400  1.00  0.00      PROB H
ATOM   4895  CA  THR P  49     -12.261 -19.920  10.241  1.00  0.00      PROB C
ATOM   4896  HA  THR P  49     -13.018 -20.177  10.967  1.00  0.00      PROB H
ATOM   4897  CB  THR P  49     -11.715 -21.136   9.451  1.00  0.00      PROB C
ATOM   4898  HB  THR P  49     -10.918 -20.818   8.746  1.00  0.00      PROB H
ATOM   4899  OG1 THR P  49     -12.707 -21.829   8.749  1.00  0.00      PROB O
ATOM   4900  HG1 THR P  49     -12.911 -21.317   7.962  1.00  0.00      PROB H
ATOM   4901  CG2 THR P  49     -11.085 -22.058  10.425  1.00  0.00      PROB C
ATOM   4902 HG21 THR P  49     -10.858 -22.840   9.669  1.00  0.00      PROB H
ATOM   4903 HG22 THR P  49     -11.846 -22.484  11.113  1.00  0.00      PROB H
ATOM   4904 HG23 THR P  49     -10.226 -21.703  11.035  1.00  0.00      PROB H
ATOM   4905  C   THR P  49     -11.199 -19.244  10.985  1.00  0.00      PROB C
ATOM   4906  O   THR P  49     -10.886 -19.526  12.110  1.00  0.00      PROB O
ATOM   4907  N   ALA P  50     -10.493 -18.235  10.338  1.00  0.00      PROB N
ATOM   4908  HN  ALA P  50     -10.640 -17.943   9.396  1.00  0.00      PROB H
ATOM   4909  CA  ALA P  50      -9.367 -17.564  10.861  1.00  0.00      PROB C
ATOM   4910  HA  ALA P  50      -8.911 -18.384  11.396  1.00  0.00      PROB H
ATOM   4911  CB  ALA P  50      -8.509 -16.842   9.835  1.00  0.00      PROB C
ATOM   4912  HB1 ALA P  50      -7.980 -17.598   9.217  1.00  0.00      PROB H
ATOM   4913  HB2 ALA P  50      -7.751 -16.141  10.246  1.00  0.00      PROB H
ATOM   4914  HB3 ALA P  50      -9.137 -16.228   9.154  1.00  0.00      PROB H
ATOM   4915  C   ALA P  50      -9.639 -16.550  12.017  1.00  0.00      PROB C
ATOM   4916  O   ALA P  50      -8.886 -16.499  13.000  1.00  0.00      PROB O
ATOM   4917  N   VAL P  51     -10.816 -15.915  11.991  1.00  0.00      PROB N
ATOM   4918  HN  VAL P  51     -11.361 -15.957  11.157  1.00  0.00      PROB H
ATOM   4919  CA  VAL P  51     -11.467 -15.281  13.144  1.00  0.00      PROB C
ATOM   4920  HA  VAL P  51     -10.812 -14.474  13.436  1.00  0.00      PROB H
ATOM   4921  CB  VAL P  51     -12.769 -14.630  12.631  1.00  0.00      PROB C
ATOM   4922  HB  VAL P  51     -13.474 -15.265  12.054  1.00  0.00      PROB H
ATOM   4923  CG1 VAL P  51     -13.658 -14.222  13.824  1.00  0.00      PROB C
ATOM   4924 HG11 VAL P  51     -12.945 -13.830  14.581  1.00  0.00      PROB H
ATOM   4925 HG12 VAL P  51     -14.165 -15.103  14.272  1.00  0.00      PROB H
ATOM   4926 HG13 VAL P  51     -14.327 -13.350  13.664  1.00  0.00      PROB H
ATOM   4927  CG2 VAL P  51     -12.264 -13.365  11.921  1.00  0.00      PROB C
ATOM   4928 HG21 VAL P  51     -13.210 -13.008  11.462  1.00  0.00      PROB H
ATOM   4929 HG22 VAL P  51     -11.496 -13.562  11.142  1.00  0.00      PROB H
ATOM   4930 HG23 VAL P  51     -11.794 -12.621  12.600  1.00  0.00      PROB H
ATOM   4931  C   VAL P  51     -11.683 -16.297  14.271  1.00  0.00      PROB C
ATOM   4932  O   VAL P  51     -11.414 -15.971  15.415  1.00  0.00      PROB O
ATOM   4933  N   THR P  52     -12.080 -17.573  13.900  1.00  0.00      PROB N
ATOM   4934  HN  THR P  52     -12.347 -17.737  12.953  1.00  0.00      PROB H
ATOM   4935  CA  THR P  52     -12.447 -18.595  14.819  1.00  0.00      PROB C
ATOM   4936  HA  THR P  52     -13.106 -18.073  15.497  1.00  0.00      PROB H
ATOM   4937  CB  THR P  52     -13.330 -19.777  14.231  1.00  0.00      PROB C
ATOM   4938  HB  THR P  52     -12.773 -20.498  13.594  1.00  0.00      PROB H
ATOM   4939  OG1 THR P  52     -14.420 -19.357  13.377  1.00  0.00      PROB O
ATOM   4940  HG1 THR P  52     -14.029 -18.769  12.726  1.00  0.00      PROB H
ATOM   4941  CG2 THR P  52     -14.039 -20.445  15.385  1.00  0.00      PROB C
ATOM   4942 HG21 THR P  52     -13.422 -21.174  15.954  1.00  0.00      PROB H
ATOM   4943 HG22 THR P  52     -14.893 -21.065  15.038  1.00  0.00      PROB H
ATOM   4944 HG23 THR P  52     -14.374 -19.730  16.167  1.00  0.00      PROB H
ATOM   4945  C   THR P  52     -11.178 -19.107  15.557  1.00  0.00      PROB C
ATOM   4946  O   THR P  52     -11.158 -19.237  16.796  1.00  0.00      PROB O
ATOM   4947  N   VAL P  53     -10.044 -19.370  14.804  1.00  0.00      PROB N
ATOM   4948  HN  VAL P  53     -10.062 -19.263  13.813  1.00  0.00      PROB H
ATOM   4949  CA  VAL P  53      -8.824 -19.896  15.396  1.00  0.00      PROB C
ATOM   4950  HA  VAL P  53      -9.084 -20.901  15.692  1.00  0.00      PROB H
ATOM   4951  CB  VAL P  53      -7.680 -20.056  14.345  1.00  0.00      PROB C
ATOM   4952  HB  VAL P  53      -7.723 -19.163  13.686  1.00  0.00      PROB H
ATOM   4953  CG1 VAL P  53      -6.236 -20.142  14.987  1.00  0.00      PROB C
ATOM   4954 HG11 VAL P  53      -6.147 -20.800  15.877  1.00  0.00      PROB H
ATOM   4955 HG12 VAL P  53      -5.927 -19.099  15.211  1.00  0.00      PROB H
ATOM   4956 HG13 VAL P  53      -5.514 -20.510  14.227  1.00  0.00      PROB H
ATOM   4957  CG2 VAL P  53      -8.072 -21.276  13.511  1.00  0.00      PROB C
ATOM   4958 HG21 VAL P  53      -9.029 -21.137  12.963  1.00  0.00      PROB H
ATOM   4959 HG22 VAL P  53      -7.986 -22.159  14.180  1.00  0.00      PROB H
ATOM   4960 HG23 VAL P  53      -7.303 -21.448  12.729  1.00  0.00      PROB H
ATOM   4961  C   VAL P  53      -8.284 -19.142  16.531  1.00  0.00      PROB C
ATOM   4962  O   VAL P  53      -7.973 -19.690  17.580  1.00  0.00      PROB O
ATOM   4963  N   VAL P  54      -8.113 -17.824  16.297  1.00  0.00      PROB N
ATOM   4964  HN  VAL P  54      -8.485 -17.382  15.485  1.00  0.00      PROB H
ATOM   4965  CA  VAL P  54      -7.508 -16.880  17.245  1.00  0.00      PROB C
ATOM   4966  HA  VAL P  54      -6.491 -17.142  17.496  1.00  0.00      PROB H
ATOM   4967  CB  VAL P  54      -7.313 -15.575  16.481  1.00  0.00      PROB C
ATOM   4968  HB  VAL P  54      -8.269 -15.271  16.005  1.00  0.00      PROB H
ATOM   4969  CG1 VAL P  54      -6.802 -14.363  17.433  1.00  0.00      PROB C
ATOM   4970 HG11 VAL P  54      -6.571 -13.463  16.824  1.00  0.00      PROB H
ATOM   4971 HG12 VAL P  54      -5.895 -14.685  17.987  1.00  0.00      PROB H
ATOM   4972 HG13 VAL P  54      -7.496 -14.063  18.247  1.00  0.00      PROB H
ATOM   4973  CG2 VAL P  54      -6.406 -15.658  15.256  1.00  0.00      PROB C
ATOM   4974 HG21 VAL P  54      -6.484 -14.696  14.705  1.00  0.00      PROB H
ATOM   4975 HG22 VAL P  54      -6.736 -16.495  14.604  1.00  0.00      PROB H
ATOM   4976 HG23 VAL P  54      -5.324 -15.812  15.454  1.00  0.00      PROB H
ATOM   4977  C   VAL P  54      -8.382 -16.717  18.474  1.00  0.00      PROB C
ATOM   4978  O   VAL P  54      -7.826 -16.813  19.631  1.00  0.00      PROB O
ATOM   4979  N   THR P  55      -9.716 -16.638  18.263  1.00  0.00      PROB N
ATOM   4980  HN  THR P  55     -10.097 -16.745  17.348  1.00  0.00      PROB H
ATOM   4981  CA  THR P  55     -10.686 -16.550  19.447  1.00  0.00      PROB C
ATOM   4982  HA  THR P  55     -10.184 -15.836  20.084  1.00  0.00      PROB H
ATOM   4983  CB  THR P  55     -12.071 -16.019  19.000  1.00  0.00      PROB C
ATOM   4984  HB  THR P  55     -12.797 -16.076  19.840  1.00  0.00      PROB H
ATOM   4985  OG1 THR P  55     -12.557 -16.699  17.860  1.00  0.00      PROB O
ATOM   4986  HG1 THR P  55     -12.025 -16.387  17.124  1.00  0.00      PROB H
ATOM   4987  CG2 THR P  55     -12.022 -14.457  18.715  1.00  0.00      PROB C
ATOM   4988 HG21 THR P  55     -11.556 -13.921  19.569  1.00  0.00      PROB H
ATOM   4989 HG22 THR P  55     -13.050 -14.095  18.498  1.00  0.00      PROB H
ATOM   4990 HG23 THR P  55     -11.354 -14.414  17.829  1.00  0.00      PROB H
ATOM   4991  C   THR P  55     -10.880 -17.858  20.279  1.00  0.00      PROB C
ATOM   4992  O   THR P  55     -11.089 -17.983  21.473  1.00  0.00      PROB O
ATOM   4993  N   THR P  56     -10.582 -18.986  19.611  1.00  0.00      PROB N
ATOM   4994  HN  THR P  56     -10.482 -18.926  18.620  1.00  0.00      PROB H
ATOM   4995  CA  THR P  56     -10.574 -20.297  20.317  1.00  0.00      PROB C
ATOM   4996  HA  THR P  56     -11.309 -20.301  21.108  1.00  0.00      PROB H
ATOM   4997  CB  THR P  56     -10.528 -21.482  19.349  1.00  0.00      PROB C
ATOM   4998  HB  THR P  56      -9.583 -21.528  18.766  1.00  0.00      PROB H
ATOM   4999  OG1 THR P  56     -11.614 -21.398  18.397  1.00  0.00      PROB O
ATOM   5000  HG1 THR P  56     -11.420 -20.695  17.773  1.00  0.00      PROB H
ATOM   5001  CG2 THR P  56     -10.787 -22.851  20.124  1.00  0.00      PROB C
ATOM   5002 HG21 THR P  56      -9.957 -23.041  20.838  1.00  0.00      PROB H
ATOM   5003 HG22 THR P  56     -10.841 -23.645  19.350  1.00  0.00      PROB H
ATOM   5004 HG23 THR P  56     -11.751 -22.648  20.639  1.00  0.00      PROB H
ATOM   5005  C   THR P  56      -9.297 -20.422  21.200  1.00  0.00      PROB C
ATOM   5006  O   THR P  56      -9.361 -20.666  22.402  1.00  0.00      PROB O
ATOM   5007  N   ALA P  57      -8.127 -20.070  20.544  1.00  0.00      PROB N
ATOM   5008  HN  ALA P  57      -8.122 -19.956  19.554  1.00  0.00      PROB H
ATOM   5009  CA  ALA P  57      -6.816 -20.042  21.209  1.00  0.00      PROB C
ATOM   5010  HA  ALA P  57      -6.632 -21.052  21.544  1.00  0.00      PROB H
ATOM   5011  CB  ALA P  57      -5.768 -19.834  20.206  1.00  0.00      PROB C
ATOM   5012  HB1 ALA P  57      -4.735 -19.851  20.613  1.00  0.00      PROB H
ATOM   5013  HB2 ALA P  57      -6.080 -18.910  19.672  1.00  0.00      PROB H
ATOM   5014  HB3 ALA P  57      -5.985 -20.594  19.425  1.00  0.00      PROB H
ATOM   5015  C   ALA P  57      -6.638 -19.102  22.358  1.00  0.00      PROB C
ATOM   5016  O   ALA P  57      -6.027 -19.376  23.392  1.00  0.00      PROB O
ATOM   5017  N   HSD P  58      -7.236 -17.932  22.206  1.00  0.00      PROB N
ATOM   5018  HN  HSD P  58      -7.642 -17.713  21.322  1.00  0.00      PROB H
ATOM   5019  CA  HSD P  58      -7.311 -16.922  23.270  1.00  0.00      PROB C
ATOM   5020  HA  HSD P  58      -6.387 -16.847  23.824  1.00  0.00      PROB H
ATOM   5021  CB  HSD P  58      -7.592 -15.479  22.696  1.00  0.00      PROB C
ATOM   5022  HB1 HSD P  58      -7.821 -14.798  23.543  1.00  0.00      PROB H
ATOM   5023  HB2 HSD P  58      -8.461 -15.517  22.004  1.00  0.00      PROB H
ATOM   5024  ND1 HSD P  58      -6.552 -13.391  21.700  1.00  0.00      PROB N
ATOM   5025  HD1 HSD P  58      -7.143 -12.722  22.152  1.00  0.00      PROB H
ATOM   5026  CG  HSD P  58      -6.477 -14.771  21.953  1.00  0.00      PROB C
ATOM   5027  CE1 HSD P  58      -5.403 -13.037  21.068  1.00  0.00      PROB C
ATOM   5028  HE1 HSD P  58      -5.085 -12.016  20.856  1.00  0.00      PROB H
ATOM   5029  NE2 HSD P  58      -4.594 -14.144  20.879  1.00  0.00      PROB N
ATOM   5030  CD2 HSD P  58      -5.306 -15.215  21.432  1.00  0.00      PROB C
ATOM   5031  HD2 HSD P  58      -4.961 -16.173  21.063  1.00  0.00      PROB H
ATOM   5032  C   HSD P  58      -8.324 -17.222  24.364  1.00  0.00      PROB C
ATOM   5033  O   HSD P  58      -7.979 -16.966  25.543  1.00  0.00      PROB O
ATOM   5034  N   HSD P  59      -9.513 -17.954  24.054  1.00  0.00      PROB N
ATOM   5035  HN  HSD P  59      -9.805 -18.114  23.114  1.00  0.00      PROB H
ATOM   5036  CA  HSD P  59     -10.276 -18.587  25.095  1.00  0.00      PROB C
ATOM   5037  HA  HSD P  59     -10.691 -17.834  25.750  1.00  0.00      PROB H
ATOM   5038  CB  HSD P  59     -11.549 -19.228  24.539  1.00  0.00      PROB C
ATOM   5039  HB1 HSD P  59     -11.842 -20.053  25.223  1.00  0.00      PROB H
ATOM   5040  HB2 HSD P  59     -11.348 -19.704  23.555  1.00  0.00      PROB H
ATOM   5041  ND1 HSD P  59     -12.946 -17.395  23.729  1.00  0.00      PROB N
ATOM   5042  HD1 HSD P  59     -12.426 -17.248  22.887  1.00  0.00      PROB H
ATOM   5043  CG  HSD P  59     -12.676 -18.381  24.636  1.00  0.00      PROB C
ATOM   5044  CE1 HSD P  59     -14.176 -16.901  23.996  1.00  0.00      PROB C
ATOM   5045  HE1 HSD P  59     -14.604 -16.022  23.514  1.00  0.00      PROB H
ATOM   5046  NE2 HSD P  59     -14.663 -17.396  25.141  1.00  0.00      PROB N
ATOM   5047  CD2 HSD P  59     -13.720 -18.348  25.532  1.00  0.00      PROB C
ATOM   5048  HD2 HSD P  59     -14.100 -19.047  26.267  1.00  0.00      PROB H
ATOM   5049  C   HSD P  59      -9.585 -19.581  26.030  1.00  0.00      PROB C
ATOM   5050  O   HSD P  59      -9.718 -19.490  27.250  1.00  0.00      PROB O
ATOM   5051  N   THR P  60      -8.795 -20.530  25.474  1.00  0.00      PROB N
ATOM   5052  HN  THR P  60      -8.710 -20.718  24.499  1.00  0.00      PROB H
ATOM   5053  CA  THR P  60      -7.926 -21.476  26.157  1.00  0.00      PROB C
ATOM   5054  HA  THR P  60      -8.587 -21.989  26.840  1.00  0.00      PROB H
ATOM   5055  CB  THR P  60      -7.231 -22.366  25.134  1.00  0.00      PROB C
ATOM   5056  HB  THR P  60      -6.288 -21.897  24.780  1.00  0.00      PROB H
ATOM   5057  OG1 THR P  60      -8.089 -22.690  24.048  1.00  0.00      PROB O
ATOM   5058  HG1 THR P  60      -7.601 -23.054  23.305  1.00  0.00      PROB H
ATOM   5059  CG2 THR P  60      -6.892 -23.639  25.903  1.00  0.00      PROB C
ATOM   5060 HG21 THR P  60      -6.263 -23.583  26.817  1.00  0.00      PROB H
ATOM   5061 HG22 THR P  60      -6.334 -24.332  25.237  1.00  0.00      PROB H
[truncated: 11,530,924 more chars]
