# Supplementary material for: Conformational changes in the essential E. coli septal cell wall synthesis complex suggest an activation mechanism
Source: Nat Commun. 2023 Jul 31;14:4585. doi: 10.1038/s41467-023-39921-4 (PMC10390529; doi:10.1038/s41467-023-39921-4)
Supplement: Supplementary file 5 — Supplementary Data 2 [file 41467_2023_39921_MOESM5_ESM.zip › Supplementary Data 2/final_frames_memb/final_frames_memb/R61E_lastframe_memb.pdb]

TITLE     MDANALYSIS FRAMES FROM 0, STEP 1: Created by PDBWriter
CRYST1  179.066  179.066  196.834  90.00  90.00  90.00 P 1           1
MODEL        1
ATOM      1  CAY ASN P  20      -5.320 -48.443 -16.928  1.00  0.00      PROA C
ATOM      2  HY1 ASN P  20      -4.851 -49.252 -16.328  1.00  0.00      PROA H
ATOM      3  HY2 ASN P  20      -4.470 -47.946 -17.442  1.00  0.00      PROA H
ATOM      4  HY3 ASN P  20      -6.049 -48.887 -17.640  1.00  0.00      PROA H
ATOM      5  CY  ASN P  20      -5.885 -47.489 -16.012  1.00  0.00      PROA C
ATOM      6  OY  ASN P  20      -5.331 -46.411 -15.772  1.00  0.00      PROA O
ATOM      7  N   ASN P  20      -7.035 -47.844 -15.389  1.00  0.00      PROA N
ATOM      8  HN  ASN P  20      -7.352 -48.789 -15.361  1.00  0.00      PROA H
ATOM      9  CA  ASN P  20      -7.844 -46.917 -14.616  1.00  0.00      PROA C
ATOM     10  HA  ASN P  20      -7.951 -46.026 -15.218  1.00  0.00      PROA H
ATOM     11  CB  ASN P  20      -9.242 -47.633 -14.295  1.00  0.00      PROA C
ATOM     12  HB1 ASN P  20      -9.101 -48.512 -13.630  1.00  0.00      PROA H
ATOM     13  HB2 ASN P  20      -9.661 -48.060 -15.231  1.00  0.00      PROA H
ATOM     14  CG  ASN P  20     -10.149 -46.667 -13.601  1.00  0.00      PROA C
ATOM     15  OD1 ASN P  20      -9.872 -45.473 -13.520  1.00  0.00      PROA O
ATOM     16  ND2 ASN P  20     -11.195 -47.215 -12.901  1.00  0.00      PROA N
ATOM     17 HD21 ASN P  20     -11.524 -48.155 -12.995  1.00  0.00      PROA H
ATOM     18 HD22 ASN P  20     -11.730 -46.509 -12.437  1.00  0.00      PROA H
ATOM     19  C   ASN P  20      -7.013 -46.413 -13.357  1.00  0.00      PROA C
ATOM     20  O   ASN P  20      -6.264 -47.188 -12.764  1.00  0.00      PROA O
ATOM     21  N   ASN P  21      -7.147 -45.182 -12.915  1.00  0.00      PROA N
ATOM     22  HN  ASN P  21      -7.640 -44.474 -13.415  1.00  0.00      PROA H
ATOM     23  CA  ASN P  21      -6.461 -44.774 -11.607  1.00  0.00      PROA C
ATOM     24  HA  ASN P  21      -5.713 -45.470 -11.258  1.00  0.00      PROA H
ATOM     25  CB  ASN P  21      -5.980 -43.359 -11.717  1.00  0.00      PROA C
ATOM     26  HB1 ASN P  21      -5.617 -42.908 -10.768  1.00  0.00      PROA H
ATOM     27  HB2 ASN P  21      -6.818 -42.728 -12.083  1.00  0.00      PROA H
ATOM     28  CG  ASN P  21      -4.773 -43.325 -12.701  1.00  0.00      PROA C
ATOM     29  OD1 ASN P  21      -3.742 -44.006 -12.592  1.00  0.00      PROA O
ATOM     30  ND2 ASN P  21      -4.957 -42.698 -13.881  1.00  0.00      PROA N
ATOM     31 HD21 ASN P  21      -5.840 -42.341 -14.184  1.00  0.00      PROA H
ATOM     32 HD22 ASN P  21      -4.241 -42.684 -14.579  1.00  0.00      PROA H
ATOM     33  C   ASN P  21      -7.496 -44.814 -10.471  1.00  0.00      PROA C
ATOM     34  O   ASN P  21      -7.108 -44.772  -9.336  1.00  0.00      PROA O
ATOM     35  N   GLY P  22      -8.760 -44.997 -10.805  1.00  0.00      PROA N
ATOM     36  HN  GLY P  22      -8.990 -45.139 -11.765  1.00  0.00      PROA H
ATOM     37  CA  GLY P  22      -9.825 -45.233  -9.805  1.00  0.00      PROA C
ATOM     38  HA1 GLY P  22     -10.805 -45.272 -10.256  1.00  0.00      PROA H
ATOM     39  HA2 GLY P  22      -9.761 -44.405  -9.115  1.00  0.00      PROA H
ATOM     40  C   GLY P  22      -9.764 -46.455  -8.991  1.00  0.00      PROA C
ATOM     41  O   GLY P  22      -9.995 -46.570  -7.773  1.00  0.00      PROA O
ATOM     42  N   THR P  23      -9.491 -47.602  -9.741  1.00  0.00      PROA N
ATOM     43  HN  THR P  23      -9.248 -47.551 -10.707  1.00  0.00      PROA H
ATOM     44  CA  THR P  23      -9.224 -48.921  -9.099  1.00  0.00      PROA C
ATOM     45  HA  THR P  23     -10.160 -49.156  -8.614  1.00  0.00      PROA H
ATOM     46  CB  THR P  23      -8.916 -49.939 -10.112  1.00  0.00      PROA C
ATOM     47  HB  THR P  23      -8.491 -50.845  -9.628  1.00  0.00      PROA H
ATOM     48  OG1 THR P  23      -8.018 -49.508 -11.154  1.00  0.00      PROA O
ATOM     49  HG1 THR P  23      -7.512 -50.282 -11.411  1.00  0.00      PROA H
ATOM     50  CG2 THR P  23     -10.295 -50.300 -10.759  1.00  0.00      PROA C
ATOM     51 HG21 THR P  23     -10.431 -49.329 -11.281  1.00  0.00      PROA H
ATOM     52 HG22 THR P  23     -11.103 -50.500 -10.022  1.00  0.00      PROA H
ATOM     53 HG23 THR P  23     -10.342 -51.086 -11.542  1.00  0.00      PROA H
ATOM     54  C   THR P  23      -8.038 -48.920  -8.114  1.00  0.00      PROA C
ATOM     55  O   THR P  23      -8.213 -49.210  -6.955  1.00  0.00      PROA O
ATOM     56  N   ARG P  24      -6.925 -48.351  -8.537  1.00  0.00      PROA N
ATOM     57  HN  ARG P  24      -6.842 -48.122  -9.504  1.00  0.00      PROA H
ATOM     58  CA  ARG P  24      -5.646 -48.088  -7.760  1.00  0.00      PROA C
ATOM     59  HA  ARG P  24      -5.392 -49.052  -7.343  1.00  0.00      PROA H
ATOM     60  CB  ARG P  24      -4.576 -47.583  -8.734  1.00  0.00      PROA C
ATOM     61  HB1 ARG P  24      -3.639 -47.432  -8.157  1.00  0.00      PROA H
ATOM     62  HB2 ARG P  24      -4.851 -46.552  -9.044  1.00  0.00      PROA H
ATOM     63  CG  ARG P  24      -4.280 -48.377 -10.019  1.00  0.00      PROA C
ATOM     64  HG1 ARG P  24      -5.170 -48.739 -10.575  1.00  0.00      PROA H
ATOM     65  HG2 ARG P  24      -3.734 -49.298  -9.724  1.00  0.00      PROA H
ATOM     66  CD  ARG P  24      -3.407 -47.689 -11.098  1.00  0.00      PROA C
ATOM     67  HD1 ARG P  24      -3.820 -46.706 -11.410  1.00  0.00      PROA H
ATOM     68  HD2 ARG P  24      -3.424 -48.288 -12.034  1.00  0.00      PROA H
ATOM     69  NE  ARG P  24      -2.006 -47.620 -10.645  1.00  0.00      PROA N
ATOM     70  HE  ARG P  24      -1.930 -47.721  -9.653  1.00  0.00      PROA H
ATOM     71  CZ  ARG P  24      -0.894 -47.468 -11.376  1.00  0.00      PROA C
ATOM     72  NH1 ARG P  24      -0.989 -47.113 -12.648  1.00  0.00      PROA N
ATOM     73 HH11 ARG P  24      -1.877 -47.069 -13.105  1.00  0.00      PROA H
ATOM     74 HH12 ARG P  24      -0.136 -46.823 -13.082  1.00  0.00      PROA H
ATOM     75  NH2 ARG P  24       0.246 -47.552 -10.771  1.00  0.00      PROA N
ATOM     76 HH21 ARG P  24       1.083 -47.237 -11.218  1.00  0.00      PROA H
ATOM     77 HH22 ARG P  24       0.194 -47.711  -9.785  1.00  0.00      PROA H
ATOM     78  C   ARG P  24      -5.924 -47.121  -6.579  1.00  0.00      PROA C
ATOM     79  O   ARG P  24      -5.430 -47.332  -5.536  1.00  0.00      PROA O
ATOM     80  N   LEU P  25      -6.784 -46.083  -6.774  1.00  0.00      PROA N
ATOM     81  HN  LEU P  25      -7.308 -45.944  -7.611  1.00  0.00      PROA H
ATOM     82  CA  LEU P  25      -7.219 -45.217  -5.675  1.00  0.00      PROA C
ATOM     83  HA  LEU P  25      -6.331 -44.786  -5.238  1.00  0.00      PROA H
ATOM     84  CB  LEU P  25      -8.109 -44.100  -6.106  1.00  0.00      PROA C
ATOM     85  HB1 LEU P  25      -8.846 -44.602  -6.769  1.00  0.00      PROA H
ATOM     86  HB2 LEU P  25      -7.476 -43.485  -6.781  1.00  0.00      PROA H
ATOM     87  CG  LEU P  25      -8.804 -43.280  -5.017  1.00  0.00      PROA C
ATOM     88  HG  LEU P  25      -9.357 -43.940  -4.315  1.00  0.00      PROA H
ATOM     89  CD1 LEU P  25      -7.799 -42.524  -4.195  1.00  0.00      PROA C
ATOM     90 HD11 LEU P  25      -7.059 -43.247  -3.791  1.00  0.00      PROA H
ATOM     91 HD12 LEU P  25      -8.223 -42.003  -3.310  1.00  0.00      PROA H
ATOM     92 HD13 LEU P  25      -7.297 -41.813  -4.886  1.00  0.00      PROA H
ATOM     93  CD2 LEU P  25      -9.850 -42.336  -5.589  1.00  0.00      PROA C
ATOM     94 HD21 LEU P  25     -10.431 -42.902  -6.348  1.00  0.00      PROA H
ATOM     95 HD22 LEU P  25      -9.271 -41.489  -6.015  1.00  0.00      PROA H
ATOM     96 HD23 LEU P  25     -10.509 -42.030  -4.749  1.00  0.00      PROA H
ATOM     97  C   LEU P  25      -7.923 -45.985  -4.590  1.00  0.00      PROA C
ATOM     98  O   LEU P  25      -7.560 -45.854  -3.442  1.00  0.00      PROA O
ATOM     99  N   ALA P  26      -8.856 -46.901  -4.960  1.00  0.00      PROA N
ATOM    100  HN  ALA P  26      -9.089 -47.086  -5.912  1.00  0.00      PROA H
ATOM    101  CA  ALA P  26      -9.483 -47.742  -3.951  1.00  0.00      PROA C
ATOM    102  HA  ALA P  26     -10.003 -47.165  -3.201  1.00  0.00      PROA H
ATOM    103  CB  ALA P  26     -10.483 -48.624  -4.685  1.00  0.00      PROA C
ATOM    104  HB1 ALA P  26     -11.000 -49.267  -3.941  1.00  0.00      PROA H
ATOM    105  HB2 ALA P  26      -9.907 -49.224  -5.421  1.00  0.00      PROA H
ATOM    106  HB3 ALA P  26     -11.208 -47.955  -5.197  1.00  0.00      PROA H
ATOM    107  C   ALA P  26      -8.413 -48.533  -3.248  1.00  0.00      PROA C
ATOM    108  O   ALA P  26      -8.464 -48.787  -2.051  1.00  0.00      PROA O
ATOM    109  N   GLY P  27      -7.345 -48.983  -3.962  1.00  0.00      PROA N
ATOM    110  HN  GLY P  27      -7.257 -48.685  -4.909  1.00  0.00      PROA H
ATOM    111  CA  GLY P  27      -6.312 -49.807  -3.322  1.00  0.00      PROA C
ATOM    112  HA1 GLY P  27      -5.581 -50.066  -4.074  1.00  0.00      PROA H
ATOM    113  HA2 GLY P  27      -6.835 -50.633  -2.865  1.00  0.00      PROA H
ATOM    114  C   GLY P  27      -5.503 -49.097  -2.298  1.00  0.00      PROA C
ATOM    115  O   GLY P  27      -5.072 -49.663  -1.350  1.00  0.00      PROA O
ATOM    116  N   ILE P  28      -5.356 -47.796  -2.439  1.00  0.00      PROA N
ATOM    117  HN  ILE P  28      -5.587 -47.276  -3.258  1.00  0.00      PROA H
ATOM    118  CA  ILE P  28      -4.824 -47.043  -1.311  1.00  0.00      PROA C
ATOM    119  HA  ILE P  28      -3.958 -47.584  -0.960  1.00  0.00      PROA H
ATOM    120  CB  ILE P  28      -4.405 -45.554  -1.735  1.00  0.00      PROA C
ATOM    121  HB  ILE P  28      -5.307 -44.943  -1.955  1.00  0.00      PROA H
ATOM    122  CG2 ILE P  28      -3.688 -45.015  -0.484  1.00  0.00      PROA C
ATOM    123 HG21 ILE P  28      -4.396 -44.911   0.366  1.00  0.00      PROA H
ATOM    124 HG22 ILE P  28      -3.219 -44.022  -0.654  1.00  0.00      PROA H
ATOM    125 HG23 ILE P  28      -2.740 -45.547  -0.255  1.00  0.00      PROA H
ATOM    126  CG1 ILE P  28      -3.491 -45.516  -2.978  1.00  0.00      PROA C
ATOM    127 HG11 ILE P  28      -3.039 -44.527  -2.753  1.00  0.00      PROA H
ATOM    128 HG12 ILE P  28      -4.076 -45.442  -3.920  1.00  0.00      PROA H
ATOM    129  CD  ILE P  28      -2.430 -46.512  -2.947  1.00  0.00      PROA C
ATOM    130  HD1 ILE P  28      -1.644 -46.239  -3.683  1.00  0.00      PROA H
ATOM    131  HD2 ILE P  28      -2.829 -47.522  -3.178  1.00  0.00      PROA H
ATOM    132  HD3 ILE P  28      -1.791 -46.657  -2.050  1.00  0.00      PROA H
ATOM    133  C   ILE P  28      -5.744 -47.017  -0.076  1.00  0.00      PROA C
ATOM    134  O   ILE P  28      -5.373 -47.221   1.075  1.00  0.00      PROA O
ATOM    135  N   LEU P  29      -7.118 -46.774  -0.263  1.00  0.00      PROA N
ATOM    136  HN  LEU P  29      -7.492 -46.886  -1.180  1.00  0.00      PROA H
ATOM    137  CA  LEU P  29      -8.071 -46.619   0.851  1.00  0.00      PROA C
ATOM    138  HA  LEU P  29      -7.539 -46.154   1.668  1.00  0.00      PROA H
ATOM    139  CB  LEU P  29      -9.303 -45.755   0.343  1.00  0.00      PROA C
ATOM    140  HB1 LEU P  29     -10.210 -45.996   0.938  1.00  0.00      PROA H
ATOM    141  HB2 LEU P  29      -9.492 -46.027  -0.717  1.00  0.00      PROA H
ATOM    142  CG  LEU P  29      -9.149 -44.140   0.519  1.00  0.00      PROA C
ATOM    143  HG  LEU P  29     -10.176 -43.758   0.335  1.00  0.00      PROA H
ATOM    144  CD1 LEU P  29      -8.579 -43.900   1.964  1.00  0.00      PROA C
ATOM    145 HD11 LEU P  29      -8.952 -44.712   2.624  1.00  0.00      PROA H
ATOM    146 HD12 LEU P  29      -8.883 -42.879   2.280  1.00  0.00      PROA H
ATOM    147 HD13 LEU P  29      -7.471 -43.976   2.014  1.00  0.00      PROA H
ATOM    148  CD2 LEU P  29      -8.197 -43.559  -0.450  1.00  0.00      PROA C
ATOM    149 HD21 LEU P  29      -8.629 -43.715  -1.461  1.00  0.00      PROA H
ATOM    150 HD22 LEU P  29      -7.235 -44.113  -0.396  1.00  0.00      PROA H
ATOM    151 HD23 LEU P  29      -7.914 -42.493  -0.312  1.00  0.00      PROA H
ATOM    152  C   LEU P  29      -8.395 -48.000   1.482  1.00  0.00      PROA C
ATOM    153  O   LEU P  29      -8.607 -48.056   2.628  1.00  0.00      PROA O
ATOM    154  N   PHE P  30      -8.215 -49.080   0.713  1.00  0.00      PROA N
ATOM    155  HN  PHE P  30      -7.905 -49.038  -0.233  1.00  0.00      PROA H
ATOM    156  CA  PHE P  30      -8.109 -50.366   1.244  1.00  0.00      PROA C
ATOM    157  HA  PHE P  30      -8.983 -50.651   1.812  1.00  0.00      PROA H
ATOM    158  CB  PHE P  30      -8.098 -51.341   0.029  1.00  0.00      PROA C
ATOM    159  HB1 PHE P  30      -7.303 -50.927  -0.628  1.00  0.00      PROA H
ATOM    160  HB2 PHE P  30      -9.103 -51.098  -0.380  1.00  0.00      PROA H
ATOM    161  CG  PHE P  30      -7.828 -52.849   0.250  1.00  0.00      PROA C
ATOM    162  CD1 PHE P  30      -8.595 -53.547   1.230  1.00  0.00      PROA C
ATOM    163  HD1 PHE P  30      -9.437 -53.175   1.794  1.00  0.00      PROA H
ATOM    164  CE1 PHE P  30      -8.426 -54.985   1.307  1.00  0.00      PROA C
ATOM    165  HE1 PHE P  30      -9.020 -55.618   1.949  1.00  0.00      PROA H
ATOM    166  CZ  PHE P  30      -7.313 -55.626   0.685  1.00  0.00      PROA C
ATOM    167  HZ  PHE P  30      -7.038 -56.670   0.715  1.00  0.00      PROA H
ATOM    168  CD2 PHE P  30      -6.751 -53.482  -0.423  1.00  0.00      PROA C
ATOM    169  HD2 PHE P  30      -6.140 -52.880  -1.079  1.00  0.00      PROA H
ATOM    170  CE2 PHE P  30      -6.550 -54.896  -0.206  1.00  0.00      PROA C
ATOM    171  HE2 PHE P  30      -5.825 -55.383  -0.842  1.00  0.00      PROA H
ATOM    172  C   PHE P  30      -6.973 -50.583   2.194  1.00  0.00      PROA C
ATOM    173  O   PHE P  30      -7.105 -51.054   3.317  1.00  0.00      PROA O
ATOM    174  N   LEU P  31      -5.723 -50.252   1.858  1.00  0.00      PROA N
ATOM    175  HN  LEU P  31      -5.592 -49.821   0.969  1.00  0.00      PROA H
ATOM    176  CA  LEU P  31      -4.525 -50.453   2.621  1.00  0.00      PROA C
ATOM    177  HA  LEU P  31      -4.644 -51.443   3.036  1.00  0.00      PROA H
ATOM    178  CB  LEU P  31      -3.362 -50.222   1.676  1.00  0.00      PROA C
ATOM    179  HB1 LEU P  31      -3.486 -49.165   1.356  1.00  0.00      PROA H
ATOM    180  HB2 LEU P  31      -3.357 -50.881   0.781  1.00  0.00      PROA H
ATOM    181  CG  LEU P  31      -1.911 -50.366   2.367  1.00  0.00      PROA C
ATOM    182  HG  LEU P  31      -1.965 -49.820   3.333  1.00  0.00      PROA H
ATOM    183  CD1 LEU P  31      -1.488 -51.819   2.732  1.00  0.00      PROA C
ATOM    184 HD11 LEU P  31      -0.455 -51.935   3.125  1.00  0.00      PROA H
ATOM    185 HD12 LEU P  31      -1.680 -52.470   1.852  1.00  0.00      PROA H
ATOM    186 HD13 LEU P  31      -2.174 -52.141   3.544  1.00  0.00      PROA H
ATOM    187  CD2 LEU P  31      -0.708 -49.749   1.595  1.00  0.00      PROA C
ATOM    188 HD21 LEU P  31      -0.442 -50.388   0.726  1.00  0.00      PROA H
ATOM    189 HD22 LEU P  31       0.127 -49.649   2.321  1.00  0.00      PROA H
ATOM    190 HD23 LEU P  31      -0.915 -48.772   1.108  1.00  0.00      PROA H
ATOM    191  C   LEU P  31      -4.553 -49.640   3.885  1.00  0.00      PROA C
ATOM    192  O   LEU P  31      -4.255 -50.045   4.994  1.00  0.00      PROA O
ATOM    193  N   LEU P  32      -5.056 -48.395   3.796  1.00  0.00      PROA N
ATOM    194  HN  LEU P  32      -4.983 -47.887   2.941  1.00  0.00      PROA H
ATOM    195  CA  LEU P  32      -5.388 -47.601   4.931  1.00  0.00      PROA C
ATOM    196  HA  LEU P  32      -4.508 -47.534   5.554  1.00  0.00      PROA H
ATOM    197  CB  LEU P  32      -6.143 -46.263   4.450  1.00  0.00      PROA C
ATOM    198  HB1 LEU P  32      -7.203 -46.436   4.168  1.00  0.00      PROA H
ATOM    199  HB2 LEU P  32      -5.579 -46.058   3.515  1.00  0.00      PROA H
ATOM    200  CG  LEU P  32      -6.083 -45.037   5.450  1.00  0.00      PROA C
ATOM    201  HG  LEU P  32      -6.838 -45.157   6.256  1.00  0.00      PROA H
ATOM    202  CD1 LEU P  32      -4.707 -44.953   6.038  1.00  0.00      PROA C
ATOM    203 HD11 LEU P  32      -4.717 -43.970   6.557  1.00  0.00      PROA H
ATOM    204 HD12 LEU P  32      -3.971 -45.024   5.208  1.00  0.00      PROA H
ATOM    205 HD13 LEU P  32      -4.556 -45.707   6.839  1.00  0.00      PROA H
ATOM    206  CD2 LEU P  32      -6.460 -43.708   4.762  1.00  0.00      PROA C
ATOM    207 HD21 LEU P  32      -6.599 -43.007   5.613  1.00  0.00      PROA H
ATOM    208 HD22 LEU P  32      -7.469 -43.907   4.342  1.00  0.00      PROA H
ATOM    209 HD23 LEU P  32      -5.765 -43.436   3.939  1.00  0.00      PROA H
ATOM    210  C   LEU P  32      -6.283 -48.315   5.924  1.00  0.00      PROA C
ATOM    211  O   LEU P  32      -6.094 -48.233   7.168  1.00  0.00      PROA O
ATOM    212  N   THR P  33      -7.310 -48.995   5.424  1.00  0.00      PROA N
ATOM    213  HN  THR P  33      -7.371 -49.112   4.435  1.00  0.00      PROA H
ATOM    214  CA  THR P  33      -8.293 -49.695   6.233  1.00  0.00      PROA C
ATOM    215  HA  THR P  33      -8.736 -48.969   6.899  1.00  0.00      PROA H
ATOM    216  CB  THR P  33      -9.475 -50.294   5.369  1.00  0.00      PROA C
ATOM    217  HB  THR P  33      -9.000 -50.931   4.593  1.00  0.00      PROA H
ATOM    218  OG1 THR P  33     -10.188 -49.310   4.659  1.00  0.00      PROA O
ATOM    219  HG1 THR P  33      -9.661 -48.781   4.056  1.00  0.00      PROA H
ATOM    220  CG2 THR P  33     -10.444 -51.180   6.171  1.00  0.00      PROA C
ATOM    221 HG21 THR P  33     -10.635 -50.712   7.160  1.00  0.00      PROA H
ATOM    222 HG22 THR P  33     -10.078 -52.228   6.223  1.00  0.00      PROA H
ATOM    223 HG23 THR P  33     -11.375 -51.308   5.577  1.00  0.00      PROA H
ATOM    224  C   THR P  33      -7.727 -50.949   6.932  1.00  0.00      PROA C
ATOM    225  O   THR P  33      -7.881 -51.168   8.150  1.00  0.00      PROA O
ATOM    226  N   VAL P  34      -6.840 -51.743   6.200  1.00  0.00      PROA N
ATOM    227  HN  VAL P  34      -6.705 -51.595   5.224  1.00  0.00      PROA H
ATOM    228  CA  VAL P  34      -6.094 -52.876   6.709  1.00  0.00      PROA C
ATOM    229  HA  VAL P  34      -6.807 -53.452   7.280  1.00  0.00      PROA H
ATOM    230  CB  VAL P  34      -5.534 -53.761   5.632  1.00  0.00      PROA C
ATOM    231  HB  VAL P  34      -4.850 -53.079   5.083  1.00  0.00      PROA H
ATOM    232  CG1 VAL P  34      -4.711 -55.006   6.225  1.00  0.00      PROA C
ATOM    233 HG11 VAL P  34      -4.407 -55.505   5.280  1.00  0.00      PROA H
ATOM    234 HG12 VAL P  34      -5.460 -55.590   6.801  1.00  0.00      PROA H
ATOM    235 HG13 VAL P  34      -3.830 -54.655   6.804  1.00  0.00      PROA H
ATOM    236  CG2 VAL P  34      -6.691 -54.295   4.841  1.00  0.00      PROA C
ATOM    237 HG21 VAL P  34      -7.403 -54.758   5.557  1.00  0.00      PROA H
ATOM    238 HG22 VAL P  34      -6.295 -54.865   3.973  1.00  0.00      PROA H
ATOM    239 HG23 VAL P  34      -7.185 -53.402   4.403  1.00  0.00      PROA H
ATOM    240  C   VAL P  34      -5.105 -52.351   7.712  1.00  0.00      PROA C
ATOM    241  O   VAL P  34      -5.054 -52.900   8.841  1.00  0.00      PROA O
ATOM    242  N   LEU P  35      -4.304 -51.370   7.452  1.00  0.00      PROA N
ATOM    243  HN  LEU P  35      -4.335 -50.902   6.572  1.00  0.00      PROA H
ATOM    244  CA  LEU P  35      -3.287 -50.754   8.315  1.00  0.00      PROA C
ATOM    245  HA  LEU P  35      -2.782 -51.569   8.813  1.00  0.00      PROA H
ATOM    246  CB  LEU P  35      -2.246 -49.901   7.495  1.00  0.00      PROA C
ATOM    247  HB1 LEU P  35      -1.498 -49.575   8.250  1.00  0.00      PROA H
ATOM    248  HB2 LEU P  35      -2.780 -49.038   7.044  1.00  0.00      PROA H
ATOM    249  CG  LEU P  35      -1.367 -50.644   6.429  1.00  0.00      PROA C
ATOM    250  HG  LEU P  35      -1.962 -50.642   5.490  1.00  0.00      PROA H
ATOM    251  CD1 LEU P  35      -0.171 -49.796   6.191  1.00  0.00      PROA C
ATOM    252 HD11 LEU P  35       0.519 -49.706   7.057  1.00  0.00      PROA H
ATOM    253 HD12 LEU P  35      -0.451 -48.741   5.982  1.00  0.00      PROA H
ATOM    254 HD13 LEU P  35       0.295 -50.063   5.219  1.00  0.00      PROA H
ATOM    255  CD2 LEU P  35      -1.052 -52.104   6.833  1.00  0.00      PROA C
ATOM    256 HD21 LEU P  35      -0.733 -52.117   7.898  1.00  0.00      PROA H
ATOM    257 HD22 LEU P  35      -0.449 -52.632   6.064  1.00  0.00      PROA H
ATOM    258 HD23 LEU P  35      -1.978 -52.713   6.914  1.00  0.00      PROA H
ATOM    259  C   LEU P  35      -3.925 -50.046   9.509  1.00  0.00      PROA C
ATOM    260  O   LEU P  35      -3.404 -50.300  10.591  1.00  0.00      PROA O
ATOM    261  N   THR P  36      -5.032 -49.262   9.385  1.00  0.00      PROA N
ATOM    262  HN  THR P  36      -5.362 -49.041   8.471  1.00  0.00      PROA H
ATOM    263  CA  THR P  36      -5.785 -48.818  10.548  1.00  0.00      PROA C
ATOM    264  HA  THR P  36      -5.194 -48.176  11.184  1.00  0.00      PROA H
ATOM    265  CB  THR P  36      -6.996 -47.999  10.342  1.00  0.00      PROA C
ATOM    266  HB  THR P  36      -7.797 -48.550   9.803  1.00  0.00      PROA H
ATOM    267  OG1 THR P  36      -6.660 -46.868   9.575  1.00  0.00      PROA O
ATOM    268  HG1 THR P  36      -6.554 -47.133   8.658  1.00  0.00      PROA H
ATOM    269  CG2 THR P  36      -7.750 -47.561  11.556  1.00  0.00      PROA C
ATOM    270 HG21 THR P  36      -8.229 -48.359  12.162  1.00  0.00      PROA H
ATOM    271 HG22 THR P  36      -8.646 -46.942  11.338  1.00  0.00      PROA H
ATOM    272 HG23 THR P  36      -7.151 -46.863  12.179  1.00  0.00      PROA H
ATOM    273  C   THR P  36      -6.102 -49.960  11.501  1.00  0.00      PROA C
ATOM    274  O   THR P  36      -5.707 -49.981  12.660  1.00  0.00      PROA O
ATOM    275  N   THR P  37      -6.663 -51.030  10.938  1.00  0.00      PROA N
ATOM    276  HN  THR P  37      -6.838 -51.027   9.956  1.00  0.00      PROA H
ATOM    277  CA  THR P  37      -7.134 -52.203  11.641  1.00  0.00      PROA C
ATOM    278  HA  THR P  37      -7.806 -51.955  12.449  1.00  0.00      PROA H
ATOM    279  CB  THR P  37      -7.961 -53.132  10.718  1.00  0.00      PROA C
ATOM    280  HB  THR P  37      -7.388 -53.363   9.795  1.00  0.00      PROA H
ATOM    281  OG1 THR P  37      -9.111 -52.465  10.356  1.00  0.00      PROA O
ATOM    282  HG1 THR P  37      -9.004 -51.772   9.699  1.00  0.00      PROA H
ATOM    283  CG2 THR P  37      -8.315 -54.410  11.440  1.00  0.00      PROA C
ATOM    284 HG21 THR P  37      -7.399 -55.023  11.573  1.00  0.00      PROA H
ATOM    285 HG22 THR P  37      -9.086 -55.016  10.917  1.00  0.00      PROA H
ATOM    286 HG23 THR P  37      -8.756 -54.154  12.427  1.00  0.00      PROA H
ATOM    287  C   THR P  37      -6.016 -52.976  12.341  1.00  0.00      PROA C
ATOM    288  O   THR P  37      -6.148 -53.472  13.448  1.00  0.00      PROA O
ATOM    289  N   VAL P  38      -4.844 -53.107  11.704  1.00  0.00      PROA N
ATOM    290  HN  VAL P  38      -4.673 -52.708  10.806  1.00  0.00      PROA H
ATOM    291  CA  VAL P  38      -3.610 -53.680  12.285  1.00  0.00      PROA C
ATOM    292  HA  VAL P  38      -3.762 -54.632  12.772  1.00  0.00      PROA H
ATOM    293  CB  VAL P  38      -2.554 -53.899  11.202  1.00  0.00      PROA C
ATOM    294  HB  VAL P  38      -2.375 -53.058  10.498  1.00  0.00      PROA H
ATOM    295  CG1 VAL P  38      -1.186 -54.231  11.785  1.00  0.00      PROA C
ATOM    296 HG11 VAL P  38      -0.416 -54.311  10.989  1.00  0.00      PROA H
ATOM    297 HG12 VAL P  38      -1.230 -55.231  12.267  1.00  0.00      PROA H
ATOM    298 HG13 VAL P  38      -0.766 -53.485  12.493  1.00  0.00      PROA H
ATOM    299  CG2 VAL P  38      -3.081 -55.043  10.281  1.00  0.00      PROA C
ATOM    300 HG21 VAL P  38      -2.463 -55.245   9.380  1.00  0.00      PROA H
ATOM    301 HG22 VAL P  38      -4.159 -54.951  10.030  1.00  0.00      PROA H
ATOM    302 HG23 VAL P  38      -3.238 -55.934  10.926  1.00  0.00      PROA H
ATOM    303  C   VAL P  38      -3.088 -52.900  13.513  1.00  0.00      PROA C
ATOM    304  O   VAL P  38      -2.798 -53.377  14.624  1.00  0.00      PROA O
ATOM    305  N   LEU P  39      -3.028 -51.568  13.442  1.00  0.00      PROA N
ATOM    306  HN  LEU P  39      -3.248 -51.100  12.589  1.00  0.00      PROA H
ATOM    307  CA  LEU P  39      -2.772 -50.557  14.526  1.00  0.00      PROA C
ATOM    308  HA  LEU P  39      -1.951 -51.010  15.062  1.00  0.00      PROA H
ATOM    309  CB  LEU P  39      -2.424 -49.138  13.939  1.00  0.00      PROA C
ATOM    310  HB1 LEU P  39      -3.247 -48.818  13.265  1.00  0.00      PROA H
ATOM    311  HB2 LEU P  39      -1.459 -49.269  13.405  1.00  0.00      PROA H
ATOM    312  CG  LEU P  39      -2.283 -48.000  15.009  1.00  0.00      PROA C
ATOM    313  HG  LEU P  39      -3.231 -47.904  15.581  1.00  0.00      PROA H
ATOM    314  CD1 LEU P  39      -1.236 -48.410  16.106  1.00  0.00      PROA C
ATOM    315 HD11 LEU P  39      -1.380 -49.409  16.571  1.00  0.00      PROA H
ATOM    316 HD12 LEU P  39      -1.242 -47.555  16.815  1.00  0.00      PROA H
ATOM    317 HD13 LEU P  39      -0.195 -48.428  15.718  1.00  0.00      PROA H
ATOM    318  CD2 LEU P  39      -1.906 -46.691  14.309  1.00  0.00      PROA C
ATOM    319 HD21 LEU P  39      -2.727 -46.498  13.587  1.00  0.00      PROA H
ATOM    320 HD22 LEU P  39      -0.939 -46.717  13.762  1.00  0.00      PROA H
ATOM    321 HD23 LEU P  39      -1.867 -45.949  15.135  1.00  0.00      PROA H
ATOM    322  C   LEU P  39      -3.783 -50.582  15.599  1.00  0.00      PROA C
ATOM    323  O   LEU P  39      -3.525 -50.689  16.780  1.00  0.00      PROA O
ATOM    324  N   VAL P  40      -5.031 -50.523  15.191  1.00  0.00      PROA N
ATOM    325  HN  VAL P  40      -5.314 -50.530  14.235  1.00  0.00      PROA H
ATOM    326  CA  VAL P  40      -6.124 -50.510  16.227  1.00  0.00      PROA C
ATOM    327  HA  VAL P  40      -5.917 -49.787  17.003  1.00  0.00      PROA H
ATOM    328  CB  VAL P  40      -7.421 -49.993  15.598  1.00  0.00      PROA C
ATOM    329  HB  VAL P  40      -7.564 -50.565  14.657  1.00  0.00      PROA H
ATOM    330  CG1 VAL P  40      -8.590 -50.142  16.613  1.00  0.00      PROA C
ATOM    331 HG11 VAL P  40      -9.497 -49.552  16.362  1.00  0.00      PROA H
ATOM    332 HG12 VAL P  40      -8.256 -49.682  17.568  1.00  0.00      PROA H
ATOM    333 HG13 VAL P  40      -8.771 -51.230  16.750  1.00  0.00      PROA H
ATOM    334  CG2 VAL P  40      -7.218 -48.489  15.333  1.00  0.00      PROA C
ATOM    335 HG21 VAL P  40      -8.198 -48.003  15.143  1.00  0.00      PROA H
ATOM    336 HG22 VAL P  40      -6.482 -48.294  14.524  1.00  0.00      PROA H
ATOM    337 HG23 VAL P  40      -6.752 -47.923  16.168  1.00  0.00      PROA H
ATOM    338  C   VAL P  40      -6.244 -51.786  16.989  1.00  0.00      PROA C
ATOM    339  O   VAL P  40      -6.468 -51.832  18.187  1.00  0.00      PROA O
ATOM    340  N   SER P  41      -6.039 -52.961  16.272  1.00  0.00      PROA N
ATOM    341  HN  SER P  41      -6.087 -52.844  15.283  1.00  0.00      PROA H
ATOM    342  CA  SER P  41      -5.928 -54.295  16.869  1.00  0.00      PROA C
ATOM    343  HA  SER P  41      -6.852 -54.496  17.391  1.00  0.00      PROA H
ATOM    344  CB  SER P  41      -5.627 -55.469  15.920  1.00  0.00      PROA C
ATOM    345  HB1 SER P  41      -5.501 -56.429  16.465  1.00  0.00      PROA H
ATOM    346  HB2 SER P  41      -4.662 -55.296  15.396  1.00  0.00      PROA H
ATOM    347  OG  SER P  41      -6.607 -55.583  14.911  1.00  0.00      PROA O
ATOM    348  HG1 SER P  41      -6.466 -54.761  14.436  1.00  0.00      PROA H
ATOM    349  C   SER P  41      -4.879 -54.229  17.989  1.00  0.00      PROA C
ATOM    350  O   SER P  41      -5.125 -54.686  19.152  1.00  0.00      PROA O
ATOM    351  N   GLY P  42      -3.691 -53.767  17.638  1.00  0.00      PROA N
ATOM    352  HN  GLY P  42      -3.460 -53.666  16.673  1.00  0.00      PROA H
ATOM    353  CA  GLY P  42      -2.608 -53.543  18.576  1.00  0.00      PROA C
ATOM    354  HA1 GLY P  42      -1.782 -53.027  18.108  1.00  0.00      PROA H
ATOM    355  HA2 GLY P  42      -2.268 -54.497  18.953  1.00  0.00      PROA H
ATOM    356  C   GLY P  42      -2.870 -52.709  19.744  1.00  0.00      PROA C
ATOM    357  O   GLY P  42      -2.566 -53.007  20.868  1.00  0.00      PROA O
ATOM    358  N   TRP P  43      -3.528 -51.513  19.441  1.00  0.00      PROA N
ATOM    359  HN  TRP P  43      -3.785 -51.315  18.498  1.00  0.00      PROA H
ATOM    360  CA  TRP P  43      -3.996 -50.553  20.420  1.00  0.00      PROA C
ATOM    361  HA  TRP P  43      -3.059 -50.358  20.920  1.00  0.00      PROA H
ATOM    362  CB  TRP P  43      -4.531 -49.136  19.892  1.00  0.00      PROA C
ATOM    363  HB1 TRP P  43      -5.200 -49.363  19.034  1.00  0.00      PROA H
ATOM    364  HB2 TRP P  43      -3.655 -48.658  19.404  1.00  0.00      PROA H
ATOM    365  CG  TRP P  43      -5.183 -48.214  20.828  1.00  0.00      PROA C
ATOM    366  CD1 TRP P  43      -4.579 -47.357  21.684  1.00  0.00      PROA C
ATOM    367  HD1 TRP P  43      -3.529 -47.109  21.737  1.00  0.00      PROA H
ATOM    368  NE1 TRP P  43      -5.571 -46.633  22.366  1.00  0.00      PROA N
ATOM    369  HE1 TRP P  43      -5.458 -46.153  23.209  1.00  0.00      PROA H
ATOM    370  CE2 TRP P  43      -6.831 -47.166  21.986  1.00  0.00      PROA C
ATOM    371  CD2 TRP P  43      -6.629 -48.207  21.040  1.00  0.00      PROA C
ATOM    372  CE3 TRP P  43      -7.744 -48.862  20.586  1.00  0.00      PROA C
ATOM    373  HE3 TRP P  43      -7.710 -49.692  19.896  1.00  0.00      PROA H
ATOM    374  CZ3 TRP P  43      -8.983 -48.546  21.106  1.00  0.00      PROA C
ATOM    375  HZ3 TRP P  43      -9.803 -49.203  20.860  1.00  0.00      PROA H
ATOM    376  CZ2 TRP P  43      -8.033 -46.854  22.469  1.00  0.00      PROA C
ATOM    377  HZ2 TRP P  43      -7.995 -46.066  23.208  1.00  0.00      PROA H
ATOM    378  CH2 TRP P  43      -9.175 -47.579  22.095  1.00  0.00      PROA C
ATOM    379  HH2 TRP P  43     -10.162 -47.355  22.471  1.00  0.00      PROA H
ATOM    380  C   TRP P  43      -4.929 -51.257  21.487  1.00  0.00      PROA C
ATOM    381  O   TRP P  43      -4.878 -50.839  22.652  1.00  0.00      PROA O
ATOM    382  N   VAL P  44      -5.853 -52.145  21.021  1.00  0.00      PROA N
ATOM    383  HN  VAL P  44      -5.789 -52.312  20.041  1.00  0.00      PROA H
ATOM    384  CA  VAL P  44      -6.802 -52.935  21.763  1.00  0.00      PROA C
ATOM    385  HA  VAL P  44      -7.366 -52.321  22.450  1.00  0.00      PROA H
ATOM    386  CB  VAL P  44      -7.928 -53.676  21.011  1.00  0.00      PROA C
ATOM    387  HB  VAL P  44      -7.501 -54.407  20.292  1.00  0.00      PROA H
ATOM    388  CG1 VAL P  44      -8.788 -54.429  22.004  1.00  0.00      PROA C
ATOM    389 HG11 VAL P  44      -8.278 -55.191  22.631  1.00  0.00      PROA H
ATOM    390 HG12 VAL P  44      -9.571 -54.989  21.449  1.00  0.00      PROA H
ATOM    391 HG13 VAL P  44      -9.329 -53.720  22.666  1.00  0.00      PROA H
ATOM    392  CG2 VAL P  44      -8.829 -52.663  20.228  1.00  0.00      PROA C
ATOM    393 HG21 VAL P  44      -8.442 -52.197  19.297  1.00  0.00      PROA H
ATOM    394 HG22 VAL P  44      -9.039 -51.878  20.986  1.00  0.00      PROA H
ATOM    395 HG23 VAL P  44      -9.802 -53.125  19.956  1.00  0.00      PROA H
ATOM    396  C   VAL P  44      -6.159 -53.873  22.756  1.00  0.00      PROA C
ATOM    397  O   VAL P  44      -6.588 -54.043  23.876  1.00  0.00      PROA O
ATOM    398  N   VAL P  45      -5.010 -54.520  22.376  1.00  0.00      PROA N
ATOM    399  HN  VAL P  45      -4.764 -54.551  21.410  1.00  0.00      PROA H
ATOM    400  CA  VAL P  45      -4.049 -55.192  23.241  1.00  0.00      PROA C
ATOM    401  HA  VAL P  45      -4.639 -55.759  23.946  1.00  0.00      PROA H
ATOM    402  CB  VAL P  45      -3.313 -56.219  22.474  1.00  0.00      PROA C
ATOM    403  HB  VAL P  45      -2.520 -55.784  21.829  1.00  0.00      PROA H
ATOM    404  CG1 VAL P  45      -2.547 -57.191  23.398  1.00  0.00      PROA C
ATOM    405 HG11 VAL P  45      -2.216 -58.055  22.782  1.00  0.00      PROA H
ATOM    406 HG12 VAL P  45      -3.157 -57.586  24.238  1.00  0.00      PROA H
ATOM    407 HG13 VAL P  45      -1.725 -56.550  23.782  1.00  0.00      PROA H
ATOM    408  CG2 VAL P  45      -4.270 -56.981  21.610  1.00  0.00      PROA C
ATOM    409 HG21 VAL P  45      -5.025 -57.580  22.161  1.00  0.00      PROA H
ATOM    410 HG22 VAL P  45      -3.709 -57.694  20.968  1.00  0.00      PROA H
ATOM    411 HG23 VAL P  45      -4.931 -56.395  20.935  1.00  0.00      PROA H
ATOM    412  C   VAL P  45      -3.157 -54.347  24.175  1.00  0.00      PROA C
ATOM    413  O   VAL P  45      -2.918 -54.683  25.336  1.00  0.00      PROA O
ATOM    414  N   LEU P  46      -2.733 -53.156  23.722  1.00  0.00      PROA N
ATOM    415  HN  LEU P  46      -2.761 -53.013  22.736  1.00  0.00      PROA H
ATOM    416  CA  LEU P  46      -2.076 -52.107  24.485  1.00  0.00      PROA C
ATOM    417  HA  LEU P  46      -1.254 -52.582  25.000  1.00  0.00      PROA H
ATOM    418  CB  LEU P  46      -1.429 -51.036  23.502  1.00  0.00      PROA C
ATOM    419  HB1 LEU P  46      -2.245 -50.754  22.802  1.00  0.00      PROA H
ATOM    420  HB2 LEU P  46      -0.564 -51.532  23.012  1.00  0.00      PROA H
ATOM    421  CG  LEU P  46      -0.659 -49.818  24.211  1.00  0.00      PROA C
ATOM    422  HG  LEU P  46      -0.191 -50.319  25.086  1.00  0.00      PROA H
ATOM    423  CD1 LEU P  46       0.543 -49.403  23.280  1.00  0.00      PROA C
ATOM    424 HD11 LEU P  46       1.336 -48.801  23.774  1.00  0.00      PROA H
ATOM    425 HD12 LEU P  46       0.088 -48.828  22.445  1.00  0.00      PROA H
ATOM    426 HD13 LEU P  46       1.047 -50.297  22.855  1.00  0.00      PROA H
ATOM    427  CD2 LEU P  46      -1.401 -48.558  24.694  1.00  0.00      PROA C
ATOM    428 HD21 LEU P  46      -1.472 -47.846  23.845  1.00  0.00      PROA H
ATOM    429 HD22 LEU P  46      -0.725 -48.084  25.438  1.00  0.00      PROA H
ATOM    430 HD23 LEU P  46      -2.263 -48.935  25.286  1.00  0.00      PROA H
ATOM    431  C   LEU P  46      -2.883 -51.602  25.635  1.00  0.00      PROA C
ATOM    432  O   LEU P  46      -2.379 -51.397  26.705  1.00  0.00      PROA O
ATOM    433  N   GLY P  47      -4.229 -51.607  25.418  1.00  0.00      PROA N
ATOM    434  HN  GLY P  47      -4.619 -51.825  24.526  1.00  0.00      PROA H
ATOM    435  CA  GLY P  47      -5.204 -51.345  26.476  1.00  0.00      PROA C
ATOM    436  HA1 GLY P  47      -6.211 -51.225  26.105  1.00  0.00      PROA H
ATOM    437  HA2 GLY P  47      -4.902 -50.448  26.996  1.00  0.00      PROA H
ATOM    438  C   GLY P  47      -5.424 -52.455  27.473  1.00  0.00      PROA C
ATOM    439  O   GLY P  47      -5.443 -52.176  28.656  1.00  0.00      PROA O
ATOM    440  N   TRP P  48      -5.555 -53.706  27.026  1.00  0.00      PROA N
ATOM    441  HN  TRP P  48      -5.671 -53.740  26.036  1.00  0.00      PROA H
ATOM    442  CA  TRP P  48      -5.640 -55.002  27.726  1.00  0.00      PROA C
ATOM    443  HA  TRP P  48      -6.567 -55.060  28.278  1.00  0.00      PROA H
ATOM    444  CB  TRP P  48      -5.461 -56.194  26.787  1.00  0.00      PROA C
ATOM    445  HB1 TRP P  48      -4.473 -56.193  26.278  1.00  0.00      PROA H
ATOM    446  HB2 TRP P  48      -6.170 -55.988  25.957  1.00  0.00      PROA H
ATOM    447  CG  TRP P  48      -5.779 -57.588  27.390  1.00  0.00      PROA C
ATOM    448  CD1 TRP P  48      -7.058 -58.127  27.411  1.00  0.00      PROA C
ATOM    449  HD1 TRP P  48      -7.988 -57.696  27.069  1.00  0.00      PROA H
ATOM    450  NE1 TRP P  48      -6.966 -59.415  27.969  1.00  0.00      PROA N
ATOM    451  HE1 TRP P  48      -7.728 -59.960  28.240  1.00  0.00      PROA H
ATOM    452  CE2 TRP P  48      -5.636 -59.734  28.332  1.00  0.00      PROA C
ATOM    453  CD2 TRP P  48      -4.869 -58.625  27.854  1.00  0.00      PROA C
ATOM    454  CE3 TRP P  48      -3.528 -58.750  27.924  1.00  0.00      PROA C
ATOM    455  HE3 TRP P  48      -2.984 -57.821  27.837  1.00  0.00      PROA H
ATOM    456  CZ3 TRP P  48      -2.955 -59.873  28.402  1.00  0.00      PROA C
ATOM    457  HZ3 TRP P  48      -1.880 -59.951  28.469  1.00  0.00      PROA H
ATOM    458  CZ2 TRP P  48      -5.128 -60.881  28.915  1.00  0.00      PROA C
ATOM    459  HZ2 TRP P  48      -5.648 -61.798  29.149  1.00  0.00      PROA H
ATOM    460  CH2 TRP P  48      -3.771 -60.931  28.949  1.00  0.00      PROA C
ATOM    461  HH2 TRP P  48      -3.173 -61.796  29.196  1.00  0.00      PROA H
ATOM    462  C   TRP P  48      -4.454 -55.100  28.769  1.00  0.00      PROA C
ATOM    463  O   TRP P  48      -4.681 -55.470  29.908  1.00  0.00      PROA O
ATOM    464  N   MET P  49      -3.191 -54.732  28.375  1.00  0.00      PROA N
ATOM    465  HN  MET P  49      -3.004 -54.472  27.431  1.00  0.00      PROA H
ATOM    466  CA  MET P  49      -2.027 -54.685  29.259  1.00  0.00      PROA C
ATOM    467  HA  MET P  49      -2.043 -55.579  29.865  1.00  0.00      PROA H
ATOM    468  CB  MET P  49      -0.699 -54.720  28.431  1.00  0.00      PROA C
ATOM    469  HB1 MET P  49       0.165 -54.292  28.982  1.00  0.00      PROA H
ATOM    470  HB2 MET P  49      -0.807 -54.010  27.584  1.00  0.00      PROA H
ATOM    471  CG  MET P  49      -0.462 -56.089  27.814  1.00  0.00      PROA C
ATOM    472  HG1 MET P  49       0.290 -56.005  27.000  1.00  0.00      PROA H
ATOM    473  HG2 MET P  49      -1.423 -56.266  27.286  1.00  0.00      PROA H
ATOM    474  SD  MET P  49      -0.034 -57.474  28.872  1.00  0.00      PROA S
ATOM    475  CE  MET P  49       1.685 -56.984  29.025  1.00  0.00      PROA C
ATOM    476  HE1 MET P  49       2.248 -57.384  28.155  1.00  0.00      PROA H
ATOM    477  HE2 MET P  49       2.082 -57.406  29.973  1.00  0.00      PROA H
ATOM    478  HE3 MET P  49       1.723 -55.874  29.062  1.00  0.00      PROA H
ATOM    479  C   MET P  49      -2.021 -53.394  30.261  1.00  0.00      PROA C
ATOM    480  O   MET P  49      -1.138 -53.317  31.176  1.00  0.00      PROA O
ATOM    481  N   GLU P  50      -2.955 -52.371  30.132  1.00  0.00      PROA N
ATOM    482  HN  GLU P  50      -3.586 -52.400  29.360  1.00  0.00      PROA H
ATOM    483  CA  GLU P  50      -3.149 -51.303  31.071  1.00  0.00      PROA C
ATOM    484  HA  GLU P  50      -2.245 -51.140  31.639  1.00  0.00      PROA H
ATOM    485  CB  GLU P  50      -3.497 -49.933  30.357  1.00  0.00      PROA C
ATOM    486  HB1 GLU P  50      -3.966 -49.174  31.020  1.00  0.00      PROA H
ATOM    487  HB2 GLU P  50      -4.242 -50.103  29.550  1.00  0.00      PROA H
ATOM    488  CG  GLU P  50      -2.353 -49.246  29.619  1.00  0.00      PROA C
ATOM    489  HG1 GLU P  50      -1.848 -49.820  28.812  1.00  0.00      PROA H
ATOM    490  HG2 GLU P  50      -1.453 -49.052  30.241  1.00  0.00      PROA H
ATOM    491  CD  GLU P  50      -2.604 -47.913  29.051  1.00  0.00      PROA C
ATOM    492  OE1 GLU P  50      -1.705 -47.200  28.449  1.00  0.00      PROA O
ATOM    493  OE2 GLU P  50      -3.765 -47.409  29.175  1.00  0.00      PROA O
ATOM    494  C   GLU P  50      -4.235 -51.717  32.052  1.00  0.00      PROA C
ATOM    495  O   GLU P  50      -4.301 -51.184  33.149  1.00  0.00      PROA O
ATOM    496  N   ASP P  51      -4.986 -52.781  31.680  1.00  0.00      PROA N
ATOM    497  HN  ASP P  51      -4.887 -53.180  30.772  1.00  0.00      PROA H
ATOM    498  CA  ASP P  51      -5.992 -53.400  32.482  1.00  0.00      PROA C
ATOM    499  HA  ASP P  51      -6.276 -52.715  33.268  1.00  0.00      PROA H
ATOM    500  CB  ASP P  51      -7.242 -53.691  31.566  1.00  0.00      PROA C
ATOM    501  HB1 ASP P  51      -6.957 -54.442  30.798  1.00  0.00      PROA H
ATOM    502  HB2 ASP P  51      -7.644 -52.731  31.178  1.00  0.00      PROA H
ATOM    503  CG  ASP P  51      -8.441 -54.224  32.239  1.00  0.00      PROA C
ATOM    504  OD1 ASP P  51      -9.439 -54.450  31.471  1.00  0.00      PROA O
ATOM    505  OD2 ASP P  51      -8.486 -54.442  33.423  1.00  0.00      PROA O
ATOM    506  C   ASP P  51      -5.363 -54.665  33.097  1.00  0.00      PROA C
ATOM    507  O   ASP P  51      -6.090 -55.494  33.658  1.00  0.00      PROA O
ATOM    508  N   ALA P  52      -4.029 -54.905  33.074  1.00  0.00      PROA N
ATOM    509  HN  ALA P  52      -3.398 -54.179  32.812  1.00  0.00      PROA H
ATOM    510  CA  ALA P  52      -3.225 -56.069  33.489  1.00  0.00      PROA C
ATOM    511  HA  ALA P  52      -3.905 -56.907  33.498  1.00  0.00      PROA H
ATOM    512  CB  ALA P  52      -2.188 -56.438  32.363  1.00  0.00      PROA C
ATOM    513  HB1 ALA P  52      -1.654 -55.469  32.264  1.00  0.00      PROA H
ATOM    514  HB2 ALA P  52      -2.694 -56.664  31.400  1.00  0.00      PROA H
ATOM    515  HB3 ALA P  52      -1.463 -57.173  32.773  1.00  0.00      PROA H
ATOM    516  C   ALA P  52      -2.434 -55.842  34.714  1.00  0.00      PROA C
ATOM    517  O   ALA P  52      -1.723 -54.871  34.824  1.00  0.00      PROA O
ATOM    518  N   GLN P  53      -2.682 -56.720  35.723  1.00  0.00      PROA N
ATOM    519  HN  GLN P  53      -3.290 -57.499  35.598  1.00  0.00      PROA H
ATOM    520  CA  GLN P  53      -2.049 -56.555  36.997  1.00  0.00      PROA C
ATOM    521  HA  GLN P  53      -1.457 -55.655  37.072  1.00  0.00      PROA H
ATOM    522  CB  GLN P  53      -3.101 -56.334  38.113  1.00  0.00      PROA C
ATOM    523  HB1 GLN P  53      -2.570 -56.136  39.069  1.00  0.00      PROA H
ATOM    524  HB2 GLN P  53      -3.744 -57.234  38.212  1.00  0.00      PROA H
ATOM    525  CG  GLN P  53      -3.997 -55.028  37.907  1.00  0.00      PROA C
ATOM    526  HG1 GLN P  53      -4.900 -55.051  38.553  1.00  0.00      PROA H
ATOM    527  HG2 GLN P  53      -4.410 -54.891  36.884  1.00  0.00      PROA H
ATOM    528  CD  GLN P  53      -3.230 -53.748  38.221  1.00  0.00      PROA C
ATOM    529  OE1 GLN P  53      -3.025 -52.897  37.370  1.00  0.00      PROA O
ATOM    530  NE2 GLN P  53      -2.933 -53.565  39.557  1.00  0.00      PROA N
ATOM    531 HE21 GLN P  53      -3.340 -54.217  40.197  1.00  0.00      PROA H
ATOM    532 HE22 GLN P  53      -2.427 -52.775  39.904  1.00  0.00      PROA H
ATOM    533  C   GLN P  53      -1.098 -57.710  37.358  1.00  0.00      PROA C
ATOM    534  O   GLN P  53      -0.235 -57.429  38.192  1.00  0.00      PROA O
ATOM    535  N   ARG P  54      -1.179 -58.937  36.743  1.00  0.00      PROA N
ATOM    536  HN  ARG P  54      -1.937 -59.122  36.122  1.00  0.00      PROA H
ATOM    537  CA  ARG P  54      -0.222 -60.028  36.806  1.00  0.00      PROA C
ATOM    538  HA  ARG P  54      -0.373 -60.450  37.789  1.00  0.00      PROA H
ATOM    539  CB  ARG P  54      -0.506 -61.149  35.772  1.00  0.00      PROA C
ATOM    540  HB1 ARG P  54       0.375 -61.768  35.497  1.00  0.00      PROA H
ATOM    541  HB2 ARG P  54      -0.931 -60.730  34.835  1.00  0.00      PROA H
ATOM    542  CG  ARG P  54      -1.517 -62.234  36.273  1.00  0.00      PROA C
ATOM    543  HG1 ARG P  54      -2.151 -62.688  35.482  1.00  0.00      PROA H
ATOM    544  HG2 ARG P  54      -2.187 -61.606  36.899  1.00  0.00      PROA H
ATOM    545  CD  ARG P  54      -0.864 -63.235  37.250  1.00  0.00      PROA C
ATOM    546  HD1 ARG P  54      -1.721 -63.829  37.633  1.00  0.00      PROA H
ATOM    547  HD2 ARG P  54      -0.287 -62.652  37.999  1.00  0.00      PROA H
ATOM    548  NE  ARG P  54      -0.010 -64.164  36.398  1.00  0.00      PROA N
ATOM    549  HE  ARG P  54      -0.347 -64.406  35.488  1.00  0.00      PROA H
ATOM    550  CZ  ARG P  54       1.049 -64.824  36.830  1.00  0.00      PROA C
ATOM    551  NH1 ARG P  54       1.551 -64.596  38.027  1.00  0.00      PROA N
ATOM    552 HH11 ARG P  54       2.326 -65.189  38.245  1.00  0.00      PROA H
ATOM    553 HH12 ARG P  54       0.920 -64.284  38.737  1.00  0.00      PROA H
ATOM    554  NH2 ARG P  54       1.529 -65.722  36.036  1.00  0.00      PROA N
ATOM    555 HH21 ARG P  54       1.041 -65.828  35.169  1.00  0.00      PROA H
ATOM    556 HH22 ARG P  54       2.178 -66.458  36.229  1.00  0.00      PROA H
ATOM    557  C   ARG P  54       1.272 -59.583  36.543  1.00  0.00      PROA C
ATOM    558  O   ARG P  54       1.642 -58.791  35.631  1.00  0.00      PROA O
ATOM    559  N   LEU P  55       2.265 -60.005  37.404  1.00  0.00      PROA N
ATOM    560  HN  LEU P  55       1.896 -60.478  38.201  1.00  0.00      PROA H
ATOM    561  CA  LEU P  55       3.707 -59.828  37.226  1.00  0.00      PROA C
ATOM    562  HA  LEU P  55       4.167 -60.254  38.105  1.00  0.00      PROA H
ATOM    563  CB  LEU P  55       4.266 -60.514  35.895  1.00  0.00      PROA C
ATOM    564  HB1 LEU P  55       5.356 -60.326  35.790  1.00  0.00      PROA H
ATOM    565  HB2 LEU P  55       3.743 -60.013  35.052  1.00  0.00      PROA H
ATOM    566  CG  LEU P  55       3.962 -62.050  35.930  1.00  0.00      PROA C
ATOM    567  HG  LEU P  55       2.870 -62.187  36.084  1.00  0.00      PROA H
ATOM    568  CD1 LEU P  55       4.277 -62.741  34.546  1.00  0.00      PROA C
ATOM    569 HD11 LEU P  55       3.480 -62.425  33.840  1.00  0.00      PROA H
ATOM    570 HD12 LEU P  55       4.261 -63.843  34.686  1.00  0.00      PROA H
ATOM    571 HD13 LEU P  55       5.332 -62.573  34.243  1.00  0.00      PROA H
ATOM    572  CD2 LEU P  55       4.745 -62.764  37.068  1.00  0.00      PROA C
ATOM    573 HD21 LEU P  55       5.745 -62.316  37.250  1.00  0.00      PROA H
ATOM    574 HD22 LEU P  55       4.884 -63.796  36.681  1.00  0.00      PROA H
ATOM    575 HD23 LEU P  55       4.200 -62.741  38.036  1.00  0.00      PROA H
ATOM    576  C   LEU P  55       4.223 -58.370  37.281  1.00  0.00      PROA C
ATOM    577  O   LEU P  55       4.788 -57.814  36.294  1.00  0.00      PROA O
ATOM    578  N   PRO P  56       4.140 -57.670  38.397  1.00  0.00      PROA N
ATOM    579  CD  PRO P  56       3.496 -58.111  39.655  1.00  0.00      PROA C
ATOM    580  HD1 PRO P  56       3.916 -59.080  39.998  1.00  0.00      PROA H
ATOM    581  HD2 PRO P  56       2.397 -58.162  39.504  1.00  0.00      PROA H
ATOM    582  CA  PRO P  56       4.574 -56.232  38.448  1.00  0.00      PROA C
ATOM    583  HA  PRO P  56       4.387 -55.702  37.525  1.00  0.00      PROA H
ATOM    584  CB  PRO P  56       3.925 -55.738  39.739  1.00  0.00      PROA C
ATOM    585  HB1 PRO P  56       2.859 -55.533  39.500  1.00  0.00      PROA H
ATOM    586  HB2 PRO P  56       4.426 -54.833  40.146  1.00  0.00      PROA H
ATOM    587  CG  PRO P  56       3.720 -56.963  40.665  1.00  0.00      PROA C
ATOM    588  HG1 PRO P  56       4.644 -57.330  41.159  1.00  0.00      PROA H
ATOM    589  HG2 PRO P  56       2.869 -56.849  41.370  1.00  0.00      PROA H
ATOM    590  C   PRO P  56       6.102 -56.084  38.633  1.00  0.00      PROA C
ATOM    591  O   PRO P  56       6.715 -57.005  39.063  1.00  0.00      PROA O
ATOM    592  N   LEU P  57       6.677 -54.908  38.234  1.00  0.00      PROA N
ATOM    593  HN  LEU P  57       6.093 -54.165  37.914  1.00  0.00      PROA H
ATOM    594  CA  LEU P  57       8.098 -54.718  38.101  1.00  0.00      PROA C
ATOM    595  HA  LEU P  57       8.453 -55.551  37.512  1.00  0.00      PROA H
ATOM    596  CB  LEU P  57       8.457 -53.369  37.443  1.00  0.00      PROA C
ATOM    597  HB1 LEU P  57       9.530 -53.364  37.154  1.00  0.00      PROA H
ATOM    598  HB2 LEU P  57       8.153 -52.592  38.176  1.00  0.00      PROA H
ATOM    599  CG  LEU P  57       7.740 -53.026  36.105  1.00  0.00      PROA C
ATOM    600  HG  LEU P  57       6.650 -53.225  36.185  1.00  0.00      PROA H
ATOM    601  CD1 LEU P  57       7.841 -51.515  35.820  1.00  0.00      PROA C
ATOM    602 HD11 LEU P  57       8.860 -51.244  35.471  1.00  0.00      PROA H
ATOM    603 HD12 LEU P  57       7.606 -51.051  36.802  1.00  0.00      PROA H
ATOM    604 HD13 LEU P  57       7.074 -51.225  35.070  1.00  0.00      PROA H
ATOM    605  CD2 LEU P  57       8.135 -53.903  34.929  1.00  0.00      PROA C
ATOM    606 HD21 LEU P  57       8.043 -54.953  35.279  1.00  0.00      PROA H
ATOM    607 HD22 LEU P  57       9.177 -53.679  34.614  1.00  0.00      PROA H
ATOM    608 HD23 LEU P  57       7.400 -53.741  34.111  1.00  0.00      PROA H
ATOM    609  C   LEU P  57       8.752 -54.688  39.455  1.00  0.00      PROA C
ATOM    610  O   LEU P  57       8.403 -53.853  40.267  1.00  0.00      PROA O
ATOM    611  N   SER P  58       9.489 -55.783  39.830  1.00  0.00      PROA N
ATOM    612  HN  SER P  58       9.740 -56.381  39.073  1.00  0.00      PROA H
ATOM    613  CA  SER P  58       9.955 -56.007  41.162  1.00  0.00      PROA C
ATOM    614  HA  SER P  58      10.041 -55.095  41.735  1.00  0.00      PROA H
ATOM    615  CB  SER P  58       8.853 -56.835  41.958  1.00  0.00      PROA C
ATOM    616  HB1 SER P  58       7.833 -56.396  41.986  1.00  0.00      PROA H
ATOM    617  HB2 SER P  58       9.258 -57.009  42.977  1.00  0.00      PROA H
ATOM    618  OG  SER P  58       8.711 -58.074  41.280  1.00  0.00      PROA O
ATOM    619  HG1 SER P  58       7.970 -57.942  40.685  1.00  0.00      PROA H
ATOM    620  C   SER P  58      11.309 -56.669  41.305  1.00  0.00      PROA C
ATOM    621  O   SER P  58      11.967 -56.506  42.387  1.00  0.00      PROA O
ATOM    622  N   LYS P  59      11.835 -57.310  40.237  1.00  0.00      PROA N
ATOM    623  HN  LYS P  59      11.337 -57.525  39.401  1.00  0.00      PROA H
ATOM    624  CA  LYS P  59      13.261 -57.601  40.147  1.00  0.00      PROA C
ATOM    625  HA  LYS P  59      13.552 -57.980  41.116  1.00  0.00      PROA H
ATOM    626  CB  LYS P  59      13.658 -58.681  39.120  1.00  0.00      PROA C
ATOM    627  HB1 LYS P  59      14.759 -58.763  39.000  1.00  0.00      PROA H
ATOM    628  HB2 LYS P  59      13.268 -58.402  38.118  1.00  0.00      PROA H
ATOM    629  CG  LYS P  59      13.269 -60.072  39.444  1.00  0.00      PROA C
ATOM    630  HG1 LYS P  59      13.722 -60.308  40.431  1.00  0.00      PROA H
ATOM    631  HG2 LYS P  59      13.809 -60.823  38.829  1.00  0.00      PROA H
ATOM    632  CD  LYS P  59      11.780 -60.415  39.429  1.00  0.00      PROA C
ATOM    633  HD1 LYS P  59      11.219 -59.723  38.766  1.00  0.00      PROA H
ATOM    634  HD2 LYS P  59      11.264 -60.220  40.394  1.00  0.00      PROA H
ATOM    635  CE  LYS P  59      11.595 -61.824  39.035  1.00  0.00      PROA C
ATOM    636  HE1 LYS P  59      10.595 -62.208  39.329  1.00  0.00      PROA H
ATOM    637  HE2 LYS P  59      12.332 -62.491  39.530  1.00  0.00      PROA H
ATOM    638  NZ  LYS P  59      11.693 -62.050  37.561  1.00  0.00      PROA N
ATOM    639  HZ1 LYS P  59      10.918 -61.542  37.088  1.00  0.00      PROA H
ATOM    640  HZ2 LYS P  59      11.575 -63.035  37.246  1.00  0.00      PROA H
ATOM    641  HZ3 LYS P  59      12.568 -61.698  37.124  1.00  0.00      PROA H
ATOM    642  C   LYS P  59      14.035 -56.326  39.892  1.00  0.00      PROA C
ATOM    643  O   LYS P  59      13.760 -55.545  38.996  1.00  0.00      PROA O
ATOM    644  N   LEU P  60      15.038 -55.995  40.802  1.00  0.00      PROA N
ATOM    645  HN  LEU P  60      15.339 -56.569  41.560  1.00  0.00      PROA H
ATOM    646  CA  LEU P  60      15.796 -54.786  40.649  1.00  0.00      PROA C
ATOM    647  HA  LEU P  60      15.392 -54.240  39.809  1.00  0.00      PROA H
ATOM    648  CB  LEU P  60      15.861 -54.089  42.025  1.00  0.00      PROA C
ATOM    649  HB1 LEU P  60      16.527 -53.204  41.926  1.00  0.00      PROA H
ATOM    650  HB2 LEU P  60      16.204 -54.805  42.802  1.00  0.00      PROA H
ATOM    651  CG  LEU P  60      14.530 -53.580  42.609  1.00  0.00      PROA C
ATOM    652  HG  LEU P  60      13.807 -54.402  42.799  1.00  0.00      PROA H
ATOM    653  CD1 LEU P  60      15.007 -52.764  43.779  1.00  0.00      PROA C
ATOM    654 HD11 LEU P  60      14.119 -52.376  44.321  1.00  0.00      PROA H
ATOM    655 HD12 LEU P  60      15.596 -51.892  43.425  1.00  0.00      PROA H
ATOM    656 HD13 LEU P  60      15.575 -53.438  44.457  1.00  0.00      PROA H
ATOM    657  CD2 LEU P  60      13.969 -52.579  41.545  1.00  0.00      PROA C
ATOM    658 HD21 LEU P  60      13.673 -53.119  40.620  1.00  0.00      PROA H
ATOM    659 HD22 LEU P  60      14.644 -51.743  41.262  1.00  0.00      PROA H
ATOM    660 HD23 LEU P  60      13.062 -52.158  42.030  1.00  0.00      PROA H
ATOM    661  C   LEU P  60      17.311 -55.070  40.330  1.00  0.00      PROA C
ATOM    662  O   LEU P  60      18.097 -55.638  41.166  1.00  0.00      PROA O
ATOM    663  N   VAL P  61      17.838 -54.745  39.154  1.00  0.00      PROA N
ATOM    664  HN  VAL P  61      17.307 -54.268  38.458  1.00  0.00      PROA H
ATOM    665  CA  VAL P  61      19.214 -55.127  38.813  1.00  0.00      PROA C
ATOM    666  HA  VAL P  61      19.708 -55.588  39.655  1.00  0.00      PROA H
ATOM    667  CB  VAL P  61      19.178 -56.075  37.593  1.00  0.00      PROA C
ATOM    668  HB  VAL P  61      18.474 -55.672  36.834  1.00  0.00      PROA H
ATOM    669  CG1 VAL P  61      20.573 -56.381  37.121  1.00  0.00      PROA C
ATOM    670 HG11 VAL P  61      20.586 -56.956  36.170  1.00  0.00      PROA H
ATOM    671 HG12 VAL P  61      21.248 -56.728  37.932  1.00  0.00      PROA H
ATOM    672 HG13 VAL P  61      21.083 -55.453  36.784  1.00  0.00      PROA H
ATOM    673  CG2 VAL P  61      18.370 -57.383  37.993  1.00  0.00      PROA C
ATOM    674 HG21 VAL P  61      18.603 -58.212  37.291  1.00  0.00      PROA H
ATOM    675 HG22 VAL P  61      17.282 -57.164  37.933  1.00  0.00      PROA H
ATOM    676 HG23 VAL P  61      18.624 -57.737  39.015  1.00  0.00      PROA H
ATOM    677  C   VAL P  61      20.087 -53.854  38.525  1.00  0.00      PROA C
ATOM    678  O   VAL P  61      19.970 -53.060  37.576  1.00  0.00      PROA O
ATOM    679  N   LEU P  62      21.008 -53.480  39.454  1.00  0.00      PROA N
ATOM    680  HN  LEU P  62      21.188 -53.982  40.296  1.00  0.00      PROA H
ATOM    681  CA  LEU P  62      21.938 -52.387  39.183  1.00  0.00      PROA C
ATOM    682  HA  LEU P  62      21.410 -51.545  38.761  1.00  0.00      PROA H
ATOM    683  CB  LEU P  62      22.602 -51.982  40.488  1.00  0.00      PROA C
ATOM    684  HB1 LEU P  62      23.128 -52.825  40.983  1.00  0.00      PROA H
ATOM    685  HB2 LEU P  62      21.787 -51.687  41.183  1.00  0.00      PROA H
ATOM    686  CG  LEU P  62      23.686 -50.839  40.477  1.00  0.00      PROA C
ATOM    687  HG  LEU P  62      24.609 -51.254  40.018  1.00  0.00      PROA H
ATOM    688  CD1 LEU P  62      23.180 -49.584  39.793  1.00  0.00      PROA C
ATOM    689 HD11 LEU P  62      22.931 -49.835  38.740  1.00  0.00      PROA H
ATOM    690 HD12 LEU P  62      23.918 -48.761  39.907  1.00  0.00      PROA H
ATOM    691 HD13 LEU P  62      22.197 -49.301  40.227  1.00  0.00      PROA H
ATOM    692  CD2 LEU P  62      24.142 -50.441  41.964  1.00  0.00      PROA C
ATOM    693 HD21 LEU P  62      25.111 -49.918  41.818  1.00  0.00      PROA H
ATOM    694 HD22 LEU P  62      24.185 -51.393  42.536  1.00  0.00      PROA H
ATOM    695 HD23 LEU P  62      23.322 -49.885  42.468  1.00  0.00      PROA H
ATOM    696  C   LEU P  62      23.049 -52.918  38.246  1.00  0.00      PROA C
ATOM    697  O   LEU P  62      23.593 -54.017  38.462  1.00  0.00      PROA O
ATOM    698  N   THR P  63      23.320 -52.232  37.146  1.00  0.00      PROA N
ATOM    699  HN  THR P  63      22.804 -51.394  36.986  1.00  0.00      PROA H
ATOM    700  CA  THR P  63      24.186 -52.708  36.078  1.00  0.00      PROA C
ATOM    701  HA  THR P  63      24.857 -53.343  36.638  1.00  0.00      PROA H
ATOM    702  CB  THR P  63      23.318 -53.185  35.009  1.00  0.00      PROA C
ATOM    703  HB  THR P  63      22.538 -53.855  35.429  1.00  0.00      PROA H
ATOM    704  OG1 THR P  63      24.113 -53.945  34.030  1.00  0.00      PROA O
ATOM    705  HG1 THR P  63      24.887 -54.360  34.417  1.00  0.00      PROA H
ATOM    706  CG2 THR P  63      22.561 -52.057  34.201  1.00  0.00      PROA C
ATOM    707 HG21 THR P  63      23.260 -51.434  33.603  1.00  0.00      PROA H
ATOM    708 HG22 THR P  63      21.903 -51.469  34.876  1.00  0.00      PROA H
ATOM    709 HG23 THR P  63      21.925 -52.562  33.443  1.00  0.00      PROA H
ATOM    710  C   THR P  63      25.038 -51.564  35.576  1.00  0.00      PROA C
ATOM    711  O   THR P  63      24.773 -50.404  35.739  1.00  0.00      PROA O
ATOM    712  N   GLY P  64      26.261 -51.863  35.010  1.00  0.00      PROA N
ATOM    713  HN  GLY P  64      26.515 -52.827  34.994  1.00  0.00      PROA H
ATOM    714  CA  GLY P  64      27.241 -50.893  34.524  1.00  0.00      PROA C
ATOM    715  HA1 GLY P  64      26.613 -50.053  34.266  1.00  0.00      PROA H
ATOM    716  HA2 GLY P  64      27.728 -51.344  33.672  1.00  0.00      PROA H
ATOM    717  C   GLY P  64      28.182 -50.500  35.531  1.00  0.00      PROA C
ATOM    718  O   GLY P  64      28.252 -51.148  36.605  1.00  0.00      PROA O
ATOM    719  N   GLU P  65      28.919 -49.461  35.353  1.00  0.00      PROA N
ATOM    720  HN  GLU P  65      28.754 -48.905  34.542  1.00  0.00      PROA H
ATOM    721  CA  GLU P  65      30.002 -49.077  36.259  1.00  0.00      PROA C
ATOM    722  HA  GLU P  65      30.564 -49.928  36.613  1.00  0.00      PROA H
ATOM    723  CB  GLU P  65      31.059 -48.191  35.497  1.00  0.00      PROA C
ATOM    724  HB1 GLU P  65      31.276 -48.602  34.488  1.00  0.00      PROA H
ATOM    725  HB2 GLU P  65      31.984 -48.331  36.097  1.00  0.00      PROA H
ATOM    726  CG  GLU P  65      30.669 -46.650  35.574  1.00  0.00      PROA C
ATOM    727  HG1 GLU P  65      30.925 -46.206  36.560  1.00  0.00      PROA H
ATOM    728  HG2 GLU P  65      29.602 -46.434  35.354  1.00  0.00      PROA H
ATOM    729  CD  GLU P  65      31.679 -45.847  34.641  1.00  0.00      PROA C
ATOM    730  OE1 GLU P  65      32.863 -46.186  34.623  1.00  0.00      PROA O
ATOM    731  OE2 GLU P  65      31.194 -44.892  34.005  1.00  0.00      PROA O
ATOM    732  C   GLU P  65      29.377 -48.336  37.480  1.00  0.00      PROA C
ATOM    733  O   GLU P  65      28.358 -47.666  37.413  1.00  0.00      PROA O
ATOM    734  N   ARG P  66      29.980 -48.610  38.654  1.00  0.00      PROA N
ATOM    735  HN  ARG P  66      30.713 -49.279  38.562  1.00  0.00      PROA H
ATOM    736  CA  ARG P  66      29.586 -48.062  39.937  1.00  0.00      PROA C
ATOM    737  HA  ARG P  66      29.544 -47.006  39.714  1.00  0.00      PROA H
ATOM    738  CB  ARG P  66      28.246 -48.499  40.663  1.00  0.00      PROA C
ATOM    739  HB1 ARG P  66      27.372 -48.161  40.067  1.00  0.00      PROA H
ATOM    740  HB2 ARG P  66      28.278 -47.838  41.555  1.00  0.00      PROA H
ATOM    741  CG  ARG P  66      28.185 -49.967  40.938  1.00  0.00      PROA C
ATOM    742  HG1 ARG P  66      27.378 -50.094  41.691  1.00  0.00      PROA H
ATOM    743  HG2 ARG P  66      29.078 -50.380  41.454  1.00  0.00      PROA H
ATOM    744  CD  ARG P  66      27.823 -50.843  39.709  1.00  0.00      PROA C
ATOM    745  HD1 ARG P  66      28.681 -50.949  39.010  1.00  0.00      PROA H
ATOM    746  HD2 ARG P  66      26.929 -50.396  39.224  1.00  0.00      PROA H
ATOM    747  NE  ARG P  66      27.542 -52.210  40.229  1.00  0.00      PROA N
ATOM    748  HE  ARG P  66      27.461 -52.248  41.225  1.00  0.00      PROA H
ATOM    749  CZ  ARG P  66      27.226 -53.264  39.533  1.00  0.00      PROA C
ATOM    750  NH1 ARG P  66      27.444 -53.360  38.240  1.00  0.00      PROA N
ATOM    751 HH11 ARG P  66      27.189 -54.242  37.844  1.00  0.00      PROA H
ATOM    752 HH12 ARG P  66      27.793 -52.604  37.687  1.00  0.00      PROA H
ATOM    753  NH2 ARG P  66      26.565 -54.248  40.147  1.00  0.00      PROA N
ATOM    754 HH21 ARG P  66      26.334 -54.266  41.120  1.00  0.00      PROA H
ATOM    755 HH22 ARG P  66      26.425 -55.000  39.502  1.00  0.00      PROA H
ATOM    756  C   ARG P  66      30.761 -48.259  40.935  1.00  0.00      PROA C
ATOM    757  O   ARG P  66      31.632 -49.115  40.819  1.00  0.00      PROA O
ATOM    758  N   HSD P  67      30.764 -47.379  41.922  1.00  0.00      PROA N
ATOM    759  HN  HSD P  67      30.025 -46.718  42.027  1.00  0.00      PROA H
ATOM    760  CA  HSD P  67      31.724 -47.516  43.052  1.00  0.00      PROA C
ATOM    761  HA  HSD P  67      32.151 -48.505  43.123  1.00  0.00      PROA H
ATOM    762  CB  HSD P  67      32.850 -46.446  42.913  1.00  0.00      PROA C
ATOM    763  HB1 HSD P  67      32.465 -45.430  43.146  1.00  0.00      PROA H
ATOM    764  HB2 HSD P  67      33.247 -46.447  41.876  1.00  0.00      PROA H
ATOM    765  ND1 HSD P  67      34.950 -45.820  44.286  1.00  0.00      PROA N
ATOM    766  HD1 HSD P  67      35.031 -44.868  43.990  1.00  0.00      PROA H
ATOM    767  CG  HSD P  67      34.002 -46.758  43.910  1.00  0.00      PROA C
ATOM    768  CE1 HSD P  67      35.812 -46.439  45.066  1.00  0.00      PROA C
ATOM    769  HE1 HSD P  67      36.602 -45.814  45.481  1.00  0.00      PROA H
ATOM    770  NE2 HSD P  67      35.551 -47.689  45.203  1.00  0.00      PROA N
ATOM    771  CD2 HSD P  67      34.390 -47.916  44.529  1.00  0.00      PROA C
ATOM    772  HD2 HSD P  67      33.898 -48.881  44.511  1.00  0.00      PROA H
ATOM    773  C   HSD P  67      30.970 -47.388  44.316  1.00  0.00      PROA C
ATOM    774  O   HSD P  67      30.712 -48.368  44.966  1.00  0.00      PROA O
ATOM    775  N   TYR P  68      30.536 -46.117  44.664  1.00  0.00      PROA N
ATOM    776  HN  TYR P  68      30.744 -45.341  44.075  1.00  0.00      PROA H
ATOM    777  CA  TYR P  68      29.804 -45.891  45.907  1.00  0.00      PROA C
ATOM    778  HA  TYR P  68      30.379 -46.312  46.719  1.00  0.00      PROA H
ATOM    779  CB  TYR P  68      29.527 -44.309  46.262  1.00  0.00      PROA C
ATOM    780  HB1 TYR P  68      29.066 -44.326  47.272  1.00  0.00      PROA H
ATOM    781  HB2 TYR P  68      28.821 -43.867  45.527  1.00  0.00      PROA H
ATOM    782  CG  TYR P  68      30.853 -43.582  46.342  1.00  0.00      PROA C
ATOM    783  CD1 TYR P  68      31.730 -44.051  47.284  1.00  0.00      PROA C
ATOM    784  HD1 TYR P  68      31.454 -44.770  48.042  1.00  0.00      PROA H
ATOM    785  CE1 TYR P  68      33.067 -43.606  47.286  1.00  0.00      PROA C
ATOM    786  HE1 TYR P  68      33.796 -44.007  47.975  1.00  0.00      PROA H
ATOM    787  CZ  TYR P  68      33.410 -42.556  46.472  1.00  0.00      PROA C
ATOM    788  OH  TYR P  68      34.606 -41.882  46.662  1.00  0.00      PROA O
ATOM    789  HH  TYR P  68      34.844 -42.150  47.552  1.00  0.00      PROA H
ATOM    790  CD2 TYR P  68      31.247 -42.535  45.509  1.00  0.00      PROA C
ATOM    791  HD2 TYR P  68      30.587 -42.271  44.695  1.00  0.00      PROA H
ATOM    792  CE2 TYR P  68      32.554 -41.974  45.556  1.00  0.00      PROA C
ATOM    793  HE2 TYR P  68      32.873 -41.209  44.863  1.00  0.00      PROA H
ATOM    794  C   TYR P  68      28.476 -46.620  45.928  1.00  0.00      PROA C
ATOM    795  O   TYR P  68      28.059 -47.246  46.933  1.00  0.00      PROA O
ATOM    796  N   THR P  69      27.670 -46.666  44.816  1.00  0.00      PROA N
ATOM    797  HN  THR P  69      28.006 -46.173  44.017  1.00  0.00      PROA H
ATOM    798  CA  THR P  69      26.266 -47.079  44.817  1.00  0.00      PROA C
ATOM    799  HA  THR P  69      25.884 -46.564  45.686  1.00  0.00      PROA H
ATOM    800  CB  THR P  69      25.426 -46.521  43.579  1.00  0.00      PROA C
ATOM    801  HB  THR P  69      25.693 -47.254  42.788  1.00  0.00      PROA H
ATOM    802  OG1 THR P  69      25.818 -45.231  43.164  1.00  0.00      PROA O
ATOM    803  HG1 THR P  69      26.719 -45.285  42.838  1.00  0.00      PROA H
ATOM    804  CG2 THR P  69      23.945 -46.460  43.869  1.00  0.00      PROA C
ATOM    805 HG21 THR P  69      23.750 -45.718  44.672  1.00  0.00      PROA H
ATOM    806 HG22 THR P  69      23.487 -47.453  44.063  1.00  0.00      PROA H
ATOM    807 HG23 THR P  69      23.484 -45.950  42.996  1.00  0.00      PROA H
ATOM    808  C   THR P  69      26.098 -48.656  44.941  1.00  0.00      PROA C
ATOM    809  O   THR P  69      26.680 -49.389  44.150  1.00  0.00      PROA O
ATOM    810  N   ARG P  70      25.271 -49.171  45.858  1.00  0.00      PROA N
ATOM    811  HN  ARG P  70      24.936 -48.565  46.575  1.00  0.00      PROA H
ATOM    812  CA  ARG P  70      24.911 -50.523  46.073  1.00  0.00      PROA C
ATOM    813  HA  ARG P  70      25.587 -51.200  45.572  1.00  0.00      PROA H
ATOM    814  CB  ARG P  70      25.080 -50.891  47.527  1.00  0.00      PROA C
ATOM    815  HB1 ARG P  70      24.677 -51.910  47.712  1.00  0.00      PROA H
ATOM    816  HB2 ARG P  70      24.599 -50.131  48.179  1.00  0.00      PROA H
ATOM    817  CG  ARG P  70      26.533 -51.191  47.904  1.00  0.00      PROA C
ATOM    818  HG1 ARG P  70      27.230 -50.507  47.374  1.00  0.00      PROA H
ATOM    819  HG2 ARG P  70      26.672 -52.277  47.716  1.00  0.00      PROA H
ATOM    820  CD  ARG P  70      26.777 -51.062  49.379  1.00  0.00      PROA C
ATOM    821  HD1 ARG P  70      26.245 -51.906  49.867  1.00  0.00      PROA H
ATOM    822  HD2 ARG P  70      26.291 -50.139  49.762  1.00  0.00      PROA H
ATOM    823  NE  ARG P  70      28.273 -50.910  49.660  1.00  0.00      PROA N
ATOM    824  HE  ARG P  70      28.851 -50.587  48.911  1.00  0.00      PROA H
ATOM    825  CZ  ARG P  70      28.874 -51.677  50.617  1.00  0.00      PROA C
ATOM    826  NH1 ARG P  70      28.270 -52.040  51.715  1.00  0.00      PROA N
ATOM    827 HH11 ARG P  70      27.430 -51.569  51.985  1.00  0.00      PROA H
ATOM    828 HH12 ARG P  70      28.895 -52.416  52.399  1.00  0.00      PROA H
ATOM    829  NH2 ARG P  70      30.081 -52.015  50.376  1.00  0.00      PROA N
ATOM    830 HH21 ARG P  70      30.540 -51.908  49.494  1.00  0.00      PROA H
ATOM    831 HH22 ARG P  70      30.685 -52.250  51.138  1.00  0.00      PROA H
ATOM    832  C   ARG P  70      23.533 -50.879  45.596  1.00  0.00      PROA C
ATOM    833  O   ARG P  70      22.685 -49.975  45.528  1.00  0.00      PROA O
ATOM    834  N   ASN P  71      23.228 -52.242  45.252  1.00  0.00      PROA N
ATOM    835  HN  ASN P  71      23.923 -52.949  45.362  1.00  0.00      PROA H
ATOM    836  CA  ASN P  71      21.861 -52.657  44.919  1.00  0.00      PROA C
ATOM    837  HA  ASN P  71      21.708 -51.979  44.093  1.00  0.00      PROA H
ATOM    838  CB  ASN P  71      21.840 -54.129  44.345  1.00  0.00      PROA C
ATOM    839  HB1 ASN P  71      21.665 -54.942  45.081  1.00  0.00      PROA H
ATOM    840  HB2 ASN P  71      22.840 -54.304  43.893  1.00  0.00      PROA H
ATOM    841  CG  ASN P  71      20.838 -54.292  43.269  1.00  0.00      PROA C
ATOM    842  OD1 ASN P  71      21.130 -54.809  42.216  1.00  0.00      PROA O
ATOM    843  ND2 ASN P  71      19.503 -53.903  43.358  1.00  0.00      PROA N
ATOM    844 HD21 ASN P  71      18.920 -54.332  42.667  1.00  0.00      PROA H
ATOM    845 HD22 ASN P  71      19.125 -53.546  44.212  1.00  0.00      PROA H
ATOM    846  C   ASN P  71      20.883 -52.327  46.045  1.00  0.00      PROA C
ATOM    847  O   ASN P  71      19.757 -51.911  45.847  1.00  0.00      PROA O
ATOM    848  N   ASP P  72      21.284 -52.393  47.319  1.00  0.00      PROA N
ATOM    849  HN  ASP P  72      22.208 -52.731  47.483  1.00  0.00      PROA H
ATOM    850  CA  ASP P  72      20.592 -52.038  48.518  1.00  0.00      PROA C
ATOM    851  HA  ASP P  72      19.644 -52.555  48.474  1.00  0.00      PROA H
ATOM    852  CB  ASP P  72      21.397 -52.379  49.746  1.00  0.00      PROA C
ATOM    853  HB1 ASP P  72      20.978 -52.098  50.736  1.00  0.00      PROA H
ATOM    854  HB2 ASP P  72      22.374 -51.891  49.541  1.00  0.00      PROA H
ATOM    855  CG  ASP P  72      21.693 -53.860  49.792  1.00  0.00      PROA C
ATOM    856  OD1 ASP P  72      20.832 -54.655  49.284  1.00  0.00      PROA O
ATOM    857  OD2 ASP P  72      22.748 -54.270  50.285  1.00  0.00      PROA O
ATOM    858  C   ASP P  72      20.229 -50.586  48.559  1.00  0.00      PROA C
ATOM    859  O   ASP P  72      19.111 -50.205  48.868  1.00  0.00      PROA O
ATOM    860  N   ASP P  73      21.108 -49.684  48.191  1.00  0.00      PROA N
ATOM    861  HN  ASP P  73      22.051 -49.971  48.042  1.00  0.00      PROA H
ATOM    862  CA  ASP P  73      20.775 -48.307  47.974  1.00  0.00      PROA C
ATOM    863  HA  ASP P  73      20.378 -47.931  48.906  1.00  0.00      PROA H
ATOM    864  CB  ASP P  73      22.041 -47.484  47.488  1.00  0.00      PROA C
ATOM    865  HB1 ASP P  73      21.824 -46.398  47.397  1.00  0.00      PROA H
ATOM    866  HB2 ASP P  73      22.365 -47.694  46.446  1.00  0.00      PROA H
ATOM    867  CG  ASP P  73      23.229 -47.709  48.438  1.00  0.00      PROA C
ATOM    868  OD1 ASP P  73      23.092 -47.992  49.701  1.00  0.00      PROA O
ATOM    869  OD2 ASP P  73      24.423 -47.484  48.011  1.00  0.00      PROA O
ATOM    870  C   ASP P  73      19.681 -48.024  46.990  1.00  0.00      PROA C
ATOM    871  O   ASP P  73      18.822 -47.163  47.081  1.00  0.00      PROA O
ATOM    872  N   ILE P  74      19.747 -48.798  45.863  1.00  0.00      PROA N
ATOM    873  HN  ILE P  74      20.499 -49.437  45.715  1.00  0.00      PROA H
ATOM    874  CA  ILE P  74      18.743 -48.807  44.839  1.00  0.00      PROA C
ATOM    875  HA  ILE P  74      18.467 -47.793  44.589  1.00  0.00      PROA H
ATOM    876  CB  ILE P  74      19.267 -49.492  43.558  1.00  0.00      PROA C
ATOM    877  HB  ILE P  74      19.587 -50.545  43.710  1.00  0.00      PROA H
ATOM    878  CG2 ILE P  74      18.343 -49.714  42.339  1.00  0.00      PROA C
ATOM    879 HG21 ILE P  74      18.827 -50.404  41.615  1.00  0.00      PROA H
ATOM    880 HG22 ILE P  74      18.117 -48.750  41.835  1.00  0.00      PROA H
ATOM    881 HG23 ILE P  74      17.354 -50.092  42.676  1.00  0.00      PROA H
ATOM    882  CG1 ILE P  74      20.484 -48.693  42.933  1.00  0.00      PROA C
ATOM    883 HG11 ILE P  74      20.491 -49.122  41.908  1.00  0.00      PROA H
ATOM    884 HG12 ILE P  74      21.452 -48.996  43.387  1.00  0.00      PROA H
ATOM    885  CD  ILE P  74      20.403 -47.129  42.897  1.00  0.00      PROA C
ATOM    886  HD1 ILE P  74      21.124 -46.728  42.153  1.00  0.00      PROA H
ATOM    887  HD2 ILE P  74      20.636 -46.651  43.872  1.00  0.00      PROA H
ATOM    888  HD3 ILE P  74      19.346 -46.932  42.619  1.00  0.00      PROA H
ATOM    889  C   ILE P  74      17.386 -49.410  45.272  1.00  0.00      PROA C
ATOM    890  O   ILE P  74      16.327 -48.863  44.891  1.00  0.00      PROA O
ATOM    891  N   ARG P  75      17.327 -50.496  46.104  1.00  0.00      PROA N
ATOM    892  HN  ARG P  75      18.205 -50.943  46.258  1.00  0.00      PROA H
ATOM    893  CA  ARG P  75      16.102 -50.958  46.775  1.00  0.00      PROA C
ATOM    894  HA  ARG P  75      15.360 -51.290  46.064  1.00  0.00      PROA H
ATOM    895  CB  ARG P  75      16.460 -52.186  47.666  1.00  0.00      PROA C
ATOM    896  HB1 ARG P  75      17.076 -51.805  48.509  1.00  0.00      PROA H
ATOM    897  HB2 ARG P  75      17.068 -52.949  47.136  1.00  0.00      PROA H
ATOM    898  CG  ARG P  75      15.286 -52.921  48.414  1.00  0.00      PROA C
ATOM    899  HG1 ARG P  75      14.852 -52.202  49.141  1.00  0.00      PROA H
ATOM    900  HG2 ARG P  75      15.899 -53.734  48.858  1.00  0.00      PROA H
ATOM    901  CD  ARG P  75      14.174 -53.575  47.567  1.00  0.00      PROA C
ATOM    902  HD1 ARG P  75      13.528 -52.869  47.002  1.00  0.00      PROA H
ATOM    903  HD2 ARG P  75      13.612 -54.255  48.243  1.00  0.00      PROA H
ATOM    904  NE  ARG P  75      14.832 -54.533  46.616  1.00  0.00      PROA N
ATOM    905  HE  ARG P  75      15.824 -54.614  46.518  1.00  0.00      PROA H
ATOM    906  CZ  ARG P  75      14.168 -55.311  45.783  1.00  0.00      PROA C
ATOM    907  NH1 ARG P  75      12.846 -55.380  45.611  1.00  0.00      PROA N
ATOM    908 HH11 ARG P  75      12.310 -54.895  46.302  1.00  0.00      PROA H
ATOM    909 HH12 ARG P  75      12.521 -55.531  44.678  1.00  0.00      PROA H
ATOM    910  NH2 ARG P  75      14.961 -55.898  44.944  1.00  0.00      PROA N
ATOM    911 HH21 ARG P  75      15.950 -55.821  45.076  1.00  0.00      PROA H
ATOM    912 HH22 ARG P  75      14.631 -56.701  44.448  1.00  0.00      PROA H
ATOM    913  C   ARG P  75      15.481 -49.896  47.705  1.00  0.00      PROA C
ATOM    914  O   ARG P  75      14.263 -49.680  47.720  1.00  0.00      PROA O
ATOM    915  N   GLN P  76      16.400 -49.243  48.395  1.00  0.00      PROA N
ATOM    916  HN  GLN P  76      17.367 -49.483  48.358  1.00  0.00      PROA H
ATOM    917  CA  GLN P  76      16.008 -48.246  49.391  1.00  0.00      PROA C
ATOM    918  HA  GLN P  76      15.231 -48.637  50.032  1.00  0.00      PROA H
ATOM    919  CB  GLN P  76      17.269 -47.923  50.295  1.00  0.00      PROA C
ATOM    920  HB1 GLN P  76      17.205 -46.946  50.820  1.00  0.00      PROA H
ATOM    921  HB2 GLN P  76      18.115 -47.694  49.613  1.00  0.00      PROA H
ATOM    922  CG  GLN P  76      17.602 -49.044  51.433  1.00  0.00      PROA C
ATOM    923  HG1 GLN P  76      18.600 -48.778  51.843  1.00  0.00      PROA H
ATOM    924  HG2 GLN P  76      17.667 -49.993  50.859  1.00  0.00      PROA H
ATOM    925  CD  GLN P  76      16.478 -49.229  52.449  1.00  0.00      PROA C
ATOM    926  OE1 GLN P  76      15.804 -48.289  52.857  1.00  0.00      PROA O
ATOM    927  NE2 GLN P  76      16.438 -50.505  52.987  1.00  0.00      PROA N
ATOM    928 HE21 GLN P  76      17.016 -51.229  52.612  1.00  0.00      PROA H
ATOM    929 HE22 GLN P  76      15.868 -50.718  53.781  1.00  0.00      PROA H
ATOM    930  C   GLN P  76      15.464 -46.909  48.852  1.00  0.00      PROA C
ATOM    931  O   GLN P  76      14.635 -46.296  49.515  1.00  0.00      PROA O
ATOM    932  N   SER P  77      15.827 -46.628  47.563  1.00  0.00      PROA N
ATOM    933  HN  SER P  77      16.514 -47.080  46.999  1.00  0.00      PROA H
ATOM    934  CA  SER P  77      15.274 -45.501  46.861  1.00  0.00      PROA C
ATOM    935  HA  SER P  77      15.277 -44.651  47.527  1.00  0.00      PROA H
ATOM    936  CB  SER P  77      15.990 -45.233  45.533  1.00  0.00      PROA C
ATOM    937  HB1 SER P  77      15.489 -44.409  44.983  1.00  0.00      PROA H
ATOM    938  HB2 SER P  77      16.047 -46.132  44.883  1.00  0.00      PROA H
ATOM    939  OG  SER P  77      17.375 -44.956  45.730  1.00  0.00      PROA O
ATOM    940  HG1 SER P  77      17.844 -45.703  46.108  1.00  0.00      PROA H
ATOM    941  C   SER P  77      13.851 -45.796  46.396  1.00  0.00      PROA C
ATOM    942  O   SER P  77      12.988 -44.922  46.609  1.00  0.00      PROA O
ATOM    943  N   ILE P  78      13.499 -47.011  45.904  1.00  0.00      PROA N
ATOM    944  HN  ILE P  78      14.102 -47.791  45.757  1.00  0.00      PROA H
ATOM    945  CA  ILE P  78      12.075 -47.308  45.690  1.00  0.00      PROA C
ATOM    946  HA  ILE P  78      11.606 -46.474  45.190  1.00  0.00      PROA H
ATOM    947  CB  ILE P  78      11.787 -48.556  44.789  1.00  0.00      PROA C
ATOM    948  HB  ILE P  78      10.701 -48.628  44.569  1.00  0.00      PROA H
ATOM    949  CG2 ILE P  78      12.527 -48.137  43.480  1.00  0.00      PROA C
ATOM    950 HG21 ILE P  78      13.584 -47.923  43.748  1.00  0.00      PROA H
ATOM    951 HG22 ILE P  78      12.100 -47.207  43.048  1.00  0.00      PROA H
ATOM    952 HG23 ILE P  78      12.675 -48.963  42.753  1.00  0.00      PROA H
ATOM    953  CG1 ILE P  78      12.347 -49.855  45.400  1.00  0.00      PROA C
ATOM    954 HG11 ILE P  78      11.993 -50.017  46.441  1.00  0.00      PROA H
ATOM    955 HG12 ILE P  78      13.451 -49.733  45.385  1.00  0.00      PROA H
ATOM    956  CD  ILE P  78      11.803 -50.979  44.551  1.00  0.00      PROA C
ATOM    957  HD1 ILE P  78      10.698 -50.994  44.671  1.00  0.00      PROA H
ATOM    958  HD2 ILE P  78      12.235 -51.930  44.930  1.00  0.00      PROA H
ATOM    959  HD3 ILE P  78      12.128 -50.805  43.503  1.00  0.00      PROA H
ATOM    960  C   ILE P  78      11.291 -47.524  47.008  1.00  0.00      PROA C
ATOM    961  O   ILE P  78      10.081 -47.530  47.092  1.00  0.00      PROA O
ATOM    962  N   LEU P  79      12.010 -47.779  48.146  1.00  0.00      PROA N
ATOM    963  HN  LEU P  79      12.999 -47.905  48.178  1.00  0.00      PROA H
ATOM    964  CA  LEU P  79      11.242 -47.906  49.411  1.00  0.00      PROA C
ATOM    965  HA  LEU P  79      10.306 -48.395  49.183  1.00  0.00      PROA H
ATOM    966  CB  LEU P  79      12.157 -48.733  50.506  1.00  0.00      PROA C
ATOM    967  HB1 LEU P  79      11.798 -48.525  51.537  1.00  0.00      PROA H
ATOM    968  HB2 LEU P  79      13.203 -48.362  50.452  1.00  0.00      PROA H
ATOM    969  CG  LEU P  79      12.142 -50.263  50.251  1.00  0.00      PROA C
ATOM    970  HG  LEU P  79      12.254 -50.471  49.165  1.00  0.00      PROA H
ATOM    971  CD1 LEU P  79      13.229 -50.964  51.097  1.00  0.00      PROA C
ATOM    972 HD11 LEU P  79      14.225 -50.576  50.794  1.00  0.00      PROA H
ATOM    973 HD12 LEU P  79      13.229 -52.074  51.155  1.00  0.00      PROA H
ATOM    974 HD13 LEU P  79      12.994 -50.760  52.164  1.00  0.00      PROA H
ATOM    975  CD2 LEU P  79      10.794 -50.746  50.772  1.00  0.00      PROA C
ATOM    976 HD21 LEU P  79       9.940 -50.150  50.387  1.00  0.00      PROA H
ATOM    977 HD22 LEU P  79      10.630 -50.582  51.858  1.00  0.00      PROA H
ATOM    978 HD23 LEU P  79      10.592 -51.804  50.498  1.00  0.00      PROA H
ATOM    979  C   LEU P  79      10.827 -46.510  50.027  1.00  0.00      PROA C
ATOM    980  O   LEU P  79      10.180 -46.397  51.079  1.00  0.00      PROA O
ATOM    981  N   ALA P  80      11.197 -45.395  49.360  1.00  0.00      PROA N
ATOM    982  HN  ALA P  80      11.822 -45.371  48.584  1.00  0.00      PROA H
ATOM    983  CA  ALA P  80      10.746 -44.077  49.722  1.00  0.00      PROA C
ATOM    984  HA  ALA P  80      10.515 -43.904  50.763  1.00  0.00      PROA H
ATOM    985  CB  ALA P  80      12.040 -43.217  49.348  1.00  0.00      PROA C
ATOM    986  HB1 ALA P  80      12.911 -43.582  49.934  1.00  0.00      PROA H
ATOM    987  HB2 ALA P  80      11.823 -42.165  49.633  1.00  0.00      PROA H
ATOM    988  HB3 ALA P  80      12.308 -43.256  48.270  1.00  0.00      PROA H
ATOM    989  C   ALA P  80       9.606 -43.626  48.821  1.00  0.00      PROA C
ATOM    990  O   ALA P  80       9.244 -42.483  48.896  1.00  0.00      PROA O
ATOM    991  N   LEU P  81       8.981 -44.532  48.035  1.00  0.00      PROA N
ATOM    992  HN  LEU P  81       9.275 -45.484  47.992  1.00  0.00      PROA H
ATOM    993  CA  LEU P  81       7.707 -44.401  47.453  1.00  0.00      PROA C
ATOM    994  HA  LEU P  81       7.093 -43.732  48.038  1.00  0.00      PROA H
ATOM    995  CB  LEU P  81       7.978 -43.796  46.043  1.00  0.00      PROA C
ATOM    996  HB1 LEU P  81       8.381 -42.772  46.191  1.00  0.00      PROA H
ATOM    997  HB2 LEU P  81       7.095 -43.721  45.373  1.00  0.00      PROA H
ATOM    998  CG  LEU P  81       9.115 -44.298  45.131  1.00  0.00      PROA C
ATOM    999  HG  LEU P  81      10.063 -44.280  45.709  1.00  0.00      PROA H
ATOM   1000  CD1 LEU P  81       9.030 -45.784  44.746  1.00  0.00      PROA C
ATOM   1001 HD11 LEU P  81       9.985 -45.916  44.194  1.00  0.00      PROA H
ATOM   1002 HD12 LEU P  81       8.180 -45.760  44.032  1.00  0.00      PROA H
ATOM   1003 HD13 LEU P  81       8.812 -46.455  45.605  1.00  0.00      PROA H
ATOM   1004  CD2 LEU P  81       9.238 -43.339  43.920  1.00  0.00      PROA C
ATOM   1005 HD21 LEU P  81       8.343 -43.169  43.285  1.00  0.00      PROA H
ATOM   1006 HD22 LEU P  81      10.105 -43.693  43.323  1.00  0.00      PROA H
ATOM   1007 HD23 LEU P  81       9.454 -42.330  44.331  1.00  0.00      PROA H
ATOM   1008  C   LEU P  81       6.999 -45.733  47.320  1.00  0.00      PROA C
ATOM   1009  O   LEU P  81       7.489 -46.759  47.733  1.00  0.00      PROA O
ATOM   1010  N   GLY P  82       5.693 -45.747  46.931  1.00  0.00      PROA N
ATOM   1011  HN  GLY P  82       5.277 -44.864  46.727  1.00  0.00      PROA H
ATOM   1012  CA  GLY P  82       4.852 -46.882  46.649  1.00  0.00      PROA C
ATOM   1013  HA1 GLY P  82       4.081 -46.422  46.049  1.00  0.00      PROA H
ATOM   1014  HA2 GLY P  82       4.632 -47.307  47.618  1.00  0.00      PROA H
ATOM   1015  C   GLY P  82       5.475 -48.077  45.791  1.00  0.00      PROA C
ATOM   1016  O   GLY P  82       6.539 -47.997  45.159  1.00  0.00      PROA O
ATOM   1017  N   GLU P  83       4.741 -49.185  45.717  1.00  0.00      PROA N
ATOM   1018  HN  GLU P  83       3.889 -49.256  46.231  1.00  0.00      PROA H
ATOM   1019  CA  GLU P  83       5.213 -50.257  44.898  1.00  0.00      PROA C
ATOM   1020  HA  GLU P  83       6.259 -50.425  45.108  1.00  0.00      PROA H
ATOM   1021  CB  GLU P  83       4.433 -51.524  45.205  1.00  0.00      PROA C
ATOM   1022  HB1 GLU P  83       4.913 -52.369  44.667  1.00  0.00      PROA H
ATOM   1023  HB2 GLU P  83       3.424 -51.517  44.740  1.00  0.00      PROA H
ATOM   1024  CG  GLU P  83       4.482 -51.875  46.745  1.00  0.00      PROA C
ATOM   1025  HG1 GLU P  83       3.877 -51.111  47.279  1.00  0.00      PROA H
ATOM   1026  HG2 GLU P  83       5.532 -51.881  47.107  1.00  0.00      PROA H
ATOM   1027  CD  GLU P  83       3.940 -53.291  46.816  1.00  0.00      PROA C
ATOM   1028  OE1 GLU P  83       2.774 -53.457  47.182  1.00  0.00      PROA O
ATOM   1029  OE2 GLU P  83       4.618 -54.303  46.468  1.00  0.00      PROA O
ATOM   1030  C   GLU P  83       5.066 -49.917  43.346  1.00  0.00      PROA C
ATOM   1031  O   GLU P  83       3.993 -49.465  42.905  1.00  0.00      PROA O
ATOM   1032  N   PRO P  84       6.095 -50.103  42.502  1.00  0.00      PROA N
ATOM   1033  CD  PRO P  84       7.498 -50.291  42.936  1.00  0.00      PROA C
ATOM   1034  HD1 PRO P  84       7.554 -51.347  43.276  1.00  0.00      PROA H
ATOM   1035  HD2 PRO P  84       7.797 -49.607  43.758  1.00  0.00      PROA H
ATOM   1036  CA  PRO P  84       5.943 -50.253  41.098  1.00  0.00      PROA C
ATOM   1037  HA  PRO P  84       5.700 -49.280  40.699  1.00  0.00      PROA H
ATOM   1038  CB  PRO P  84       7.265 -50.654  40.601  1.00  0.00      PROA C
ATOM   1039  HB1 PRO P  84       7.471 -50.369  39.547  1.00  0.00      PROA H
ATOM   1040  HB2 PRO P  84       7.355 -51.757  40.700  1.00  0.00      PROA H
ATOM   1041  CG  PRO P  84       8.190 -49.985  41.592  1.00  0.00      PROA C
ATOM   1042  HG1 PRO P  84       9.245 -50.327  41.543  1.00  0.00      PROA H
ATOM   1043  HG2 PRO P  84       8.231 -48.885  41.443  1.00  0.00      PROA H
ATOM   1044  C   PRO P  84       4.804 -51.154  40.626  1.00  0.00      PROA C
ATOM   1045  O   PRO P  84       4.645 -52.193  41.219  1.00  0.00      PROA O
ATOM   1046  N   GLY P  85       4.086 -50.697  39.607  1.00  0.00      PROA N
ATOM   1047  HN  GLY P  85       4.411 -49.855  39.183  1.00  0.00      PROA H
ATOM   1048  CA  GLY P  85       3.086 -51.426  38.938  1.00  0.00      PROA C
ATOM   1049  HA1 GLY P  85       2.412 -50.721  38.475  1.00  0.00      PROA H
ATOM   1050  HA2 GLY P  85       2.637 -52.005  39.732  1.00  0.00      PROA H
ATOM   1051  C   GLY P  85       3.591 -52.322  37.841  1.00  0.00      PROA C
ATOM   1052  O   GLY P  85       4.757 -52.356  37.518  1.00  0.00      PROA O
ATOM   1053  N   THR P  86       2.604 -52.966  37.122  1.00  0.00      PROA N
ATOM   1054  HN  THR P  86       1.671 -53.038  37.464  1.00  0.00      PROA H
ATOM   1055  CA  THR P  86       2.778 -53.513  35.770  1.00  0.00      PROA C
ATOM   1056  HA  THR P  86       3.583 -54.223  35.885  1.00  0.00      PROA H
ATOM   1057  CB  THR P  86       1.561 -54.203  35.282  1.00  0.00      PROA C
ATOM   1058  HB  THR P  86       1.661 -54.511  34.220  1.00  0.00      PROA H
ATOM   1059  OG1 THR P  86       0.327 -53.502  35.472  1.00  0.00      PROA O
ATOM   1060  HG1 THR P  86      -0.377 -54.119  35.261  1.00  0.00      PROA H
ATOM   1061  CG2 THR P  86       1.411 -55.595  36.002  1.00  0.00      PROA C
ATOM   1062 HG21 THR P  86       2.349 -56.129  35.741  1.00  0.00      PROA H
ATOM   1063 HG22 THR P  86       0.580 -56.122  35.487  1.00  0.00      PROA H
ATOM   1064 HG23 THR P  86       1.310 -55.462  37.101  1.00  0.00      PROA H
ATOM   1065  C   THR P  86       3.281 -52.570  34.668  1.00  0.00      PROA C
ATOM   1066  O   THR P  86       3.024 -51.389  34.610  1.00  0.00      PROA O
ATOM   1067  N   PHE P  87       4.106 -53.237  33.759  1.00  0.00      PROA N
ATOM   1068  HN  PHE P  87       4.229 -54.227  33.754  1.00  0.00      PROA H
ATOM   1069  CA  PHE P  87       4.916 -52.625  32.762  1.00  0.00      PROA C
ATOM   1070  HA  PHE P  87       5.892 -52.417  33.173  1.00  0.00      PROA H
ATOM   1071  CB  PHE P  87       5.266 -53.654  31.656  1.00  0.00      PROA C
ATOM   1072  HB1 PHE P  87       4.288 -53.964  31.230  1.00  0.00      PROA H
ATOM   1073  HB2 PHE P  87       5.845 -54.395  32.247  1.00  0.00      PROA H
ATOM   1074  CG  PHE P  87       6.208 -53.209  30.580  1.00  0.00      PROA C
ATOM   1075  CD1 PHE P  87       5.719 -52.702  29.391  1.00  0.00      PROA C
ATOM   1076  HD1 PHE P  87       4.652 -52.599  29.262  1.00  0.00      PROA H
ATOM   1077  CE1 PHE P  87       6.574 -52.378  28.376  1.00  0.00      PROA C
ATOM   1078  HE1 PHE P  87       6.198 -52.006  27.435  1.00  0.00      PROA H
ATOM   1079  CZ  PHE P  87       7.943 -52.433  28.558  1.00  0.00      PROA C
ATOM   1080  HZ  PHE P  87       8.674 -52.299  27.774  1.00  0.00      PROA H
ATOM   1081  CD2 PHE P  87       7.620 -53.352  30.760  1.00  0.00      PROA C
ATOM   1082  HD2 PHE P  87       8.079 -53.811  31.623  1.00  0.00      PROA H
ATOM   1083  CE2 PHE P  87       8.467 -53.008  29.706  1.00  0.00      PROA C
ATOM   1084  HE2 PHE P  87       9.530 -53.182  29.787  1.00  0.00      PROA H
ATOM   1085  C   PHE P  87       4.382 -51.349  31.996  1.00  0.00      PROA C
ATOM   1086  O   PHE P  87       4.980 -50.251  31.914  1.00  0.00      PROA O
ATOM   1087  N   MET P  88       3.076 -51.458  31.416  1.00  0.00      PROA N
ATOM   1088  HN  MET P  88       2.578 -52.321  31.428  1.00  0.00      PROA H
ATOM   1089  CA  MET P  88       2.433 -50.411  30.711  1.00  0.00      PROA C
ATOM   1090  HA  MET P  88       3.211 -49.893  30.170  1.00  0.00      PROA H
ATOM   1091  CB  MET P  88       1.347 -50.916  29.699  1.00  0.00      PROA C
ATOM   1092  HB1 MET P  88       0.839 -50.023  29.275  1.00  0.00      PROA H
ATOM   1093  HB2 MET P  88       0.558 -51.536  30.178  1.00  0.00      PROA H
ATOM   1094  CG  MET P  88       1.841 -51.859  28.561  1.00  0.00      PROA C
ATOM   1095  HG1 MET P  88       0.968 -52.144  27.936  1.00  0.00      PROA H
ATOM   1096  HG2 MET P  88       2.198 -52.831  28.964  1.00  0.00      PROA H
ATOM   1097  SD  MET P  88       3.039 -51.003  27.559  1.00  0.00      PROA S
ATOM   1098  CE  MET P  88       2.141 -49.388  27.391  1.00  0.00      PROA C
ATOM   1099  HE1 MET P  88       2.356 -48.772  28.290  1.00  0.00      PROA H
ATOM   1100  HE2 MET P  88       1.047 -49.548  27.288  1.00  0.00      PROA H
ATOM   1101  HE3 MET P  88       2.438 -48.749  26.533  1.00  0.00      PROA H
ATOM   1102  C   MET P  88       1.863 -49.283  31.551  1.00  0.00      PROA C
ATOM   1103  O   MET P  88       1.879 -48.140  31.094  1.00  0.00      PROA O
ATOM   1104  N   THR P  89       1.286 -49.441  32.729  1.00  0.00      PROA N
ATOM   1105  HN  THR P  89       1.164 -50.340  33.144  1.00  0.00      PROA H
ATOM   1106  CA  THR P  89       0.908 -48.240  33.541  1.00  0.00      PROA C
ATOM   1107  HA  THR P  89       0.266 -47.559  33.002  1.00  0.00      PROA H
ATOM   1108  CB  THR P  89       0.020 -48.593  34.796  1.00  0.00      PROA C
ATOM   1109  HB  THR P  89       0.551 -49.478  35.207  1.00  0.00      PROA H
ATOM   1110  OG1 THR P  89      -1.219 -49.184  34.430  1.00  0.00      PROA O
ATOM   1111  HG1 THR P  89      -0.966 -50.025  34.041  1.00  0.00      PROA H
ATOM   1112  CG2 THR P  89      -0.126 -47.628  35.956  1.00  0.00      PROA C
ATOM   1113 HG21 THR P  89      -0.990 -48.032  36.527  1.00  0.00      PROA H
ATOM   1114 HG22 THR P  89      -0.491 -46.643  35.595  1.00  0.00      PROA H
ATOM   1115 HG23 THR P  89       0.773 -47.578  36.607  1.00  0.00      PROA H
ATOM   1116  C   THR P  89       2.140 -47.435  33.990  1.00  0.00      PROA C
ATOM   1117  O   THR P  89       2.148 -46.204  33.999  1.00  0.00      PROA O
ATOM   1118  N   GLN P  90       3.254 -48.070  34.488  1.00  0.00      PROA N
ATOM   1119  HN  GLN P  90       3.281 -49.027  34.209  1.00  0.00      PROA H
ATOM   1120  CA  GLN P  90       4.259 -47.434  35.335  1.00  0.00      PROA C
ATOM   1121  HA  GLN P  90       3.717 -47.016  36.170  1.00  0.00      PROA H
ATOM   1122  CB  GLN P  90       5.099 -48.538  35.826  1.00  0.00      PROA C
ATOM   1123  HB1 GLN P  90       5.754 -48.843  34.982  1.00  0.00      PROA H
ATOM   1124  HB2 GLN P  90       4.408 -49.337  36.168  1.00  0.00      PROA H
ATOM   1125  CG  GLN P  90       6.167 -48.233  36.940  1.00  0.00      PROA C
ATOM   1126  HG1 GLN P  90       7.030 -47.721  36.463  1.00  0.00      PROA H
ATOM   1127  HG2 GLN P  90       6.549 -49.155  37.428  1.00  0.00      PROA H
ATOM   1128  CD  GLN P  90       5.545 -47.517  38.163  1.00  0.00      PROA C
ATOM   1129  OE1 GLN P  90       4.717 -48.087  38.848  1.00  0.00      PROA O
ATOM   1130  NE2 GLN P  90       6.021 -46.303  38.491  1.00  0.00      PROA N
ATOM   1131 HE21 GLN P  90       6.508 -45.787  37.787  1.00  0.00      PROA H
ATOM   1132 HE22 GLN P  90       5.683 -45.814  39.296  1.00  0.00      PROA H
ATOM   1133  C   GLN P  90       4.969 -46.373  34.516  1.00  0.00      PROA C
ATOM   1134  O   GLN P  90       5.509 -46.585  33.419  1.00  0.00      PROA O
ATOM   1135  N   ASP P  91       5.001 -45.085  34.988  1.00  0.00      PROA N
ATOM   1136  HN  ASP P  91       4.416 -44.968  35.787  1.00  0.00      PROA H
ATOM   1137  CA  ASP P  91       6.087 -44.179  34.595  1.00  0.00      PROA C
ATOM   1138  HA  ASP P  91       6.434 -44.574  33.652  1.00  0.00      PROA H
ATOM   1139  CB  ASP P  91       5.467 -42.680  34.684  1.00  0.00      PROA C
ATOM   1140  HB1 ASP P  91       5.030 -42.626  35.704  1.00  0.00      PROA H
ATOM   1141  HB2 ASP P  91       4.590 -42.612  34.006  1.00  0.00      PROA H
ATOM   1142  CG  ASP P  91       6.338 -41.540  34.320  1.00  0.00      PROA C
ATOM   1143  OD1 ASP P  91       7.476 -41.691  33.931  1.00  0.00      PROA O
ATOM   1144  OD2 ASP P  91       5.786 -40.390  34.391  1.00  0.00      PROA O
ATOM   1145  C   ASP P  91       7.376 -44.366  35.429  1.00  0.00      PROA C
ATOM   1146  O   ASP P  91       7.355 -44.625  36.639  1.00  0.00      PROA O
ATOM   1147  N   VAL P  92       8.545 -44.179  34.835  1.00  0.00      PROA N
ATOM   1148  HN  VAL P  92       8.616 -44.010  33.855  1.00  0.00      PROA H
ATOM   1149  CA  VAL P  92       9.775 -44.298  35.581  1.00  0.00      PROA C
ATOM   1150  HA  VAL P  92       9.668 -44.989  36.405  1.00  0.00      PROA H
ATOM   1151  CB  VAL P  92      10.833 -44.856  34.627  1.00  0.00      PROA C
ATOM   1152  HB  VAL P  92      11.810 -44.740  35.144  1.00  0.00      PROA H
ATOM   1153  CG1 VAL P  92      10.746 -46.421  34.619  1.00  0.00      PROA C
ATOM   1154 HG11 VAL P  92      11.595 -46.914  34.100  1.00  0.00      PROA H
ATOM   1155 HG12 VAL P  92       9.888 -46.824  34.039  1.00  0.00      PROA H
ATOM   1156 HG13 VAL P  92      10.606 -46.801  35.654  1.00  0.00      PROA H
ATOM   1157  CG2 VAL P  92      10.893 -44.229  33.259  1.00  0.00      PROA C
ATOM   1158 HG21 VAL P  92      11.816 -44.464  32.686  1.00  0.00      PROA H
ATOM   1159 HG22 VAL P  92      10.713 -43.133  33.260  1.00  0.00      PROA H
ATOM   1160 HG23 VAL P  92      10.165 -44.713  32.574  1.00  0.00      PROA H
ATOM   1161  C   VAL P  92      10.337 -42.914  36.038  1.00  0.00      PROA C
ATOM   1162  O   VAL P  92      11.315 -42.887  36.794  1.00  0.00      PROA O
ATOM   1163  N   ASN P  93       9.785 -41.812  35.558  1.00  0.00      PROA N
ATOM   1164  HN  ASN P  93       8.956 -41.978  35.030  1.00  0.00      PROA H
ATOM   1165  CA  ASN P  93      10.238 -40.531  36.004  1.00  0.00      PROA C
ATOM   1166  HA  ASN P  93      11.288 -40.442  35.767  1.00  0.00      PROA H
ATOM   1167  CB  ASN P  93       9.653 -39.464  35.053  1.00  0.00      PROA C
ATOM   1168  HB1 ASN P  93       8.553 -39.620  35.022  1.00  0.00      PROA H
ATOM   1169  HB2 ASN P  93      10.081 -39.767  34.073  1.00  0.00      PROA H
ATOM   1170  CG  ASN P  93       9.994 -37.965  35.353  1.00  0.00      PROA C
ATOM   1171  OD1 ASN P  93      10.924 -37.628  36.098  1.00  0.00      PROA O
ATOM   1172  ND2 ASN P  93       9.008 -37.136  34.894  1.00  0.00      PROA N
ATOM   1173 HD21 ASN P  93       9.164 -36.154  34.997  1.00  0.00      PROA H
ATOM   1174 HD22 ASN P  93       8.223 -37.469  34.370  1.00  0.00      PROA H
ATOM   1175  C   ASN P  93      10.209 -40.137  37.500  1.00  0.00      PROA C
ATOM   1176  O   ASN P  93      11.240 -39.808  38.151  1.00  0.00      PROA O
ATOM   1177  N   ILE P  94       9.042 -40.522  38.099  1.00  0.00      PROA N
ATOM   1178  HN  ILE P  94       8.187 -40.713  37.623  1.00  0.00      PROA H
ATOM   1179  CA  ILE P  94       8.774 -40.556  39.571  1.00  0.00      PROA C
ATOM   1180  HA  ILE P  94       8.918 -39.599  40.050  1.00  0.00      PROA H
ATOM   1181  CB  ILE P  94       7.297 -40.898  39.784  1.00  0.00      PROA C
ATOM   1182  HB  ILE P  94       6.685 -40.107  39.300  1.00  0.00      PROA H
ATOM   1183  CG2 ILE P  94       6.954 -42.157  38.958  1.00  0.00      PROA C
ATOM   1184 HG21 ILE P  94       7.225 -43.111  39.459  1.00  0.00      PROA H
ATOM   1185 HG22 ILE P  94       7.270 -42.223  37.895  1.00  0.00      PROA H
ATOM   1186 HG23 ILE P  94       5.845 -42.222  38.940  1.00  0.00      PROA H
ATOM   1187  CG1 ILE P  94       6.888 -41.017  41.237  1.00  0.00      PROA C
ATOM   1188 HG11 ILE P  94       7.066 -40.056  41.765  1.00  0.00      PROA H
ATOM   1189 HG12 ILE P  94       7.613 -41.671  41.769  1.00  0.00      PROA H
ATOM   1190  CD  ILE P  94       5.417 -41.403  41.439  1.00  0.00      PROA C
ATOM   1191  HD1 ILE P  94       4.794 -40.954  40.635  1.00  0.00      PROA H
ATOM   1192  HD2 ILE P  94       5.019 -41.006  42.397  1.00  0.00      PROA H
ATOM   1193  HD3 ILE P  94       5.195 -42.485  41.553  1.00  0.00      PROA H
ATOM   1194  C   ILE P  94       9.754 -41.406  40.310  1.00  0.00      PROA C
ATOM   1195  O   ILE P  94      10.256 -41.045  41.399  1.00  0.00      PROA O
ATOM   1196  N   ILE P  95      10.146 -42.560  39.692  1.00  0.00      PROA N
ATOM   1197  HN  ILE P  95       9.749 -42.928  38.854  1.00  0.00      PROA H
ATOM   1198  CA  ILE P  95      11.218 -43.376  40.196  1.00  0.00      PROA C
ATOM   1199  HA  ILE P  95      10.975 -43.319  41.247  1.00  0.00      PROA H
ATOM   1200  CB  ILE P  95      11.117 -44.845  39.614  1.00  0.00      PROA C
ATOM   1201  HB  ILE P  95      11.364 -44.781  38.533  1.00  0.00      PROA H
ATOM   1202  CG2 ILE P  95      12.099 -45.776  40.314  1.00  0.00      PROA C
ATOM   1203 HG21 ILE P  95      11.759 -45.766  41.372  1.00  0.00      PROA H
ATOM   1204 HG22 ILE P  95      13.165 -45.477  40.219  1.00  0.00      PROA H
ATOM   1205 HG23 ILE P  95      12.051 -46.842  40.004  1.00  0.00      PROA H
ATOM   1206  CG1 ILE P  95       9.656 -45.418  39.464  1.00  0.00      PROA C
ATOM   1207 HG11 ILE P  95       9.511 -46.374  38.916  1.00  0.00      PROA H
ATOM   1208 HG12 ILE P  95       9.315 -44.720  38.670  1.00  0.00      PROA H
ATOM   1209  CD  ILE P  95       8.891 -45.445  40.736  1.00  0.00      PROA C
ATOM   1210  HD1 ILE P  95       8.852 -44.503  41.323  1.00  0.00      PROA H
ATOM   1211  HD2 ILE P  95       9.229 -46.175  41.503  1.00  0.00      PROA H
ATOM   1212  HD3 ILE P  95       7.841 -45.565  40.395  1.00  0.00      PROA H
ATOM   1213  C   ILE P  95      12.646 -42.775  40.142  1.00  0.00      PROA C
ATOM   1214  O   ILE P  95      13.360 -42.743  41.125  1.00  0.00      PROA O
ATOM   1215  N   GLN P  96      13.053 -42.198  38.959  1.00  0.00      PROA N
ATOM   1216  HN  GLN P  96      12.491 -42.043  38.150  1.00  0.00      PROA H
ATOM   1217  CA  GLN P  96      14.389 -41.730  38.596  1.00  0.00      PROA C
ATOM   1218  HA  GLN P  96      15.015 -42.578  38.829  1.00  0.00      PROA H
ATOM   1219  CB  GLN P  96      14.503 -41.324  37.081  1.00  0.00      PROA C
ATOM   1220  HB1 GLN P  96      15.366 -40.660  36.859  1.00  0.00      PROA H
ATOM   1221  HB2 GLN P  96      13.630 -40.679  36.846  1.00  0.00      PROA H
ATOM   1222  CG  GLN P  96      14.431 -42.550  36.054  1.00  0.00      PROA C
ATOM   1223  HG1 GLN P  96      13.581 -43.226  36.289  1.00  0.00      PROA H
ATOM   1224  HG2 GLN P  96      15.386 -43.093  36.220  1.00  0.00      PROA H
ATOM   1225  CD  GLN P  96      14.404 -42.113  34.563  1.00  0.00      PROA C
ATOM   1226  OE1 GLN P  96      14.809 -42.864  33.677  1.00  0.00      PROA O
ATOM   1227  NE2 GLN P  96      14.041 -40.901  34.329  1.00  0.00      PROA N
ATOM   1228 HE21 GLN P  96      13.992 -40.246  35.082  1.00  0.00      PROA H
ATOM   1229 HE22 GLN P  96      13.835 -40.643  33.385  1.00  0.00      PROA H
ATOM   1230  C   GLN P  96      14.809 -40.573  39.452  1.00  0.00      PROA C
ATOM   1231  O   GLN P  96      15.885 -40.627  40.049  1.00  0.00      PROA O
ATOM   1232  N   THR P  97      13.884 -39.582  39.657  1.00  0.00      PROA N
ATOM   1233  HN  THR P  97      13.019 -39.626  39.162  1.00  0.00      PROA H
ATOM   1234  CA  THR P  97      13.991 -38.438  40.547  1.00  0.00      PROA C
ATOM   1235  HA  THR P  97      14.904 -37.985  40.189  1.00  0.00      PROA H
ATOM   1236  CB  THR P  97      12.882 -37.454  40.341  1.00  0.00      PROA C
ATOM   1237  HB  THR P  97      12.717 -37.460  39.242  1.00  0.00      PROA H
ATOM   1238  OG1 THR P  97      13.250 -36.184  40.947  1.00  0.00      PROA O
ATOM   1239  HG1 THR P  97      14.202 -36.071  40.905  1.00  0.00      PROA H
ATOM   1240  CG2 THR P  97      11.545 -37.928  40.915  1.00  0.00      PROA C
ATOM   1241 HG21 THR P  97      10.805 -37.156  40.613  1.00  0.00      PROA H
ATOM   1242 HG22 THR P  97      11.375 -37.936  42.013  1.00  0.00      PROA H
ATOM   1243 HG23 THR P  97      11.240 -38.872  40.416  1.00  0.00      PROA H
ATOM   1244  C   THR P  97      14.203 -38.930  41.955  1.00  0.00      PROA C
ATOM   1245  O   THR P  97      14.836 -38.334  42.761  1.00  0.00      PROA O
ATOM   1246  N   GLN P  98      13.470 -39.953  42.371  1.00  0.00      PROA N
ATOM   1247  HN  GLN P  98      12.740 -40.303  41.789  1.00  0.00      PROA H
ATOM   1248  CA  GLN P  98      13.536 -40.460  43.711  1.00  0.00      PROA C
ATOM   1249  HA  GLN P  98      13.309 -39.586  44.303  1.00  0.00      PROA H
ATOM   1250  CB  GLN P  98      12.400 -41.482  44.096  1.00  0.00      PROA C
ATOM   1251  HB1 GLN P  98      12.492 -42.488  43.633  1.00  0.00      PROA H
ATOM   1252  HB2 GLN P  98      11.504 -40.942  43.722  1.00  0.00      PROA H
ATOM   1253  CG  GLN P  98      12.168 -41.797  45.569  1.00  0.00      PROA C
ATOM   1254  HG1 GLN P  98      13.031 -42.234  46.116  1.00  0.00      PROA H
ATOM   1255  HG2 GLN P  98      11.380 -42.580  45.585  1.00  0.00      PROA H
ATOM   1256  CD  GLN P  98      11.803 -40.581  46.370  1.00  0.00      PROA C
ATOM   1257  OE1 GLN P  98      12.398 -40.273  47.401  1.00  0.00      PROA O
ATOM   1258  NE2 GLN P  98      10.777 -39.833  45.975  1.00  0.00      PROA N
ATOM   1259 HE21 GLN P  98      10.173 -39.927  45.183  1.00  0.00      PROA H
ATOM   1260 HE22 GLN P  98      10.681 -38.996  46.513  1.00  0.00      PROA H
ATOM   1261  C   GLN P  98      14.880 -41.022  44.164  1.00  0.00      PROA C
ATOM   1262  O   GLN P  98      15.296 -40.791  45.279  1.00  0.00      PROA O
ATOM   1263  N   ILE P  99      15.575 -41.760  43.235  1.00  0.00      PROA N
ATOM   1264  HN  ILE P  99      15.141 -41.956  42.359  1.00  0.00      PROA H
ATOM   1265  CA  ILE P  99      16.946 -42.129  43.419  1.00  0.00      PROA C
ATOM   1266  HA  ILE P  99      16.969 -42.779  44.281  1.00  0.00      PROA H
ATOM   1267  CB  ILE P  99      17.341 -43.085  42.211  1.00  0.00      PROA C
ATOM   1268  HB  ILE P  99      17.321 -42.638  41.193  1.00  0.00      PROA H
ATOM   1269  CG2 ILE P  99      18.846 -43.462  42.352  1.00  0.00      PROA C
ATOM   1270 HG21 ILE P  99      19.523 -42.581  42.341  1.00  0.00      PROA H
ATOM   1271 HG22 ILE P  99      19.294 -43.996  41.487  1.00  0.00      PROA H
ATOM   1272 HG23 ILE P  99      19.214 -43.868  43.319  1.00  0.00      PROA H
ATOM   1273  CG1 ILE P  99      16.373 -44.348  42.016  1.00  0.00      PROA C
ATOM   1274 HG11 ILE P  99      15.316 -44.150  42.294  1.00  0.00      PROA H
ATOM   1275 HG12 ILE P  99      16.740 -45.090  42.756  1.00  0.00      PROA H
ATOM   1276  CD  ILE P  99      16.409 -44.982  40.615  1.00  0.00      PROA C
ATOM   1277  HD1 ILE P  99      15.371 -45.321  40.413  1.00  0.00      PROA H
ATOM   1278  HD2 ILE P  99      17.094 -45.850  40.508  1.00  0.00      PROA H
ATOM   1279  HD3 ILE P  99      16.736 -44.232  39.863  1.00  0.00      PROA H
ATOM   1280  C   ILE P  99      17.873 -40.929  43.562  1.00  0.00      PROA C
ATOM   1281  O   ILE P  99      18.755 -40.863  44.443  1.00  0.00      PROA O
ATOM   1282  N   GLU P 100      17.639 -39.872  42.722  1.00  0.00      PROA N
ATOM   1283  HN  GLU P 100      16.956 -39.947  42.000  1.00  0.00      PROA H
ATOM   1284  CA  GLU P 100      18.449 -38.674  42.890  1.00  0.00      PROA C
ATOM   1285  HA  GLU P 100      19.509 -38.847  42.774  1.00  0.00      PROA H
ATOM   1286  CB  GLU P 100      18.088 -37.642  41.796  1.00  0.00      PROA C
ATOM   1287  HB1 GLU P 100      18.766 -36.810  42.082  1.00  0.00      PROA H
ATOM   1288  HB2 GLU P 100      17.021 -37.374  41.951  1.00  0.00      PROA H
ATOM   1289  CG  GLU P 100      18.354 -38.014  40.295  1.00  0.00      PROA C
ATOM   1290  HG1 GLU P 100      17.720 -38.837  39.900  1.00  0.00      PROA H
ATOM   1291  HG2 GLU P 100      19.336 -38.510  40.452  1.00  0.00      PROA H
ATOM   1292  CD  GLU P 100      18.529 -36.826  39.482  1.00  0.00      PROA C
ATOM   1293  OE1 GLU P 100      19.496 -36.067  39.764  1.00  0.00      PROA O
ATOM   1294  OE2 GLU P 100      17.823 -36.595  38.512  1.00  0.00      PROA O
ATOM   1295  C   GLU P 100      18.285 -38.042  44.286  1.00  0.00      PROA C
ATOM   1296  O   GLU P 100      19.297 -37.644  44.911  1.00  0.00      PROA O
ATOM   1297  N   GLN P 101      17.018 -37.907  44.838  1.00  0.00      PROA N
ATOM   1298  HN  GLN P 101      16.257 -38.118  44.229  1.00  0.00      PROA H
ATOM   1299  CA  GLN P 101      16.788 -37.536  46.232  1.00  0.00      PROA C
ATOM   1300  HA  GLN P 101      17.215 -36.580  46.497  1.00  0.00      PROA H
ATOM   1301  CB  GLN P 101      15.267 -37.488  46.351  1.00  0.00      PROA C
ATOM   1302  HB1 GLN P 101      15.037 -37.298  47.422  1.00  0.00      PROA H
ATOM   1303  HB2 GLN P 101      14.853 -38.403  45.875  1.00  0.00      PROA H
ATOM   1304  CG  GLN P 101      14.638 -36.292  45.512  1.00  0.00      PROA C
ATOM   1305  HG1 GLN P 101      14.787 -36.398  44.417  1.00  0.00      PROA H
ATOM   1306  HG2 GLN P 101      15.071 -35.326  45.851  1.00  0.00      PROA H
ATOM   1307  CD  GLN P 101      13.139 -36.348  45.761  1.00  0.00      PROA C
ATOM   1308  OE1 GLN P 101      12.639 -36.246  46.888  1.00  0.00      PROA O
ATOM   1309  NE2 GLN P 101      12.308 -36.458  44.657  1.00  0.00      PROA N
ATOM   1310 HE21 GLN P 101      11.346 -36.655  44.848  1.00  0.00      PROA H
ATOM   1311 HE22 GLN P 101      12.734 -36.258  43.774  1.00  0.00      PROA H
ATOM   1312  C   GLN P 101      17.374 -38.474  47.275  1.00  0.00      PROA C
ATOM   1313  O   GLN P 101      17.989 -37.960  48.239  1.00  0.00      PROA O
ATOM   1314  N   ARG P 102      17.108 -39.787  47.130  1.00  0.00      PROA N
ATOM   1315  HN  ARG P 102      16.581 -40.160  46.370  1.00  0.00      PROA H
ATOM   1316  CA  ARG P 102      17.476 -40.735  48.184  1.00  0.00      PROA C
ATOM   1317  HA  ARG P 102      16.980 -40.345  49.060  1.00  0.00      PROA H
ATOM   1318  CB  ARG P 102      16.964 -42.122  47.887  1.00  0.00      PROA C
ATOM   1319  HB1 ARG P 102      17.450 -42.340  46.912  1.00  0.00      PROA H
ATOM   1320  HB2 ARG P 102      15.878 -42.075  47.656  1.00  0.00      PROA H
ATOM   1321  CG  ARG P 102      17.138 -43.196  48.957  1.00  0.00      PROA C
ATOM   1322  HG1 ARG P 102      18.142 -43.317  49.417  1.00  0.00      PROA H
ATOM   1323  HG2 ARG P 102      16.924 -44.136  48.405  1.00  0.00      PROA H
ATOM   1324  CD  ARG P 102      16.104 -43.038  50.096  1.00  0.00      PROA C
ATOM   1325  HD1 ARG P 102      15.068 -43.266  49.764  1.00  0.00      PROA H
ATOM   1326  HD2 ARG P 102      16.185 -42.072  50.638  1.00  0.00      PROA H
ATOM   1327  NE  ARG P 102      16.485 -44.125  51.035  1.00  0.00      PROA N
ATOM   1328  HE  ARG P 102      17.453 -44.373  51.050  1.00  0.00      PROA H
ATOM   1329  CZ  ARG P 102      15.837 -44.454  52.093  1.00  0.00      PROA C
ATOM   1330  NH1 ARG P 102      14.621 -44.005  52.335  1.00  0.00      PROA N
ATOM   1331 HH11 ARG P 102      14.285 -43.146  51.949  1.00  0.00      PROA H
ATOM   1332 HH12 ARG P 102      14.394 -44.248  53.278  1.00  0.00      PROA H
ATOM   1333  NH2 ARG P 102      16.519 -45.078  53.018  1.00  0.00      PROA N
ATOM   1334 HH21 ARG P 102      17.468 -45.312  52.806  1.00  0.00      PROA H
ATOM   1335 HH22 ARG P 102      16.055 -45.235  53.889  1.00  0.00      PROA H
ATOM   1336  C   ARG P 102      18.936 -40.785  48.423  1.00  0.00      PROA C
ATOM   1337  O   ARG P 102      19.356 -40.798  49.591  1.00  0.00      PROA O
ATOM   1338  N   LEU P 103      19.805 -40.779  47.368  1.00  0.00      PROA N
ATOM   1339  HN  LEU P 103      19.571 -40.830  46.401  1.00  0.00      PROA H
ATOM   1340  CA  LEU P 103      21.207 -41.027  47.674  1.00  0.00      PROA C
ATOM   1341  HA  LEU P 103      21.346 -41.122  48.741  1.00  0.00      PROA H
ATOM   1342  CB  LEU P 103      21.632 -42.305  46.862  1.00  0.00      PROA C
ATOM   1343  HB1 LEU P 103      22.722 -42.512  46.814  1.00  0.00      PROA H
ATOM   1344  HB2 LEU P 103      21.309 -42.075  45.824  1.00  0.00      PROA H
ATOM   1345  CG  LEU P 103      20.870 -43.561  47.298  1.00  0.00      PROA C
ATOM   1346  HG  LEU P 103      19.788 -43.362  47.454  1.00  0.00      PROA H
ATOM   1347  CD1 LEU P 103      20.862 -44.560  46.131  1.00  0.00      PROA C
ATOM   1348 HD11 LEU P 103      21.840 -45.063  45.970  1.00  0.00      PROA H
ATOM   1349 HD12 LEU P 103      20.481 -43.980  45.264  1.00  0.00      PROA H
ATOM   1350 HD13 LEU P 103      20.121 -45.377  46.263  1.00  0.00      PROA H
ATOM   1351  CD2 LEU P 103      21.425 -44.244  48.583  1.00  0.00      PROA C
ATOM   1352 HD21 LEU P 103      21.398 -43.533  49.436  1.00  0.00      PROA H
ATOM   1353 HD22 LEU P 103      22.425 -44.643  48.308  1.00  0.00      PROA H
ATOM   1354 HD23 LEU P 103      20.863 -45.156  48.877  1.00  0.00      PROA H
ATOM   1355  C   LEU P 103      22.185 -39.846  47.352  1.00  0.00      PROA C
ATOM   1356  O   LEU P 103      22.335 -39.458  46.240  1.00  0.00      PROA O
ATOM   1357  N   PRO P 104      22.934 -39.162  48.231  1.00  0.00      PROA N
ATOM   1358  CD  PRO P 104      22.910 -39.321  49.695  1.00  0.00      PROA C
ATOM   1359  HD1 PRO P 104      23.756 -39.950  50.045  1.00  0.00      PROA H
ATOM   1360  HD2 PRO P 104      21.941 -39.726  50.055  1.00  0.00      PROA H
ATOM   1361  CA  PRO P 104      23.463 -37.805  47.938  1.00  0.00      PROA C
ATOM   1362  HA  PRO P 104      22.665 -37.197  47.537  1.00  0.00      PROA H
ATOM   1363  CB  PRO P 104      23.985 -37.313  49.304  1.00  0.00      PROA C
ATOM   1364  HB1 PRO P 104      23.858 -36.215  49.413  1.00  0.00      PROA H
ATOM   1365  HB2 PRO P 104      25.014 -37.576  49.629  1.00  0.00      PROA H
ATOM   1366  CG  PRO P 104      23.035 -37.967  50.240  1.00  0.00      PROA C
ATOM   1367  HG1 PRO P 104      23.340 -37.920  51.308  1.00  0.00      PROA H
ATOM   1368  HG2 PRO P 104      22.069 -37.433  50.113  1.00  0.00      PROA H
ATOM   1369  C   PRO P 104      24.640 -37.636  46.995  1.00  0.00      PROA C
ATOM   1370  O   PRO P 104      25.132 -36.582  46.744  1.00  0.00      PROA O
ATOM   1371  N   TRP P 105      25.104 -38.761  46.381  1.00  0.00      PROA N
ATOM   1372  HN  TRP P 105      24.760 -39.634  46.717  1.00  0.00      PROA H
ATOM   1373  CA  TRP P 105      26.095 -38.857  45.296  1.00  0.00      PROA C
ATOM   1374  HA  TRP P 105      26.714 -37.974  45.242  1.00  0.00      PROA H
ATOM   1375  CB  TRP P 105      27.086 -39.957  45.768  1.00  0.00      PROA C
ATOM   1376  HB1 TRP P 105      27.466 -39.593  46.746  1.00  0.00      PROA H
ATOM   1377  HB2 TRP P 105      28.002 -39.920  45.141  1.00  0.00      PROA H
ATOM   1378  CG  TRP P 105      26.611 -41.380  45.894  1.00  0.00      PROA C
ATOM   1379  CD1 TRP P 105      26.640 -42.274  44.813  1.00  0.00      PROA C
ATOM   1380  HD1 TRP P 105      26.971 -42.031  43.814  1.00  0.00      PROA H
ATOM   1381  NE1 TRP P 105      26.063 -43.397  45.294  1.00  0.00      PROA N
ATOM   1382  HE1 TRP P 105      25.803 -44.110  44.681  1.00  0.00      PROA H
ATOM   1383  CE2 TRP P 105      25.736 -43.305  46.627  1.00  0.00      PROA C
ATOM   1384  CD2 TRP P 105      26.007 -41.979  46.998  1.00  0.00      PROA C
ATOM   1385  CE3 TRP P 105      25.618 -41.541  48.276  1.00  0.00      PROA C
ATOM   1386  HE3 TRP P 105      25.711 -40.543  48.678  1.00  0.00      PROA H
ATOM   1387  CZ3 TRP P 105      25.023 -42.404  49.150  1.00  0.00      PROA C
ATOM   1388  HZ3 TRP P 105      24.876 -42.160  50.191  1.00  0.00      PROA H
ATOM   1389  CZ2 TRP P 105      25.229 -44.249  47.516  1.00  0.00      PROA C
ATOM   1390  HZ2 TRP P 105      25.079 -45.295  47.294  1.00  0.00      PROA H
ATOM   1391  CH2 TRP P 105      24.826 -43.684  48.795  1.00  0.00      PROA C
ATOM   1392  HH2 TRP P 105      24.400 -44.295  49.578  1.00  0.00      PROA H
ATOM   1393  C   TRP P 105      25.592 -39.127  43.881  1.00  0.00      PROA C
ATOM   1394  O   TRP P 105      26.420 -39.090  42.920  1.00  0.00      PROA O
ATOM   1395  N   ILE P 106      24.261 -39.306  43.708  1.00  0.00      PROA N
ATOM   1396  HN  ILE P 106      23.708 -39.403  44.532  1.00  0.00      PROA H
ATOM   1397  CA  ILE P 106      23.645 -39.507  42.387  1.00  0.00      PROA C
ATOM   1398  HA  ILE P 106      24.042 -40.364  41.863  1.00  0.00      PROA H
ATOM   1399  CB  ILE P 106      22.186 -39.879  42.487  1.00  0.00      PROA C
ATOM   1400  HB  ILE P 106      21.659 -39.019  42.954  1.00  0.00      PROA H
ATOM   1401  CG2 ILE P 106      21.486 -40.176  41.117  1.00  0.00      PROA C
ATOM   1402 HG21 ILE P 106      22.040 -40.841  40.419  1.00  0.00      PROA H
ATOM   1403 HG22 ILE P 106      21.412 -39.226  40.545  1.00  0.00      PROA H
ATOM   1404 HG23 ILE P 106      20.436 -40.497  41.283  1.00  0.00      PROA H
ATOM   1405  CG1 ILE P 106      22.021 -41.229  43.320  1.00  0.00      PROA C
ATOM   1406 HG11 ILE P 106      20.976 -41.410  43.652  1.00  0.00      PROA H
ATOM   1407 HG12 ILE P 106      22.571 -41.150  44.282  1.00  0.00      PROA H
ATOM   1408  CD  ILE P 106      22.389 -42.486  42.522  1.00  0.00      PROA C
ATOM   1409  HD1 ILE P 106      22.366 -43.373  43.191  1.00  0.00      PROA H
ATOM   1410  HD2 ILE P 106      23.457 -42.372  42.240  1.00  0.00      PROA H
ATOM   1411  HD3 ILE P 106      21.830 -42.701  41.587  1.00  0.00      PROA H
ATOM   1412  C   ILE P 106      23.744 -38.228  41.454  1.00  0.00      PROA C
ATOM   1413  O   ILE P 106      22.985 -37.271  41.608  1.00  0.00      PROA O
ATOM   1414  N   LYS P 107      24.575 -38.272  40.413  1.00  0.00      PROA N
ATOM   1415  HN  LYS P 107      25.229 -39.011  40.269  1.00  0.00      PROA H
ATOM   1416  CA  LYS P 107      24.719 -37.113  39.537  1.00  0.00      PROA C
ATOM   1417  HA  LYS P 107      24.566 -36.118  39.928  1.00  0.00      PROA H
ATOM   1418  CB  LYS P 107      26.140 -37.072  38.935  1.00  0.00      PROA C
ATOM   1419  HB1 LYS P 107      26.542 -37.916  38.335  1.00  0.00      PROA H
ATOM   1420  HB2 LYS P 107      26.868 -36.795  39.727  1.00  0.00      PROA H
ATOM   1421  CG  LYS P 107      26.139 -35.860  37.920  1.00  0.00      PROA C
ATOM   1422  HG1 LYS P 107      25.806 -34.955  38.472  1.00  0.00      PROA H
ATOM   1423  HG2 LYS P 107      25.497 -36.028  37.029  1.00  0.00      PROA H
ATOM   1424  CD  LYS P 107      27.519 -35.563  37.323  1.00  0.00      PROA C
ATOM   1425  HD1 LYS P 107      27.800 -36.439  36.700  1.00  0.00      PROA H
ATOM   1426  HD2 LYS P 107      28.219 -35.263  38.132  1.00  0.00      PROA H
ATOM   1427  CE  LYS P 107      27.516 -34.347  36.408  1.00  0.00      PROA C
ATOM   1428  HE1 LYS P 107      26.983 -33.577  37.006  1.00  0.00      PROA H
ATOM   1429  HE2 LYS P 107      26.856 -34.487  35.526  1.00  0.00      PROA H
ATOM   1430  NZ  LYS P 107      28.876 -33.916  35.935  1.00  0.00      PROA N
ATOM   1431  HZ1 LYS P 107      29.262 -34.528  35.188  1.00  0.00      PROA H
ATOM   1432  HZ2 LYS P 107      29.586 -33.868  36.693  1.00  0.00      PROA H
ATOM   1433  HZ3 LYS P 107      28.766 -32.956  35.552  1.00  0.00      PROA H
ATOM   1434  C   LYS P 107      23.710 -37.229  38.405  1.00  0.00      PROA C
ATOM   1435  O   LYS P 107      22.901 -36.343  38.139  1.00  0.00      PROA O
ATOM   1436  N   GLN P 108      23.447 -38.438  37.907  1.00  0.00      PROA N
ATOM   1437  HN  GLN P 108      24.045 -39.204  38.131  1.00  0.00      PROA H
ATOM   1438  CA  GLN P 108      22.468 -38.765  36.901  1.00  0.00      PROA C
ATOM   1439  HA  GLN P 108      21.659 -38.059  37.021  1.00  0.00      PROA H
ATOM   1440  CB  GLN P 108      23.015 -38.648  35.507  1.00  0.00      PROA C
ATOM   1441  HB1 GLN P 108      22.173 -38.845  34.810  1.00  0.00      PROA H
ATOM   1442  HB2 GLN P 108      23.902 -39.250  35.216  1.00  0.00      PROA H
ATOM   1443  CG  GLN P 108      23.452 -37.158  35.157  1.00  0.00      PROA C
ATOM   1444  HG1 GLN P 108      24.511 -37.040  35.471  1.00  0.00      PROA H
ATOM   1445  HG2 GLN P 108      22.635 -36.510  35.540  1.00  0.00      PROA H
ATOM   1446  CD  GLN P 108      23.454 -37.024  33.627  1.00  0.00      PROA C
ATOM   1447  OE1 GLN P 108      23.920 -37.909  32.884  1.00  0.00      PROA O
ATOM   1448  NE2 GLN P 108      22.910 -35.950  33.062  1.00  0.00      PROA N
ATOM   1449 HE21 GLN P 108      22.444 -35.343  33.706  1.00  0.00      PROA H
ATOM   1450 HE22 GLN P 108      23.157 -35.652  32.140  1.00  0.00      PROA H
ATOM   1451  C   GLN P 108      22.031 -40.170  37.133  1.00  0.00      PROA C
ATOM   1452  O   GLN P 108      22.729 -40.931  37.798  1.00  0.00      PROA O
ATOM   1453  N   VAL P 109      20.836 -40.563  36.640  1.00  0.00      PROA N
ATOM   1454  HN  VAL P 109      20.156 -39.908  36.320  1.00  0.00      PROA H
ATOM   1455  CA  VAL P 109      20.360 -41.911  36.750  1.00  0.00      PROA C
ATOM   1456  HA  VAL P 109      21.206 -42.524  36.472  1.00  0.00      PROA H
ATOM   1457  CB  VAL P 109      19.796 -42.238  38.132  1.00  0.00      PROA C
ATOM   1458  HB  VAL P 109      20.677 -42.308  38.806  1.00  0.00      PROA H
ATOM   1459  CG1 VAL P 109      18.883 -41.103  38.666  1.00  0.00      PROA C
ATOM   1460 HG11 VAL P 109      19.449 -40.176  38.899  1.00  0.00      PROA H
ATOM   1461 HG12 VAL P 109      18.384 -41.462  39.591  1.00  0.00      PROA H
ATOM   1462 HG13 VAL P 109      18.044 -40.915  37.963  1.00  0.00      PROA H
ATOM   1463  CG2 VAL P 109      19.090 -43.644  38.195  1.00  0.00      PROA C
ATOM   1464 HG21 VAL P 109      18.220 -43.703  37.507  1.00  0.00      PROA H
ATOM   1465 HG22 VAL P 109      18.841 -43.865  39.255  1.00  0.00      PROA H
ATOM   1466 HG23 VAL P 109      19.709 -44.515  37.890  1.00  0.00      PROA H
ATOM   1467  C   VAL P 109      19.375 -42.226  35.595  1.00  0.00      PROA C
ATOM   1468  O   VAL P 109      18.484 -41.492  35.211  1.00  0.00      PROA O
ATOM   1469  N   SER P 110      19.433 -43.442  35.077  1.00  0.00      PROA N
ATOM   1470  HN  SER P 110      20.151 -44.122  35.196  1.00  0.00      PROA H
ATOM   1471  CA  SER P 110      18.490 -43.994  34.137  1.00  0.00      PROA C
ATOM   1472  HA  SER P 110      17.703 -43.291  33.905  1.00  0.00      PROA H
ATOM   1473  CB  SER P 110      19.198 -44.357  32.827  1.00  0.00      PROA C
ATOM   1474  HB1 SER P 110      20.093 -44.977  33.046  1.00  0.00      PROA H
ATOM   1475  HB2 SER P 110      19.642 -43.404  32.467  1.00  0.00      PROA H
ATOM   1476  OG  SER P 110      18.308 -44.997  31.887  1.00  0.00      PROA O
ATOM   1477  HG1 SER P 110      18.866 -45.531  31.317  1.00  0.00      PROA H
ATOM   1478  C   SER P 110      17.866 -45.265  34.706  1.00  0.00      PROA C
ATOM   1479  O   SER P 110      18.621 -46.154  34.995  1.00  0.00      PROA O
ATOM   1480  N   VAL P 111      16.467 -45.360  34.615  1.00  0.00      PROA N
ATOM   1481  HN  VAL P 111      15.855 -44.656  34.264  1.00  0.00      PROA H
ATOM   1482  CA  VAL P 111      15.785 -46.569  35.057  1.00  0.00      PROA C
ATOM   1483  HA  VAL P 111      16.579 -47.257  35.309  1.00  0.00      PROA H
ATOM   1484  CB  VAL P 111      14.863 -46.198  36.253  1.00  0.00      PROA C
ATOM   1485  HB  VAL P 111      14.247 -45.301  36.030  1.00  0.00      PROA H
ATOM   1486  CG1 VAL P 111      13.965 -47.359  36.722  1.00  0.00      PROA C
ATOM   1487 HG11 VAL P 111      14.558 -48.158  37.217  1.00  0.00      PROA H
ATOM   1488 HG12 VAL P 111      13.439 -47.821  35.860  1.00  0.00      PROA H
ATOM   1489 HG13 VAL P 111      13.260 -47.046  37.521  1.00  0.00      PROA H
ATOM   1490  CG2 VAL P 111      15.679 -45.628  37.468  1.00  0.00      PROA C
ATOM   1491 HG21 VAL P 111      15.015 -45.117  38.197  1.00  0.00      PROA H
ATOM   1492 HG22 VAL P 111      16.459 -44.894  37.172  1.00  0.00      PROA H
ATOM   1493 HG23 VAL P 111      16.204 -46.533  37.844  1.00  0.00      PROA H
ATOM   1494  C   VAL P 111      14.933 -47.088  33.929  1.00  0.00      PROA C
ATOM   1495  O   VAL P 111      14.126 -46.349  33.385  1.00  0.00      PROA O
ATOM   1496  N   ARG P 112      15.107 -48.381  33.541  1.00  0.00      PROA N
ATOM   1497  HN  ARG P 112      15.888 -48.809  33.989  1.00  0.00      PROA H
ATOM   1498  CA  ARG P 112      14.504 -48.929  32.365  1.00  0.00      PROA C
ATOM   1499  HA  ARG P 112      13.918 -48.150  31.900  1.00  0.00      PROA H
ATOM   1500  CB  ARG P 112      15.572 -49.360  31.317  1.00  0.00      PROA C
ATOM   1501  HB1 ARG P 112      15.220 -50.239  30.737  1.00  0.00      PROA H
ATOM   1502  HB2 ARG P 112      16.321 -49.941  31.897  1.00  0.00      PROA H
ATOM   1503  CG  ARG P 112      16.379 -48.244  30.520  1.00  0.00      PROA C
ATOM   1504  HG1 ARG P 112      17.072 -48.801  29.854  1.00  0.00      PROA H
ATOM   1505  HG2 ARG P 112      16.830 -47.486  31.196  1.00  0.00      PROA H
ATOM   1506  CD  ARG P 112      15.461 -47.301  29.738  1.00  0.00      PROA C
ATOM   1507  HD1 ARG P 112      14.886 -46.644  30.425  1.00  0.00      PROA H
ATOM   1508  HD2 ARG P 112      14.782 -47.831  29.037  1.00  0.00      PROA H
ATOM   1509  NE  ARG P 112      16.399 -46.417  28.901  1.00  0.00      PROA N
ATOM   1510  HE  ARG P 112      17.344 -46.639  28.660  1.00  0.00      PROA H
ATOM   1511  CZ  ARG P 112      15.873 -45.587  27.992  1.00  0.00      PROA C
ATOM   1512  NH1 ARG P 112      14.551 -45.339  27.857  1.00  0.00      PROA N
ATOM   1513 HH11 ARG P 112      13.946 -45.735  28.548  1.00  0.00      PROA H
ATOM   1514 HH12 ARG P 112      14.253 -44.564  27.302  1.00  0.00      PROA H
ATOM   1515  NH2 ARG P 112      16.679 -45.038  27.134  1.00  0.00      PROA N
ATOM   1516 HH21 ARG P 112      17.672 -45.154  27.136  1.00  0.00      PROA H
ATOM   1517 HH22 ARG P 112      16.248 -44.531  26.387  1.00  0.00      PROA H
ATOM   1518  C   ARG P 112      13.552 -50.061  32.739  1.00  0.00      PROA C
ATOM   1519  O   ARG P 112      13.901 -51.090  33.341  1.00  0.00      PROA O
ATOM   1520  N   LYS P 113      12.294 -49.913  32.307  1.00  0.00      PROA N
ATOM   1521  HN  LYS P 113      11.975 -49.113  31.804  1.00  0.00      PROA H
ATOM   1522  CA  LYS P 113      11.286 -50.944  32.365  1.00  0.00      PROA C
ATOM   1523  HA  LYS P 113      11.393 -51.296  33.381  1.00  0.00      PROA H
ATOM   1524  CB  LYS P 113       9.836 -50.434  32.027  1.00  0.00      PROA C
ATOM   1525  HB1 LYS P 113       9.180 -51.330  32.000  1.00  0.00      PROA H
ATOM   1526  HB2 LYS P 113       9.896 -50.065  30.981  1.00  0.00      PROA H
ATOM   1527  CG  LYS P 113       9.356 -49.310  32.979  1.00  0.00      PROA C
ATOM   1528  HG1 LYS P 113      10.001 -48.429  32.775  1.00  0.00      PROA H
ATOM   1529  HG2 LYS P 113       9.602 -49.510  34.044  1.00  0.00      PROA H
ATOM   1530  CD  LYS P 113       7.860 -48.920  32.845  1.00  0.00      PROA C
ATOM   1531  HD1 LYS P 113       7.598 -48.319  33.743  1.00  0.00      PROA H
ATOM   1532  HD2 LYS P 113       7.325 -49.891  32.916  1.00  0.00      PROA H
ATOM   1533  CE  LYS P 113       7.624 -48.196  31.523  1.00  0.00      PROA C
ATOM   1534  HE1 LYS P 113       8.051 -48.702  30.630  1.00  0.00      PROA H
ATOM   1535  HE2 LYS P 113       8.211 -47.288  31.777  1.00  0.00      PROA H
ATOM   1536  NZ  LYS P 113       6.204 -47.957  31.221  1.00  0.00      PROA N
ATOM   1537  HZ1 LYS P 113       5.614 -48.799  31.377  1.00  0.00      PROA H
ATOM   1538  HZ2 LYS P 113       6.125 -47.663  30.226  1.00  0.00      PROA H
ATOM   1539  HZ3 LYS P 113       5.913 -47.158  31.819  1.00  0.00      PROA H
ATOM   1540  C   LYS P 113      11.618 -52.187  31.532  1.00  0.00      PROA C
ATOM   1541  O   LYS P 113      12.151 -51.986  30.430  1.00  0.00      PROA O
ATOM   1542  N   GLN P 114      11.387 -53.365  32.075  1.00  0.00      PROA N
ATOM   1543  HN  GLN P 114      11.159 -53.451  33.042  1.00  0.00      PROA H
ATOM   1544  CA  GLN P 114      11.705 -54.593  31.425  1.00  0.00      PROA C
ATOM   1545  HA  GLN P 114      11.690 -54.489  30.350  1.00  0.00      PROA H
ATOM   1546  CB  GLN P 114      13.028 -55.240  32.005  1.00  0.00      PROA C
ATOM   1547  HB1 GLN P 114      13.188 -56.088  31.305  1.00  0.00      PROA H
ATOM   1548  HB2 GLN P 114      12.854 -55.699  33.002  1.00  0.00      PROA H
ATOM   1549  CG  GLN P 114      14.234 -54.363  32.226  1.00  0.00      PROA C
ATOM   1550  HG1 GLN P 114      14.917 -54.943  32.883  1.00  0.00      PROA H
ATOM   1551  HG2 GLN P 114      13.988 -53.427  32.771  1.00  0.00      PROA H
ATOM   1552  CD  GLN P 114      15.012 -54.028  30.897  1.00  0.00      PROA C
ATOM   1553  OE1 GLN P 114      16.245 -54.086  30.999  1.00  0.00      PROA O
ATOM   1554  NE2 GLN P 114      14.322 -53.427  29.940  1.00  0.00      PROA N
ATOM   1555 HE21 GLN P 114      14.832 -52.920  29.244  1.00  0.00      PROA H
ATOM   1556 HE22 GLN P 114      13.439 -53.024  30.183  1.00  0.00      PROA H
ATOM   1557  C   GLN P 114      10.537 -55.592  31.759  1.00  0.00      PROA C
ATOM   1558  O   GLN P 114      10.024 -55.643  32.844  1.00  0.00      PROA O
ATOM   1559  N   TRP P 115      10.094 -56.285  30.728  1.00  0.00      PROA N
ATOM   1560  HN  TRP P 115      10.654 -56.206  29.907  1.00  0.00      PROA H
ATOM   1561  CA  TRP P 115       8.938 -57.039  30.759  1.00  0.00      PROA C
ATOM   1562  HA  TRP P 115       8.322 -56.649  31.556  1.00  0.00      PROA H
ATOM   1563  CB  TRP P 115       8.161 -56.959  29.390  1.00  0.00      PROA C
ATOM   1564  HB1 TRP P 115       8.743 -57.551  28.652  1.00  0.00      PROA H
ATOM   1565  HB2 TRP P 115       8.260 -55.884  29.125  1.00  0.00      PROA H
ATOM   1566  CG  TRP P 115       6.736 -57.421  29.503  1.00  0.00      PROA C
ATOM   1567  CD1 TRP P 115       5.909 -56.751  30.257  1.00  0.00      PROA C
ATOM   1568  HD1 TRP P 115       6.051 -55.820  30.785  1.00  0.00      PROA H
ATOM   1569  NE1 TRP P 115       4.779 -57.606  30.525  1.00  0.00      PROA N
ATOM   1570  HE1 TRP P 115       3.993 -57.472  31.088  1.00  0.00      PROA H
ATOM   1571  CE2 TRP P 115       4.872 -58.697  29.763  1.00  0.00      PROA C
ATOM   1572  CD2 TRP P 115       6.122 -58.639  29.114  1.00  0.00      PROA C
ATOM   1573  CE3 TRP P 115       6.582 -59.675  28.329  1.00  0.00      PROA C
ATOM   1574  HE3 TRP P 115       7.601 -59.575  27.985  1.00  0.00      PROA H
ATOM   1575  CZ3 TRP P 115       5.849 -60.858  28.308  1.00  0.00      PROA C
ATOM   1576  HZ3 TRP P 115       6.086 -61.691  27.662  1.00  0.00      PROA H
ATOM   1577  CZ2 TRP P 115       4.017 -59.819  29.673  1.00  0.00      PROA C
ATOM   1578  HZ2 TRP P 115       3.034 -59.872  30.117  1.00  0.00      PROA H
ATOM   1579  CH2 TRP P 115       4.588 -60.942  29.014  1.00  0.00      PROA C
ATOM   1580  HH2 TRP P 115       3.955 -61.807  28.876  1.00  0.00      PROA H
ATOM   1581  C   TRP P 115       9.358 -58.502  30.950  1.00  0.00      PROA C
ATOM   1582  O   TRP P 115      10.326 -58.982  30.328  1.00  0.00      PROA O
ATOM   1583  N   PRO P 116       8.759 -59.291  31.816  1.00  0.00      PROA N
ATOM   1584  CD  PRO P 116       8.787 -60.746  31.639  1.00  0.00      PROA C
ATOM   1585  HD1 PRO P 116       9.542 -61.229  32.296  1.00  0.00      PROA H
ATOM   1586  HD2 PRO P 116       8.993 -61.022  30.583  1.00  0.00      PROA H
ATOM   1587  CA  PRO P 116       7.636 -58.931  32.607  1.00  0.00      PROA C
ATOM   1588  HA  PRO P 116       6.912 -58.476  31.947  1.00  0.00      PROA H
ATOM   1589  CB  PRO P 116       7.115 -60.194  33.246  1.00  0.00      PROA C
ATOM   1590  HB1 PRO P 116       6.025 -60.244  33.451  1.00  0.00      PROA H
ATOM   1591  HB2 PRO P 116       7.608 -60.511  34.190  1.00  0.00      PROA H
ATOM   1592  CG  PRO P 116       7.399 -61.225  32.126  1.00  0.00      PROA C
ATOM   1593  HG1 PRO P 116       7.344 -62.235  32.587  1.00  0.00      PROA H
ATOM   1594  HG2 PRO P 116       6.686 -60.951  31.319  1.00  0.00      PROA H
ATOM   1595  C   PRO P 116       7.895 -57.938  33.744  1.00  0.00      PROA C
ATOM   1596  O   PRO P 116       7.226 -56.903  33.706  1.00  0.00      PROA O
ATOM   1597  N   ASP P 117       8.831 -58.267  34.676  1.00  0.00      PROA N
ATOM   1598  HN  ASP P 117       9.505 -58.999  34.611  1.00  0.00      PROA H
ATOM   1599  CA  ASP P 117       8.796 -57.753  36.073  1.00  0.00      PROA C
ATOM   1600  HA  ASP P 117       8.110 -56.922  36.139  1.00  0.00      PROA H
ATOM   1601  CB  ASP P 117       8.289 -58.869  37.004  1.00  0.00      PROA C
ATOM   1602  HB1 ASP P 117       7.198 -58.976  36.824  1.00  0.00      PROA H
ATOM   1603  HB2 ASP P 117       8.429 -58.635  38.081  1.00  0.00      PROA H
ATOM   1604  CG  ASP P 117       9.023 -60.216  36.860  1.00  0.00      PROA C
ATOM   1605  OD1 ASP P 117       8.597 -61.260  37.417  1.00  0.00      PROA O
ATOM   1606  OD2 ASP P 117      10.071 -60.222  36.117  1.00  0.00      PROA O
ATOM   1607  C   ASP P 117      10.154 -57.242  36.550  1.00  0.00      PROA C
ATOM   1608  O   ASP P 117      10.501 -57.402  37.755  1.00  0.00      PROA O
ATOM   1609  N   GLU P 118      10.969 -56.734  35.547  1.00  0.00      PROA N
ATOM   1610  HN  GLU P 118      10.612 -56.375  34.688  1.00  0.00      PROA H
ATOM   1611  CA  GLU P 118      12.383 -56.484  35.894  1.00  0.00      PROA C
ATOM   1612  HA  GLU P 118      12.602 -56.610  36.944  1.00  0.00      PROA H
ATOM   1613  CB  GLU P 118      13.379 -57.350  35.085  1.00  0.00      PROA C
ATOM   1614  HB1 GLU P 118      13.129 -57.441  34.006  1.00  0.00      PROA H
ATOM   1615  HB2 GLU P 118      13.059 -58.363  35.409  1.00  0.00      PROA H
ATOM   1616  CG  GLU P 118      14.954 -57.081  35.239  1.00  0.00      PROA C
ATOM   1617  HG1 GLU P 118      15.303 -57.129  36.293  1.00  0.00      PROA H
ATOM   1618  HG2 GLU P 118      15.126 -56.055  34.850  1.00  0.00      PROA H
ATOM   1619  CD  GLU P 118      15.688 -58.000  34.374  1.00  0.00      PROA C
ATOM   1620  OE1 GLU P 118      15.540 -59.245  34.455  1.00  0.00      PROA O
ATOM   1621  OE2 GLU P 118      16.488 -57.526  33.484  1.00  0.00      PROA O
ATOM   1622  C   GLU P 118      12.594 -54.985  35.630  1.00  0.00      PROA C
ATOM   1623  O   GLU P 118      12.037 -54.356  34.736  1.00  0.00      PROA O
ATOM   1624  N   LEU P 119      13.648 -54.435  36.331  1.00  0.00      PROA N
ATOM   1625  HN  LEU P 119      13.968 -55.081  37.019  1.00  0.00      PROA H
ATOM   1626  CA  LEU P 119      14.017 -53.061  36.238  1.00  0.00      PROA C
ATOM   1627  HA  LEU P 119      13.741 -52.692  35.262  1.00  0.00      PROA H
ATOM   1628  CB  LEU P 119      13.590 -52.314  37.483  1.00  0.00      PROA C
ATOM   1629  HB1 LEU P 119      14.214 -51.415  37.675  1.00  0.00      PROA H
ATOM   1630  HB2 LEU P 119      13.577 -52.927  38.409  1.00  0.00      PROA H
ATOM   1631  CG  LEU P 119      12.041 -51.908  37.554  1.00  0.00      PROA C
ATOM   1632  HG  LEU P 119      11.430 -52.746  37.157  1.00  0.00      PROA H
ATOM   1633  CD1 LEU P 119      11.535 -51.524  38.985  1.00  0.00      PROA C
ATOM   1634 HD11 LEU P 119      10.528 -51.057  38.950  1.00  0.00      PROA H
ATOM   1635 HD12 LEU P 119      12.228 -50.782  39.437  1.00  0.00      PROA H
ATOM   1636 HD13 LEU P 119      11.440 -52.415  39.641  1.00  0.00      PROA H
ATOM   1637  CD2 LEU P 119      11.809 -50.687  36.656  1.00  0.00      PROA C
ATOM   1638 HD21 LEU P 119      10.717 -50.593  36.475  1.00  0.00      PROA H
ATOM   1639 HD22 LEU P 119      12.292 -50.805  35.662  1.00  0.00      PROA H
ATOM   1640 HD23 LEU P 119      12.208 -49.748  37.097  1.00  0.00      PROA H
ATOM   1641  C   LEU P 119      15.505 -53.145  36.164  1.00  0.00      PROA C
ATOM   1642  O   LEU P 119      16.160 -53.981  36.801  1.00  0.00      PROA O
ATOM   1643  N   LYS P 120      15.981 -52.322  35.296  1.00  0.00      PROA N
ATOM   1644  HN  LYS P 120      15.431 -51.683  34.764  1.00  0.00      PROA H
ATOM   1645  CA  LYS P 120      17.338 -52.229  35.089  1.00  0.00      PROA C
ATOM   1646  HA  LYS P 120      17.893 -52.931  35.694  1.00  0.00      PROA H
ATOM   1647  CB  LYS P 120      17.414 -52.570  33.634  1.00  0.00      PROA C
ATOM   1648  HB1 LYS P 120      17.104 -51.641  33.109  1.00  0.00      PROA H
ATOM   1649  HB2 LYS P 120      16.698 -53.343  33.284  1.00  0.00      PROA H
ATOM   1650  CG  LYS P 120      18.803 -52.863  33.180  1.00  0.00      PROA C
ATOM   1651  HG1 LYS P 120      19.481 -52.045  33.503  1.00  0.00      PROA H
ATOM   1652  HG2 LYS P 120      18.832 -53.036  32.083  1.00  0.00      PROA H
ATOM   1653  CD  LYS P 120      19.443 -54.136  33.814  1.00  0.00      PROA C
ATOM   1654  HD1 LYS P 120      19.725 -53.819  34.841  1.00  0.00      PROA H
ATOM   1655  HD2 LYS P 120      20.322 -54.465  33.219  1.00  0.00      PROA H
ATOM   1656  CE  LYS P 120      18.701 -55.424  33.853  1.00  0.00      PROA C
ATOM   1657  HE1 LYS P 120      17.762 -55.303  34.433  1.00  0.00      PROA H
ATOM   1658  HE2 LYS P 120      19.271 -56.287  34.257  1.00  0.00      PROA H
ATOM   1659  NZ  LYS P 120      18.359 -55.829  32.445  1.00  0.00      PROA N
ATOM   1660  HZ1 LYS P 120      17.862 -56.741  32.381  1.00  0.00      PROA H
ATOM   1661  HZ2 LYS P 120      19.215 -55.908  31.860  1.00  0.00      PROA H
ATOM   1662  HZ3 LYS P 120      17.859 -55.004  32.055  1.00  0.00      PROA H
ATOM   1663  C   LYS P 120      17.728 -50.775  35.399  1.00  0.00      PROA C
ATOM   1664  O   LYS P 120      17.060 -49.869  34.974  1.00  0.00      PROA O
ATOM   1665  N   ILE P 121      18.796 -50.698  36.280  1.00  0.00      PROA N
ATOM   1666  HN  ILE P 121      19.337 -51.459  36.630  1.00  0.00      PROA H
ATOM   1667  CA  ILE P 121      19.253 -49.429  36.858  1.00  0.00      PROA C
ATOM   1668  HA  ILE P 121      18.672 -48.652  36.385  1.00  0.00      PROA H
ATOM   1669  CB  ILE P 121      18.928 -49.280  38.378  1.00  0.00      PROA C
ATOM   1670  HB  ILE P 121      19.517 -50.042  38.931  1.00  0.00      PROA H
ATOM   1671  CG2 ILE P 121      19.250 -47.811  38.801  1.00  0.00      PROA C
ATOM   1672 HG21 ILE P 121      18.583 -47.175  38.180  1.00  0.00      PROA H
ATOM   1673 HG22 ILE P 121      20.352 -47.792  38.659  1.00  0.00      PROA H
ATOM   1674 HG23 ILE P 121      19.110 -47.641  39.890  1.00  0.00      PROA H
ATOM   1675  CG1 ILE P 121      17.451 -49.614  38.631  1.00  0.00      PROA C
ATOM   1676 HG11 ILE P 121      16.805 -49.491  37.736  1.00  0.00      PROA H
ATOM   1677 HG12 ILE P 121      16.948 -49.031  39.432  1.00  0.00      PROA H
ATOM   1678  CD  ILE P 121      17.201 -51.129  39.077  1.00  0.00      PROA C
ATOM   1679  HD1 ILE P 121      17.813 -51.386  39.968  1.00  0.00      PROA H
ATOM   1680  HD2 ILE P 121      17.353 -51.863  38.257  1.00  0.00      PROA H
ATOM   1681  HD3 ILE P 121      16.131 -51.166  39.374  1.00  0.00      PROA H
ATOM   1682  C   ILE P 121      20.666 -49.140  36.484  1.00  0.00      PROA C
ATOM   1683  O   ILE P 121      21.588 -49.925  36.736  1.00  0.00      PROA O
ATOM   1684  N   HSD P 122      20.947 -47.989  35.810  1.00  0.00      PROA N
ATOM   1685  HN  HSD P 122      20.188 -47.358  35.670  1.00  0.00      PROA H
ATOM   1686  CA  HSD P 122      22.219 -47.537  35.384  1.00  0.00      PROA C
ATOM   1687  HA  HSD P 122      22.936 -48.014  36.037  1.00  0.00      PROA H
ATOM   1688  CB  HSD P 122      22.357 -47.885  33.877  1.00  0.00      PROA C
ATOM   1689  HB1 HSD P 122      21.600 -47.312  33.301  1.00  0.00      PROA H
ATOM   1690  HB2 HSD P 122      22.077 -48.897  33.513  1.00  0.00      PROA H
ATOM   1691  ND1 HSD P 122      24.112 -46.702  32.462  1.00  0.00      PROA N
ATOM   1692  HD1 HSD P 122      23.550 -45.907  32.233  1.00  0.00      PROA H
ATOM   1693  CG  HSD P 122      23.690 -47.753  33.273  1.00  0.00      PROA C
ATOM   1694  CE1 HSD P 122      25.228 -47.113  31.827  1.00  0.00      PROA C
ATOM   1695  HE1 HSD P 122      25.815 -46.369  31.289  1.00  0.00      PROA H
ATOM   1696  NE2 HSD P 122      25.565 -48.346  32.193  1.00  0.00      PROA N
ATOM   1697  CD2 HSD P 122      24.546 -48.754  33.045  1.00  0.00      PROA C
ATOM   1698  HD2 HSD P 122      24.385 -49.727  33.492  1.00  0.00      PROA H
ATOM   1699  C   HSD P 122      22.430 -46.017  35.522  1.00  0.00      PROA C
ATOM   1700  O   HSD P 122      21.470 -45.190  35.311  1.00  0.00      PROA O
ATOM   1701  N   LEU P 123      23.615 -45.483  35.958  1.00  0.00      PROA N
ATOM   1702  HN  LEU P 123      24.417 -46.044  36.148  1.00  0.00      PROA H
ATOM   1703  CA  LEU P 123      23.759 -44.152  36.576  1.00  0.00      PROA C
ATOM   1704  HA  LEU P 123      23.191 -43.383  36.072  1.00  0.00      PROA H
ATOM   1705  CB  LEU P 123      23.309 -44.127  38.040  1.00  0.00      PROA C
ATOM   1706  HB1 LEU P 123      22.201 -44.158  37.963  1.00  0.00      PROA H
ATOM   1707  HB2 LEU P 123      23.389 -43.160  38.581  1.00  0.00      PROA H
ATOM   1708  CG  LEU P 123      23.721 -45.283  38.953  1.00  0.00      PROA C
ATOM   1709  HG  LEU P 123      24.097 -46.134  38.346  1.00  0.00      PROA H
ATOM   1710  CD1 LEU P 123      24.855 -44.850  39.910  1.00  0.00      PROA C
ATOM   1711 HD11 LEU P 123      25.176 -45.663  40.595  1.00  0.00      PROA H
ATOM   1712 HD12 LEU P 123      24.564 -43.939  40.477  1.00  0.00      PROA H
ATOM   1713 HD13 LEU P 123      25.713 -44.558  39.267  1.00  0.00      PROA H
ATOM   1714  CD2 LEU P 123      22.553 -45.854  39.720  1.00  0.00      PROA C
ATOM   1715 HD21 LEU P 123      21.850 -46.287  38.976  1.00  0.00      PROA H
ATOM   1716 HD22 LEU P 123      21.961 -45.068  40.235  1.00  0.00      PROA H
ATOM   1717 HD23 LEU P 123      22.901 -46.680  40.378  1.00  0.00      PROA H
ATOM   1718  C   LEU P 123      25.092 -43.544  36.465  1.00  0.00      PROA C
ATOM   1719  O   LEU P 123      26.085 -44.224  36.075  1.00  0.00      PROA O
ATOM   1720  N   VAL P 124      25.193 -42.247  36.868  1.00  0.00      PROA N
ATOM   1721  HN  VAL P 124      24.535 -41.751  37.429  1.00  0.00      PROA H
ATOM   1722  CA  VAL P 124      26.545 -41.620  36.941  1.00  0.00      PROA C
ATOM   1723  HA  VAL P 124      27.276 -42.394  36.757  1.00  0.00      PROA H
ATOM   1724  CB  VAL P 124      26.677 -40.372  35.986  1.00  0.00      PROA C
ATOM   1725  HB  VAL P 124      26.048 -39.547  36.383  1.00  0.00      PROA H
ATOM   1726  CG1 VAL P 124      28.122 -39.821  35.920  1.00  0.00      PROA C
ATOM   1727 HG11 VAL P 124      28.192 -38.943  35.243  1.00  0.00      PROA H
ATOM   1728 HG12 VAL P 124      28.730 -40.638  35.476  1.00  0.00      PROA H
ATOM   1729 HG13 VAL P 124      28.592 -39.482  36.868  1.00  0.00      PROA H
ATOM   1730  CG2 VAL P 124      26.189 -40.734  34.587  1.00  0.00      PROA C
ATOM   1731 HG21 VAL P 124      26.707 -41.624  34.171  1.00  0.00      PROA H
ATOM   1732 HG22 VAL P 124      26.315 -39.876  33.893  1.00  0.00      PROA H
ATOM   1733 HG23 VAL P 124      25.110 -40.988  34.522  1.00  0.00      PROA H
ATOM   1734  C   VAL P 124      26.713 -41.125  38.346  1.00  0.00      PROA C
ATOM   1735  O   VAL P 124      25.773 -40.612  38.969  1.00  0.00      PROA O
ATOM   1736  N   GLU P 125      27.899 -41.315  38.870  1.00  0.00      PROA N
ATOM   1737  HN  GLU P 125      28.518 -41.831  38.283  1.00  0.00      PROA H
ATOM   1738  CA  GLU P 125      28.406 -40.933  40.211  1.00  0.00      PROA C
ATOM   1739  HA  GLU P 125      27.591 -40.589  40.830  1.00  0.00      PROA H
ATOM   1740  CB  GLU P 125      29.207 -42.068  40.839  1.00  0.00      PROA C
ATOM   1741  HB1 GLU P 125      29.620 -41.739  41.817  1.00  0.00      PROA H
ATOM   1742  HB2 GLU P 125      30.127 -42.417  40.324  1.00  0.00      PROA H
ATOM   1743  CG  GLU P 125      28.391 -43.297  41.163  1.00  0.00      PROA C
ATOM   1744  HG1 GLU P 125      28.129 -43.735  40.176  1.00  0.00      PROA H
ATOM   1745  HG2 GLU P 125      27.421 -43.076  41.657  1.00  0.00      PROA H
ATOM   1746  CD  GLU P 125      29.117 -44.453  41.854  1.00  0.00      PROA C
ATOM   1747  OE1 GLU P 125      28.480 -45.313  42.563  1.00  0.00      PROA O
ATOM   1748  OE2 GLU P 125      30.365 -44.498  41.716  1.00  0.00      PROA O
ATOM   1749  C   GLU P 125      29.303 -39.648  40.107  1.00  0.00      PROA C
ATOM   1750  O   GLU P 125      30.066 -39.533  39.195  1.00  0.00      PROA O
ATOM   1751  N   TYR P 126      29.289 -38.795  41.166  1.00  0.00      PROA N
ATOM   1752  HN  TYR P 126      28.621 -38.869  41.902  1.00  0.00      PROA H
ATOM   1753  CA  TYR P 126      30.285 -37.804  41.416  1.00  0.00      PROA C
ATOM   1754  HA  TYR P 126      30.503 -37.237  40.523  1.00  0.00      PROA H
ATOM   1755  CB  TYR P 126      29.893 -36.912  42.672  1.00  0.00      PROA C
ATOM   1756  HB1 TYR P 126      30.687 -36.143  42.795  1.00  0.00      PROA H
ATOM   1757  HB2 TYR P 126      29.768 -37.605  43.532  1.00  0.00      PROA H
ATOM   1758  CG  TYR P 126      28.662 -36.118  42.506  1.00  0.00      PROA C
ATOM   1759  CD1 TYR P 126      28.304 -35.275  41.415  1.00  0.00      PROA C
ATOM   1760  HD1 TYR P 126      28.863 -35.323  40.491  1.00  0.00      PROA H
ATOM   1761  CE1 TYR P 126      27.075 -34.599  41.389  1.00  0.00      PROA C
ATOM   1762  HE1 TYR P 126      26.852 -34.249  40.392  1.00  0.00      PROA H
ATOM   1763  CZ  TYR P 126      26.125 -34.620  42.412  1.00  0.00      PROA C
ATOM   1764  OH  TYR P 126      24.771 -34.035  42.286  1.00  0.00      PROA O
ATOM   1765  HH  TYR P 126      24.820 -33.484  41.502  1.00  0.00      PROA H
ATOM   1766  CD2 TYR P 126      27.708 -36.104  43.544  1.00  0.00      PROA C
ATOM   1767  HD2 TYR P 126      27.948 -36.617  44.464  1.00  0.00      PROA H
ATOM   1768  CE2 TYR P 126      26.488 -35.385  43.498  1.00  0.00      PROA C
ATOM   1769  HE2 TYR P 126      25.868 -35.322  44.380  1.00  0.00      PROA H
ATOM   1770  C   TYR P 126      31.604 -38.602  41.669  1.00  0.00      PROA C
ATOM   1771  O   TYR P 126      31.683 -39.697  42.288  1.00  0.00      PROA O
ATOM   1772  N   VAL P 127      32.719 -38.008  41.199  1.00  0.00      PROA N
ATOM   1773  HN  VAL P 127      32.662 -37.107  40.776  1.00  0.00      PROA H
ATOM   1774  CA  VAL P 127      34.038 -38.277  41.655  1.00  0.00      PROA C
ATOM   1775  HA  VAL P 127      33.980 -39.255  42.109  1.00  0.00      PROA H
ATOM   1776  CB  VAL P 127      35.012 -38.303  40.420  1.00  0.00      PROA C
ATOM   1777  HB  VAL P 127      35.109 -37.290  39.974  1.00  0.00      PROA H
ATOM   1778  CG1 VAL P 127      36.349 -38.823  40.883  1.00  0.00      PROA C
ATOM   1779 HG11 VAL P 127      36.279 -39.927  40.979  1.00  0.00      PROA H
ATOM   1780 HG12 VAL P 127      36.615 -38.431  41.888  1.00  0.00      PROA H
ATOM   1781 HG13 VAL P 127      37.130 -38.540  40.145  1.00  0.00      PROA H
ATOM   1782  CG2 VAL P 127      34.435 -39.164  39.289  1.00  0.00      PROA C
ATOM   1783 HG21 VAL P 127      34.229 -40.172  39.707  1.00  0.00      PROA H
ATOM   1784 HG22 VAL P 127      35.044 -39.319  38.373  1.00  0.00      PROA H
ATOM   1785 HG23 VAL P 127      33.431 -38.816  38.963  1.00  0.00      PROA H
ATOM   1786  C   VAL P 127      34.502 -37.210  42.599  1.00  0.00      PROA C
ATOM   1787  O   VAL P 127      34.391 -36.014  42.295  1.00  0.00      PROA O
ATOM   1788  N   PRO P 128      34.918 -37.472  43.842  1.00  0.00      PROA N
ATOM   1789  CD  PRO P 128      34.992 -38.809  44.482  1.00  0.00      PROA C
ATOM   1790  HD1 PRO P 128      35.628 -39.477  43.862  1.00  0.00      PROA H
ATOM   1791  HD2 PRO P 128      33.936 -39.111  44.649  1.00  0.00      PROA H
ATOM   1792  CA  PRO P 128      35.519 -36.463  44.756  1.00  0.00      PROA C
ATOM   1793  HA  PRO P 128      35.115 -35.463  44.692  1.00  0.00      PROA H
ATOM   1794  CB  PRO P 128      35.555 -37.171  46.173  1.00  0.00      PROA C
ATOM   1795  HB1 PRO P 128      34.620 -36.922  46.720  1.00  0.00      PROA H
ATOM   1796  HB2 PRO P 128      36.447 -36.833  46.741  1.00  0.00      PROA H
ATOM   1797  CG  PRO P 128      35.663 -38.705  45.839  1.00  0.00      PROA C
ATOM   1798  HG1 PRO P 128      36.762 -38.827  45.733  1.00  0.00      PROA H
ATOM   1799  HG2 PRO P 128      35.171 -39.400  46.553  1.00  0.00      PROA H
ATOM   1800  C   PRO P 128      36.927 -36.195  44.375  1.00  0.00      PROA C
ATOM   1801  O   PRO P 128      37.672 -37.144  44.280  1.00  0.00      PROA O
ATOM   1802  N   ILE P 129      37.393 -34.929  44.312  1.00  0.00      PROA N
ATOM   1803  HN  ILE P 129      36.696 -34.246  44.518  1.00  0.00      PROA H
ATOM   1804  CA  ILE P 129      38.846 -34.657  44.313  1.00  0.00      PROA C
ATOM   1805  HA  ILE P 129      39.384 -35.482  43.872  1.00  0.00      PROA H
ATOM   1806  CB  ILE P 129      39.171 -33.387  43.449  1.00  0.00      PROA C
ATOM   1807  HB  ILE P 129      38.650 -33.476  42.472  1.00  0.00      PROA H
ATOM   1808  CG2 ILE P 129      38.535 -32.090  44.031  1.00  0.00      PROA C
ATOM   1809 HG21 ILE P 129      38.710 -31.921  45.115  1.00  0.00      PROA H
ATOM   1810 HG22 ILE P 129      37.436 -32.238  43.953  1.00  0.00      PROA H
ATOM   1811 HG23 ILE P 129      38.563 -31.118  43.493  1.00  0.00      PROA H
ATOM   1812  CG1 ILE P 129      40.715 -33.189  43.212  1.00  0.00      PROA C
ATOM   1813 HG11 ILE P 129      41.291 -33.231  44.161  1.00  0.00      PROA H
ATOM   1814 HG12 ILE P 129      40.850 -32.194  42.737  1.00  0.00      PROA H
ATOM   1815  CD  ILE P 129      41.189 -34.136  42.135  1.00  0.00      PROA C
ATOM   1816  HD1 ILE P 129      40.878 -33.899  41.095  1.00  0.00      PROA H
ATOM   1817  HD2 ILE P 129      40.835 -35.152  42.410  1.00  0.00      PROA H
ATOM   1818  HD3 ILE P 129      42.297 -34.159  42.053  1.00  0.00      PROA H
ATOM   1819  C   ILE P 129      39.397 -34.533  45.791  1.00  0.00      PROA C
ATOM   1820  O   ILE P 129      40.539 -34.838  46.022  1.00  0.00      PROA O
ATOM   1821  N   ALA P 130      38.561 -34.133  46.768  1.00  0.00      PROA N
ATOM   1822  HN  ALA P 130      37.579 -33.984  46.684  1.00  0.00      PROA H
ATOM   1823  CA  ALA P 130      39.034 -33.927  48.149  1.00  0.00      PROA C
ATOM   1824  HA  ALA P 130      39.779 -34.646  48.455  1.00  0.00      PROA H
ATOM   1825  CB  ALA P 130      39.678 -32.538  48.272  1.00  0.00      PROA C
ATOM   1826  HB1 ALA P 130      40.446 -32.436  49.067  1.00  0.00      PROA H
ATOM   1827  HB2 ALA P 130      38.830 -31.849  48.474  1.00  0.00      PROA H
ATOM   1828  HB3 ALA P 130      40.161 -32.116  47.365  1.00  0.00      PROA H
ATOM   1829  C   ALA P 130      37.860 -34.100  49.137  1.00  0.00      PROA C
ATOM   1830  O   ALA P 130      36.756 -34.318  48.718  1.00  0.00      PROA O
ATOM   1831  N   ARG P 131      38.183 -34.054  50.394  1.00  0.00      PROA N
ATOM   1832  HN  ARG P 131      39.128 -33.806  50.595  1.00  0.00      PROA H
ATOM   1833  CA  ARG P 131      37.251 -33.918  51.512  1.00  0.00      PROA C
ATOM   1834  HA  ARG P 131      36.301 -34.404  51.344  1.00  0.00      PROA H
ATOM   1835  CB  ARG P 131      37.892 -34.521  52.794  1.00  0.00      PROA C
ATOM   1836  HB1 ARG P 131      37.329 -34.226  53.706  1.00  0.00      PROA H
ATOM   1837  HB2 ARG P 131      38.946 -34.184  52.892  1.00  0.00      PROA H
ATOM   1838  CG  ARG P 131      38.008 -36.068  52.614  1.00  0.00      PROA C
ATOM   1839  HG1 ARG P 131      38.770 -36.358  51.859  1.00  0.00      PROA H
ATOM   1840  HG2 ARG P 131      36.996 -36.461  52.380  1.00  0.00      PROA H
ATOM   1841  CD  ARG P 131      38.423 -36.906  53.882  1.00  0.00      PROA C
ATOM   1842  HD1 ARG P 131      38.381 -38.003  53.716  1.00  0.00      PROA H
ATOM   1843  HD2 ARG P 131      37.661 -36.676  54.657  1.00  0.00      PROA H
ATOM   1844  NE  ARG P 131      39.790 -36.463  54.260  1.00  0.00      PROA N
ATOM   1845  HE  ARG P 131      40.542 -36.458  53.601  1.00  0.00      PROA H
ATOM   1846  CZ  ARG P 131      40.355 -36.363  55.457  1.00  0.00      PROA C
ATOM   1847  NH1 ARG P 131      39.624 -36.629  56.491  1.00  0.00      PROA N
ATOM   1848 HH11 ARG P 131      38.740 -37.095  56.441  1.00  0.00      PROA H
ATOM   1849 HH12 ARG P 131      40.210 -36.951  57.235  1.00  0.00      PROA H
ATOM   1850  NH2 ARG P 131      41.585 -36.051  55.602  1.00  0.00      PROA N
ATOM   1851 HH21 ARG P 131      41.945 -36.019  56.534  1.00  0.00      PROA H
ATOM   1852 HH22 ARG P 131      42.153 -36.111  54.782  1.00  0.00      PROA H
ATOM   1853  C   ARG P 131      36.898 -32.483  51.850  1.00  0.00      PROA C
ATOM   1854  O   ARG P 131      37.745 -31.591  51.690  1.00  0.00      PROA O
ATOM   1855  N   TRP P 132      35.668 -32.255  52.308  1.00  0.00      PROA N
ATOM   1856  HN  TRP P 132      35.005 -32.997  52.382  1.00  0.00      PROA H
ATOM   1857  CA  TRP P 132      35.169 -30.899  52.424  1.00  0.00      PROA C
ATOM   1858  HA  TRP P 132      36.014 -30.227  52.467  1.00  0.00      PROA H
ATOM   1859  CB  TRP P 132      34.131 -30.502  51.316  1.00  0.00      PROA C
ATOM   1860  HB1 TRP P 132      33.285 -31.221  51.344  1.00  0.00      PROA H
ATOM   1861  HB2 TRP P 132      34.595 -30.609  50.313  1.00  0.00      PROA H
ATOM   1862  CG  TRP P 132      33.592 -29.083  51.459  1.00  0.00      PROA C
ATOM   1863  CD1 TRP P 132      32.381 -28.740  51.896  1.00  0.00      PROA C
ATOM   1864  HD1 TRP P 132      31.587 -29.413  52.183  1.00  0.00      PROA H
ATOM   1865  NE1 TRP P 132      32.270 -27.388  51.897  1.00  0.00      PROA N
ATOM   1866  HE1 TRP P 132      31.547 -26.973  52.404  1.00  0.00      PROA H
ATOM   1867  CE2 TRP P 132      33.353 -26.823  51.363  1.00  0.00      PROA C
ATOM   1868  CD2 TRP P 132      34.307 -27.865  51.121  1.00  0.00      PROA C
ATOM   1869  CE3 TRP P 132      35.474 -27.567  50.394  1.00  0.00      PROA C
ATOM   1870  HE3 TRP P 132      36.163 -28.308  50.016  1.00  0.00      PROA H
ATOM   1871  CZ3 TRP P 132      35.803 -26.154  50.327  1.00  0.00      PROA C
ATOM   1872  HZ3 TRP P 132      36.734 -25.878  49.855  1.00  0.00      PROA H
ATOM   1873  CZ2 TRP P 132      33.665 -25.485  51.204  1.00  0.00      PROA C
ATOM   1874  HZ2 TRP P 132      32.950 -24.715  51.451  1.00  0.00      PROA H
ATOM   1875  CH2 TRP P 132      34.937 -25.144  50.669  1.00  0.00      PROA C
ATOM   1876  HH2 TRP P 132      35.302 -24.145  50.483  1.00  0.00      PROA H
ATOM   1877  C   TRP P 132      34.520 -30.830  53.864  1.00  0.00      PROA C
ATOM   1878  O   TRP P 132      33.731 -31.703  54.232  1.00  0.00      PROA O
ATOM   1879  N   ASN P 133      34.878 -29.769  54.601  1.00  0.00      PROA N
ATOM   1880  HN  ASN P 133      35.564 -29.110  54.303  1.00  0.00      PROA H
ATOM   1881  CA  ASN P 133      34.362 -29.446  55.961  1.00  0.00      PROA C
ATOM   1882  HA  ASN P 133      35.212 -28.974  56.433  1.00  0.00      PROA H
ATOM   1883  CB  ASN P 133      33.209 -28.401  55.864  1.00  0.00      PROA C
ATOM   1884  HB1 ASN P 133      32.883 -28.085  56.878  1.00  0.00      PROA H
ATOM   1885  HB2 ASN P 133      32.349 -28.910  55.378  1.00  0.00      PROA H
ATOM   1886  CG  ASN P 133      33.694 -27.134  55.153  1.00  0.00      PROA C
ATOM   1887  OD1 ASN P 133      34.865 -26.963  54.808  1.00  0.00      PROA O
ATOM   1888  ND2 ASN P 133      32.821 -26.179  54.904  1.00  0.00      PROA N
ATOM   1889 HD21 ASN P 133      33.171 -25.371  54.431  1.00  0.00      PROA H
ATOM   1890 HD22 ASN P 133      31.890 -26.190  55.268  1.00  0.00      PROA H
ATOM   1891  C   ASN P 133      33.861 -30.638  56.846  1.00  0.00      PROA C
ATOM   1892  O   ASN P 133      32.698 -30.731  57.215  1.00  0.00      PROA O
ATOM   1893  N   ASP P 134      34.852 -31.512  57.008  1.00  0.00      PROA N
ATOM   1894  HN  ASP P 134      35.720 -31.306  56.562  1.00  0.00      PROA H
ATOM   1895  CA  ASP P 134      34.714 -32.698  57.780  1.00  0.00      PROA C
ATOM   1896  HA  ASP P 134      35.738 -33.005  57.932  1.00  0.00      PROA H
ATOM   1897  CB  ASP P 134      34.126 -32.471  59.196  1.00  0.00      PROA C
ATOM   1898  HB1 ASP P 134      34.124 -33.422  59.771  1.00  0.00      PROA H
ATOM   1899  HB2 ASP P 134      33.068 -32.133  59.178  1.00  0.00      PROA H
ATOM   1900  CG  ASP P 134      34.970 -31.427  60.028  1.00  0.00      PROA C
ATOM   1901  OD1 ASP P 134      36.209 -31.528  59.976  1.00  0.00      PROA O
ATOM   1902  OD2 ASP P 134      34.307 -30.681  60.771  1.00  0.00      PROA O
ATOM   1903  C   ASP P 134      33.996 -33.786  57.075  1.00  0.00      PROA C
ATOM   1904  O   ASP P 134      34.575 -34.760  56.588  1.00  0.00      PROA O
ATOM   1905  N   GLN P 135      32.659 -33.778  57.045  1.00  0.00      PROA N
ATOM   1906  HN  GLN P 135      32.282 -32.918  57.381  1.00  0.00      PROA H
ATOM   1907  CA  GLN P 135      31.830 -34.935  56.824  1.00  0.00      PROA C
ATOM   1908  HA  GLN P 135      32.438 -35.794  57.065  1.00  0.00      PROA H
ATOM   1909  CB  GLN P 135      30.654 -34.857  57.826  1.00  0.00      PROA C
ATOM   1910  HB1 GLN P 135      30.018 -35.739  57.597  1.00  0.00      PROA H
ATOM   1911  HB2 GLN P 135      30.085 -33.925  57.622  1.00  0.00      PROA H
ATOM   1912  CG  GLN P 135      31.057 -34.877  59.304  1.00  0.00      PROA C
ATOM   1913  HG1 GLN P 135      30.126 -35.197  59.819  1.00  0.00      PROA H
ATOM   1914  HG2 GLN P 135      31.433 -33.903  59.684  1.00  0.00      PROA H
ATOM   1915  CD  GLN P 135      32.118 -35.926  59.683  1.00  0.00      PROA C
ATOM   1916  OE1 GLN P 135      33.236 -35.687  60.215  1.00  0.00      PROA O
ATOM   1917  NE2 GLN P 135      31.577 -37.212  59.574  1.00  0.00      PROA N
ATOM   1918 HE21 GLN P 135      32.195 -37.980  59.740  1.00  0.00      PROA H
ATOM   1919 HE22 GLN P 135      30.721 -37.361  59.077  1.00  0.00      PROA H
ATOM   1920  C   GLN P 135      31.313 -35.080  55.414  1.00  0.00      PROA C
ATOM   1921  O   GLN P 135      30.406 -35.820  55.107  1.00  0.00      PROA O
ATOM   1922  N   HSD P 136      31.987 -34.312  54.557  1.00  0.00      PROA N
ATOM   1923  HN  HSD P 136      32.781 -33.785  54.851  1.00  0.00      PROA H
ATOM   1924  CA  HSD P 136      31.542 -34.176  53.190  1.00  0.00      PROA C
ATOM   1925  HA  HSD P 136      30.915 -34.999  52.880  1.00  0.00      PROA H
ATOM   1926  CB  HSD P 136      30.834 -32.747  52.953  1.00  0.00      PROA C
ATOM   1927  HB1 HSD P 136      30.273 -32.717  51.994  1.00  0.00      PROA H
ATOM   1928  HB2 HSD P 136      31.661 -32.045  52.712  1.00  0.00      PROA H
ATOM   1929  ND1 HSD P 136      28.852 -33.139  54.567  1.00  0.00      PROA N
ATOM   1930  HD1 HSD P 136      28.377 -33.855  54.056  1.00  0.00      PROA H
ATOM   1931  CG  HSD P 136      30.028 -32.452  54.165  1.00  0.00      PROA C
ATOM   1932  CE1 HSD P 136      28.327 -32.475  55.558  1.00  0.00      PROA C
ATOM   1933  HE1 HSD P 136      27.467 -32.786  56.151  1.00  0.00      PROA H
ATOM   1934  NE2 HSD P 136      29.061 -31.396  55.858  1.00  0.00      PROA N
ATOM   1935  CD2 HSD P 136      30.073 -31.356  54.986  1.00  0.00      PROA C
ATOM   1936  HD2 HSD P 136      30.797 -30.551  54.989  1.00  0.00      PROA H
ATOM   1937  C   HSD P 136      32.720 -34.288  52.161  1.00  0.00      PROA C
ATOM   1938  O   HSD P 136      33.877 -34.409  52.553  1.00  0.00      PROA O
ATOM   1939  N   MET P 137      32.400 -34.325  50.858  1.00  0.00      PROA N
ATOM   1940  HN  MET P 137      31.445 -34.250  50.581  1.00  0.00      PROA H
ATOM   1941  CA  MET P 137      33.164 -34.673  49.687  1.00  0.00      PROA C
ATOM   1942  HA  MET P 137      34.183 -34.623  50.040  1.00  0.00      PROA H
ATOM   1943  CB  MET P 137      32.713 -36.041  49.109  1.00  0.00      PROA C
ATOM   1944  HB1 MET P 137      33.302 -36.499  48.285  1.00  0.00      PROA H
ATOM   1945  HB2 MET P 137      31.674 -35.871  48.755  1.00  0.00      PROA H
ATOM   1946  CG  MET P 137      32.579 -37.261  50.034  1.00  0.00      PROA C
ATOM   1947  HG1 MET P 137      32.386 -38.125  49.363  1.00  0.00      PROA H
ATOM   1948  HG2 MET P 137      31.667 -37.258  50.668  1.00  0.00      PROA H
ATOM   1949  SD  MET P 137      33.989 -37.497  51.084  1.00  0.00      PROA S
ATOM   1950  CE  MET P 137      35.259 -37.610  49.789  1.00  0.00      PROA C
ATOM   1951  HE1 MET P 137      35.490 -36.634  49.310  1.00  0.00      PROA H
ATOM   1952  HE2 MET P 137      34.864 -38.308  49.020  1.00  0.00      PROA H
ATOM   1953  HE3 MET P 137      36.227 -37.992  50.178  1.00  0.00      PROA H
ATOM   1954  C   MET P 137      32.994 -33.479  48.747  1.00  0.00      PROA C
ATOM   1955  O   MET P 137      32.000 -32.824  48.735  1.00  0.00      PROA O
ATOM   1956  N   VAL P 138      33.993 -33.152  47.956  1.00  0.00      PROA N
ATOM   1957  HN  VAL P 138      34.940 -33.422  48.113  1.00  0.00      PROA H
ATOM   1958  CA  VAL P 138      33.840 -32.190  46.829  1.00  0.00      PROA C
ATOM   1959  HA  VAL P 138      32.779 -32.248  46.635  1.00  0.00      PROA H
ATOM   1960  CB  VAL P 138      34.324 -30.797  47.207  1.00  0.00      PROA C
ATOM   1961  HB  VAL P 138      33.897 -30.648  48.222  1.00  0.00      PROA H
ATOM   1962  CG1 VAL P 138      35.874 -30.713  47.211  1.00  0.00      PROA C
ATOM   1963 HG11 VAL P 138      36.274 -30.994  46.214  1.00  0.00      PROA H
ATOM   1964 HG12 VAL P 138      36.276 -31.366  48.015  1.00  0.00      PROA H
ATOM   1965 HG13 VAL P 138      36.265 -29.691  47.407  1.00  0.00      PROA H
ATOM   1966  CG2 VAL P 138      33.553 -29.872  46.202  1.00  0.00      PROA C
ATOM   1967 HG21 VAL P 138      33.516 -30.231  45.151  1.00  0.00      PROA H
ATOM   1968 HG22 VAL P 138      34.018 -28.863  46.224  1.00  0.00      PROA H
ATOM   1969 HG23 VAL P 138      32.481 -29.892  46.492  1.00  0.00      PROA H
ATOM   1970  C   VAL P 138      34.562 -32.760  45.569  1.00  0.00      PROA C
ATOM   1971  O   VAL P 138      35.608 -33.382  45.676  1.00  0.00      PROA O
ATOM   1972  N   ASP P 139      33.856 -32.554  44.458  1.00  0.00      PROA N
ATOM   1973  HN  ASP P 139      32.956 -32.150  44.601  1.00  0.00      PROA H
ATOM   1974  CA  ASP P 139      34.263 -32.714  43.059  1.00  0.00      PROA C
ATOM   1975  HA  ASP P 139      35.026 -33.477  43.026  1.00  0.00      PROA H
ATOM   1976  CB  ASP P 139      32.961 -33.194  42.307  1.00  0.00      PROA C
ATOM   1977  HB1 ASP P 139      32.191 -32.444  42.587  1.00  0.00      PROA H
ATOM   1978  HB2 ASP P 139      32.735 -34.229  42.641  1.00  0.00      PROA H
ATOM   1979  CG  ASP P 139      32.905 -33.270  40.787  1.00  0.00      PROA C
ATOM   1980  OD1 ASP P 139      33.940 -33.217  40.134  1.00  0.00      PROA O
ATOM   1981  OD2 ASP P 139      31.730 -33.540  40.346  1.00  0.00      PROA O
ATOM   1982  C   ASP P 139      35.032 -31.516  42.511  1.00  0.00      PROA C
ATOM   1983  O   ASP P 139      34.603 -30.393  42.847  1.00  0.00      PROA O
ATOM   1984  N   ALA P 140      36.067 -31.710  41.591  1.00  0.00      PROA N
ATOM   1985  HN  ALA P 140      36.363 -32.652  41.452  1.00  0.00      PROA H
ATOM   1986  CA  ALA P 140      36.768 -30.609  40.950  1.00  0.00      PROA C
ATOM   1987  HA  ALA P 140      37.006 -29.922  41.749  1.00  0.00      PROA H
ATOM   1988  CB  ALA P 140      38.071 -31.105  40.238  1.00  0.00      PROA C
ATOM   1989  HB1 ALA P 140      37.802 -31.687  39.331  1.00  0.00      PROA H
ATOM   1990  HB2 ALA P 140      38.613 -31.819  40.894  1.00  0.00      PROA H
ATOM   1991  HB3 ALA P 140      38.701 -30.247  39.918  1.00  0.00      PROA H
ATOM   1992  C   ALA P 140      35.999 -29.801  39.990  1.00  0.00      PROA C
ATOM   1993  O   ALA P 140      36.178 -28.630  39.754  1.00  0.00      PROA O
ATOM   1994  N   GLU P 141      34.934 -30.459  39.430  1.00  0.00      PROA N
ATOM   1995  HN  GLU P 141      34.826 -31.427  39.641  1.00  0.00      PROA H
ATOM   1996  CA  GLU P 141      33.847 -29.810  38.701  1.00  0.00      PROA C
ATOM   1997  HA  GLU P 141      34.420 -29.225  37.997  1.00  0.00      PROA H
ATOM   1998  CB  GLU P 141      33.074 -30.776  37.868  1.00  0.00      PROA C
ATOM   1999  HB1 GLU P 141      32.882 -31.684  38.478  1.00  0.00      PROA H
ATOM   2000  HB2 GLU P 141      33.735 -31.198  37.081  1.00  0.00      PROA H
ATOM   2001  CG  GLU P 141      31.781 -30.220  37.177  1.00  0.00      PROA C
ATOM   2002  HG1 GLU P 141      32.090 -29.266  36.699  1.00  0.00      PROA H
ATOM   2003  HG2 GLU P 141      30.989 -30.185  37.955  1.00  0.00      PROA H
ATOM   2004  CD  GLU P 141      31.155 -30.981  35.933  1.00  0.00      PROA C
ATOM   2005  OE1 GLU P 141      30.531 -30.384  35.019  1.00  0.00      PROA O
ATOM   2006  OE2 GLU P 141      31.334 -32.248  35.978  1.00  0.00      PROA O
ATOM   2007  C   GLU P 141      33.071 -28.850  39.522  1.00  0.00      PROA C
ATOM   2008  O   GLU P 141      32.698 -27.806  38.929  1.00  0.00      PROA O
ATOM   2009  N   GLY P 142      32.823 -29.079  40.845  1.00  0.00      PROA N
ATOM   2010  HN  GLY P 142      33.303 -29.814  41.318  1.00  0.00      PROA H
ATOM   2011  CA  GLY P 142      31.922 -28.213  41.608  1.00  0.00      PROA C
ATOM   2012  HA1 GLY P 142      31.076 -27.913  41.007  1.00  0.00      PROA H
ATOM   2013  HA2 GLY P 142      32.499 -27.373  41.968  1.00  0.00      PROA H
ATOM   2014  C   GLY P 142      31.226 -28.868  42.777  1.00  0.00      PROA C
ATOM   2015  O   GLY P 142      31.204 -28.326  43.888  1.00  0.00      PROA O
ATOM   2016  N   ASN P 143      30.498 -29.960  42.440  1.00  0.00      PROA N
ATOM   2017  HN  ASN P 143      30.412 -30.316  41.512  1.00  0.00      PROA H
ATOM   2018  CA  ASN P 143      29.629 -30.767  43.262  1.00  0.00      PROA C
ATOM   2019  HA  ASN P 143      28.848 -30.083  43.557  1.00  0.00      PROA H
ATOM   2020  CB  ASN P 143      28.973 -31.929  42.568  1.00  0.00      PROA C
ATOM   2021  HB1 ASN P 143      28.139 -32.340  43.176  1.00  0.00      PROA H
ATOM   2022  HB2 ASN P 143      29.630 -32.781  42.291  1.00  0.00      PROA H
ATOM   2023  CG  ASN P 143      28.315 -31.399  41.264  1.00  0.00      PROA C
ATOM   2024  OD1 ASN P 143      27.173 -31.001  41.250  1.00  0.00      PROA O
ATOM   2025  ND2 ASN P 143      29.166 -31.301  40.223  1.00  0.00      PROA N
ATOM   2026 HD21 ASN P 143      30.046 -31.772  40.286  1.00  0.00      PROA H
ATOM   2027 HD22 ASN P 143      28.788 -31.106  39.318  1.00  0.00      PROA H
ATOM   2028  C   ASN P 143      30.156 -31.188  44.619  1.00  0.00      PROA C
ATOM   2029  O   ASN P 143      31.240 -31.708  44.807  1.00  0.00      PROA O
ATOM   2030  N   THR P 144      29.334 -30.988  45.669  1.00  0.00      PROA N
ATOM   2031  HN  THR P 144      28.408 -30.644  45.538  1.00  0.00      PROA H
ATOM   2032  CA  THR P 144      29.638 -31.380  47.039  1.00  0.00      PROA C
ATOM   2033  HA  THR P 144      30.514 -32.008  47.102  1.00  0.00      PROA H
ATOM   2034  CB  THR P 144      29.779 -30.181  48.045  1.00  0.00      PROA C
ATOM   2035  HB  THR P 144      30.349 -29.404  47.492  1.00  0.00      PROA H
ATOM   2036  OG1 THR P 144      30.471 -30.533  49.247  1.00  0.00      PROA O
ATOM   2037  HG1 THR P 144      31.310 -30.996  49.187  1.00  0.00      PROA H
ATOM   2038  CG2 THR P 144      28.436 -29.592  48.374  1.00  0.00      PROA C
ATOM   2039 HG21 THR P 144      27.789 -29.564  47.471  1.00  0.00      PROA H
ATOM   2040 HG22 THR P 144      28.600 -28.566  48.767  1.00  0.00      PROA H
ATOM   2041 HG23 THR P 144      27.994 -30.181  49.206  1.00  0.00      PROA H
ATOM   2042  C   THR P 144      28.602 -32.362  47.495  1.00  0.00      PROA C
ATOM   2043  O   THR P 144      27.424 -32.340  47.148  1.00  0.00      PROA O
ATOM   2044  N   PHE P 145      29.027 -33.403  48.192  1.00  0.00      PROA N
ATOM   2045  HN  PHE P 145      30.002 -33.375  48.400  1.00  0.00      PROA H
ATOM   2046  CA  PHE P 145      28.152 -34.605  48.398  1.00  0.00      PROA C
ATOM   2047  HA  PHE P 145      27.214 -34.120  48.624  1.00  0.00      PROA H
ATOM   2048  CB  PHE P 145      28.050 -35.507  47.169  1.00  0.00      PROA C
ATOM   2049  HB1 PHE P 145      27.587 -34.983  46.306  1.00  0.00      PROA H
ATOM   2050  HB2 PHE P 145      27.425 -36.388  47.430  1.00  0.00      PROA H
ATOM   2051  CG  PHE P 145      29.425 -35.940  46.823  1.00  0.00      PROA C
ATOM   2052  CD1 PHE P 145      30.206 -35.233  45.908  1.00  0.00      PROA C
ATOM   2053  HD1 PHE P 145      29.825 -34.317  45.482  1.00  0.00      PROA H
ATOM   2054  CE1 PHE P 145      31.439 -35.726  45.459  1.00  0.00      PROA C
ATOM   2055  HE1 PHE P 145      31.987 -35.142  44.735  1.00  0.00      PROA H
ATOM   2056  CZ  PHE P 145      31.809 -36.984  45.919  1.00  0.00      PROA C
ATOM   2057  HZ  PHE P 145      32.752 -37.357  45.547  1.00  0.00      PROA H
ATOM   2058  CD2 PHE P 145      29.849 -37.209  47.294  1.00  0.00      PROA C
ATOM   2059  HD2 PHE P 145      29.266 -37.752  48.023  1.00  0.00      PROA H
ATOM   2060  CE2 PHE P 145      31.075 -37.682  46.805  1.00  0.00      PROA C
ATOM   2061  HE2 PHE P 145      31.359 -38.660  47.164  1.00  0.00      PROA H
ATOM   2062  C   PHE P 145      28.583 -35.257  49.645  1.00  0.00      PROA C
ATOM   2063  O   PHE P 145      29.666 -34.812  50.170  1.00  0.00      PROA O
ATOM   2064  N   SER P 146      27.951 -36.302  50.195  1.00  0.00      PROA N
ATOM   2065  HN  SER P 146      27.160 -36.633  49.687  1.00  0.00      PROA H
ATOM   2066  CA  SER P 146      28.306 -37.039  51.411  1.00  0.00      PROA C
ATOM   2067  HA  SER P 146      29.375 -36.935  51.524  1.00  0.00      PROA H
ATOM   2068  CB  SER P 146      27.569 -36.734  52.724  1.00  0.00      PROA C
ATOM   2069  HB1 SER P 146      28.075 -37.304  53.532  1.00  0.00      PROA H
ATOM   2070  HB2 SER P 146      26.485 -36.977  52.688  1.00  0.00      PROA H
ATOM   2071  OG  SER P 146      27.613 -35.317  52.918  1.00  0.00      PROA O
ATOM   2072  HG1 SER P 146      28.521 -35.159  52.649  1.00  0.00      PROA H
ATOM   2073  C   SER P 146      28.007 -38.475  51.090  1.00  0.00      PROA C
ATOM   2074  O   SER P 146      27.040 -38.709  50.414  1.00  0.00      PROA O
ATOM   2075  N   VAL P 147      28.929 -39.371  51.615  1.00  0.00      PROA N
ATOM   2076  HN  VAL P 147      29.720 -39.012  52.105  1.00  0.00      PROA H
ATOM   2077  CA  VAL P 147      28.836 -40.817  51.522  1.00  0.00      PROA C
ATOM   2078  HA  VAL P 147      27.901 -41.022  51.023  1.00  0.00      PROA H
ATOM   2079  CB  VAL P 147      29.909 -41.366  50.475  1.00  0.00      PROA C
ATOM   2080  HB  VAL P 147      29.775 -42.449  50.269  1.00  0.00      PROA H
ATOM   2081  CG1 VAL P 147      29.543 -40.728  49.131  1.00  0.00      PROA C
ATOM   2082 HG11 VAL P 147      30.247 -41.148  48.381  1.00  0.00      PROA H
ATOM   2083 HG12 VAL P 147      29.712 -39.632  49.192  1.00  0.00      PROA H
ATOM   2084 HG13 VAL P 147      28.500 -40.976  48.840  1.00  0.00      PROA H
ATOM   2085  CG2 VAL P 147      31.385 -41.169  50.841  1.00  0.00      PROA C
ATOM   2086 HG21 VAL P 147      32.020 -41.555  50.015  1.00  0.00      PROA H
ATOM   2087 HG22 VAL P 147      31.736 -41.685  51.760  1.00  0.00      PROA H
ATOM   2088 HG23 VAL P 147      31.620 -40.099  51.027  1.00  0.00      PROA H
ATOM   2089  C   VAL P 147      28.754 -41.420  52.855  1.00  0.00      PROA C
ATOM   2090  O   VAL P 147      29.441 -40.887  53.764  1.00  0.00      PROA O
ATOM   2091  N   PRO P 148      27.831 -42.368  53.074  1.00  0.00      PROA N
ATOM   2092  CD  PRO P 148      27.150 -43.154  52.090  1.00  0.00      PROA C
ATOM   2093  HD1 PRO P 148      27.862 -43.510  51.315  1.00  0.00      PROA H
ATOM   2094  HD2 PRO P 148      26.413 -42.425  51.692  1.00  0.00      PROA H
ATOM   2095  CA  PRO P 148      27.810 -43.149  54.393  1.00  0.00      PROA C
ATOM   2096  HA  PRO P 148      27.596 -42.473  55.207  1.00  0.00      PROA H
ATOM   2097  CB  PRO P 148      26.522 -44.056  54.243  1.00  0.00      PROA C
ATOM   2098  HB1 PRO P 148      25.551 -43.528  54.351  1.00  0.00      PROA H
ATOM   2099  HB2 PRO P 148      26.519 -44.961  54.887  1.00  0.00      PROA H
ATOM   2100  CG  PRO P 148      26.627 -44.446  52.777  1.00  0.00      PROA C
ATOM   2101  HG1 PRO P 148      27.229 -45.378  52.722  1.00  0.00      PROA H
ATOM   2102  HG2 PRO P 148      25.602 -44.611  52.380  1.00  0.00      PROA H
ATOM   2103  C   PRO P 148      29.090 -43.926  54.787  1.00  0.00      PROA C
ATOM   2104  O   PRO P 148      29.882 -44.322  53.918  1.00  0.00      PROA O
ATOM   2105  N   PRO P 149      29.446 -44.135  56.047  1.00  0.00      PROA N
ATOM   2106  CD  PRO P 149      28.564 -43.965  57.152  1.00  0.00      PROA C
ATOM   2107  HD1 PRO P 149      27.818 -44.782  57.254  1.00  0.00      PROA H
ATOM   2108  HD2 PRO P 149      28.014 -43.002  57.085  1.00  0.00      PROA H
ATOM   2109  CA  PRO P 149      30.783 -44.630  56.463  1.00  0.00      PROA C
ATOM   2110  HA  PRO P 149      31.513 -43.835  56.419  1.00  0.00      PROA H
ATOM   2111  CB  PRO P 149      30.497 -45.072  57.865  1.00  0.00      PROA C
ATOM   2112  HB1 PRO P 149      31.372 -44.958  58.540  1.00  0.00      PROA H
ATOM   2113  HB2 PRO P 149      30.160 -46.123  57.992  1.00  0.00      PROA H
ATOM   2114  CG  PRO P 149      29.495 -44.009  58.336  1.00  0.00      PROA C
ATOM   2115  HG1 PRO P 149      29.039 -44.239  59.323  1.00  0.00      PROA H
ATOM   2116  HG2 PRO P 149      29.992 -43.015  58.344  1.00  0.00      PROA H
ATOM   2117  C   PRO P 149      31.505 -45.721  55.750  1.00  0.00      PROA C
ATOM   2118  O   PRO P 149      30.967 -46.790  55.474  1.00  0.00      PROA O
ATOM   2119  N   GLU P 150      32.782 -45.550  55.411  1.00  0.00      PROA N
ATOM   2120  HN  GLU P 150      33.268 -44.690  55.545  1.00  0.00      PROA H
ATOM   2121  CA  GLU P 150      33.623 -46.535  54.847  1.00  0.00      PROA C
ATOM   2122  HA  GLU P 150      34.525 -45.987  54.618  1.00  0.00      PROA H
ATOM   2123  CB  GLU P 150      34.102 -47.484  55.968  1.00  0.00      PROA C
ATOM   2124  HB1 GLU P 150      34.488 -48.449  55.578  1.00  0.00      PROA H
ATOM   2125  HB2 GLU P 150      33.235 -47.719  56.622  1.00  0.00      PROA H
ATOM   2126  CG  GLU P 150      35.251 -46.864  56.879  1.00  0.00      PROA C
ATOM   2127  HG1 GLU P 150      35.493 -47.587  57.686  1.00  0.00      PROA H
ATOM   2128  HG2 GLU P 150      34.877 -45.939  57.368  1.00  0.00      PROA H
ATOM   2129  CD  GLU P 150      36.473 -46.432  56.061  1.00  0.00      PROA C
ATOM   2130  OE1 GLU P 150      37.189 -45.483  56.501  1.00  0.00      PROA O
ATOM   2131  OE2 GLU P 150      36.620 -46.874  54.907  1.00  0.00      PROA O
ATOM   2132  C   GLU P 150      33.160 -47.247  53.577  1.00  0.00      PROA C
ATOM   2133  O   GLU P 150      32.979 -48.448  53.650  1.00  0.00      PROA O
ATOM   2134  N   ARG P 151      33.057 -46.557  52.421  1.00  0.00      PROA N
ATOM   2135  HN  ARG P 151      33.271 -45.586  52.347  1.00  0.00      PROA H
ATOM   2136  CA  ARG P 151      32.427 -47.013  51.146  1.00  0.00      PROA C
ATOM   2137  HA  ARG P 151      31.962 -47.973  51.313  1.00  0.00      PROA H
ATOM   2138  CB  ARG P 151      31.296 -46.071  50.610  1.00  0.00      PROA C
ATOM   2139  HB1 ARG P 151      31.174 -46.258  49.522  1.00  0.00      PROA H
ATOM   2140  HB2 ARG P 151      31.646 -45.028  50.764  1.00  0.00      PROA H
ATOM   2141  CG  ARG P 151      29.922 -46.214  51.277  1.00  0.00      PROA C
ATOM   2142  HG1 ARG P 151      29.315 -45.305  51.079  1.00  0.00      PROA H
ATOM   2143  HG2 ARG P 151      29.950 -46.238  52.388  1.00  0.00      PROA H
ATOM   2144  CD  ARG P 151      29.089 -47.428  50.863  1.00  0.00      PROA C
ATOM   2145  HD1 ARG P 151      29.498 -48.336  51.356  1.00  0.00      PROA H
ATOM   2146  HD2 ARG P 151      29.159 -47.563  49.763  1.00  0.00      PROA H
ATOM   2147  NE  ARG P 151      27.654 -47.342  51.343  1.00  0.00      PROA N
ATOM   2148  HE  ARG P 151      27.455 -47.550  52.301  1.00  0.00      PROA H
ATOM   2149  CZ  ARG P 151      26.520 -47.274  50.613  1.00  0.00      PROA C
ATOM   2150  NH1 ARG P 151      26.583 -47.021  49.355  1.00  0.00      PROA N
ATOM   2151 HH11 ARG P 151      27.476 -47.109  48.914  1.00  0.00      PROA H
ATOM   2152 HH12 ARG P 151      25.762 -47.025  48.784  1.00  0.00      PROA H
ATOM   2153  NH2 ARG P 151      25.410 -47.526  51.246  1.00  0.00      PROA N
ATOM   2154 HH21 ARG P 151      25.523 -48.031  52.102  1.00  0.00      PROA H
ATOM   2155 HH22 ARG P 151      24.572 -47.631  50.712  1.00  0.00      PROA H
ATOM   2156  C   ARG P 151      33.545 -47.212  50.050  1.00  0.00      PROA C
ATOM   2157  O   ARG P 151      33.262 -47.523  48.872  1.00  0.00      PROA O
ATOM   2158  N   THR P 152      34.811 -47.038  50.423  1.00  0.00      PROA N
ATOM   2159  HN  THR P 152      35.043 -46.593  51.284  1.00  0.00      PROA H
ATOM   2160  CA  THR P 152      35.956 -47.428  49.578  1.00  0.00      PROA C
ATOM   2161  HA  THR P 152      35.697 -48.408  49.204  1.00  0.00      PROA H
ATOM   2162  CB  THR P 152      36.254 -46.453  48.439  1.00  0.00      PROA C
ATOM   2163  HB  THR P 152      35.332 -46.109  47.923  1.00  0.00      PROA H
ATOM   2164  OG1 THR P 152      37.172 -46.948  47.465  1.00  0.00      PROA O
ATOM   2165  HG1 THR P 152      36.619 -47.427  46.843  1.00  0.00      PROA H
ATOM   2166  CG2 THR P 152      36.977 -45.175  48.913  1.00  0.00      PROA C
ATOM   2167 HG21 THR P 152      36.320 -44.716  49.682  1.00  0.00      PROA H
ATOM   2168 HG22 THR P 152      36.921 -44.409  48.110  1.00  0.00      PROA H
ATOM   2169 HG23 THR P 152      38.067 -45.211  49.126  1.00  0.00      PROA H
ATOM   2170  C   THR P 152      37.167 -47.748  50.423  1.00  0.00      PROA C
ATOM   2171  O   THR P 152      37.206 -47.354  51.598  1.00  0.00      PROA O
ATOM   2172  N   SER P 153      38.215 -48.436  49.959  1.00  0.00      PROA N
ATOM   2173  HN  SER P 153      38.139 -48.845  49.053  1.00  0.00      PROA H
ATOM   2174  CA  SER P 153      39.395 -48.786  50.725  1.00  0.00      PROA C
ATOM   2175  HA  SER P 153      39.170 -48.769  51.781  1.00  0.00      PROA H
ATOM   2176  CB  SER P 153      39.828 -50.184  50.287  1.00  0.00      PROA C
ATOM   2177  HB1 SER P 153      39.015 -50.904  50.523  1.00  0.00      PROA H
ATOM   2178  HB2 SER P 153      40.639 -50.597  50.924  1.00  0.00      PROA H
ATOM   2179  OG  SER P 153      40.195 -50.402  48.902  1.00  0.00      PROA O
ATOM   2180  HG1 SER P 153      39.392 -50.436  48.377  1.00  0.00      PROA H
ATOM   2181  C   SER P 153      40.636 -47.916  50.537  1.00  0.00      PROA C
ATOM   2182  O   SER P 153      41.720 -48.167  51.094  1.00  0.00      PROA O
ATOM   2183  N   LYS P 154      40.445 -46.849  49.738  1.00  0.00      PROA N
ATOM   2184  HN  LYS P 154      39.588 -46.725  49.245  1.00  0.00      PROA H
ATOM   2185  CA  LYS P 154      41.528 -45.975  49.352  1.00  0.00      PROA C
ATOM   2186  HA  LYS P 154      42.360 -46.529  48.943  1.00  0.00      PROA H
ATOM   2187  CB  LYS P 154      41.069 -45.228  48.068  1.00  0.00      PROA C
ATOM   2188  HB1 LYS P 154      41.808 -44.475  47.720  1.00  0.00      PROA H
ATOM   2189  HB2 LYS P 154      40.245 -44.610  48.486  1.00  0.00      PROA H
ATOM   2190  CG  LYS P 154      40.807 -46.149  46.844  1.00  0.00      PROA C
ATOM   2191  HG1 LYS P 154      40.262 -45.489  46.135  1.00  0.00      PROA H
ATOM   2192  HG2 LYS P 154      40.106 -46.932  47.206  1.00  0.00      PROA H
ATOM   2193  CD  LYS P 154      41.936 -46.882  46.198  1.00  0.00      PROA C
ATOM   2194  HD1 LYS P 154      41.542 -47.471  45.341  1.00  0.00      PROA H
ATOM   2195  HD2 LYS P 154      42.377 -47.599  46.923  1.00  0.00      PROA H
ATOM   2196  CE  LYS P 154      43.070 -45.955  45.691  1.00  0.00      PROA C
ATOM   2197  HE1 LYS P 154      44.026 -46.503  45.552  1.00  0.00      PROA H
ATOM   2198  HE2 LYS P 154      43.348 -45.185  46.443  1.00  0.00      PROA H
ATOM   2199  NZ  LYS P 154      42.638 -45.097  44.538  1.00  0.00      PROA N
ATOM   2200  HZ1 LYS P 154      42.282 -45.674  43.749  1.00  0.00      PROA H
ATOM   2201  HZ2 LYS P 154      43.447 -44.513  44.246  1.00  0.00      PROA H
ATOM   2202  HZ3 LYS P 154      41.832 -44.484  44.776  1.00  0.00      PROA H
ATOM   2203  C   LYS P 154      41.966 -45.028  50.329  1.00  0.00      PROA C
ATOM   2204  O   LYS P 154      41.195 -44.488  51.073  1.00  0.00      PROA O
ATOM   2205  N   GLN P 155      43.283 -44.794  50.462  1.00  0.00      PROA N
ATOM   2206  HN  GLN P 155      43.903 -45.264  49.838  1.00  0.00      PROA H
ATOM   2207  CA  GLN P 155      43.918 -43.892  51.435  1.00  0.00      PROA C
ATOM   2208  HA  GLN P 155      43.461 -44.112  52.389  1.00  0.00      PROA H
ATOM   2209  CB  GLN P 155      45.483 -44.185  51.386  1.00  0.00      PROA C
ATOM   2210  HB1 GLN P 155      45.699 -44.957  52.155  1.00  0.00      PROA H
ATOM   2211  HB2 GLN P 155      46.078 -43.357  51.828  1.00  0.00      PROA H
ATOM   2212  CG  GLN P 155      46.080 -44.837  50.078  1.00  0.00      PROA C
ATOM   2213  HG1 GLN P 155      45.493 -45.759  49.880  1.00  0.00      PROA H
ATOM   2214  HG2 GLN P 155      47.161 -45.018  50.260  1.00  0.00      PROA H
ATOM   2215  CD  GLN P 155      45.960 -43.917  48.848  1.00  0.00      PROA C
ATOM   2216  OE1 GLN P 155      45.335 -44.155  47.821  1.00  0.00      PROA O
ATOM   2217  NE2 GLN P 155      46.641 -42.732  48.966  1.00  0.00      PROA N
ATOM   2218 HE21 GLN P 155      46.718 -42.076  48.215  1.00  0.00      PROA H
ATOM   2219 HE22 GLN P 155      47.248 -42.622  49.753  1.00  0.00      PROA H
ATOM   2220  C   GLN P 155      43.503 -42.430  51.161  1.00  0.00      PROA C
ATOM   2221  O   GLN P 155      43.224 -42.052  50.044  1.00  0.00      PROA O
ATOM   2222  N   VAL P 156      43.267 -41.762  52.258  1.00  0.00      PROA N
ATOM   2223  HN  VAL P 156      43.637 -42.022  53.147  1.00  0.00      PROA H
ATOM   2224  CA  VAL P 156      42.486 -40.491  52.281  1.00  0.00      PROA C
ATOM   2225  HA  VAL P 156      41.553 -40.836  51.863  1.00  0.00      PROA H
ATOM   2226  CB  VAL P 156      42.053 -39.966  53.634  1.00  0.00      PROA C
ATOM   2227  HB  VAL P 156      41.450 -39.042  53.503  1.00  0.00      PROA H
ATOM   2228  CG1 VAL P 156      41.145 -41.105  54.227  1.00  0.00      PROA C
ATOM   2229 HG11 VAL P 156      41.670 -42.064  54.423  1.00  0.00      PROA H
ATOM   2230 HG12 VAL P 156      40.269 -41.211  53.553  1.00  0.00      PROA H
ATOM   2231 HG13 VAL P 156      40.749 -40.801  55.220  1.00  0.00      PROA H
ATOM   2232  CG2 VAL P 156      43.235 -39.712  54.565  1.00  0.00      PROA C
ATOM   2233 HG21 VAL P 156      42.914 -39.376  55.575  1.00  0.00      PROA H
ATOM   2234 HG22 VAL P 156      43.831 -38.963  54.001  1.00  0.00      PROA H
ATOM   2235 HG23 VAL P 156      43.808 -40.657  54.674  1.00  0.00      PROA H
ATOM   2236  C   VAL P 156      42.931 -39.338  51.447  1.00  0.00      PROA C
ATOM   2237  O   VAL P 156      44.137 -38.937  51.388  1.00  0.00      PROA O
ATOM   2238  N   LEU P 157      41.894 -38.684  50.794  1.00  0.00      PROA N
ATOM   2239  HN  LEU P 157      40.945 -38.946  50.949  1.00  0.00      PROA H
ATOM   2240  CA  LEU P 157      42.008 -37.498  50.013  1.00  0.00      PROA C
ATOM   2241  HA  LEU P 157      42.797 -37.535  49.276  1.00  0.00      PROA H
ATOM   2242  CB  LEU P 157      40.744 -37.153  49.176  1.00  0.00      PROA C
ATOM   2243  HB1 LEU P 157      40.909 -36.227  48.584  1.00  0.00      PROA H
ATOM   2244  HB2 LEU P 157      39.931 -36.747  49.814  1.00  0.00      PROA H
ATOM   2245  CG  LEU P 157      40.250 -38.347  48.351  1.00  0.00      PROA C
ATOM   2246  HG  LEU P 157      39.992 -39.161  49.061  1.00  0.00      PROA H
ATOM   2247  CD1 LEU P 157      38.830 -38.098  47.718  1.00  0.00      PROA C
ATOM   2248 HD11 LEU P 157      38.621 -38.892  46.969  1.00  0.00      PROA H
ATOM   2249 HD12 LEU P 157      38.872 -37.124  47.185  1.00  0.00      PROA H
ATOM   2250 HD13 LEU P 157      38.080 -37.914  48.516  1.00  0.00      PROA H
ATOM   2251  CD2 LEU P 157      41.334 -38.684  47.302  1.00  0.00      PROA C
ATOM   2252 HD21 LEU P 157      41.099 -39.587  46.700  1.00  0.00      PROA H
ATOM   2253 HD22 LEU P 157      42.355 -38.774  47.731  1.00  0.00      PROA H
ATOM   2254 HD23 LEU P 157      41.442 -37.902  46.521  1.00  0.00      PROA H
ATOM   2255  C   LEU P 157      42.220 -36.248  50.898  1.00  0.00      PROA C
ATOM   2256  O   LEU P 157      41.628 -36.254  51.987  1.00  0.00      PROA O
ATOM   2257  N   PRO P 158      43.009 -35.313  50.488  1.00  0.00      PROA N
ATOM   2258  CD  PRO P 158      43.978 -35.417  49.354  1.00  0.00      PROA C
ATOM   2259  HD1 PRO P 158      43.390 -35.533  48.418  1.00  0.00      PROA H
ATOM   2260  HD2 PRO P 158      44.702 -36.248  49.492  1.00  0.00      PROA H
ATOM   2261  CA  PRO P 158      43.128 -34.039  51.196  1.00  0.00      PROA C
ATOM   2262  HA  PRO P 158      43.845 -34.169  51.992  1.00  0.00      PROA H
ATOM   2263  CB  PRO P 158      43.840 -33.098  50.172  1.00  0.00      PROA C
ATOM   2264  HB1 PRO P 158      44.526 -32.357  50.637  1.00  0.00      PROA H
ATOM   2265  HB2 PRO P 158      43.129 -32.563  49.507  1.00  0.00      PROA H
ATOM   2266  CG  PRO P 158      44.769 -34.091  49.353  1.00  0.00      PROA C
ATOM   2267  HG1 PRO P 158      45.039 -33.756  48.329  1.00  0.00      PROA H
ATOM   2268  HG2 PRO P 158      45.650 -34.169  50.024  1.00  0.00      PROA H
ATOM   2269  C   PRO P 158      41.869 -33.393  51.807  1.00  0.00      PROA C
ATOM   2270  O   PRO P 158      40.778 -33.366  51.153  1.00  0.00      PROA O
ATOM   2271  N   MET P 159      41.981 -32.907  53.075  1.00  0.00      PROA N
ATOM   2272  HN  MET P 159      42.855 -33.004  53.544  1.00  0.00      PROA H
ATOM   2273  CA  MET P 159      40.877 -32.113  53.655  1.00  0.00      PROA C
ATOM   2274  HA  MET P 159      39.886 -32.422  53.357  1.00  0.00      PROA H
ATOM   2275  CB  MET P 159      40.976 -32.231  55.167  1.00  0.00      PROA C
ATOM   2276  HB1 MET P 159      41.993 -32.033  55.567  1.00  0.00      PROA H
ATOM   2277  HB2 MET P 159      40.885 -33.279  55.525  1.00  0.00      PROA H
ATOM   2278  CG  MET P 159      39.956 -31.337  56.015  1.00  0.00      PROA C
ATOM   2279  HG1 MET P 159      40.176 -30.248  56.029  1.00  0.00      PROA H
ATOM   2280  HG2 MET P 159      39.937 -31.620  57.089  1.00  0.00      PROA H
ATOM   2281  SD  MET P 159      38.280 -31.370  55.382  1.00  0.00      PROA S
ATOM   2282  CE  MET P 159      37.755 -32.835  56.267  1.00  0.00      PROA C
ATOM   2283  HE1 MET P 159      36.868 -33.237  55.732  1.00  0.00      PROA H
ATOM   2284  HE2 MET P 159      37.564 -32.655  57.347  1.00  0.00      PROA H
ATOM   2285  HE3 MET P 159      38.493 -33.656  56.145  1.00  0.00      PROA H
ATOM   2286  C   MET P 159      40.970 -30.646  53.191  1.00  0.00      PROA C
ATOM   2287  O   MET P 159      42.018 -30.001  53.155  1.00  0.00      PROA O
ATOM   2288  N   LEU P 160      39.805 -30.113  52.780  1.00  0.00      PROA N
ATOM   2289  HN  LEU P 160      39.000 -30.699  52.715  1.00  0.00      PROA H
ATOM   2290  CA  LEU P 160      39.744 -28.740  52.403  1.00  0.00      PROA C
ATOM   2291  HA  LEU P 160      40.649 -28.172  52.561  1.00  0.00      PROA H
ATOM   2292  CB  LEU P 160      39.362 -28.700  50.881  1.00  0.00      PROA C
ATOM   2293  HB1 LEU P 160      38.372 -29.168  50.687  1.00  0.00      PROA H
ATOM   2294  HB2 LEU P 160      40.042 -29.446  50.417  1.00  0.00      PROA H
ATOM   2295  CG  LEU P 160      39.550 -27.296  50.291  1.00  0.00      PROA C
ATOM   2296  HG  LEU P 160      38.913 -26.603  50.881  1.00  0.00      PROA H
ATOM   2297  CD1 LEU P 160      41.047 -26.857  50.333  1.00  0.00      PROA C
ATOM   2298 HD11 LEU P 160      41.365 -26.708  51.387  1.00  0.00      PROA H
ATOM   2299 HD12 LEU P 160      41.238 -25.906  49.791  1.00  0.00      PROA H
ATOM   2300 HD13 LEU P 160      41.702 -27.678  49.972  1.00  0.00      PROA H
ATOM   2301  CD2 LEU P 160      39.042 -27.373  48.790  1.00  0.00      PROA C
ATOM   2302 HD21 LEU P 160      38.075 -27.920  48.756  1.00  0.00      PROA H
ATOM   2303 HD22 LEU P 160      39.892 -27.928  48.338  1.00  0.00      PROA H
ATOM   2304 HD23 LEU P 160      38.978 -26.392  48.274  1.00  0.00      PROA H
ATOM   2305  C   LEU P 160      38.588 -28.105  53.086  1.00  0.00      PROA C
ATOM   2306  O   LEU P 160      37.411 -28.452  52.980  1.00  0.00      PROA O
ATOM   2307  N   TYR P 161      38.995 -27.139  53.930  1.00  0.00      PROA N
ATOM   2308  HN  TYR P 161      39.971 -26.968  54.039  1.00  0.00      PROA H
ATOM   2309  CA  TYR P 161      38.075 -26.348  54.643  1.00  0.00      PROA C
ATOM   2310  HA  TYR P 161      37.132 -26.869  54.719  1.00  0.00      PROA H
ATOM   2311  CB  TYR P 161      38.626 -25.972  56.122  1.00  0.00      PROA C
ATOM   2312  HB1 TYR P 161      37.978 -25.253  56.669  1.00  0.00      PROA H
ATOM   2313  HB2 TYR P 161      39.660 -25.567  56.087  1.00  0.00      PROA H
ATOM   2314  CG  TYR P 161      38.669 -27.237  56.978  1.00  0.00      PROA C
ATOM   2315  CD1 TYR P 161      37.450 -27.600  57.586  1.00  0.00      PROA C
ATOM   2316  HD1 TYR P 161      36.527 -27.127  57.282  1.00  0.00      PROA H
ATOM   2317  CE1 TYR P 161      37.403 -28.767  58.414  1.00  0.00      PROA C
ATOM   2318  HE1 TYR P 161      36.488 -29.096  58.885  1.00  0.00      PROA H
ATOM   2319  CZ  TYR P 161      38.517 -29.481  58.735  1.00  0.00      PROA C
ATOM   2320  OH  TYR P 161      38.585 -30.695  59.524  1.00  0.00      PROA O
ATOM   2321  HH  TYR P 161      37.688 -30.967  59.733  1.00  0.00      PROA H
ATOM   2322  CD2 TYR P 161      39.821 -27.992  57.401  1.00  0.00      PROA C
ATOM   2323  HD2 TYR P 161      40.734 -27.577  57.001  1.00  0.00      PROA H
ATOM   2324  CE2 TYR P 161      39.788 -29.066  58.204  1.00  0.00      PROA C
ATOM   2325  HE2 TYR P 161      40.734 -29.525  58.451  1.00  0.00      PROA H
ATOM   2326  C   TYR P 161      37.733 -24.994  53.967  1.00  0.00      PROA C
ATOM   2327  O   TYR P 161      38.668 -24.171  53.724  1.00  0.00      PROA O
ATOM   2328  N   GLY P 162      36.503 -24.611  53.623  1.00  0.00      PROA N
ATOM   2329  HN  GLY P 162      35.744 -25.236  53.789  1.00  0.00      PROA H
ATOM   2330  CA  GLY P 162      36.289 -23.245  53.333  1.00  0.00      PROA C
ATOM   2331  HA1 GLY P 162      36.470 -23.139  52.273  1.00  0.00      PROA H
ATOM   2332  HA2 GLY P 162      36.848 -22.649  54.039  1.00  0.00      PROA H
ATOM   2333  C   GLY P 162      34.910 -22.876  53.655  1.00  0.00      PROA C
ATOM   2334  O   GLY P 162      34.145 -23.708  54.127  1.00  0.00      PROA O
ATOM   2335  N   PRO P 163      34.490 -21.649  53.548  1.00  0.00      PROA N
ATOM   2336  CD  PRO P 163      35.353 -20.525  53.459  1.00  0.00      PROA C
ATOM   2337  HD1 PRO P 163      35.713 -20.402  52.416  1.00  0.00      PROA H
ATOM   2338  HD2 PRO P 163      36.330 -20.729  53.949  1.00  0.00      PROA H
ATOM   2339  CA  PRO P 163      33.112 -21.231  53.624  1.00  0.00      PROA C
ATOM   2340  HA  PRO P 163      32.657 -21.455  54.578  1.00  0.00      PROA H
ATOM   2341  CB  PRO P 163      33.167 -19.694  53.464  1.00  0.00      PROA C
ATOM   2342  HB1 PRO P 163      32.324 -19.132  53.920  1.00  0.00      PROA H
ATOM   2343  HB2 PRO P 163      33.237 -19.440  52.385  1.00  0.00      PROA H
ATOM   2344  CG  PRO P 163      34.560 -19.391  54.065  1.00  0.00      PROA C
ATOM   2345  HG1 PRO P 163      34.905 -18.400  53.699  1.00  0.00      PROA H
ATOM   2346  HG2 PRO P 163      34.579 -19.426  55.175  1.00  0.00      PROA H
ATOM   2347  C   PRO P 163      32.318 -21.872  52.508  1.00  0.00      PROA C
ATOM   2348  O   PRO P 163      32.769 -21.890  51.394  1.00  0.00      PROA O
ATOM   2349  N   GLU P 164      31.142 -22.370  52.823  1.00  0.00      PROA N
ATOM   2350  HN  GLU P 164      30.758 -22.293  53.740  1.00  0.00      PROA H
ATOM   2351  CA  GLU P 164      30.252 -22.922  51.841  1.00  0.00      PROA C
ATOM   2352  HA  GLU P 164      30.829 -23.769  51.497  1.00  0.00      PROA H
ATOM   2353  CB  GLU P 164      28.911 -23.432  52.467  1.00  0.00      PROA C
ATOM   2354  HB1 GLU P 164      28.416 -23.928  51.605  1.00  0.00      PROA H
ATOM   2355  HB2 GLU P 164      28.149 -22.684  52.773  1.00  0.00      PROA H
ATOM   2356  CG  GLU P 164      29.149 -24.529  53.551  1.00  0.00      PROA C
ATOM   2357  HG1 GLU P 164      29.591 -24.025  54.437  1.00  0.00      PROA H
ATOM   2358  HG2 GLU P 164      29.684 -25.369  53.059  1.00  0.00      PROA H
ATOM   2359  CD  GLU P 164      27.916 -25.156  53.986  1.00  0.00      PROA C
ATOM   2360  OE1 GLU P 164      27.566 -26.154  53.330  1.00  0.00      PROA O
ATOM   2361  OE2 GLU P 164      27.307 -24.692  54.988  1.00  0.00      PROA O
ATOM   2362  C   GLU P 164      29.831 -22.050  50.730  1.00  0.00      PROA C
ATOM   2363  O   GLU P 164      29.870 -22.386  49.524  1.00  0.00      PROA O
ATOM   2364  N   GLY P 165      29.459 -20.742  51.019  1.00  0.00      PROA N
ATOM   2365  HN  GLY P 165      29.251 -20.378  51.924  1.00  0.00      PROA H
ATOM   2366  CA  GLY P 165      29.220 -19.771  50.006  1.00  0.00      PROA C
ATOM   2367  HA1 GLY P 165      28.885 -18.833  50.424  1.00  0.00      PROA H
ATOM   2368  HA2 GLY P 165      28.411 -20.189  49.426  1.00  0.00      PROA H
ATOM   2369  C   GLY P 165      30.388 -19.444  49.181  1.00  0.00      PROA C
ATOM   2370  O   GLY P 165      30.267 -19.055  48.023  1.00  0.00      PROA O
ATOM   2371  N   SER P 166      31.706 -19.643  49.614  1.00  0.00      PROA N
ATOM   2372  HN  SER P 166      31.763 -19.957  50.559  1.00  0.00      PROA H
ATOM   2373  CA  SER P 166      32.964 -19.398  48.808  1.00  0.00      PROA C
ATOM   2374  HA  SER P 166      32.840 -18.710  47.985  1.00  0.00      PROA H
ATOM   2375  CB  SER P 166      34.009 -18.589  49.655  1.00  0.00      PROA C
ATOM   2376  HB1 SER P 166      34.965 -18.424  49.113  1.00  0.00      PROA H
ATOM   2377  HB2 SER P 166      34.339 -19.065  50.604  1.00  0.00      PROA H
ATOM   2378  OG  SER P 166      33.292 -17.383  49.976  1.00  0.00      PROA O
ATOM   2379  HG1 SER P 166      32.708 -17.668  50.683  1.00  0.00      PROA H
ATOM   2380  C   SER P 166      33.685 -20.653  48.247  1.00  0.00      PROA C
ATOM   2381  O   SER P 166      34.706 -20.572  47.532  1.00  0.00      PROA O
ATOM   2382  N   ALA P 167      33.150 -21.898  48.556  1.00  0.00      PROA N
ATOM   2383  HN  ALA P 167      32.256 -21.856  48.995  1.00  0.00      PROA H
ATOM   2384  CA  ALA P 167      33.605 -23.138  48.039  1.00  0.00      PROA C
ATOM   2385  HA  ALA P 167      34.447 -23.370  48.674  1.00  0.00      PROA H
ATOM   2386  CB  ALA P 167      32.485 -24.158  48.444  1.00  0.00      PROA C
ATOM   2387  HB1 ALA P 167      32.227 -24.061  49.520  1.00  0.00      PROA H
ATOM   2388  HB2 ALA P 167      32.629 -25.237  48.222  1.00  0.00      PROA H
ATOM   2389  HB3 ALA P 167      31.601 -23.918  47.815  1.00  0.00      PROA H
ATOM   2390  C   ALA P 167      34.077 -23.296  46.628  1.00  0.00      PROA C
ATOM   2391  O   ALA P 167      35.023 -23.994  46.356  1.00  0.00      PROA O
ATOM   2392  N   ASN P 168      33.385 -22.685  45.669  1.00  0.00      PROA N
ATOM   2393  HN  ASN P 168      32.697 -22.001  45.900  1.00  0.00      PROA H
ATOM   2394  CA  ASN P 168      33.887 -22.742  44.262  1.00  0.00      PROA C
ATOM   2395  HA  ASN P 168      33.859 -23.792  44.011  1.00  0.00      PROA H
ATOM   2396  CB  ASN P 168      32.809 -22.039  43.469  1.00  0.00      PROA C
ATOM   2397  HB1 ASN P 168      32.817 -20.950  43.688  1.00  0.00      PROA H
ATOM   2398  HB2 ASN P 168      31.844 -22.441  43.846  1.00  0.00      PROA H
ATOM   2399  CG  ASN P 168      32.922 -22.201  41.964  1.00  0.00      PROA C
ATOM   2400  OD1 ASN P 168      33.262 -21.184  41.306  1.00  0.00      PROA O
ATOM   2401  ND2 ASN P 168      32.869 -23.464  41.436  1.00  0.00      PROA N
ATOM   2402 HD21 ASN P 168      32.706 -24.225  42.064  1.00  0.00      PROA H
ATOM   2403 HD22 ASN P 168      33.079 -23.609  40.469  1.00  0.00      PROA H
ATOM   2404  C   ASN P 168      35.292 -22.091  44.036  1.00  0.00      PROA C
ATOM   2405  O   ASN P 168      36.082 -22.539  43.266  1.00  0.00      PROA O
ATOM   2406  N   GLU P 169      35.558 -20.983  44.719  1.00  0.00      PROA N
ATOM   2407  HN  GLU P 169      34.769 -20.721  45.269  1.00  0.00      PROA H
ATOM   2408  CA  GLU P 169      36.777 -20.175  44.770  1.00  0.00      PROA C
ATOM   2409  HA  GLU P 169      37.097 -20.116  43.740  1.00  0.00      PROA H
ATOM   2410  CB  GLU P 169      36.466 -18.794  45.316  1.00  0.00      PROA C
ATOM   2411  HB1 GLU P 169      35.769 -18.752  46.181  1.00  0.00      PROA H
ATOM   2412  HB2 GLU P 169      35.922 -18.268  44.503  1.00  0.00      PROA H
ATOM   2413  CG  GLU P 169      37.692 -18.083  45.818  1.00  0.00      PROA C
ATOM   2414  HG1 GLU P 169      38.470 -17.954  45.036  1.00  0.00      PROA H
ATOM   2415  HG2 GLU P 169      38.190 -18.521  46.709  1.00  0.00      PROA H
ATOM   2416  CD  GLU P 169      37.447 -16.692  46.339  1.00  0.00      PROA C
ATOM   2417  OE1 GLU P 169      38.352 -16.049  46.997  1.00  0.00      PROA O
ATOM   2418  OE2 GLU P 169      36.357 -16.128  46.121  1.00  0.00      PROA O
ATOM   2419  C   GLU P 169      37.971 -20.924  45.389  1.00  0.00      PROA C
ATOM   2420  O   GLU P 169      38.994 -20.974  44.757  1.00  0.00      PROA O
ATOM   2421  N   VAL P 170      37.825 -21.476  46.581  1.00  0.00      PROA N
ATOM   2422  HN  VAL P 170      36.954 -21.322  47.043  1.00  0.00      PROA H
ATOM   2423  CA  VAL P 170      38.754 -22.376  47.245  1.00  0.00      PROA C
ATOM   2424  HA  VAL P 170      39.660 -21.827  47.453  1.00  0.00      PROA H
ATOM   2425  CB  VAL P 170      38.174 -23.003  48.561  1.00  0.00      PROA C
ATOM   2426  HB  VAL P 170      37.620 -23.961  48.472  1.00  0.00      PROA H
ATOM   2427  CG1 VAL P 170      39.406 -23.231  49.466  1.00  0.00      PROA C
ATOM   2428 HG11 VAL P 170      38.895 -23.478  50.420  1.00  0.00      PROA H
ATOM   2429 HG12 VAL P 170      40.111 -22.372  49.501  1.00  0.00      PROA H
ATOM   2430 HG13 VAL P 170      39.997 -24.124  49.170  1.00  0.00      PROA H
ATOM   2431  CG2 VAL P 170      37.291 -21.963  49.277  1.00  0.00      PROA C
ATOM   2432 HG21 VAL P 170      36.941 -22.211  50.302  1.00  0.00      PROA H
ATOM   2433 HG22 VAL P 170      36.398 -21.749  48.652  1.00  0.00      PROA H
ATOM   2434 HG23 VAL P 170      37.903 -21.047  49.417  1.00  0.00      PROA H
ATOM   2435  C   VAL P 170      39.174 -23.494  46.331  1.00  0.00      PROA C
ATOM   2436  O   VAL P 170      40.392 -23.711  46.170  1.00  0.00      PROA O
ATOM   2437  N   LEU P 171      38.183 -24.192  45.691  1.00  0.00      PROA N
ATOM   2438  HN  LEU P 171      37.226 -24.007  45.898  1.00  0.00      PROA H
ATOM   2439  CA  LEU P 171      38.312 -25.289  44.793  1.00  0.00      PROA C
ATOM   2440  HA  LEU P 171      38.799 -26.134  45.256  1.00  0.00      PROA H
ATOM   2441  CB  LEU P 171      36.832 -25.828  44.447  1.00  0.00      PROA C
ATOM   2442  HB1 LEU P 171      36.302 -24.917  44.098  1.00  0.00      PROA H
ATOM   2443  HB2 LEU P 171      36.419 -26.196  45.411  1.00  0.00      PROA H
ATOM   2444  CG  LEU P 171      36.729 -26.794  43.249  1.00  0.00      PROA C
ATOM   2445  HG  LEU P 171      37.066 -26.253  42.339  1.00  0.00      PROA H
ATOM   2446  CD1 LEU P 171      37.487 -28.024  43.512  1.00  0.00      PROA C
ATOM   2447 HD11 LEU P 171      36.856 -28.839  43.925  1.00  0.00      PROA H
ATOM   2448 HD12 LEU P 171      38.303 -27.973  44.264  1.00  0.00      PROA H
ATOM   2449 HD13 LEU P 171      37.907 -28.464  42.583  1.00  0.00      PROA H
ATOM   2450  CD2 LEU P 171      35.241 -27.068  42.998  1.00  0.00      PROA C
ATOM   2451 HD21 LEU P 171      34.816 -26.152  42.535  1.00  0.00      PROA H
ATOM   2452 HD22 LEU P 171      34.818 -27.291  44.001  1.00  0.00      PROA H
ATOM   2453 HD23 LEU P 171      35.113 -27.923  42.299  1.00  0.00      PROA H
ATOM   2454  C   LEU P 171      39.141 -24.827  43.607  1.00  0.00      PROA C
ATOM   2455  O   LEU P 171      40.184 -25.440  43.320  1.00  0.00      PROA O
ATOM   2456  N   GLN P 172      38.853 -23.667  43.042  1.00  0.00      PROA N
ATOM   2457  HN  GLN P 172      38.009 -23.189  43.274  1.00  0.00      PROA H
ATOM   2458  CA  GLN P 172      39.568 -23.059  41.962  1.00  0.00      PROA C
ATOM   2459  HA  GLN P 172      39.622 -23.820  41.198  1.00  0.00      PROA H
ATOM   2460  CB  GLN P 172      38.911 -21.756  41.317  1.00  0.00      PROA C
ATOM   2461  HB1 GLN P 172      39.650 -21.236  40.671  1.00  0.00      PROA H
ATOM   2462  HB2 GLN P 172      38.700 -21.045  42.145  1.00  0.00      PROA H
ATOM   2463  CG  GLN P 172      37.574 -21.881  40.535  1.00  0.00      PROA C
ATOM   2464  HG1 GLN P 172      37.607 -21.207  39.652  1.00  0.00      PROA H
ATOM   2465  HG2 GLN P 172      36.770 -21.661  41.269  1.00  0.00      PROA H
ATOM   2466  CD  GLN P 172      37.212 -23.281  40.072  1.00  0.00      PROA C
ATOM   2467  OE1 GLN P 172      37.790 -23.798  39.052  1.00  0.00      PROA O
ATOM   2468  NE2 GLN P 172      36.278 -23.939  40.766  1.00  0.00      PROA N
ATOM   2469 HE21 GLN P 172      36.027 -23.701  41.704  1.00  0.00      PROA H
ATOM   2470 HE22 GLN P 172      35.818 -24.750  40.403  1.00  0.00      PROA H
ATOM   2471  C   GLN P 172      40.985 -22.728  42.258  1.00  0.00      PROA C
ATOM   2472  O   GLN P 172      41.868 -23.066  41.479  1.00  0.00      PROA O
ATOM   2473  N   GLY P 173      41.305 -22.157  43.465  1.00  0.00      PROA N
ATOM   2474  HN  GLY P 173      40.546 -21.836  44.027  1.00  0.00      PROA H
ATOM   2475  CA  GLY P 173      42.607 -21.902  44.001  1.00  0.00      PROA C
ATOM   2476  HA1 GLY P 173      42.482 -21.390  44.944  1.00  0.00      PROA H
ATOM   2477  HA2 GLY P 173      43.113 -21.313  43.251  1.00  0.00      PROA H
ATOM   2478  C   GLY P 173      43.361 -23.168  44.245  1.00  0.00      PROA C
ATOM   2479  O   GLY P 173      44.546 -23.036  43.970  1.00  0.00      PROA O
ATOM   2480  N   TYR P 174      42.848 -24.199  44.951  1.00  0.00      PROA N
ATOM   2481  HN  TYR P 174      41.872 -24.250  45.149  1.00  0.00      PROA H
ATOM   2482  CA  TYR P 174      43.561 -25.416  45.260  1.00  0.00      PROA C
ATOM   2483  HA  TYR P 174      44.438 -25.110  45.811  1.00  0.00      PROA H
ATOM   2484  CB  TYR P 174      42.600 -26.403  46.155  1.00  0.00      PROA C
ATOM   2485  HB1 TYR P 174      41.605 -26.359  45.662  1.00  0.00      PROA H
ATOM   2486  HB2 TYR P 174      42.559 -26.071  47.215  1.00  0.00      PROA H
ATOM   2487  CG  TYR P 174      43.059 -27.782  46.151  1.00  0.00      PROA C
ATOM   2488  CD1 TYR P 174      44.408 -28.048  46.392  1.00  0.00      PROA C
ATOM   2489  HD1 TYR P 174      45.217 -27.333  46.363  1.00  0.00      PROA H
ATOM   2490  CE1 TYR P 174      44.845 -29.359  46.244  1.00  0.00      PROA C
ATOM   2491  HE1 TYR P 174      45.875 -29.665  46.344  1.00  0.00      PROA H
ATOM   2492  CZ  TYR P 174      43.883 -30.380  46.183  1.00  0.00      PROA C
ATOM   2493  OH  TYR P 174      44.265 -31.718  46.114  1.00  0.00      PROA O
ATOM   2494  HH  TYR P 174      45.217 -31.808  46.031  1.00  0.00      PROA H
ATOM   2495  CD2 TYR P 174      42.154 -28.781  46.097  1.00  0.00      PROA C
ATOM   2496  HD2 TYR P 174      41.095 -28.570  46.078  1.00  0.00      PROA H
ATOM   2497  CE2 TYR P 174      42.547 -30.133  46.266  1.00  0.00      PROA C
ATOM   2498  HE2 TYR P 174      41.827 -30.936  46.313  1.00  0.00      PROA H
ATOM   2499  C   TYR P 174      44.106 -26.041  43.972  1.00  0.00      PROA C
ATOM   2500  O   TYR P 174      45.245 -26.536  43.851  1.00  0.00      PROA O
ATOM   2501  N   ARG P 175      43.259 -26.021  42.894  1.00  0.00      PROA N
ATOM   2502  HN  ARG P 175      42.328 -25.664  42.918  1.00  0.00      PROA H
ATOM   2503  CA  ARG P 175      43.637 -26.568  41.592  1.00  0.00      PROA C
ATOM   2504  HA  ARG P 175      43.767 -27.637  41.676  1.00  0.00      PROA H
ATOM   2505  CB  ARG P 175      42.568 -26.423  40.528  1.00  0.00      PROA C
ATOM   2506  HB1 ARG P 175      43.054 -26.613  39.547  1.00  0.00      PROA H
ATOM   2507  HB2 ARG P 175      42.157 -25.392  40.494  1.00  0.00      PROA H
ATOM   2508  CG  ARG P 175      41.405 -27.393  40.609  1.00  0.00      PROA C
ATOM   2509  HG1 ARG P 175      41.175 -27.348  41.695  1.00  0.00      PROA H
ATOM   2510  HG2 ARG P 175      41.765 -28.439  40.513  1.00  0.00      PROA H
ATOM   2511  CD  ARG P 175      40.110 -27.093  39.757  1.00  0.00      PROA C
ATOM   2512  HD1 ARG P 175      39.881 -26.022  39.942  1.00  0.00      PROA H
ATOM   2513  HD2 ARG P 175      39.242 -27.704  40.087  1.00  0.00      PROA H
ATOM   2514  NE  ARG P 175      40.337 -27.324  38.319  1.00  0.00      PROA N
ATOM   2515  HE  ARG P 175      41.013 -28.014  38.060  1.00  0.00      PROA H
ATOM   2516  CZ  ARG P 175      39.628 -26.856  37.329  1.00  0.00      PROA C
ATOM   2517  NH1 ARG P 175      38.584 -26.032  37.386  1.00  0.00      PROA N
ATOM   2518 HH11 ARG P 175      38.273 -25.551  38.205  1.00  0.00      PROA H
ATOM   2519 HH12 ARG P 175      38.148 -25.856  36.503  1.00  0.00      PROA H
ATOM   2520  NH2 ARG P 175      39.887 -27.287  36.094  1.00  0.00      PROA N
ATOM   2521 HH21 ARG P 175      39.386 -26.815  35.369  1.00  0.00      PROA H
ATOM   2522 HH22 ARG P 175      40.746 -27.784  35.967  1.00  0.00      PROA H
ATOM   2523  C   ARG P 175      44.943 -25.976  41.020  1.00  0.00      PROA C
ATOM   2524  O   ARG P 175      45.923 -26.618  40.583  1.00  0.00      PROA O
ATOM   2525  N   GLU P 176      45.110 -24.670  41.214  1.00  0.00      PROA N
ATOM   2526  HN  GLU P 176      44.398 -24.148  41.677  1.00  0.00      PROA H
ATOM   2527  CA  GLU P 176      46.411 -24.002  40.799  1.00  0.00      PROA C
ATOM   2528  HA  GLU P 176      46.738 -24.476  39.885  1.00  0.00      PROA H
ATOM   2529  CB  GLU P 176      46.194 -22.501  40.408  1.00  0.00      PROA C
ATOM   2530  HB1 GLU P 176      47.165 -21.970  40.311  1.00  0.00      PROA H
ATOM   2531  HB2 GLU P 176      45.752 -21.974  41.281  1.00  0.00      PROA H
ATOM   2532  CG  GLU P 176      45.357 -22.244  39.162  1.00  0.00      PROA C
ATOM   2533  HG1 GLU P 176      44.394 -22.772  39.330  1.00  0.00      PROA H
ATOM   2534  HG2 GLU P 176      45.772 -22.706  38.241  1.00  0.00      PROA H
ATOM   2535  CD  GLU P 176      44.952 -20.833  38.708  1.00  0.00      PROA C
ATOM   2536  OE1 GLU P 176      45.090 -19.855  39.444  1.00  0.00      PROA O
ATOM   2537  OE2 GLU P 176      44.414 -20.702  37.528  1.00  0.00      PROA O
ATOM   2538  C   GLU P 176      47.497 -24.292  41.830  1.00  0.00      PROA C
ATOM   2539  O   GLU P 176      48.662 -24.513  41.463  1.00  0.00      PROA O
ATOM   2540  N   MET P 177      47.142 -24.284  43.166  1.00  0.00      PROA N
ATOM   2541  HN  MET P 177      46.266 -24.065  43.590  1.00  0.00      PROA H
ATOM   2542  CA  MET P 177      48.043 -24.559  44.229  1.00  0.00      PROA C
ATOM   2543  HA  MET P 177      48.794 -23.801  44.067  1.00  0.00      PROA H
ATOM   2544  CB  MET P 177      47.450 -24.296  45.646  1.00  0.00      PROA C
ATOM   2545  HB1 MET P 177      48.145 -24.634  46.445  1.00  0.00      PROA H
ATOM   2546  HB2 MET P 177      46.454 -24.784  45.718  1.00  0.00      PROA H
ATOM   2547  CG  MET P 177      47.052 -22.861  45.914  1.00  0.00      PROA C
ATOM   2548  HG1 MET P 177      46.454 -22.480  45.058  1.00  0.00      PROA H
ATOM   2549  HG2 MET P 177      47.998 -22.281  45.866  1.00  0.00      PROA H
ATOM   2550  SD  MET P 177      46.332 -22.574  47.558  1.00  0.00      PROA S
ATOM   2551  CE  MET P 177      47.584 -23.059  48.719  1.00  0.00      PROA C
ATOM   2552  HE1 MET P 177      47.337 -22.443  49.610  1.00  0.00      PROA H
ATOM   2553  HE2 MET P 177      48.614 -22.855  48.358  1.00  0.00      PROA H
ATOM   2554  HE3 MET P 177      47.541 -24.165  48.816  1.00  0.00      PROA H
ATOM   2555  C   MET P 177      48.727 -25.904  44.182  1.00  0.00      PROA C
ATOM   2556  O   MET P 177      49.942 -26.023  44.391  1.00  0.00      PROA O
ATOM   2557  N   GLY P 178      47.926 -27.004  43.837  1.00  0.00      PROA N
ATOM   2558  HN  GLY P 178      46.961 -26.969  43.591  1.00  0.00      PROA H
ATOM   2559  CA  GLY P 178      48.337 -28.414  43.718  1.00  0.00      PROA C
ATOM   2560  HA1 GLY P 178      47.483 -29.025  43.465  1.00  0.00      PROA H
ATOM   2561  HA2 GLY P 178      48.784 -28.693  44.661  1.00  0.00      PROA H
ATOM   2562  C   GLY P 178      49.272 -28.713  42.703  1.00  0.00      PROA C
ATOM   2563  O   GLY P 178      49.876 -29.775  42.733  1.00  0.00      PROA O
ATOM   2564  N   GLN P 179      49.500 -27.799  41.811  1.00  0.00      PROA N
ATOM   2565  HN  GLN P 179      48.935 -27.004  42.016  1.00  0.00      PROA H
ATOM   2566  CA  GLN P 179      50.554 -27.804  40.825  1.00  0.00      PROA C
ATOM   2567  HA  GLN P 179      50.647 -28.802  40.425  1.00  0.00      PROA H
ATOM   2568  CB  GLN P 179      50.167 -26.771  39.775  1.00  0.00      PROA C
ATOM   2569  HB1 GLN P 179      51.055 -26.772  39.107  1.00  0.00      PROA H
ATOM   2570  HB2 GLN P 179      50.082 -25.827  40.355  1.00  0.00      PROA H
ATOM   2571  CG  GLN P 179      48.960 -27.082  38.907  1.00  0.00      PROA C
ATOM   2572  HG1 GLN P 179      48.681 -26.196  38.298  1.00  0.00      PROA H
ATOM   2573  HG2 GLN P 179      48.068 -27.216  39.556  1.00  0.00      PROA H
ATOM   2574  CD  GLN P 179      49.188 -28.261  37.878  1.00  0.00      PROA C
ATOM   2575  OE1 GLN P 179      48.919 -29.437  38.142  1.00  0.00      PROA O
ATOM   2576  NE2 GLN P 179      49.598 -27.992  36.605  1.00  0.00      PROA N
ATOM   2577 HE21 GLN P 179      49.612 -28.822  36.048  1.00  0.00      PROA H
ATOM   2578 HE22 GLN P 179      49.804 -27.056  36.321  1.00  0.00      PROA H
ATOM   2579  C   GLN P 179      52.007 -27.610  41.265  1.00  0.00      PROA C
ATOM   2580  O   GLN P 179      52.953 -28.162  40.662  1.00  0.00      PROA O
ATOM   2581  N   MET P 180      52.227 -26.916  42.393  1.00  0.00      PROA N
ATOM   2582  HN  MET P 180      51.490 -26.471  42.895  1.00  0.00      PROA H
ATOM   2583  CA  MET P 180      53.540 -26.640  42.931  1.00  0.00      PROA C
ATOM   2584  HA  MET P 180      54.296 -26.977  42.238  1.00  0.00      PROA H
ATOM   2585  CB  MET P 180      53.754 -25.182  43.437  1.00  0.00      PROA C
ATOM   2586  HB1 MET P 180      54.665 -25.170  44.073  1.00  0.00      PROA H
ATOM   2587  HB2 MET P 180      52.868 -24.884  44.038  1.00  0.00      PROA H
ATOM   2588  CG  MET P 180      53.924 -24.126  42.300  1.00  0.00      PROA C
ATOM   2589  HG1 MET P 180      54.536 -24.571  41.486  1.00  0.00      PROA H
ATOM   2590  HG2 MET P 180      54.399 -23.239  42.771  1.00  0.00      PROA H
ATOM   2591  SD  MET P 180      52.300 -23.695  41.565  1.00  0.00      PROA S
ATOM   2592  CE  MET P 180      52.907 -22.138  40.757  1.00  0.00      PROA C
ATOM   2593  HE1 MET P 180      53.534 -22.304  39.854  1.00  0.00      PROA H
ATOM   2594  HE2 MET P 180      53.405 -21.504  41.521  1.00  0.00      PROA H
ATOM   2595  HE3 MET P 180      52.027 -21.534  40.452  1.00  0.00      PROA H
ATOM   2596  C   MET P 180      53.639 -27.547  44.207  1.00  0.00      PROA C
ATOM   2597  O   MET P 180      54.668 -27.506  44.862  1.00  0.00      PROA O
ATOM   2598  N   LEU P 181      52.588 -28.434  44.432  1.00  0.00      PROA N
ATOM   2599  HN  LEU P 181      51.790 -28.491  43.838  1.00  0.00      PROA H
ATOM   2600  CA  LEU P 181      52.532 -29.284  45.602  1.00  0.00      PROA C
ATOM   2601  HA  LEU P 181      53.477 -29.361  46.119  1.00  0.00      PROA H
ATOM   2602  CB  LEU P 181      51.418 -28.830  46.545  1.00  0.00      PROA C
ATOM   2603  HB1 LEU P 181      51.540 -29.447  47.461  1.00  0.00      PROA H
ATOM   2604  HB2 LEU P 181      50.422 -29.044  46.102  1.00  0.00      PROA H
ATOM   2605  CG  LEU P 181      51.489 -27.375  47.143  1.00  0.00      PROA C
ATOM   2606  HG  LEU P 181      51.568 -26.611  46.340  1.00  0.00      PROA H
ATOM   2607  CD1 LEU P 181      50.126 -27.205  47.819  1.00  0.00      PROA C
ATOM   2608 HD11 LEU P 181      49.128 -27.229  47.333  1.00  0.00      PROA H
ATOM   2609 HD12 LEU P 181      50.113 -26.196  48.284  1.00  0.00      PROA H
ATOM   2610 HD13 LEU P 181      50.075 -27.927  48.662  1.00  0.00      PROA H
ATOM   2611  CD2 LEU P 181      52.714 -27.348  48.047  1.00  0.00      PROA C
ATOM   2612 HD21 LEU P 181      52.509 -28.054  48.880  1.00  0.00      PROA H
ATOM   2613 HD22 LEU P 181      52.931 -26.375  48.537  1.00  0.00      PROA H
ATOM   2614 HD23 LEU P 181      53.648 -27.606  47.503  1.00  0.00      PROA H
ATOM   2615  C   LEU P 181      52.405 -30.689  45.125  1.00  0.00      PROA C
ATOM   2616  O   LEU P 181      52.014 -31.624  45.883  1.00  0.00      PROA O
ATOM   2617  N   ALA P 182      52.703 -30.944  43.840  1.00  0.00      PROA N
ATOM   2618  HN  ALA P 182      53.000 -30.183  43.268  1.00  0.00      PROA H
ATOM   2619  CA  ALA P 182      52.666 -32.197  43.163  1.00  0.00      PROA C
ATOM   2620  HA  ALA P 182      51.884 -32.837  43.542  1.00  0.00      PROA H
ATOM   2621  CB  ALA P 182      52.372 -32.054  41.620  1.00  0.00      PROA C
ATOM   2622  HB1 ALA P 182      53.097 -31.328  41.193  1.00  0.00      PROA H
ATOM   2623  HB2 ALA P 182      51.416 -31.512  41.464  1.00  0.00      PROA H
ATOM   2624  HB3 ALA P 182      52.355 -33.029  41.087  1.00  0.00      PROA H
ATOM   2625  C   ALA P 182      53.909 -33.082  43.373  1.00  0.00      PROA C
ATOM   2626  O   ALA P 182      53.900 -34.283  43.250  1.00  0.00      PROA O
ATOM   2627  N   LYS P 183      55.136 -32.509  43.703  1.00  0.00      PROA N
ATOM   2628  HN  LYS P 183      55.233 -31.520  43.626  1.00  0.00      PROA H
ATOM   2629  CA  LYS P 183      56.248 -33.188  44.231  1.00  0.00      PROA C
ATOM   2630  HA  LYS P 183      56.418 -34.049  43.602  1.00  0.00      PROA H
ATOM   2631  CB  LYS P 183      57.486 -32.366  44.113  1.00  0.00      PROA C
ATOM   2632  HB1 LYS P 183      58.246 -32.877  44.742  1.00  0.00      PROA H
ATOM   2633  HB2 LYS P 183      57.386 -31.307  44.433  1.00  0.00      PROA H
ATOM   2634  CG  LYS P 183      58.024 -32.151  42.669  1.00  0.00      PROA C
ATOM   2635  HG1 LYS P 183      58.951 -31.538  42.701  1.00  0.00      PROA H
ATOM   2636  HG2 LYS P 183      57.289 -31.456  42.211  1.00  0.00      PROA H
ATOM   2637  CD  LYS P 183      58.435 -33.409  41.872  1.00  0.00      PROA C
ATOM   2638  HD1 LYS P 183      57.541 -34.068  41.856  1.00  0.00      PROA H
ATOM   2639  HD2 LYS P 183      59.271 -33.940  42.378  1.00  0.00      PROA H
ATOM   2640  CE  LYS P 183      58.862 -33.061  40.425  1.00  0.00      PROA C
ATOM   2641  HE1 LYS P 183      59.838 -32.531  40.446  1.00  0.00      PROA H
ATOM   2642  HE2 LYS P 183      58.078 -32.484  39.889  1.00  0.00      PROA H
ATOM   2643  NZ  LYS P 183      59.112 -34.372  39.659  1.00  0.00      PROA N
ATOM   2644  HZ1 LYS P 183      58.287 -35.005  39.643  1.00  0.00      PROA H
ATOM   2645  HZ2 LYS P 183      59.861 -34.834  40.212  1.00  0.00      PROA H
ATOM   2646  HZ3 LYS P 183      59.329 -34.236  38.651  1.00  0.00      PROA H
ATOM   2647  C   LYS P 183      55.958 -33.712  45.652  1.00  0.00      PROA C
ATOM   2648  O   LYS P 183      55.350 -33.080  46.570  1.00  0.00      PROA O
ATOM   2649  N   ASP P 184      56.261 -35.024  45.908  1.00  0.00      PROA N
ATOM   2650  HN  ASP P 184      56.687 -35.468  45.124  1.00  0.00      PROA H
ATOM   2651  CA  ASP P 184      55.875 -35.845  47.067  1.00  0.00      PROA C
ATOM   2652  HA  ASP P 184      54.834 -36.127  47.012  1.00  0.00      PROA H
ATOM   2653  CB  ASP P 184      56.592 -37.267  46.891  1.00  0.00      PROA C
ATOM   2654  HB1 ASP P 184      56.369 -37.895  47.780  1.00  0.00      PROA H
ATOM   2655  HB2 ASP P 184      57.674 -37.036  46.793  1.00  0.00      PROA H
ATOM   2656  CG  ASP P 184      56.085 -38.041  45.774  1.00  0.00      PROA C
ATOM   2657  OD1 ASP P 184      56.836 -38.698  45.045  1.00  0.00      PROA O
ATOM   2658  OD2 ASP P 184      54.839 -38.011  45.586  1.00  0.00      PROA O
ATOM   2659  C   ASP P 184      56.216 -35.201  48.414  1.00  0.00      PROA C
ATOM   2660  O   ASP P 184      55.469 -35.249  49.395  1.00  0.00      PROA O
ATOM   2661  N   ARG P 185      57.400 -34.607  48.571  1.00  0.00      PROA N
ATOM   2662  HN  ARG P 185      58.043 -34.491  47.818  1.00  0.00      PROA H
ATOM   2663  CA  ARG P 185      57.787 -34.099  49.874  1.00  0.00      PROA C
ATOM   2664  HA  ARG P 185      57.306 -34.634  50.680  1.00  0.00      PROA H
ATOM   2665  CB  ARG P 185      59.397 -34.161  50.033  1.00  0.00      PROA C
ATOM   2666  HB1 ARG P 185      59.653 -33.891  51.080  1.00  0.00      PROA H
ATOM   2667  HB2 ARG P 185      59.958 -33.424  49.420  1.00  0.00      PROA H
ATOM   2668  CG  ARG P 185      60.016 -35.483  49.739  1.00  0.00      PROA C
ATOM   2669  HG1 ARG P 185      61.015 -35.564  50.218  1.00  0.00      PROA H
ATOM   2670  HG2 ARG P 185      60.216 -35.575  48.650  1.00  0.00      PROA H
ATOM   2671  CD  ARG P 185      59.217 -36.623  50.225  1.00  0.00      PROA C
ATOM   2672  HD1 ARG P 185      58.158 -36.735  49.910  1.00  0.00      PROA H
ATOM   2673  HD2 ARG P 185      59.281 -36.788  51.322  1.00  0.00      PROA H
ATOM   2674  NE  ARG P 185      59.944 -37.845  49.651  1.00  0.00      PROA N
ATOM   2675  HE  ARG P 185      60.644 -37.692  48.953  1.00  0.00      PROA H
ATOM   2676  CZ  ARG P 185      59.546 -39.119  49.722  1.00  0.00      PROA C
ATOM   2677  NH1 ARG P 185      58.480 -39.449  50.484  1.00  0.00      PROA N
ATOM   2678 HH11 ARG P 185      58.075 -38.834  51.160  1.00  0.00      PROA H
ATOM   2679 HH12 ARG P 185      58.295 -40.407  50.707  1.00  0.00      PROA H
ATOM   2680  NH2 ARG P 185      60.392 -39.918  49.175  1.00  0.00      PROA N
ATOM   2681 HH21 ARG P 185      61.266 -39.617  48.794  1.00  0.00      PROA H
ATOM   2682 HH22 ARG P 185      60.193 -40.883  49.349  1.00  0.00      PROA H
ATOM   2683  C   ARG P 185      57.287 -32.618  50.047  1.00  0.00      PROA C
ATOM   2684  O   ARG P 185      57.512 -31.951  51.092  1.00  0.00      PROA O
ATOM   2685  N   PHE P 186      56.565 -32.132  49.031  1.00  0.00      PROA N
ATOM   2686  HN  PHE P 186      56.494 -32.625  48.168  1.00  0.00      PROA H
ATOM   2687  CA  PHE P 186      55.822 -30.853  49.074  1.00  0.00      PROA C
ATOM   2688  HA  PHE P 186      55.984 -30.408  50.045  1.00  0.00      PROA H
ATOM   2689  CB  PHE P 186      56.155 -29.929  47.889  1.00  0.00      PROA C
ATOM   2690  HB1 PHE P 186      55.598 -29.006  48.159  1.00  0.00      PROA H
ATOM   2691  HB2 PHE P 186      55.730 -30.314  46.937  1.00  0.00      PROA H
ATOM   2692  CG  PHE P 186      57.655 -29.673  47.687  1.00  0.00      PROA C
ATOM   2693  CD1 PHE P 186      58.009 -28.299  47.713  1.00  0.00      PROA C
ATOM   2694  HD1 PHE P 186      57.290 -27.560  48.035  1.00  0.00      PROA H
ATOM   2695  CE1 PHE P 186      59.224 -27.842  47.129  1.00  0.00      PROA C
ATOM   2696  HE1 PHE P 186      59.405 -26.777  47.140  1.00  0.00      PROA H
ATOM   2697  CZ  PHE P 186      60.236 -28.781  46.836  1.00  0.00      PROA C
ATOM   2698  HZ  PHE P 186      61.223 -28.466  46.531  1.00  0.00      PROA H
ATOM   2699  CD2 PHE P 186      58.607 -30.623  47.125  1.00  0.00      PROA C
ATOM   2700  HD2 PHE P 186      58.222 -31.616  46.944  1.00  0.00      PROA H
ATOM   2701  CE2 PHE P 186      59.913 -30.134  46.772  1.00  0.00      PROA C
ATOM   2702  HE2 PHE P 186      60.712 -30.790  46.458  1.00  0.00      PROA H
ATOM   2703  C   PHE P 186      54.291 -31.178  48.996  1.00  0.00      PROA C
ATOM   2704  O   PHE P 186      53.477 -30.258  48.749  1.00  0.00      PROA O
ATOM   2705  N   THR P 187      53.844 -32.400  49.291  1.00  0.00      PROA N
ATOM   2706  HN  THR P 187      54.406 -33.179  49.556  1.00  0.00      PROA H
ATOM   2707  CA  THR P 187      52.411 -32.733  49.159  1.00  0.00      PROA C
ATOM   2708  HA  THR P 187      52.101 -32.042  48.389  1.00  0.00      PROA H
ATOM   2709  CB  THR P 187      52.246 -34.088  48.544  1.00  0.00      PROA C
ATOM   2710  HB  THR P 187      53.066 -34.686  48.996  1.00  0.00      PROA H
ATOM   2711  OG1 THR P 187      52.283 -34.138  47.146  1.00  0.00      PROA O
ATOM   2712  HG1 THR P 187      52.763 -33.507  46.605  1.00  0.00      PROA H
ATOM   2713  CG2 THR P 187      50.889 -34.846  48.936  1.00  0.00      PROA C
ATOM   2714 HG21 THR P 187      50.970 -35.803  48.377  1.00  0.00      PROA H
ATOM   2715 HG22 THR P 187      50.077 -34.183  48.568  1.00  0.00      PROA H
ATOM   2716 HG23 THR P 187      50.763 -34.964  50.033  1.00  0.00      PROA H
ATOM   2717  C   THR P 187      51.544 -32.496  50.327  1.00  0.00      PROA C
ATOM   2718  O   THR P 187      51.873 -32.947  51.423  1.00  0.00      PROA O
ATOM   2719  N   LEU P 188      50.352 -31.882  50.102  1.00  0.00      PROA N
ATOM   2720  HN  LEU P 188      50.108 -31.521  49.205  1.00  0.00      PROA H
ATOM   2721  CA  LEU P 188      49.444 -31.400  51.171  1.00  0.00      PROA C
ATOM   2722  HA  LEU P 188      50.009 -30.983  51.992  1.00  0.00      PROA H
ATOM   2723  CB  LEU P 188      48.432 -30.288  50.754  1.00  0.00      PROA C
ATOM   2724  HB1 LEU P 188      48.969 -29.539  50.133  1.00  0.00      PROA H
ATOM   2725  HB2 LEU P 188      48.020 -29.714  51.611  1.00  0.00      PROA H
ATOM   2726  CG  LEU P 188      47.219 -30.840  49.981  1.00  0.00      PROA C
ATOM   2727  HG  LEU P 188      46.867 -31.750  50.514  1.00  0.00      PROA H
ATOM   2728  CD1 LEU P 188      46.009 -29.842  49.925  1.00  0.00      PROA C
ATOM   2729 HD11 LEU P 188      46.212 -29.009  49.217  1.00  0.00      PROA H
ATOM   2730 HD12 LEU P 188      45.760 -29.416  50.921  1.00  0.00      PROA H
ATOM   2731 HD13 LEU P 188      45.090 -30.386  49.617  1.00  0.00      PROA H
ATOM   2732  CD2 LEU P 188      47.526 -31.234  48.559  1.00  0.00      PROA C
ATOM   2733 HD21 LEU P 188      48.331 -32.000  48.543  1.00  0.00      PROA H
ATOM   2734 HD22 LEU P 188      47.725 -30.360  47.902  1.00  0.00      PROA H
ATOM   2735 HD23 LEU P 188      46.654 -31.665  48.022  1.00  0.00      PROA H
ATOM   2736  C   LEU P 188      48.805 -32.698  51.813  1.00  0.00      PROA C
ATOM   2737  O   LEU P 188      48.695 -33.753  51.310  1.00  0.00      PROA O
ATOM   2738  N   LYS P 189      48.274 -32.513  52.992  1.00  0.00      PROA N
ATOM   2739  HN  LYS P 189      48.488 -31.742  53.587  1.00  0.00      PROA H
ATOM   2740  CA  LYS P 189      47.207 -33.440  53.475  1.00  0.00      PROA C
ATOM   2741  HA  LYS P 189      46.856 -33.945  52.587  1.00  0.00      PROA H
ATOM   2742  CB  LYS P 189      47.600 -34.535  54.543  1.00  0.00      PROA C
ATOM   2743  HB1 LYS P 189      48.170 -35.356  54.058  1.00  0.00      PROA H
ATOM   2744  HB2 LYS P 189      46.671 -34.853  55.062  1.00  0.00      PROA H
ATOM   2745  CG  LYS P 189      48.542 -34.003  55.683  1.00  0.00      PROA C
ATOM   2746  HG1 LYS P 189      48.029 -33.137  56.153  1.00  0.00      PROA H
ATOM   2747  HG2 LYS P 189      49.489 -33.627  55.240  1.00  0.00      PROA H
ATOM   2748  CD  LYS P 189      48.827 -35.036  56.769  1.00  0.00      PROA C
ATOM   2749  HD1 LYS P 189      49.045 -36.071  56.428  1.00  0.00      PROA H
ATOM   2750  HD2 LYS P 189      47.853 -35.150  57.292  1.00  0.00      PROA H
ATOM   2751  CE  LYS P 189      49.918 -34.608  57.670  1.00  0.00      PROA C
ATOM   2752  HE1 LYS P 189      49.733 -33.575  58.035  1.00  0.00      PROA H
ATOM   2753  HE2 LYS P 189      50.920 -34.668  57.193  1.00  0.00      PROA H
ATOM   2754  NZ  LYS P 189      50.025 -35.447  58.891  1.00  0.00      PROA N
ATOM   2755  HZ1 LYS P 189      50.041 -36.469  58.699  1.00  0.00      PROA H
ATOM   2756  HZ2 LYS P 189      49.261 -35.285  59.578  1.00  0.00      PROA H
ATOM   2757  HZ3 LYS P 189      50.919 -35.195  59.358  1.00  0.00      PROA H
ATOM   2758  C   LYS P 189      45.957 -32.697  54.038  1.00  0.00      PROA C
ATOM   2759  O   LYS P 189      44.815 -33.194  54.059  1.00  0.00      PROA O
ATOM   2760  N   GLU P 190      46.113 -31.353  54.299  1.00  0.00      PROA N
ATOM   2761  HN  GLU P 190      46.965 -30.863  54.130  1.00  0.00      PROA H
ATOM   2762  CA  GLU P 190      45.111 -30.475  54.879  1.00  0.00      PROA C
ATOM   2763  HA  GLU P 190      44.099 -30.837  54.767  1.00  0.00      PROA H
ATOM   2764  CB  GLU P 190      45.349 -30.539  56.429  1.00  0.00      PROA C
ATOM   2765  HB1 GLU P 190      46.426 -30.739  56.618  1.00  0.00      PROA H
ATOM   2766  HB2 GLU P 190      44.792 -31.379  56.898  1.00  0.00      PROA H
ATOM   2767  CG  GLU P 190      44.988 -29.263  57.361  1.00  0.00      PROA C
ATOM   2768  HG1 GLU P 190      43.955 -28.910  57.156  1.00  0.00      PROA H
ATOM   2769  HG2 GLU P 190      45.661 -28.407  57.143  1.00  0.00      PROA H
ATOM   2770  CD  GLU P 190      45.083 -29.667  58.882  1.00  0.00      PROA C
ATOM   2771  OE1 GLU P 190      44.065 -29.515  59.569  1.00  0.00      PROA O
ATOM   2772  OE2 GLU P 190      46.190 -30.040  59.360  1.00  0.00      PROA O
ATOM   2773  C   GLU P 190      45.199 -29.077  54.391  1.00  0.00      PROA C
ATOM   2774  O   GLU P 190      46.359 -28.666  54.313  1.00  0.00      PROA O
ATOM   2775  N   ALA P 191      44.152 -28.339  53.925  1.00  0.00      PROA N
ATOM   2776  HN  ALA P 191      43.277 -28.817  53.906  1.00  0.00      PROA H
ATOM   2777  CA  ALA P 191      44.296 -26.946  53.627  1.00  0.00      PROA C
ATOM   2778  HA  ALA P 191      45.140 -26.460  54.093  1.00  0.00      PROA H
ATOM   2779  CB  ALA P 191      44.691 -26.682  52.103  1.00  0.00      PROA C
ATOM   2780  HB1 ALA P 191      45.586 -27.318  51.933  1.00  0.00      PROA H
ATOM   2781  HB2 ALA P 191      45.062 -25.641  51.996  1.00  0.00      PROA H
ATOM   2782  HB3 ALA P 191      43.832 -27.017  51.482  1.00  0.00      PROA H
ATOM   2783  C   ALA P 191      42.984 -26.225  53.963  1.00  0.00      PROA C
ATOM   2784  O   ALA P 191      41.913 -26.847  53.978  1.00  0.00      PROA O
ATOM   2785  N   ALA P 192      43.025 -24.912  54.130  1.00  0.00      PROA N
ATOM   2786  HN  ALA P 192      43.818 -24.307  54.151  1.00  0.00      PROA H
ATOM   2787  CA  ALA P 192      41.845 -24.192  54.479  1.00  0.00      PROA C
ATOM   2788  HA  ALA P 192      40.976 -24.655  54.037  1.00  0.00      PROA H
ATOM   2789  CB  ALA P 192      41.806 -24.082  56.068  1.00  0.00      PROA C
ATOM   2790  HB1 ALA P 192      42.684 -23.458  56.340  1.00  0.00      PROA H
ATOM   2791  HB2 ALA P 192      42.020 -25.102  56.453  1.00  0.00      PROA H
ATOM   2792  HB3 ALA P 192      40.917 -23.563  56.487  1.00  0.00      PROA H
ATOM   2793  C   ALA P 192      41.956 -22.785  53.972  1.00  0.00      PROA C
ATOM   2794  O   ALA P 192      43.002 -22.186  54.110  1.00  0.00      PROA O
ATOM   2795  N   MET P 193      40.900 -22.217  53.504  1.00  0.00      PROA N
ATOM   2796  HN  MET P 193      40.016 -22.665  53.392  1.00  0.00      PROA H
ATOM   2797  CA  MET P 193      40.778 -20.850  53.183  1.00  0.00      PROA C
ATOM   2798  HA  MET P 193      41.743 -20.396  53.352  1.00  0.00      PROA H
ATOM   2799  CB  MET P 193      40.265 -20.623  51.757  1.00  0.00      PROA C
ATOM   2800  HB1 MET P 193      39.198 -20.923  51.681  1.00  0.00      PROA H
ATOM   2801  HB2 MET P 193      40.842 -21.330  51.124  1.00  0.00      PROA H
ATOM   2802  CG  MET P 193      40.452 -19.160  51.274  1.00  0.00      PROA C
ATOM   2803  HG1 MET P 193      41.510 -18.820  51.269  1.00  0.00      PROA H
ATOM   2804  HG2 MET P 193      40.037 -18.540  52.097  1.00  0.00      PROA H
ATOM   2805  SD  MET P 193      39.633 -18.719  49.720  1.00  0.00      PROA S
ATOM   2806  CE  MET P 193      38.019 -18.139  50.497  1.00  0.00      PROA C
ATOM   2807  HE1 MET P 193      37.787 -18.907  51.266  1.00  0.00      PROA H
ATOM   2808  HE2 MET P 193      37.230 -18.148  49.715  1.00  0.00      PROA H
ATOM   2809  HE3 MET P 193      38.052 -17.111  50.918  1.00  0.00      PROA H
ATOM   2810  C   MET P 193      39.740 -20.269  54.163  1.00  0.00      PROA C
ATOM   2811  O   MET P 193      38.638 -20.795  54.202  1.00  0.00      PROA O
ATOM   2812  N   THR P 194      40.105 -19.138  54.835  1.00  0.00      PROA N
ATOM   2813  HN  THR P 194      41.044 -18.826  54.956  1.00  0.00      PROA H
ATOM   2814  CA  THR P 194      39.097 -18.411  55.598  1.00  0.00      PROA C
ATOM   2815  HA  THR P 194      38.504 -19.139  56.132  1.00  0.00      PROA H
ATOM   2816  CB  THR P 194      39.752 -17.689  56.754  1.00  0.00      PROA C
ATOM   2817  HB  THR P 194      38.981 -17.255  57.426  1.00  0.00      PROA H
ATOM   2818  OG1 THR P 194      40.526 -16.623  56.329  1.00  0.00      PROA O
ATOM   2819  HG1 THR P 194      40.982 -16.316  57.116  1.00  0.00      PROA H
ATOM   2820  CG2 THR P 194      40.608 -18.725  57.507  1.00  0.00      PROA C
ATOM   2821 HG21 THR P 194      40.017 -19.626  57.780  1.00  0.00      PROA H
ATOM   2822 HG22 THR P 194      41.030 -18.241  58.413  1.00  0.00      PROA H
ATOM   2823 HG23 THR P 194      41.463 -19.216  56.994  1.00  0.00      PROA H
ATOM   2824  C   THR P 194      38.274 -17.528  54.743  1.00  0.00      PROA C
ATOM   2825  O   THR P 194      38.506 -17.344  53.534  1.00  0.00      PROA O
ATOM   2826  N   ALA P 195      37.224 -16.934  55.335  1.00  0.00      PROA N
ATOM   2827  HN  ALA P 195      37.018 -17.097  56.297  1.00  0.00      PROA H
ATOM   2828  CA  ALA P 195      36.268 -16.025  54.736  1.00  0.00      PROA C
ATOM   2829  HA  ALA P 195      35.834 -16.540  53.892  1.00  0.00      PROA H
ATOM   2830  CB  ALA P 195      35.200 -15.526  55.774  1.00  0.00      PROA C
ATOM   2831  HB1 ALA P 195      34.610 -16.408  56.105  1.00  0.00      PROA H
ATOM   2832  HB2 ALA P 195      34.535 -14.814  55.240  1.00  0.00      PROA H
ATOM   2833  HB3 ALA P 195      35.629 -14.888  56.576  1.00  0.00      PROA H
ATOM   2834  C   ALA P 195      36.960 -14.785  54.143  1.00  0.00      PROA C
ATOM   2835  O   ALA P 195      36.584 -14.236  53.116  1.00  0.00      PROA O
ATOM   2836  N   ARG P 196      38.003 -14.272  54.889  1.00  0.00      PROA N
ATOM   2837  HN  ARG P 196      38.197 -14.688  55.775  1.00  0.00      PROA H
ATOM   2838  CA  ARG P 196      38.758 -13.064  54.587  1.00  0.00      PROA C
ATOM   2839  HA  ARG P 196      38.250 -12.288  54.034  1.00  0.00      PROA H
ATOM   2840  CB  ARG P 196      39.456 -12.463  55.820  1.00  0.00      PROA C
ATOM   2841  HB1 ARG P 196      38.708 -12.538  56.638  1.00  0.00      PROA H
ATOM   2842  HB2 ARG P 196      39.772 -11.429  55.566  1.00  0.00      PROA H
ATOM   2843  CG  ARG P 196      40.710 -13.083  56.473  1.00  0.00      PROA C
ATOM   2844  HG1 ARG P 196      41.606 -13.044  55.818  1.00  0.00      PROA H
ATOM   2845  HG2 ARG P 196      40.467 -14.155  56.640  1.00  0.00      PROA H
ATOM   2846  CD  ARG P 196      41.010 -12.357  57.772  1.00  0.00      PROA C
ATOM   2847  HD1 ARG P 196      40.338 -12.534  58.639  1.00  0.00      PROA H
ATOM   2848  HD2 ARG P 196      41.098 -11.275  57.535  1.00  0.00      PROA H
ATOM   2849  NE  ARG P 196      42.265 -13.002  58.305  1.00  0.00      PROA N
ATOM   2850  HE  ARG P 196      42.188 -13.918  58.699  1.00  0.00      PROA H
ATOM   2851  CZ  ARG P 196      43.439 -12.493  58.244  1.00  0.00      PROA C
ATOM   2852  NH1 ARG P 196      43.627 -11.249  57.847  1.00  0.00      PROA N
ATOM   2853 HH11 ARG P 196      42.881 -10.840  57.321  1.00  0.00      PROA H
ATOM   2854 HH12 ARG P 196      44.561 -11.272  57.491  1.00  0.00      PROA H
ATOM   2855  NH2 ARG P 196      44.491 -13.215  58.500  1.00  0.00      PROA N
ATOM   2856 HH21 ARG P 196      44.362 -14.166  58.779  1.00  0.00      PROA H
ATOM   2857 HH22 ARG P 196      45.362 -12.793  58.248  1.00  0.00      PROA H
ATOM   2858  C   ARG P 196      39.918 -13.432  53.606  1.00  0.00      PROA C
ATOM   2859  O   ARG P 196      40.764 -12.649  53.253  1.00  0.00      PROA O
ATOM   2860  N   ARG P 197      39.829 -14.726  53.138  1.00  0.00      PROA N
ATOM   2861  HN  ARG P 197      39.104 -15.324  53.470  1.00  0.00      PROA H
ATOM   2862  CA  ARG P 197      40.725 -15.314  52.105  1.00  0.00      PROA C
ATOM   2863  HA  ARG P 197      40.268 -16.274  51.910  1.00  0.00      PROA H
ATOM   2864  CB  ARG P 197      40.884 -14.498  50.723  1.00  0.00      PROA C
ATOM   2865  HB1 ARG P 197      41.777 -14.796  50.133  1.00  0.00      PROA H
ATOM   2866  HB2 ARG P 197      41.049 -13.485  51.150  1.00  0.00      PROA H
ATOM   2867  CG  ARG P 197      39.655 -14.668  49.723  1.00  0.00      PROA C
ATOM   2868  HG1 ARG P 197      39.646 -15.736  49.418  1.00  0.00      PROA H
ATOM   2869  HG2 ARG P 197      39.852 -14.012  48.849  1.00  0.00      PROA H
ATOM   2870  CD  ARG P 197      38.289 -14.280  50.293  1.00  0.00      PROA C
ATOM   2871  HD1 ARG P 197      38.185 -13.205  50.551  1.00  0.00      PROA H
ATOM   2872  HD2 ARG P 197      38.115 -14.865  51.222  1.00  0.00      PROA H
ATOM   2873  NE  ARG P 197      37.289 -14.650  49.209  1.00  0.00      PROA N
ATOM   2874  HE  ARG P 197      37.663 -14.951  48.331  1.00  0.00      PROA H
ATOM   2875  CZ  ARG P 197      36.000 -14.944  49.394  1.00  0.00      PROA C
ATOM   2876  NH1 ARG P 197      35.463 -14.888  50.621  1.00  0.00      PROA N
ATOM   2877 HH11 ARG P 197      34.572 -15.320  50.763  1.00  0.00      PROA H
ATOM   2878 HH12 ARG P 197      36.003 -14.588  51.407  1.00  0.00      PROA H
ATOM   2879  NH2 ARG P 197      35.293 -15.391  48.396  1.00  0.00      PROA N
ATOM   2880 HH21 ARG P 197      34.390 -15.742  48.643  1.00  0.00      PROA H
ATOM   2881 HH22 ARG P 197      35.565 -15.221  47.449  1.00  0.00      PROA H
ATOM   2882  C   ARG P 197      42.060 -15.676  52.654  1.00  0.00      PROA C
ATOM   2883  O   ARG P 197      43.008 -15.802  51.875  1.00  0.00      PROA O
ATOM   2884  N   SER P 198      42.254 -15.885  53.980  1.00  0.00      PROA N
ATOM   2885  HN  SER P 198      41.457 -15.809  54.574  1.00  0.00      PROA H
ATOM   2886  CA  SER P 198      43.532 -16.317  54.604  1.00  0.00      PROA C
ATOM   2887  HA  SER P 198      44.362 -15.897  54.055  1.00  0.00      PROA H
ATOM   2888  CB  SER P 198      43.773 -15.965  56.087  1.00  0.00      PROA C
ATOM   2889  HB1 SER P 198      42.956 -16.349  56.734  1.00  0.00      PROA H
ATOM   2890  HB2 SER P 198      43.685 -14.862  56.180  1.00  0.00      PROA H
ATOM   2891  OG  SER P 198      45.046 -16.385  56.544  1.00  0.00      PROA O
ATOM   2892  HG1 SER P 198      45.012 -17.341  56.631  1.00  0.00      PROA H
ATOM   2893  C   SER P 198      43.755 -17.866  54.303  1.00  0.00      PROA C
ATOM   2894  O   SER P 198      42.906 -18.696  54.697  1.00  0.00      PROA O
ATOM   2895  N   TRP P 199      44.856 -18.210  53.663  1.00  0.00      PROA N
ATOM   2896  HN  TRP P 199      45.437 -17.442  53.404  1.00  0.00      PROA H
ATOM   2897  CA  TRP P 199      45.325 -19.581  53.424  1.00  0.00      PROA C
ATOM   2898  HA  TRP P 199      44.452 -20.217  53.417  1.00  0.00      PROA H
ATOM   2899  CB  TRP P 199      45.963 -19.682  52.025  1.00  0.00      PROA C
ATOM   2900  HB1 TRP P 199      46.612 -20.559  51.817  1.00  0.00      PROA H
ATOM   2901  HB2 TRP P 199      46.629 -18.796  51.941  1.00  0.00      PROA H
ATOM   2902  CG  TRP P 199      44.936 -19.702  50.941  1.00  0.00      PROA C
ATOM   2903  CD1 TRP P 199      44.364 -18.650  50.318  1.00  0.00      PROA C
ATOM   2904  HD1 TRP P 199      44.449 -17.629  50.659  1.00  0.00      PROA H
ATOM   2905  NE1 TRP P 199      43.664 -19.063  49.259  1.00  0.00      PROA N
ATOM   2906  HE1 TRP P 199      43.035 -18.608  48.668  1.00  0.00      PROA H
ATOM   2907  CE2 TRP P 199      43.679 -20.434  49.245  1.00  0.00      PROA C
ATOM   2908  CD2 TRP P 199      44.387 -20.876  50.366  1.00  0.00      PROA C
ATOM   2909  CE3 TRP P 199      44.436 -22.237  50.699  1.00  0.00      PROA C
ATOM   2910  HE3 TRP P 199      44.869 -22.651  51.598  1.00  0.00      PROA H
ATOM   2911  CZ3 TRP P 199      43.663 -23.144  49.906  1.00  0.00      PROA C
ATOM   2912  HZ3 TRP P 199      43.632 -24.204  50.113  1.00  0.00      PROA H
ATOM   2913  CZ2 TRP P 199      42.932 -21.356  48.461  1.00  0.00      PROA C
ATOM   2914  HZ2 TRP P 199      42.355 -20.967  47.635  1.00  0.00      PROA H
ATOM   2915  CH2 TRP P 199      42.989 -22.719  48.751  1.00  0.00      PROA C
ATOM   2916  HH2 TRP P 199      42.541 -23.487  48.139  1.00  0.00      PROA H
ATOM   2917  C   TRP P 199      46.325 -20.198  54.311  1.00  0.00      PROA C
ATOM   2918  O   TRP P 199      47.446 -19.730  54.567  1.00  0.00      PROA O
ATOM   2919  N   GLN P 200      45.948 -21.411  54.824  1.00  0.00      PROA N
ATOM   2920  HN  GLN P 200      45.030 -21.728  54.597  1.00  0.00      PROA H
ATOM   2921  CA  GLN P 200      46.718 -22.279  55.720  1.00  0.00      PROA C
ATOM   2922  HA  GLN P 200      47.747 -21.961  55.647  1.00  0.00      PROA H
ATOM   2923  CB  GLN P 200      46.094 -22.465  57.135  1.00  0.00      PROA C
ATOM   2924  HB1 GLN P 200      46.935 -23.067  57.541  1.00  0.00      PROA H
ATOM   2925  HB2 GLN P 200      45.116 -22.992  57.108  1.00  0.00      PROA H
ATOM   2926  CG  GLN P 200      45.877 -21.213  58.043  1.00  0.00      PROA C
ATOM   2927  HG1 GLN P 200      46.901 -20.814  58.205  1.00  0.00      PROA H
ATOM   2928  HG2 GLN P 200      45.469 -21.600  59.001  1.00  0.00      PROA H
ATOM   2929  CD  GLN P 200      44.950 -20.195  57.418  1.00  0.00      PROA C
ATOM   2930  OE1 GLN P 200      45.344 -19.079  57.084  1.00  0.00      PROA O
ATOM   2931  NE2 GLN P 200      43.667 -20.573  57.335  1.00  0.00      PROA N
ATOM   2932 HE21 GLN P 200      43.064 -19.869  56.961  1.00  0.00      PROA H
ATOM   2933 HE22 GLN P 200      43.313 -21.444  57.677  1.00  0.00      PROA H
ATOM   2934  C   GLN P 200      46.722 -23.628  54.947  1.00  0.00      PROA C
ATOM   2935  O   GLN P 200      45.798 -23.991  54.199  1.00  0.00      PROA O
ATOM   2936  N   LEU P 201      47.806 -24.341  55.181  1.00  0.00      PROA N
ATOM   2937  HN  LEU P 201      48.650 -23.927  55.511  1.00  0.00      PROA H
ATOM   2938  CA  LEU P 201      47.986 -25.732  54.747  1.00  0.00      PROA C
ATOM   2939  HA  LEU P 201      47.049 -26.183  55.039  1.00  0.00      PROA H
ATOM   2940  CB  LEU P 201      48.038 -26.018  53.268  1.00  0.00      PROA C
ATOM   2941  HB1 LEU P 201      47.104 -25.766  52.722  1.00  0.00      PROA H
ATOM   2942  HB2 LEU P 201      48.169 -27.107  53.091  1.00  0.00      PROA H
ATOM   2943  CG  LEU P 201      49.123 -25.320  52.338  1.00  0.00      PROA C
ATOM   2944  HG  LEU P 201      50.089 -25.362  52.886  1.00  0.00      PROA H
ATOM   2945  CD1 LEU P 201      49.151 -26.105  51.021  1.00  0.00      PROA C
ATOM   2946 HD11 LEU P 201      49.996 -25.894  50.331  1.00  0.00      PROA H
ATOM   2947 HD12 LEU P 201      48.241 -25.846  50.437  1.00  0.00      PROA H
ATOM   2948 HD13 LEU P 201      49.088 -27.213  51.084  1.00  0.00      PROA H
ATOM   2949  CD2 LEU P 201      48.792 -23.832  52.082  1.00  0.00      PROA C
ATOM   2950 HD21 LEU P 201      49.710 -23.454  51.584  1.00  0.00      PROA H
ATOM   2951 HD22 LEU P 201      48.652 -23.245  53.014  1.00  0.00      PROA H
ATOM   2952 HD23 LEU P 201      47.885 -23.650  51.466  1.00  0.00      PROA H
ATOM   2953  C   LEU P 201      49.043 -26.496  55.471  1.00  0.00      PROA C
ATOM   2954  O   LEU P 201      49.875 -25.926  56.118  1.00  0.00      PROA O
ATOM   2955  N   THR P 202      48.924 -27.827  55.609  1.00  0.00      PROA N
ATOM   2956  HN  THR P 202      48.228 -28.299  55.075  1.00  0.00      PROA H
ATOM   2957  CA  THR P 202      49.795 -28.720  56.365  1.00  0.00      PROA C
ATOM   2958  HA  THR P 202      50.650 -28.166  56.723  1.00  0.00      PROA H
ATOM   2959  CB  THR P 202      49.166 -29.254  57.661  1.00  0.00      PROA C
ATOM   2960  HB  THR P 202      48.330 -29.903  57.323  1.00  0.00      PROA H
ATOM   2961  OG1 THR P 202      48.626 -28.187  58.390  1.00  0.00      PROA O
ATOM   2962  HG1 THR P 202      47.695 -28.402  58.482  1.00  0.00      PROA H
ATOM   2963  CG2 THR P 202      50.220 -29.935  58.541  1.00  0.00      PROA C
ATOM   2964 HG21 THR P 202      51.051 -29.207  58.662  1.00  0.00      PROA H
ATOM   2965 HG22 THR P 202      50.683 -30.802  58.022  1.00  0.00      PROA H
ATOM   2966 HG23 THR P 202      49.958 -30.277  59.565  1.00  0.00      PROA H
ATOM   2967  C   THR P 202      50.119 -29.837  55.419  1.00  0.00      PROA C
ATOM   2968  O   THR P 202      49.252 -30.424  54.779  1.00  0.00      PROA O
ATOM   2969  N   LEU P 203      51.412 -30.023  55.166  1.00  0.00      PROA N
ATOM   2970  HN  LEU P 203      52.150 -29.612  55.696  1.00  0.00      PROA H
ATOM   2971  CA  LEU P 203      51.911 -31.143  54.309  1.00  0.00      PROA C
ATOM   2972  HA  LEU P 203      51.338 -31.206  53.395  1.00  0.00      PROA H
ATOM   2973  CB  LEU P 203      53.344 -30.944  53.815  1.00  0.00      PROA C
ATOM   2974  HB1 LEU P 203      53.677 -31.767  53.147  1.00  0.00      PROA H
ATOM   2975  HB2 LEU P 203      53.938 -30.947  54.754  1.00  0.00      PROA H
ATOM   2976  CG  LEU P 203      53.647 -29.573  53.130  1.00  0.00      PROA C
ATOM   2977  HG  LEU P 203      53.606 -28.780  53.906  1.00  0.00      PROA H
ATOM   2978  CD1 LEU P 203      55.088 -29.570  52.631  1.00  0.00      PROA C
ATOM   2979 HD11 LEU P 203      55.436 -28.717  52.010  1.00  0.00      PROA H
ATOM   2980 HD12 LEU P 203      55.262 -30.382  51.893  1.00  0.00      PROA H
ATOM   2981 HD13 LEU P 203      55.827 -29.733  53.444  1.00  0.00      PROA H
ATOM   2982  CD2 LEU P 203      52.751 -29.222  51.920  1.00  0.00      PROA C
ATOM   2983 HD21 LEU P 203      53.122 -28.318  51.392  1.00  0.00      PROA H
ATOM   2984 HD22 LEU P 203      51.700 -29.089  52.254  1.00  0.00      PROA H
ATOM   2985 HD23 LEU P 203      52.770 -30.053  51.183  1.00  0.00      PROA H
ATOM   2986  C   LEU P 203      51.852 -32.502  55.057  1.00  0.00      PROA C
ATOM   2987  O   LEU P 203      51.807 -32.594  56.302  1.00  0.00      PROA O
ATOM   2988  N   ASN P 204      51.996 -33.587  54.283  1.00  0.00      PROA N
ATOM   2989  HN  ASN P 204      51.983 -33.449  53.295  1.00  0.00      PROA H
ATOM   2990  CA  ASN P 204      52.160 -35.032  54.638  1.00  0.00      PROA C
ATOM   2991  HA  ASN P 204      51.242 -35.425  55.051  1.00  0.00      PROA H
ATOM   2992  CB  ASN P 204      52.502 -35.920  53.420  1.00  0.00      PROA C
ATOM   2993  HB1 ASN P 204      51.569 -36.044  52.831  1.00  0.00      PROA H
ATOM   2994  HB2 ASN P 204      52.778 -36.933  53.781  1.00  0.00      PROA H
ATOM   2995  CG  ASN P 204      53.596 -35.383  52.520  1.00  0.00      PROA C
ATOM   2996  OD1 ASN P 204      54.449 -34.547  52.840  1.00  0.00      PROA O
ATOM   2997  ND2 ASN P 204      53.636 -35.939  51.335  1.00  0.00      PROA N
ATOM   2998 HD21 ASN P 204      52.860 -36.400  50.906  1.00  0.00      PROA H
ATOM   2999 HD22 ASN P 204      54.440 -35.674  50.801  1.00  0.00      PROA H
ATOM   3000  C   ASN P 204      53.217 -35.328  55.727  1.00  0.00      PROA C
ATOM   3001  O   ASN P 204      53.059 -36.222  56.459  1.00  0.00      PROA O
ATOM   3002  N   ASN P 205      54.358 -34.573  55.823  1.00  0.00      PROA N
ATOM   3003  HN  ASN P 205      54.610 -33.868  55.164  1.00  0.00      PROA H
ATOM   3004  CA  ASN P 205      55.345 -34.768  56.845  1.00  0.00      PROA C
ATOM   3005  HA  ASN P 205      55.349 -35.741  57.314  1.00  0.00      PROA H
ATOM   3006  CB  ASN P 205      56.729 -34.696  56.112  1.00  0.00      PROA C
ATOM   3007  HB1 ASN P 205      57.631 -34.733  56.760  1.00  0.00      PROA H
ATOM   3008  HB2 ASN P 205      56.846 -33.645  55.773  1.00  0.00      PROA H
ATOM   3009  CG  ASN P 205      56.892 -35.723  55.027  1.00  0.00      PROA C
ATOM   3010  OD1 ASN P 205      56.303 -36.854  54.998  1.00  0.00      PROA O
ATOM   3011  ND2 ASN P 205      57.791 -35.445  54.079  1.00  0.00      PROA N
ATOM   3012 HD21 ASN P 205      58.073 -36.087  53.365  1.00  0.00      PROA H
ATOM   3013 HD22 ASN P 205      58.241 -34.562  54.206  1.00  0.00      PROA H
ATOM   3014  C   ASN P 205      55.085 -33.884  58.099  1.00  0.00      PROA C
ATOM   3015  O   ASN P 205      56.006 -33.624  58.943  1.00  0.00      PROA O
ATOM   3016  N   ASP P 206      53.876 -33.379  58.279  1.00  0.00      PROA N
ATOM   3017  HN  ASP P 206      53.136 -33.651  57.670  1.00  0.00      PROA H
ATOM   3018  CA  ASP P 206      53.447 -32.605  59.412  1.00  0.00      PROA C
ATOM   3019  HA  ASP P 206      52.370 -32.558  59.357  1.00  0.00      PROA H
ATOM   3020  CB  ASP P 206      53.752 -33.129  60.821  1.00  0.00      PROA C
ATOM   3021  HB1 ASP P 206      53.406 -32.420  61.603  1.00  0.00      PROA H
ATOM   3022  HB2 ASP P 206      54.840 -33.197  61.039  1.00  0.00      PROA H
ATOM   3023  CG  ASP P 206      53.154 -34.536  60.928  1.00  0.00      PROA C
ATOM   3024  OD1 ASP P 206      53.572 -35.414  61.760  1.00  0.00      PROA O
ATOM   3025  OD2 ASP P 206      52.199 -34.769  60.146  1.00  0.00      PROA O
ATOM   3026  C   ASP P 206      53.904 -31.086  59.380  1.00  0.00      PROA C
ATOM   3027  O   ASP P 206      53.717 -30.318  60.357  1.00  0.00      PROA O
ATOM   3028  N   ILE P 207      54.500 -30.683  58.289  1.00  0.00      PROA N
ATOM   3029  HN  ILE P 207      54.707 -31.400  57.628  1.00  0.00      PROA H
ATOM   3030  CA  ILE P 207      55.014 -29.359  58.035  1.00  0.00      PROA C
ATOM   3031  HA  ILE P 207      55.468 -29.038  58.961  1.00  0.00      PROA H
ATOM   3032  CB  ILE P 207      55.878 -29.340  56.825  1.00  0.00      PROA C
ATOM   3033  HB  ILE P 207      55.206 -29.626  55.987  1.00  0.00      PROA H
ATOM   3034  CG2 ILE P 207      56.435 -27.957  56.384  1.00  0.00      PROA C
ATOM   3035 HG21 ILE P 207      57.149 -28.111  55.546  1.00  0.00      PROA H
ATOM   3036 HG22 ILE P 207      57.033 -27.543  57.223  1.00  0.00      PROA H
ATOM   3037 HG23 ILE P 207      55.681 -27.194  56.096  1.00  0.00      PROA H
ATOM   3038  CG1 ILE P 207      56.975 -30.424  56.779  1.00  0.00      PROA C
ATOM   3039 HG11 ILE P 207      57.476 -30.398  55.788  1.00  0.00      PROA H
ATOM   3040 HG12 ILE P 207      56.472 -31.385  57.019  1.00  0.00      PROA H
ATOM   3041  CD  ILE P 207      57.979 -30.409  57.901  1.00  0.00      PROA C
ATOM   3042  HD1 ILE P 207      58.798 -31.117  57.653  1.00  0.00      PROA H
ATOM   3043  HD2 ILE P 207      57.501 -30.552  58.894  1.00  0.00      PROA H
ATOM   3044  HD3 ILE P 207      58.618 -29.502  57.970  1.00  0.00      PROA H
ATOM   3045  C   ILE P 207      53.871 -28.408  57.747  1.00  0.00      PROA C
ATOM   3046  O   ILE P 207      53.025 -28.545  56.827  1.00  0.00      PROA O
ATOM   3047  N   LYS P 208      53.744 -27.343  58.569  1.00  0.00      PROA N
ATOM   3048  HN  LYS P 208      54.341 -27.414  59.364  1.00  0.00      PROA H
ATOM   3049  CA  LYS P 208      52.602 -26.419  58.585  1.00  0.00      PROA C
ATOM   3050  HA  LYS P 208      51.780 -26.881  58.058  1.00  0.00      PROA H
ATOM   3051  CB  LYS P 208      52.182 -26.046  60.043  1.00  0.00      PROA C
ATOM   3052  HB1 LYS P 208      53.170 -25.753  60.457  1.00  0.00      PROA H
ATOM   3053  HB2 LYS P 208      51.727 -26.882  60.617  1.00  0.00      PROA H
ATOM   3054  CG  LYS P 208      51.321 -24.755  60.121  1.00  0.00      PROA C
ATOM   3055  HG1 LYS P 208      50.353 -24.959  59.614  1.00  0.00      PROA H
ATOM   3056  HG2 LYS P 208      51.759 -23.899  59.565  1.00  0.00      PROA H
ATOM   3057  CD  LYS P 208      51.016 -24.350  61.591  1.00  0.00      PROA C
ATOM   3058  HD1 LYS P 208      51.887 -24.649  62.212  1.00  0.00      PROA H
ATOM   3059  HD2 LYS P 208      50.176 -24.870  62.099  1.00  0.00      PROA H
ATOM   3060  CE  LYS P 208      50.880 -22.797  61.907  1.00  0.00      PROA C
ATOM   3061  HE1 LYS P 208      50.143 -22.307  61.235  1.00  0.00      PROA H
ATOM   3062  HE2 LYS P 208      51.844 -22.245  61.922  1.00  0.00      PROA H
ATOM   3063  NZ  LYS P 208      50.399 -22.709  63.282  1.00  0.00      PROA N
ATOM   3064  HZ1 LYS P 208      49.471 -23.170  63.369  1.00  0.00      PROA H
ATOM   3065  HZ2 LYS P 208      50.113 -21.736  63.515  1.00  0.00      PROA H
ATOM   3066  HZ3 LYS P 208      50.917 -23.120  64.084  1.00  0.00      PROA H
ATOM   3067  C   LYS P 208      52.895 -25.193  57.835  1.00  0.00      PROA C
ATOM   3068  O   LYS P 208      53.779 -24.458  58.212  1.00  0.00      PROA O
ATOM   3069  N   LEU P 209      52.245 -24.863  56.676  1.00  0.00      PROA N
ATOM   3070  HN  LEU P 209      51.398 -25.303  56.385  1.00  0.00      PROA H
ATOM   3071  CA  LEU P 209      52.589 -23.740  55.818  1.00  0.00      PROA C
ATOM   3072  HA  LEU P 209      53.569 -23.360  56.067  1.00  0.00      PROA H
ATOM   3073  CB  LEU P 209      52.577 -24.068  54.297  1.00  0.00      PROA C
ATOM   3074  HB1 LEU P 209      52.903 -23.206  53.677  1.00  0.00      PROA H
ATOM   3075  HB2 LEU P 209      51.537 -24.359  54.036  1.00  0.00      PROA H
ATOM   3076  CG  LEU P 209      53.477 -25.277  53.981  1.00  0.00      PROA C
ATOM   3077  HG  LEU P 209      53.058 -26.208  54.419  1.00  0.00      PROA H
ATOM   3078  CD1 LEU P 209      53.433 -25.580  52.439  1.00  0.00      PROA C
ATOM   3079 HD11 LEU P 209      52.463 -26.006  52.105  1.00  0.00      PROA H
ATOM   3080 HD12 LEU P 209      54.184 -26.377  52.251  1.00  0.00      PROA H
ATOM   3081 HD13 LEU P 209      53.647 -24.673  51.833  1.00  0.00      PROA H
ATOM   3082  CD2 LEU P 209      54.940 -25.153  54.548  1.00  0.00      PROA C
ATOM   3083 HD21 LEU P 209      54.977 -25.059  55.654  1.00  0.00      PROA H
ATOM   3084 HD22 LEU P 209      55.471 -24.259  54.157  1.00  0.00      PROA H
ATOM   3085 HD23 LEU P 209      55.511 -26.086  54.352  1.00  0.00      PROA H
ATOM   3086  C   LEU P 209      51.534 -22.612  55.928  1.00  0.00      PROA C
ATOM   3087  O   LEU P 209      50.358 -22.873  55.632  1.00  0.00      PROA O
ATOM   3088  N   ASN P 210      51.997 -21.407  56.271  1.00  0.00      PROA N
ATOM   3089  HN  ASN P 210      52.943 -21.192  56.501  1.00  0.00      PROA H
ATOM   3090  CA  ASN P 210      51.166 -20.225  56.433  1.00  0.00      PROA C
ATOM   3091  HA  ASN P 210      50.118 -20.479  56.371  1.00  0.00      PROA H
ATOM   3092  CB  ASN P 210      51.370 -19.476  57.781  1.00  0.00      PROA C
ATOM   3093  HB1 ASN P 210      50.963 -18.446  57.699  1.00  0.00      PROA H
ATOM   3094  HB2 ASN P 210      52.448 -19.219  57.864  1.00  0.00      PROA H
ATOM   3095  CG  ASN P 210      50.861 -20.102  59.067  1.00  0.00      PROA C
ATOM   3096  OD1 ASN P 210      51.498 -20.074  60.143  1.00  0.00      PROA O
ATOM   3097  ND2 ASN P 210      49.637 -20.639  58.983  1.00  0.00      PROA N
ATOM   3098 HD21 ASN P 210      49.104 -20.634  58.137  1.00  0.00      PROA H
ATOM   3099 HD22 ASN P 210      49.145 -20.709  59.850  1.00  0.00      PROA H
ATOM   3100  C   ASN P 210      51.448 -19.185  55.268  1.00  0.00      PROA C
ATOM   3101  O   ASN P 210      52.369 -18.401  55.308  1.00  0.00      PROA O
ATOM   3102  N   LEU P 211      50.639 -19.279  54.173  1.00  0.00      PROA N
ATOM   3103  HN  LEU P 211      49.958 -20.005  54.105  1.00  0.00      PROA H
ATOM   3104  CA  LEU P 211      50.680 -18.221  53.122  1.00  0.00      PROA C
ATOM   3105  HA  LEU P 211      51.682 -17.845  52.979  1.00  0.00      PROA H
ATOM   3106  CB  LEU P 211      50.159 -18.789  51.779  1.00  0.00      PROA C
ATOM   3107  HB1 LEU P 211      50.364 -18.107  50.926  1.00  0.00      PROA H
ATOM   3108  HB2 LEU P 211      49.071 -19.011  51.779  1.00  0.00      PROA H
ATOM   3109  CG  LEU P 211      50.862 -20.130  51.351  1.00  0.00      PROA C
ATOM   3110  HG  LEU P 211      50.798 -20.854  52.191  1.00  0.00      PROA H
ATOM   3111  CD1 LEU P 211      50.224 -20.610  50.122  1.00  0.00      PROA C
ATOM   3112 HD11 LEU P 211      50.692 -21.584  49.865  1.00  0.00      PROA H
ATOM   3113 HD12 LEU P 211      50.302 -19.895  49.276  1.00  0.00      PROA H
ATOM   3114 HD13 LEU P 211      49.143 -20.797  50.302  1.00  0.00      PROA H
ATOM   3115  CD2 LEU P 211      52.438 -20.089  51.151  1.00  0.00      PROA C
ATOM   3116 HD21 LEU P 211      52.595 -19.629  50.152  1.00  0.00      PROA H
ATOM   3117 HD22 LEU P 211      52.921 -21.083  51.267  1.00  0.00      PROA H
ATOM   3118 HD23 LEU P 211      52.930 -19.482  51.941  1.00  0.00      PROA H
ATOM   3119  C   LEU P 211      49.884 -17.013  53.524  1.00  0.00      PROA C
ATOM   3120  O   LEU P 211      50.124 -15.841  53.111  1.00  0.00      PROA O
ATOM   3121  N   GLY P 212      48.838 -17.169  54.384  1.00  0.00      PROA N
ATOM   3122  HN  GLY P 212      48.586 -18.096  54.650  1.00  0.00      PROA H
ATOM   3123  CA  GLY P 212      48.017 -16.103  54.818  1.00  0.00      PROA C
ATOM   3124  HA1 GLY P 212      48.675 -15.253  54.916  1.00  0.00      PROA H
ATOM   3125  HA2 GLY P 212      47.377 -16.386  55.641  1.00  0.00      PROA H
ATOM   3126  C   GLY P 212      47.027 -15.618  53.754  1.00  0.00      PROA C
ATOM   3127  O   GLY P 212      46.742 -16.303  52.768  1.00  0.00      PROA O
ATOM   3128  N   ARG P 213      46.546 -14.299  53.900  1.00  0.00      PROA N
ATOM   3129  HN  ARG P 213      46.894 -13.729  54.640  1.00  0.00      PROA H
ATOM   3130  CA  ARG P 213      45.590 -13.825  52.934  1.00  0.00      PROA C
ATOM   3131  HA  ARG P 213      45.208 -14.641  52.338  1.00  0.00      PROA H
ATOM   3132  CB  ARG P 213      44.483 -12.943  53.547  1.00  0.00      PROA C
ATOM   3133  HB1 ARG P 213      44.124 -13.469  54.458  1.00  0.00      PROA H
ATOM   3134  HB2 ARG P 213      43.658 -12.901  52.804  1.00  0.00      PROA H
ATOM   3135  CG  ARG P 213      44.844 -11.548  54.099  1.00  0.00      PROA C
ATOM   3136  HG1 ARG P 213      45.845 -11.592  54.580  1.00  0.00      PROA H
ATOM   3137  HG2 ARG P 213      44.123 -11.465  54.941  1.00  0.00      PROA H
ATOM   3138  CD  ARG P 213      44.593 -10.375  53.120  1.00  0.00      PROA C
ATOM   3139  HD1 ARG P 213      43.524 -10.457  52.829  1.00  0.00      PROA H
ATOM   3140  HD2 ARG P 213      45.244 -10.316  52.221  1.00  0.00      PROA H
ATOM   3141  NE  ARG P 213      44.644  -9.141  53.954  1.00  0.00      PROA N
ATOM   3142  HE  ARG P 213      45.119  -9.120  54.834  1.00  0.00      PROA H
ATOM   3143  CZ  ARG P 213      44.191  -7.996  53.422  1.00  0.00      PROA C
ATOM   3144  NH1 ARG P 213      43.725  -7.809  52.182  1.00  0.00      PROA N
ATOM   3145 HH11 ARG P 213      43.736  -8.589  51.556  1.00  0.00      PROA H
ATOM   3146 HH12 ARG P 213      43.461  -6.904  51.847  1.00  0.00      PROA H
ATOM   3147  NH2 ARG P 213      44.372  -6.929  54.168  1.00  0.00      PROA N
ATOM   3148 HH21 ARG P 213      44.059  -6.013  53.919  1.00  0.00      PROA H
ATOM   3149 HH22 ARG P 213      44.693  -6.946  55.115  1.00  0.00      PROA H
ATOM   3150  C   ARG P 213      46.462 -12.966  52.012  1.00  0.00      PROA C
ATOM   3151  O   ARG P 213      47.285 -12.146  52.451  1.00  0.00      PROA O
ATOM   3152  N   GLY P 214      46.246 -13.212  50.662  1.00  0.00      PROA N
ATOM   3153  HN  GLY P 214      45.537 -13.858  50.391  1.00  0.00      PROA H
ATOM   3154  CA  GLY P 214      46.932 -12.423  49.625  1.00  0.00      PROA C
ATOM   3155  HA1 GLY P 214      47.178 -11.417  49.931  1.00  0.00      PROA H
ATOM   3156  HA2 GLY P 214      46.265 -12.436  48.775  1.00  0.00      PROA H
ATOM   3157  C   GLY P 214      48.225 -13.020  49.183  1.00  0.00      PROA C
ATOM   3158  O   GLY P 214      48.938 -13.632  49.921  1.00  0.00      PROA O
ATOM   3159  N   ASP P 215      48.518 -12.950  47.855  1.00  0.00      PROA N
ATOM   3160  HN  ASP P 215      47.863 -12.609  47.185  1.00  0.00      PROA H
ATOM   3161  CA  ASP P 215      49.794 -13.169  47.306  1.00  0.00      PROA C
ATOM   3162  HA  ASP P 215      49.811 -12.789  46.295  1.00  0.00      PROA H
ATOM   3163  CB  ASP P 215      50.988 -12.483  48.121  1.00  0.00      PROA C
ATOM   3164  HB1 ASP P 215      51.974 -12.915  47.846  1.00  0.00      PROA H
ATOM   3165  HB2 ASP P 215      50.832 -12.537  49.219  1.00  0.00      PROA H
ATOM   3166  CG  ASP P 215      51.026 -10.999  47.930  1.00  0.00      PROA C
ATOM   3167  OD1 ASP P 215      50.298 -10.414  47.000  1.00  0.00      PROA O
ATOM   3168  OD2 ASP P 215      51.878 -10.407  48.595  1.00  0.00      PROA O
ATOM   3169  C   ASP P 215      50.088 -14.659  47.219  1.00  0.00      PROA C
ATOM   3170  O   ASP P 215      51.224 -15.074  47.223  1.00  0.00      PROA O
ATOM   3171  N   THR P 216      49.019 -15.522  47.235  1.00  0.00      PROA N
ATOM   3172  HN  THR P 216      48.160 -15.015  47.213  1.00  0.00      PROA H
ATOM   3173  CA  THR P 216      49.040 -16.977  47.494  1.00  0.00      PROA C
ATOM   3174  HA  THR P 216      49.584 -17.057  48.423  1.00  0.00      PROA H
ATOM   3175  CB  THR P 216      47.617 -17.551  47.514  1.00  0.00      PROA C
ATOM   3176  HB  THR P 216      47.092 -17.294  46.569  1.00  0.00      PROA H
ATOM   3177  OG1 THR P 216      46.855 -17.144  48.596  1.00  0.00      PROA O
ATOM   3178  HG1 THR P 216      47.472 -16.932  49.300  1.00  0.00      PROA H
ATOM   3179  CG2 THR P 216      47.676 -19.107  47.700  1.00  0.00      PROA C
ATOM   3180 HG21 THR P 216      46.742 -19.448  48.195  1.00  0.00      PROA H
ATOM   3181 HG22 THR P 216      48.578 -19.339  48.305  1.00  0.00      PROA H
ATOM   3182 HG23 THR P 216      47.842 -19.690  46.769  1.00  0.00      PROA H
ATOM   3183  C   THR P 216      49.906 -17.737  46.524  1.00  0.00      PROA C
ATOM   3184  O   THR P 216      50.774 -18.549  46.863  1.00  0.00      PROA O
ATOM   3185  N   MET P 217      49.773 -17.374  45.222  1.00  0.00      PROA N
ATOM   3186  HN  MET P 217      49.057 -16.761  44.898  1.00  0.00      PROA H
ATOM   3187  CA  MET P 217      50.739 -17.953  44.271  1.00  0.00      PROA C
ATOM   3188  HA  MET P 217      50.671 -19.023  44.394  1.00  0.00      PROA H
ATOM   3189  CB  MET P 217      50.210 -17.735  42.838  1.00  0.00      PROA C
ATOM   3190  HB1 MET P 217      51.004 -18.253  42.258  1.00  0.00      PROA H
ATOM   3191  HB2 MET P 217      50.164 -16.658  42.571  1.00  0.00      PROA H
ATOM   3192  CG  MET P 217      48.696 -18.229  42.653  1.00  0.00      PROA C
ATOM   3193  HG1 MET P 217      48.500 -18.119  41.565  1.00  0.00      PROA H
ATOM   3194  HG2 MET P 217      47.964 -17.635  43.240  1.00  0.00      PROA H
ATOM   3195  SD  MET P 217      48.464 -19.926  43.014  1.00  0.00      PROA S
ATOM   3196  CE  MET P 217      49.547 -20.628  41.792  1.00  0.00      PROA C
ATOM   3197  HE1 MET P 217      50.564 -20.184  41.850  1.00  0.00      PROA H
ATOM   3198  HE2 MET P 217      49.247 -20.677  40.724  1.00  0.00      PROA H
ATOM   3199  HE3 MET P 217      49.561 -21.727  41.960  1.00  0.00      PROA H
ATOM   3200  C   MET P 217      52.218 -17.513  44.517  1.00  0.00      PROA C
ATOM   3201  O   MET P 217      53.085 -18.366  44.468  1.00  0.00      PROA O
ATOM   3202  N   LYS P 218      52.496 -16.203  44.732  1.00  0.00      PROA N
ATOM   3203  HN  LYS P 218      51.832 -15.465  44.638  1.00  0.00      PROA H
ATOM   3204  CA  LYS P 218      53.875 -15.689  45.011  1.00  0.00      PROA C
ATOM   3205  HA  LYS P 218      54.544 -16.045  44.241  1.00  0.00      PROA H
ATOM   3206  CB  LYS P 218      53.823 -14.152  45.165  1.00  0.00      PROA C
ATOM   3207  HB1 LYS P 218      54.874 -13.793  45.124  1.00  0.00      PROA H
ATOM   3208  HB2 LYS P 218      53.217 -13.867  46.051  1.00  0.00      PROA H
ATOM   3209  CG  LYS P 218      53.264 -13.393  43.855  1.00  0.00      PROA C
ATOM   3210  HG1 LYS P 218      52.459 -13.957  43.337  1.00  0.00      PROA H
ATOM   3211  HG2 LYS P 218      54.069 -13.497  43.095  1.00  0.00      PROA H
ATOM   3212  CD  LYS P 218      53.041 -11.914  43.983  1.00  0.00      PROA C
ATOM   3213  HD1 LYS P 218      53.978 -11.428  44.331  1.00  0.00      PROA H
ATOM   3214  HD2 LYS P 218      52.234 -11.704  44.717  1.00  0.00      PROA H
ATOM   3215  CE  LYS P 218      52.603 -11.293  42.601  1.00  0.00      PROA C
ATOM   3216  HE1 LYS P 218      52.026 -10.347  42.681  1.00  0.00      PROA H
ATOM   3217  HE2 LYS P 218      51.826 -11.977  42.200  1.00  0.00      PROA H
ATOM   3218  NZ  LYS P 218      53.643 -11.291  41.570  1.00  0.00      PROA N
ATOM   3219  HZ1 LYS P 218      54.187 -12.175  41.628  1.00  0.00      PROA H
ATOM   3220  HZ2 LYS P 218      54.417 -10.630  41.784  1.00  0.00      PROA H
ATOM   3221  HZ3 LYS P 218      53.190 -11.174  40.642  1.00  0.00      PROA H
ATOM   3222  C   LYS P 218      54.528 -16.270  46.234  1.00  0.00      PROA C
ATOM   3223  O   LYS P 218      55.725 -16.439  46.180  1.00  0.00      PROA O
ATOM   3224  N   ARG P 219      53.753 -16.406  47.348  1.00  0.00      PROA N
ATOM   3225  HN  ARG P 219      52.784 -16.175  47.375  1.00  0.00      PROA H
ATOM   3226  CA  ARG P 219      54.303 -16.903  48.544  1.00  0.00      PROA C
ATOM   3227  HA  ARG P 219      55.237 -16.391  48.720  1.00  0.00      PROA H
ATOM   3228  CB  ARG P 219      53.356 -16.604  49.732  1.00  0.00      PROA C
ATOM   3229  HB1 ARG P 219      53.700 -17.244  50.573  1.00  0.00      PROA H
ATOM   3230  HB2 ARG P 219      52.315 -16.817  49.408  1.00  0.00      PROA H
ATOM   3231  CG  ARG P 219      53.436 -15.141  50.090  1.00  0.00      PROA C
ATOM   3232  HG1 ARG P 219      53.339 -14.479  49.203  1.00  0.00      PROA H
ATOM   3233  HG2 ARG P 219      54.400 -14.842  50.555  1.00  0.00      PROA H
ATOM   3234  CD  ARG P 219      52.383 -14.637  51.104  1.00  0.00      PROA C
ATOM   3235  HD1 ARG P 219      52.433 -15.301  51.994  1.00  0.00      PROA H
ATOM   3236  HD2 ARG P 219      51.359 -14.724  50.682  1.00  0.00      PROA H
ATOM   3237  NE  ARG P 219      52.630 -13.177  51.492  1.00  0.00      PROA N
ATOM   3238  HE  ARG P 219      53.275 -12.578  51.018  1.00  0.00      PROA H
ATOM   3239  CZ  ARG P 219      51.857 -12.625  52.360  1.00  0.00      PROA C
ATOM   3240  NH1 ARG P 219      50.787 -13.152  53.005  1.00  0.00      PROA N
ATOM   3241 HH11 ARG P 219      50.494 -14.106  52.953  1.00  0.00      PROA H
ATOM   3242 HH12 ARG P 219      50.209 -12.560  53.567  1.00  0.00      PROA H
ATOM   3243  NH2 ARG P 219      52.020 -11.392  52.605  1.00  0.00      PROA N
ATOM   3244 HH21 ARG P 219      52.706 -10.929  52.042  1.00  0.00      PROA H
ATOM   3245 HH22 ARG P 219      51.337 -10.845  53.089  1.00  0.00      PROA H
ATOM   3246  C   ARG P 219      54.523 -18.413  48.468  1.00  0.00      PROA C
ATOM   3247  O   ARG P 219      55.361 -18.952  49.151  1.00  0.00      PROA O
ATOM   3248  N   LEU P 220      53.719 -19.125  47.654  1.00  0.00      PROA N
ATOM   3249  HN  LEU P 220      52.976 -18.644  47.194  1.00  0.00      PROA H
ATOM   3250  CA  LEU P 220      53.912 -20.497  47.312  1.00  0.00      PROA C
ATOM   3251  HA  LEU P 220      53.946 -20.870  48.325  1.00  0.00      PROA H
ATOM   3252  CB  LEU P 220      52.575 -21.063  46.671  1.00  0.00      PROA C
ATOM   3253  HB1 LEU P 220      52.390 -20.600  45.678  1.00  0.00      PROA H
ATOM   3254  HB2 LEU P 220      51.702 -20.866  47.330  1.00  0.00      PROA H
ATOM   3255  CG  LEU P 220      52.630 -22.561  46.406  1.00  0.00      PROA C
ATOM   3256  HG  LEU P 220      53.517 -22.847  45.801  1.00  0.00      PROA H
ATOM   3257  CD1 LEU P 220      53.046 -23.369  47.664  1.00  0.00      PROA C
ATOM   3258 HD11 LEU P 220      53.990 -22.986  48.108  1.00  0.00      PROA H
ATOM   3259 HD12 LEU P 220      53.198 -24.439  47.403  1.00  0.00      PROA H
ATOM   3260 HD13 LEU P 220      52.377 -23.268  48.545  1.00  0.00      PROA H
ATOM   3261  CD2 LEU P 220      51.300 -23.128  45.946  1.00  0.00      PROA C
ATOM   3262 HD21 LEU P 220      51.212 -24.225  45.790  1.00  0.00      PROA H
ATOM   3263 HD22 LEU P 220      50.895 -22.625  45.041  1.00  0.00      PROA H
ATOM   3264 HD23 LEU P 220      50.541 -23.161  46.756  1.00  0.00      PROA H
ATOM   3265  C   LEU P 220      55.246 -20.658  46.557  1.00  0.00      PROA C
ATOM   3266  O   LEU P 220      56.072 -21.476  46.876  1.00  0.00      PROA O
ATOM   3267  N   ALA P 221      55.541 -19.871  45.476  1.00  0.00      PROA N
ATOM   3268  HN  ALA P 221      54.874 -19.180  45.208  1.00  0.00      PROA H
ATOM   3269  CA  ALA P 221      56.812 -19.813  44.742  1.00  0.00      PROA C
ATOM   3270  HA  ALA P 221      56.983 -20.848  44.487  1.00  0.00      PROA H
ATOM   3271  CB  ALA P 221      56.817 -18.732  43.666  1.00  0.00      PROA C
ATOM   3272  HB1 ALA P 221      57.817 -18.453  43.272  1.00  0.00      PROA H
ATOM   3273  HB2 ALA P 221      56.355 -17.791  44.037  1.00  0.00      PROA H
ATOM   3274  HB3 ALA P 221      56.161 -19.133  42.864  1.00  0.00      PROA H
ATOM   3275  C   ALA P 221      58.001 -19.450  45.608  1.00  0.00      PROA C
ATOM   3276  O   ALA P 221      58.988 -20.190  45.475  1.00  0.00      PROA O
ATOM   3277  N   ARG P 222      57.935 -18.469  46.501  1.00  0.00      PROA N
ATOM   3278  HN  ARG P 222      57.103 -17.922  46.553  1.00  0.00      PROA H
ATOM   3279  CA  ARG P 222      59.016 -18.106  47.506  1.00  0.00      PROA C
ATOM   3280  HA  ARG P 222      59.915 -17.797  46.993  1.00  0.00      PROA H
ATOM   3281  CB  ARG P 222      58.571 -16.891  48.483  1.00  0.00      PROA C
ATOM   3282  HB1 ARG P 222      59.191 -16.983  49.399  1.00  0.00      PROA H
ATOM   3283  HB2 ARG P 222      57.542 -17.083  48.857  1.00  0.00      PROA H
ATOM   3284  CG  ARG P 222      58.525 -15.509  47.843  1.00  0.00      PROA C
ATOM   3285  HG1 ARG P 222      57.983 -15.454  46.875  1.00  0.00      PROA H
ATOM   3286  HG2 ARG P 222      59.575 -15.327  47.530  1.00  0.00      PROA H
ATOM   3287  CD  ARG P 222      57.976 -14.413  48.859  1.00  0.00      PROA C
ATOM   3288  HD1 ARG P 222      58.577 -14.298  49.787  1.00  0.00      PROA H
ATOM   3289  HD2 ARG P 222      56.929 -14.724  49.066  1.00  0.00      PROA H
ATOM   3290  NE  ARG P 222      57.872 -13.037  48.168  1.00  0.00      PROA N
ATOM   3291  HE  ARG P 222      58.652 -12.584  47.735  1.00  0.00      PROA H
ATOM   3292  CZ  ARG P 222      56.731 -12.562  47.752  1.00  0.00      PROA C
ATOM   3293  NH1 ARG P 222      55.640 -12.658  48.497  1.00  0.00      PROA N
ATOM   3294 HH11 ARG P 222      55.748 -12.760  49.486  1.00  0.00      PROA H
ATOM   3295 HH12 ARG P 222      54.965 -11.948  48.298  1.00  0.00      PROA H
ATOM   3296  NH2 ARG P 222      56.645 -11.753  46.742  1.00  0.00      PROA N
ATOM   3297 HH21 ARG P 222      57.456 -11.669  46.163  1.00  0.00      PROA H
ATOM   3298 HH22 ARG P 222      55.862 -11.144  46.612  1.00  0.00      PROA H
ATOM   3299  C   ARG P 222      59.334 -19.315  48.381  1.00  0.00      PROA C
ATOM   3300  O   ARG P 222      60.495 -19.641  48.602  1.00  0.00      PROA O
ATOM   3301  N   PHE P 223      58.277 -20.046  48.826  1.00  0.00      PROA N
ATOM   3302  HN  PHE P 223      57.345 -19.766  48.610  1.00  0.00      PROA H
ATOM   3303  CA  PHE P 223      58.370 -21.289  49.592  1.00  0.00      PROA C
ATOM   3304  HA  PHE P 223      58.979 -20.946  50.416  1.00  0.00      PROA H
ATOM   3305  CB  PHE P 223      56.945 -21.696  50.039  1.00  0.00      PROA C
ATOM   3306  HB1 PHE P 223      56.073 -21.676  49.351  1.00  0.00      PROA H
ATOM   3307  HB2 PHE P 223      56.678 -21.028  50.885  1.00  0.00      PROA H
ATOM   3308  CG  PHE P 223      56.945 -22.991  50.699  1.00  0.00      PROA C
ATOM   3309  CD1 PHE P 223      56.246 -24.133  50.205  1.00  0.00      PROA C
ATOM   3310  HD1 PHE P 223      55.692 -24.040  49.283  1.00  0.00      PROA H
ATOM   3311  CE1 PHE P 223      56.225 -25.364  50.872  1.00  0.00      PROA C
ATOM   3312  HE1 PHE P 223      55.675 -26.135  50.353  1.00  0.00      PROA H
ATOM   3313  CZ  PHE P 223      56.992 -25.557  51.992  1.00  0.00      PROA C
ATOM   3314  HZ  PHE P 223      57.149 -26.501  52.494  1.00  0.00      PROA H
ATOM   3315  CD2 PHE P 223      57.520 -23.170  52.045  1.00  0.00      PROA C
ATOM   3316  HD2 PHE P 223      57.939 -22.237  52.391  1.00  0.00      PROA H
ATOM   3317  CE2 PHE P 223      57.618 -24.409  52.644  1.00  0.00      PROA C
ATOM   3318  HE2 PHE P 223      58.282 -24.433  53.495  1.00  0.00      PROA H
ATOM   3319  C   PHE P 223      59.113 -22.391  48.867  1.00  0.00      PROA C
ATOM   3320  O   PHE P 223      59.986 -23.016  49.391  1.00  0.00      PROA O
ATOM   3321  N   VAL P 224      58.811 -22.595  47.568  1.00  0.00      PROA N
ATOM   3322  HN  VAL P 224      58.107 -22.014  47.167  1.00  0.00      PROA H
ATOM   3323  CA  VAL P 224      59.487 -23.587  46.750  1.00  0.00      PROA C
ATOM   3324  HA  VAL P 224      59.360 -24.592  47.122  1.00  0.00      PROA H
ATOM   3325  CB  VAL P 224      58.852 -23.643  45.385  1.00  0.00      PROA C
ATOM   3326  HB  VAL P 224      58.795 -22.612  44.975  1.00  0.00      PROA H
ATOM   3327  CG1 VAL P 224      59.553 -24.564  44.369  1.00  0.00      PROA C
ATOM   3328 HG11 VAL P 224      60.527 -24.092  44.117  1.00  0.00      PROA H
ATOM   3329 HG12 VAL P 224      58.922 -24.692  43.463  1.00  0.00      PROA H
ATOM   3330 HG13 VAL P 224      59.832 -25.547  44.805  1.00  0.00      PROA H
ATOM   3331  CG2 VAL P 224      57.424 -24.207  45.596  1.00  0.00      PROA C
ATOM   3332 HG21 VAL P 224      56.886 -24.028  44.640  1.00  0.00      PROA H
ATOM   3333 HG22 VAL P 224      56.845 -23.669  46.377  1.00  0.00      PROA H
ATOM   3334 HG23 VAL P 224      57.383 -25.283  45.869  1.00  0.00      PROA H
ATOM   3335  C   VAL P 224      61.016 -23.345  46.608  1.00  0.00      PROA C
ATOM   3336  O   VAL P 224      61.798 -24.269  46.773  1.00  0.00      PROA O
ATOM   3337  N   GLU P 225      61.451 -22.093  46.452  1.00  0.00      PROA N
ATOM   3338  HN  GLU P 225      60.784 -21.360  46.339  1.00  0.00      PROA H
ATOM   3339  CA  GLU P 225      62.865 -21.685  46.521  1.00  0.00      PROA C
ATOM   3340  HA  GLU P 225      63.450 -22.152  45.742  1.00  0.00      PROA H
ATOM   3341  CB  GLU P 225      62.930 -20.140  46.183  1.00  0.00      PROA C
ATOM   3342  HB1 GLU P 225      63.971 -19.816  46.395  1.00  0.00      PROA H
ATOM   3343  HB2 GLU P 225      62.229 -19.546  46.807  1.00  0.00      PROA H
ATOM   3344  CG  GLU P 225      62.532 -19.720  44.751  1.00  0.00      PROA C
ATOM   3345  HG1 GLU P 225      62.969 -18.714  44.572  1.00  0.00      PROA H
ATOM   3346  HG2 GLU P 225      61.425 -19.673  44.676  1.00  0.00      PROA H
ATOM   3347  CD  GLU P 225      63.000 -20.537  43.610  1.00  0.00      PROA C
ATOM   3348  OE1 GLU P 225      64.184 -20.460  43.193  1.00  0.00      PROA O
ATOM   3349  OE2 GLU P 225      62.089 -21.265  43.018  1.00  0.00      PROA O
ATOM   3350  C   GLU P 225      63.604 -21.899  47.846  1.00  0.00      PROA C
ATOM   3351  O   GLU P 225      64.755 -22.314  47.882  1.00  0.00      PROA O
ATOM   3352  N   LEU P 226      62.933 -21.780  49.045  1.00  0.00      PROA N
ATOM   3353  HN  LEU P 226      61.937 -21.755  49.054  1.00  0.00      PROA H
ATOM   3354  CA  LEU P 226      63.633 -21.850  50.304  1.00  0.00      PROA C
ATOM   3355  HA  LEU P 226      64.626 -21.425  50.317  1.00  0.00      PROA H
ATOM   3356  CB  LEU P 226      62.731 -20.970  51.202  1.00  0.00      PROA C
ATOM   3357  HB1 LEU P 226      61.660 -21.264  51.173  1.00  0.00      PROA H
ATOM   3358  HB2 LEU P 226      62.736 -19.911  50.866  1.00  0.00      PROA H
ATOM   3359  CG  LEU P 226      63.114 -20.854  52.734  1.00  0.00      PROA C
ATOM   3360  HG  LEU P 226      62.863 -21.842  53.175  1.00  0.00      PROA H
ATOM   3361  CD1 LEU P 226      64.626 -20.631  52.832  1.00  0.00      PROA C
ATOM   3362 HD11 LEU P 226      64.961 -20.656  53.891  1.00  0.00      PROA H
ATOM   3363 HD12 LEU P 226      65.010 -19.648  52.484  1.00  0.00      PROA H
ATOM   3364 HD13 LEU P 226      65.212 -21.327  52.194  1.00  0.00      PROA H
ATOM   3365  CD2 LEU P 226      62.319 -19.788  53.375  1.00  0.00      PROA C
ATOM   3366 HD21 LEU P 226      61.210 -19.816  53.303  1.00  0.00      PROA H
ATOM   3367 HD22 LEU P 226      62.743 -18.870  52.916  1.00  0.00      PROA H
ATOM   3368 HD23 LEU P 226      62.613 -19.754  54.446  1.00  0.00      PROA H
ATOM   3369  C   LEU P 226      63.597 -23.329  50.785  1.00  0.00      PROA C
ATOM   3370  O   LEU P 226      64.574 -23.906  51.306  1.00  0.00      PROA O
ATOM   3371  N   TYR P 227      62.510 -24.047  50.546  1.00  0.00      PROA N
ATOM   3372  HN  TYR P 227      61.868 -23.859  49.807  1.00  0.00      PROA H
ATOM   3373  CA  TYR P 227      62.099 -25.347  51.230  1.00  0.00      PROA C
ATOM   3374  HA  TYR P 227      62.035 -25.133  52.287  1.00  0.00      PROA H
ATOM   3375  CB  TYR P 227      60.665 -25.749  50.732  1.00  0.00      PROA C
ATOM   3376  HB1 TYR P 227      60.627 -26.010  49.652  1.00  0.00      PROA H
ATOM   3377  HB2 TYR P 227      59.904 -24.950  50.862  1.00  0.00      PROA H
ATOM   3378  CG  TYR P 227      60.168 -26.985  51.446  1.00  0.00      PROA C
ATOM   3379  CD1 TYR P 227      59.984 -28.153  50.657  1.00  0.00      PROA C
ATOM   3380  HD1 TYR P 227      60.267 -28.210  49.617  1.00  0.00      PROA H
ATOM   3381  CE1 TYR P 227      59.486 -29.360  51.219  1.00  0.00      PROA C
ATOM   3382  HE1 TYR P 227      59.290 -30.268  50.670  1.00  0.00      PROA H
ATOM   3383  CZ  TYR P 227      59.165 -29.367  52.593  1.00  0.00      PROA C
ATOM   3384  OH  TYR P 227      58.584 -30.522  53.107  1.00  0.00      PROA O
ATOM   3385  HH  TYR P 227      58.417 -31.043  52.319  1.00  0.00      PROA H
ATOM   3386  CD2 TYR P 227      59.942 -27.105  52.850  1.00  0.00      PROA C
ATOM   3387  HD2 TYR P 227      60.067 -26.246  53.493  1.00  0.00      PROA H
ATOM   3388  CE2 TYR P 227      59.452 -28.309  53.466  1.00  0.00      PROA C
ATOM   3389  HE2 TYR P 227      59.312 -28.460  54.527  1.00  0.00      PROA H
ATOM   3390  C   TYR P 227      63.206 -26.478  51.185  1.00  0.00      PROA C
ATOM   3391  O   TYR P 227      63.633 -26.943  52.195  1.00  0.00      PROA O
ATOM   3392  N   PRO P 228      63.818 -26.912  50.064  1.00  0.00      PROA N
ATOM   3393  CD  PRO P 228      63.186 -26.722  48.718  1.00  0.00      PROA C
ATOM   3394  HD1 PRO P 228      63.236 -25.634  48.503  1.00  0.00      PROA H
ATOM   3395  HD2 PRO P 228      62.141 -27.096  48.766  1.00  0.00      PROA H
ATOM   3396  CA  PRO P 228      65.104 -27.568  49.950  1.00  0.00      PROA C
ATOM   3397  HA  PRO P 228      64.923 -28.586  50.262  1.00  0.00      PROA H
ATOM   3398  CB  PRO P 228      65.456 -27.379  48.473  1.00  0.00      PROA C
ATOM   3399  HB1 PRO P 228      66.130 -28.192  48.128  1.00  0.00      PROA H
ATOM   3400  HB2 PRO P 228      65.962 -26.412  48.267  1.00  0.00      PROA H
ATOM   3401  CG  PRO P 228      64.095 -27.498  47.759  1.00  0.00      PROA C
ATOM   3402  HG1 PRO P 228      64.066 -27.060  46.739  1.00  0.00      PROA H
ATOM   3403  HG2 PRO P 228      63.750 -28.545  47.622  1.00  0.00      PROA H
ATOM   3404  C   PRO P 228      66.247 -27.161  50.847  1.00  0.00      PROA C
ATOM   3405  O   PRO P 228      66.796 -28.114  51.399  1.00  0.00      PROA O
ATOM   3406  N   VAL P 229      66.611 -25.876  50.899  1.00  0.00      PROA N
ATOM   3407  HN  VAL P 229      66.067 -25.200  50.408  1.00  0.00      PROA H
ATOM   3408  CA  VAL P 229      67.612 -25.313  51.775  1.00  0.00      PROA C
ATOM   3409  HA  VAL P 229      68.540 -25.823  51.565  1.00  0.00      PROA H
ATOM   3410  CB  VAL P 229      67.936 -23.842  51.497  1.00  0.00      PROA C
ATOM   3411  HB  VAL P 229      67.185 -23.158  51.948  1.00  0.00      PROA H
ATOM   3412  CG1 VAL P 229      69.399 -23.612  52.070  1.00  0.00      PROA C
ATOM   3413 HG11 VAL P 229      70.267 -23.996  51.493  1.00  0.00      PROA H
ATOM   3414 HG12 VAL P 229      69.492 -24.023  53.097  1.00  0.00      PROA H
ATOM   3415 HG13 VAL P 229      69.677 -22.555  52.271  1.00  0.00      PROA H
ATOM   3416  CG2 VAL P 229      68.006 -23.725  49.963  1.00  0.00      PROA C
ATOM   3417 HG21 VAL P 229      68.757 -22.936  49.745  1.00  0.00      PROA H
ATOM   3418 HG22 VAL P 229      67.006 -23.570  49.504  1.00  0.00      PROA H
ATOM   3419 HG23 VAL P 229      68.450 -24.632  49.501  1.00  0.00      PROA H
ATOM   3420  C   VAL P 229      67.343 -25.546  53.282  1.00  0.00      PROA C
ATOM   3421  O   VAL P 229      68.303 -25.930  54.006  1.00  0.00      PROA O
ATOM   3422  N   LEU P 230      66.026 -25.463  53.749  1.00  0.00      PROA N
ATOM   3423  HN  LEU P 230      65.496 -24.974  53.061  1.00  0.00      PROA H
ATOM   3424  CA  LEU P 230      65.562 -25.794  55.117  1.00  0.00      PROA C
ATOM   3425  HA  LEU P 230      66.153 -25.118  55.718  1.00  0.00      PROA H
ATOM   3426  CB  LEU P 230      64.033 -25.549  55.274  1.00  0.00      PROA C
ATOM   3427  HB1 LEU P 230      63.709 -25.601  56.336  1.00  0.00      PROA H
ATOM   3428  HB2 LEU P 230      63.533 -26.352  54.692  1.00  0.00      PROA H
ATOM   3429  CG  LEU P 230      63.505 -24.307  54.743  1.00  0.00      PROA C
ATOM   3430  HG  LEU P 230      63.586 -24.393  53.638  1.00  0.00      PROA H
ATOM   3431  CD1 LEU P 230      62.013 -24.194  55.076  1.00  0.00      PROA C
ATOM   3432 HD11 LEU P 230      61.470 -23.336  54.626  1.00  0.00      PROA H
ATOM   3433 HD12 LEU P 230      61.881 -23.999  56.161  1.00  0.00      PROA H
ATOM   3434 HD13 LEU P 230      61.562 -25.138  54.702  1.00  0.00      PROA H
ATOM   3435  CD2 LEU P 230      64.271 -23.167  55.292  1.00  0.00      PROA C
ATOM   3436 HD21 LEU P 230      65.363 -23.278  55.123  1.00  0.00      PROA H
ATOM   3437 HD22 LEU P 230      64.118 -23.183  56.392  1.00  0.00      PROA H
ATOM   3438 HD23 LEU P 230      63.979 -22.134  55.007  1.00  0.00      PROA H
ATOM   3439  C   LEU P 230      65.856 -27.239  55.532  1.00  0.00      PROA C
ATOM   3440  O   LEU P 230      66.273 -27.557  56.635  1.00  0.00      PROA O
ATOM   3441  N   GLN P 231      65.725 -28.229  54.580  1.00  0.00      PROA N
ATOM   3442  HN  GLN P 231      65.243 -28.040  53.728  1.00  0.00      PROA H
ATOM   3443  CA  GLN P 231      66.017 -29.655  54.816  1.00  0.00      PROA C
ATOM   3444  HA  GLN P 231      65.445 -29.942  55.686  1.00  0.00      PROA H
ATOM   3445  CB  GLN P 231      65.683 -30.795  53.754  1.00  0.00      PROA C
ATOM   3446  HB1 GLN P 231      65.662 -31.792  54.244  1.00  0.00      PROA H
ATOM   3447  HB2 GLN P 231      66.419 -30.775  52.922  1.00  0.00      PROA H
ATOM   3448  CG  GLN P 231      64.196 -30.689  53.156  1.00  0.00      PROA C
ATOM   3449  HG1 GLN P 231      64.098 -31.508  52.411  1.00  0.00      PROA H
ATOM   3450  HG2 GLN P 231      64.080 -29.721  52.622  1.00  0.00      PROA H
ATOM   3451  CD  GLN P 231      63.079 -30.858  54.234  1.00  0.00      PROA C
ATOM   3452  OE1 GLN P 231      63.255 -31.531  55.228  1.00  0.00      PROA O
ATOM   3453  NE2 GLN P 231      61.953 -30.130  53.983  1.00  0.00      PROA N
ATOM   3454 HE21 GLN P 231      61.753 -29.824  53.052  1.00  0.00      PROA H
ATOM   3455 HE22 GLN P 231      61.323 -30.043  54.754  1.00  0.00      PROA H
ATOM   3456  C   GLN P 231      67.482 -29.904  55.132  1.00  0.00      PROA C
ATOM   3457  O   GLN P 231      67.956 -30.682  56.007  1.00  0.00      PROA O
ATOM   3458  N   GLN P 232      68.353 -29.182  54.322  1.00  0.00      PROA N
ATOM   3459  HN  GLN P 232      68.021 -28.562  53.615  1.00  0.00      PROA H
ATOM   3460  CA  GLN P 232      69.819 -29.221  54.505  1.00  0.00      PROA C
ATOM   3461  HA  GLN P 232      70.167 -30.240  54.582  1.00  0.00      PROA H
ATOM   3462  CB  GLN P 232      70.395 -28.495  53.337  1.00  0.00      PROA C
ATOM   3463  HB1 GLN P 232      71.499 -28.401  53.424  1.00  0.00      PROA H
ATOM   3464  HB2 GLN P 232      69.953 -27.494  53.147  1.00  0.00      PROA H
ATOM   3465  CG  GLN P 232      70.207 -29.142  51.877  1.00  0.00      PROA C
ATOM   3466  HG1 GLN P 232      70.760 -28.481  51.176  1.00  0.00      PROA H
ATOM   3467  HG2 GLN P 232      69.127 -29.114  51.621  1.00  0.00      PROA H
ATOM   3468  CD  GLN P 232      70.710 -30.558  51.779  1.00  0.00      PROA C
ATOM   3469  OE1 GLN P 232      69.941 -31.490  51.583  1.00  0.00      PROA O
ATOM   3470  NE2 GLN P 232      72.023 -30.805  52.100  1.00  0.00      PROA N
ATOM   3471 HE21 GLN P 232      72.306 -31.726  51.835  1.00  0.00      PROA H
ATOM   3472 HE22 GLN P 232      72.708 -30.097  51.931  1.00  0.00      PROA H
ATOM   3473  C   GLN P 232      70.163 -28.743  55.858  1.00  0.00      PROA C
ATOM   3474  O   GLN P 232      70.899 -29.397  56.560  1.00  0.00      PROA O
ATOM   3475  N   GLN P 233      69.583 -27.614  56.273  1.00  0.00      PROA N
ATOM   3476  HN  GLN P 233      69.190 -26.998  55.594  1.00  0.00      PROA H
ATOM   3477  CA  GLN P 233      69.880 -26.995  57.600  1.00  0.00      PROA C
ATOM   3478  HA  GLN P 233      70.938 -26.928  57.806  1.00  0.00      PROA H
ATOM   3479  CB  GLN P 233      69.423 -25.456  57.636  1.00  0.00      PROA C
ATOM   3480  HB1 GLN P 233      69.511 -25.096  58.683  1.00  0.00      PROA H
ATOM   3481  HB2 GLN P 233      68.328 -25.367  57.468  1.00  0.00      PROA H
ATOM   3482  CG  GLN P 233      70.223 -24.480  56.717  1.00  0.00      PROA C
ATOM   3483  HG1 GLN P 233      70.394 -23.467  57.140  1.00  0.00      PROA H
ATOM   3484  HG2 GLN P 233      69.475 -24.289  55.918  1.00  0.00      PROA H
ATOM   3485  CD  GLN P 233      71.392 -25.031  56.014  1.00  0.00      PROA C
ATOM   3486  OE1 GLN P 233      71.304 -25.575  54.877  1.00  0.00      PROA O
ATOM   3487  NE2 GLN P 233      72.592 -24.999  56.590  1.00  0.00      PROA N
ATOM   3488 HE21 GLN P 233      72.654 -24.471  57.437  1.00  0.00      PROA H
ATOM   3489 HE22 GLN P 233      73.277 -25.617  56.206  1.00  0.00      PROA H
ATOM   3490  C   GLN P 233      69.289 -27.822  58.785  1.00  0.00      PROA C
ATOM   3491  O   GLN P 233      69.753 -27.893  59.886  1.00  0.00      PROA O
ATOM   3492  N   ALA P 234      68.227 -28.575  58.426  1.00  0.00      PROA N
ATOM   3493  HN  ALA P 234      67.844 -28.401  57.523  1.00  0.00      PROA H
ATOM   3494  CA  ALA P 234      67.572 -29.498  59.301  1.00  0.00      PROA C
ATOM   3495  HA  ALA P 234      67.349 -29.059  60.261  1.00  0.00      PROA H
ATOM   3496  CB  ALA P 234      66.244 -29.965  58.610  1.00  0.00      PROA C
ATOM   3497  HB1 ALA P 234      65.549 -29.123  58.404  1.00  0.00      PROA H
ATOM   3498  HB2 ALA P 234      65.730 -30.630  59.337  1.00  0.00      PROA H
ATOM   3499  HB3 ALA P 234      66.344 -30.579  57.689  1.00  0.00      PROA H
ATOM   3500  C   ALA P 234      68.381 -30.739  59.632  1.00  0.00      PROA C
ATOM   3501  O   ALA P 234      68.568 -31.056  60.807  1.00  0.00      PROA O
ATOM   3502  N   GLN P 235      69.094 -31.330  58.653  1.00  0.00      PROA N
ATOM   3503  HN  GLN P 235      68.978 -31.036  57.707  1.00  0.00      PROA H
ATOM   3504  CA  GLN P 235      70.133 -32.361  58.841  1.00  0.00      PROA C
ATOM   3505  HA  GLN P 235      69.853 -33.027  59.644  1.00  0.00      PROA H
ATOM   3506  CB  GLN P 235      70.494 -32.942  57.452  1.00  0.00      PROA C
ATOM   3507  HB1 GLN P 235      71.010 -32.217  56.788  1.00  0.00      PROA H
ATOM   3508  HB2 GLN P 235      69.572 -33.268  56.925  1.00  0.00      PROA H
ATOM   3509  CG  GLN P 235      71.437 -34.152  57.588  1.00  0.00      PROA C
ATOM   3510  HG1 GLN P 235      72.397 -33.783  58.007  1.00  0.00      PROA H
ATOM   3511  HG2 GLN P 235      71.564 -34.590  56.574  1.00  0.00      PROA H
ATOM   3512  CD  GLN P 235      70.921 -35.276  58.475  1.00  0.00      PROA C
ATOM   3513  OE1 GLN P 235      71.427 -35.620  59.527  1.00  0.00      PROA O
ATOM   3514  NE2 GLN P 235      69.782 -35.865  57.999  1.00  0.00      PROA N
ATOM   3515 HE21 GLN P 235      69.492 -35.686  57.059  1.00  0.00      PROA H
ATOM   3516 HE22 GLN P 235      69.450 -36.640  58.537  1.00  0.00      PROA H
ATOM   3517  C   GLN P 235      71.356 -31.646  59.442  1.00  0.00      PROA C
ATOM   3518  O   GLN P 235      71.945 -32.175  60.334  1.00  0.00      PROA O
ATOM   3519  N   THR P 236      71.717 -30.421  59.008  1.00  0.00      PROA N
ATOM   3520  HN  THR P 236      71.186 -30.107  58.225  1.00  0.00      PROA H
ATOM   3521  CA  THR P 236      72.984 -29.765  59.391  1.00  0.00      PROA C
ATOM   3522  HA  THR P 236      73.820 -30.426  59.213  1.00  0.00      PROA H
ATOM   3523  CB  THR P 236      73.227 -28.496  58.593  1.00  0.00      PROA C
ATOM   3524  HB  THR P 236      72.282 -27.930  58.741  1.00  0.00      PROA H
ATOM   3525  OG1 THR P 236      73.345 -28.638  57.182  1.00  0.00      PROA O
ATOM   3526  HG1 THR P 236      72.524 -29.053  56.908  1.00  0.00      PROA H
ATOM   3527  CG2 THR P 236      74.468 -27.740  59.085  1.00  0.00      PROA C
ATOM   3528 HG21 THR P 236      74.349 -27.389  60.132  1.00  0.00      PROA H
ATOM   3529 HG22 THR P 236      74.614 -26.780  58.545  1.00  0.00      PROA H
ATOM   3530 HG23 THR P 236      75.357 -28.356  58.833  1.00  0.00      PROA H
ATOM   3531  C   THR P 236      73.184 -29.530  60.948  1.00  0.00      PROA C
ATOM   3532  O   THR P 236      74.251 -29.743  61.500  1.00  0.00      PROA O
ATOM   3533  N   ASP P 237      72.039 -29.105  61.539  1.00  0.00      PROA N
ATOM   3534  HN  ASP P 237      71.310 -28.852  60.908  1.00  0.00      PROA H
ATOM   3535  CA  ASP P 237      71.915 -28.830  62.923  1.00  0.00      PROA C
ATOM   3536  HA  ASP P 237      72.912 -28.746  63.329  1.00  0.00      PROA H
ATOM   3537  CB  ASP P 237      71.144 -27.448  63.066  1.00  0.00      PROA C
ATOM   3538  HB1 ASP P 237      70.827 -27.335  64.125  1.00  0.00      PROA H
ATOM   3539  HB2 ASP P 237      70.308 -27.589  62.347  1.00  0.00      PROA H
ATOM   3540  CG  ASP P 237      71.979 -26.234  62.630  1.00  0.00      PROA C
ATOM   3541  OD1 ASP P 237      73.218 -26.205  62.668  1.00  0.00      PROA O
ATOM   3542  OD2 ASP P 237      71.321 -25.222  62.326  1.00  0.00      PROA O
ATOM   3543  C   ASP P 237      71.189 -29.881  63.704  1.00  0.00      PROA C
ATOM   3544  O   ASP P 237      71.056 -29.807  64.883  1.00  0.00      PROA O
ATOM   3545  N   GLY P 238      70.675 -30.960  63.037  1.00  0.00      PROA N
ATOM   3546  HN  GLY P 238      70.764 -31.023  62.046  1.00  0.00      PROA H
ATOM   3547  CA  GLY P 238      69.837 -31.942  63.732  1.00  0.00      PROA C
ATOM   3548  HA1 GLY P 238      70.401 -32.394  64.535  1.00  0.00      PROA H
ATOM   3549  HA2 GLY P 238      69.645 -32.743  63.034  1.00  0.00      PROA H
ATOM   3550  C   GLY P 238      68.492 -31.577  64.359  1.00  0.00      PROA C
ATOM   3551  O   GLY P 238      68.255 -31.722  65.526  1.00  0.00      PROA O
ATOM   3552  N   LYS P 239      67.595 -31.058  63.531  1.00  0.00      PROA N
ATOM   3553  HN  LYS P 239      67.794 -30.996  62.556  1.00  0.00      PROA H
ATOM   3554  CA  LYS P 239      66.412 -30.365  64.021  1.00  0.00      PROA C
ATOM   3555  HA  LYS P 239      66.040 -30.734  64.965  1.00  0.00      PROA H
ATOM   3556  CB  LYS P 239      66.782 -28.857  64.161  1.00  0.00      PROA C
ATOM   3557  HB1 LYS P 239      67.665 -28.806  64.832  1.00  0.00      PROA H
ATOM   3558  HB2 LYS P 239      65.937 -28.314  64.637  1.00  0.00      PROA H
ATOM   3559  CG  LYS P 239      67.085 -28.086  62.867  1.00  0.00      PROA C
ATOM   3560  HG1 LYS P 239      66.165 -28.159  62.249  1.00  0.00      PROA H
ATOM   3561  HG2 LYS P 239      67.940 -28.561  62.340  1.00  0.00      PROA H
ATOM   3562  CD  LYS P 239      67.569 -26.636  63.184  1.00  0.00      PROA C
ATOM   3563  HD1 LYS P 239      68.386 -26.706  63.933  1.00  0.00      PROA H
ATOM   3564  HD2 LYS P 239      66.701 -26.278  63.778  1.00  0.00      PROA H
ATOM   3565  CE  LYS P 239      68.002 -25.697  62.080  1.00  0.00      PROA C
ATOM   3566  HE1 LYS P 239      67.089 -25.488  61.483  1.00  0.00      PROA H
ATOM   3567  HE2 LYS P 239      68.733 -26.229  61.435  1.00  0.00      PROA H
ATOM   3568  NZ  LYS P 239      68.646 -24.438  62.582  1.00  0.00      PROA N
ATOM   3569  HZ1 LYS P 239      68.271 -23.625  62.054  1.00  0.00      PROA H
ATOM   3570  HZ2 LYS P 239      69.669 -24.597  62.489  1.00  0.00      PROA H
ATOM   3571  HZ3 LYS P 239      68.422 -24.276  63.585  1.00  0.00      PROA H
ATOM   3572  C   LYS P 239      65.258 -30.706  63.028  1.00  0.00      PROA C
ATOM   3573  O   LYS P 239      65.539 -30.887  61.864  1.00  0.00      PROA O
ATOM   3574  N   ARG P 240      63.972 -30.822  63.497  1.00  0.00      PROA N
ATOM   3575  HN  ARG P 240      63.891 -30.765  64.489  1.00  0.00      PROA H
ATOM   3576  CA  ARG P 240      62.895 -31.276  62.595  1.00  0.00      PROA C
ATOM   3577  HA  ARG P 240      63.451 -31.549  61.710  1.00  0.00      PROA H
ATOM   3578  CB  ARG P 240      61.884 -32.348  63.040  1.00  0.00      PROA C
ATOM   3579  HB1 ARG P 240      61.215 -32.698  62.225  1.00  0.00      PROA H
ATOM   3580  HB2 ARG P 240      61.212 -31.993  63.851  1.00  0.00      PROA H
ATOM   3581  CG  ARG P 240      62.613 -33.660  63.587  1.00  0.00      PROA C
ATOM   3582  HG1 ARG P 240      61.896 -34.466  63.852  1.00  0.00      PROA H
ATOM   3583  HG2 ARG P 240      63.234 -33.388  64.468  1.00  0.00      PROA H
ATOM   3584  CD  ARG P 240      63.627 -34.160  62.585  1.00  0.00      PROA C
ATOM   3585  HD1 ARG P 240      64.519 -33.499  62.570  1.00  0.00      PROA H
ATOM   3586  HD2 ARG P 240      63.236 -34.181  61.545  1.00  0.00      PROA H
ATOM   3587  NE  ARG P 240      64.053 -35.469  63.157  1.00  0.00      PROA N
ATOM   3588  HE  ARG P 240      63.492 -35.902  63.863  1.00  0.00      PROA H
ATOM   3589  CZ  ARG P 240      64.882 -36.344  62.581  1.00  0.00      PROA C
ATOM   3590  NH1 ARG P 240      65.478 -36.117  61.489  1.00  0.00      PROA N
ATOM   3591 HH11 ARG P 240      65.533 -35.162  61.197  1.00  0.00      PROA H
ATOM   3592 HH12 ARG P 240      66.113 -36.869  61.306  1.00  0.00      PROA H
ATOM   3593  NH2 ARG P 240      65.057 -37.509  63.199  1.00  0.00      PROA N
ATOM   3594 HH21 ARG P 240      64.435 -37.591  63.978  1.00  0.00      PROA H
ATOM   3595 HH22 ARG P 240      65.739 -38.232  63.093  1.00  0.00      PROA H
ATOM   3596  C   ARG P 240      62.066 -29.976  62.344  1.00  0.00      PROA C
ATOM   3597  O   ARG P 240      61.808 -29.173  63.279  1.00  0.00      PROA O
ATOM   3598  N   ILE P 241      61.654 -29.692  61.063  1.00  0.00      PROA N
ATOM   3599  HN  ILE P 241      61.850 -30.357  60.346  1.00  0.00      PROA H
ATOM   3600  CA  ILE P 241      60.819 -28.566  60.847  1.00  0.00      PROA C
ATOM   3601  HA  ILE P 241      61.371 -27.720  61.229  1.00  0.00      PROA H
ATOM   3602  CB  ILE P 241      60.789 -28.219  59.369  1.00  0.00      PROA C
ATOM   3603  HB  ILE P 241      60.337 -29.109  58.881  1.00  0.00      PROA H
ATOM   3604  CG2 ILE P 241      59.987 -26.917  58.987  1.00  0.00      PROA C
ATOM   3605 HG21 ILE P 241      59.666 -26.951  57.924  1.00  0.00      PROA H
ATOM   3606 HG22 ILE P 241      60.658 -26.042  59.122  1.00  0.00      PROA H
ATOM   3607 HG23 ILE P 241      59.114 -26.649  59.620  1.00  0.00      PROA H
ATOM   3608  CG1 ILE P 241      62.300 -28.171  58.901  1.00  0.00      PROA C
ATOM   3609 HG11 ILE P 241      62.883 -29.088  59.132  1.00  0.00      PROA H
ATOM   3610 HG12 ILE P 241      62.701 -27.358  59.543  1.00  0.00      PROA H
ATOM   3611  CD  ILE P 241      62.479 -27.862  57.448  1.00  0.00      PROA C
ATOM   3612  HD1 ILE P 241      62.078 -26.872  57.142  1.00  0.00      PROA H
ATOM   3613  HD2 ILE P 241      61.946 -28.690  56.933  1.00  0.00      PROA H
ATOM   3614  HD3 ILE P 241      63.548 -27.974  57.168  1.00  0.00      PROA H
ATOM   3615  C   ILE P 241      59.422 -28.654  61.503  1.00  0.00      PROA C
ATOM   3616  O   ILE P 241      58.723 -29.640  61.475  1.00  0.00      PROA O
ATOM   3617  N   SER P 242      58.927 -27.523  61.983  1.00  0.00      PROA N
ATOM   3618  HN  SER P 242      59.450 -26.681  61.876  1.00  0.00      PROA H
ATOM   3619  CA  SER P 242      57.578 -27.415  62.550  1.00  0.00      PROA C
ATOM   3620  HA  SER P 242      57.232 -28.424  62.722  1.00  0.00      PROA H
ATOM   3621  CB  SER P 242      57.550 -26.936  63.971  1.00  0.00      PROA C
ATOM   3622  HB1 SER P 242      57.954 -25.905  64.062  1.00  0.00      PROA H
ATOM   3623  HB2 SER P 242      58.225 -27.550  64.606  1.00  0.00      PROA H
ATOM   3624  OG  SER P 242      56.268 -27.064  64.540  1.00  0.00      PROA O
ATOM   3625  HG1 SER P 242      56.327 -27.867  65.063  1.00  0.00      PROA H
ATOM   3626  C   SER P 242      56.649 -26.691  61.581  1.00  0.00      PROA C
ATOM   3627  O   SER P 242      55.723 -27.204  60.933  1.00  0.00      PROA O
ATOM   3628  N   TYR P 243      56.903 -25.394  61.333  1.00  0.00      PROA N
ATOM   3629  HN  TYR P 243      57.706 -24.912  61.674  1.00  0.00      PROA H
ATOM   3630  CA  TYR P 243      56.092 -24.596  60.426  1.00  0.00      PROA C
ATOM   3631  HA  TYR P 243      55.594 -25.233  59.709  1.00  0.00      PROA H
ATOM   3632  CB  TYR P 243      55.029 -23.856  61.209  1.00  0.00      PROA C
ATOM   3633  HB1 TYR P 243      54.451 -24.589  61.811  1.00  0.00      PROA H
ATOM   3634  HB2 TYR P 243      54.314 -23.319  60.550  1.00  0.00      PROA H
ATOM   3635  CG  TYR P 243      55.484 -22.802  62.181  1.00  0.00      PROA C
ATOM   3636  CD1 TYR P 243      55.366 -23.150  63.532  1.00  0.00      PROA C
ATOM   3637  HD1 TYR P 243      55.140 -24.129  63.929  1.00  0.00      PROA H
ATOM   3638  CE1 TYR P 243      55.624 -22.117  64.543  1.00  0.00      PROA C
ATOM   3639  HE1 TYR P 243      55.449 -22.297  65.594  1.00  0.00      PROA H
ATOM   3640  CZ  TYR P 243      56.127 -20.925  64.082  1.00  0.00      PROA C
ATOM   3641  OH  TYR P 243      56.393 -19.960  65.039  1.00  0.00      PROA O
ATOM   3642  HH  TYR P 243      56.709 -19.155  64.623  1.00  0.00      PROA H
ATOM   3643  CD2 TYR P 243      55.749 -21.510  61.758  1.00  0.00      PROA C
ATOM   3644  HD2 TYR P 243      55.713 -21.255  60.709  1.00  0.00      PROA H
ATOM   3645  CE2 TYR P 243      56.131 -20.579  62.741  1.00  0.00      PROA C
ATOM   3646  HE2 TYR P 243      56.390 -19.537  62.624  1.00  0.00      PROA H
ATOM   3647  C   TYR P 243      57.020 -23.721  59.585  1.00  0.00      PROA C
ATOM   3648  O   TYR P 243      58.164 -23.514  60.021  1.00  0.00      PROA O
ATOM   3649  N   VAL P 244      56.517 -23.243  58.451  1.00  0.00      PROA N
ATOM   3650  HN  VAL P 244      55.596 -23.525  58.196  1.00  0.00      PROA H
ATOM   3651  CA  VAL P 244      57.147 -22.297  57.621  1.00  0.00      PROA C
ATOM   3652  HA  VAL P 244      57.917 -21.829  58.216  1.00  0.00      PROA H
ATOM   3653  CB  VAL P 244      57.854 -22.733  56.337  1.00  0.00      PROA C
ATOM   3654  HB  VAL P 244      57.126 -23.140  55.603  1.00  0.00      PROA H
ATOM   3655  CG1 VAL P 244      58.625 -21.611  55.642  1.00  0.00      PROA C
ATOM   3656 HG11 VAL P 244      59.209 -21.030  56.388  1.00  0.00      PROA H
ATOM   3657 HG12 VAL P 244      57.954 -20.869  55.158  1.00  0.00      PROA H
ATOM   3658 HG13 VAL P 244      59.371 -21.962  54.898  1.00  0.00      PROA H
ATOM   3659  CG2 VAL P 244      58.833 -23.887  56.734  1.00  0.00      PROA C
ATOM   3660 HG21 VAL P 244      59.525 -23.442  57.481  1.00  0.00      PROA H
ATOM   3661 HG22 VAL P 244      59.418 -24.182  55.838  1.00  0.00      PROA H
ATOM   3662 HG23 VAL P 244      58.328 -24.829  57.039  1.00  0.00      PROA H
ATOM   3663  C   VAL P 244      56.152 -21.190  57.369  1.00  0.00      PROA C
ATOM   3664  O   VAL P 244      55.024 -21.477  56.958  1.00  0.00      PROA O
ATOM   3665  N   ASP P 245      56.527 -19.927  57.531  1.00  0.00      PROA N
ATOM   3666  HN  ASP P 245      57.462 -19.747  57.827  1.00  0.00      PROA H
ATOM   3667  CA  ASP P 245      55.588 -18.797  57.425  1.00  0.00      PROA C
ATOM   3668  HA  ASP P 245      54.650 -19.164  57.037  1.00  0.00      PROA H
ATOM   3669  CB  ASP P 245      55.153 -18.310  58.868  1.00  0.00      PROA C
ATOM   3670  HB1 ASP P 245      56.048 -18.305  59.526  1.00  0.00      PROA H
ATOM   3671  HB2 ASP P 245      54.515 -19.143  59.233  1.00  0.00      PROA H
ATOM   3672  CG  ASP P 245      54.310 -17.064  59.033  1.00  0.00      PROA C
ATOM   3673  OD1 ASP P 245      53.844 -16.556  58.060  1.00  0.00      PROA O
ATOM   3674  OD2 ASP P 245      54.077 -16.695  60.195  1.00  0.00      PROA O
ATOM   3675  C   ASP P 245      56.147 -17.777  56.560  1.00  0.00      PROA C
ATOM   3676  O   ASP P 245      57.334 -17.504  56.651  1.00  0.00      PROA O
ATOM   3677  N   LEU P 246      55.433 -17.186  55.642  1.00  0.00      PROA N
ATOM   3678  HN  LEU P 246      54.494 -17.514  55.573  1.00  0.00      PROA H
ATOM   3679  CA  LEU P 246      55.964 -16.294  54.677  1.00  0.00      PROA C
ATOM   3680  HA  LEU P 246      56.962 -15.908  54.825  1.00  0.00      PROA H
ATOM   3681  CB  LEU P 246      55.940 -16.818  53.210  1.00  0.00      PROA C
ATOM   3682  HB1 LEU P 246      56.375 -16.077  52.506  1.00  0.00      PROA H
ATOM   3683  HB2 LEU P 246      54.911 -17.079  52.881  1.00  0.00      PROA H
ATOM   3684  CG  LEU P 246      56.828 -18.044  53.067  1.00  0.00      PROA C
ATOM   3685  HG  LEU P 246      57.617 -18.093  53.848  1.00  0.00      PROA H
ATOM   3686  CD1 LEU P 246      56.056 -19.393  53.156  1.00  0.00      PROA C
ATOM   3687 HD11 LEU P 246      55.341 -19.247  53.994  1.00  0.00      PROA H
ATOM   3688 HD12 LEU P 246      56.701 -20.247  53.455  1.00  0.00      PROA H
ATOM   3689 HD13 LEU P 246      55.439 -19.518  52.240  1.00  0.00      PROA H
ATOM   3690  CD2 LEU P 246      57.599 -17.999  51.752  1.00  0.00      PROA C
ATOM   3691 HD21 LEU P 246      56.951 -18.141  50.861  1.00  0.00      PROA H
ATOM   3692 HD22 LEU P 246      58.336 -18.830  51.754  1.00  0.00      PROA H
ATOM   3693 HD23 LEU P 246      58.235 -17.090  51.707  1.00  0.00      PROA H
ATOM   3694  C   LEU P 246      55.044 -15.083  54.646  1.00  0.00      PROA C
ATOM   3695  O   LEU P 246      55.106 -14.329  53.649  1.00  0.00      PROA O
ATOM   3696  N   ARG P 247      54.269 -14.715  55.757  1.00  0.00      PROA N
ATOM   3697  HN  ARG P 247      54.212 -15.268  56.585  1.00  0.00      PROA H
ATOM   3698  CA  ARG P 247      53.341 -13.599  55.665  1.00  0.00      PROA C
ATOM   3699  HA  ARG P 247      52.951 -13.561  54.658  1.00  0.00      PROA H
ATOM   3700  CB  ARG P 247      52.292 -13.847  56.712  1.00  0.00      PROA C
ATOM   3701  HB1 ARG P 247      51.672 -12.929  56.804  1.00  0.00      PROA H
ATOM   3702  HB2 ARG P 247      52.809 -14.064  57.671  1.00  0.00      PROA H
ATOM   3703  CG  ARG P 247      51.320 -14.927  56.231  1.00  0.00      PROA C
ATOM   3704  HG1 ARG P 247      51.849 -15.815  55.825  1.00  0.00      PROA H
ATOM   3705  HG2 ARG P 247      50.772 -14.488  55.371  1.00  0.00      PROA H
ATOM   3706  CD  ARG P 247      50.228 -15.393  57.206  1.00  0.00      PROA C
ATOM   3707  HD1 ARG P 247      49.562 -16.183  56.798  1.00  0.00      PROA H
ATOM   3708  HD2 ARG P 247      49.765 -14.405  57.415  1.00  0.00      PROA H
ATOM   3709  NE  ARG P 247      50.985 -15.902  58.365  1.00  0.00      PROA N
ATOM   3710  HE  ARG P 247      51.919 -16.248  58.274  1.00  0.00      PROA H
ATOM   3711  CZ  ARG P 247      50.485 -15.986  59.564  1.00  0.00      PROA C
ATOM   3712  NH1 ARG P 247      49.225 -15.652  59.895  1.00  0.00      PROA N
ATOM   3713 HH11 ARG P 247      48.538 -15.612  59.170  1.00  0.00      PROA H
ATOM   3714 HH12 ARG P 247      48.918 -16.061  60.755  1.00  0.00      PROA H
ATOM   3715  NH2 ARG P 247      51.379 -16.165  60.546  1.00  0.00      PROA N
ATOM   3716 HH21 ARG P 247      51.044 -16.190  61.488  1.00  0.00      PROA H
ATOM   3717 HH22 ARG P 247      52.318 -16.434  60.331  1.00  0.00      PROA H
ATOM   3718  C   ARG P 247      53.956 -12.222  55.797  1.00  0.00      PROA C
ATOM   3719  O   ARG P 247      53.292 -11.214  55.834  1.00  0.00      PROA O
ATOM   3720  N   TYR P 248      55.324 -12.162  55.750  1.00  0.00      PROA N
ATOM   3721  HN  TYR P 248      55.858 -13.003  55.714  1.00  0.00      PROA H
ATOM   3722  CA  TYR P 248      56.059 -10.965  55.501  1.00  0.00      PROA C
ATOM   3723  HA  TYR P 248      55.595 -10.251  56.165  1.00  0.00      PROA H
ATOM   3724  CB  TYR P 248      57.535 -11.222  55.858  1.00  0.00      PROA C
ATOM   3725  HB1 TYR P 248      58.182 -10.333  55.696  1.00  0.00      PROA H
ATOM   3726  HB2 TYR P 248      57.855 -12.019  55.153  1.00  0.00      PROA H
ATOM   3727  CG  TYR P 248      57.694 -11.809  57.261  1.00  0.00      PROA C
ATOM   3728  CD1 TYR P 248      58.149 -10.944  58.261  1.00  0.00      PROA C
ATOM   3729  HD1 TYR P 248      58.131  -9.889  58.029  1.00  0.00      PROA H
ATOM   3730  CE1 TYR P 248      58.578 -11.383  59.493  1.00  0.00      PROA C
ATOM   3731  HE1 TYR P 248      58.768 -10.711  60.317  1.00  0.00      PROA H
ATOM   3732  CZ  TYR P 248      58.600 -12.733  59.792  1.00  0.00      PROA C
ATOM   3733  OH  TYR P 248      59.083 -13.329  60.986  1.00  0.00      PROA O
ATOM   3734  HH  TYR P 248      59.208 -12.578  61.571  1.00  0.00      PROA H
ATOM   3735  CD2 TYR P 248      57.751 -13.236  57.552  1.00  0.00      PROA C
ATOM   3736  HD2 TYR P 248      57.565 -13.840  56.676  1.00  0.00      PROA H
ATOM   3737  CE2 TYR P 248      58.162 -13.640  58.821  1.00  0.00      PROA C
ATOM   3738  HE2 TYR P 248      58.292 -14.702  58.966  1.00  0.00      PROA H
ATOM   3739  C   TYR P 248      55.836 -10.355  54.113  1.00  0.00      PROA C
ATOM   3740  O   TYR P 248      55.286 -11.001  53.229  1.00  0.00      PROA O
ATOM   3741  N   ASP P 249      56.287  -9.149  53.815  1.00  0.00      PROA N
ATOM   3742  HN  ASP P 249      56.606  -8.489  54.491  1.00  0.00      PROA H
ATOM   3743  CA  ASP P 249      56.178  -8.637  52.421  1.00  0.00      PROA C
ATOM   3744  HA  ASP P 249      55.138  -8.828  52.202  1.00  0.00      PROA H
ATOM   3745  CB  ASP P 249      56.263  -7.101  52.344  1.00  0.00      PROA C
ATOM   3746  HB1 ASP P 249      55.464  -6.555  52.888  1.00  0.00      PROA H
ATOM   3747  HB2 ASP P 249      56.226  -6.685  51.314  1.00  0.00      PROA H
ATOM   3748  CG  ASP P 249      57.500  -6.526  53.050  1.00  0.00      PROA C
ATOM   3749  OD1 ASP P 249      57.467  -5.461  53.698  1.00  0.00      PROA O
ATOM   3750  OD2 ASP P 249      58.585  -7.096  52.748  1.00  0.00      PROA O
ATOM   3751  C   ASP P 249      56.860  -9.426  51.349  1.00  0.00      PROA C
ATOM   3752  O   ASP P 249      56.385  -9.637  50.209  1.00  0.00      PROA O
ATOM   3753  N   SER P 250      58.017  -9.986  51.714  1.00  0.00      PROA N
ATOM   3754  HN  SER P 250      58.250  -9.750  52.654  1.00  0.00      PROA H
ATOM   3755  CA  SER P 250      58.676 -11.013  50.841  1.00  0.00      PROA C
ATOM   3756  HA  SER P 250      58.039 -11.706  50.312  1.00  0.00      PROA H
ATOM   3757  CB  SER P 250      59.348 -10.333  49.745  1.00  0.00      PROA C
ATOM   3758  HB1 SER P 250      58.602  -9.798  49.121  1.00  0.00      PROA H
ATOM   3759  HB2 SER P 250      59.906 -11.099  49.164  1.00  0.00      PROA H
ATOM   3760  OG  SER P 250      60.208  -9.284  50.254  1.00  0.00      PROA O
ATOM   3761  HG1 SER P 250      59.646  -8.672  50.736  1.00  0.00      PROA H
ATOM   3762  C   SER P 250      59.714 -11.829  51.501  1.00  0.00      PROA C
ATOM   3763  O   SER P 250      60.281 -12.748  50.872  1.00  0.00      PROA O
ATOM   3764  N   GLY P 251      60.020 -11.652  52.847  1.00  0.00      PROA N
ATOM   3765  HN  GLY P 251      59.565 -10.914  53.340  1.00  0.00      PROA H
ATOM   3766  CA  GLY P 251      60.832 -12.575  53.610  1.00  0.00      PROA C
ATOM   3767  HA1 GLY P 251      61.371 -12.029  54.371  1.00  0.00      PROA H
ATOM   3768  HA2 GLY P 251      61.465 -13.083  52.898  1.00  0.00      PROA H
ATOM   3769  C   GLY P 251      60.091 -13.712  54.272  1.00  0.00      PROA C
ATOM   3770  O   GLY P 251      58.898 -13.874  54.098  1.00  0.00      PROA O
ATOM   3771  N   ALA P 252      60.744 -14.599  55.022  1.00  0.00      PROA N
ATOM   3772  HN  ALA P 252      61.738 -14.529  55.048  1.00  0.00      PROA H
ATOM   3773  CA  ALA P 252      60.120 -15.799  55.556  1.00  0.00      PROA C
ATOM   3774  HA  ALA P 252      59.087 -15.744  55.866  1.00  0.00      PROA H
ATOM   3775  CB  ALA P 252      60.232 -16.993  54.535  1.00  0.00      PROA C
ATOM   3776  HB1 ALA P 252      59.831 -17.914  55.013  1.00  0.00      PROA H
ATOM   3777  HB2 ALA P 252      61.266 -17.300  54.269  1.00  0.00      PROA H
ATOM   3778  HB3 ALA P 252      59.679 -16.678  53.625  1.00  0.00      PROA H
ATOM   3779  C   ALA P 252      60.748 -16.195  56.837  1.00  0.00      PROA C
ATOM   3780  O   ALA P 252      61.920 -16.041  57.029  1.00  0.00      PROA O
ATOM   3781  N   ALA P 253      60.015 -16.876  57.704  1.00  0.00      PROA N
ATOM   3782  HN  ALA P 253      59.065 -17.039  57.451  1.00  0.00      PROA H
ATOM   3783  CA  ALA P 253      60.483 -17.241  59.030  1.00  0.00      PROA C
ATOM   3784  HA  ALA P 253      61.561 -17.254  58.968  1.00  0.00      PROA H
ATOM   3785  CB  ALA P 253      60.022 -16.452  60.210  1.00  0.00      PROA C
ATOM   3786  HB1 ALA P 253      60.513 -15.456  60.198  1.00  0.00      PROA H
ATOM   3787  HB2 ALA P 253      60.178 -16.855  61.233  1.00  0.00      PROA H
ATOM   3788  HB3 ALA P 253      58.929 -16.249  60.210  1.00  0.00      PROA H
ATOM   3789  C   ALA P 253      60.029 -18.750  59.314  1.00  0.00      PROA C
ATOM   3790  O   ALA P 253      58.827 -19.031  59.188  1.00  0.00      PROA O
ATOM   3791  N   VAL P 254      60.972 -19.655  59.652  1.00  0.00      PROA N
ATOM   3792  HN  VAL P 254      61.939 -19.440  59.539  1.00  0.00      PROA H
ATOM   3793  CA  VAL P 254      60.811 -21.123  59.856  1.00  0.00      PROA C
ATOM   3794  HA  VAL P 254      59.865 -21.371  59.397  1.00  0.00      PROA H
ATOM   3795  CB  VAL P 254      61.941 -21.770  59.114  1.00  0.00      PROA C
ATOM   3796  HB  VAL P 254      62.947 -21.362  59.350  1.00  0.00      PROA H
ATOM   3797  CG1 VAL P 254      62.055 -23.289  59.418  1.00  0.00      PROA C
ATOM   3798 HG11 VAL P 254      62.898 -23.807  58.912  1.00  0.00      PROA H
ATOM   3799 HG12 VAL P 254      61.109 -23.823  59.187  1.00  0.00      PROA H
ATOM   3800 HG13 VAL P 254      62.146 -23.514  60.503  1.00  0.00      PROA H
ATOM   3801  CG2 VAL P 254      61.747 -21.534  57.603  1.00  0.00      PROA C
ATOM   3802 HG21 VAL P 254      61.010 -22.175  57.073  1.00  0.00      PROA H
ATOM   3803 HG22 VAL P 254      62.701 -21.762  57.081  1.00  0.00      PROA H
ATOM   3804 HG23 VAL P 254      61.510 -20.497  57.284  1.00  0.00      PROA H
ATOM   3805  C   VAL P 254      60.724 -21.363  61.327  1.00  0.00      PROA C
ATOM   3806  O   VAL P 254      61.607 -20.900  62.063  1.00  0.00      PROA O
ATOM   3807  N   GLY P 255      59.641 -22.077  61.746  1.00  0.00      PROA N
ATOM   3808  HN  GLY P 255      58.959 -22.442  61.118  1.00  0.00      PROA H
ATOM   3809  CA  GLY P 255      59.465 -22.569  63.132  1.00  0.00      PROA C
ATOM   3810  HA1 GLY P 255      58.401 -22.594  63.315  1.00  0.00      PROA H
ATOM   3811  HA2 GLY P 255      59.949 -21.944  63.868  1.00  0.00      PROA H
ATOM   3812  C   GLY P 255      59.953 -23.931  63.112  1.00  0.00      PROA C
ATOM   3813  O   GLY P 255      59.579 -24.742  62.285  1.00  0.00      PROA O
ATOM   3814  N   TRP P 256      60.887 -24.311  64.038  1.00  0.00      PROA N
ATOM   3815  HN  TRP P 256      61.126 -23.713  64.799  1.00  0.00      PROA H
ATOM   3816  CA  TRP P 256      61.506 -25.687  64.127  1.00  0.00      PROA C
ATOM   3817  HA  TRP P 256      61.207 -26.285  63.279  1.00  0.00      PROA H
ATOM   3818  CB  TRP P 256      63.088 -25.682  64.127  1.00  0.00      PROA C
ATOM   3819  HB1 TRP P 256      63.399 -26.687  63.770  1.00  0.00      PROA H
ATOM   3820  HB2 TRP P 256      63.435 -25.539  65.173  1.00  0.00      PROA H
ATOM   3821  CG  TRP P 256      63.780 -24.761  63.232  1.00  0.00      PROA C
ATOM   3822  CD1 TRP P 256      63.870 -23.377  63.313  1.00  0.00      PROA C
ATOM   3823  HD1 TRP P 256      63.492 -22.824  64.161  1.00  0.00      PROA H
ATOM   3824  NE1 TRP P 256      64.512 -22.865  62.224  1.00  0.00      PROA N
ATOM   3825  HE1 TRP P 256      64.824 -21.941  62.253  1.00  0.00      PROA H
ATOM   3826  CE2 TRP P 256      64.778 -23.902  61.332  1.00  0.00      PROA C
ATOM   3827  CD2 TRP P 256      64.273 -25.099  61.964  1.00  0.00      PROA C
ATOM   3828  CE3 TRP P 256      64.409 -26.326  61.207  1.00  0.00      PROA C
ATOM   3829  HE3 TRP P 256      64.039 -27.227  61.674  1.00  0.00      PROA H
ATOM   3830  CZ3 TRP P 256      65.191 -26.357  60.057  1.00  0.00      PROA C
ATOM   3831  HZ3 TRP P 256      65.165 -27.293  59.520  1.00  0.00      PROA H
ATOM   3832  CZ2 TRP P 256      65.484 -23.887  60.111  1.00  0.00      PROA C
ATOM   3833  HZ2 TRP P 256      65.870 -22.952  59.732  1.00  0.00      PROA H
ATOM   3834  CH2 TRP P 256      65.678 -25.094  59.544  1.00  0.00      PROA C
ATOM   3835  HH2 TRP P 256      66.205 -25.187  58.606  1.00  0.00      PROA H
ATOM   3836  C   TRP P 256      60.907 -26.306  65.379  1.00  0.00      PROA C
ATOM   3837  O   TRP P 256      60.152 -25.659  66.109  1.00  0.00      PROA O
ATOM   3838  N   ALA P 257      61.225 -27.616  65.591  1.00  0.00      PROA N
ATOM   3839  HN  ALA P 257      61.899 -27.946  64.935  1.00  0.00      PROA H
ATOM   3840  CA  ALA P 257      60.994 -28.461  66.730  1.00  0.00      PROA C
ATOM   3841  HA  ALA P 257      59.985 -28.282  67.073  1.00  0.00      PROA H
ATOM   3842  CB  ALA P 257      61.222 -29.885  66.273  1.00  0.00      PROA C
ATOM   3843  HB1 ALA P 257      60.844 -30.573  67.060  1.00  0.00      PROA H
ATOM   3844  HB2 ALA P 257      62.319 -30.056  66.242  1.00  0.00      PROA H
ATOM   3845  HB3 ALA P 257      60.739 -30.014  65.281  1.00  0.00      PROA H
ATOM   3846  C   ALA P 257      61.935 -28.060  67.969  1.00  0.00      PROA C
ATOM   3847  O   ALA P 257      63.109 -27.969  67.666  1.00  0.00      PROA O
ATOM   3848  N   PRO P 258      61.483 -27.772  69.255  1.00  0.00      PROA N
ATOM   3849  CD  PRO P 258      60.070 -27.949  69.651  1.00  0.00      PROA C
ATOM   3850  HD1 PRO P 258      59.676 -28.967  69.442  1.00  0.00      PROA H
ATOM   3851  HD2 PRO P 258      59.474 -27.130  69.194  1.00  0.00      PROA H
ATOM   3852  CA  PRO P 258      62.319 -27.490  70.475  1.00  0.00      PROA C
ATOM   3853  HA  PRO P 258      62.349 -26.414  70.561  1.00  0.00      PROA H
ATOM   3854  CB  PRO P 258      61.496 -27.995  71.659  1.00  0.00      PROA C
ATOM   3855  HB1 PRO P 258      61.813 -27.478  72.590  1.00  0.00      PROA H
ATOM   3856  HB2 PRO P 258      61.567 -29.104  71.683  1.00  0.00      PROA H
ATOM   3857  CG  PRO P 258      60.101 -27.713  71.135  1.00  0.00      PROA C
ATOM   3858  HG1 PRO P 258      59.422 -28.468  71.586  1.00  0.00      PROA H
ATOM   3859  HG2 PRO P 258      59.887 -26.636  71.301  1.00  0.00      PROA H
ATOM   3860  C   PRO P 258      63.737 -27.911  70.577  1.00  0.00      PROA C
ATOM   3861  O   PRO P 258      63.954 -29.108  70.473  1.00  0.00      PROA O
ATOM   3862  N   LEU P 259      64.598 -26.947  70.802  1.00  0.00      PROA N
ATOM   3863  HN  LEU P 259      64.138 -26.075  70.654  1.00  0.00      PROA H
ATOM   3864  CA  LEU P 259      66.029 -27.076  71.098  1.00  0.00      PROA C
ATOM   3865  HA  LEU P 259      66.257 -28.110  71.312  1.00  0.00      PROA H
ATOM   3866  CB  LEU P 259      66.807 -26.501  69.849  1.00  0.00      PROA C
ATOM   3867  HB1 LEU P 259      67.867 -26.224  70.030  1.00  0.00      PROA H
ATOM   3868  HB2 LEU P 259      66.339 -25.525  69.599  1.00  0.00      PROA H
ATOM   3869  CG  LEU P 259      66.686 -27.263  68.526  1.00  0.00      PROA C
ATOM   3870  HG  LEU P 259      65.589 -27.346  68.368  1.00  0.00      PROA H
ATOM   3871  CD1 LEU P 259      67.369 -26.572  67.390  1.00  0.00      PROA C
ATOM   3872 HD11 LEU P 259      67.168 -26.950  66.364  1.00  0.00      PROA H
ATOM   3873 HD12 LEU P 259      68.454 -26.464  67.600  1.00  0.00      PROA H
ATOM   3874 HD13 LEU P 259      66.928 -25.560  67.263  1.00  0.00      PROA H
ATOM   3875  CD2 LEU P 259      67.282 -28.672  68.758  1.00  0.00      PROA C
ATOM   3876 HD21 LEU P 259      67.031 -29.351  67.914  1.00  0.00      PROA H
ATOM   3877 HD22 LEU P 259      66.867 -29.201  69.642  1.00  0.00      PROA H
ATOM   3878 HD23 LEU P 259      68.369 -28.508  68.923  1.00  0.00      PROA H
ATOM   3879  C   LEU P 259      66.482 -26.252  72.313  1.00  0.00      PROA C
ATOM   3880  O   LEU P 259      65.944 -25.177  72.578  1.00  0.00      PROA O
ATOM   3881  N   PRO P 260      67.539 -26.720  72.995  1.00  0.00      PROA N
ATOM   3882  CD  PRO P 260      68.284 -27.990  72.857  1.00  0.00      PROA C
ATOM   3883  HD1 PRO P 260      68.795 -28.075  71.874  1.00  0.00      PROA H
ATOM   3884  HD2 PRO P 260      67.571 -28.839  72.917  1.00  0.00      PROA H
ATOM   3885  CA  PRO P 260      68.205 -25.837  74.027  1.00  0.00      PROA C
ATOM   3886  HA  PRO P 260      67.693 -25.935  74.973  1.00  0.00      PROA H
ATOM   3887  CB  PRO P 260      69.574 -26.544  74.251  1.00  0.00      PROA C
ATOM   3888  HB1 PRO P 260      69.749 -26.293  75.319  1.00  0.00      PROA H
ATOM   3889  HB2 PRO P 260      70.374 -26.156  73.584  1.00  0.00      PROA H
ATOM   3890  CG  PRO P 260      69.231 -28.039  74.038  1.00  0.00      PROA C
ATOM   3891  HG1 PRO P 260      70.112 -28.700  73.895  1.00  0.00      PROA H
ATOM   3892  HG2 PRO P 260      68.656 -28.417  74.911  1.00  0.00      PROA H
ATOM   3893  C   PRO P 260      68.330 -24.324  73.716  1.00  0.00      PROA C
ATOM   3894  O   PRO P 260      68.674 -24.077  72.534  1.00  0.00      PROA O
ATOM   3895  N   PRO P 261      68.124 -23.358  74.643  1.00  0.00      PROA N
ATOM   3896  CD  PRO P 261      67.460 -23.617  75.898  1.00  0.00      PROA C
ATOM   3897  HD1 PRO P 261      68.012 -24.391  76.474  1.00  0.00      PROA H
ATOM   3898  HD2 PRO P 261      66.392 -23.869  75.721  1.00  0.00      PROA H
ATOM   3899  CA  PRO P 261      68.798 -21.987  74.739  1.00  0.00      PROA C
ATOM   3900  HA  PRO P 261      68.186 -21.268  74.216  1.00  0.00      PROA H
ATOM   3901  CB  PRO P 261      68.777 -21.645  76.219  1.00  0.00      PROA C
ATOM   3902  HB1 PRO P 261      68.753 -20.547  76.388  1.00  0.00      PROA H
ATOM   3903  HB2 PRO P 261      69.637 -22.094  76.759  1.00  0.00      PROA H
ATOM   3904  CG  PRO P 261      67.424 -22.262  76.664  1.00  0.00      PROA C
ATOM   3905  HG1 PRO P 261      67.310 -22.554  77.730  1.00  0.00      PROA H
ATOM   3906  HG2 PRO P 261      66.501 -21.727  76.355  1.00  0.00      PROA H
ATOM   3907  C   PRO P 261      70.297 -22.027  74.249  1.00  0.00      PROA C
ATOM   3908  O   PRO P 261      70.928 -23.095  74.371  1.00  0.00      PROA O
ATOM   3909  N   GLU P 262      70.895 -20.946  73.685  1.00  0.00      PROA N
ATOM   3910  HN  GLU P 262      70.310 -20.142  73.623  1.00  0.00      PROA H
ATOM   3911  CA  GLU P 262      72.224 -20.846  73.181  1.00  0.00      PROA C
ATOM   3912  HA  GLU P 262      72.584 -21.825  72.903  1.00  0.00      PROA H
ATOM   3913  CB  GLU P 262      72.201 -19.917  71.923  1.00  0.00      PROA C
ATOM   3914  HB1 GLU P 262      73.213 -19.569  71.622  1.00  0.00      PROA H
ATOM   3915  HB2 GLU P 262      71.595 -19.007  72.118  1.00  0.00      PROA H
ATOM   3916  CG  GLU P 262      71.526 -20.737  70.789  1.00  0.00      PROA C
ATOM   3917  HG1 GLU P 262      70.781 -21.441  71.218  1.00  0.00      PROA H
ATOM   3918  HG2 GLU P 262      72.315 -21.359  70.314  1.00  0.00      PROA H
ATOM   3919  CD  GLU P 262      70.674 -19.914  69.785  1.00  0.00      PROA C
ATOM   3920  OE1 GLU P 262      69.697 -19.257  70.192  1.00  0.00      PROA O
ATOM   3921  OE2 GLU P 262      70.961 -19.808  68.555  1.00  0.00      PROA O
ATOM   3922  C   GLU P 262      73.157 -20.269  74.256  1.00  0.00      PROA C
ATOM   3923  O   GLU P 262      72.791 -19.573  75.210  1.00  0.00      PROA O
ATOM   3924  N   GLU P 263      74.489 -20.516  74.135  1.00  0.00      PROA N
ATOM   3925  HN  GLU P 263      74.891 -21.054  73.398  1.00  0.00      PROA H
ATOM   3926  CA  GLU P 263      75.440 -20.141  75.148  1.00  0.00      PROA C
ATOM   3927  HA  GLU P 263      74.959 -19.591  75.944  1.00  0.00      PROA H
ATOM   3928  CB  GLU P 263      76.185 -21.317  75.748  1.00  0.00      PROA C
ATOM   3929  HB1 GLU P 263      75.443 -21.984  76.236  1.00  0.00      PROA H
ATOM   3930  HB2 GLU P 263      76.803 -20.918  76.581  1.00  0.00      PROA H
ATOM   3931  CG  GLU P 263      77.076 -22.188  74.775  1.00  0.00      PROA C
ATOM   3932  HG1 GLU P 263      77.880 -21.606  74.277  1.00  0.00      PROA H
ATOM   3933  HG2 GLU P 263      76.570 -22.666  73.909  1.00  0.00      PROA H
ATOM   3934  CD  GLU P 263      77.690 -23.458  75.463  1.00  0.00      PROA C
ATOM   3935  OE1 GLU P 263      77.373 -23.832  76.589  1.00  0.00      PROA O
ATOM   3936  OE2 GLU P 263      78.565 -24.100  74.865  1.00  0.00      PROA O
ATOM   3937  C   GLU P 263      76.419 -19.136  74.561  1.00  0.00      PROA C
ATOM   3938  O   GLU P 263      77.387 -18.763  75.197  1.00  0.00      PROA O
ATOM   3939  N   SER P 264      76.122 -18.623  73.377  1.00  0.00      PROA N
ATOM   3940  HN  SER P 264      75.294 -18.767  72.840  1.00  0.00      PROA H
ATOM   3941  CA  SER P 264      76.927 -17.729  72.579  1.00  0.00      PROA C
ATOM   3942  HA  SER P 264      77.824 -17.429  73.099  1.00  0.00      PROA H
ATOM   3943  CB  SER P 264      77.365 -18.468  71.280  1.00  0.00      PROA C
ATOM   3944  HB1 SER P 264      77.971 -17.805  70.625  1.00  0.00      PROA H
ATOM   3945  HB2 SER P 264      76.495 -18.849  70.703  1.00  0.00      PROA H
ATOM   3946  OG  SER P 264      78.162 -19.603  71.440  1.00  0.00      PROA O
ATOM   3947  HG1 SER P 264      77.537 -20.317  71.584  1.00  0.00      PROA H
ATOM   3948  C   SER P 264      76.171 -16.444  72.104  1.00  0.00      PROA C
ATOM   3949  O   SER P 264      75.234 -16.530  71.291  1.00  0.00      PROA O
ATOM   3950  N   THR P 265      76.646 -15.246  72.483  1.00  0.00      PROA N
ATOM   3951  HN  THR P 265      77.395 -15.064  73.115  1.00  0.00      PROA H
ATOM   3952  CA  THR P 265      75.983 -14.013  72.021  1.00  0.00      PROA C
ATOM   3953  HA  THR P 265      74.928 -14.235  71.964  1.00  0.00      PROA H
ATOM   3954  CB  THR P 265      76.253 -12.754  72.894  1.00  0.00      PROA C
ATOM   3955  HB  THR P 265      75.950 -11.791  72.431  1.00  0.00      PROA H
ATOM   3956  OG1 THR P 265      77.647 -12.563  73.199  1.00  0.00      PROA O
ATOM   3957  HG1 THR P 265      77.965 -12.102  72.420  1.00  0.00      PROA H
ATOM   3958  CG2 THR P 265      75.430 -12.996  74.142  1.00  0.00      PROA C
ATOM   3959 HG21 THR P 265      75.723 -13.950  74.629  1.00  0.00      PROA H
ATOM   3960 HG22 THR P 265      74.349 -13.109  73.913  1.00  0.00      PROA H
ATOM   3961 HG23 THR P 265      75.553 -12.175  74.881  1.00  0.00      PROA H
ATOM   3962  C   THR P 265      76.533 -13.690  70.590  1.00  0.00      PROA C
ATOM   3963  O   THR P 265      77.661 -14.088  70.287  1.00  0.00      PROA O
ATOM   3964  N   GLN P 266      75.811 -13.065  69.651  1.00  0.00      PROA N
ATOM   3965  HN  GLN P 266      74.861 -12.800  69.796  1.00  0.00      PROA H
ATOM   3966  CA  GLN P 266      76.344 -12.687  68.339  1.00  0.00      PROA C
ATOM   3967  HA  GLN P 266      77.210 -13.266  68.053  1.00  0.00      PROA H
ATOM   3968  CB  GLN P 266      75.364 -12.793  67.140  1.00  0.00      PROA C
ATOM   3969  HB1 GLN P 266      75.540 -12.031  66.350  1.00  0.00      PROA H
ATOM   3970  HB2 GLN P 266      74.404 -12.537  67.637  1.00  0.00      PROA H
ATOM   3971  CG  GLN P 266      75.327 -14.188  66.440  1.00  0.00      PROA C
ATOM   3972  HG1 GLN P 266      76.091 -14.202  65.633  1.00  0.00      PROA H
ATOM   3973  HG2 GLN P 266      74.293 -14.189  66.034  1.00  0.00      PROA H
ATOM   3974  CD  GLN P 266      75.644 -15.425  67.300  1.00  0.00      PROA C
ATOM   3975  OE1 GLN P 266      76.666 -16.104  66.997  1.00  0.00      PROA O
ATOM   3976  NE2 GLN P 266      74.787 -15.861  68.201  1.00  0.00      PROA N
ATOM   3977 HE21 GLN P 266      74.050 -15.238  68.462  1.00  0.00      PROA H
ATOM   3978 HE22 GLN P 266      74.996 -16.654  68.774  1.00  0.00      PROA H
ATOM   3979  C   GLN P 266      76.844 -11.216  68.461  1.00  0.00      PROA C
ATOM   3980  O   GLN P 266      76.381 -10.445  69.342  1.00  0.00      PROA O
ATOM   3981  N   GLN P 267      77.740 -10.780  67.489  1.00  0.00      PROA N
ATOM   3982  HN  GLN P 267      78.197 -11.406  66.861  1.00  0.00      PROA H
ATOM   3983  CA  GLN P 267      78.095  -9.365  67.196  1.00  0.00      PROA C
ATOM   3984  HA  GLN P 267      78.267  -8.854  68.132  1.00  0.00      PROA H
ATOM   3985  CB  GLN P 267      79.426  -9.305  66.328  1.00  0.00      PROA C
ATOM   3986  HB1 GLN P 267      79.547  -8.220  66.120  1.00  0.00      PROA H
ATOM   3987  HB2 GLN P 267      79.289  -9.741  65.316  1.00  0.00      PROA H
ATOM   3988  CG  GLN P 267      80.583  -9.944  67.005  1.00  0.00      PROA C
ATOM   3989  HG1 GLN P 267      81.465 -10.015  66.333  1.00  0.00      PROA H
ATOM   3990  HG2 GLN P 267      80.299 -10.936  67.416  1.00  0.00      PROA H
ATOM   3991  CD  GLN P 267      80.948  -9.190  68.247  1.00  0.00      PROA C
ATOM   3992  OE1 GLN P 267      80.487  -9.604  69.313  1.00  0.00      PROA O
ATOM   3993  NE2 GLN P 267      81.758  -8.143  68.049  1.00  0.00      PROA N
ATOM   3994 HE21 GLN P 267      82.084  -7.552  68.787  1.00  0.00      PROA H
ATOM   3995 HE22 GLN P 267      82.171  -8.132  67.138  1.00  0.00      PROA H
ATOM   3996  C   GLN P 267      76.875  -8.703  66.607  1.00  0.00      PROA C
ATOM   3997  O   GLN P 267      76.103  -9.381  65.912  1.00  0.00      PROA O
ATOM   3998  N   GLN P 268      76.706  -7.414  66.898  1.00  0.00      PROA N
ATOM   3999  HN  GLN P 268      77.482  -6.934  67.302  1.00  0.00      PROA H
ATOM   4000  CA  GLN P 268      75.506  -6.712  66.697  1.00  0.00      PROA C
ATOM   4001  HA  GLN P 268      74.718  -7.368  66.356  1.00  0.00      PROA H
ATOM   4002  CB  GLN P 268      75.160  -5.894  68.001  1.00  0.00      PROA C
ATOM   4003  HB1 GLN P 268      74.359  -5.141  67.843  1.00  0.00      PROA H
ATOM   4004  HB2 GLN P 268      76.033  -5.247  68.230  1.00  0.00      PROA H
ATOM   4005  CG  GLN P 268      74.700  -6.743  69.163  1.00  0.00      PROA C
ATOM   4006  HG1 GLN P 268      74.118  -6.233  69.960  1.00  0.00      PROA H
ATOM   4007  HG2 GLN P 268      75.650  -7.105  69.611  1.00  0.00      PROA H
ATOM   4008  CD  GLN P 268      73.693  -7.803  68.723  1.00  0.00      PROA C
ATOM   4009  OE1 GLN P 268      72.563  -7.365  68.321  1.00  0.00      PROA O
ATOM   4010  NE2 GLN P 268      73.997  -9.094  68.712  1.00  0.00      PROA N
ATOM   4011 HE21 GLN P 268      74.960  -9.344  68.813  1.00  0.00      PROA H
ATOM   4012 HE22 GLN P 268      73.186  -9.674  68.634  1.00  0.00      PROA H
ATOM   4013  C   GLN P 268      75.667  -5.744  65.548  1.00  0.00      PROA C
ATOM   4014  O   GLN P 268      76.763  -5.247  65.378  1.00  0.00      PROA O
ATOM   4015  N   ASN P 269      74.606  -5.522  64.749  1.00  0.00      PROA N
ATOM   4016  HN  ASN P 269      73.700  -5.806  65.054  1.00  0.00      PROA H
ATOM   4017  CA  ASN P 269      74.646  -4.539  63.590  1.00  0.00      PROA C
ATOM   4018  HA  ASN P 269      75.688  -4.256  63.548  1.00  0.00      PROA H
ATOM   4019  CB  ASN P 269      74.358  -4.906  62.112  1.00  0.00      PROA C
ATOM   4020  HB1 ASN P 269      74.440  -4.004  61.468  1.00  0.00      PROA H
ATOM   4021  HB2 ASN P 269      73.318  -5.294  62.091  1.00  0.00      PROA H
ATOM   4022  CG  ASN P 269      75.338  -5.931  61.694  1.00  0.00      PROA C
ATOM   4023  OD1 ASN P 269      75.192  -7.189  61.792  1.00  0.00      PROA O
ATOM   4024  ND2 ASN P 269      76.461  -5.519  61.010  1.00  0.00      PROA N
ATOM   4025 HD21 ASN P 269      77.057  -6.192  60.572  1.00  0.00      PROA H
ATOM   4026 HD22 ASN P 269      76.674  -4.542  61.031  1.00  0.00      PROA H
ATOM   4027  C   ASN P 269      73.923  -3.280  64.001  1.00  0.00      PROA C
ATOM   4028  O   ASN P 269      74.145  -2.287  63.286  1.00  0.00      PROA O
ATOM   4029  N   GLN P 270      73.268  -3.127  65.150  1.00  0.00      PROA N
ATOM   4030  HN  GLN P 270      73.000  -3.905  65.714  1.00  0.00      PROA H
ATOM   4031  CA  GLN P 270      72.724  -1.876  65.583  1.00  0.00      PROA C
ATOM   4032  HA  GLN P 270      72.598  -1.289  64.685  1.00  0.00      PROA H
ATOM   4033  CB  GLN P 270      71.330  -2.080  66.183  1.00  0.00      PROA C
ATOM   4034  HB1 GLN P 270      70.856  -1.086  66.334  1.00  0.00      PROA H
ATOM   4035  HB2 GLN P 270      71.355  -2.611  67.159  1.00  0.00      PROA H
ATOM   4036  CG  GLN P 270      70.264  -2.864  65.334  1.00  0.00      PROA C
ATOM   4037  HG1 GLN P 270      69.401  -3.133  65.981  1.00  0.00      PROA H
ATOM   4038  HG2 GLN P 270      70.718  -3.850  65.097  1.00  0.00      PROA H
ATOM   4039  CD  GLN P 270      69.690  -2.164  64.059  1.00  0.00      PROA C
ATOM   4040  OE1 GLN P 270      68.428  -1.960  64.067  1.00  0.00      PROA O
ATOM   4041  NE2 GLN P 270      70.516  -1.835  63.007  1.00  0.00      PROA N
ATOM   4042 HE21 GLN P 270      71.485  -1.774  63.246  1.00  0.00      PROA H
ATOM   4043 HE22 GLN P 270      70.064  -1.660  62.132  1.00  0.00      PROA H
ATOM   4044  C   GLN P 270      73.736  -0.997  66.479  1.00  0.00      PROA C
ATOM   4045  O   GLN P 270      74.689  -1.488  66.999  1.00  0.00      PROA O
ATOM   4046  N   ALA P 271      73.642   0.369  66.473  1.00  0.00      PROA N
ATOM   4047  HN  ALA P 271      72.883   0.855  66.047  1.00  0.00      PROA H
ATOM   4048  CA  ALA P 271      74.498   1.232  67.320  1.00  0.00      PROA C
ATOM   4049  HA  ALA P 271      75.484   0.853  67.096  1.00  0.00      PROA H
ATOM   4050  CB  ALA P 271      74.362   2.734  67.003  1.00  0.00      PROA C
ATOM   4051  HB1 ALA P 271      74.874   3.297  67.812  1.00  0.00      PROA H
ATOM   4052  HB2 ALA P 271      73.265   2.913  67.011  1.00  0.00      PROA H
ATOM   4053  HB3 ALA P 271      74.893   2.939  66.049  1.00  0.00      PROA H
ATOM   4054  C   ALA P 271      74.173   1.009  68.819  1.00  0.00      PROA C
ATOM   4055  O   ALA P 271      73.040   0.914  69.243  1.00  0.00      PROA O
ATOM   4056  N   GLN P 272      75.203   0.880  69.622  1.00  0.00      PROA N
ATOM   4057  HN  GLN P 272      76.089   1.090  69.216  1.00  0.00      PROA H
ATOM   4058  CA  GLN P 272      75.204   0.578  71.066  1.00  0.00      PROA C
ATOM   4059  HA  GLN P 272      74.386  -0.118  71.179  1.00  0.00      PROA H
ATOM   4060  CB  GLN P 272      76.636   0.023  71.571  1.00  0.00      PROA C
ATOM   4061  HB1 GLN P 272      76.682  -0.077  72.676  1.00  0.00      PROA H
ATOM   4062  HB2 GLN P 272      77.406   0.760  71.260  1.00  0.00      PROA H
ATOM   4063  CG  GLN P 272      77.166  -1.327  70.991  1.00  0.00      PROA C
ATOM   4064  HG1 GLN P 272      78.155  -1.542  71.448  1.00  0.00      PROA H
ATOM   4065  HG2 GLN P 272      77.296  -1.019  69.931  1.00  0.00      PROA H
ATOM   4066  CD  GLN P 272      76.133  -2.420  71.141  1.00  0.00      PROA C
ATOM   4067  OE1 GLN P 272      75.503  -2.760  70.173  1.00  0.00      PROA O
ATOM   4068  NE2 GLN P 272      75.940  -3.073  72.312  1.00  0.00      PROA N
ATOM   4069 HE21 GLN P 272      75.169  -3.568  72.711  1.00  0.00      PROA H
ATOM   4070 HE22 GLN P 272      76.618  -2.854  73.015  1.00  0.00      PROA H
ATOM   4071  C   GLN P 272      74.798   1.791  71.866  1.00  0.00      PROA C
ATOM   4072  O   GLN P 272      75.033   2.916  71.483  1.00  0.00      PROA O
ATOM   4073  N   ALA P 273      74.326   1.574  73.064  1.00  0.00      PROA N
ATOM   4074  HN  ALA P 273      74.161   0.699  73.514  1.00  0.00      PROA H
ATOM   4075  CA  ALA P 273      74.035   2.703  73.953  1.00  0.00      PROA C
ATOM   4076  HA  ALA P 273      73.433   3.386  73.373  1.00  0.00      PROA H
ATOM   4077  CB  ALA P 273      73.021   2.271  75.017  1.00  0.00      PROA C
ATOM   4078  HB1 ALA P 273      72.613   3.190  75.489  1.00  0.00      PROA H
ATOM   4079  HB2 ALA P 273      73.500   1.518  75.678  1.00  0.00      PROA H
ATOM   4080  HB3 ALA P 273      72.182   1.699  74.565  1.00  0.00      PROA H
ATOM   4081  C   ALA P 273      75.282   3.424  74.502  1.00  0.00      PROA C
ATOM   4082  O   ALA P 273      76.328   2.828  74.795  1.00  0.00      PROA O
ATOM   4083  N   GLU P 274      75.176   4.782  74.511  1.00  0.00      PROA N
ATOM   4084  HN  GLU P 274      74.346   5.248  74.214  1.00  0.00      PROA H
ATOM   4085  CA  GLU P 274      76.137   5.796  75.027  1.00  0.00      PROA C
ATOM   4086  HA  GLU P 274      75.852   6.746  74.599  1.00  0.00      PROA H
ATOM   4087  CB  GLU P 274      76.117   5.875  76.573  1.00  0.00      PROA C
ATOM   4088  HB1 GLU P 274      76.801   6.703  76.855  1.00  0.00      PROA H
ATOM   4089  HB2 GLU P 274      76.391   4.867  76.952  1.00  0.00      PROA H
ATOM   4090  CG  GLU P 274      74.717   6.242  77.138  1.00  0.00      PROA C
ATOM   4091  HG1 GLU P 274      73.955   5.606  76.638  1.00  0.00      PROA H
ATOM   4092  HG2 GLU P 274      74.445   7.311  77.009  1.00  0.00      PROA H
ATOM   4093  CD  GLU P 274      74.713   6.049  78.646  1.00  0.00      PROA C
ATOM   4094  OE1 GLU P 274      74.665   7.039  79.469  1.00  0.00      PROA O
ATOM   4095  OE2 GLU P 274      74.767   4.905  79.090  1.00  0.00      PROA O
ATOM   4096  C   GLU P 274      77.581   5.599  74.494  1.00  0.00      PROA C
ATOM   4097  O   GLU P 274      78.528   5.212  75.201  1.00  0.00      PROA O
ATOM   4098  N   GLN P 275      77.755   6.012  73.286  1.00  0.00      PROA N
ATOM   4099  HN  GLN P 275      76.991   6.221  72.681  1.00  0.00      PROA H
ATOM   4100  CA  GLN P 275      79.009   5.951  72.515  1.00  0.00      PROA C
ATOM   4101  HA  GLN P 275      79.795   5.601  73.167  1.00  0.00      PROA H
ATOM   4102  CB  GLN P 275      78.928   4.984  71.306  1.00  0.00      PROA C
ATOM   4103  HB1 GLN P 275      79.975   4.682  71.089  1.00  0.00      PROA H
ATOM   4104  HB2 GLN P 275      78.416   5.377  70.401  1.00  0.00      PROA H
ATOM   4105  CG  GLN P 275      78.207   3.628  71.574  1.00  0.00      PROA C
ATOM   4106  HG1 GLN P 275      77.929   3.148  70.610  1.00  0.00      PROA H
ATOM   4107  HG2 GLN P 275      77.280   3.834  72.150  1.00  0.00      PROA H
ATOM   4108  CD  GLN P 275      79.082   2.587  72.183  1.00  0.00      PROA C
ATOM   4109  OE1 GLN P 275      79.752   1.770  71.539  1.00  0.00      PROA O
ATOM   4110  NE2 GLN P 275      79.040   2.455  73.545  1.00  0.00      PROA N
ATOM   4111 HE21 GLN P 275      78.322   2.790  74.155  1.00  0.00      PROA H
ATOM   4112 HE22 GLN P 275      79.650   1.748  73.903  1.00  0.00      PROA H
ATOM   4113  C   GLN P 275      79.435   7.394  72.055  1.00  0.00      PROA C
ATOM   4114  O   GLN P 275      78.615   8.002  71.337  1.00  0.00      PROA O
ATOM   4115  N   GLN P 276      80.555   7.841  72.550  1.00  0.00      PROA N
ATOM   4116  HN  GLN P 276      80.929   7.361  73.339  1.00  0.00      PROA H
ATOM   4117  CA  GLN P 276      81.217   9.041  72.036  1.00  0.00      PROA C
ATOM   4118  HA  GLN P 276      80.565   9.624  71.403  1.00  0.00      PROA H
ATOM   4119  CB  GLN P 276      81.646   9.861  73.252  1.00  0.00      PROA C
ATOM   4120  HB1 GLN P 276      82.184  10.757  72.875  1.00  0.00      PROA H
ATOM   4121  HB2 GLN P 276      82.310   9.412  74.022  1.00  0.00      PROA H
ATOM   4122  CG  GLN P 276      80.428  10.360  74.115  1.00  0.00      PROA C
ATOM   4123  HG1 GLN P 276      80.772  11.222  74.724  1.00  0.00      PROA H
ATOM   4124  HG2 GLN P 276      80.179   9.490  74.759  1.00  0.00      PROA H
ATOM   4125  CD  GLN P 276      79.166  10.808  73.386  1.00  0.00      PROA C
ATOM   4126  OE1 GLN P 276      79.118  11.653  72.492  1.00  0.00      PROA O
ATOM   4127  NE2 GLN P 276      78.020  10.234  73.819  1.00  0.00      PROA N
ATOM   4128 HE21 GLN P 276      77.123  10.438  73.425  1.00  0.00      PROA H
ATOM   4129 HE22 GLN P 276      78.046   9.513  74.510  1.00  0.00      PROA H
ATOM   4130  C   GLN P 276      82.319   8.666  71.054  1.00  0.00      PROA C
ATOM   4131  OT1 GLN P 276      83.177   7.862  71.436  1.00  0.00      PROA O
ATOM   4132  OT2 GLN P 276      82.402   9.122  69.909  1.00  0.00      PROA O
ATOM   4133  N   MET P   1      20.604  -9.289 -41.594  1.00  0.00      PROB N
ATOM   4134  HT1 MET P   1      20.221 -10.025 -42.221  1.00  0.00      PROB H
ATOM   4135  HT2 MET P   1      20.297  -9.659 -40.672  1.00  0.00      PROB H
ATOM   4136  HT3 MET P   1      21.637  -9.222 -41.488  1.00  0.00      PROB H
ATOM   4137  CA  MET P   1      19.824  -7.983 -41.869  1.00  0.00      PROB C
ATOM   4138  HA  MET P   1      20.415  -7.427 -42.581  1.00  0.00      PROB H
ATOM   4139  CB  MET P   1      18.445  -8.371 -42.474  1.00  0.00      PROB C
ATOM   4140  HB1 MET P   1      17.819  -7.455 -42.533  1.00  0.00      PROB H
ATOM   4141  HB2 MET P   1      18.000  -9.161 -41.831  1.00  0.00      PROB H
ATOM   4142  CG  MET P   1      18.494  -8.791 -43.977  1.00  0.00      PROB C
ATOM   4143  HG1 MET P   1      19.028  -9.763 -44.041  1.00  0.00      PROB H
ATOM   4144  HG2 MET P   1      19.066  -8.064 -44.593  1.00  0.00      PROB H
ATOM   4145  SD  MET P   1      16.782  -8.735 -44.671  1.00  0.00      PROB S
ATOM   4146  CE  MET P   1      17.213  -9.177 -46.450  1.00  0.00      PROB C
ATOM   4147  HE1 MET P   1      17.991  -9.968 -46.505  1.00  0.00      PROB H
ATOM   4148  HE2 MET P   1      17.558  -8.267 -46.986  1.00  0.00      PROB H
ATOM   4149  HE3 MET P   1      16.345  -9.580 -47.014  1.00  0.00      PROB H
ATOM   4150  C   MET P   1      19.698  -7.088 -40.668  1.00  0.00      PROB C
ATOM   4151  O   MET P   1      19.884  -7.469 -39.514  1.00  0.00      PROB O
ATOM   4152  N   ILE P   2      19.724  -5.756 -40.914  1.00  0.00      PROB N
ATOM   4153  HN  ILE P   2      19.669  -5.321 -41.809  1.00  0.00      PROB H
ATOM   4154  CA  ILE P   2      19.797  -4.667 -39.882  1.00  0.00      PROB C
ATOM   4155  HA  ILE P   2      20.376  -5.062 -39.061  1.00  0.00      PROB H
ATOM   4156  CB  ILE P   2      20.579  -3.386 -40.371  1.00  0.00      PROB C
ATOM   4157  HB  ILE P   2      19.882  -2.848 -41.050  1.00  0.00      PROB H
ATOM   4158  CG2 ILE P   2      20.926  -2.592 -39.147  1.00  0.00      PROB C
ATOM   4159 HG21 ILE P   2      19.980  -2.181 -38.733  1.00  0.00      PROB H
ATOM   4160 HG22 ILE P   2      21.660  -1.775 -39.316  1.00  0.00      PROB H
ATOM   4161 HG23 ILE P   2      21.335  -3.303 -38.398  1.00  0.00      PROB H
ATOM   4162  CG1 ILE P   2      21.784  -3.699 -41.186  1.00  0.00      PROB C
ATOM   4163 HG11 ILE P   2      22.383  -2.779 -41.357  1.00  0.00      PROB H
ATOM   4164 HG12 ILE P   2      21.489  -4.158 -42.154  1.00  0.00      PROB H
ATOM   4165  CD  ILE P   2      22.817  -4.593 -40.529  1.00  0.00      PROB C
ATOM   4166  HD1 ILE P   2      23.725  -4.656 -41.167  1.00  0.00      PROB H
ATOM   4167  HD2 ILE P   2      22.454  -5.600 -40.234  1.00  0.00      PROB H
ATOM   4168  HD3 ILE P   2      23.069  -4.178 -39.529  1.00  0.00      PROB H
ATOM   4169  C   ILE P   2      18.393  -4.215 -39.506  1.00  0.00      PROB C
ATOM   4170  O   ILE P   2      17.700  -3.630 -40.348  1.00  0.00      PROB O
ATOM   4171  N   SER P   3      18.076  -4.339 -38.221  1.00  0.00      PROB N
ATOM   4172  HN  SER P   3      18.780  -4.734 -37.636  1.00  0.00      PROB H
ATOM   4173  CA  SER P   3      16.824  -3.844 -37.646  1.00  0.00      PROB C
ATOM   4174  HA  SER P   3      16.473  -3.031 -38.265  1.00  0.00      PROB H
ATOM   4175  CB  SER P   3      15.781  -5.037 -37.560  1.00  0.00      PROB C
ATOM   4176  HB1 SER P   3      15.961  -5.936 -36.933  1.00  0.00      PROB H
ATOM   4177  HB2 SER P   3      15.804  -5.363 -38.622  1.00  0.00      PROB H
ATOM   4178  OG  SER P   3      14.459  -4.460 -37.352  1.00  0.00      PROB O
ATOM   4179  HG1 SER P   3      13.879  -5.203 -37.532  1.00  0.00      PROB H
ATOM   4180  C   SER P   3      16.991  -3.414 -36.268  1.00  0.00      PROB C
ATOM   4181  O   SER P   3      17.664  -3.972 -35.408  1.00  0.00      PROB O
ATOM   4182  N   ARG P   4      16.271  -2.293 -35.919  1.00  0.00      PROB N
ATOM   4183  HN  ARG P   4      15.912  -1.771 -36.688  1.00  0.00      PROB H
ATOM   4184  CA  ARG P   4      16.370  -1.636 -34.612  1.00  0.00      PROB C
ATOM   4185  HA  ARG P   4      17.216  -2.086 -34.114  1.00  0.00      PROB H
ATOM   4186  CB  ARG P   4      16.652  -0.088 -34.875  1.00  0.00      PROB C
ATOM   4187  HB1 ARG P   4      16.801   0.361 -33.870  1.00  0.00      PROB H
ATOM   4188  HB2 ARG P   4      15.786   0.439 -35.330  1.00  0.00      PROB H
ATOM   4189  CG  ARG P   4      17.809   0.179 -35.772  1.00  0.00      PROB C
ATOM   4190  HG1 ARG P   4      17.912   1.279 -35.648  1.00  0.00      PROB H
ATOM   4191  HG2 ARG P   4      17.579   0.117 -36.857  1.00  0.00      PROB H
ATOM   4192  CD  ARG P   4      19.134  -0.461 -35.379  1.00  0.00      PROB C
ATOM   4193  HD1 ARG P   4      19.085  -1.571 -35.367  1.00  0.00      PROB H
ATOM   4194  HD2 ARG P   4      19.379  -0.154 -34.340  1.00  0.00      PROB H
ATOM   4195  NE  ARG P   4      20.243   0.037 -36.276  1.00  0.00      PROB N
ATOM   4196  HE  ARG P   4      20.082   0.452 -37.172  1.00  0.00      PROB H
ATOM   4197  CZ  ARG P   4      21.517  -0.315 -36.160  1.00  0.00      PROB C
ATOM   4198  NH1 ARG P   4      21.843  -0.962 -35.037  1.00  0.00      PROB N
ATOM   4199 HH11 ARG P   4      21.187  -1.043 -34.287  1.00  0.00      PROB H
ATOM   4200 HH12 ARG P   4      22.727  -1.428 -34.985  1.00  0.00      PROB H
ATOM   4201  NH2 ARG P   4      22.337  -0.103 -37.181  1.00  0.00      PROB N
ATOM   4202 HH21 ARG P   4      22.135   0.562 -37.899  1.00  0.00      PROB H
ATOM   4203 HH22 ARG P   4      23.317  -0.077 -36.984  1.00  0.00      PROB H
ATOM   4204  C   ARG P   4      15.098  -1.793 -33.794  1.00  0.00      PROB C
ATOM   4205  O   ARG P   4      15.280  -1.940 -32.517  1.00  0.00      PROB O
ATOM   4206  N   VAL P   5      13.962  -1.896 -34.492  1.00  0.00      PROB N
ATOM   4207  HN  VAL P   5      14.070  -1.916 -35.483  1.00  0.00      PROB H
ATOM   4208  CA  VAL P   5      12.646  -2.054 -33.979  1.00  0.00      PROB C
ATOM   4209  HA  VAL P   5      12.576  -1.335 -33.177  1.00  0.00      PROB H
ATOM   4210  CB  VAL P   5      11.572  -1.753 -34.982  1.00  0.00      PROB C
ATOM   4211  HB  VAL P   5      10.593  -2.071 -34.563  1.00  0.00      PROB H
ATOM   4212  CG1 VAL P   5      11.695  -0.269 -35.409  1.00  0.00      PROB C
ATOM   4213 HG11 VAL P   5      10.826  -0.134 -36.089  1.00  0.00      PROB H
ATOM   4214 HG12 VAL P   5      12.641  -0.199 -35.987  1.00  0.00      PROB H
ATOM   4215 HG13 VAL P   5      11.567   0.404 -34.534  1.00  0.00      PROB H
ATOM   4216  CG2 VAL P   5      11.749  -2.653 -36.219  1.00  0.00      PROB C
ATOM   4217 HG21 VAL P   5      12.828  -2.703 -36.476  1.00  0.00      PROB H
ATOM   4218 HG22 VAL P   5      11.108  -2.401 -37.091  1.00  0.00      PROB H
ATOM   4219 HG23 VAL P   5      11.563  -3.718 -35.962  1.00  0.00      PROB H
ATOM   4220  C   VAL P   5      12.643  -3.432 -33.362  1.00  0.00      PROB C
ATOM   4221  O   VAL P   5      12.028  -3.622 -32.239  1.00  0.00      PROB O
ATOM   4222  N   THR P   6      13.285  -4.517 -33.961  1.00  0.00      PROB N
ATOM   4223  HN  THR P   6      13.606  -4.479 -34.904  1.00  0.00      PROB H
ATOM   4224  CA  THR P   6      13.378  -5.789 -33.254  1.00  0.00      PROB C
ATOM   4225  HA  THR P   6      12.387  -5.845 -32.828  1.00  0.00      PROB H
ATOM   4226  CB  THR P   6      13.753  -7.062 -33.939  1.00  0.00      PROB C
ATOM   4227  HB  THR P   6      14.320  -7.807 -33.341  1.00  0.00      PROB H
ATOM   4228  OG1 THR P   6      14.516  -6.698 -35.122  1.00  0.00      PROB O
ATOM   4229  HG1 THR P   6      15.449  -6.815 -34.927  1.00  0.00      PROB H
ATOM   4230  CG2 THR P   6      12.453  -7.772 -34.437  1.00  0.00      PROB C
ATOM   4231 HG21 THR P   6      12.696  -8.675 -35.037  1.00  0.00      PROB H
ATOM   4232 HG22 THR P   6      11.777  -7.092 -34.998  1.00  0.00      PROB H
ATOM   4233 HG23 THR P   6      11.807  -8.078 -33.585  1.00  0.00      PROB H
ATOM   4234  C   THR P   6      14.180  -5.752 -31.922  1.00  0.00      PROB C
ATOM   4235  O   THR P   6      13.706  -6.314 -30.946  1.00  0.00      PROB O
ATOM   4236  N   GLU P   7      15.373  -5.123 -31.916  1.00  0.00      PROB N
ATOM   4237  HN  GLU P   7      15.770  -4.896 -32.802  1.00  0.00      PROB H
ATOM   4238  CA  GLU P   7      16.129  -5.062 -30.676  1.00  0.00      PROB C
ATOM   4239  HA  GLU P   7      16.368  -6.004 -30.204  1.00  0.00      PROB H
ATOM   4240  CB  GLU P   7      17.604  -4.583 -30.979  1.00  0.00      PROB C
ATOM   4241  HB1 GLU P   7      18.152  -4.515 -30.015  1.00  0.00      PROB H
ATOM   4242  HB2 GLU P   7      17.608  -3.550 -31.388  1.00  0.00      PROB H
ATOM   4243  CG  GLU P   7      18.504  -5.524 -31.952  1.00  0.00      PROB C
ATOM   4244  HG1 GLU P   7      18.384  -5.161 -32.995  1.00  0.00      PROB H
ATOM   4245  HG2 GLU P   7      18.135  -6.570 -31.884  1.00  0.00      PROB H
ATOM   4246  CD  GLU P   7      19.967  -5.462 -31.652  1.00  0.00      PROB C
ATOM   4247  OE1 GLU P   7      20.617  -6.491 -31.291  1.00  0.00      PROB O
ATOM   4248  OE2 GLU P   7      20.395  -4.277 -31.669  1.00  0.00      PROB O
ATOM   4249  C   GLU P   7      15.471  -4.229 -29.600  1.00  0.00      PROB C
ATOM   4250  O   GLU P   7      15.372  -4.660 -28.451  1.00  0.00      PROB O
ATOM   4251  N   ALA P   8      14.821  -3.083 -29.950  1.00  0.00      PROB N
ATOM   4252  HN  ALA P   8      14.817  -2.887 -30.928  1.00  0.00      PROB H
ATOM   4253  CA  ALA P   8      13.973  -2.316 -29.055  1.00  0.00      PROB C
ATOM   4254  HA  ALA P   8      14.592  -2.017 -28.222  1.00  0.00      PROB H
ATOM   4255  CB  ALA P   8      13.512  -1.088 -29.918  1.00  0.00      PROB C
ATOM   4256  HB1 ALA P   8      13.009  -0.308 -29.307  1.00  0.00      PROB H
ATOM   4257  HB2 ALA P   8      13.047  -1.425 -30.869  1.00  0.00      PROB H
ATOM   4258  HB3 ALA P   8      14.463  -0.579 -30.186  1.00  0.00      PROB H
ATOM   4259  C   ALA P   8      12.888  -3.216 -28.439  1.00  0.00      PROB C
ATOM   4260  O   ALA P   8      12.726  -3.235 -27.149  1.00  0.00      PROB O
ATOM   4261  N   LEU P   9      12.313  -4.062 -29.271  1.00  0.00      PROB N
ATOM   4262  HN  LEU P   9      12.506  -3.932 -30.241  1.00  0.00      PROB H
ATOM   4263  CA  LEU P   9      11.409  -5.142 -28.878  1.00  0.00      PROB C
ATOM   4264  HA  LEU P   9      10.741  -4.642 -28.192  1.00  0.00      PROB H
ATOM   4265  CB  LEU P   9      10.514  -5.668 -30.109  1.00  0.00      PROB C
ATOM   4266  HB1 LEU P   9      11.131  -6.145 -30.901  1.00  0.00      PROB H
ATOM   4267  HB2 LEU P   9       9.883  -4.829 -30.473  1.00  0.00      PROB H
ATOM   4268  CG  LEU P   9       9.514  -6.775 -29.755  1.00  0.00      PROB C
ATOM   4269  HG  LEU P   9      10.041  -7.684 -29.395  1.00  0.00      PROB H
ATOM   4270  CD1 LEU P   9       8.360  -6.386 -28.796  1.00  0.00      PROB C
ATOM   4271 HD11 LEU P   9       7.680  -7.265 -28.788  1.00  0.00      PROB H
ATOM   4272 HD12 LEU P   9       7.854  -5.455 -29.131  1.00  0.00      PROB H
ATOM   4273 HD13 LEU P   9       8.781  -6.262 -27.776  1.00  0.00      PROB H
ATOM   4274  CD2 LEU P   9       8.882  -7.237 -31.135  1.00  0.00      PROB C
ATOM   4275 HD21 LEU P   9       9.715  -7.717 -31.691  1.00  0.00      PROB H
ATOM   4276 HD22 LEU P   9       8.310  -6.425 -31.633  1.00  0.00      PROB H
ATOM   4277 HD23 LEU P   9       8.121  -8.045 -31.091  1.00  0.00      PROB H
ATOM   4278  C   LEU P   9      11.831  -6.317 -28.056  1.00  0.00      PROB C
ATOM   4279  O   LEU P   9      11.148  -6.820 -27.210  1.00  0.00      PROB O
ATOM   4280  N   SER P  10      13.095  -6.722 -28.348  1.00  0.00      PROB N
ATOM   4281  HN  SER P  10      13.454  -6.440 -29.234  1.00  0.00      PROB H
ATOM   4282  CA  SER P  10      13.851  -7.850 -27.734  1.00  0.00      PROB C
ATOM   4283  HA  SER P  10      13.203  -8.714 -27.729  1.00  0.00      PROB H
ATOM   4284  CB  SER P  10      15.061  -8.111 -28.629  1.00  0.00      PROB C
ATOM   4285  HB1 SER P  10      15.643  -7.165 -28.643  1.00  0.00      PROB H
ATOM   4286  HB2 SER P  10      14.855  -8.373 -29.689  1.00  0.00      PROB H
ATOM   4287  OG  SER P  10      15.834  -9.180 -28.101  1.00  0.00      PROB O
ATOM   4288  HG1 SER P  10      16.727  -8.967 -28.382  1.00  0.00      PROB H
ATOM   4289  C   SER P  10      14.204  -7.528 -26.251  1.00  0.00      PROB C
ATOM   4290  O   SER P  10      13.966  -8.352 -25.380  1.00  0.00      PROB O
ATOM   4291  N   LYS P  11      14.654  -6.288 -26.034  1.00  0.00      PROB N
ATOM   4292  HN  LYS P  11      14.798  -5.593 -26.734  1.00  0.00      PROB H
ATOM   4293  CA  LYS P  11      15.072  -5.806 -24.676  1.00  0.00      PROB C
ATOM   4294  HA  LYS P  11      15.821  -6.439 -24.225  1.00  0.00      PROB H
ATOM   4295  CB  LYS P  11      15.676  -4.311 -24.712  1.00  0.00      PROB C
ATOM   4296  HB1 LYS P  11      15.712  -4.019 -23.641  1.00  0.00      PROB H
ATOM   4297  HB2 LYS P  11      14.913  -3.745 -25.288  1.00  0.00      PROB H
ATOM   4298  CG  LYS P  11      17.080  -4.173 -25.256  1.00  0.00      PROB C
ATOM   4299  HG1 LYS P  11      16.940  -4.648 -26.251  1.00  0.00      PROB H
ATOM   4300  HG2 LYS P  11      17.875  -4.846 -24.868  1.00  0.00      PROB H
ATOM   4301  CD  LYS P  11      17.592  -2.707 -25.390  1.00  0.00      PROB C
ATOM   4302  HD1 LYS P  11      17.620  -2.083 -24.471  1.00  0.00      PROB H
ATOM   4303  HD2 LYS P  11      16.805  -2.265 -26.039  1.00  0.00      PROB H
ATOM   4304  CE  LYS P  11      18.989  -2.592 -25.976  1.00  0.00      PROB C
ATOM   4305  HE1 LYS P  11      18.966  -3.202 -26.905  1.00  0.00      PROB H
ATOM   4306  HE2 LYS P  11      19.849  -2.895 -25.341  1.00  0.00      PROB H
ATOM   4307  NZ  LYS P  11      19.279  -1.156 -26.294  1.00  0.00      PROB N
ATOM   4308  HZ1 LYS P  11      19.899  -1.117 -27.128  1.00  0.00      PROB H
ATOM   4309  HZ2 LYS P  11      19.764  -0.779 -25.455  1.00  0.00      PROB H
ATOM   4310  HZ3 LYS P  11      18.366  -0.705 -26.502  1.00  0.00      PROB H
ATOM   4311  C   LYS P  11      13.842  -5.823 -23.762  1.00  0.00      PROB C
ATOM   4312  O   LYS P  11      13.939  -6.062 -22.570  1.00  0.00      PROB O
ATOM   4313  N   VAL P  12      12.670  -5.464 -24.284  1.00  0.00      PROB N
ATOM   4314  HN  VAL P  12      12.578  -5.064 -25.192  1.00  0.00      PROB H
ATOM   4315  CA  VAL P  12      11.424  -5.342 -23.510  1.00  0.00      PROB C
ATOM   4316  HA  VAL P  12      11.559  -4.671 -22.676  1.00  0.00      PROB H
ATOM   4317  CB  VAL P  12      10.241  -4.563 -24.243  1.00  0.00      PROB C
ATOM   4318  HB  VAL P  12      10.047  -5.130 -25.178  1.00  0.00      PROB H
ATOM   4319  CG1 VAL P  12       8.975  -4.612 -23.365  1.00  0.00      PROB C
ATOM   4320 HG11 VAL P  12       8.269  -3.767 -23.517  1.00  0.00      PROB H
ATOM   4321 HG12 VAL P  12       9.347  -4.462 -22.329  1.00  0.00      PROB H
ATOM   4322 HG13 VAL P  12       8.494  -5.613 -23.359  1.00  0.00      PROB H
ATOM   4323  CG2 VAL P  12      10.544  -3.082 -24.569  1.00  0.00      PROB C
ATOM   4324 HG21 VAL P  12       9.707  -2.645 -25.154  1.00  0.00      PROB H
ATOM   4325 HG22 VAL P  12      11.371  -3.094 -25.311  1.00  0.00      PROB H
ATOM   4326 HG23 VAL P  12      10.833  -2.610 -23.606  1.00  0.00      PROB H
ATOM   4327  C   VAL P  12      11.011  -6.761 -23.078  1.00  0.00      PROB C
ATOM   4328  O   VAL P  12      10.727  -7.132 -21.943  1.00  0.00      PROB O
ATOM   4329  N   LYS P  13      11.077  -7.673 -24.148  1.00  0.00      PROB N
ATOM   4330  HN  LYS P  13      11.521  -7.311 -24.964  1.00  0.00      PROB H
ATOM   4331  CA  LYS P  13      10.591  -9.004 -24.053  1.00  0.00      PROB C
ATOM   4332  HA  LYS P  13       9.713  -9.044 -23.425  1.00  0.00      PROB H
ATOM   4333  CB  LYS P  13      10.304  -9.569 -25.463  1.00  0.00      PROB C
ATOM   4334  HB1 LYS P  13      10.209 -10.665 -25.311  1.00  0.00      PROB H
ATOM   4335  HB2 LYS P  13      11.252  -9.534 -26.041  1.00  0.00      PROB H
ATOM   4336  CG  LYS P  13       9.068  -9.179 -26.189  1.00  0.00      PROB C
ATOM   4337  HG1 LYS P  13       8.970  -8.074 -26.241  1.00  0.00      PROB H
ATOM   4338  HG2 LYS P  13       8.144  -9.569 -25.708  1.00  0.00      PROB H
ATOM   4339  CD  LYS P  13       9.067  -9.724 -27.626  1.00  0.00      PROB C
ATOM   4340  HD1 LYS P  13      10.087  -9.712 -28.066  1.00  0.00      PROB H
ATOM   4341  HD2 LYS P  13       8.360  -9.185 -28.292  1.00  0.00      PROB H
ATOM   4342  CE  LYS P  13       8.678 -11.260 -27.474  1.00  0.00      PROB C
ATOM   4343  HE1 LYS P  13       7.644 -11.213 -27.072  1.00  0.00      PROB H
ATOM   4344  HE2 LYS P  13       9.242 -11.911 -26.773  1.00  0.00      PROB H
ATOM   4345  NZ  LYS P  13       8.595 -11.988 -28.747  1.00  0.00      PROB N
ATOM   4346  HZ1 LYS P  13       7.738 -11.683 -29.250  1.00  0.00      PROB H
ATOM   4347  HZ2 LYS P  13       8.584 -13.020 -28.617  1.00  0.00      PROB H
ATOM   4348  HZ3 LYS P  13       9.363 -11.771 -29.414  1.00  0.00      PROB H
ATOM   4349  C   LYS P  13      11.468  -9.969 -23.302  1.00  0.00      PROB C
ATOM   4350  O   LYS P  13      11.114 -11.090 -22.907  1.00  0.00      PROB O
ATOM   4351  N   GLY P  14      12.785  -9.616 -23.099  1.00  0.00      PROB N
ATOM   4352  HN  GLY P  14      13.073  -8.843 -23.660  1.00  0.00      PROB H
ATOM   4353  CA  GLY P  14      13.816 -10.375 -22.445  1.00  0.00      PROB C
ATOM   4354  HA1 GLY P  14      13.293 -10.606 -21.529  1.00  0.00      PROB H
ATOM   4355  HA2 GLY P  14      14.685  -9.740 -22.346  1.00  0.00      PROB H
ATOM   4356  C   GLY P  14      14.229 -11.526 -23.214  1.00  0.00      PROB C
ATOM   4357  O   GLY P  14      14.743 -12.530 -22.712  1.00  0.00      PROB O
ATOM   4358  N   SER P  15      14.029 -11.427 -24.542  1.00  0.00      PROB N
ATOM   4359  HN  SER P  15      13.639 -10.535 -24.757  1.00  0.00      PROB H
ATOM   4360  CA  SER P  15      13.924 -12.594 -25.470  1.00  0.00      PROB C
ATOM   4361  HA  SER P  15      13.648 -13.437 -24.854  1.00  0.00      PROB H
ATOM   4362  CB  SER P  15      12.800 -12.326 -26.435  1.00  0.00      PROB C
ATOM   4363  HB1 SER P  15      11.832 -12.367 -25.890  1.00  0.00      PROB H
ATOM   4364  HB2 SER P  15      12.692 -13.104 -27.221  1.00  0.00      PROB H
ATOM   4365  OG  SER P  15      12.910 -11.040 -27.052  1.00  0.00      PROB O
ATOM   4366  HG1 SER P  15      13.676 -11.090 -27.629  1.00  0.00      PROB H
ATOM   4367  C   SER P  15      15.185 -12.910 -26.145  1.00  0.00      PROB C
ATOM   4368  O   SER P  15      15.205 -13.595 -27.141  1.00  0.00      PROB O
ATOM   4369  N   MET P  16      16.315 -12.427 -25.605  1.00  0.00      PROB N
ATOM   4370  HN  MET P  16      16.281 -11.772 -24.854  1.00  0.00      PROB H
ATOM   4371  CA  MET P  16      17.632 -12.620 -26.266  1.00  0.00      PROB C
ATOM   4372  HA  MET P  16      17.582 -12.192 -27.256  1.00  0.00      PROB H
ATOM   4373  CB  MET P  16      18.751 -11.740 -25.720  1.00  0.00      PROB C
ATOM   4374  HB1 MET P  16      19.691 -11.823 -26.307  1.00  0.00      PROB H
ATOM   4375  HB2 MET P  16      19.069 -12.043 -24.699  1.00  0.00      PROB H
ATOM   4376  CG  MET P  16      18.461 -10.149 -25.753  1.00  0.00      PROB C
ATOM   4377  HG1 MET P  16      18.456  -9.927 -26.842  1.00  0.00      PROB H
ATOM   4378  HG2 MET P  16      19.377  -9.641 -25.382  1.00  0.00      PROB H
ATOM   4379  SD  MET P  16      17.106  -9.554 -24.746  1.00  0.00      PROB S
ATOM   4380  CE  MET P  16      17.901  -9.629 -23.142  1.00  0.00      PROB C
ATOM   4381  HE1 MET P  16      17.698 -10.625 -22.693  1.00  0.00      PROB H
ATOM   4382  HE2 MET P  16      17.585  -8.929 -22.338  1.00  0.00      PROB H
ATOM   4383  HE3 MET P  16      19.007  -9.613 -23.244  1.00  0.00      PROB H
ATOM   4384  C   MET P  16      18.033 -14.102 -26.304  1.00  0.00      PROB C
ATOM   4385  O   MET P  16      17.752 -14.841 -25.385  1.00  0.00      PROB O
ATOM   4386  N   GLY P  17      18.735 -14.506 -27.357  1.00  0.00      PROB N
ATOM   4387  HN  GLY P  17      19.016 -13.807 -28.010  1.00  0.00      PROB H
ATOM   4388  CA  GLY P  17      19.028 -15.884 -27.684  1.00  0.00      PROB C
ATOM   4389  HA1 GLY P  17      19.156 -16.571 -26.861  1.00  0.00      PROB H
ATOM   4390  HA2 GLY P  17      19.915 -16.006 -28.288  1.00  0.00      PROB H
ATOM   4391  C   GLY P  17      17.896 -16.534 -28.548  1.00  0.00      PROB C
ATOM   4392  O   GLY P  17      17.765 -17.758 -28.568  1.00  0.00      PROB O
ATOM   4393  N   SER P  18      17.219 -15.675 -29.313  1.00  0.00      PROB N
ATOM   4394  HN  SER P  18      17.324 -14.700 -29.134  1.00  0.00      PROB H
ATOM   4395  CA  SER P  18      16.241 -16.179 -30.336  1.00  0.00      PROB C
ATOM   4396  HA  SER P  18      15.780 -15.292 -30.744  1.00  0.00      PROB H
ATOM   4397  CB  SER P  18      16.788 -16.926 -31.543  1.00  0.00      PROB C
ATOM   4398  HB1 SER P  18      16.058 -17.197 -32.336  1.00  0.00      PROB H
ATOM   4399  HB2 SER P  18      17.210 -17.861 -31.117  1.00  0.00      PROB H
ATOM   4400  OG  SER P  18      17.861 -16.194 -32.129  1.00  0.00      PROB O
ATOM   4401  HG1 SER P  18      18.638 -16.290 -31.575  1.00  0.00      PROB H
ATOM   4402  C   SER P  18      15.007 -16.920 -29.790  1.00  0.00      PROB C
ATOM   4403  O   SER P  18      14.234 -17.629 -30.470  1.00  0.00      PROB O
ATOM   4404  N   HSD P  19      14.631 -16.602 -28.517  1.00  0.00      PROB N
ATOM   4405  HN  HSD P  19      15.260 -16.008 -28.022  1.00  0.00      PROB H
ATOM   4406  CA  HSD P  19      13.457 -17.147 -27.859  1.00  0.00      PROB C
ATOM   4407  HA  HSD P  19      12.561 -16.843 -28.381  1.00  0.00      PROB H
ATOM   4408  CB  HSD P  19      13.435 -18.715 -27.735  1.00  0.00      PROB C
ATOM   4409  HB1 HSD P  19      13.528 -19.231 -28.714  1.00  0.00      PROB H
ATOM   4410  HB2 HSD P  19      12.435 -18.993 -27.337  1.00  0.00      PROB H
ATOM   4411  ND1 HSD P  19      15.708 -19.428 -27.243  1.00  0.00      PROB N
ATOM   4412  HD1 HSD P  19      16.131 -18.976 -28.027  1.00  0.00      PROB H
ATOM   4413  CG  HSD P  19      14.449 -19.187 -26.839  1.00  0.00      PROB C
ATOM   4414  CE1 HSD P  19      16.347 -20.066 -26.283  1.00  0.00      PROB C
ATOM   4415  HE1 HSD P  19      17.413 -20.272 -26.376  1.00  0.00      PROB H
ATOM   4416  NE2 HSD P  19      15.507 -20.362 -25.270  1.00  0.00      PROB N
ATOM   4417  CD2 HSD P  19      14.321 -19.792 -25.621  1.00  0.00      PROB C
ATOM   4418  HD2 HSD P  19      13.358 -19.915 -25.140  1.00  0.00      PROB H
ATOM   4419  C   HSD P  19      13.184 -16.423 -26.545  1.00  0.00      PROB C
ATOM   4420  O   HSD P  19      14.110 -16.125 -25.765  1.00  0.00      PROB O
ATOM   4421  N   GLU P  20      11.863 -16.235 -26.236  1.00  0.00      PROB N
ATOM   4422  HN  GLU P  20      11.105 -16.516 -26.818  1.00  0.00      PROB H
ATOM   4423  CA  GLU P  20      11.311 -15.804 -24.936  1.00  0.00      PROB C
ATOM   4424  HA  GLU P  20      12.070 -15.196 -24.467  1.00  0.00      PROB H
ATOM   4425  CB  GLU P  20      10.050 -14.946 -25.253  1.00  0.00      PROB C
ATOM   4426  HB1 GLU P  20      10.615 -14.140 -25.768  1.00  0.00      PROB H
ATOM   4427  HB2 GLU P  20       9.638 -14.490 -24.328  1.00  0.00      PROB H
ATOM   4428  CG  GLU P  20       8.851 -15.549 -26.110  1.00  0.00      PROB C
ATOM   4429  HG1 GLU P  20       8.017 -14.830 -25.963  1.00  0.00      PROB H
ATOM   4430  HG2 GLU P  20       8.547 -16.557 -25.754  1.00  0.00      PROB H
ATOM   4431  CD  GLU P  20       9.272 -15.583 -27.571  1.00  0.00      PROB C
ATOM   4432  OE1 GLU P  20       9.940 -16.584 -27.980  1.00  0.00      PROB O
ATOM   4433  OE2 GLU P  20       8.978 -14.606 -28.281  1.00  0.00      PROB O
ATOM   4434  C   GLU P  20      10.957 -16.931 -23.999  1.00  0.00      PROB C
ATOM   4435  O   GLU P  20      10.849 -18.086 -24.399  1.00  0.00      PROB O
ATOM   4436  N   ARG P  21      10.943 -16.609 -22.687  1.00  0.00      PROB N
ATOM   4437  HN  ARG P  21      11.189 -15.697 -22.367  1.00  0.00      PROB H
ATOM   4438  CA  ARG P  21      10.612 -17.520 -21.633  1.00  0.00      PROB C
ATOM   4439  HA  ARG P  21      10.487 -18.509 -22.047  1.00  0.00      PROB H
ATOM   4440  CB  ARG P  21      11.723 -17.490 -20.596  1.00  0.00      PROB C
ATOM   4441  HB1 ARG P  21      11.457 -18.061 -19.680  1.00  0.00      PROB H
ATOM   4442  HB2 ARG P  21      11.818 -16.440 -20.247  1.00  0.00      PROB H
ATOM   4443  CG  ARG P  21      13.134 -17.946 -21.140  1.00  0.00      PROB C
ATOM   4444  HG1 ARG P  21      13.921 -17.874 -20.359  1.00  0.00      PROB H
ATOM   4445  HG2 ARG P  21      13.518 -17.367 -22.007  1.00  0.00      PROB H
ATOM   4446  CD  ARG P  21      13.099 -19.491 -21.449  1.00  0.00      PROB C
ATOM   4447  HD1 ARG P  21      12.646 -19.638 -22.453  1.00  0.00      PROB H
ATOM   4448  HD2 ARG P  21      12.564 -20.029 -20.637  1.00  0.00      PROB H
ATOM   4449  NE  ARG P  21      14.524 -19.887 -21.513  1.00  0.00      PROB N
ATOM   4450  HE  ARG P  21      15.217 -19.174 -21.621  1.00  0.00      PROB H
ATOM   4451  CZ  ARG P  21      14.942 -21.163 -21.784  1.00  0.00      PROB C
ATOM   4452  NH1 ARG P  21      14.154 -22.191 -21.969  1.00  0.00      PROB N
ATOM   4453 HH11 ARG P  21      13.183 -21.964 -22.043  1.00  0.00      PROB H
ATOM   4454 HH12 ARG P  21      14.547 -23.048 -22.303  1.00  0.00      PROB H
ATOM   4455  NH2 ARG P  21      16.252 -21.381 -21.853  1.00  0.00      PROB N
ATOM   4456 HH21 ARG P  21      16.932 -20.734 -21.507  1.00  0.00      PROB H
ATOM   4457 HH22 ARG P  21      16.524 -22.336 -21.969  1.00  0.00      PROB H
ATOM   4458  C   ARG P  21       9.336 -17.075 -20.985  1.00  0.00      PROB C
ATOM   4459  O   ARG P  21       9.203 -15.907 -20.747  1.00  0.00      PROB O
ATOM   4460  N   HSD P  22       8.315 -18.008 -20.772  1.00  0.00      PROB N
ATOM   4461  HN  HSD P  22       8.476 -18.972 -20.967  1.00  0.00      PROB H
ATOM   4462  CA  HSD P  22       6.934 -17.590 -20.739  1.00  0.00      PROB C
ATOM   4463  HA  HSD P  22       6.788 -17.011 -21.639  1.00  0.00      PROB H
ATOM   4464  CB  HSD P  22       6.029 -18.852 -20.753  1.00  0.00      PROB C
ATOM   4465  HB1 HSD P  22       5.940 -19.216 -19.707  1.00  0.00      PROB H
ATOM   4466  HB2 HSD P  22       6.590 -19.668 -21.257  1.00  0.00      PROB H
ATOM   4467  ND1 HSD P  22       4.055 -17.392 -21.128  1.00  0.00      PROB N
ATOM   4468  HD1 HSD P  22       4.420 -16.745 -20.459  1.00  0.00      PROB H
ATOM   4469  CG  HSD P  22       4.770 -18.523 -21.404  1.00  0.00      PROB C
ATOM   4470  CE1 HSD P  22       2.991 -17.379 -22.051  1.00  0.00      PROB C
ATOM   4471  HE1 HSD P  22       2.359 -16.510 -22.235  1.00  0.00      PROB H
ATOM   4472  NE2 HSD P  22       3.145 -18.361 -22.939  1.00  0.00      PROB N
ATOM   4473  CD2 HSD P  22       4.257 -19.077 -22.510  1.00  0.00      PROB C
ATOM   4474  HD2 HSD P  22       4.713 -19.828 -23.143  1.00  0.00      PROB H
ATOM   4475  C   HSD P  22       6.549 -16.680 -19.552  1.00  0.00      PROB C
ATOM   4476  O   HSD P  22       5.786 -15.726 -19.702  1.00  0.00      PROB O
ATOM   4477  N   ALA P  23       6.998 -16.915 -18.264  1.00  0.00      PROB N
ATOM   4478  HN  ALA P  23       7.682 -17.612 -18.064  1.00  0.00      PROB H
ATOM   4479  CA  ALA P  23       6.439 -16.100 -17.185  1.00  0.00      PROB C
ATOM   4480  HA  ALA P  23       5.377 -15.985 -17.343  1.00  0.00      PROB H
ATOM   4481  CB  ALA P  23       6.473 -16.806 -15.841  1.00  0.00      PROB C
ATOM   4482  HB1 ALA P  23       7.475 -17.157 -15.516  1.00  0.00      PROB H
ATOM   4483  HB2 ALA P  23       6.010 -17.812 -15.926  1.00  0.00      PROB H
ATOM   4484  HB3 ALA P  23       5.928 -16.190 -15.094  1.00  0.00      PROB H
ATOM   4485  C   ALA P  23       7.070 -14.724 -16.991  1.00  0.00      PROB C
ATOM   4486  O   ALA P  23       8.246 -14.739 -16.874  1.00  0.00      PROB O
ATOM   4487  N   LEU P  24       6.293 -13.651 -16.792  1.00  0.00      PROB N
ATOM   4488  HN  LEU P  24       5.323 -13.710 -17.015  1.00  0.00      PROB H
ATOM   4489  CA  LEU P  24       6.761 -12.268 -16.539  1.00  0.00      PROB C
ATOM   4490  HA  LEU P  24       7.303 -11.878 -17.388  1.00  0.00      PROB H
ATOM   4491  CB  LEU P  24       5.568 -11.386 -16.298  1.00  0.00      PROB C
ATOM   4492  HB1 LEU P  24       4.846 -11.680 -15.506  1.00  0.00      PROB H
ATOM   4493  HB2 LEU P  24       4.905 -11.400 -17.189  1.00  0.00      PROB H
ATOM   4494  CG  LEU P  24       5.844  -9.860 -16.126  1.00  0.00      PROB C
ATOM   4495  HG  LEU P  24       6.417  -9.684 -15.191  1.00  0.00      PROB H
ATOM   4496  CD1 LEU P  24       6.715  -9.293 -17.222  1.00  0.00      PROB C
ATOM   4497 HD11 LEU P  24       6.166  -9.091 -18.166  1.00  0.00      PROB H
ATOM   4498 HD12 LEU P  24       7.649  -9.866 -17.407  1.00  0.00      PROB H
ATOM   4499 HD13 LEU P  24       7.101  -8.279 -16.985  1.00  0.00      PROB H
ATOM   4500  CD2 LEU P  24       4.556  -9.013 -16.003  1.00  0.00      PROB C
ATOM   4501 HD21 LEU P  24       4.052  -9.119 -16.987  1.00  0.00      PROB H
ATOM   4502 HD22 LEU P  24       4.647  -7.916 -15.851  1.00  0.00      PROB H
ATOM   4503 HD23 LEU P  24       3.949  -9.397 -15.156  1.00  0.00      PROB H
ATOM   4504  C   LEU P  24       7.655 -12.072 -15.315  1.00  0.00      PROB C
ATOM   4505  O   LEU P  24       8.620 -11.338 -15.521  1.00  0.00      PROB O
ATOM   4506  N   PRO P  25       7.581 -12.720 -14.143  1.00  0.00      PROB N
ATOM   4507  CD  PRO P  25       6.347 -13.313 -13.662  1.00  0.00      PROB C
ATOM   4508  HD1 PRO P  25       5.795 -14.042 -14.293  1.00  0.00      PROB H
ATOM   4509  HD2 PRO P  25       5.642 -12.456 -13.627  1.00  0.00      PROB H
ATOM   4510  CA  PRO P  25       8.512 -12.640 -13.086  1.00  0.00      PROB C
ATOM   4511  HA  PRO P  25       8.840 -11.624 -12.924  1.00  0.00      PROB H
ATOM   4512  CB  PRO P  25       7.817 -13.052 -11.801  1.00  0.00      PROB C
ATOM   4513  HB1 PRO P  25       7.490 -12.095 -11.342  1.00  0.00      PROB H
ATOM   4514  HB2 PRO P  25       8.413 -13.708 -11.131  1.00  0.00      PROB H
ATOM   4515  CG  PRO P  25       6.625 -13.895 -12.242  1.00  0.00      PROB C
ATOM   4516  HG1 PRO P  25       6.817 -14.989 -12.243  1.00  0.00      PROB H
ATOM   4517  HG2 PRO P  25       5.736 -13.798 -11.583  1.00  0.00      PROB H
ATOM   4518  C   PRO P  25       9.785 -13.388 -13.472  1.00  0.00      PROB C
ATOM   4519  O   PRO P  25      10.801 -13.202 -12.853  1.00  0.00      PROB O
ATOM   4520  N   GLY P  26       9.749 -14.201 -14.566  1.00  0.00      PROB N
ATOM   4521  HN  GLY P  26       8.901 -14.372 -15.061  1.00  0.00      PROB H
ATOM   4522  CA  GLY P  26      10.982 -14.866 -15.100  1.00  0.00      PROB C
ATOM   4523  HA1 GLY P  26      10.658 -15.691 -15.717  1.00  0.00      PROB H
ATOM   4524  HA2 GLY P  26      11.688 -15.140 -14.329  1.00  0.00      PROB H
ATOM   4525  C   GLY P  26      11.682 -13.866 -16.055  1.00  0.00      PROB C
ATOM   4526  O   GLY P  26      12.931 -13.753 -16.093  1.00  0.00      PROB O
ATOM   4527  N   VAL P  27      10.932 -13.031 -16.790  1.00  0.00      PROB N
ATOM   4528  HN  VAL P  27       9.938 -13.102 -16.828  1.00  0.00      PROB H
ATOM   4529  CA  VAL P  27      11.560 -11.926 -17.498  1.00  0.00      PROB C
ATOM   4530  HA  VAL P  27      12.398 -12.213 -18.115  1.00  0.00      PROB H
ATOM   4531  CB  VAL P  27      10.530 -11.159 -18.452  1.00  0.00      PROB C
ATOM   4532  HB  VAL P  27       9.704 -10.776 -17.816  1.00  0.00      PROB H
ATOM   4533  CG1 VAL P  27      11.120  -9.910 -19.201  1.00  0.00      PROB C
ATOM   4534 HG11 VAL P  27      11.498  -9.109 -18.531  1.00  0.00      PROB H
ATOM   4535 HG12 VAL P  27      10.428  -9.331 -19.850  1.00  0.00      PROB H
ATOM   4536 HG13 VAL P  27      11.973 -10.222 -19.840  1.00  0.00      PROB H
ATOM   4537  CG2 VAL P  27      10.051 -12.163 -19.555  1.00  0.00      PROB C
ATOM   4538 HG21 VAL P  27       9.501 -12.960 -19.010  1.00  0.00      PROB H
ATOM   4539 HG22 VAL P  27      10.848 -12.512 -20.245  1.00  0.00      PROB H
ATOM   4540 HG23 VAL P  27       9.300 -11.607 -20.155  1.00  0.00      PROB H
ATOM   4541  C   VAL P  27      12.179 -10.858 -16.604  1.00  0.00      PROB C
ATOM   4542  O   VAL P  27      13.279 -10.365 -16.981  1.00  0.00      PROB O
ATOM   4543  N   ILE P  28      11.608 -10.492 -15.442  1.00  0.00      PROB N
ATOM   4544  HN  ILE P  28      10.736 -10.871 -15.143  1.00  0.00      PROB H
ATOM   4545  CA  ILE P  28      12.241  -9.549 -14.463  1.00  0.00      PROB C
ATOM   4546  HA  ILE P  28      12.528  -8.603 -14.898  1.00  0.00      PROB H
ATOM   4547  CB  ILE P  28      11.183  -9.072 -13.498  1.00  0.00      PROB C
ATOM   4548  HB  ILE P  28      10.742  -9.923 -12.938  1.00  0.00      PROB H
ATOM   4549  CG2 ILE P  28      11.895  -8.145 -12.427  1.00  0.00      PROB C
ATOM   4550 HG21 ILE P  28      12.256  -7.251 -12.981  1.00  0.00      PROB H
ATOM   4551 HG22 ILE P  28      12.666  -8.741 -11.894  1.00  0.00      PROB H
ATOM   4552 HG23 ILE P  28      11.087  -7.764 -11.767  1.00  0.00      PROB H
ATOM   4553  CG1 ILE P  28       9.998  -8.332 -14.098  1.00  0.00      PROB C
ATOM   4554 HG11 ILE P  28       9.806  -8.845 -15.064  1.00  0.00      PROB H
ATOM   4555 HG12 ILE P  28      10.327  -7.291 -14.308  1.00  0.00      PROB H
ATOM   4556  CD  ILE P  28       8.787  -8.393 -13.278  1.00  0.00      PROB C
ATOM   4557  HD1 ILE P  28       7.955  -7.739 -13.617  1.00  0.00      PROB H
ATOM   4558  HD2 ILE P  28       8.920  -8.177 -12.197  1.00  0.00      PROB H
ATOM   4559  HD3 ILE P  28       8.416  -9.439 -13.220  1.00  0.00      PROB H
ATOM   4560  C   ILE P  28      13.504 -10.306 -13.831  1.00  0.00      PROB C
ATOM   4561  O   ILE P  28      14.521  -9.643 -13.595  1.00  0.00      PROB O
ATOM   4562  N   GLY P  29      13.447 -11.700 -13.674  1.00  0.00      PROB N
ATOM   4563  HN  GLY P  29      12.658 -12.163 -14.070  1.00  0.00      PROB H
ATOM   4564  CA  GLY P  29      14.536 -12.509 -13.056  1.00  0.00      PROB C
ATOM   4565  HA1 GLY P  29      14.171 -13.525 -13.025  1.00  0.00      PROB H
ATOM   4566  HA2 GLY P  29      14.827 -12.171 -12.072  1.00  0.00      PROB H
ATOM   4567  C   GLY P  29      15.809 -12.576 -13.867  1.00  0.00      PROB C
ATOM   4568  O   GLY P  29      16.978 -12.491 -13.420  1.00  0.00      PROB O
ATOM   4569  N   ASP P  30      15.694 -12.784 -15.109  1.00  0.00      PROB N
ATOM   4570  HN  ASP P  30      14.873 -13.267 -15.402  1.00  0.00      PROB H
ATOM   4571  CA  ASP P  30      16.742 -12.601 -16.066  1.00  0.00      PROB C
ATOM   4572  HA  ASP P  30      17.617 -13.164 -15.776  1.00  0.00      PROB H
ATOM   4573  CB  ASP P  30      16.234 -13.098 -17.480  1.00  0.00      PROB C
ATOM   4574  HB1 ASP P  30      16.915 -12.800 -18.305  1.00  0.00      PROB H
ATOM   4575  HB2 ASP P  30      15.229 -12.720 -17.767  1.00  0.00      PROB H
ATOM   4576  CG  ASP P  30      16.093 -14.599 -17.515  1.00  0.00      PROB C
ATOM   4577  OD1 ASP P  30      15.431 -15.200 -18.394  1.00  0.00      PROB O
ATOM   4578  OD2 ASP P  30      16.614 -15.315 -16.644  1.00  0.00      PROB O
ATOM   4579  C   ASP P  30      17.215 -11.198 -16.151  1.00  0.00      PROB C
ATOM   4580  O   ASP P  30      18.399 -10.945 -16.014  1.00  0.00      PROB O
ATOM   4581  N   ASP P  31      16.408 -10.209 -16.241  1.00  0.00      PROB N
ATOM   4582  HN  ASP P  31      15.417 -10.279 -16.322  1.00  0.00      PROB H
ATOM   4583  CA  ASP P  31      16.853  -8.803 -16.141  1.00  0.00      PROB C
ATOM   4584  HA  ASP P  31      17.654  -8.680 -16.854  1.00  0.00      PROB H
ATOM   4585  CB  ASP P  31      15.659  -7.929 -16.487  1.00  0.00      PROB C
ATOM   4586  HB1 ASP P  31      14.893  -8.015 -15.686  1.00  0.00      PROB H
ATOM   4587  HB2 ASP P  31      15.271  -8.240 -17.480  1.00  0.00      PROB H
ATOM   4588  CG  ASP P  31      16.010  -6.434 -16.639  1.00  0.00      PROB C
ATOM   4589  OD1 ASP P  31      17.107  -5.908 -16.329  1.00  0.00      PROB O
ATOM   4590  OD2 ASP P  31      15.158  -5.733 -17.233  1.00  0.00      PROB O
ATOM   4591  C   ASP P  31      17.636  -8.378 -14.884  1.00  0.00      PROB C
ATOM   4592  O   ASP P  31      18.698  -7.851 -14.940  1.00  0.00      PROB O
ATOM   4593  N   LEU P  32      17.085  -8.759 -13.678  1.00  0.00      PROB N
ATOM   4594  HN  LEU P  32      16.136  -9.053 -13.598  1.00  0.00      PROB H
ATOM   4595  CA  LEU P  32      17.822  -8.535 -12.445  1.00  0.00      PROB C
ATOM   4596  HA  LEU P  32      18.120  -7.500 -12.366  1.00  0.00      PROB H
ATOM   4597  CB  LEU P  32      16.972  -8.899 -11.221  1.00  0.00      PROB C
ATOM   4598  HB1 LEU P  32      17.607  -8.940 -10.311  1.00  0.00      PROB H
ATOM   4599  HB2 LEU P  32      16.603  -9.916 -11.476  1.00  0.00      PROB H
ATOM   4600  CG  LEU P  32      15.770  -7.923 -10.942  1.00  0.00      PROB C
ATOM   4601  HG  LEU P  32      15.144  -7.859 -11.858  1.00  0.00      PROB H
ATOM   4602  CD1 LEU P  32      14.831  -8.545  -9.908  1.00  0.00      PROB C
ATOM   4603 HD11 LEU P  32      15.473  -8.786  -9.034  1.00  0.00      PROB H
ATOM   4604 HD12 LEU P  32      14.474  -9.510 -10.328  1.00  0.00      PROB H
ATOM   4605 HD13 LEU P  32      14.058  -7.796  -9.634  1.00  0.00      PROB H
ATOM   4606  CD2 LEU P  32      16.087  -6.482 -10.521  1.00  0.00      PROB C
ATOM   4607 HD21 LEU P  32      16.499  -6.390  -9.494  1.00  0.00      PROB H
ATOM   4608 HD22 LEU P  32      15.129  -5.938 -10.668  1.00  0.00      PROB H
ATOM   4609 HD23 LEU P  32      16.857  -6.075 -11.211  1.00  0.00      PROB H
ATOM   4610  C   LEU P  32      19.173  -9.390 -12.324  1.00  0.00      PROB C
ATOM   4611  O   LEU P  32      20.136  -8.767 -11.914  1.00  0.00      PROB O
ATOM   4612  N   LEU P  33      19.235 -10.670 -12.699  1.00  0.00      PROB N
ATOM   4613  HN  LEU P  33      18.397 -11.058 -13.076  1.00  0.00      PROB H
ATOM   4614  CA  LEU P  33      20.513 -11.432 -12.749  1.00  0.00      PROB C
ATOM   4615  HA  LEU P  33      21.041 -11.284 -11.819  1.00  0.00      PROB H
ATOM   4616  CB  LEU P  33      20.287 -12.992 -12.923  1.00  0.00      PROB C
ATOM   4617  HB1 LEU P  33      19.540 -13.061 -13.742  1.00  0.00      PROB H
ATOM   4618  HB2 LEU P  33      19.737 -13.359 -12.030  1.00  0.00      PROB H
ATOM   4619  CG  LEU P  33      21.481 -13.855 -13.258  1.00  0.00      PROB C
ATOM   4620  HG  LEU P  33      21.822 -13.639 -14.293  1.00  0.00      PROB H
ATOM   4621  CD1 LEU P  33      22.675 -13.645 -12.375  1.00  0.00      PROB C
ATOM   4622 HD11 LEU P  33      23.598 -14.243 -12.527  1.00  0.00      PROB H
ATOM   4623 HD12 LEU P  33      22.495 -14.018 -11.344  1.00  0.00      PROB H
ATOM   4624 HD13 LEU P  33      22.925 -12.562 -12.347  1.00  0.00      PROB H
ATOM   4625  CD2 LEU P  33      21.062 -15.310 -13.313  1.00  0.00      PROB C
ATOM   4626 HD21 LEU P  33      21.899 -15.823 -13.833  1.00  0.00      PROB H
ATOM   4627 HD22 LEU P  33      20.149 -15.176 -13.932  1.00  0.00      PROB H
ATOM   4628 HD23 LEU P  33      20.796 -15.834 -12.370  1.00  0.00      PROB H
ATOM   4629  C   LEU P  33      21.428 -10.814 -13.777  1.00  0.00      PROB C
ATOM   4630  O   LEU P  33      22.540 -10.455 -13.393  1.00  0.00      PROB O
ATOM   4631  N   ARG P  34      21.002 -10.722 -15.076  1.00  0.00      PROB N
ATOM   4632  HN  ARG P  34      20.046 -10.905 -15.291  1.00  0.00      PROB H
ATOM   4633  CA  ARG P  34      21.981 -10.190 -16.080  1.00  0.00      PROB C
ATOM   4634  HA  ARG P  34      22.878 -10.767 -15.908  1.00  0.00      PROB H
ATOM   4635  CB  ARG P  34      21.558 -10.212 -17.513  1.00  0.00      PROB C
ATOM   4636  HB1 ARG P  34      22.279  -9.589 -18.084  1.00  0.00      PROB H
ATOM   4637  HB2 ARG P  34      20.577  -9.778 -17.802  1.00  0.00      PROB H
ATOM   4638  CG  ARG P  34      21.876 -11.481 -18.274  1.00  0.00      PROB C
ATOM   4639  HG1 ARG P  34      21.300 -12.329 -17.846  1.00  0.00      PROB H
ATOM   4640  HG2 ARG P  34      22.935 -11.752 -18.076  1.00  0.00      PROB H
ATOM   4641  CD  ARG P  34      21.383 -11.472 -19.746  1.00  0.00      PROB C
ATOM   4642  HD1 ARG P  34      21.815 -12.343 -20.284  1.00  0.00      PROB H
ATOM   4643  HD2 ARG P  34      21.721 -10.542 -20.250  1.00  0.00      PROB H
ATOM   4644  NE  ARG P  34      19.878 -11.367 -19.828  1.00  0.00      PROB N
ATOM   4645  HE  ARG P  34      19.365 -10.592 -19.459  1.00  0.00      PROB H
ATOM   4646  CZ  ARG P  34      19.160 -12.339 -20.327  1.00  0.00      PROB C
ATOM   4647  NH1 ARG P  34      19.619 -13.594 -20.346  1.00  0.00      PROB N
ATOM   4648 HH11 ARG P  34      20.458 -13.894 -19.891  1.00  0.00      PROB H
ATOM   4649 HH12 ARG P  34      19.147 -14.149 -21.031  1.00  0.00      PROB H
ATOM   4650  NH2 ARG P  34      17.948 -12.147 -20.673  1.00  0.00      PROB N
ATOM   4651 HH21 ARG P  34      17.537 -11.316 -20.297  1.00  0.00      PROB H
ATOM   4652 HH22 ARG P  34      17.337 -12.938 -20.706  1.00  0.00      PROB H
ATOM   4653  C   ARG P  34      22.504  -8.789 -15.844  1.00  0.00      PROB C
ATOM   4654  O   ARG P  34      23.651  -8.418 -16.005  1.00  0.00      PROB O
ATOM   4655  N   PHE P  35      21.608  -7.818 -15.480  1.00  0.00      PROB N
ATOM   4656  HN  PHE P  35      20.630  -8.009 -15.483  1.00  0.00      PROB H
ATOM   4657  CA  PHE P  35      21.990  -6.413 -15.417  1.00  0.00      PROB C
ATOM   4658  HA  PHE P  35      23.057  -6.298 -15.542  1.00  0.00      PROB H
ATOM   4659  CB  PHE P  35      21.038  -5.747 -16.455  1.00  0.00      PROB C
ATOM   4660  HB1 PHE P  35      21.169  -4.647 -16.543  1.00  0.00      PROB H
ATOM   4661  HB2 PHE P  35      20.024  -6.039 -16.106  1.00  0.00      PROB H
ATOM   4662  CG  PHE P  35      21.310  -6.252 -17.873  1.00  0.00      PROB C
ATOM   4663  CD1 PHE P  35      20.339  -6.932 -18.606  1.00  0.00      PROB C
ATOM   4664  HD1 PHE P  35      19.391  -7.175 -18.149  1.00  0.00      PROB H
ATOM   4665  CE1 PHE P  35      20.605  -7.477 -19.802  1.00  0.00      PROB C
ATOM   4666  HE1 PHE P  35      19.836  -8.113 -20.216  1.00  0.00      PROB H
ATOM   4667  CZ  PHE P  35      21.888  -7.319 -20.363  1.00  0.00      PROB C
ATOM   4668  HZ  PHE P  35      22.197  -7.618 -21.354  1.00  0.00      PROB H
ATOM   4669  CD2 PHE P  35      22.581  -6.050 -18.444  1.00  0.00      PROB C
ATOM   4670  HD2 PHE P  35      23.365  -5.650 -17.818  1.00  0.00      PROB H
ATOM   4671  CE2 PHE P  35      22.826  -6.506 -19.689  1.00  0.00      PROB C
ATOM   4672  HE2 PHE P  35      23.866  -6.386 -19.951  1.00  0.00      PROB H
ATOM   4673  C   PHE P  35      21.733  -5.661 -14.116  1.00  0.00      PROB C
ATOM   4674  O   PHE P  35      21.695  -4.432 -14.044  1.00  0.00      PROB O
ATOM   4675  N   GLY P  36      21.618  -6.335 -12.950  1.00  0.00      PROB N
ATOM   4676  HN  GLY P  36      21.602  -7.328 -13.034  1.00  0.00      PROB H
ATOM   4677  CA  GLY P  36      21.175  -5.644 -11.703  1.00  0.00      PROB C
ATOM   4678  HA1 GLY P  36      20.116  -5.736 -11.511  1.00  0.00      PROB H
ATOM   4679  HA2 GLY P  36      21.427  -4.599 -11.808  1.00  0.00      PROB H
ATOM   4680  C   GLY P  36      21.943  -6.148 -10.501  1.00  0.00      PROB C
ATOM   4681  O   GLY P  36      21.579  -5.757  -9.364  1.00  0.00      PROB O
ATOM   4682  N   LYS P  37      23.002  -6.942 -10.678  1.00  0.00      PROB N
ATOM   4683  HN  LYS P  37      23.348  -7.135 -11.593  1.00  0.00      PROB H
ATOM   4684  CA  LYS P  37      23.543  -7.648  -9.522  1.00  0.00      PROB C
ATOM   4685  HA  LYS P  37      22.655  -8.175  -9.205  1.00  0.00      PROB H
ATOM   4686  CB  LYS P  37      24.663  -8.680  -9.932  1.00  0.00      PROB C
ATOM   4687  HB1 LYS P  37      25.083  -9.190  -9.039  1.00  0.00      PROB H
ATOM   4688  HB2 LYS P  37      25.380  -8.095 -10.547  1.00  0.00      PROB H
ATOM   4689  CG  LYS P  37      24.294  -9.714 -10.976  1.00  0.00      PROB C
ATOM   4690  HG1 LYS P  37      23.850  -9.281 -11.898  1.00  0.00      PROB H
ATOM   4691  HG2 LYS P  37      23.555 -10.418 -10.539  1.00  0.00      PROB H
ATOM   4692  CD  LYS P  37      25.481 -10.548 -11.555  1.00  0.00      PROB C
ATOM   4693  HD1 LYS P  37      25.064 -11.386 -12.153  1.00  0.00      PROB H
ATOM   4694  HD2 LYS P  37      26.113 -11.041 -10.785  1.00  0.00      PROB H
ATOM   4695  CE  LYS P  37      26.508  -9.842 -12.364  1.00  0.00      PROB C
ATOM   4696  HE1 LYS P  37      27.399 -10.312 -12.831  1.00  0.00      PROB H
ATOM   4697  HE2 LYS P  37      26.823  -8.955 -11.774  1.00  0.00      PROB H
ATOM   4698  NZ  LYS P  37      25.774  -9.176 -13.462  1.00  0.00      PROB N
ATOM   4699  HZ1 LYS P  37      25.192  -8.342 -13.240  1.00  0.00      PROB H
ATOM   4700  HZ2 LYS P  37      25.171  -9.896 -13.908  1.00  0.00      PROB H
ATOM   4701  HZ3 LYS P  37      26.475  -9.053 -14.220  1.00  0.00      PROB H
ATOM   4702  C   LYS P  37      24.088  -6.714  -8.468  1.00  0.00      PROB C
ATOM   4703  O   LYS P  37      23.833  -6.876  -7.254  1.00  0.00      PROB O
ATOM   4704  N   LEU P  38      24.916  -5.747  -8.914  1.00  0.00      PROB N
ATOM   4705  HN  LEU P  38      25.154  -5.563  -9.865  1.00  0.00      PROB H
ATOM   4706  CA  LEU P  38      25.520  -4.760  -8.069  1.00  0.00      PROB C
ATOM   4707  HA  LEU P  38      26.025  -5.174  -7.209  1.00  0.00      PROB H
ATOM   4708  CB  LEU P  38      26.781  -4.188  -8.882  1.00  0.00      PROB C
ATOM   4709  HB1 LEU P  38      26.443  -3.843  -9.883  1.00  0.00      PROB H
ATOM   4710  HB2 LEU P  38      27.491  -5.020  -9.077  1.00  0.00      PROB H
ATOM   4711  CG  LEU P  38      27.545  -3.077  -8.168  1.00  0.00      PROB C
ATOM   4712  HG  LEU P  38      26.764  -2.293  -8.065  1.00  0.00      PROB H
ATOM   4713  CD1 LEU P  38      28.086  -3.550  -6.825  1.00  0.00      PROB C
ATOM   4714 HD11 LEU P  38      28.895  -4.270  -7.072  1.00  0.00      PROB H
ATOM   4715 HD12 LEU P  38      27.321  -3.960  -6.132  1.00  0.00      PROB H
ATOM   4716 HD13 LEU P  38      28.573  -2.745  -6.233  1.00  0.00      PROB H
ATOM   4717  CD2 LEU P  38      28.665  -2.513  -9.091  1.00  0.00      PROB C
ATOM   4718 HD21 LEU P  38      29.177  -1.641  -8.630  1.00  0.00      PROB H
ATOM   4719 HD22 LEU P  38      28.287  -2.102 -10.051  1.00  0.00      PROB H
ATOM   4720 HD23 LEU P  38      29.458  -3.239  -9.369  1.00  0.00      PROB H
ATOM   4721  C   LEU P  38      24.525  -3.739  -7.451  1.00  0.00      PROB C
ATOM   4722  O   LEU P  38      24.720  -3.443  -6.262  1.00  0.00      PROB O
ATOM   4723  N   PRO P  39      23.561  -3.187  -8.184  1.00  0.00      PROB N
ATOM   4724  CD  PRO P  39      23.726  -2.761  -9.555  1.00  0.00      PROB C
ATOM   4725  HD1 PRO P  39      24.033  -3.622 -10.186  1.00  0.00      PROB H
ATOM   4726  HD2 PRO P  39      24.549  -2.014  -9.530  1.00  0.00      PROB H
ATOM   4727  CA  PRO P  39      22.303  -2.673  -7.585  1.00  0.00      PROB C
ATOM   4728  HA  PRO P  39      22.660  -1.844  -6.991  1.00  0.00      PROB H
ATOM   4729  CB  PRO P  39      21.468  -2.424  -8.805  1.00  0.00      PROB C
ATOM   4730  HB1 PRO P  39      20.816  -1.524  -8.785  1.00  0.00      PROB H
ATOM   4731  HB2 PRO P  39      20.885  -3.344  -9.023  1.00  0.00      PROB H
ATOM   4732  CG  PRO P  39      22.424  -2.151  -9.940  1.00  0.00      PROB C
ATOM   4733  HG1 PRO P  39      22.025  -2.450 -10.933  1.00  0.00      PROB H
ATOM   4734  HG2 PRO P  39      22.549  -1.050 -10.020  1.00  0.00      PROB H
ATOM   4735  C   PRO P  39      21.596  -3.521  -6.529  1.00  0.00      PROB C
ATOM   4736  O   PRO P  39      21.310  -2.953  -5.475  1.00  0.00      PROB O
ATOM   4737  N   LEU P  40      21.320  -4.799  -6.769  1.00  0.00      PROB N
ATOM   4738  HN  LEU P  40      21.688  -5.251  -7.578  1.00  0.00      PROB H
ATOM   4739  CA  LEU P  40      20.727  -5.693  -5.724  1.00  0.00      PROB C
ATOM   4740  HA  LEU P  40      19.819  -5.185  -5.435  1.00  0.00      PROB H
ATOM   4741  CB  LEU P  40      20.356  -7.007  -6.392  1.00  0.00      PROB C
ATOM   4742  HB1 LEU P  40      20.354  -7.908  -5.742  1.00  0.00      PROB H
ATOM   4743  HB2 LEU P  40      21.251  -7.212  -7.017  1.00  0.00      PROB H
ATOM   4744  CG  LEU P  40      18.969  -6.891  -7.090  1.00  0.00      PROB C
ATOM   4745  HG  LEU P  40      18.985  -6.163  -7.930  1.00  0.00      PROB H
ATOM   4746  CD1 LEU P  40      18.649  -8.245  -7.697  1.00  0.00      PROB C
ATOM   4747 HD11 LEU P  40      17.648  -8.324  -8.173  1.00  0.00      PROB H
ATOM   4748 HD12 LEU P  40      18.568  -9.000  -6.886  1.00  0.00      PROB H
ATOM   4749 HD13 LEU P  40      19.384  -8.590  -8.456  1.00  0.00      PROB H
ATOM   4750  CD2 LEU P  40      17.785  -6.525  -6.155  1.00  0.00      PROB C
ATOM   4751 HD21 LEU P  40      16.907  -6.395  -6.823  1.00  0.00      PROB H
ATOM   4752 HD22 LEU P  40      17.853  -5.548  -5.631  1.00  0.00      PROB H
ATOM   4753 HD23 LEU P  40      17.495  -7.217  -5.336  1.00  0.00      PROB H
ATOM   4754  C   LEU P  40      21.597  -5.940  -4.488  1.00  0.00      PROB C
ATOM   4755  O   LEU P  40      21.094  -5.738  -3.393  1.00  0.00      PROB O
ATOM   4756  N   CYS P  41      22.902  -6.195  -4.614  1.00  0.00      PROB N
ATOM   4757  HN  CYS P  41      23.334  -6.290  -5.508  1.00  0.00      PROB H
ATOM   4758  CA  CYS P  41      23.756  -6.322  -3.447  1.00  0.00      PROB C
ATOM   4759  HA  CYS P  41      23.458  -7.137  -2.805  1.00  0.00      PROB H
ATOM   4760  CB  CYS P  41      25.072  -6.974  -3.962  1.00  0.00      PROB C
ATOM   4761  HB1 CYS P  41      25.710  -7.181  -3.076  1.00  0.00      PROB H
ATOM   4762  HB2 CYS P  41      25.619  -6.294  -4.649  1.00  0.00      PROB H
ATOM   4763  SG  CYS P  41      24.887  -8.611  -4.779  1.00  0.00      PROB S
ATOM   4764  HG1 CYS P  41      24.491  -8.050  -5.913  1.00  0.00      PROB H
ATOM   4765  C   CYS P  41      23.913  -5.046  -2.621  1.00  0.00      PROB C
ATOM   4766  O   CYS P  41      23.777  -5.149  -1.412  1.00  0.00      PROB O
ATOM   4767  N   LEU P  42      24.093  -3.863  -3.256  1.00  0.00      PROB N
ATOM   4768  HN  LEU P  42      24.255  -3.872  -4.239  1.00  0.00      PROB H
ATOM   4769  CA  LEU P  42      23.861  -2.598  -2.689  1.00  0.00      PROB C
ATOM   4770  HA  LEU P  42      24.650  -2.496  -1.959  1.00  0.00      PROB H
ATOM   4771  CB  LEU P  42      24.171  -1.438  -3.686  1.00  0.00      PROB C
ATOM   4772  HB1 LEU P  42      23.742  -0.487  -3.306  1.00  0.00      PROB H
ATOM   4773  HB2 LEU P  42      23.584  -1.563  -4.621  1.00  0.00      PROB H
ATOM   4774  CG  LEU P  42      25.718  -1.145  -3.929  1.00  0.00      PROB C
ATOM   4775  HG  LEU P  42      26.296  -2.076  -4.113  1.00  0.00      PROB H
ATOM   4776  CD1 LEU P  42      25.892  -0.301  -5.203  1.00  0.00      PROB C
ATOM   4777 HD11 LEU P  42      26.943   0.042  -5.316  1.00  0.00      PROB H
ATOM   4778 HD12 LEU P  42      25.225   0.587  -5.179  1.00  0.00      PROB H
ATOM   4779 HD13 LEU P  42      25.670  -0.782  -6.179  1.00  0.00      PROB H
ATOM   4780  CD2 LEU P  42      26.314  -0.273  -2.804  1.00  0.00      PROB C
ATOM   4781 HD21 LEU P  42      26.502  -0.832  -1.863  1.00  0.00      PROB H
ATOM   4782 HD22 LEU P  42      25.747   0.644  -2.537  1.00  0.00      PROB H
ATOM   4783 HD23 LEU P  42      27.327   0.078  -3.097  1.00  0.00      PROB H
ATOM   4784  C   LEU P  42      22.547  -2.405  -1.907  1.00  0.00      PROB C
ATOM   4785  O   LEU P  42      22.408  -1.874  -0.785  1.00  0.00      PROB O
ATOM   4786  N   PHE P  43      21.409  -2.835  -2.502  1.00  0.00      PROB N
ATOM   4787  HN  PHE P  43      21.482  -3.066  -3.469  1.00  0.00      PROB H
ATOM   4788  CA  PHE P  43      20.032  -2.709  -2.031  1.00  0.00      PROB C
ATOM   4789  HA  PHE P  43      19.747  -1.684  -1.845  1.00  0.00      PROB H
ATOM   4790  CB  PHE P  43      19.129  -3.050  -3.213  1.00  0.00      PROB C
ATOM   4791  HB1 PHE P  43      19.552  -3.983  -3.643  1.00  0.00      PROB H
ATOM   4792  HB2 PHE P  43      19.141  -2.229  -3.962  1.00  0.00      PROB H
ATOM   4793  CG  PHE P  43      17.654  -3.193  -2.858  1.00  0.00      PROB C
ATOM   4794  CD1 PHE P  43      17.105  -4.466  -2.957  1.00  0.00      PROB C
ATOM   4795  HD1 PHE P  43      17.683  -5.252  -3.420  1.00  0.00      PROB H
ATOM   4796  CE1 PHE P  43      15.772  -4.612  -2.564  1.00  0.00      PROB C
ATOM   4797  HE1 PHE P  43      15.280  -5.565  -2.693  1.00  0.00      PROB H
ATOM   4798  CZ  PHE P  43      14.973  -3.591  -2.026  1.00  0.00      PROB C
ATOM   4799  HZ  PHE P  43      13.905  -3.720  -1.927  1.00  0.00      PROB H
ATOM   4800  CD2 PHE P  43      16.931  -2.152  -2.266  1.00  0.00      PROB C
ATOM   4801  HD2 PHE P  43      17.479  -1.229  -2.148  1.00  0.00      PROB H
ATOM   4802  CE2 PHE P  43      15.569  -2.368  -1.898  1.00  0.00      PROB C
ATOM   4803  HE2 PHE P  43      15.067  -1.561  -1.384  1.00  0.00      PROB H
ATOM   4804  C   PHE P  43      19.729  -3.442  -0.706  1.00  0.00      PROB C
ATOM   4805  O   PHE P  43      19.342  -2.938   0.358  1.00  0.00      PROB O
ATOM   4806  N   ILE P  44      20.047  -4.796  -0.628  1.00  0.00      PROB N
ATOM   4807  HN  ILE P  44      20.381  -5.333  -1.398  1.00  0.00      PROB H
ATOM   4808  CA  ILE P  44      20.001  -5.570   0.619  1.00  0.00      PROB C
ATOM   4809  HA  ILE P  44      19.204  -5.154   1.217  1.00  0.00      PROB H
ATOM   4810  CB  ILE P  44      19.866  -7.035   0.407  1.00  0.00      PROB C
ATOM   4811  HB  ILE P  44      20.735  -7.495  -0.112  1.00  0.00      PROB H
ATOM   4812  CG2 ILE P  44      19.719  -7.701   1.785  1.00  0.00      PROB C
ATOM   4813 HG21 ILE P  44      19.565  -8.789   1.622  1.00  0.00      PROB H
ATOM   4814 HG22 ILE P  44      18.940  -7.326   2.483  1.00  0.00      PROB H
ATOM   4815 HG23 ILE P  44      20.648  -7.734   2.393  1.00  0.00      PROB H
ATOM   4816  CG1 ILE P  44      18.729  -7.359  -0.530  1.00  0.00      PROB C
ATOM   4817 HG11 ILE P  44      18.841  -6.859  -1.516  1.00  0.00      PROB H
ATOM   4818 HG12 ILE P  44      17.799  -6.969  -0.063  1.00  0.00      PROB H
ATOM   4819  CD  ILE P  44      18.531  -8.779  -1.008  1.00  0.00      PROB C
ATOM   4820  HD1 ILE P  44      18.027  -9.366  -0.210  1.00  0.00      PROB H
ATOM   4821  HD2 ILE P  44      19.416  -9.341  -1.375  1.00  0.00      PROB H
ATOM   4822  HD3 ILE P  44      17.805  -8.712  -1.846  1.00  0.00      PROB H
ATOM   4823  C   ILE P  44      21.132  -5.173   1.625  1.00  0.00      PROB C
ATOM   4824  O   ILE P  44      20.923  -5.150   2.843  1.00  0.00      PROB O
ATOM   4825  N   CYS P  45      22.311  -4.705   1.147  1.00  0.00      PROB N
ATOM   4826  HN  CYS P  45      22.424  -4.725   0.157  1.00  0.00      PROB H
ATOM   4827  CA  CYS P  45      23.269  -4.095   2.038  1.00  0.00      PROB C
ATOM   4828  HA  CYS P  45      23.453  -4.845   2.793  1.00  0.00      PROB H
ATOM   4829  CB  CYS P  45      24.742  -3.884   1.393  1.00  0.00      PROB C
ATOM   4830  HB1 CYS P  45      24.550  -3.394   0.414  1.00  0.00      PROB H
ATOM   4831  HB2 CYS P  45      25.153  -4.897   1.197  1.00  0.00      PROB H
ATOM   4832  SG  CYS P  45      25.987  -2.865   2.261  1.00  0.00      PROB S
ATOM   4833  HG1 CYS P  45      25.688  -1.630   1.883  1.00  0.00      PROB H
ATOM   4834  C   CYS P  45      22.745  -2.865   2.698  1.00  0.00      PROB C
ATOM   4835  O   CYS P  45      23.056  -2.610   3.855  1.00  0.00      PROB O
ATOM   4836  N   ILE P  46      21.987  -1.922   2.042  1.00  0.00      PROB N
ATOM   4837  HN  ILE P  46      21.841  -1.967   1.057  1.00  0.00      PROB H
ATOM   4838  CA  ILE P  46      21.353  -0.816   2.655  1.00  0.00      PROB C
ATOM   4839  HA  ILE P  46      22.073  -0.176   3.144  1.00  0.00      PROB H
ATOM   4840  CB  ILE P  46      20.802   0.104   1.515  1.00  0.00      PROB C
ATOM   4841  HB  ILE P  46      20.367  -0.612   0.786  1.00  0.00      PROB H
ATOM   4842  CG2 ILE P  46      19.762   1.202   1.885  1.00  0.00      PROB C
ATOM   4843 HG21 ILE P  46      19.353   1.709   0.985  1.00  0.00      PROB H
ATOM   4844 HG22 ILE P  46      20.252   1.900   2.596  1.00  0.00      PROB H
ATOM   4845 HG23 ILE P  46      18.951   0.670   2.427  1.00  0.00      PROB H
ATOM   4846  CG1 ILE P  46      22.013   0.775   0.821  1.00  0.00      PROB C
ATOM   4847 HG11 ILE P  46      22.834   0.058   0.610  1.00  0.00      PROB H
ATOM   4848 HG12 ILE P  46      22.359   1.640   1.427  1.00  0.00      PROB H
ATOM   4849  CD  ILE P  46      21.598   1.304  -0.527  1.00  0.00      PROB C
ATOM   4850  HD1 ILE P  46      22.480   1.496  -1.176  1.00  0.00      PROB H
ATOM   4851  HD2 ILE P  46      21.033   2.260  -0.495  1.00  0.00      PROB H
ATOM   4852  HD3 ILE P  46      20.967   0.530  -1.014  1.00  0.00      PROB H
ATOM   4853  C   ILE P  46      20.308  -1.066   3.684  1.00  0.00      PROB C
ATOM   4854  O   ILE P  46      20.300  -0.452   4.749  1.00  0.00      PROB O
ATOM   4855  N   ILE P  47      19.435  -2.079   3.315  1.00  0.00      PROB N
ATOM   4856  HN  ILE P  47      19.469  -2.356   2.358  1.00  0.00      PROB H
ATOM   4857  CA  ILE P  47      18.528  -2.725   4.301  1.00  0.00      PROB C
ATOM   4858  HA  ILE P  47      17.942  -1.872   4.611  1.00  0.00      PROB H
ATOM   4859  CB  ILE P  47      17.483  -3.775   3.643  1.00  0.00      PROB C
ATOM   4860  HB  ILE P  47      18.102  -4.562   3.162  1.00  0.00      PROB H
ATOM   4861  CG2 ILE P  47      16.584  -4.445   4.781  1.00  0.00      PROB C
ATOM   4862 HG21 ILE P  47      17.159  -5.043   5.519  1.00  0.00      PROB H
ATOM   4863 HG22 ILE P  47      15.857  -5.112   4.271  1.00  0.00      PROB H
ATOM   4864 HG23 ILE P  47      15.936  -3.731   5.334  1.00  0.00      PROB H
ATOM   4865  CG1 ILE P  47      16.613  -3.083   2.669  1.00  0.00      PROB C
ATOM   4866 HG11 ILE P  47      17.345  -2.458   2.112  1.00  0.00      PROB H
ATOM   4867 HG12 ILE P  47      15.970  -2.272   3.073  1.00  0.00      PROB H
ATOM   4868  CD  ILE P  47      15.764  -3.996   1.822  1.00  0.00      PROB C
ATOM   4869  HD1 ILE P  47      16.264  -4.927   1.479  1.00  0.00      PROB H
ATOM   4870  HD2 ILE P  47      15.321  -3.530   0.916  1.00  0.00      PROB H
ATOM   4871  HD3 ILE P  47      14.980  -4.351   2.525  1.00  0.00      PROB H
ATOM   4872  C   ILE P  47      19.168  -3.297   5.571  1.00  0.00      PROB C
ATOM   4873  O   ILE P  47      18.641  -3.058   6.659  1.00  0.00      PROB O
ATOM   4874  N   LEU P  48      20.297  -4.068   5.395  1.00  0.00      PROB N
ATOM   4875  HN  LEU P  48      20.589  -4.313   4.474  1.00  0.00      PROB H
ATOM   4876  CA  LEU P  48      20.961  -4.662   6.550  1.00  0.00      PROB C
ATOM   4877  HA  LEU P  48      20.231  -5.126   7.196  1.00  0.00      PROB H
ATOM   4878  CB  LEU P  48      22.045  -5.539   5.996  1.00  0.00      PROB C
ATOM   4879  HB1 LEU P  48      22.781  -5.836   6.774  1.00  0.00      PROB H
ATOM   4880  HB2 LEU P  48      22.552  -5.188   5.072  1.00  0.00      PROB H
ATOM   4881  CG  LEU P  48      21.503  -6.885   5.404  1.00  0.00      PROB C
ATOM   4882  HG  LEU P  48      20.530  -6.801   4.875  1.00  0.00      PROB H
ATOM   4883  CD1 LEU P  48      22.585  -7.480   4.394  1.00  0.00      PROB C
ATOM   4884 HD11 LEU P  48      22.732  -6.888   3.466  1.00  0.00      PROB H
ATOM   4885 HD12 LEU P  48      22.283  -8.481   4.019  1.00  0.00      PROB H
ATOM   4886 HD13 LEU P  48      23.634  -7.482   4.758  1.00  0.00      PROB H
ATOM   4887  CD2 LEU P  48      21.368  -7.831   6.554  1.00  0.00      PROB C
ATOM   4888 HD21 LEU P  48      21.018  -7.321   7.477  1.00  0.00      PROB H
ATOM   4889 HD22 LEU P  48      22.382  -8.200   6.816  1.00  0.00      PROB H
ATOM   4890 HD23 LEU P  48      20.730  -8.709   6.314  1.00  0.00      PROB H
ATOM   4891  C   LEU P  48      21.589  -3.572   7.387  1.00  0.00      PROB C
ATOM   4892  O   LEU P  48      21.577  -3.625   8.592  1.00  0.00      PROB O
ATOM   4893  N   THR P  49      22.244  -2.615   6.689  1.00  0.00      PROB N
ATOM   4894  HN  THR P  49      22.379  -2.723   5.707  1.00  0.00      PROB H
ATOM   4895  CA  THR P  49      22.967  -1.518   7.283  1.00  0.00      PROB C
ATOM   4896  HA  THR P  49      23.662  -1.803   8.060  1.00  0.00      PROB H
ATOM   4897  CB  THR P  49      23.751  -0.605   6.375  1.00  0.00      PROB C
ATOM   4898  HB  THR P  49      23.036  -0.069   5.715  1.00  0.00      PROB H
ATOM   4899  OG1 THR P  49      24.717  -1.357   5.621  1.00  0.00      PROB O
ATOM   4900  HG1 THR P  49      24.186  -1.720   4.909  1.00  0.00      PROB H
ATOM   4901  CG2 THR P  49      24.406   0.556   7.161  1.00  0.00      PROB C
ATOM   4902 HG21 THR P  49      25.139   0.946   6.423  1.00  0.00      PROB H
ATOM   4903 HG22 THR P  49      24.899   0.227   8.101  1.00  0.00      PROB H
ATOM   4904 HG23 THR P  49      23.781   1.312   7.681  1.00  0.00      PROB H
ATOM   4905  C   THR P  49      22.007  -0.634   8.085  1.00  0.00      PROB C
ATOM   4906  O   THR P  49      22.241  -0.349   9.282  1.00  0.00      PROB O
ATOM   4907  N   ALA P  50      20.870  -0.394   7.596  1.00  0.00      PROB N
ATOM   4908  HN  ALA P  50      20.623  -0.652   6.665  1.00  0.00      PROB H
ATOM   4909  CA  ALA P  50      19.794   0.324   8.233  1.00  0.00      PROB C
ATOM   4910  HA  ALA P  50      20.129   1.227   8.723  1.00  0.00      PROB H
ATOM   4911  CB  ALA P  50      18.584   0.677   7.275  1.00  0.00      PROB C
ATOM   4912  HB1 ALA P  50      18.932   1.410   6.517  1.00  0.00      PROB H
ATOM   4913  HB2 ALA P  50      17.783   1.155   7.879  1.00  0.00      PROB H
ATOM   4914  HB3 ALA P  50      18.261  -0.220   6.705  1.00  0.00      PROB H
ATOM   4915  C   ALA P  50      19.161  -0.464   9.422  1.00  0.00      PROB C
ATOM   4916  O   ALA P  50      19.009   0.187  10.448  1.00  0.00      PROB O
ATOM   4917  N   VAL P  51      18.789  -1.731   9.348  1.00  0.00      PROB N
ATOM   4918  HN  VAL P  51      18.846  -2.121   8.432  1.00  0.00      PROB H
ATOM   4919  CA  VAL P  51      18.248  -2.406  10.486  1.00  0.00      PROB C
ATOM   4920  HA  VAL P  51      17.443  -1.827  10.914  1.00  0.00      PROB H
ATOM   4921  CB  VAL P  51      17.453  -3.635  10.012  1.00  0.00      PROB C
ATOM   4922  HB  VAL P  51      18.024  -4.265   9.297  1.00  0.00      PROB H
ATOM   4923  CG1 VAL P  51      17.033  -4.550  11.185  1.00  0.00      PROB C
ATOM   4924 HG11 VAL P  51      16.122  -5.162  11.012  1.00  0.00      PROB H
ATOM   4925 HG12 VAL P  51      16.772  -3.896  12.045  1.00  0.00      PROB H
ATOM   4926 HG13 VAL P  51      17.895  -5.209  11.422  1.00  0.00      PROB H
ATOM   4927  CG2 VAL P  51      16.109  -3.288   9.343  1.00  0.00      PROB C
ATOM   4928 HG21 VAL P  51      16.361  -2.654   8.466  1.00  0.00      PROB H
ATOM   4929 HG22 VAL P  51      15.493  -2.694  10.052  1.00  0.00      PROB H
ATOM   4930 HG23 VAL P  51      15.536  -4.205   9.086  1.00  0.00      PROB H
ATOM   4931  C   VAL P  51      19.316  -2.641  11.492  1.00  0.00      PROB C
ATOM   4932  O   VAL P  51      19.059  -2.627  12.727  1.00  0.00      PROB O
ATOM   4933  N   THR P  52      20.619  -2.776  11.026  1.00  0.00      PROB N
ATOM   4934  HN  THR P  52      20.823  -3.166  10.131  1.00  0.00      PROB H
ATOM   4935  CA  THR P  52      21.714  -2.796  11.948  1.00  0.00      PROB C
ATOM   4936  HA  THR P  52      21.520  -3.572  12.673  1.00  0.00      PROB H
ATOM   4937  CB  THR P  52      22.913  -3.276  11.308  1.00  0.00      PROB C
ATOM   4938  HB  THR P  52      23.248  -2.600  10.493  1.00  0.00      PROB H
ATOM   4939  OG1 THR P  52      22.752  -4.590  10.804  1.00  0.00      PROB O
ATOM   4940  HG1 THR P  52      22.126  -4.534  10.078  1.00  0.00      PROB H
ATOM   4941  CG2 THR P  52      24.129  -3.389  12.258  1.00  0.00      PROB C
ATOM   4942 HG21 THR P  52      24.014  -4.252  12.948  1.00  0.00      PROB H
ATOM   4943 HG22 THR P  52      24.413  -2.399  12.674  1.00  0.00      PROB H
ATOM   4944 HG23 THR P  52      24.974  -3.738  11.627  1.00  0.00      PROB H
ATOM   4945  C   THR P  52      21.870  -1.532  12.749  1.00  0.00      PROB C
ATOM   4946  O   THR P  52      22.039  -1.583  13.953  1.00  0.00      PROB O
ATOM   4947  N   VAL P  53      21.890  -0.348  12.148  1.00  0.00      PROB N
ATOM   4948  HN  VAL P  53      21.854  -0.236  11.158  1.00  0.00      PROB H
ATOM   4949  CA  VAL P  53      21.874   0.886  12.952  1.00  0.00      PROB C
ATOM   4950  HA  VAL P  53      22.721   0.853  13.621  1.00  0.00      PROB H
ATOM   4951  CB  VAL P  53      21.994   2.009  11.889  1.00  0.00      PROB C
ATOM   4952  HB  VAL P  53      21.383   1.751  10.998  1.00  0.00      PROB H
ATOM   4953  CG1 VAL P  53      21.675   3.442  12.382  1.00  0.00      PROB C
ATOM   4954 HG11 VAL P  53      20.594   3.578  12.601  1.00  0.00      PROB H
ATOM   4955 HG12 VAL P  53      22.002   4.195  11.634  1.00  0.00      PROB H
ATOM   4956 HG13 VAL P  53      22.225   3.693  13.314  1.00  0.00      PROB H
ATOM   4957  CG2 VAL P  53      23.502   2.037  11.634  1.00  0.00      PROB C
ATOM   4958 HG21 VAL P  53      23.905   1.036  11.370  1.00  0.00      PROB H
ATOM   4959 HG22 VAL P  53      23.933   2.327  12.616  1.00  0.00      PROB H
ATOM   4960 HG23 VAL P  53      23.750   2.748  10.817  1.00  0.00      PROB H
ATOM   4961  C   VAL P  53      20.664   0.938  13.868  1.00  0.00      PROB C
ATOM   4962  O   VAL P  53      20.967   1.141  15.078  1.00  0.00      PROB O
ATOM   4963  N   VAL P  54      19.474   0.611  13.371  1.00  0.00      PROB N
ATOM   4964  HN  VAL P  54      19.247   0.618  12.401  1.00  0.00      PROB H
ATOM   4965  CA  VAL P  54      18.445   0.365  14.349  1.00  0.00      PROB C
ATOM   4966  HA  VAL P  54      18.369   1.278  14.921  1.00  0.00      PROB H
ATOM   4967  CB  VAL P  54      17.159   0.017  13.622  1.00  0.00      PROB C
ATOM   4968  HB  VAL P  54      17.453  -0.832  12.969  1.00  0.00      PROB H
ATOM   4969  CG1 VAL P  54      16.007  -0.268  14.553  1.00  0.00      PROB C
ATOM   4970 HG11 VAL P  54      16.102  -1.022  15.363  1.00  0.00      PROB H
ATOM   4971 HG12 VAL P  54      15.149  -0.587  13.923  1.00  0.00      PROB H
ATOM   4972 HG13 VAL P  54      15.633   0.711  14.921  1.00  0.00      PROB H
ATOM   4973  CG2 VAL P  54      16.678   1.144  12.704  1.00  0.00      PROB C
ATOM   4974 HG21 VAL P  54      15.870   0.755  12.049  1.00  0.00      PROB H
ATOM   4975 HG22 VAL P  54      17.462   1.494  11.999  1.00  0.00      PROB H
ATOM   4976 HG23 VAL P  54      16.329   2.022  13.289  1.00  0.00      PROB H
ATOM   4977  C   VAL P  54      18.681  -0.644  15.571  1.00  0.00      PROB C
ATOM   4978  O   VAL P  54      18.226  -0.438  16.677  1.00  0.00      PROB O
ATOM   4979  N   THR P  55      19.338  -1.791  15.374  1.00  0.00      PROB N
ATOM   4980  HN  THR P  55      19.537  -2.005  14.421  1.00  0.00      PROB H
ATOM   4981  CA  THR P  55      19.640  -2.837  16.299  1.00  0.00      PROB C
ATOM   4982  HA  THR P  55      18.768  -3.111  16.875  1.00  0.00      PROB H
ATOM   4983  CB  THR P  55      20.279  -4.138  15.748  1.00  0.00      PROB C
ATOM   4984  HB  THR P  55      21.285  -3.927  15.326  1.00  0.00      PROB H
ATOM   4985  OG1 THR P  55      19.493  -4.582  14.686  1.00  0.00      PROB O
ATOM   4986  HG1 THR P  55      19.703  -3.920  14.024  1.00  0.00      PROB H
ATOM   4987  CG2 THR P  55      20.369  -5.113  16.920  1.00  0.00      PROB C
ATOM   4988 HG21 THR P  55      19.367  -5.317  17.354  1.00  0.00      PROB H
ATOM   4989 HG22 THR P  55      21.013  -4.768  17.756  1.00  0.00      PROB H
ATOM   4990 HG23 THR P  55      20.757  -6.074  16.519  1.00  0.00      PROB H
ATOM   4991  C   THR P  55      20.639  -2.239  17.252  1.00  0.00      PROB C
ATOM   4992  O   THR P  55      20.431  -2.384  18.454  1.00  0.00      PROB O
ATOM   4993  N   THR P  56      21.590  -1.504  16.713  1.00  0.00      PROB N
ATOM   4994  HN  THR P  56      21.691  -1.323  15.738  1.00  0.00      PROB H
ATOM   4995  CA  THR P  56      22.684  -0.956  17.501  1.00  0.00      PROB C
ATOM   4996  HA  THR P  56      23.146  -1.703  18.130  1.00  0.00      PROB H
ATOM   4997  CB  THR P  56      23.920  -0.471  16.716  1.00  0.00      PROB C
ATOM   4998  HB  THR P  56      23.723   0.375  16.024  1.00  0.00      PROB H
ATOM   4999  OG1 THR P  56      24.361  -1.512  15.822  1.00  0.00      PROB O
ATOM   5000  HG1 THR P  56      23.508  -1.852  15.541  1.00  0.00      PROB H
ATOM   5001  CG2 THR P  56      25.188  -0.142  17.572  1.00  0.00      PROB C
ATOM   5002 HG21 THR P  56      26.078   0.128  16.966  1.00  0.00      PROB H
ATOM   5003 HG22 THR P  56      25.407  -0.995  18.250  1.00  0.00      PROB H
ATOM   5004 HG23 THR P  56      24.977   0.707  18.256  1.00  0.00      PROB H
ATOM   5005  C   THR P  56      22.206   0.194  18.374  1.00  0.00      PROB C
ATOM   5006  O   THR P  56      22.618   0.255  19.506  1.00  0.00      PROB O
ATOM   5007  N   ALA P  57      21.250   0.985  17.842  1.00  0.00      PROB N
ATOM   5008  HN  ALA P  57      20.974   0.912  16.887  1.00  0.00      PROB H
ATOM   5009  CA  ALA P  57      20.749   2.082  18.614  1.00  0.00      PROB C
ATOM   5010  HA  ALA P  57      21.516   2.688  19.072  1.00  0.00      PROB H
ATOM   5011  CB  ALA P  57      19.741   2.911  17.815  1.00  0.00      PROB C
ATOM   5012  HB1 ALA P  57      19.453   3.890  18.252  1.00  0.00      PROB H
ATOM   5013  HB2 ALA P  57      18.764   2.434  17.589  1.00  0.00      PROB H
ATOM   5014  HB3 ALA P  57      20.155   3.065  16.795  1.00  0.00      PROB H
ATOM   5015  C   ALA P  57      19.983   1.623  19.783  1.00  0.00      PROB C
ATOM   5016  O   ALA P  57      20.241   2.262  20.843  1.00  0.00      PROB O
ATOM   5017  N   HSD P  58      19.135   0.598  19.756  1.00  0.00      PROB N
ATOM   5018  HN  HSD P  58      19.102   0.048  18.925  1.00  0.00      PROB H
ATOM   5019  CA  HSD P  58      18.447  -0.030  20.848  1.00  0.00      PROB C
ATOM   5020  HA  HSD P  58      17.854   0.712  21.362  1.00  0.00      PROB H
ATOM   5021  CB  HSD P  58      17.543  -1.170  20.338  1.00  0.00      PROB C
ATOM   5022  HB1 HSD P  58      18.204  -1.961  19.922  1.00  0.00      PROB H
ATOM   5023  HB2 HSD P  58      16.930  -0.771  19.501  1.00  0.00      PROB H
ATOM   5024  ND1 HSD P  58      15.432  -1.308  21.812  1.00  0.00      PROB N
ATOM   5025  HD1 HSD P  58      14.929  -0.515  21.469  1.00  0.00      PROB H
ATOM   5026  CG  HSD P  58      16.679  -1.706  21.494  1.00  0.00      PROB C
ATOM   5027  CE1 HSD P  58      14.893  -2.205  22.612  1.00  0.00      PROB C
ATOM   5028  HE1 HSD P  58      13.891  -2.180  23.039  1.00  0.00      PROB H
ATOM   5029  NE2 HSD P  58      15.718  -3.186  22.890  1.00  0.00      PROB N
ATOM   5030  CD2 HSD P  58      16.828  -2.915  22.122  1.00  0.00      PROB C
ATOM   5031  HD2 HSD P  58      17.666  -3.588  21.988  1.00  0.00      PROB H
ATOM   5032  C   HSD P  58      19.360  -0.526  21.968  1.00  0.00      PROB C
ATOM   5033  O   HSD P  58      19.123  -0.236  23.187  1.00  0.00      PROB O
ATOM   5034  N   HSD P  59      20.510  -1.202  21.570  1.00  0.00      PROB N
ATOM   5035  HN  HSD P  59      20.686  -1.387  20.606  1.00  0.00      PROB H
ATOM   5036  CA  HSD P  59      21.582  -1.659  22.491  1.00  0.00      PROB C
ATOM   5037  HA  HSD P  59      21.193  -2.323  23.249  1.00  0.00      PROB H
ATOM   5038  CB  HSD P  59      22.693  -2.452  21.793  1.00  0.00      PROB C
ATOM   5039  HB1 HSD P  59      23.408  -2.598  22.630  1.00  0.00      PROB H
ATOM   5040  HB2 HSD P  59      23.151  -2.021  20.876  1.00  0.00      PROB H
ATOM   5041  ND1 HSD P  59      21.454  -4.090  20.416  1.00  0.00      PROB N
ATOM   5042  HD1 HSD P  59      20.977  -3.496  19.768  1.00  0.00      PROB H
ATOM   5043  CG  HSD P  59      22.223  -3.791  21.520  1.00  0.00      PROB C
ATOM   5044  CE1 HSD P  59      21.080  -5.356  20.505  1.00  0.00      PROB C
ATOM   5045  HE1 HSD P  59      20.575  -5.910  19.714  1.00  0.00      PROB H
ATOM   5046  NE2 HSD P  59      21.571  -5.907  21.581  1.00  0.00      PROB N
ATOM   5047  CD2 HSD P  59      22.323  -4.940  22.201  1.00  0.00      PROB C
ATOM   5048  HD2 HSD P  59      22.666  -5.196  23.196  1.00  0.00      PROB H
ATOM   5049  C   HSD P  59      22.232  -0.501  23.224  1.00  0.00      PROB C
ATOM   5050  O   HSD P  59      22.572  -0.637  24.382  1.00  0.00      PROB O
ATOM   5051  N   THR P  60      22.467   0.671  22.536  1.00  0.00      PROB N
ATOM   5052  HN  THR P  60      22.165   0.768  21.591  1.00  0.00      PROB H
ATOM   5053  CA  THR P  60      22.989   1.782  23.349  1.00  0.00      PROB C
ATOM   5054  HA  THR P  60      23.898   1.396  23.787  1.00  0.00      PROB H
ATOM   5055  CB  THR P  60      23.449   2.927  22.404  1.00  0.00      PROB C
ATOM   5056  HB  THR P  60      22.555   3.372  21.917  1.00  0.00      PROB H
ATOM   5057  OG1 THR P  60      24.348   2.467  21.365  1.00  0.00      PROB O
ATOM   5058  HG1 THR P  60      23.854   1.971  20.708  1.00  0.00      PROB H
ATOM   5059  CG2 THR P  60      24.280   3.899  23.236  1.00  0.00      PROB C
ATOM   5060 HG21 THR P  60      23.644   4.527  23.895  1.00  0.00      PROB H
ATOM   5061 HG22 THR P  60      24.734   4.711  22.628  1.00  0.00      PROB H
[truncated: 11,511,490 more chars]
