# Supplementary material for: Conformational changes in the essential E. coli septal cell wall synthesis complex suggest an activation mechanism
Source: Nat Commun. 2023 Jul 31;14:4585. doi: 10.1038/s41467-023-39921-4 (PMC10390529; doi:10.1038/s41467-023-39921-4)
Supplement: Supplementary file 5 — Supplementary Data 2 [file 41467_2023_39921_MOESM5_ESM.zip › Supplementary Data 2/predicted-structures/Escherichia-coli/FtsQLBN_58_108.pdb]

ATOM      1  N   MET A   1      63.274 -71.070  -8.330  1.00 38.71           N  
ATOM      2  H   MET A   1      64.271 -71.102  -8.174  1.00 38.71           H  
ATOM      3  H2  MET A   1      63.082 -70.579  -9.191  1.00 38.71           H  
ATOM      4  H3  MET A   1      62.830 -70.571  -7.572  1.00 38.71           H  
ATOM      5  CA  MET A   1      62.715 -72.441  -8.386  1.00 38.71           C  
ATOM      6  HA  MET A   1      63.117 -72.986  -9.241  1.00 38.71           H  
ATOM      7  C   MET A   1      61.211 -72.288  -8.563  1.00 38.71           C  
ATOM      8  CB  MET A   1      63.051 -73.207  -7.097  1.00 38.71           C  
ATOM      9  HB2 MET A   1      62.503 -74.149  -7.090  1.00 38.71           H  
ATOM     10  HB3 MET A   1      62.722 -72.623  -6.237  1.00 38.71           H  
ATOM     11  O   MET A   1      60.589 -71.699  -7.696  1.00 38.71           O  
ATOM     12  CG  MET A   1      64.546 -73.514  -6.932  1.00 38.71           C  
ATOM     13  HG2 MET A   1      64.689 -73.886  -5.918  1.00 38.71           H  
ATOM     14  HG3 MET A   1      65.135 -72.603  -7.036  1.00 38.71           H  
ATOM     15  SD  MET A   1      65.177 -74.772  -8.067  1.00 38.71           S  
ATOM     16  CE  MET A   1      66.752 -75.162  -7.246  1.00 38.71           C  
ATOM     17  HE1 MET A   1      66.561 -75.537  -6.241  1.00 38.71           H  
ATOM     18  HE2 MET A   1      67.279 -75.927  -7.817  1.00 38.71           H  
ATOM     19  HE3 MET A   1      67.374 -74.269  -7.189  1.00 38.71           H  
ATOM     20  N   SER A   2      60.696 -72.419  -9.785  1.00 44.69           N  
ATOM     21  H   SER A   2      60.016 -71.690  -9.946  1.00 44.69           H  
ATOM     22  CA  SER A   2      60.186 -73.675 -10.369  1.00 44.69           C  
ATOM     23  HA  SER A   2      59.866 -73.450 -11.387  1.00 44.69           H  
ATOM     24  C   SER A   2      58.969 -74.209  -9.619  1.00 44.69           C  
ATOM     25  CB  SER A   2      61.236 -74.791 -10.491  1.00 44.69           C  
ATOM     26  HB2 SER A   2      62.089 -74.435 -11.068  1.00 44.69           H  
ATOM     27  HB3 SER A   2      61.569 -75.097  -9.499  1.00 44.69           H  
ATOM     28  O   SER A   2      59.129 -74.626  -8.480  1.00 44.69           O  
ATOM     29  OG  SER A   2      60.644 -75.893 -11.152  1.00 44.69           O  
ATOM     30  HG  SER A   2      61.217 -76.660 -11.082  1.00 44.69           H  
ATOM     31  N   GLN A   3      57.814 -74.240 -10.291  1.00 44.88           N  
ATOM     32  H   GLN A   3      57.741 -73.638 -11.098  1.00 44.88           H  
ATOM     33  CA  GLN A   3      56.966 -75.432 -10.379  1.00 44.88           C  
ATOM     34  HA  GLN A   3      57.611 -76.310 -10.426  1.00 44.88           H  
ATOM     35  C   GLN A   3      56.183 -75.389 -11.695  1.00 44.88           C  
ATOM     36  CB  GLN A   3      56.027 -75.626  -9.175  1.00 44.88           C  
ATOM     37  HB2 GLN A   3      55.262 -76.345  -9.471  1.00 44.88           H  
ATOM     38  HB3 GLN A   3      55.526 -74.690  -8.928  1.00 44.88           H  
ATOM     39  O   GLN A   3      55.157 -74.729 -11.829  1.00 44.88           O  
ATOM     40  CG  GLN A   3      56.781 -76.165  -7.943  1.00 44.88           C  
ATOM     41  HG2 GLN A   3      57.709 -76.647  -8.253  1.00 44.88           H  
ATOM     42  HG3 GLN A   3      57.023 -75.327  -7.290  1.00 44.88           H  
ATOM     43  CD  GLN A   3      56.043 -77.217  -7.134  1.00 44.88           C  
ATOM     44  NE2 GLN A   3      56.292 -77.296  -5.846  1.00 44.88           N  
ATOM     45 HE21 GLN A   3      55.788 -78.018  -5.352  1.00 44.88           H  
ATOM     46 HE22 GLN A   3      56.923 -76.648  -5.396  1.00 44.88           H  
ATOM     47  OE1 GLN A   3      55.285 -78.023  -7.637  1.00 44.88           O  
ATOM     48  N   ALA A   4      56.720 -76.104 -12.678  1.00 42.71           N  
ATOM     49  H   ALA A   4      57.603 -76.556 -12.490  1.00 42.71           H  
ATOM     50  CA  ALA A   4      55.949 -76.707 -13.747  1.00 42.71           C  
ATOM     51  HA  ALA A   4      55.032 -76.146 -13.927  1.00 42.71           H  
ATOM     52  C   ALA A   4      55.606 -78.127 -13.287  1.00 42.71           C  
ATOM     53  CB  ALA A   4      56.805 -76.704 -15.022  1.00 42.71           C  
ATOM     54  HB1 ALA A   4      57.025 -75.678 -15.315  1.00 42.71           H  
ATOM     55  HB2 ALA A   4      57.740 -77.239 -14.856  1.00 42.71           H  
ATOM     56  HB3 ALA A   4      56.258 -77.192 -15.829  1.00 42.71           H  
ATOM     57  O   ALA A   4      56.495 -78.970 -13.249  1.00 42.71           O  
ATOM     58  N   ALA A   5      54.355 -78.369 -12.897  1.00 45.21           N  
ATOM     59  H   ALA A   5      53.739 -77.578 -12.775  1.00 45.21           H  
ATOM     60  CA  ALA A   5      53.749 -79.699 -12.813  1.00 45.21           C  
ATOM     61  HA  ALA A   5      53.769 -80.173 -13.795  1.00 45.21           H  
ATOM     62  C   ALA A   5      52.292 -79.549 -12.366  1.00 45.21           C  
ATOM     63  CB  ALA A   5      54.497 -80.608 -11.816  1.00 45.21           C  
ATOM     64  HB1 ALA A   5      54.655 -80.083 -10.874  1.00 45.21           H  
ATOM     65  HB2 ALA A   5      55.459 -80.926 -12.220  1.00 45.21           H  
ATOM     66  HB3 ALA A   5      53.908 -81.504 -11.622  1.00 45.21           H  
ATOM     67  O   ALA A   5      52.036 -79.516 -11.174  1.00 45.21           O  
ATOM     68  N   LEU A   6      51.361 -79.428 -13.316  1.00 47.61           N  
ATOM     69  H   LEU A   6      51.686 -79.268 -14.259  1.00 47.61           H  
ATOM     70  CA  LEU A   6      49.942 -79.790 -13.171  1.00 47.61           C  
ATOM     71  HA  LEU A   6      49.870 -80.843 -12.900  1.00 47.61           H  
ATOM     72  C   LEU A   6      49.263 -79.619 -14.539  1.00 47.61           C  
ATOM     73  CB  LEU A   6      49.229 -78.957 -12.075  1.00 47.61           C  
ATOM     74  HB2 LEU A   6      48.226 -78.689 -12.407  1.00 47.61           H  
ATOM     75  HB3 LEU A   6      49.774 -78.023 -11.939  1.00 47.61           H  
ATOM     76  O   LEU A   6      48.722 -78.569 -14.863  1.00 47.61           O  
ATOM     77  CG  LEU A   6      49.074 -79.672 -10.710  1.00 47.61           C  
ATOM     78  HG  LEU A   6      49.975 -80.215 -10.427  1.00 47.61           H  
ATOM     79  CD1 LEU A   6      48.785 -78.635  -9.626  1.00 47.61           C  
ATOM     80 HD11 LEU A   6      48.670 -79.134  -8.664  1.00 47.61           H  
ATOM     81 HD12 LEU A   6      49.623 -77.941  -9.557  1.00 47.61           H  
ATOM     82 HD13 LEU A   6      47.873 -78.087  -9.863  1.00 47.61           H  
ATOM     83  CD2 LEU A   6      47.957 -80.712 -10.719  1.00 47.61           C  
ATOM     84 HD21 LEU A   6      47.004 -80.239 -10.956  1.00 47.61           H  
ATOM     85 HD22 LEU A   6      48.161 -81.479 -11.466  1.00 47.61           H  
ATOM     86 HD23 LEU A   6      47.888 -81.187  -9.740  1.00 47.61           H  
ATOM     87  N   ASN A   7      49.373 -80.633 -15.394  1.00 43.90           N  
ATOM     88  H   ASN A   7      50.202 -81.194 -15.263  1.00 43.90           H  
ATOM     89  CA  ASN A   7      48.209 -81.462 -15.710  1.00 43.90           C  
ATOM     90  HA  ASN A   7      47.986 -82.026 -14.804  1.00 43.90           H  
ATOM     91  C   ASN A   7      48.556 -82.523 -16.754  1.00 43.90           C  
ATOM     92  CB  ASN A   7      46.936 -80.672 -16.083  1.00 43.90           C  
ATOM     93  HB2 ASN A   7      47.185 -79.700 -16.509  1.00 43.90           H  
ATOM     94  HB3 ASN A   7      46.380 -81.224 -16.841  1.00 43.90           H  
ATOM     95  O   ASN A   7      48.609 -82.309 -17.961  1.00 43.90           O  
ATOM     96  CG  ASN A   7      45.994 -80.510 -14.894  1.00 43.90           C  
ATOM     97  ND2 ASN A   7      44.920 -79.779 -15.054  1.00 43.90           N  
ATOM     98 HD21 ASN A   7      44.308 -79.712 -14.253  1.00 43.90           H  
ATOM     99 HD22 ASN A   7      44.740 -79.314 -15.933  1.00 43.90           H  
ATOM    100  OD1 ASN A   7      46.182 -81.057 -13.819  1.00 43.90           O  
ATOM    101  N   THR A   8      48.787 -83.702 -16.197  1.00 39.42           N  
ATOM    102  H   THR A   8      48.760 -83.723 -15.187  1.00 39.42           H  
ATOM    103  CA  THR A   8      48.660 -85.027 -16.781  1.00 39.42           C  
ATOM    104  HA  THR A   8      49.287 -85.118 -17.668  1.00 39.42           H  
ATOM    105  C   THR A   8      47.203 -85.362 -17.120  1.00 39.42           C  
ATOM    106  CB  THR A   8      49.100 -86.028 -15.696  1.00 39.42           C  
ATOM    107  HB  THR A   8      48.787 -87.034 -15.976  1.00 39.42           H  
ATOM    108  O   THR A   8      46.320 -85.038 -16.336  1.00 39.42           O  
ATOM    109  CG2 THR A   8      50.613 -86.027 -15.487  1.00 39.42           C  
ATOM    110 HG21 THR A   8      50.872 -86.759 -14.722  1.00 39.42           H  
ATOM    111 HG22 THR A   8      50.951 -85.043 -15.162  1.00 39.42           H  
ATOM    112 HG23 THR A   8      51.116 -86.293 -16.417  1.00 39.42           H  
ATOM    113  OG1 THR A   8      48.523 -85.677 -14.451  1.00 39.42           O  
ATOM    114  HG1 THR A   8      47.572 -85.621 -14.566  1.00 39.42           H  
ATOM    115  N   ARG A   9      47.017 -86.152 -18.189  1.00 37.19           N  
ATOM    116  H   ARG A   9      47.798 -86.207 -18.827  1.00 37.19           H  
ATOM    117  CA  ARG A   9      45.952 -87.161 -18.385  1.00 37.19           C  
ATOM    118  HA  ARG A   9      46.051 -87.557 -19.396  1.00 37.19           H  
ATOM    119  C   ARG A   9      44.484 -86.703 -18.286  1.00 37.19           C  
ATOM    120  CB  ARG A   9      46.187 -88.340 -17.415  1.00 37.19           C  
ATOM    121  HB2 ARG A   9      46.503 -87.966 -16.441  1.00 37.19           H  
ATOM    122  HB3 ARG A   9      45.243 -88.863 -17.264  1.00 37.19           H  
ATOM    123  O   ARG A   9      43.927 -86.614 -17.204  1.00 37.19           O  
ATOM    124  CG  ARG A   9      47.185 -89.378 -17.937  1.00 37.19           C  
ATOM    125  HG2 ARG A   9      46.763 -89.845 -18.827  1.00 37.19           H  
ATOM    126  HG3 ARG A   9      48.129 -88.900 -18.199  1.00 37.19           H  
ATOM    127  CD  ARG A   9      47.431 -90.443 -16.859  1.00 37.19           C  
ATOM    128  HD2 ARG A   9      46.492 -90.643 -16.342  1.00 37.19           H  
ATOM    129  HD3 ARG A   9      48.139 -90.044 -16.132  1.00 37.19           H  
ATOM    130  NE  ARG A   9      47.906 -91.713 -17.443  1.00 37.19           N  
ATOM    131  HE  ARG A   9      47.449 -92.001 -18.296  1.00 37.19           H  
ATOM    132  NH1 ARG A   9      49.388 -92.340 -15.797  1.00 37.19           N  
ATOM    133 HH11 ARG A   9      49.186 -91.485 -15.299  1.00 37.19           H  
ATOM    134 HH12 ARG A   9      50.004 -93.032 -15.396  1.00 37.19           H  
ATOM    135  NH2 ARG A   9      48.974 -93.718 -17.502  1.00 37.19           N  
ATOM    136 HH21 ARG A   9      49.598 -94.397 -17.090  1.00 37.19           H  
ATOM    137 HH22 ARG A   9      48.471 -93.958 -18.344  1.00 37.19           H  
ATOM    138  CZ  ARG A   9      48.753 -92.577 -16.912  1.00 37.19           C  
ATOM    139  N   ASN A  10      43.833 -86.631 -19.448  1.00 39.29           N  
ATOM    140  H   ASN A  10      44.380 -86.365 -20.254  1.00 39.29           H  
ATOM    141  CA  ASN A  10      42.725 -87.537 -19.771  1.00 39.29           C  
ATOM    142  HA  ASN A  10      42.964 -88.524 -19.374  1.00 39.29           H  
ATOM    143  C   ASN A  10      42.638 -87.707 -21.293  1.00 39.29           C  
ATOM    144  CB  ASN A  10      41.390 -87.085 -19.142  1.00 39.29           C  
ATOM    145  HB2 ASN A  10      40.572 -87.324 -19.821  1.00 39.29           H  
ATOM    146  HB3 ASN A  10      41.394 -86.007 -18.982  1.00 39.29           H  
ATOM    147  O   ASN A  10      42.240 -86.807 -22.026  1.00 39.29           O  
ATOM    148  CG  ASN A  10      41.087 -87.791 -17.825  1.00 39.29           C  
ATOM    149  ND2 ASN A  10      39.999 -87.442 -17.184  1.00 39.29           N  
ATOM    150 HD21 ASN A  10      39.763 -88.021 -16.391  1.00 39.29           H  
ATOM    151 HD22 ASN A  10      39.336 -86.809 -17.608  1.00 39.29           H  
ATOM    152  OD1 ASN A  10      41.791 -88.682 -17.374  1.00 39.29           O  
ATOM    153  N   SER A  11      43.083 -88.878 -21.740  1.00 37.35           N  
ATOM    154  H   SER A  11      43.385 -89.547 -21.046  1.00 37.35           H  
ATOM    155  CA  SER A  11      42.752 -89.466 -23.029  1.00 37.35           C  
ATOM    156  HA  SER A  11      42.466 -88.702 -23.751  1.00 37.35           H  
ATOM    157  C   SER A  11      41.572 -90.396 -22.774  1.00 37.35           C  
ATOM    158  CB  SER A  11      43.942 -90.277 -23.568  1.00 37.35           C  
ATOM    159  HB2 SER A  11      44.231 -91.033 -22.838  1.00 37.35           H  
ATOM    160  HB3 SER A  11      43.645 -90.781 -24.488  1.00 37.35           H  
ATOM    161  O   SER A  11      41.774 -91.473 -22.224  1.00 37.35           O  
ATOM    162  OG  SER A  11      45.055 -89.442 -23.830  1.00 37.35           O  
ATOM    163  HG  SER A  11      44.818 -88.863 -24.558  1.00 37.35           H  
ATOM    164  N   GLU A  12      40.370 -89.972 -23.147  1.00 38.93           N  
ATOM    165  H   GLU A  12      40.260 -89.036 -23.508  1.00 38.93           H  
ATOM    166  CA  GLU A  12      39.225 -90.856 -23.365  1.00 38.93           C  
ATOM    167  HA  GLU A  12      39.587 -91.876 -23.496  1.00 38.93           H  
ATOM    168  C   GLU A  12      38.562 -90.436 -24.678  1.00 38.93           C  
ATOM    169  CB  GLU A  12      38.237 -90.875 -22.187  1.00 38.93           C  
ATOM    170  HB2 GLU A  12      37.317 -91.357 -22.519  1.00 38.93           H  
ATOM    171  HB3 GLU A  12      38.010 -89.853 -21.882  1.00 38.93           H  
ATOM    172  O   GLU A  12      38.386 -89.254 -24.978  1.00 38.93           O  
ATOM    173  CG  GLU A  12      38.800 -91.674 -20.997  1.00 38.93           C  
ATOM    174  HG2 GLU A  12      39.686 -91.162 -20.622  1.00 38.93           H  
ATOM    175  HG3 GLU A  12      39.101 -92.659 -21.353  1.00 38.93           H  
ATOM    176  CD  GLU A  12      37.817 -91.844 -19.829  1.00 38.93           C  
ATOM    177  OE1 GLU A  12      38.145 -92.647 -18.925  1.00 38.93           O  
ATOM    178  OE2 GLU A  12      36.775 -91.152 -19.813  1.00 38.93           O  
ATOM    179  N   GLU A  13      38.302 -91.436 -25.505  1.00 37.52           N  
ATOM    180  H   GLU A  13      38.447 -92.375 -25.164  1.00 37.52           H  
ATOM    181  CA  GLU A  13      37.767 -91.342 -26.853  1.00 37.52           C  
ATOM    182  HA  GLU A  13      38.335 -90.614 -27.431  1.00 37.52           H  
ATOM    183  C   GLU A  13      36.295 -90.895 -26.812  1.00 37.52           C  
ATOM    184  CB  GLU A  13      37.920 -92.736 -27.498  1.00 37.52           C  
ATOM    185  HB2 GLU A  13      37.439 -92.727 -28.476  1.00 37.52           H  
ATOM    186  HB3 GLU A  13      37.403 -93.459 -26.867  1.00 37.52           H  
ATOM    187  O   GLU A  13      35.385 -91.717 -26.728  1.00 37.52           O  
ATOM    188  CG  GLU A  13      39.387 -93.176 -27.682  1.00 37.52           C  
ATOM    189  HG2 GLU A  13      39.933 -93.031 -26.750  1.00 37.52           H  
ATOM    190  HG3 GLU A  13      39.845 -92.532 -28.433  1.00 37.52           H  
ATOM    191  CD  GLU A  13      39.539 -94.653 -28.090  1.00 37.52           C  
ATOM    192  OE1 GLU A  13      40.543 -94.953 -28.775  1.00 37.52           O  
ATOM    193  OE2 GLU A  13      38.684 -95.476 -27.693  1.00 37.52           O  
ATOM    194  N   GLU A  14      36.024 -89.589 -26.893  1.00 39.81           N  
ATOM    195  H   GLU A  14      36.773 -88.923 -26.771  1.00 39.81           H  
ATOM    196  CA  GLU A  14      34.667 -89.115 -27.173  1.00 39.81           C  
ATOM    197  HA  GLU A  14      33.965 -89.774 -26.662  1.00 39.81           H  
ATOM    198  C   GLU A  14      34.380 -89.226 -28.671  1.00 39.81           C  
ATOM    199  CB  GLU A  14      34.377 -87.703 -26.641  1.00 39.81           C  
ATOM    200  HB2 GLU A  14      33.472 -87.353 -27.139  1.00 39.81           H  
ATOM    201  HB3 GLU A  14      35.195 -87.029 -26.894  1.00 39.81           H  
ATOM    202  O   GLU A  14      34.914 -88.488 -29.505  1.00 39.81           O  
ATOM    203  CG  GLU A  14      34.122 -87.691 -25.122  1.00 39.81           C  
ATOM    204  HG2 GLU A  14      33.484 -88.538 -24.871  1.00 39.81           H  
ATOM    205  HG3 GLU A  14      35.073 -87.819 -24.605  1.00 39.81           H  
ATOM    206  CD  GLU A  14      33.428 -86.406 -24.626  1.00 39.81           C  
ATOM    207  OE1 GLU A  14      32.963 -86.407 -23.465  1.00 39.81           O  
ATOM    208  OE2 GLU A  14      33.321 -85.427 -25.406  1.00 39.81           O  
ATOM    209  N   VAL A  15      33.482 -90.160 -28.994  1.00 42.24           N  
ATOM    210  H   VAL A  15      33.240 -90.808 -28.258  1.00 42.24           H  
ATOM    211  CA  VAL A  15      32.644 -90.157 -30.194  1.00 42.24           C  
ATOM    212  HA  VAL A  15      33.173 -90.655 -31.006  1.00 42.24           H  
ATOM    213  C   VAL A  15      32.354 -88.711 -30.571  1.00 42.24           C  
ATOM    214  CB  VAL A  15      31.327 -90.907 -29.898  1.00 42.24           C  
ATOM    215  HB  VAL A  15      30.855 -90.473 -29.017  1.00 42.24           H  
ATOM    216  O   VAL A  15      31.676 -87.989 -29.837  1.00 42.24           O  
ATOM    217  CG1 VAL A  15      30.321 -90.838 -31.057  1.00 42.24           C  
ATOM    218 HG11 VAL A  15      30.772 -91.233 -31.967  1.00 42.24           H  
ATOM    219 HG12 VAL A  15      30.004 -89.808 -31.222  1.00 42.24           H  
ATOM    220 HG13 VAL A  15      29.439 -91.428 -30.809  1.00 42.24           H  
ATOM    221  CG2 VAL A  15      31.611 -92.387 -29.609  1.00 42.24           C  
ATOM    222 HG21 VAL A  15      32.106 -92.852 -30.462  1.00 42.24           H  
ATOM    223 HG22 VAL A  15      32.250 -92.491 -28.732  1.00 42.24           H  
ATOM    224 HG23 VAL A  15      30.678 -92.912 -29.405  1.00 42.24           H  
ATOM    225  N   SER A  16      32.883 -88.288 -31.718  1.00 41.49           N  
ATOM    226  H   SER A  16      33.499 -88.920 -32.208  1.00 41.49           H  
ATOM    227  CA  SER A  16      32.619 -86.981 -32.303  1.00 41.49           C  
ATOM    228  HA  SER A  16      32.793 -86.226 -31.536  1.00 41.49           H  
ATOM    229  C   SER A  16      31.146 -86.910 -32.698  1.00 41.49           C  
ATOM    230  CB  SER A  16      33.580 -86.682 -33.463  1.00 41.49           C  
ATOM    231  HB2 SER A  16      34.586 -86.552 -33.064  1.00 41.49           H  
ATOM    232  HB3 SER A  16      33.277 -85.750 -33.940  1.00 41.49           H  
ATOM    233  O   SER A  16      30.758 -87.031 -33.859  1.00 41.49           O  
ATOM    234  OG  SER A  16      33.601 -87.715 -34.432  1.00 41.49           O  
ATOM    235  HG  SER A  16      34.305 -88.330 -34.215  1.00 41.49           H  
ATOM    236  N   SER A  17      30.281 -86.705 -31.704  1.00 45.38           N  
ATOM    237  H   SER A  17      30.634 -86.761 -30.759  1.00 45.38           H  
ATOM    238  CA  SER A  17      28.963 -86.166 -31.948  1.00 45.38           C  
ATOM    239  HA  SER A  17      28.444 -86.832 -32.638  1.00 45.38           H  
ATOM    240  C   SER A  17      29.232 -84.838 -32.637  1.00 45.38           C  
ATOM    241  CB  SER A  17      28.105 -86.070 -30.675  1.00 45.38           C  
ATOM    242  HB2 SER A  17      28.090 -87.040 -30.178  1.00 45.38           H  
ATOM    243  HB3 SER A  17      27.085 -85.827 -30.970  1.00 45.38           H  
ATOM    244  O   SER A  17      29.779 -83.893 -32.065  1.00 45.38           O  
ATOM    245  OG  SER A  17      28.542 -85.084 -29.761  1.00 45.38           O  
ATOM    246  HG  SER A  17      29.312 -85.416 -29.294  1.00 45.38           H  
ATOM    247  N   ARG A  18      28.967 -84.803 -33.943  1.00 49.78           N  
ATOM    248  H   ARG A  18      28.763 -85.688 -34.386  1.00 49.78           H  
ATOM    249  CA  ARG A  18      28.899 -83.583 -34.732  1.00 49.78           C  
ATOM    250  HA  ARG A  18      29.864 -83.077 -34.708  1.00 49.78           H  
ATOM    251  C   ARG A  18      27.852 -82.733 -34.032  1.00 49.78           C  
ATOM    252  CB  ARG A  18      28.536 -83.980 -36.171  1.00 49.78           C  
ATOM    253  HB2 ARG A  18      29.288 -84.687 -36.523  1.00 49.78           H  
ATOM    254  HB3 ARG A  18      27.573 -84.491 -36.174  1.00 49.78           H  
ATOM    255  O   ARG A  18      26.663 -82.887 -34.296  1.00 49.78           O  
ATOM    256  CG  ARG A  18      28.484 -82.803 -37.153  1.00 49.78           C  
ATOM    257  HG2 ARG A  18      29.454 -82.306 -37.173  1.00 49.78           H  
ATOM    258  HG3 ARG A  18      27.716 -82.093 -36.847  1.00 49.78           H  
ATOM    259  CD  ARG A  18      28.155 -83.353 -38.547  1.00 49.78           C  
ATOM    260  HD2 ARG A  18      27.164 -83.806 -38.519  1.00 49.78           H  
ATOM    261  HD3 ARG A  18      28.884 -84.126 -38.791  1.00 49.78           H  
ATOM    262  NE  ARG A  18      28.191 -82.308 -39.589  1.00 49.78           N  
ATOM    263  HE  ARG A  18      28.323 -81.356 -39.281  1.00 49.78           H  
ATOM    264  NH1 ARG A  18      27.930 -83.711 -41.390  1.00 49.78           N  
ATOM    265 HH11 ARG A  18      27.871 -83.860 -42.388  1.00 49.78           H  
ATOM    266 HH12 ARG A  18      27.884 -84.502 -40.764  1.00 49.78           H  
ATOM    267  NH2 ARG A  18      28.163 -81.521 -41.730  1.00 49.78           N  
ATOM    268 HH21 ARG A  18      28.302 -80.577 -41.399  1.00 49.78           H  
ATOM    269 HH22 ARG A  18      28.095 -81.695 -42.723  1.00 49.78           H  
ATOM    270  CZ  ARG A  18      28.094 -82.517 -40.892  1.00 49.78           C  
ATOM    271  N   ARG A  19      28.288 -81.933 -33.052  1.00 51.59           N  
ATOM    272  H   ARG A  19      29.241 -82.085 -32.754  1.00 51.59           H  
ATOM    273  CA  ARG A  19      27.411 -81.147 -32.196  1.00 51.59           C  
ATOM    274  HA  ARG A  19      26.726 -81.833 -31.696  1.00 51.59           H  
ATOM    275  C   ARG A  19      26.638 -80.257 -33.139  1.00 51.59           C  
ATOM    276  CB  ARG A  19      28.216 -80.381 -31.132  1.00 51.59           C  
ATOM    277  HB2 ARG A  19      28.870 -81.085 -30.618  1.00 51.59           H  
ATOM    278  HB3 ARG A  19      28.829 -79.610 -31.600  1.00 51.59           H  
ATOM    279  O   ARG A  19      27.210 -79.359 -33.754  1.00 51.59           O  
ATOM    280  CG  ARG A  19      27.258 -79.755 -30.106  1.00 51.59           C  
ATOM    281  HG2 ARG A  19      26.655 -78.981 -30.582  1.00 51.59           H  
ATOM    282  HG3 ARG A  19      26.587 -80.534 -29.745  1.00 51.59           H  
ATOM    283  CD  ARG A  19      27.977 -79.170 -28.889  1.00 51.59           C  
ATOM    284  HD2 ARG A  19      27.234 -79.010 -28.108  1.00 51.59           H  
ATOM    285  HD3 ARG A  19      28.698 -79.902 -28.526  1.00 51.59           H  
ATOM    286  NE  ARG A  19      28.645 -77.893 -29.187  1.00 51.59           N  
ATOM    287  HE  ARG A  19      28.617 -77.577 -30.146  1.00 51.59           H  
ATOM    288  NH1 ARG A  19      29.548 -77.623 -27.092  1.00 51.59           N  
ATOM    289 HH11 ARG A  19      30.290 -77.270 -26.506  1.00 51.59           H  
ATOM    290 HH12 ARG A  19      29.068 -78.459 -26.789  1.00 51.59           H  
ATOM    291  NH2 ARG A  19      30.193 -76.299 -28.777  1.00 51.59           N  
ATOM    292 HH21 ARG A  19      30.968 -75.999 -28.203  1.00 51.59           H  
ATOM    293 HH22 ARG A  19      30.212 -76.103 -29.768  1.00 51.59           H  
ATOM    294  CZ  ARG A  19      29.446 -77.273 -28.347  1.00 51.59           C  
ATOM    295  N   ASN A  20      25.372 -80.601 -33.337  1.00 56.94           N  
ATOM    296  H   ASN A  20      25.043 -81.451 -32.902  1.00 56.94           H  
ATOM    297  CA  ASN A  20      24.512 -79.944 -34.292  1.00 56.94           C  
ATOM    298  HA  ASN A  20      24.984 -79.968 -35.275  1.00 56.94           H  
ATOM    299  C   ASN A  20      24.379 -78.488 -33.835  1.00 56.94           C  
ATOM    300  CB  ASN A  20      23.182 -80.720 -34.361  1.00 56.94           C  
ATOM    301  HB2 ASN A  20      23.386 -81.771 -34.565  1.00 56.94           H  
ATOM    302  HB3 ASN A  20      22.662 -80.649 -33.406  1.00 56.94           H  
ATOM    303  O   ASN A  20      23.592 -78.179 -32.943  1.00 56.94           O  
ATOM    304  CG  ASN A  20      22.261 -80.214 -35.456  1.00 56.94           C  
ATOM    305  ND2 ASN A  20      21.037 -80.682 -35.497  1.00 56.94           N  
ATOM    306 HD21 ASN A  20      20.724 -81.384 -34.841  1.00 56.94           H  
ATOM    307 HD22 ASN A  20      20.450 -80.361 -36.253  1.00 56.94           H  
ATOM    308  OD1 ASN A  20      22.633 -79.389 -36.274  1.00 56.94           O  
ATOM    309  N   ASN A  21      25.188 -77.591 -34.408  1.00 61.28           N  
ATOM    310  H   ASN A  21      25.936 -77.942 -34.989  1.00 61.28           H  
ATOM    311  CA  ASN A  21      25.152 -76.161 -34.103  1.00 61.28           C  
ATOM    312  HA  ASN A  21      25.314 -76.030 -33.033  1.00 61.28           H  
ATOM    313  C   ASN A  21      23.763 -75.554 -34.391  1.00 61.28           C  
ATOM    314  CB  ASN A  21      26.275 -75.431 -34.873  1.00 61.28           C  
ATOM    315  HB2 ASN A  21      26.380 -75.857 -35.870  1.00 61.28           H  
ATOM    316  HB3 ASN A  21      25.993 -74.385 -34.995  1.00 61.28           H  
ATOM    317  O   ASN A  21      23.507 -74.429 -33.967  1.00 61.28           O  
ATOM    318  CG  ASN A  21      27.634 -75.426 -34.180  1.00 61.28           C  
ATOM    319  ND2 ASN A  21      28.643 -74.928 -34.856  1.00 61.28           N  
ATOM    320 HD21 ASN A  21      28.514 -74.584 -35.797  1.00 61.28           H  
ATOM    321 HD22 ASN A  21      29.550 -74.940 -34.412  1.00 61.28           H  
ATOM    322  OD1 ASN A  21      27.807 -75.807 -33.030  1.00 61.28           O  
ATOM    323  N   GLY A  22      22.853 -76.299 -35.036  1.00 71.35           N  
ATOM    324  H   GLY A  22      23.131 -77.208 -35.376  1.00 71.35           H  
ATOM    325  CA  GLY A  22      21.456 -75.928 -35.232  1.00 71.35           C  
ATOM    326  HA2 GLY A  22      20.941 -76.754 -35.722  1.00 71.35           H  
ATOM    327  HA3 GLY A  22      21.404 -75.058 -35.887  1.00 71.35           H  
ATOM    328  C   GLY A  22      20.703 -75.603 -33.939  1.00 71.35           C  
ATOM    329  O   GLY A  22      19.957 -74.632 -33.933  1.00 71.35           O  
ATOM    330  N   THR A  23      20.930 -76.312 -32.822  1.00 78.67           N  
ATOM    331  H   THR A  23      21.598 -77.070 -32.831  1.00 78.67           H  
ATOM    332  CA  THR A  23      20.211 -76.011 -31.561  1.00 78.67           C  
ATOM    333  HA  THR A  23      19.153 -75.879 -31.789  1.00 78.67           H  
ATOM    334  C   THR A  23      20.681 -74.708 -30.915  1.00 78.67           C  
ATOM    335  CB  THR A  23      20.313 -77.138 -30.526  1.00 78.67           C  
ATOM    336  HB  THR A  23      19.771 -76.843 -29.628  1.00 78.67           H  
ATOM    337  O   THR A  23      19.871 -73.970 -30.363  1.00 78.67           O  
ATOM    338  CG2 THR A  23      19.727 -78.453 -31.035  1.00 78.67           C  
ATOM    339 HG21 THR A  23      20.305 -78.827 -31.880  1.00 78.67           H  
ATOM    340 HG22 THR A  23      18.694 -78.296 -31.348  1.00 78.67           H  
ATOM    341 HG23 THR A  23      19.737 -79.195 -30.236  1.00 78.67           H  
ATOM    342  OG1 THR A  23      21.661 -77.377 -30.189  1.00 78.67           O  
ATOM    343  HG1 THR A  23      21.664 -78.139 -29.605  1.00 78.67           H  
ATOM    344  N   ARG A  24      21.974 -74.373 -31.031  1.00 82.73           N  
ATOM    345  H   ARG A  24      22.573 -75.029 -31.511  1.00 82.73           H  
ATOM    346  CA  ARG A  24      22.521 -73.084 -30.570  1.00 82.73           C  
ATOM    347  HA  ARG A  24      22.185 -72.891 -29.552  1.00 82.73           H  
ATOM    348  C   ARG A  24      22.003 -71.922 -31.409  1.00 82.73           C  
ATOM    349  CB  ARG A  24      24.051 -73.103 -30.614  1.00 82.73           C  
ATOM    350  HB2 ARG A  24      24.383 -73.421 -31.602  1.00 82.73           H  
ATOM    351  HB3 ARG A  24      24.416 -72.090 -30.441  1.00 82.73           H  
ATOM    352  O   ARG A  24      21.628 -70.900 -30.850  1.00 82.73           O  
ATOM    353  CG  ARG A  24      24.643 -74.021 -29.544  1.00 82.73           C  
ATOM    354  HG2 ARG A  24      24.365 -73.644 -28.560  1.00 82.73           H  
ATOM    355  HG3 ARG A  24      24.265 -75.037 -29.660  1.00 82.73           H  
ATOM    356  CD  ARG A  24      26.164 -74.023 -29.691  1.00 82.73           C  
ATOM    357  HD2 ARG A  24      26.498 -72.988 -29.766  1.00 82.73           H  
ATOM    358  HD3 ARG A  24      26.435 -74.548 -30.607  1.00 82.73           H  
ATOM    359  NE  ARG A  24      26.797 -74.667 -28.532  1.00 82.73           N  
ATOM    360  HE  ARG A  24      26.200 -75.241 -27.953  1.00 82.73           H  
ATOM    361  NH1 ARG A  24      28.837 -73.654 -28.765  1.00 82.73           N  
ATOM    362 HH11 ARG A  24      29.696 -73.321 -28.351  1.00 82.73           H  
ATOM    363 HH12 ARG A  24      28.538 -73.290 -29.658  1.00 82.73           H  
ATOM    364  NH2 ARG A  24      28.352 -74.791 -26.891  1.00 82.73           N  
ATOM    365 HH21 ARG A  24      27.687 -75.276 -26.305  1.00 82.73           H  
ATOM    366 HH22 ARG A  24      29.193 -74.430 -26.464  1.00 82.73           H  
ATOM    367  CZ  ARG A  24      27.994 -74.375 -28.073  1.00 82.73           C  
ATOM    368  N   LEU A  25      21.960 -72.093 -32.731  1.00 89.20           N  
ATOM    369  H   LEU A  25      22.304 -72.962 -33.111  1.00 89.20           H  
ATOM    370  CA  LEU A  25      21.405 -71.104 -33.658  1.00 89.20           C  
ATOM    371  HA  LEU A  25      21.882 -70.145 -33.458  1.00 89.20           H  
ATOM    372  C   LEU A  25      19.902 -70.900 -33.417  1.00 89.20           C  
ATOM    373  CB  LEU A  25      21.722 -71.544 -35.104  1.00 89.20           C  
ATOM    374  HB2 LEU A  25      20.800 -71.753 -35.646  1.00 89.20           H  
ATOM    375  HB3 LEU A  25      22.281 -72.480 -35.082  1.00 89.20           H  
ATOM    376  O   LEU A  25      19.463 -69.760 -33.313  1.00 89.20           O  
ATOM    377  CG  LEU A  25      22.551 -70.502 -35.879  1.00 89.20           C  
ATOM    378  HG  LEU A  25      23.211 -69.971 -35.194  1.00 89.20           H  
ATOM    379  CD1 LEU A  25      23.431 -71.194 -36.920  1.00 89.20           C  
ATOM    380 HD11 LEU A  25      24.122 -71.877 -36.426  1.00 89.20           H  
ATOM    381 HD12 LEU A  25      24.006 -70.446 -37.465  1.00 89.20           H  
ATOM    382 HD13 LEU A  25      22.810 -71.748 -37.624  1.00 89.20           H  
ATOM    383  CD2 LEU A  25      21.643 -69.496 -36.586  1.00 89.20           C  
ATOM    384 HD21 LEU A  25      22.248 -68.746 -37.095  1.00 89.20           H  
ATOM    385 HD22 LEU A  25      21.010 -68.994 -35.855  1.00 89.20           H  
ATOM    386 HD23 LEU A  25      21.011 -70.000 -37.317  1.00 89.20           H  
ATOM    387  N   ALA A  26      19.141 -71.984 -33.229  1.00 90.73           N  
ATOM    388  H   ALA A  26      19.545 -72.897 -33.381  1.00 90.73           H  
ATOM    389  CA  ALA A  26      17.734 -71.926 -32.833  1.00 90.73           C  
ATOM    390  HA  ALA A  26      17.184 -71.345 -33.574  1.00 90.73           H  
ATOM    391  C   ALA A  26      17.549 -71.230 -31.475  1.00 90.73           C  
ATOM    392  CB  ALA A  26      17.163 -73.349 -32.815  1.00 90.73           C  
ATOM    393  HB1 ALA A  26      17.269 -73.804 -33.800  1.00 90.73           H  
ATOM    394  HB2 ALA A  26      17.684 -73.957 -32.075  1.00 90.73           H  
ATOM    395  HB3 ALA A  26      16.104 -73.311 -32.559  1.00 90.73           H  
ATOM    396  O   ALA A  26      16.652 -70.406 -31.334  1.00 90.73           O  
ATOM    397  N   GLY A  27      18.430 -71.493 -30.503  1.00 92.15           N  
ATOM    398  H   GLY A  27      19.095 -72.239 -30.649  1.00 92.15           H  
ATOM    399  CA  GLY A  27      18.436 -70.814 -29.205  1.00 92.15           C  
ATOM    400  HA2 GLY A  27      17.470 -70.955 -28.720  1.00 92.15           H  
ATOM    401  HA3 GLY A  27      19.209 -71.260 -28.578  1.00 92.15           H  
ATOM    402  C   GLY A  27      18.713 -69.311 -29.308  1.00 92.15           C  
ATOM    403  O   GLY A  27      18.012 -68.527 -28.676  1.00 92.15           O  
ATOM    404  N   ILE A  28      19.679 -68.891 -30.136  1.00 93.07           N  
ATOM    405  H   ILE A  28      20.236 -69.589 -30.609  1.00 93.07           H  
ATOM    406  CA  ILE A  28      19.968 -67.469 -30.395  1.00 93.07           C  
ATOM    407  HA  ILE A  28      20.075 -66.957 -29.438  1.00 93.07           H  
ATOM    408  C   ILE A  28      18.792 -66.802 -31.116  1.00 93.07           C  
ATOM    409  CB  ILE A  28      21.291 -67.295 -31.182  1.00 93.07           C  
ATOM    410  HB  ILE A  28      21.252 -67.936 -32.063  1.00 93.07           H  
ATOM    411  O   ILE A  28      18.391 -65.714 -30.724  1.00 93.07           O  
ATOM    412  CG1 ILE A  28      22.499 -67.713 -30.311  1.00 93.07           C  
ATOM    413 HG12 ILE A  28      22.283 -68.656 -29.809  1.00 93.07           H  
ATOM    414 HG13 ILE A  28      22.663 -66.965 -29.536  1.00 93.07           H  
ATOM    415  CG2 ILE A  28      21.481 -65.837 -31.651  1.00 93.07           C  
ATOM    416 HG21 ILE A  28      22.432 -65.713 -32.167  1.00 93.07           H  
ATOM    417 HG22 ILE A  28      20.699 -65.555 -32.357  1.00 93.07           H  
ATOM    418 HG23 ILE A  28      21.445 -65.159 -30.798  1.00 93.07           H  
ATOM    419  CD1 ILE A  28      23.798 -67.903 -31.107  1.00 93.07           C  
ATOM    420 HD11 ILE A  28      23.634 -68.607 -31.923  1.00 93.07           H  
ATOM    421 HD12 ILE A  28      24.567 -68.302 -30.446  1.00 93.07           H  
ATOM    422 HD13 ILE A  28      24.150 -66.952 -31.509  1.00 93.07           H  
ATOM    423  N   LEU A  29      18.208 -67.441 -32.134  1.00 94.07           N  
ATOM    424  H   LEU A  29      18.586 -68.330 -32.428  1.00 94.07           H  
ATOM    425  CA  LEU A  29      17.040 -66.910 -32.848  1.00 94.07           C  
ATOM    426  HA  LEU A  29      17.264 -65.901 -33.196  1.00 94.07           H  
ATOM    427  C   LEU A  29      15.815 -66.791 -31.935  1.00 94.07           C  
ATOM    428  CB  LEU A  29      16.718 -67.811 -34.052  1.00 94.07           C  
ATOM    429  HB2 LEU A  29      16.715 -68.848 -33.717  1.00 94.07           H  
ATOM    430  HB3 LEU A  29      15.713 -67.580 -34.406  1.00 94.07           H  
ATOM    431  O   LEU A  29      15.122 -65.776 -31.975  1.00 94.07           O  
ATOM    432  CG  LEU A  29      17.689 -67.660 -35.235  1.00 94.07           C  
ATOM    433  HG  LEU A  29      18.719 -67.730 -34.883  1.00 94.07           H  
ATOM    434  CD1 LEU A  29      17.443 -68.787 -36.239  1.00 94.07           C  
ATOM    435 HD11 LEU A  29      17.614 -69.749 -35.756  1.00 94.07           H  
ATOM    436 HD12 LEU A  29      16.418 -68.742 -36.607  1.00 94.07           H  
ATOM    437 HD13 LEU A  29      18.132 -68.689 -37.078  1.00 94.07           H  
ATOM    438  CD2 LEU A  29      17.507 -66.323 -35.957  1.00 94.07           C  
ATOM    439 HD21 LEU A  29      16.477 -66.216 -36.297  1.00 94.07           H  
ATOM    440 HD22 LEU A  29      17.752 -65.495 -35.292  1.00 94.07           H  
ATOM    441 HD23 LEU A  29      18.173 -66.276 -36.819  1.00 94.07           H  
ATOM    442  N   PHE A  30      15.569 -67.790 -31.085  1.00 94.65           N  
ATOM    443  H   PHE A  30      16.143 -68.619 -31.133  1.00 94.65           H  
ATOM    444  CA  PHE A  30      14.517 -67.745 -30.071  1.00 94.65           C  
ATOM    445  HA  PHE A  30      13.561 -67.552 -30.558  1.00 94.65           H  
ATOM    446  C   PHE A  30      14.760 -66.606 -29.074  1.00 94.65           C  
ATOM    447  CB  PHE A  30      14.435 -69.104 -29.364  1.00 94.65           C  
ATOM    448  HB2 PHE A  30      15.417 -69.366 -28.970  1.00 94.65           H  
ATOM    449  HB3 PHE A  30      14.159 -69.865 -30.094  1.00 94.65           H  
ATOM    450  O   PHE A  30      13.859 -65.803 -28.845  1.00 94.65           O  
ATOM    451  CG  PHE A  30      13.429 -69.131 -28.231  1.00 94.65           C  
ATOM    452  CD1 PHE A  30      13.863 -69.012 -26.897  1.00 94.65           C  
ATOM    453  HD1 PHE A  30      14.915 -68.914 -26.674  1.00 94.65           H  
ATOM    454  CD2 PHE A  30      12.055 -69.237 -28.514  1.00 94.65           C  
ATOM    455  HD2 PHE A  30      11.716 -69.316 -29.536  1.00 94.65           H  
ATOM    456  CE1 PHE A  30      12.924 -69.007 -25.850  1.00 94.65           C  
ATOM    457  HE1 PHE A  30      13.255 -68.910 -24.826  1.00 94.65           H  
ATOM    458  CE2 PHE A  30      11.118 -69.231 -27.466  1.00 94.65           C  
ATOM    459  HE2 PHE A  30      10.063 -69.307 -27.684  1.00 94.65           H  
ATOM    460  CZ  PHE A  30      11.552 -69.116 -26.135  1.00 94.65           C  
ATOM    461  HZ  PHE A  30      10.830 -69.104 -25.331  1.00 94.65           H  
ATOM    462  N   LEU A  31      15.985 -66.475 -28.552  1.00 95.32           N  
ATOM    463  H   LEU A  31      16.680 -67.174 -28.776  1.00 95.32           H  
ATOM    464  CA  LEU A  31      16.375 -65.384 -27.656  1.00 95.32           C  
ATOM    465  HA  LEU A  31      15.729 -65.408 -26.778  1.00 95.32           H  
ATOM    466  C   LEU A  31      16.197 -64.013 -28.320  1.00 95.32           C  
ATOM    467  CB  LEU A  31      17.830 -65.599 -27.204  1.00 95.32           C  
ATOM    468  HB2 LEU A  31      18.470 -65.592 -28.086  1.00 95.32           H  
ATOM    469  HB3 LEU A  31      17.914 -66.589 -26.757  1.00 95.32           H  
ATOM    470  O   LEU A  31      15.625 -63.121 -27.703  1.00 95.32           O  
ATOM    471  CG  LEU A  31      18.322 -64.533 -26.198  1.00 95.32           C  
ATOM    472  HG  LEU A  31      17.580 -63.743 -26.076  1.00 95.32           H  
ATOM    473  CD1 LEU A  31      18.565 -65.152 -24.822  1.00 95.32           C  
ATOM    474 HD11 LEU A  31      19.335 -65.921 -24.884  1.00 95.32           H  
ATOM    475 HD12 LEU A  31      18.882 -64.378 -24.123  1.00 95.32           H  
ATOM    476 HD13 LEU A  31      17.638 -65.594 -24.455  1.00 95.32           H  
ATOM    477  CD2 LEU A  31      19.621 -63.888 -26.682  1.00 95.32           C  
ATOM    478 HD21 LEU A  31      20.400 -64.644 -26.787  1.00 95.32           H  
ATOM    479 HD22 LEU A  31      19.450 -63.406 -27.644  1.00 95.32           H  
ATOM    480 HD23 LEU A  31      19.943 -63.132 -25.966  1.00 95.32           H  
ATOM    481  N   LEU A  32      16.636 -63.844 -29.571  1.00 95.82           N  
ATOM    482  H   LEU A  32      17.121 -64.610 -30.016  1.00 95.82           H  
ATOM    483  CA  LEU A  32      16.439 -62.608 -30.329  1.00 95.82           C  
ATOM    484  HA  LEU A  32      16.827 -61.772 -29.747  1.00 95.82           H  
ATOM    485  C   LEU A  32      14.952 -62.322 -30.541  1.00 95.82           C  
ATOM    486  CB  LEU A  32      17.176 -62.676 -31.679  1.00 95.82           C  
ATOM    487  HB2 LEU A  32      16.918 -63.615 -32.169  1.00 95.82           H  
ATOM    488  HB3 LEU A  32      16.809 -61.867 -32.311  1.00 95.82           H  
ATOM    489  O   LEU A  32      14.532 -61.199 -30.318  1.00 95.82           O  
ATOM    490  CG  LEU A  32      18.708 -62.554 -31.595  1.00 95.82           C  
ATOM    491  HG  LEU A  32      19.110 -63.314 -30.924  1.00 95.82           H  
ATOM    492  CD1 LEU A  32      19.306 -62.768 -32.987  1.00 95.82           C  
ATOM    493 HD11 LEU A  32      20.393 -62.712 -32.933  1.00 95.82           H  
ATOM    494 HD12 LEU A  32      19.023 -63.753 -33.357  1.00 95.82           H  
ATOM    495 HD13 LEU A  32      18.938 -62.005 -33.673  1.00 95.82           H  
ATOM    496  CD2 LEU A  32      19.163 -61.185 -31.084  1.00 95.82           C  
ATOM    497 HD21 LEU A  32      18.729 -60.394 -31.695  1.00 95.82           H  
ATOM    498 HD22 LEU A  32      18.856 -61.049 -30.047  1.00 95.82           H  
ATOM    499 HD23 LEU A  32      20.250 -61.117 -31.127  1.00 95.82           H  
ATOM    500  N   THR A  33      14.141 -63.324 -30.883  1.00 96.13           N  
ATOM    501  H   THR A  33      14.549 -64.234 -31.039  1.00 96.13           H  
ATOM    502  CA  THR A  33      12.687 -63.158 -31.056  1.00 96.13           C  
ATOM    503  HA  THR A  33      12.509 -62.371 -31.788  1.00 96.13           H  
ATOM    504  C   THR A  33      12.011 -62.737 -29.751  1.00 96.13           C  
ATOM    505  CB  THR A  33      12.040 -64.451 -31.576  1.00 96.13           C  
ATOM    506  HB  THR A  33      12.148 -65.242 -30.834  1.00 96.13           H  
ATOM    507  O   THR A  33      11.192 -61.817 -29.752  1.00 96.13           O  
ATOM    508  CG2 THR A  33      10.557 -64.271 -31.899  1.00 96.13           C  
ATOM    509 HG21 THR A  33      10.172 -65.185 -32.352  1.00 96.13           H  
ATOM    510 HG22 THR A  33       9.989 -64.070 -30.991  1.00 96.13           H  
ATOM    511 HG23 THR A  33      10.427 -63.445 -32.598  1.00 96.13           H  
ATOM    512  OG1 THR A  33      12.666 -64.863 -32.769  1.00 96.13           O  
ATOM    513  HG1 THR A  33      13.554 -65.153 -32.550  1.00 96.13           H  
ATOM    514  N   VAL A  34      12.376 -63.361 -28.626  1.00 95.93           N  
ATOM    515  H   VAL A  34      13.037 -64.122 -28.691  1.00 95.93           H  
ATOM    516  CA  VAL A  34      11.881 -62.988 -27.293  1.00 95.93           C  
ATOM    517  HA  VAL A  34      10.791 -62.987 -27.307  1.00 95.93           H  
ATOM    518  C   VAL A  34      12.326 -61.572 -26.943  1.00 95.93           C  
ATOM    519  CB  VAL A  34      12.345 -64.000 -26.224  1.00 95.93           C  
ATOM    520  HB  VAL A  34      13.429 -64.094 -26.280  1.00 95.93           H  
ATOM    521  O   VAL A  34      11.491 -60.758 -26.561  1.00 95.93           O  
ATOM    522  CG1 VAL A  34      11.990 -63.545 -24.800  1.00 95.93           C  
ATOM    523 HG11 VAL A  34      10.918 -63.368 -24.721  1.00 95.93           H  
ATOM    524 HG12 VAL A  34      12.282 -64.314 -24.085  1.00 95.93           H  
ATOM    525 HG13 VAL A  34      12.524 -62.630 -24.544  1.00 95.93           H  
ATOM    526  CG2 VAL A  34      11.725 -65.389 -26.464  1.00 95.93           C  
ATOM    527 HG21 VAL A  34      12.523 -66.122 -26.584  1.00 95.93           H  
ATOM    528 HG22 VAL A  34      11.100 -65.698 -25.626  1.00 95.93           H  
ATOM    529 HG23 VAL A  34      11.113 -65.399 -27.366  1.00 95.93           H  
ATOM    530  N   LEU A  35      13.605 -61.241 -27.132  1.00 96.61           N  
ATOM    531  H   LEU A  35      14.243 -61.949 -27.466  1.00 96.61           H  
ATOM    532  CA  LEU A  35      14.142 -59.913 -26.846  1.00 96.61           C  
ATOM    533  HA  LEU A  35      13.916 -59.680 -25.806  1.00 96.61           H  
ATOM    534  C   LEU A  35      13.473 -58.842 -27.714  1.00 96.61           C  
ATOM    535  CB  LEU A  35      15.669 -59.934 -27.040  1.00 96.61           C  
ATOM    536  HB2 LEU A  35      15.880 -60.104 -28.096  1.00 96.61           H  
ATOM    537  HB3 LEU A  35      16.089 -60.767 -26.476  1.00 96.61           H  
ATOM    538  O   LEU A  35      13.058 -57.815 -27.192  1.00 96.61           O  
ATOM    539  CG  LEU A  35      16.370 -58.638 -26.593  1.00 96.61           C  
ATOM    540  HG  LEU A  35      15.903 -57.779 -27.073  1.00 96.61           H  
ATOM    541  CD1 LEU A  35      16.316 -58.456 -25.074  1.00 96.61           C  
ATOM    542 HD11 LEU A  35      16.882 -57.569 -24.791  1.00 96.61           H  
ATOM    543 HD12 LEU A  35      15.285 -58.313 -24.750  1.00 96.61           H  
ATOM    544 HD13 LEU A  35      16.738 -59.328 -24.573  1.00 96.61           H  
ATOM    545  CD2 LEU A  35      17.837 -58.677 -27.018  1.00 96.61           C  
ATOM    546 HD21 LEU A  35      17.901 -58.773 -28.102  1.00 96.61           H  
ATOM    547 HD22 LEU A  35      18.342 -59.522 -26.549  1.00 96.61           H  
ATOM    548 HD23 LEU A  35      18.329 -57.751 -26.722  1.00 96.61           H  
ATOM    549  N   THR A  36      13.300 -59.089 -29.014  1.00 96.19           N  
ATOM    550  H   THR A  36      13.702 -59.930 -29.403  1.00 96.19           H  
ATOM    551  CA  THR A  36      12.583 -58.193 -29.927  1.00 96.19           C  
ATOM    552  HA  THR A  36      13.042 -57.205 -29.877  1.00 96.19           H  
ATOM    553  C   THR A  36      11.124 -58.031 -29.509  1.00 96.19           C  
ATOM    554  CB  THR A  36      12.667 -58.691 -31.380  1.00 96.19           C  
ATOM    555  HB  THR A  36      12.228 -59.686 -31.453  1.00 96.19           H  
ATOM    556  O   THR A  36      10.643 -56.906 -29.468  1.00 96.19           O  
ATOM    557  CG2 THR A  36      11.972 -57.758 -32.371  1.00 96.19           C  
ATOM    558 HG21 THR A  36      10.895 -57.770 -32.203  1.00 96.19           H  
ATOM    559 HG22 THR A  36      12.161 -58.100 -33.388  1.00 96.19           H  
ATOM    560 HG23 THR A  36      12.339 -56.738 -32.256  1.00 96.19           H  
ATOM    561  OG1 THR A  36      14.009 -58.750 -31.802  1.00 96.19           O  
ATOM    562  HG1 THR A  36      14.353 -57.854 -31.824  1.00 96.19           H  
ATOM    563  N   THR A  37      10.427 -59.109 -29.139  1.00 96.45           N  
ATOM    564  H   THR A  37      10.874 -60.014 -29.182  1.00 96.45           H  
ATOM    565  CA  THR A  37       9.031 -59.033 -28.669  1.00 96.45           C  
ATOM    566  HA  THR A  37       8.434 -58.521 -29.425  1.00 96.45           H  
ATOM    567  C   THR A  37       8.924 -58.228 -27.374  1.00 96.45           C  
ATOM    568  CB  THR A  37       8.431 -60.431 -28.457  1.00 96.45           C  
ATOM    569  HB  THR A  37       8.977 -60.946 -27.667  1.00 96.45           H  
ATOM    570  O   THR A  37       8.063 -57.358 -27.263  1.00 96.45           O  
ATOM    571  CG2 THR A  37       6.948 -60.380 -28.092  1.00 96.45           C  
ATOM    572 HG21 THR A  37       6.556 -61.396 -28.038  1.00 96.45           H  
ATOM    573 HG22 THR A  37       6.809 -59.903 -27.122  1.00 96.45           H  
ATOM    574 HG23 THR A  37       6.398 -59.824 -28.852  1.00 96.45           H  
ATOM    575  OG1 THR A  37       8.527 -61.183 -29.645  1.00 96.45           O  
ATOM    576  HG1 THR A  37       9.447 -61.430 -29.762  1.00 96.45           H  
ATOM    577  N   VAL A  38       9.831 -58.455 -26.418  1.00 96.21           N  
ATOM    578  H   VAL A  38      10.508 -59.190 -26.565  1.00 96.21           H  
ATOM    579  CA  VAL A  38       9.912 -57.686 -25.168  1.00 96.21           C  
ATOM    580  HA  VAL A  38       8.946 -57.734 -24.666  1.00 96.21           H  
ATOM    581  C   VAL A  38      10.192 -56.214 -25.463  1.00 96.21           C  
ATOM    582  CB  VAL A  38      10.960 -58.288 -24.211  1.00 96.21           C  
ATOM    583  HB  VAL A  38      11.894 -58.445 -24.749  1.00 96.21           H  
ATOM    584  O   VAL A  38       9.470 -55.362 -24.954  1.00 96.21           O  
ATOM    585  CG1 VAL A  38      11.242 -57.385 -23.002  1.00 96.21           C  
ATOM    586 HG11 VAL A  38      11.729 -56.463 -23.322  1.00 96.21           H  
ATOM    587 HG12 VAL A  38      10.311 -57.139 -22.491  1.00 96.21           H  
ATOM    588 HG13 VAL A  38      11.909 -57.894 -22.306  1.00 96.21           H  
ATOM    589  CG2 VAL A  38      10.471 -59.635 -23.659  1.00 96.21           C  
ATOM    590 HG21 VAL A  38      11.264 -60.103 -23.074  1.00 96.21           H  
ATOM    591 HG22 VAL A  38      10.194 -60.309 -24.469  1.00 96.21           H  
ATOM    592 HG23 VAL A  38       9.598 -59.484 -23.024  1.00 96.21           H  
ATOM    593  N   LEU A  39      11.153 -55.896 -26.334  1.00 96.30           N  
ATOM    594  H   LEU A  39      11.720 -56.637 -26.719  1.00 96.30           H  
ATOM    595  CA  LEU A  39      11.458 -54.516 -26.717  1.00 96.30           C  
ATOM    596  HA  LEU A  39      11.636 -53.937 -25.810  1.00 96.30           H  
ATOM    597  C   LEU A  39      10.287 -53.827 -27.430  1.00 96.30           C  
ATOM    598  CB  LEU A  39      12.722 -54.488 -27.594  1.00 96.30           C  
ATOM    599  HB2 LEU A  39      12.606 -55.226 -28.388  1.00 96.30           H  
ATOM    600  HB3 LEU A  39      12.796 -53.508 -28.064  1.00 96.30           H  
ATOM    601  O   LEU A  39       9.970 -52.691 -27.093  1.00 96.30           O  
ATOM    602  CG  LEU A  39      14.038 -54.758 -26.839  1.00 96.30           C  
ATOM    603  HG  LEU A  39      13.969 -55.688 -26.275  1.00 96.30           H  
ATOM    604  CD1 LEU A  39      15.177 -54.882 -27.853  1.00 96.30           C  
ATOM    605 HD11 LEU A  39      15.275 -53.957 -28.421  1.00 96.30           H  
ATOM    606 HD12 LEU A  39      16.111 -55.088 -27.330  1.00 96.30           H  
ATOM    607 HD13 LEU A  39      14.968 -55.709 -28.532  1.00 96.30           H  
ATOM    608  CD2 LEU A  39      14.388 -53.639 -25.857  1.00 96.30           C  
ATOM    609 HD21 LEU A  39      13.648 -53.593 -25.058  1.00 96.30           H  
ATOM    610 HD22 LEU A  39      15.360 -53.836 -25.406  1.00 96.30           H  
ATOM    611 HD23 LEU A  39      14.418 -52.681 -26.375  1.00 96.30           H  
ATOM    612  N   VAL A  40       9.610 -54.501 -28.367  1.00 95.70           N  
ATOM    613  H   VAL A  40       9.934 -55.425 -28.616  1.00 95.70           H  
ATOM    614  CA  VAL A  40       8.432 -53.958 -29.067  1.00 95.70           C  
ATOM    615  HA  VAL A  40       8.683 -52.975 -29.466  1.00 95.70           H  
ATOM    616  C   VAL A  40       7.270 -53.753 -28.097  1.00 95.70           C  
ATOM    617  CB  VAL A  40       8.016 -54.860 -30.249  1.00 95.70           C  
ATOM    618  HB  VAL A  40       7.948 -55.892 -29.905  1.00 95.70           H  
ATOM    619  O   VAL A  40       6.662 -52.688 -28.101  1.00 95.70           O  
ATOM    620  CG1 VAL A  40       6.662 -54.463 -30.856  1.00 95.70           C  
ATOM    621 HG11 VAL A  40       6.669 -53.407 -31.128  1.00 95.70           H  
ATOM    622 HG12 VAL A  40       5.857 -54.643 -30.143  1.00 95.70           H  
ATOM    623 HG13 VAL A  40       6.463 -55.062 -31.744  1.00 95.70           H  
ATOM    624  CG2 VAL A  40       9.051 -54.781 -31.379  1.00 95.70           C  
ATOM    625 HG21 VAL A  40      10.050 -55.006 -31.003  1.00 95.70           H  
ATOM    626 HG22 VAL A  40       8.802 -55.502 -32.158  1.00 95.70           H  
ATOM    627 HG23 VAL A  40       9.060 -53.778 -31.806  1.00 95.70           H  
ATOM    628  N   SER A  41       6.986 -54.729 -27.230  1.00 94.96           N  
ATOM    629  H   SER A  41       7.504 -55.594 -27.287  1.00 94.96           H  
ATOM    630  CA  SER A  41       5.946 -54.600 -26.203  1.00 94.96           C  
ATOM    631  HA  SER A  41       5.008 -54.351 -26.700  1.00 94.96           H  
ATOM    632  C   SER A  41       6.250 -53.459 -25.232  1.00 94.96           C  
ATOM    633  CB  SER A  41       5.740 -55.927 -25.460  1.00 94.96           C  
ATOM    634  HB2 SER A  41       4.837 -55.849 -24.854  1.00 94.96           H  
ATOM    635  HB3 SER A  41       5.596 -56.722 -26.190  1.00 94.96           H  
ATOM    636  O   SER A  41       5.369 -52.654 -24.947  1.00 94.96           O  
ATOM    637  OG  SER A  41       6.814 -56.270 -24.603  1.00 94.96           O  
ATOM    638  HG  SER A  41       7.652 -56.120 -25.048  1.00 94.96           H  
ATOM    639  N   GLY A  42       7.511 -53.326 -24.810  1.00 95.38           N  
ATOM    640  H   GLY A  42       8.185 -54.028 -25.078  1.00 95.38           H  
ATOM    641  CA  GLY A  42       7.980 -52.231 -23.970  1.00 95.38           C  
ATOM    642  HA2 GLY A  42       7.421 -52.220 -23.035  1.00 95.38           H  
ATOM    643  HA3 GLY A  42       9.039 -52.373 -23.754  1.00 95.38           H  
ATOM    644  C   GLY A  42       7.807 -50.884 -24.660  1.00 95.38           C  
ATOM    645  O   GLY A  42       7.248 -49.971 -24.067  1.00 95.38           O  
ATOM    646  N   TRP A  43       8.192 -50.776 -25.933  1.00 94.37           N  
ATOM    647  H   TRP A  43       8.656 -51.561 -26.366  1.00 94.37           H  
ATOM    648  CA  TRP A  43       8.004 -49.563 -26.731  1.00 94.37           C  
ATOM    649  HA  TRP A  43       8.507 -48.732 -26.238  1.00 94.37           H  
ATOM    650  C   TRP A  43       6.525 -49.175 -26.871  1.00 94.37           C  
ATOM    651  CB  TRP A  43       8.648 -49.766 -28.107  1.00 94.37           C  
ATOM    652  HB2 TRP A  43       9.660 -50.145 -27.967  1.00 94.37           H  
ATOM    653  HB3 TRP A  43       8.090 -50.514 -28.669  1.00 94.37           H  
ATOM    654  O   TRP A  43       6.175 -48.010 -26.707  1.00 94.37           O  
ATOM    655  CG  TRP A  43       8.739 -48.518 -28.925  1.00 94.37           C  
ATOM    656  CD1 TRP A  43       7.707 -47.895 -29.540  1.00 94.37           C  
ATOM    657  HD1 TRP A  43       6.680 -48.228 -29.514  1.00 94.37           H  
ATOM    658  CD2 TRP A  43       9.911 -47.684 -29.167  1.00 94.37           C  
ATOM    659  CE2 TRP A  43       9.506 -46.553 -29.937  1.00 94.37           C  
ATOM    660  CE3 TRP A  43      11.270 -47.757 -28.792  1.00 94.37           C  
ATOM    661  HE3 TRP A  43      11.606 -48.590 -28.192  1.00 94.37           H  
ATOM    662  NE1 TRP A  43       8.154 -46.732 -30.133  1.00 94.37           N  
ATOM    663  HE1 TRP A  43       7.540 -46.059 -30.568  1.00 94.37           H  
ATOM    664  CH2 TRP A  43      11.749 -45.650 -29.933  1.00 94.37           C  
ATOM    665  HH2 TRP A  43      12.449 -44.874 -30.205  1.00 94.37           H  
ATOM    666  CZ2 TRP A  43      10.402 -45.546 -30.319  1.00 94.37           C  
ATOM    667  HZ2 TRP A  43      10.055 -44.694 -30.885  1.00 94.37           H  
ATOM    668  CZ3 TRP A  43      12.180 -46.752 -29.173  1.00 94.37           C  
ATOM    669  HZ3 TRP A  43      13.213 -46.817 -28.865  1.00 94.37           H  
ATOM    670  N   VAL A  44       5.639 -50.141 -27.138  1.00 92.53           N  
ATOM    671  H   VAL A  44       5.989 -51.078 -27.280  1.00 92.53           H  
ATOM    672  CA  VAL A  44       4.188 -49.904 -27.236  1.00 92.53           C  
ATOM    673  HA  VAL A  44       4.015 -49.088 -27.938  1.00 92.53           H  
ATOM    674  C   VAL A  44       3.608 -49.448 -25.894  1.00 92.53           C  
ATOM    675  CB  VAL A  44       3.467 -51.158 -27.771  1.00 92.53           C  
ATOM    676  HB  VAL A  44       3.778 -52.028 -27.193  1.00 92.53           H  
ATOM    677  O   VAL A  44       2.836 -48.492 -25.869  1.00 92.53           O  
ATOM    678  CG1 VAL A  44       1.940 -51.046 -27.691  1.00 92.53           C  
ATOM    679 HG11 VAL A  44       1.625 -51.024 -26.648  1.00 92.53           H  
ATOM    680 HG12 VAL A  44       1.608 -50.135 -28.188  1.00 92.53           H  
ATOM    681 HG13 VAL A  44       1.475 -51.912 -28.162  1.00 92.53           H  
ATOM    682  CG2 VAL A  44       3.814 -51.396 -29.249  1.00 92.53           C  
ATOM    683 HG21 VAL A  44       4.894 -51.455 -29.384  1.00 92.53           H  
ATOM    684 HG22 VAL A  44       3.434 -50.576 -29.858  1.00 92.53           H  
ATOM    685 HG23 VAL A  44       3.372 -52.334 -29.586  1.00 92.53           H  
ATOM    686  N   VAL A  45       4.005 -50.077 -24.782  1.00 91.71           N  
ATOM    687  H   VAL A  45       4.640 -50.857 -24.871  1.00 91.71           H  
ATOM    688  CA  VAL A  45       3.576 -49.681 -23.428  1.00 91.71           C  
ATOM    689  HA  VAL A  45       2.487 -49.640 -23.406  1.00 91.71           H  
ATOM    690  C   VAL A  45       4.071 -48.278 -23.078  1.00 91.71           C  
ATOM    691  CB  VAL A  45       4.039 -50.713 -22.378  1.00 91.71           C  
ATOM    692  HB  VAL A  45       5.098 -50.928 -22.526  1.00 91.71           H  
ATOM    693  O   VAL A  45       3.288 -47.480 -22.570  1.00 91.71           O  
ATOM    694  CG1 VAL A  45       3.842 -50.233 -20.932  1.00 91.71           C  
ATOM    695 HG11 VAL A  45       4.092 -51.034 -20.237  1.00 91.71           H  
ATOM    696 HG12 VAL A  45       4.498 -49.388 -20.720  1.00 91.71           H  
ATOM    697 HG13 VAL A  45       2.808 -49.927 -20.776  1.00 91.71           H  
ATOM    698  CG2 VAL A  45       3.243 -52.017 -22.525  1.00 91.71           C  
ATOM    699 HG21 VAL A  45       2.195 -51.843 -22.278  1.00 91.71           H  
ATOM    700 HG22 VAL A  45       3.298 -52.388 -23.549  1.00 91.71           H  
ATOM    701 HG23 VAL A  45       3.651 -52.775 -21.858  1.00 91.71           H  
ATOM    702  N   LEU A  46       5.328 -47.949 -23.391  1.00 90.97           N  
ATOM    703  H   LEU A  46       5.927 -48.652 -23.797  1.00 90.97           H  
ATOM    704  CA  LEU A  46       5.871 -46.601 -23.194  1.00 90.97           C  
ATOM    705  HA  LEU A  46       5.756 -46.323 -22.146  1.00 90.97           H  
ATOM    706  C   LEU A  46       5.079 -45.562 -23.998  1.00 90.97           C  
ATOM    707  CB  LEU A  46       7.365 -46.580 -23.567  1.00 90.97           C  
ATOM    708  HB2 LEU A  46       7.691 -45.542 -23.627  1.00 90.97           H  
ATOM    709  HB3 LEU A  46       7.482 -47.017 -24.558  1.00 90.97           H  
ATOM    710  O   LEU A  46       4.689 -44.540 -23.443  1.00 90.97           O  
ATOM    711  CG  LEU A  46       8.287 -47.317 -22.576  1.00 90.97           C  
ATOM    712  HG  LEU A  46       7.921 -48.328 -22.396  1.00 90.97           H  
ATOM    713  CD1 LEU A  46       9.698 -47.407 -23.161  1.00 90.97           C  
ATOM    714 HD11 LEU A  46       9.664 -47.948 -24.107  1.00 90.97           H  
ATOM    715 HD12 LEU A  46      10.092 -46.405 -23.334  1.00 90.97           H  
ATOM    716 HD13 LEU A  46      10.350 -47.942 -22.471  1.00 90.97           H  
ATOM    717  CD2 LEU A  46       8.369 -46.618 -21.219  1.00 90.97           C  
ATOM    718 HD21 LEU A  46       7.395 -46.635 -20.730  1.00 90.97           H  
ATOM    719 HD22 LEU A  46       9.083 -47.136 -20.579  1.00 90.97           H  
ATOM    720 HD23 LEU A  46       8.684 -45.583 -21.352  1.00 90.97           H  
ATOM    721  N   GLY A  47       4.738 -45.866 -25.255  1.00 88.96           N  
ATOM    722  H   GLY A  47       5.113 -46.708 -25.667  1.00 88.96           H  
ATOM    723  CA  GLY A  47       3.869 -45.008 -26.064  1.00 88.96           C  
ATOM    724  HA2 GLY A  47       3.779 -45.438 -27.062  1.00 88.96           H  
ATOM    725  HA3 GLY A  47       4.319 -44.019 -26.147  1.00 88.96           H  
ATOM    726  C   GLY A  47       2.459 -44.847 -25.481  1.00 88.96           C  
ATOM    727  O   GLY A  47       1.905 -43.753 -25.510  1.00 88.96           O  
ATOM    728  N   TRP A  48       1.875 -45.899 -24.895  1.00 89.80           N  
ATOM    729  H   TRP A  48       2.351 -46.790 -24.913  1.00 89.80           H  
ATOM    730  CA  TRP A  48       0.574 -45.799 -24.215  1.00 89.80           C  
ATOM    731  HA  TRP A  48      -0.132 -45.292 -24.872  1.00 89.80           H  
ATOM    732  C   TRP A  48       0.628 -44.964 -22.933  1.00 89.80           C  
ATOM    733  CB  TRP A  48       0.027 -47.193 -23.884  1.00 89.80           C  
ATOM    734  HB2 TRP A  48       0.757 -47.722 -23.272  1.00 89.80           H  
ATOM    735  HB3 TRP A  48      -0.869 -47.067 -23.276  1.00 89.80           H  
ATOM    736  O   TRP A  48      -0.359 -44.317 -22.601  1.00 89.80           O  
ATOM    737  CG  TRP A  48      -0.349 -48.078 -25.032  1.00 89.80           C  
ATOM    738  CD1 TRP A  48      -0.414 -47.722 -26.336  1.00 89.80           C  
ATOM    739  HD1 TRP A  48      -0.174 -46.740 -26.716  1.00 89.80           H  
ATOM    740  CD2 TRP A  48      -0.694 -49.493 -24.988  1.00 89.80           C  
ATOM    741  CE2 TRP A  48      -0.983 -49.930 -26.315  1.00 89.80           C  
ATOM    742  CE3 TRP A  48      -0.791 -50.453 -23.958  1.00 89.80           C  
ATOM    743  HE3 TRP A  48      -0.562 -50.158 -22.944  1.00 89.80           H  
ATOM    744  NE1 TRP A  48      -0.749 -48.821 -27.100  1.00 89.80           N  
ATOM    745  HE1 TRP A  48      -0.720 -48.808 -28.110  1.00 89.80           H  
ATOM    746  CH2 TRP A  48      -1.481 -52.171 -25.553  1.00 89.80           C  
ATOM    747  HH2 TRP A  48      -1.771 -53.191 -25.754  1.00 89.80           H  
ATOM    748  CZ2 TRP A  48      -1.384 -51.242 -26.604  1.00 89.80           C  
ATOM    749  HZ2 TRP A  48      -1.580 -51.546 -27.622  1.00 89.80           H  
ATOM    750  CZ3 TRP A  48      -1.177 -51.777 -24.237  1.00 89.80           C  
ATOM    751  HZ3 TRP A  48      -1.242 -52.497 -23.434  1.00 89.80           H  
ATOM    752  N   MET A  49       1.755 -44.957 -22.216  1.00 89.47           N  
ATOM    753  H   MET A  49       2.528 -45.524 -22.536  1.00 89.47           H  
ATOM    754  CA  MET A  49       1.945 -44.134 -21.014  1.00 89.47           C  
ATOM    755  HA  MET A  49       1.087 -44.260 -20.353  1.00 89.47           H  
ATOM    756  C   MET A  49       2.022 -42.631 -21.312  1.00 89.47           C  
ATOM    757  CB  MET A  49       3.199 -44.591 -20.261  1.00 89.47           C  
ATOM    758  HB2 MET A  49       4.046 -44.649 -20.944  1.00 89.47           H  
ATOM    759  HB3 MET A  49       3.430 -43.849 -19.496  1.00 89.47           H  
ATOM    760  O   MET A  49       1.800 -41.816 -20.415  1.00 89.47           O  
ATOM    761  CG  MET A  49       2.994 -45.948 -19.578  1.00 89.47           C  
ATOM    762  HG2 MET A  49       2.174 -45.859 -18.864  1.00 89.47           H  
ATOM    763  HG3 MET A  49       2.699 -46.683 -20.326  1.00 89.47           H  
ATOM    764  SD  MET A  49       4.451 -46.589 -18.707  1.00 89.47           S  
ATOM    765  CE  MET A  49       4.643 -45.315 -17.438  1.00 89.47           C  
ATOM    766  HE1 MET A  49       3.706 -45.191 -16.896  1.00 89.47           H  
ATOM    767  HE2 MET A  49       5.429 -45.615 -16.745  1.00 89.47           H  
ATOM    768  HE3 MET A  49       4.921 -44.373 -17.912  1.00 89.47           H  
ATOM    769  N   GLU A  50       2.314 -42.256 -22.555  1.00 87.42           N  
ATOM    770  H   GLU A  50       2.570 -42.966 -23.226  1.00 87.42           H  
ATOM    771  CA  GLU A  50       2.301 -40.869 -23.027  1.00 87.42           C  
ATOM    772  HA  GLU A  50       2.479 -40.197 -22.187  1.00 87.42           H  
ATOM    773  C   GLU A  50       0.936 -40.455 -23.618  1.00 87.42           C  
ATOM    774  CB  GLU A  50       3.460 -40.668 -24.018  1.00 87.42           C  
ATOM    775  HB2 GLU A  50       3.367 -41.392 -24.828  1.00 87.42           H  
ATOM    776  HB3 GLU A  50       3.392 -39.664 -24.436  1.00 87.42           H  
ATOM    777  O   GLU A  50       0.668 -39.263 -23.761  1.00 87.42           O  
ATOM    778  CG  GLU A  50       4.833 -40.824 -23.332  1.00 87.42           C  
ATOM    779  HG2 GLU A  50       4.901 -40.085 -22.534  1.00 87.42           H  
ATOM    780  HG3 GLU A  50       4.900 -41.810 -22.872  1.00 87.42           H  
ATOM    781  CD  GLU A  50       6.032 -40.648 -24.281  1.00 87.42           C  
ATOM    782  OE1 GLU A  50       7.174 -40.696 -23.765  1.00 87.42           O  
ATOM    783  OE2 GLU A  50       5.822 -40.462 -25.502  1.00 87.42           O  
ATOM    784  N   ASP A  51       0.043 -41.416 -23.894  1.00 86.69           N  
ATOM    785  H   ASP A  51       0.306 -42.373 -23.704  1.00 86.69           H  
ATOM    786  CA  ASP A  51      -1.283 -41.197 -24.486  1.00 86.69           C  
ATOM    787  HA  ASP A  51      -1.212 -40.349 -25.168  1.00 86.69           H  
ATOM    788  C   ASP A  51      -2.349 -40.853 -23.424  1.00 86.69           C  
ATOM    789  CB  ASP A  51      -1.670 -42.418 -25.343  1.00 86.69           C  
ATOM    790  HB2 ASP A  51      -0.859 -42.622 -26.043  1.00 86.69           H  
ATOM    791  HB3 ASP A  51      -1.779 -43.290 -24.698  1.00 86.69           H  
ATOM    792  O   ASP A  51      -2.884 -41.716 -22.715  1.00 86.69           O  
ATOM    793  CG  ASP A  51      -2.965 -42.242 -26.150  1.00 86.69           C  
ATOM    794  OD1 ASP A  51      -3.629 -41.189 -25.995  1.00 86.69           O  
ATOM    795  OD2 ASP A  51      -3.304 -43.204 -26.891  1.00 86.69           O  
ATOM    796  N   ALA A  52      -2.691 -39.564 -23.344  1.00 84.74           N  
ATOM    797  H   ALA A  52      -2.203 -38.917 -23.947  1.00 84.74           H  
ATOM    798  CA  ALA A  52      -3.677 -39.026 -22.406  1.00 84.74           C  
ATOM    799  HA  ALA A  52      -3.390 -39.292 -21.389  1.00 84.74           H  
ATOM    800  C   ALA A  52      -5.092 -39.586 -22.600  1.00 84.74           C  
ATOM    801  CB  ALA A  52      -3.659 -37.498 -22.507  1.00 84.74           C  
ATOM    802  HB1 ALA A  52      -4.336 -37.077 -21.764  1.00 84.74           H  
ATOM    803  HB2 ALA A  52      -3.986 -37.185 -23.499  1.00 84.74           H  
ATOM    804  HB3 ALA A  52      -2.651 -37.126 -22.324  1.00 84.74           H  
ATOM    805  O   ALA A  52      -5.851 -39.630 -21.639  1.00 84.74           O  
ATOM    806  N   GLN A  53      -5.453 -40.081 -23.789  1.00 86.33           N  
ATOM    807  H   GLN A  53      -4.774 -40.135 -24.535  1.00 86.33           H  
ATOM    808  CA  GLN A  53      -6.781 -40.670 -24.008  1.00 86.33           C  
ATOM    809  HA  GLN A  53      -7.535 -40.010 -23.578  1.00 86.33           H  
ATOM    810  C   GLN A  53      -6.938 -42.032 -23.322  1.00 86.33           C  
ATOM    811  CB  GLN A  53      -7.053 -40.804 -25.511  1.00 86.33           C  
ATOM    812  HB2 GLN A  53      -8.014 -41.300 -25.650  1.00 86.33           H  
ATOM    813  HB3 GLN A  53      -6.280 -41.419 -25.972  1.00 86.33           H  
ATOM    814  O   GLN A  53      -8.057 -42.491 -23.095  1.00 86.33           O  
ATOM    815  CG  GLN A  53      -7.110 -39.436 -26.203  1.00 86.33           C  
ATOM    816  HG2 GLN A  53      -6.147 -38.935 -26.105  1.00 86.33           H  
ATOM    817  HG3 GLN A  53      -7.867 -38.821 -25.715  1.00 86.33           H  
ATOM    818  CD  GLN A  53      -7.443 -39.526 -27.688  1.00 86.33           C  
ATOM    819  NE2 GLN A  53      -7.632 -38.399 -28.338  1.00 86.33           N  
ATOM    820 HE21 GLN A  53      -7.562 -37.517 -27.851  1.00 86.33           H  
ATOM    821 HE22 GLN A  53      -7.853 -38.486 -29.320  1.00 86.33           H  
ATOM    822  OE1 GLN A  53      -7.556 -40.576 -28.299  1.00 86.33           O  
ATOM    823  N   ARG A  54      -5.822 -42.692 -22.989  1.00 84.65           N  
ATOM    824  H   ARG A  54      -4.941 -42.246 -23.202  1.00 84.65           H  
ATOM    825  CA  ARG A  54      -5.811 -44.016 -22.352  1.00 84.65           C  
ATOM    826  HA  ARG A  54      -6.788 -44.486 -22.464  1.00 84.65           H  
ATOM    827  C   ARG A  54      -5.550 -43.937 -20.858  1.00 84.65           C  
ATOM    828  CB  ARG A  54      -4.753 -44.899 -23.016  1.00 84.65           C  
ATOM    829  HB2 ARG A  54      -4.749 -45.870 -22.521  1.00 84.65           H  
ATOM    830  HB3 ARG A  54      -3.772 -44.442 -22.885  1.00 84.65           H  
ATOM    831  O   ARG A  54      -6.181 -44.669 -20.100  1.00 84.65           O  
ATOM    832  CG  ARG A  54      -5.019 -45.102 -24.509  1.00 84.65           C  
ATOM    833  HG2 ARG A  54      -5.994 -45.566 -24.656  1.00 84.65           H  
ATOM    834  HG3 ARG A  54      -4.995 -44.141 -25.023  1.00 84.65           H  
ATOM    835  CD  ARG A  54      -3.923 -46.002 -25.070  1.00 84.65           C  
ATOM    836  HD2 ARG A  54      -2.954 -45.594 -24.785  1.00 84.65           H  
ATOM    837  HD3 ARG A  54      -4.030 -46.995 -24.634  1.00 84.65           H  
ATOM    838  NE  ARG A  54      -3.995 -46.034 -26.536  1.00 84.65           N  
ATOM    839  HE  ARG A  54      -4.005 -45.117 -26.959  1.00 84.65           H  
ATOM    840  NH1 ARG A  54      -3.651 -48.274 -26.824  1.00 84.65           N  
ATOM    841 HH11 ARG A  54      -3.362 -48.316 -25.857  1.00 84.65           H  
ATOM    842 HH12 ARG A  54      -3.563 -49.086 -27.417  1.00 84.65           H  
ATOM    843  NH2 ARG A  54      -4.117 -46.989 -28.589  1.00 84.65           N  
ATOM    844 HH21 ARG A  54      -4.121 -47.797 -29.195  1.00 84.65           H  
ATOM    845 HH22 ARG A  54      -4.311 -46.063 -28.943  1.00 84.65           H  
ATOM    846  CZ  ARG A  54      -3.922 -47.095 -27.308  1.00 84.65           C  
ATOM    847  N   LEU A  55      -4.605 -43.088 -20.448  1.00 88.53           N  
ATOM    848  H   LEU A  55      -4.131 -42.540 -21.152  1.00 88.53           H  
ATOM    849  CA  LEU A  55      -4.149 -42.968 -19.059  1.00 88.53           C  
ATOM    850  HA  LEU A  55      -4.840 -43.502 -18.406  1.00 88.53           H  
ATOM    851  C   LEU A  55      -4.176 -41.508 -18.559  1.00 88.53           C  
ATOM    852  CB  LEU A  55      -2.761 -43.632 -18.933  1.00 88.53           C  
ATOM    853  HB2 LEU A  55      -2.377 -43.457 -17.928  1.00 88.53           H  
ATOM    854  HB3 LEU A  55      -2.085 -43.145 -19.637  1.00 88.53           H  
ATOM    855  O   LEU A  55      -3.136 -40.988 -18.140  1.00 88.53           O  
ATOM    856  CG  LEU A  55      -2.742 -45.151 -19.195  1.00 88.53           C  
ATOM    857  HG  LEU A  55      -3.165 -45.369 -20.175  1.00 88.53           H  
ATOM    858  CD1 LEU A  55      -1.299 -45.653 -19.188  1.00 88.53           C  
ATOM    859 HD11 LEU A  55      -0.777 -45.198 -20.029  1.00 88.53           H  
ATOM    860 HD12 LEU A  55      -1.279 -46.735 -19.317  1.00 88.53           H  
ATOM    861 HD13 LEU A  55      -0.808 -45.382 -18.253  1.00 88.53           H  
ATOM    862  CD2 LEU A  55      -3.517 -45.938 -18.135  1.00 88.53           C  
ATOM    863 HD21 LEU A  55      -3.131 -45.709 -17.142  1.00 88.53           H  
ATOM    864 HD22 LEU A  55      -3.425 -47.007 -18.328  1.00 88.53           H  
ATOM    865 HD23 LEU A  55      -4.574 -45.678 -18.180  1.00 88.53           H  
ATOM    866  N   PRO A  56      -5.338 -40.827 -18.598  1.00 89.50           N  
ATOM    867  CA  PRO A  56      -5.447 -39.456 -18.113  1.00 89.50           C  
ATOM    868  HA  PRO A  56      -4.679 -38.831 -18.569  1.00 89.50           H  
ATOM    869  C   PRO A  56      -5.312 -39.391 -16.588  1.00 89.50           C  
ATOM    870  CB  PRO A  56      -6.826 -38.965 -18.561  1.00 89.50           C  
ATOM    871  HB2 PRO A  56      -6.760 -38.531 -19.559  1.00 89.50           H  
ATOM    872  HB3 PRO A  56      -7.249 -38.234 -17.872  1.00 89.50           H  
ATOM    873  O   PRO A  56      -5.746 -40.294 -15.864  1.00 89.50           O  
ATOM    874  CG  PRO A  56      -7.658 -40.247 -18.604  1.00 89.50           C  
ATOM    875  HG2 PRO A  56      -8.476 -40.173 -19.320  1.00 89.50           H  
ATOM    876  HG3 PRO A  56      -8.041 -40.467 -17.607  1.00 89.50           H  
ATOM    877  CD  PRO A  56      -6.650 -41.322 -19.010  1.00 89.50           C  
ATOM    878  HD2 PRO A  56      -6.890 -42.266 -18.521  1.00 89.50           H  
ATOM    879  HD3 PRO A  56      -6.678 -41.443 -20.092  1.00 89.50           H  
ATOM    880  N   LEU A  57      -4.787 -38.274 -16.080  1.00 89.05           N  
ATOM    881  H   LEU A  57      -4.429 -37.581 -16.722  1.00 89.05           H  
ATOM    882  CA  LEU A  57      -4.878 -37.924 -14.659  1.00 89.05           C  
ATOM    883  HA  LEU A  57      -4.618 -38.795 -14.058  1.00 89.05           H  
ATOM    884  C   LEU A  57      -6.329 -37.545 -14.308  1.00 89.05           C  
ATOM    885  CB  LEU A  57      -3.888 -36.790 -14.345  1.00 89.05           C  
ATOM    886  HB2 LEU A  57      -4.103 -36.402 -13.350  1.00 89.05           H  
ATOM    887  HB3 LEU A  57      -4.058 -35.984 -15.059  1.00 89.05           H  
ATOM    888  O   LEU A  57      -6.706 -36.374 -14.302  1.00 89.05           O  
ATOM    889  CG  LEU A  57      -2.407 -37.200 -14.401  1.00 89.05           C  
ATOM    890  HG  LEU A  57      -2.196 -37.722 -15.335  1.00 89.05           H  
ATOM    891  CD1 LEU A  57      -1.540 -35.944 -14.344  1.00 89.05           C  
ATOM    892 HD11 LEU A  57      -1.794 -35.313 -15.196  1.00 89.05           H  
ATOM    893 HD12 LEU A  57      -0.489 -36.220 -14.425  1.00 89.05           H  
ATOM    894 HD13 LEU A  57      -1.724 -35.400 -13.418  1.00 89.05           H  
ATOM    895  CD2 LEU A  57      -2.007 -38.100 -13.229  1.00 89.05           C  
ATOM    896 HD21 LEU A  57      -2.521 -39.058 -13.317  1.00 89.05           H  
ATOM    897 HD22 LEU A  57      -0.934 -38.288 -13.252  1.00 89.05           H  
ATOM    898 HD23 LEU A  57      -2.276 -37.633 -12.282  1.00 89.05           H  
ATOM    899  N   SER A  58      -7.163 -38.554 -14.056  1.00 87.48           N  
ATOM    900  H   SER A  58      -6.778 -39.484 -14.143  1.00 87.48           H  
ATOM    901  CA  SER A  58      -8.617 -38.402 -13.908  1.00 87.48           C  
ATOM    902  HA  SER A  58      -8.943 -37.590 -14.558  1.00 87.48           H  
ATOM    903  C   SER A  58      -9.078 -38.051 -12.489  1.00 87.48           C  
ATOM    904  CB  SER A  58      -9.311 -39.680 -14.391  1.00 87.48           C  
ATOM    905  HB2 SER A  58     -10.382 -39.487 -14.456  1.00 87.48           H  
ATOM    906  HB3 SER A  58      -8.949 -39.943 -15.384  1.00 87.48           H  
ATOM    907  O   SER A  58     -10.146 -37.454 -12.306  1.00 87.48           O  
ATOM    908  OG  SER A  58      -9.103 -40.763 -13.500  1.00 87.48           O  
ATOM    909  HG  SER A  58      -8.261 -41.192 -13.671  1.00 87.48           H  
ATOM    910  N   LYS A  59      -8.293 -38.410 -11.467  1.00 92.04           N  
ATOM    911  H   LYS A  59      -7.407 -38.845 -11.681  1.00 92.04           H  
ATOM    912  CA  LYS A  59      -8.672 -38.243 -10.060  1.00 92.04           C  
ATOM    913  HA  LYS A  59      -9.750 -38.094  -9.999  1.00 92.04           H  
ATOM    914  C   LYS A  59      -7.998 -37.027  -9.449  1.00 92.04           C  
ATOM    915  CB  LYS A  59      -8.328 -39.501  -9.271  1.00 92.04           C  
ATOM    916  HB2 LYS A  59      -7.291 -39.759  -9.485  1.00 92.04           H  
ATOM    917  HB3 LYS A  59      -8.439 -39.294  -8.207  1.00 92.04           H  
ATOM    918  O   LYS A  59      -6.795 -36.830  -9.573  1.00 92.04           O  
ATOM    919  CG  LYS A  59      -9.209 -40.696  -9.636  1.00 92.04           C  
ATOM    920  HG2 LYS A  59      -9.030 -40.969 -10.676  1.00 92.04           H  
ATOM    921  HG3 LYS A  59     -10.262 -40.450  -9.500  1.00 92.04           H  
ATOM    922  CD  LYS A  59      -8.827 -41.859  -8.721  1.00 92.04           C  
ATOM    923  HD2 LYS A  59      -9.216 -41.693  -7.716  1.00 92.04           H  
ATOM    924  HD3 LYS A  59      -7.739 -41.899  -8.654  1.00 92.04           H  
ATOM    925  CE  LYS A  59      -9.356 -43.177  -9.282  1.00 92.04           C  
ATOM    926  HE2 LYS A  59      -9.752 -42.999 -10.282  1.00 92.04           H  
ATOM    927  HE3 LYS A  59     -10.148 -43.562  -8.640  1.00 92.04           H  
ATOM    928  NZ  LYS A  59      -8.230 -44.125  -9.385  1.00 92.04           N  
ATOM    929  HZ1 LYS A  59      -7.703 -44.187  -8.526  1.00 92.04           H  
ATOM    930  HZ2 LYS A  59      -8.504 -45.028  -9.746  1.00 92.04           H  
ATOM    931  HZ3 LYS A  59      -7.581 -43.746 -10.059  1.00 92.04           H  
ATOM    932  N   LEU A  60      -8.780 -36.242  -8.717  1.00 92.72           N  
ATOM    933  H   LEU A  60      -9.752 -36.496  -8.620  1.00 92.72           H  
ATOM    934  CA  LEU A  60      -8.307 -35.053  -8.022  1.00 92.72           C  
ATOM    935  HA  LEU A  60      -7.247 -34.914  -8.234  1.00 92.72           H  
ATOM    936  C   LEU A  60      -8.458 -35.238  -6.512  1.00 92.72           C  
ATOM    937  CB  LEU A  60      -9.074 -33.839  -8.571  1.00 92.72           C  
ATOM    938  HB2 LEU A  60      -8.916 -33.772  -9.648  1.00 92.72           H  
ATOM    939  HB3 LEU A  60     -10.138 -33.992  -8.391  1.00 92.72           H  
ATOM    940  O   LEU A  60      -9.574 -35.374  -6.009  1.00 92.72           O  
ATOM    941  CG  LEU A  60      -8.651 -32.515  -7.923  1.00 92.72           C  
ATOM    942  HG  LEU A  60      -8.735 -32.621  -6.841  1.00 92.72           H  
ATOM    943  CD1 LEU A  60      -7.208 -32.129  -8.237  1.00 92.72           C  
ATOM    944 HD11 LEU A  60      -6.685 -32.927  -8.764  1.00 92.72           H  
ATOM    945 HD12 LEU A  60      -7.172 -31.244  -8.873  1.00 92.72           H  
ATOM    946 HD13 LEU A  60      -6.684 -31.935  -7.301  1.00 92.72           H  
ATOM    947  CD2 LEU A  60      -9.592 -31.397  -8.371  1.00 92.72           C  
ATOM    948 HD21 LEU A  60      -9.324 -30.473  -7.860  1.00 92.72           H  
ATOM    949 HD22 LEU A  60      -9.505 -31.246  -9.447  1.00 92.72           H  
ATOM    950 HD23 LEU A  60     -10.623 -31.652  -8.128  1.00 92.72           H  
ATOM    951  N   VAL A  61      -7.338 -35.207  -5.792  1.00 93.56           N  
ATOM    952  H   VAL A  61      -6.466 -35.064  -6.281  1.00 93.56           H  
ATOM    953  CA  VAL A  61      -7.304 -35.325  -4.329  1.00 93.56           C  
ATOM    954  HA  VAL A  61      -8.296 -35.587  -3.960  1.00 93.56           H  
ATOM    955  C   VAL A  61      -6.918 -33.977  -3.740  1.00 93.56           C  
ATOM    956  CB  VAL A  61      -6.343 -36.442  -3.874  1.00 93.56           C  
ATOM    957  HB  VAL A  61      -5.334 -36.221  -4.223  1.00 93.56           H  
ATOM    958  O   VAL A  61      -5.766 -33.564  -3.841  1.00 93.56           O  
ATOM    959  CG1 VAL A  61      -6.319 -36.555  -2.342  1.00 93.56           C  
ATOM    960 HG11 VAL A  61      -5.932 -35.638  -1.898  1.00 93.56           H  
ATOM    961 HG12 VAL A  61      -5.673 -37.383  -2.050  1.00 93.56           H  
ATOM    962 HG13 VAL A  61      -7.325 -36.743  -1.967  1.00 93.56           H  
ATOM    963  CG2 VAL A  61      -6.763 -37.802  -4.444  1.00 93.56           C  
ATOM    964 HG21 VAL A  61      -7.778 -38.051  -4.133  1.00 93.56           H  
ATOM    965 HG22 VAL A  61      -6.083 -38.582  -4.100  1.00 93.56           H  
ATOM    966 HG23 VAL A  61      -6.717 -37.788  -5.532  1.00 93.56           H  
ATOM    967  N   LEU A  62      -7.868 -33.290  -3.104  1.00 94.43           N  
ATOM    968  H   LEU A  62      -8.789 -33.696  -3.024  1.00 94.43           H  
ATOM    969  CA  LEU A  62      -7.614 -32.008  -2.447  1.00 94.43           C  
ATOM    970  HA  LEU A  62      -6.698 -31.579  -2.854  1.00 94.43           H  
ATOM    971  C   LEU A  62      -7.411 -32.193  -0.943  1.00 94.43           C  
ATOM    972  CB  LEU A  62      -8.729 -30.990  -2.716  1.00 94.43           C  
ATOM    973  HB2 LEU A  62      -9.661 -31.354  -2.283  1.00 94.43           H  
ATOM    974  HB3 LEU A  62      -8.454 -30.079  -2.185  1.00 94.43           H  
ATOM    975  O   LEU A  62      -8.182 -32.888  -0.286  1.00 94.43           O  
ATOM    976  CG  LEU A  62      -8.929 -30.647  -4.201  1.00 94.43           C  
ATOM    977  HG  LEU A  62      -8.003 -30.793  -4.757  1.00 94.43           H  
ATOM    978  CD1 LEU A  62     -10.041 -31.503  -4.806  1.00 94.43           C  
ATOM    979 HD11 LEU A  62     -10.950 -31.417  -4.211  1.00 94.43           H  
ATOM    980 HD12 LEU A  62      -9.743 -32.551  -4.840  1.00 94.43           H  
ATOM    981 HD13 LEU A  62     -10.269 -31.160  -5.815  1.00 94.43           H  
ATOM    982  CD2 LEU A  62      -9.366 -29.196  -4.359  1.00 94.43           C  
ATOM    983 HD21 LEU A  62      -8.592 -28.533  -3.973  1.00 94.43           H  
ATOM    984 HD22 LEU A  62      -9.502 -28.990  -5.421  1.00 94.43           H  
ATOM    985 HD23 LEU A  62     -10.308 -29.006  -3.846  1.00 94.43           H  
ATOM    986  N   THR A  63      -6.403 -31.520  -0.398  1.00 93.49           N  
ATOM    987  H   THR A  63      -5.843 -30.945  -1.010  1.00 93.49           H  
ATOM    988  CA  THR A  63      -6.071 -31.488   1.033  1.00 93.49           C  
ATOM    989  HA  THR A  63      -6.915 -31.869   1.608  1.00 93.49           H  
ATOM    990  C   THR A  63      -5.821 -30.047   1.486  1.00 93.49           C  
ATOM    991  CB  THR A  63      -4.847 -32.370   1.341  1.00 93.49           C  
ATOM    992  HB  THR A  63      -4.653 -32.332   2.413  1.00 93.49           H  
ATOM    993  O   THR A  63      -5.450 -29.214   0.662  1.00 93.49           O  
ATOM    994  CG2 THR A  63      -5.036 -33.834   0.942  1.00 93.49           C  
ATOM    995 HG21 THR A  63      -5.110 -33.927  -0.141  1.00 93.49           H  
ATOM    996 HG22 THR A  63      -4.190 -34.419   1.303  1.00 93.49           H  
ATOM    997 HG23 THR A  63      -5.951 -34.217   1.396  1.00 93.49           H  
ATOM    998  OG1 THR A  63      -3.698 -31.925   0.657  1.00 93.49           O  
ATOM    999  HG1 THR A  63      -3.975 -31.650  -0.220  1.00 93.49           H  
ATOM   1000  N   GLY A  64      -6.007 -29.761   2.778  1.00 91.95           N  
ATOM   1001  H   GLY A  64      -6.411 -30.460   3.384  1.00 91.95           H  
ATOM   1002  CA  GLY A  64      -5.831 -28.424   3.362  1.00 91.95           C  
ATOM   1003  HA2 GLY A  64      -5.545 -27.704   2.595  1.00 91.95           H  
ATOM   1004  HA3 GLY A  64      -5.029 -28.452   4.100  1.00 91.95           H  
ATOM   1005  C   GLY A  64      -7.093 -27.891   4.044  1.00 91.95           C  
ATOM   1006  O   GLY A  64      -8.171 -28.478   3.911  1.00 91.95           O  
ATOM   1007  N   GLU A  65      -6.949 -26.790   4.782  1.00 87.39           N  
ATOM   1008  H   GLU A  65      -6.051 -26.328   4.804  1.00 87.39           H  
ATOM   1009  CA  GLU A  65      -8.063 -26.090   5.428  1.00 87.39           C  
ATOM   1010  HA  GLU A  65      -8.778 -26.826   5.796  1.00 87.39           H  
ATOM   1011  C   GLU A  65      -8.779 -25.196   4.416  1.00 87.39           C  
ATOM   1012  CB  GLU A  65      -7.596 -25.266   6.633  1.00 87.39           C  
ATOM   1013  HB2 GLU A  65      -8.455 -24.704   7.000  1.00 87.39           H  
ATOM   1014  HB3 GLU A  65      -6.819 -24.567   6.325  1.00 87.39           H  
ATOM   1015  O   GLU A  65      -8.175 -24.326   3.791  1.00 87.39           O  
ATOM   1016  CG  GLU A  65      -7.069 -26.165   7.761  1.00 87.39           C  
ATOM   1017  HG2 GLU A  65      -7.803 -26.949   7.950  1.00 87.39           H  
ATOM   1018  HG3 GLU A  65      -6.146 -26.643   7.431  1.00 87.39           H  
ATOM   1019  CD  GLU A  65      -6.809 -25.407   9.072  1.00 87.39           C  
ATOM   1020  OE1 GLU A  65      -6.397 -26.092  10.034  1.00 87.39           O  
ATOM   1021  OE2 GLU A  65      -7.041 -24.178   9.108  1.00 87.39           O  
ATOM   1022  N   ARG A  66     -10.074 -25.452   4.222  1.00 89.54           N  
ATOM   1023  H   ARG A  66     -10.517 -26.139   4.817  1.00 89.54           H  
ATOM   1024  CA  ARG A  66     -10.874 -24.854   3.153  1.00 89.54           C  
ATOM   1025  HA  ARG A  66     -10.293 -24.095   2.629  1.00 89.54           H  
ATOM   1026  C   ARG A  66     -12.099 -24.174   3.730  1.00 89.54           C  
ATOM   1027  CB  ARG A  66     -11.275 -25.938   2.151  1.00 89.54           C  
ATOM   1028  HB2 ARG A  66     -11.737 -26.770   2.682  1.00 89.54           H  
ATOM   1029  HB3 ARG A  66     -12.004 -25.514   1.459  1.00 89.54           H  
ATOM   1030  O   ARG A  66     -13.036 -24.853   4.150  1.00 89.54           O  
ATOM   1031  CG  ARG A  66     -10.060 -26.435   1.362  1.00 89.54           C  
ATOM   1032  HG2 ARG A  66      -9.240 -26.692   2.032  1.00 89.54           H  
ATOM   1033  HG3 ARG A  66      -9.739 -25.634   0.696  1.00 89.54           H  
ATOM   1034  CD  ARG A  66     -10.409 -27.666   0.539  1.00 89.54           C  
ATOM   1035  HD2 ARG A  66      -9.516 -27.974  -0.004  1.00 89.54           H  
ATOM   1036  HD3 ARG A  66     -10.709 -28.467   1.215  1.00 89.54           H  
ATOM   1037  NE  ARG A  66     -11.493 -27.361  -0.403  1.00 89.54           N  
ATOM   1038  HE  ARG A  66     -11.920 -26.448  -0.336  1.00 89.54           H  
ATOM   1039  NH1 ARG A  66     -11.459 -29.345  -1.532  1.00 89.54           N  
ATOM   1040 HH11 ARG A  66     -11.897 -29.929  -2.230  1.00 89.54           H  
ATOM   1041 HH12 ARG A  66     -10.716 -29.673  -0.933  1.00 89.54           H  
ATOM   1042  NH2 ARG A  66     -12.916 -27.774  -2.085  1.00 89.54           N  
ATOM   1043 HH21 ARG A  66     -13.226 -28.408  -2.808  1.00 89.54           H  
ATOM   1044 HH22 ARG A  66     -13.243 -26.828  -1.953  1.00 89.54           H  
ATOM   1045  CZ  ARG A  66     -11.944 -28.158  -1.333  1.00 89.54           C  
ATOM   1046  N   HIS A  67     -12.104 -22.851   3.698  1.00 90.05           N  
ATOM   1047  H   HIS A  67     -11.301 -22.370   3.318  1.00 90.05           H  
ATOM   1048  CA  HIS A  67     -13.238 -22.028   4.101  1.00 90.05           C  
ATOM   1049  HA  HIS A  67     -13.940 -22.624   4.683  1.00 90.05           H  
ATOM   1050  C   HIS A  67     -13.991 -21.510   2.872  1.00 90.05           C  
ATOM   1051  CB  HIS A  67     -12.724 -20.899   5.003  1.00 90.05           C  
ATOM   1052  HB2 HIS A  67     -13.554 -20.237   5.252  1.00 90.05           H  
ATOM   1053  HB3 HIS A  67     -11.978 -20.311   4.468  1.00 90.05           H  
ATOM   1054  O   HIS A  67     -15.225 -21.505   2.857  1.00 90.05           O  
ATOM   1055  CG  HIS A  67     -12.118 -21.419   6.285  1.00 90.05           C  
ATOM   1056  CD2 HIS A  67     -12.789 -21.694   7.446  1.00 90.05           C  
ATOM   1057  HD2 HIS A  67     -13.846 -21.554   7.615  1.00 90.05           H  
ATOM   1058  ND1 HIS A  67     -10.798 -21.755   6.494  1.00 90.05           N  
ATOM   1059  HD1 HIS A  67     -10.040 -21.636   5.838  1.00 90.05           H  
ATOM   1060  CE1 HIS A  67     -10.677 -22.216   7.753  1.00 90.05           C  
ATOM   1061  HE1 HIS A  67      -9.755 -22.543   8.209  1.00 90.05           H  
ATOM   1062  NE2 HIS A  67     -11.872 -22.201   8.369  1.00 90.05           N  
ATOM   1063  N   TYR A  68     -13.265 -21.154   1.807  1.00 91.78           N  
ATOM   1064  H   TYR A  68     -12.261 -21.146   1.915  1.00 91.78           H  
ATOM   1065  CA  TYR A  68     -13.834 -20.522   0.614  1.00 91.78           C  
ATOM   1066  HA  TYR A  68     -14.888 -20.310   0.793  1.00 91.78           H  
ATOM   1067  C   TYR A  68     -13.774 -21.409  -0.638  1.00 91.78           C  
ATOM   1068  CB  TYR A  68     -13.138 -19.169   0.411  1.00 91.78           C  
ATOM   1069  HB2 TYR A  68     -12.098 -19.347   0.134  1.00 91.78           H  
ATOM   1070  HB3 TYR A  68     -13.615 -18.645  -0.418  1.00 91.78           H  
ATOM   1071  O   TYR A  68     -14.724 -21.412  -1.432  1.00 91.78           O  
ATOM   1072  CG  TYR A  68     -13.179 -18.278   1.642  1.00 91.78           C  
ATOM   1073  CD1 TYR A  68     -14.414 -17.800   2.124  1.00 91.78           C  
ATOM   1074  HD1 TYR A  68     -15.331 -18.052   1.613  1.00 91.78           H  
ATOM   1075  CD2 TYR A  68     -11.994 -17.980   2.343  1.00 91.78           C  
ATOM   1076  HD2 TYR A  68     -11.046 -18.371   2.004  1.00 91.78           H  
ATOM   1077  CE1 TYR A  68     -14.465 -17.012   3.287  1.00 91.78           C  
ATOM   1078  HE1 TYR A  68     -15.408 -16.650   3.668  1.00 91.78           H  
ATOM   1079  CE2 TYR A  68     -12.040 -17.197   3.514  1.00 91.78           C  
ATOM   1080  HE2 TYR A  68     -11.126 -16.988   4.049  1.00 91.78           H  
ATOM   1081  OH  TYR A  68     -13.366 -15.999   5.133  1.00 91.78           O  
ATOM   1082  HH  TYR A  68     -12.515 -15.883   5.562  1.00 91.78           H  
ATOM   1083  CZ  TYR A  68     -13.280 -16.717   3.987  1.00 91.78           C  
ATOM   1084  N   THR A  69     -12.719 -22.212  -0.809  1.00 93.94           N  
ATOM   1085  H   THR A  69     -11.981 -22.188  -0.120  1.00 93.94           H  
ATOM   1086  CA  THR A  69     -12.470 -22.981  -2.041  1.00 93.94           C  
ATOM   1087  HA  THR A  69     -12.656 -22.329  -2.895  1.00 93.94           H  
ATOM   1088  C   THR A  69     -13.379 -24.204  -2.160  1.00 93.94           C  
ATOM   1089  CB  THR A  69     -11.004 -23.433  -2.118  1.00 93.94           C  
ATOM   1090  HB  THR A  69     -10.801 -24.162  -1.333  1.00 93.94           H  
ATOM   1091  O   THR A  69     -13.317 -25.131  -1.343  1.00 93.94           O  
ATOM   1092  CG2 THR A  69     -10.640 -24.046  -3.466  1.00 93.94           C  
ATOM   1093 HG21 THR A  69      -9.568 -24.239  -3.488  1.00 93.94           H  
ATOM   1094 HG22 THR A  69     -11.169 -24.988  -3.614  1.00 93.94           H  
ATOM   1095 HG23 THR A  69     -10.891 -23.353  -4.269  1.00 93.94           H  
ATOM   1096  OG1 THR A  69     -10.161 -22.331  -1.936  1.00 93.94           O  
ATOM   1097  HG1 THR A  69     -10.036 -22.287  -0.986  1.00 93.94           H  
ATOM   1098  N   ARG A  70     -14.185 -24.288  -3.228  1.00 94.15           N  
ATOM   1099  H   ARG A  70     -14.185 -23.516  -3.880  1.00 94.15           H  
ATOM   1100  CA  ARG A  70     -14.964 -25.490  -3.596  1.00 94.15           C  
ATOM   1101  HA  ARG A  70     -15.154 -26.067  -2.691  1.00 94.15           H  
ATOM   1102  C   ARG A  70     -14.183 -26.390  -4.555  1.00 94.15           C  
ATOM   1103  CB  ARG A  70     -16.330 -25.113  -4.196  1.00 94.15           C  
ATOM   1104  HB2 ARG A  70     -16.849 -26.022  -4.499  1.00 94.15           H  
ATOM   1105  HB3 ARG A  70     -16.187 -24.499  -5.085  1.00 94.15           H  
ATOM   1106  O   ARG A  70     -13.210 -25.988  -5.178  1.00 94.15           O  
ATOM   1107  CG  ARG A  70     -17.216 -24.377  -3.189  1.00 94.15           C  
ATOM   1108  HG2 ARG A  70     -16.693 -23.470  -2.886  1.00 94.15           H  
ATOM   1109  HG3 ARG A  70     -17.365 -25.004  -2.309  1.00 94.15           H  
ATOM   1110  CD  ARG A  70     -18.585 -24.035  -3.801  1.00 94.15           C  
ATOM   1111  HD2 ARG A  70     -19.111 -24.965  -4.018  1.00 94.15           H  
ATOM   1112  HD3 ARG A  70     -18.427 -23.511  -4.744  1.00 94.15           H  
ATOM   1113  NE  ARG A  70     -19.407 -23.212  -2.887  1.00 94.15           N  
ATOM   1114  HE  ARG A  70     -19.038 -23.082  -1.956  1.00 94.15           H  
ATOM   1115  NH1 ARG A  70     -20.972 -22.495  -4.407  1.00 94.15           N  
ATOM   1116 HH11 ARG A  70     -21.760 -21.912  -4.650  1.00 94.15           H  
ATOM   1117 HH12 ARG A  70     -20.541 -23.069  -5.117  1.00 94.15           H  
ATOM   1118  NH2 ARG A  70     -20.997 -21.669  -2.337  1.00 94.15           N  
ATOM   1119 HH21 ARG A  70     -20.637 -21.617  -1.394  1.00 94.15           H  
ATOM   1120 HH22 ARG A  70     -21.775 -21.084  -2.604  1.00 94.15           H  
ATOM   1121  CZ  ARG A  70     -20.454 -22.471  -3.212  1.00 94.15           C  
ATOM   1122  N   ASN A  71     -14.621 -27.647  -4.666  1.00 93.76           N  
ATOM   1123  H   ASN A  71     -15.438 -27.921  -4.139  1.00 93.76           H  
ATOM   1124  CA  ASN A  71     -14.010 -28.608  -5.593  1.00 93.76           C  
ATOM   1125  HA  ASN A  71     -12.934 -28.650  -5.419  1.00 93.76           H  
ATOM   1126  C   ASN A  71     -14.190 -28.187  -7.058  1.00 93.76           C  
ATOM   1127  CB  ASN A  71     -14.620 -30.006  -5.369  1.00 93.76           C  
ATOM   1128  HB2 ASN A  71     -15.707 -29.947  -5.416  1.00 93.76           H  
ATOM   1129  HB3 ASN A  71     -14.285 -30.664  -6.171  1.00 93.76           H  
ATOM   1130  O   ASN A  71     -13.313 -28.455  -7.874  1.00 93.76           O  
ATOM   1131  CG  ASN A  71     -14.206 -30.655  -4.064  1.00 93.76           C  
ATOM   1132  ND2 ASN A  71     -14.875 -31.699  -3.643  1.00 93.76           N  
ATOM   1133 HD21 ASN A  71     -15.633 -32.088  -4.186  1.00 93.76           H  
ATOM   1134 HD22 ASN A  71     -14.574 -32.124  -2.778  1.00 93.76           H  
ATOM   1135  OD1 ASN A  71     -13.288 -30.220  -3.392  1.00 93.76           O  
ATOM   1136  N   ASP A  72     -15.318 -27.549  -7.380  1.00 94.42           N  
ATOM   1137  H   ASP A  72     -16.004 -27.348  -6.666  1.00 94.42           H  
ATOM   1138  CA  ASP A  72     -15.593 -27.054  -8.729  1.00 94.42           C  
ATOM   1139  HA  ASP A  72     -15.419 -27.858  -9.443  1.00 94.42           H  
ATOM   1140  C   ASP A  72     -14.654 -25.905  -9.110  1.00 94.42           C  
ATOM   1141  CB  ASP A  72     -17.064 -26.649  -8.840  1.00 94.42           C  
ATOM   1142  HB2 ASP A  72     -17.261 -25.805  -8.180  1.00 94.42           H  
ATOM   1143  HB3 ASP A  72     -17.690 -27.484  -8.524  1.00 94.42           H  
ATOM   1144  O   ASP A  72     -14.062 -25.958 -10.180  1.00 94.42           O  
ATOM   1145  CG  ASP A  72     -17.414 -26.290 -10.287  1.00 94.42           C  
ATOM   1146  OD1 ASP A  72     -17.255 -27.180 -11.156  1.00 94.42           O  
ATOM   1147  OD2 ASP A  72     -17.841 -25.140 -10.498  1.00 94.42           O  
ATOM   1148  N   ASP A  73     -14.404 -24.960  -8.194  1.00 94.28           N  
ATOM   1149  H   ASP A  73     -14.996 -24.913  -7.377  1.00 94.28           H  
ATOM   1150  CA  ASP A  73     -13.479 -23.838  -8.412  1.00 94.28           C  
ATOM   1151  HA  ASP A  73     -13.897 -23.190  -9.182  1.00 94.28           H  
ATOM   1152  C   ASP A  73     -12.106 -24.343  -8.911  1.00 94.28           C  
ATOM   1153  CB  ASP A  73     -13.328 -23.009  -7.110  1.00 94.28           C  
ATOM   1154  HB2 ASP A  73     -12.693 -22.149  -7.326  1.00 94.28           H  
ATOM   1155  HB3 ASP A  73     -12.809 -23.615  -6.367  1.00 94.28           H  
ATOM   1156  O   ASP A  73     -11.581 -23.871  -9.917  1.00 94.28           O  
ATOM   1157  CG  ASP A  73     -14.642 -22.488  -6.486  1.00 94.28           C  
ATOM   1158  OD1 ASP A  73     -15.619 -22.228  -7.214  1.00 94.28           O  
ATOM   1159  OD2 ASP A  73     -14.745 -22.414  -5.234  1.00 94.28           O  
ATOM   1160  N   ILE A  74     -11.564 -25.385  -8.268  1.00 94.98           N  
ATOM   1161  H   ILE A  74     -12.058 -25.734  -7.460  1.00 94.98           H  
ATOM   1162  CA  ILE A  74     -10.281 -26.001  -8.649  1.00 94.98           C  
ATOM   1163  HA  ILE A  74      -9.556 -25.206  -8.822  1.00 94.98           H  
ATOM   1164  C   ILE A  74     -10.390 -26.780  -9.963  1.00 94.98           C  
ATOM   1165  CB  ILE A  74      -9.766 -26.901  -7.504  1.00 94.98           C  
ATOM   1166  HB  ILE A  74     -10.542 -27.632  -7.277  1.00 94.98           H  
ATOM   1167  O   ILE A  74      -9.505 -26.683 -10.813  1.00 94.98           O  
ATOM   1168  CG1 ILE A  74      -9.514 -26.075  -6.220  1.00 94.98           C  
ATOM   1169 HG12 ILE A  74      -9.454 -26.739  -5.358  1.00 94.98           H  
ATOM   1170 HG13 ILE A  74     -10.357 -25.409  -6.034  1.00 94.98           H  
ATOM   1171  CG2 ILE A  74      -8.498 -27.675  -7.919  1.00 94.98           C  
ATOM   1172 HG21 ILE A  74      -8.074 -28.189  -7.057  1.00 94.98           H  
ATOM   1173 HG22 ILE A  74      -7.753 -26.990  -8.325  1.00 94.98           H  
ATOM   1174 HG23 ILE A  74      -8.734 -28.411  -8.688  1.00 94.98           H  
ATOM   1175  CD1 ILE A  74      -8.233 -25.235  -6.244  1.00 94.98           C  
ATOM   1176 HD11 ILE A  74      -7.360 -25.879  -6.142  1.00 94.98           H  
ATOM   1177 HD12 ILE A  74      -8.239 -24.533  -5.410  1.00 94.98           H  
ATOM   1178 HD13 ILE A  74      -8.157 -24.683  -7.181  1.00 94.98           H  
ATOM   1179  N   ARG A  75     -11.472 -27.542 -10.155  1.00 94.29           N  
ATOM   1180  H   ARG A  75     -12.198 -27.523  -9.452  1.00 94.29           H  
ATOM   1181  CA  ARG A  75     -11.701 -28.297 -11.393  1.00 94.29           C  
ATOM   1182  HA  ARG A  75     -10.858 -28.969 -11.557  1.00 94.29           H  
ATOM   1183  C   ARG A  75     -11.746 -27.365 -12.603  1.00 94.29           C  
ATOM   1184  CB  ARG A  75     -12.992 -29.114 -11.259  1.00 94.29           C  
ATOM   1185  HB2 ARG A  75     -13.833 -28.434 -11.123  1.00 94.29           H  
ATOM   1186  HB3 ARG A  75     -12.914 -29.750 -10.378  1.00 94.29           H  
ATOM   1187  O   ARG A  75     -11.073 -27.643 -13.587  1.00 94.29           O  
ATOM   1188  CG  ARG A  75     -13.253 -29.986 -12.496  1.00 94.29           C  
ATOM   1189  HG2 ARG A  75     -13.251 -29.360 -13.389  1.00 94.29           H  
ATOM   1190  HG3 ARG A  75     -12.461 -30.729 -12.594  1.00 94.29           H  
ATOM   1191  CD  ARG A  75     -14.621 -30.676 -12.427  1.00 94.29           C  
ATOM   1192  HD2 ARG A  75     -14.789 -31.229 -13.351  1.00 94.29           H  
ATOM   1193  HD3 ARG A  75     -15.390 -29.906 -12.367  1.00 94.29           H  
ATOM   1194  NE  ARG A  75     -14.741 -31.573 -11.260  1.00 94.29           N  
ATOM   1195  HE  ARG A  75     -15.255 -31.194 -10.476  1.00 94.29           H  
ATOM   1196  NH1 ARG A  75     -13.585 -33.369 -12.109  1.00 94.29           N  
ATOM   1197 HH11 ARG A  75     -13.450 -32.864 -12.973  1.00 94.29           H  
ATOM   1198 HH12 ARG A  75     -13.196 -34.297 -12.018  1.00 94.29           H  
ATOM   1199  NH2 ARG A  75     -14.412 -33.467 -10.041  1.00 94.29           N  
ATOM   1200 HH21 ARG A  75     -14.041 -34.404  -9.977  1.00 94.29           H  
ATOM   1201 HH22 ARG A  75     -14.941 -33.064  -9.282  1.00 94.29           H  
ATOM   1202  CZ  ARG A  75     -14.247 -32.793 -11.145  1.00 94.29           C  
ATOM   1203  N   GLN A  76     -12.493 -26.266 -12.521  1.00 93.99           N  
ATOM   1204  H   GLN A  76     -13.007 -26.096 -11.668  1.00 93.99           H  
ATOM   1205  CA  GLN A  76     -12.606 -25.285 -13.602  1.00 93.99           C  
ATOM   1206  HA  GLN A  76     -12.887 -25.799 -14.521  1.00 93.99           H  
ATOM   1207  C   GLN A  76     -11.271 -24.587 -13.878  1.00 93.99           C  
ATOM   1208  CB  GLN A  76     -13.688 -24.245 -13.264  1.00 93.99           C  
ATOM   1209  HB2 GLN A  76     -13.437 -23.763 -12.319  1.00 93.99           H  
ATOM   1210  HB3 GLN A  76     -13.691 -23.479 -14.039  1.00 93.99           H  
ATOM   1211  O   GLN A  76     -10.942 -24.345 -15.037  1.00 93.99           O  
ATOM   1212  CG  GLN A  76     -15.106 -24.829 -13.154  1.00 93.99           C  
ATOM   1213  HG2 GLN A  76     -15.805 -24.026 -12.920  1.00 93.99           H  
ATOM   1214  HG3 GLN A  76     -15.148 -25.541 -12.330  1.00 93.99           H  
ATOM   1215  CD  GLN A  76     -15.593 -25.533 -14.413  1.00 93.99           C  
ATOM   1216  NE2 GLN A  76     -16.460 -26.509 -14.262  1.00 93.99           N  
ATOM   1217 HE21 GLN A  76     -16.825 -26.696 -13.339  1.00 93.99           H  
ATOM   1218 HE22 GLN A  76     -16.835 -26.919 -15.105  1.00 93.99           H  
ATOM   1219  OE1 GLN A  76     -15.206 -25.230 -15.531  1.00 93.99           O  
ATOM   1220  N   SER A  77     -10.470 -24.308 -12.843  1.00 94.43           N  
ATOM   1221  H   SER A  77     -10.815 -24.422 -11.901  1.00 94.43           H  
ATOM   1222  CA  SER A  77      -9.119 -23.763 -13.023  1.00 94.43           C  
ATOM   1223  HA  SER A  77      -9.192 -22.843 -13.603  1.00 94.43           H  
ATOM   1224  C   SER A  77      -8.213 -24.701 -13.817  1.00 94.43           C  
ATOM   1225  CB  SER A  77      -8.473 -23.445 -11.671  1.00 94.43           C  
ATOM   1226  HB2 SER A  77      -8.431 -24.346 -11.060  1.00 94.43           H  
ATOM   1227  HB3 SER A  77      -7.459 -23.077 -11.829  1.00 94.43           H  
ATOM   1228  O   SER A  77      -7.504 -24.233 -14.703  1.00 94.43           O  
ATOM   1229  OG  SER A  77      -9.227 -22.453 -11.006  1.00 94.43           O  
ATOM   1230  HG  SER A  77      -8.962 -22.417 -10.084  1.00 94.43           H  
ATOM   1231  N   ILE A  78      -8.272 -26.009 -13.544  1.00 93.32           N  
ATOM   1232  H   ILE A  78      -8.875 -26.312 -12.793  1.00 93.32           H  
ATOM   1233  CA  ILE A  78      -7.490 -27.021 -14.268  1.00 93.32           C  
ATOM   1234  HA  ILE A  78      -6.457 -26.680 -14.341  1.00 93.32           H  
ATOM   1235  C   ILE A  78      -8.006 -27.177 -15.703  1.00 93.32           C  
ATOM   1236  CB  ILE A  78      -7.502 -28.365 -13.506  1.00 93.32           C  
ATOM   1237  HB  ILE A  78      -8.539 -28.668 -13.359  1.00 93.32           H  
ATOM   1238  O   ILE A  78      -7.223 -27.085 -16.640  1.00 93.32           O  
ATOM   1239  CG1 ILE A  78      -6.826 -28.222 -12.124  1.00 93.32           C  
ATOM   1240 HG12 ILE A  78      -5.747 -28.153 -12.259  1.00 93.32           H  
ATOM   1241 HG13 ILE A  78      -7.152 -27.304 -11.634  1.00 93.32           H  
ATOM   1242  CG2 ILE A  78      -6.783 -29.462 -14.312  1.00 93.32           C  
ATOM   1243 HG21 ILE A  78      -5.756 -29.162 -14.521  1.00 93.32           H  
ATOM   1244 HG22 ILE A  78      -6.779 -30.405 -13.766  1.00 93.32           H  
ATOM   1245 HG23 ILE A  78      -7.290 -29.637 -15.261  1.00 93.32           H  
ATOM   1246  CD1 ILE A  78      -7.130 -29.381 -11.172  1.00 93.32           C  
ATOM   1247 HD11 ILE A  78      -8.208 -29.511 -11.077  1.00 93.32           H  
ATOM   1248 HD12 ILE A  78      -6.679 -30.306 -11.532  1.00 93.32           H  
ATOM   1249 HD13 ILE A  78      -6.718 -29.145 -10.190  1.00 93.32           H  
ATOM   1250  N   LEU A  79      -9.320 -27.353 -15.882  1.00 92.85           N  
ATOM   1251  H   LEU A  79      -9.915 -27.386 -15.066  1.00 92.85           H  
ATOM   1252  CA  LEU A  79      -9.935 -27.558 -17.200  1.00 92.85           C  
ATOM   1253  HA  LEU A  79      -9.437 -28.394 -17.692  1.00 92.85           H  
ATOM   1254  C   LEU A  79      -9.761 -26.358 -18.142  1.00 92.85           C  
ATOM   1255  CB  LEU A  79     -11.431 -27.876 -17.028  1.00 92.85           C  
ATOM   1256  HB2 LEU A  79     -11.884 -27.086 -16.429  1.00 92.85           H  
ATOM   1257  HB3 LEU A  79     -11.900 -27.848 -18.012  1.00 92.85           H  
ATOM   1258  O   LEU A  79      -9.792 -26.533 -19.357  1.00 92.85           O  
ATOM   1259  CG  LEU A  79     -11.752 -29.240 -16.392  1.00 92.85           C  
ATOM   1260  HG  LEU A  79     -11.281 -29.320 -15.412  1.00 92.85           H  
ATOM   1261  CD1 LEU A  79     -13.268 -29.361 -16.212  1.00 92.85           C  
ATOM   1262 HD11 LEU A  79     -13.510 -30.309 -15.731  1.00 92.85           H  
ATOM   1263 HD12 LEU A  79     -13.633 -28.533 -15.604  1.00 92.85           H  
ATOM   1264 HD13 LEU A  79     -13.754 -29.321 -17.187  1.00 92.85           H  
ATOM   1265  CD2 LEU A  79     -11.272 -30.420 -17.238  1.00 92.85           C  
ATOM   1266 HD21 LEU A  79     -10.183 -30.420 -17.299  1.00 92.85           H  
ATOM   1267 HD22 LEU A  79     -11.678 -30.350 -18.247  1.00 92.85           H  
ATOM   1268 HD23 LEU A  79     -11.589 -31.361 -16.790  1.00 92.85           H  
ATOM   1269  N   ALA A  80      -9.540 -25.151 -17.611  1.00 93.95           N  
ATOM   1270  H   ALA A  80      -9.587 -25.050 -16.607  1.00 93.95           H  
ATOM   1271  CA  ALA A  80      -9.228 -23.969 -18.413  1.00 93.95           C  
ATOM   1272  HA  ALA A  80     -10.012 -23.842 -19.160  1.00 93.95           H  
ATOM   1273  C   ALA A  80      -7.895 -24.084 -19.180  1.00 93.95           C  
ATOM   1274  CB  ALA A  80      -9.229 -22.745 -17.491  1.00 93.95           C  
ATOM   1275  HB1 ALA A  80      -8.455 -22.856 -16.733  1.00 93.95           H  
ATOM   1276  HB2 ALA A  80     -10.201 -22.646 -17.009  1.00 93.95           H  
ATOM   1277  HB3 ALA A  80      -9.028 -21.849 -18.080  1.00 93.95           H  
ATOM   1278  O   ALA A  80      -7.731 -23.415 -20.197  1.00 93.95           O  
ATOM   1279  N   LEU A  81      -6.966 -24.932 -18.723  1.00 92.44           N  
ATOM   1280  H   LEU A  81      -7.170 -25.475 -17.895  1.00 92.44           H  
ATOM   1281  CA  LEU A  81      -5.724 -25.254 -19.440  1.00 92.44           C  
ATOM   1282  HA  LEU A  81      -5.385 -24.376 -19.989  1.00 92.44           H  
ATOM   1283  C   LEU A  81      -5.912 -26.371 -20.481  1.00 92.44           C  
ATOM   1284  CB  LEU A  81      -4.640 -25.659 -18.425  1.00 92.44           C  
ATOM   1285  HB2 LEU A  81      -4.989 -26.540 -17.886  1.00 92.44           H  
ATOM   1286  HB3 LEU A  81      -3.743 -25.949 -18.973  1.00 92.44           H  
ATOM   1287  O   LEU A  81      -4.981 -26.682 -21.221  1.00 92.44           O  
ATOM   1288  CG  LEU A  81      -4.255 -24.571 -17.413  1.00 92.44           C  
ATOM   1289  HG  LEU A  81      -5.155 -24.214 -16.912  1.00 92.44           H  
ATOM   1290  CD1 LEU A  81      -3.330 -25.198 -16.369  1.00 92.44           C  
ATOM   1291 HD11 LEU A  81      -2.922 -24.430 -15.712  1.00 92.44           H  
ATOM   1292 HD12 LEU A  81      -3.895 -25.915 -15.774  1.00 92.44           H  
ATOM   1293 HD13 LEU A  81      -2.504 -25.711 -16.863  1.00 92.44           H  
ATOM   1294  CD2 LEU A  81      -3.550 -23.384 -18.071  1.00 92.44           C  
ATOM   1295 HD21 LEU A  81      -3.256 -22.659 -17.312  1.00 92.44           H  
ATOM   1296 HD22 LEU A  81      -4.224 -22.888 -18.770  1.00 92.44           H  
ATOM   1297 HD23 LEU A  81      -2.661 -23.722 -18.603  1.00 92.44           H  
ATOM   1298  N   GLY A  82      -7.100 -26.977 -20.533  1.00 90.89           N  
ATOM   1299  H   GLY A  82      -7.818 -26.654 -19.901  1.00 90.89           H  
ATOM   1300  CA  GLY A  82      -7.372 -28.228 -21.231  1.00 90.89           C  
ATOM   1301  HA2 GLY A  82      -8.318 -28.136 -21.765  1.00 90.89           H  
ATOM   1302  HA3 GLY A  82      -6.587 -28.437 -21.957  1.00 90.89           H  
ATOM   1303  C   GLY A  82      -7.471 -29.416 -20.272  1.00 90.89           C  
ATOM   1304  O   GLY A  82      -7.279 -29.298 -19.060  1.00 90.89           O  
ATOM   1305  N   GLU A  83      -7.812 -30.582 -20.818  1.00 87.88           N  
ATOM   1306  H   GLU A  83      -7.927 -30.651 -21.819  1.00 87.88           H  
ATOM   1307  CA  GLU A  83      -7.814 -31.820 -20.040  1.00 87.88           C  
ATOM   1308  HA  GLU A  83      -8.431 -31.654 -19.158  1.00 87.88           H  
ATOM   1309  C   GLU A  83      -6.382 -32.175 -19.607  1.00 87.88           C  
ATOM   1310  CB  GLU A  83      -8.439 -32.981 -20.825  1.00 87.88           C  
ATOM   1311  HB2 GLU A  83      -7.907 -33.112 -21.768  1.00 87.88           H  
ATOM   1312  HB3 GLU A  83      -8.335 -33.889 -20.232  1.00 87.88           H  
ATOM   1313  O   GLU A  83      -5.459 -32.080 -20.423  1.00 87.88           O  
ATOM   1314  CG  GLU A  83      -9.931 -32.740 -21.099  1.00 87.88           C  
ATOM   1315  HG2 GLU A  83     -10.038 -31.887 -21.769  1.00 87.88           H  
ATOM   1316  HG3 GLU A  83     -10.417 -32.488 -20.156  1.00 87.88           H  
ATOM   1317  CD  GLU A  83     -10.642 -33.955 -21.717  1.00 87.88           C  
ATOM   1318  OE1 GLU A  83     -11.892 -33.973 -21.643  1.00 87.88           O  
ATOM   1319  OE2 GLU A  83      -9.954 -34.847 -22.261  1.00 87.88           O  
ATOM   1320  N   PRO A  84      -6.170 -32.592 -18.345  1.00 89.02           N  
ATOM   1321  CA  PRO A  84      -4.863 -33.046 -17.901  1.00 89.02           C  
ATOM   1322  HA  PRO A  84      -4.182 -32.197 -17.949  1.00 89.02           H  
ATOM   1323  C   PRO A  84      -4.331 -34.195 -18.762  1.00 89.02           C  
ATOM   1324  CB  PRO A  84      -5.039 -33.480 -16.444  1.00 89.02           C  
ATOM   1325  HB2 PRO A  84      -5.309 -34.535 -16.398  1.00 89.02           H  
ATOM   1326  HB3 PRO A  84      -4.145 -33.284 -15.852  1.00 89.02           H  
ATOM   1327  O   PRO A  84      -5.052 -35.139 -19.084  1.00 89.02           O  
ATOM   1328  CG  PRO A  84      -6.227 -32.645 -15.981  1.00 89.02           C  
ATOM   1329  HG2 PRO A  84      -6.750 -33.107 -15.144  1.00 89.02           H  
ATOM   1330  HG3 PRO A  84      -5.875 -31.647 -15.722  1.00 89.02           H  
ATOM   1331  CD  PRO A  84      -7.102 -32.566 -17.229  1.00 89.02           C  
ATOM   1332  HD2 PRO A  84      -7.680 -31.642 -17.206  1.00 89.02           H  
ATOM   1333  HD3 PRO A  84      -7.760 -33.434 -17.284  1.00 89.02           H  
ATOM   1334  N   GLY A  85      -3.041 -34.136 -19.079  1.00 91.94           N  
ATOM   1335  H   GLY A  85      -2.535 -33.310 -18.791  1.00 91.94           H  
ATOM   1336  CA  GLY A  85      -2.302 -35.209 -19.725  1.00 91.94           C  
ATOM   1337  HA2 GLY A  85      -2.838 -35.522 -20.620  1.00 91.94           H  
ATOM   1338  HA3 GLY A  85      -1.324 -34.831 -20.024  1.00 91.94           H  
ATOM   1339  C   GLY A  85      -2.105 -36.427 -18.818  1.00 91.94           C  
ATOM   1340  O   GLY A  85      -2.793 -36.635 -17.814  1.00 91.94           O  
ATOM   1341  N   THR A  86      -1.116 -37.249 -19.162  1.00 91.65           N  
ATOM   1342  H   THR A  86      -0.505 -36.997 -19.926  1.00 91.65           H  
ATOM   1343  CA  THR A  86      -0.774 -38.432 -18.368  1.00 91.65           C  
ATOM   1344  HA  THR A  86      -1.693 -38.849 -17.955  1.00 91.65           H  
ATOM   1345  C   THR A  86       0.131 -38.066 -17.198  1.00 91.65           C  
ATOM   1346  CB  THR A  86      -0.124 -39.541 -19.212  1.00 91.65           C  
ATOM   1347  HB  THR A  86      -0.095 -40.449 -18.608  1.00 91.65           H  
ATOM   1348  O   THR A  86       0.668 -36.957 -17.102  1.00 91.65           O  
ATOM   1349  CG2 THR A  86      -0.898 -39.861 -20.482  1.00 91.65           C  
ATOM   1350 HG21 THR A  86      -1.913 -40.150 -20.210  1.00 91.65           H  
ATOM   1351 HG22 THR A  86      -0.913 -39.003 -21.154  1.00 91.65           H  
ATOM   1352 HG23 THR A  86      -0.443 -40.706 -20.999  1.00 91.65           H  
ATOM   1353  OG1 THR A  86       1.203 -39.231 -19.572  1.00 91.65           O  
ATOM   1354  HG1 THR A  86       1.490 -39.994 -20.079  1.00 91.65           H  
ATOM   1355  N   PHE A  87       0.388 -39.039 -16.323  1.00 92.12           N  
ATOM   1356  H   PHE A  87      -0.114 -39.911 -16.408  1.00 92.12           H  
ATOM   1357  CA  PHE A  87       1.413 -38.904 -15.290  1.00 92.12           C  
ATOM   1358  HA  PHE A  87       1.087 -38.141 -14.583  1.00 92.12           H  
ATOM   1359  C   PHE A  87       2.777 -38.456 -15.861  1.00 92.12           C  
ATOM   1360  CB  PHE A  87       1.538 -40.238 -14.542  1.00 92.12           C  
ATOM   1361  HB2 PHE A  87       1.800 -41.022 -15.253  1.00 92.12           H  
ATOM   1362  HB3 PHE A  87       0.570 -40.495 -14.111  1.00 92.12           H  
ATOM   1363  O   PHE A  87       3.484 -37.686 -15.207  1.00 92.12           O  
ATOM   1364  CG  PHE A  87       2.575 -40.211 -13.437  1.00 92.12           C  
ATOM   1365  CD1 PHE A  87       3.913 -40.538 -13.723  1.00 92.12           C  
ATOM   1366  HD1 PHE A  87       4.194 -40.821 -14.726  1.00 92.12           H  
ATOM   1367  CD2 PHE A  87       2.216 -39.819 -12.135  1.00 92.12           C  
ATOM   1368  HD2 PHE A  87       1.186 -39.586 -11.909  1.00 92.12           H  
ATOM   1369  CE1 PHE A  87       4.893 -40.460 -12.719  1.00 92.12           C  
ATOM   1370  HE1 PHE A  87       5.921 -40.696 -12.952  1.00 92.12           H  
ATOM   1371  CE2 PHE A  87       3.198 -39.735 -11.129  1.00 92.12           C  
ATOM   1372  HE2 PHE A  87       2.925 -39.428 -10.130  1.00 92.12           H  
ATOM   1373  CZ  PHE A  87       4.536 -40.054 -11.422  1.00 92.12           C  
ATOM   1374  HZ  PHE A  87       5.289 -39.988 -10.651  1.00 92.12           H  
ATOM   1375  N   MET A  88       3.144 -38.889 -17.074  1.00 90.21           N  
ATOM   1376  H   MET A  88       2.478 -39.416 -17.621  1.00 90.21           H  
ATOM   1377  CA  MET A  88       4.445 -38.583 -17.684  1.00 90.21           C  
ATOM   1378  HA  MET A  88       5.202 -38.541 -16.901  1.00 90.21           H  
ATOM   1379  C   MET A  88       4.477 -37.215 -18.367  1.00 90.21           C  
ATOM   1380  CB  MET A  88       4.848 -39.695 -18.670  1.00 90.21           C  
ATOM   1381  HB2 MET A  88       5.781 -39.412 -19.157  1.00 90.21           H  
ATOM   1382  HB3 MET A  88       4.083 -39.803 -19.440  1.00 90.21           H  
ATOM   1383  O   MET A  88       5.447 -36.481 -18.198  1.00 90.21           O  
ATOM   1384  CG  MET A  88       5.056 -41.048 -17.976  1.00 90.21           C  
ATOM   1385  HG2 MET A  88       5.360 -41.777 -18.727  1.00 90.21           H  
ATOM   1386  HG3 MET A  88       4.105 -41.376 -17.557  1.00 90.21           H  
ATOM   1387  SD  MET A  88       6.304 -41.017 -16.653  1.00 90.21           S  
ATOM   1388  CE  MET A  88       6.090 -42.662 -15.937  1.00 90.21           C  
ATOM   1389  HE1 MET A  88       6.649 -42.726 -15.003  1.00 90.21           H  
ATOM   1390  HE2 MET A  88       6.482 -43.404 -16.633  1.00 90.21           H  
ATOM   1391  HE3 MET A  88       5.034 -42.852 -15.742  1.00 90.21           H  
ATOM   1392  N   THR A  89       3.416 -36.850 -19.090  1.00 90.88           N  
ATOM   1393  H   THR A  89       2.633 -37.482 -19.177  1.00 90.88           H  
ATOM   1394  CA  THR A  89       3.407 -35.656 -19.951  1.00 90.88           C  
ATOM   1395  HA  THR A  89       4.429 -35.435 -20.258  1.00 90.88           H  
ATOM   1396  C   THR A  89       2.898 -34.392 -19.260  1.00 90.88           C  
ATOM   1397  CB  THR A  89       2.603 -35.925 -21.231  1.00 90.88           C  
ATOM   1398  HB  THR A  89       2.559 -35.015 -21.831  1.00 90.88           H  
ATOM   1399  O   THR A  89       3.249 -33.294 -19.683  1.00 90.88           O  
ATOM   1400  CG2 THR A  89       3.233 -37.037 -22.071  1.00 90.88           C  
ATOM   1401 HG21 THR A  89       4.261 -36.774 -22.321  1.00 90.88           H  
ATOM   1402 HG22 THR A  89       3.230 -37.982 -21.526  1.00 90.88           H  
ATOM   1403 HG23 THR A  89       2.674 -37.163 -22.998  1.00 90.88           H  
ATOM   1404  OG1 THR A  89       1.292 -36.351 -20.931  1.00 90.88           O  
ATOM   1405  HG1 THR A  89       0.992 -36.824 -21.711  1.00 90.88           H  
ATOM   1406  N   GLN A  90       2.111 -34.509 -18.184  1.00 94.28           N  
ATOM   1407  H   GLN A  90       1.789 -35.428 -17.916  1.00 94.28           H  
ATOM   1408  CA  GLN A  90       1.518 -33.341 -17.529  1.00 94.28           C  
ATOM   1409  HA  GLN A  90       1.076 -32.720 -18.308  1.00 94.28           H  
ATOM   1410  C   GLN A  90       2.556 -32.490 -16.779  1.00 94.28           C  
ATOM   1411  CB  GLN A  90       0.386 -33.793 -16.590  1.00 94.28           C  
ATOM   1412  HB2 GLN A  90       0.793 -34.457 -15.828  1.00 94.28           H  
ATOM   1413  HB3 GLN A  90      -0.347 -34.357 -17.166  1.00 94.28           H  
ATOM   1414  O   GLN A  90       3.175 -32.968 -15.818  1.00 94.28           O  
ATOM   1415  CG  GLN A  90      -0.323 -32.611 -15.903  1.00 94.28           C  
ATOM   1416  HG2 GLN A  90       0.380 -32.055 -15.283  1.00 94.28           H  
ATOM   1417  HG3 GLN A  90      -1.109 -32.992 -15.251  1.00 94.28           H  
ATOM   1418  CD  GLN A  90      -0.965 -31.682 -16.925  1.00 94.28           C  
ATOM   1419  NE2 GLN A  90      -0.679 -30.403 -16.938  1.00 94.28           N  
ATOM   1420 HE21 GLN A  90      -0.021 -29.988 -16.293  1.00 94.28           H  
ATOM   1421 HE22 GLN A  90      -1.144 -29.850 -17.643  1.00 94.28           H  
ATOM   1422  OE1 GLN A  90      -1.715 -32.111 -17.774  1.00 94.28           O  
ATOM   1423  N   ASP A  91       2.663 -31.208 -17.142  1.00 93.82           N  
ATOM   1424  H   ASP A  91       2.167 -30.893 -17.963  1.00 93.82           H  
ATOM   1425  CA  ASP A  91       3.385 -30.196 -16.363  1.00 93.82           C  
ATOM   1426  HA  ASP A  91       4.275 -30.664 -15.944  1.00 93.82           H  
ATOM   1427  C   ASP A  91       2.510 -29.695 -15.209  1.00 93.82           C  
ATOM   1428  CB  ASP A  91       3.874 -29.035 -17.239  1.00 93.82           C  
ATOM   1429  HB2 ASP A  91       3.020 -28.431 -17.547  1.00 93.82           H  
ATOM   1430  HB3 ASP A  91       4.343 -29.446 -18.133  1.00 93.82           H  
ATOM   1431  O   ASP A  91       1.374 -29.251 -15.382  1.00 93.82           O  
ATOM   1432  CG  ASP A  91       4.898 -28.145 -16.510  1.00 93.82           C  
ATOM   1433  OD1 ASP A  91       4.866 -28.090 -15.256  1.00 93.82           O  
ATOM   1434  OD2 ASP A  91       5.739 -27.546 -17.204  1.00 93.82           O  
ATOM   1435  N   VAL A  92       3.044 -29.811 -14.004  1.00 94.59           N  
ATOM   1436  H   VAL A  92       4.038 -29.991 -13.967  1.00 94.59           H  
ATOM   1437  CA  VAL A  92       2.342 -29.494 -12.768  1.00 94.59           C  
ATOM   1438  HA  VAL A  92       1.273 -29.652 -12.912  1.00 94.59           H  
ATOM   1439  C   VAL A  92       2.529 -28.035 -12.365  1.00 94.59           C  
ATOM   1440  CB  VAL A  92       2.833 -30.441 -11.672  1.00 94.59           C  
ATOM   1441  HB  VAL A  92       3.903 -30.307 -11.511  1.00 94.59           H  
ATOM   1442  O   VAL A  92       1.634 -27.472 -11.739  1.00 94.59           O  
ATOM   1443  CG1 VAL A  92       2.091 -30.178 -10.382  1.00 94.59           C  
ATOM   1444 HG11 VAL A  92       1.046 -29.996 -10.631  1.00 94.59           H  
ATOM   1445 HG12 VAL A  92       2.513 -29.299  -9.895  1.00 94.59           H  
ATOM   1446 HG13 VAL A  92       2.185 -31.036  -9.715  1.00 94.59           H  
ATOM   1447  CG2 VAL A  92       2.570 -31.904 -12.039  1.00 94.59           C  
ATOM   1448 HG21 VAL A  92       1.499 -32.068 -12.152  1.00 94.59           H  
ATOM   1449 HG22 VAL A  92       3.071 -32.157 -12.974  1.00 94.59           H  
ATOM   1450 HG23 VAL A  92       2.979 -32.535 -11.251  1.00 94.59           H  
ATOM   1451  N   ASN A  93       3.640 -27.411 -12.760  1.00 96.01           N  
ATOM   1452  H   ASN A  93       4.247 -27.866 -13.428  1.00 96.01           H  
ATOM   1453  CA  ASN A  93       3.934 -26.019 -12.430  1.00 96.01           C  
ATOM   1454  HA  ASN A  93       3.847 -25.870 -11.354  1.00 96.01           H  
ATOM   1455  C   ASN A  93       2.926 -25.094 -13.115  1.00 96.01           C  
ATOM   1456  CB  ASN A  93       5.370 -25.693 -12.864  1.00 96.01           C  
ATOM   1457  HB2 ASN A  93       5.463 -25.841 -13.940  1.00 96.01           H  
ATOM   1458  HB3 ASN A  93       5.576 -24.645 -12.650  1.00 96.01           H  
ATOM   1459  O   ASN A  93       2.411 -24.179 -12.486  1.00 96.01           O  
ATOM   1460  CG  ASN A  93       6.421 -26.523 -12.151  1.00 96.01           C  
ATOM   1461  ND2 ASN A  93       7.515 -26.807 -12.816  1.00 96.01           N  
ATOM   1462 HD21 ASN A  93       8.210 -27.356 -12.331  1.00 96.01           H  
ATOM   1463 HD22 ASN A  93       7.573 -26.554 -13.792  1.00 96.01           H  
ATOM   1464  OD1 ASN A  93       6.290 -26.938 -11.012  1.00 96.01           O  
ATOM   1465  N   ILE A  94       2.555 -25.404 -14.362  1.00 94.63           N  
ATOM   1466  H   ILE A  94       3.050 -26.150 -14.830  1.00 94.63           H  
ATOM   1467  CA  ILE A  94       1.525 -24.659 -15.100  1.00 94.63           C  
ATOM   1468  HA  ILE A  94       1.806 -23.606 -15.110  1.00 94.63           H  
ATOM   1469  C   ILE A  94       0.168 -24.756 -14.384  1.00 94.63           C  
ATOM   1470  CB  ILE A  94       1.435 -25.147 -16.565  1.00 94.63           C  
ATOM   1471  HB  ILE A  94       1.119 -26.191 -16.564  1.00 94.63           H  
ATOM   1472  O   ILE A  94      -0.508 -23.746 -14.207  1.00 94.63           O  
ATOM   1473  CG1 ILE A  94       2.812 -25.053 -17.266  1.00 94.63           C  
ATOM   1474 HG12 ILE A  94       3.153 -24.017 -17.258  1.00 94.63           H  
ATOM   1475 HG13 ILE A  94       3.541 -25.647 -16.716  1.00 94.63           H  
ATOM   1476  CG2 ILE A  94       0.388 -24.321 -17.337  1.00 94.63           C  
ATOM   1477 HG21 ILE A  94      -0.581 -24.344 -16.839  1.00 94.63           H  
ATOM   1478 HG22 ILE A  94       0.247 -24.722 -18.341  1.00 94.63           H  
ATOM   1479 HG23 ILE A  94       0.713 -23.284 -17.411  1.00 94.63           H  
ATOM   1480  CD1 ILE A  94       2.824 -25.562 -18.713  1.00 94.63           C  
ATOM   1481 HD11 ILE A  94       2.369 -26.551 -18.769  1.00 94.63           H  
ATOM   1482 HD12 ILE A  94       3.856 -25.626 -19.060  1.00 94.63           H  
ATOM   1483 HD13 ILE A  94       2.285 -24.874 -19.363  1.00 94.63           H  
ATOM   1484  N   ILE A  95      -0.216 -25.952 -13.910  1.00 95.10           N  
ATOM   1485  H   ILE A  95       0.399 -26.741 -14.052  1.00 95.10           H  
ATOM   1486  CA  ILE A  95      -1.447 -26.128 -13.120  1.00 95.10           C  
ATOM   1487  HA  ILE A  95      -2.278 -25.706 -13.685  1.00 95.10           H  
ATOM   1488  C   ILE A  95      -1.365 -25.342 -11.805  1.00 95.10           C  
ATOM   1489  CB  ILE A  95      -1.756 -27.622 -12.852  1.00 95.10           C  
ATOM   1490  HB  ILE A  95      -0.894 -28.086 -12.374  1.00 95.10           H  
ATOM   1491  O   ILE A  95      -2.340 -24.698 -11.421  1.00 95.10           O  
ATOM   1492  CG1 ILE A  95      -2.051 -28.373 -14.170  1.00 95.10           C  
ATOM   1493 HG12 ILE A  95      -1.217 -28.232 -14.857  1.00 95.10           H  
ATOM   1494 HG13 ILE A  95      -2.941 -27.948 -14.634  1.00 95.10           H  
ATOM   1495  CG2 ILE A  95      -2.958 -27.727 -11.890  1.00 95.10           C  
ATOM   1496 HG21 ILE A  95      -3.288 -28.757 -11.756  1.00 95.10           H  
ATOM   1497 HG22 ILE A  95      -2.688 -27.353 -10.903  1.00 95.10           H  
ATOM   1498 HG23 ILE A  95      -3.781 -27.126 -12.277  1.00 95.10           H  
ATOM   1499  CD1 ILE A  95      -2.261 -29.886 -14.000  1.00 95.10           C  
ATOM   1500 HD11 ILE A  95      -2.431 -30.337 -14.978  1.00 95.10           H  
ATOM   1501 HD12 ILE A  95      -3.149 -30.096 -13.404  1.00 95.10           H  
ATOM   1502 HD13 ILE A  95      -1.384 -30.338 -13.537  1.00 95.10           H  
ATOM   1503  N   GLN A  96      -0.223 -25.397 -11.115  1.00 95.92           N  
ATOM   1504  H   GLN A  96       0.544 -25.935 -11.490  1.00 95.92           H  
ATOM   1505  CA  GLN A  96      -0.003 -24.678  -9.862  1.00 95.92           C  
ATOM   1506  HA  GLN A  96      -0.750 -25.007  -9.140  1.00 95.92           H  
ATOM   1507  C   GLN A  96      -0.196 -23.168 -10.062  1.00 95.92           C  
ATOM   1508  CB  GLN A  96       1.395 -25.017  -9.312  1.00 95.92           C  
ATOM   1509  HB2 GLN A  96       1.536 -26.097  -9.313  1.00 95.92           H  
ATOM   1510  HB3 GLN A  96       2.162 -24.564  -9.940  1.00 95.92           H  
ATOM   1511  O   GLN A  96      -1.049 -22.575  -9.405  1.00 95.92           O  
ATOM   1512  CG  GLN A  96       1.553 -24.503  -7.877  1.00 95.92           C  
ATOM   1513  HG2 GLN A  96       1.233 -23.463  -7.817  1.00 95.92           H  
ATOM   1514  HG3 GLN A  96       0.934 -25.115  -7.222  1.00 95.92           H  
ATOM   1515  CD  GLN A  96       2.963 -24.614  -7.331  1.00 95.92           C  
ATOM   1516  NE2 GLN A  96       3.411 -23.616  -6.605  1.00 95.92           N  
ATOM   1517 HE21 GLN A  96       4.362 -23.651  -6.266  1.00 95.92           H  
ATOM   1518 HE22 GLN A  96       2.805 -22.829  -6.424  1.00 95.92           H  
ATOM   1519  OE1 GLN A  96       3.644 -25.617  -7.506  1.00 95.92           O  
ATOM   1520  N   THR A  97       0.510 -22.577 -11.029  1.00 95.18           N  
ATOM   1521  H   THR A  97       1.202 -23.120 -11.527  1.00 95.18           H  
ATOM   1522  CA  THR A  97       0.423 -21.149 -11.356  1.00 95.18           C  
ATOM   1523  HA  THR A  97       0.671 -20.568 -10.468  1.00 95.18           H  
ATOM   1524  C   THR A  97      -0.987 -20.748 -11.786  1.00 95.18           C  
ATOM   1525  CB  THR A  97       1.432 -20.811 -12.463  1.00 95.18           C  
ATOM   1526  HB  THR A  97       1.206 -21.397 -13.354  1.00 95.18           H  
ATOM   1527  O   THR A  97      -1.491 -19.720 -11.343  1.00 95.18           O  
ATOM   1528  CG2 THR A  97       1.446 -19.332 -12.834  1.00 95.18           C  
ATOM   1529 HG21 THR A  97       1.550 -18.720 -11.938  1.00 95.18           H  
ATOM   1530 HG22 THR A  97       2.276 -19.133 -13.511  1.00 95.18           H  
ATOM   1531 HG23 THR A  97       0.517 -19.077 -13.345  1.00 95.18           H  
ATOM   1532  OG1 THR A  97       2.733 -21.131 -12.029  1.00 95.18           O  
ATOM   1533  HG1 THR A  97       2.864 -20.713 -11.175  1.00 95.18           H  
ATOM   1534  N   GLN A  98      -1.672 -21.576 -12.578  1.00 95.20           N  
ATOM   1535  H   GLN A  98      -1.208 -22.389 -12.955  1.00 95.20           H  
ATOM   1536  CA  GLN A  98      -3.053 -21.309 -12.982  1.00 95.20           C  
ATOM   1537  HA  GLN A  98      -3.088 -20.336 -13.473  1.00 95.20           H  
ATOM   1538  C   GLN A  98      -4.018 -21.268 -11.789  1.00 95.20           C  
ATOM   1539  CB  GLN A  98      -3.474 -22.391 -13.980  1.00 95.20           C  
ATOM   1540  HB2 GLN A  98      -3.341 -23.369 -13.517  1.00 95.20           H  
ATOM   1541  HB3 GLN A  98      -2.821 -22.332 -14.850  1.00 95.20           H  
ATOM   1542  O   GLN A  98      -4.922 -20.431 -11.751  1.00 95.20           O  
ATOM   1543  CG  GLN A  98      -4.934 -22.282 -14.440  1.00 95.20           C  
ATOM   1544  HG2 GLN A  98      -5.164 -23.170 -15.029  1.00 95.20           H  
ATOM   1545  HG3 GLN A  98      -5.608 -22.295 -13.584  1.00 95.20           H  
ATOM   1546  CD  GLN A  98      -5.233 -21.059 -15.296  1.00 95.20           C  
ATOM   1547  NE2 GLN A  98      -6.477 -20.860 -15.665  1.00 95.20           N  
ATOM   1548 HE21 GLN A  98      -6.569 -20.126 -16.353  1.00 95.20           H  
ATOM   1549 HE22 GLN A  98      -7.140 -21.607 -15.515  1.00 95.20           H  
ATOM   1550  OE1 GLN A  98      -4.384 -20.290 -15.699  1.00 95.20           O  
ATOM   1551  N   ILE A  99      -3.857 -22.172 -10.817  1.00 95.54           N  
ATOM   1552  H   ILE A  99      -3.091 -22.827 -10.893  1.00 95.54           H  
ATOM   1553  CA  ILE A  99      -4.685 -22.183  -9.606  1.00 95.54           C  
ATOM   1554  HA  ILE A  99      -5.731 -22.103  -9.905  1.00 95.54           H  
ATOM   1555  C   ILE A  99      -4.393 -20.946  -8.749  1.00 95.54           C  
ATOM   1556  CB  ILE A  99      -4.513 -23.509  -8.830  1.00 95.54           C  
ATOM   1557  HB  ILE A  99      -3.449 -23.700  -8.692  1.00 95.54           H  
ATOM   1558  O   ILE A  99      -5.344 -20.294  -8.322  1.00 95.54           O  
ATOM   1559  CG1 ILE A  99      -5.134 -24.673  -9.638  1.00 95.54           C  
ATOM   1560 HG12 ILE A  99      -4.782 -24.637 -10.669  1.00 95.54           H  
ATOM   1561 HG13 ILE A  99      -6.219 -24.562  -9.659  1.00 95.54           H  
ATOM   1562  CG2 ILE A  99      -5.180 -23.421  -7.444  1.00 95.54           C  
ATOM   1563 HG21 ILE A  99      -4.666 -22.684  -6.826  1.00 95.54           H  
ATOM   1564 HG22 ILE A  99      -5.129 -24.374  -6.917  1.00 95.54           H  
ATOM   1565 HG23 ILE A  99      -6.221 -23.121  -7.558  1.00 95.54           H  
ATOM   1566  CD1 ILE A  99      -4.786 -26.056  -9.079  1.00 95.54           C  
ATOM   1567 HD11 ILE A  99      -3.706 -26.149  -8.964  1.00 95.54           H  
ATOM   1568 HD12 ILE A  99      -5.273 -26.208  -8.115  1.00 95.54           H  
ATOM   1569 HD13 ILE A  99      -5.139 -26.821  -9.770  1.00 95.54           H  
ATOM   1570  N   GLU A 100      -3.116 -20.600  -8.548  1.00 94.38           N  
ATOM   1571  H   GLU A 100      -2.387 -21.181  -8.937  1.00 94.38           H  
ATOM   1572  CA  GLU A 100      -2.695 -19.401  -7.797  1.00 94.38           C  
ATOM   1573  HA  GLU A 100      -3.094 -19.445  -6.784  1.00 94.38           H  
ATOM   1574  C   GLU A 100      -3.245 -18.113  -8.426  1.00 94.38           C  
ATOM   1575  CB  GLU A 100      -1.153 -19.333  -7.715  1.00 94.38           C  
ATOM   1576  HB2 GLU A 100      -0.741 -19.462  -8.716  1.00 94.38           H  
ATOM   1577  HB3 GLU A 100      -0.857 -18.352  -7.342  1.00 94.38           H  
ATOM   1578  O   GLU A 100      -3.747 -17.242  -7.721  1.00 94.38           O  
ATOM   1579  CG  GLU A 100      -0.579 -20.404  -6.774  1.00 94.38           C  
ATOM   1580  HG2 GLU A 100      -0.920 -20.204  -5.759  1.00 94.38           H  
ATOM   1581  HG3 GLU A 100      -1.009 -21.352  -7.097  1.00 94.38           H  
ATOM   1582  CD  GLU A 100       0.957 -20.557  -6.785  1.00 94.38           C  
ATOM   1583  OE1 GLU A 100       1.463 -21.430  -6.030  1.00 94.38           O  
ATOM   1584  OE2 GLU A 100       1.630 -19.864  -7.577  1.00 94.38           O  
ATOM   1585  N   GLN A 101      -3.224 -18.007  -9.757  1.00 93.89           N  
ATOM   1586  H   GLN A 101      -2.754 -18.729 -10.284  1.00 93.89           H  
ATOM   1587  CA  GLN A 101      -3.705 -16.823 -10.471  1.00 93.89           C  
ATOM   1588  HA  GLN A 101      -3.327 -15.928  -9.976  1.00 93.89           H  
ATOM   1589  C   GLN A 101      -5.233 -16.709 -10.492  1.00 93.89           C  
ATOM   1590  CB  GLN A 101      -3.172 -16.859 -11.908  1.00 93.89           C  
ATOM   1591  HB2 GLN A 101      -3.370 -17.840 -12.339  1.00 93.89           H  
ATOM   1592  HB3 GLN A 101      -3.697 -16.112 -12.503  1.00 93.89           H  
ATOM   1593  O   GLN A 101      -5.778 -15.610 -10.379  1.00 93.89           O  
ATOM   1594  CG  GLN A 101      -1.669 -16.550 -11.972  1.00 93.89           C  
ATOM   1595  HG2 GLN A 101      -1.114 -17.211 -11.307  1.00 93.89           H  
ATOM   1596  HG3 GLN A 101      -1.506 -15.526 -11.635  1.00 93.89           H  
ATOM   1597  CD  GLN A 101      -1.101 -16.695 -13.379  1.00 93.89           C  
ATOM   1598  NE2 GLN A 101       0.130 -16.290 -13.597  1.00 93.89           N  
ATOM   1599 HE21 GLN A 101       0.694 -15.924 -12.843  1.00 93.89           H  
ATOM   1600 HE22 GLN A 101       0.470 -16.410 -14.540  1.00 93.89           H  
ATOM   1601  OE1 GLN A 101      -1.735 -17.157 -14.312  1.00 93.89           O  
ATOM   1602  N   ARG A 102      -5.948 -17.827 -10.667  1.00 94.45           N  
ATOM   1603  H   ARG A 102      -5.443 -18.694 -10.783  1.00 94.45           H  
ATOM   1604  CA  ARG A 102      -7.410 -17.812 -10.832  1.00 94.45           C  
ATOM   1605  HA  ARG A 102      -7.677 -16.892 -11.352  1.00 94.45           H  
ATOM   1606  C   ARG A 102      -8.167 -17.765  -9.507  1.00 94.45           C  
ATOM   1607  CB  ARG A 102      -7.812 -19.001 -11.709  1.00 94.45           C  
ATOM   1608  HB2 ARG A 102      -7.170 -19.006 -12.591  1.00 94.45           H  
ATOM   1609  HB3 ARG A 102      -7.653 -19.931 -11.163  1.00 94.45           H  
ATOM   1610  O   ARG A 102      -9.312 -17.316  -9.489  1.00 94.45           O  
ATOM   1611  CG  ARG A 102      -9.272 -18.914 -12.169  1.00 94.45           C  
ATOM   1612  HG2 ARG A 102      -9.935 -19.108 -11.326  1.00 94.45           H  
ATOM   1613  HG3 ARG A 102      -9.477 -17.922 -12.572  1.00 94.45           H  
ATOM   1614  CD  ARG A 102      -9.513 -19.960 -13.254  1.00 94.45           C  
ATOM   1615  HD2 ARG A 102      -8.858 -19.748 -14.099  1.00 94.45           H  
ATOM   1616  HD3 ARG A 102      -9.219 -20.931 -12.857  1.00 94.45           H  
ATOM   1617  NE  ARG A 102     -10.929 -20.014 -13.659  1.00 94.45           N  
ATOM   1618  HE  ARG A 102     -11.568 -20.371 -12.963  1.00 94.45           H  
ATOM   1619  NH1 ARG A 102     -10.678 -19.211 -15.796  1.00 94.45           N  
ATOM   1620 HH11 ARG A 102     -11.070 -18.955 -16.691  1.00 94.45           H  
ATOM   1621 HH12 ARG A 102      -9.692 -19.085 -15.616  1.00 94.45           H  
ATOM   1622  NH2 ARG A 102     -12.704 -19.784 -15.064  1.00 94.45           N  
ATOM   1623 HH21 ARG A 102     -13.079 -19.545 -15.971  1.00 94.45           H  
ATOM   1624 HH22 ARG A 102     -13.312 -20.151 -14.345  1.00 94.45           H  
ATOM   1625  CZ  ARG A 102     -11.427 -19.671 -14.832  1.00 94.45           C  
ATOM   1626  N   LEU A 103      -7.555 -18.233  -8.420  1.00 95.36           N  
ATOM   1627  H   LEU A 103      -6.610 -18.577  -8.518  1.00 95.36           H  
ATOM   1628  CA  LEU A 103      -8.152 -18.285  -7.085  1.00 95.36           C  
ATOM   1629  HA  LEU A 103      -9.150 -17.847  -7.105  1.00 95.36           H  
ATOM   1630  C   LEU A 103      -7.305 -17.454  -6.103  1.00 95.36           C  
ATOM   1631  CB  LEU A 103      -8.316 -19.751  -6.647  1.00 95.36           C  
ATOM   1632  HB2 LEU A 103      -7.320 -20.178  -6.531  1.00 95.36           H  
ATOM   1633  HB3 LEU A 103      -8.806 -19.765  -5.673  1.00 95.36           H  
ATOM   1634  O   LEU A 103      -6.576 -18.020  -5.288  1.00 95.36           O  
ATOM   1635  CG  LEU A 103      -9.105 -20.647  -7.617  1.00 95.36           C  
ATOM   1636  HG  LEU A 103      -8.583 -20.703  -8.572  1.00 95.36           H  
ATOM   1637  CD1 LEU A 103      -9.190 -22.058  -7.042  1.00 95.36           C  
ATOM   1638 HD11 LEU A 103      -9.749 -22.045  -6.107  1.00 95.36           H  
ATOM   1639 HD12 LEU A 103      -8.178 -22.411  -6.842  1.00 95.36           H  
ATOM   1640 HD13 LEU A 103      -9.679 -22.722  -7.755  1.00 95.36           H  
ATOM   1641  CD2 LEU A 103     -10.543 -20.199  -7.868  1.00 95.36           C  
ATOM   1642 HD21 LEU A 103     -11.005 -20.851  -8.609  1.00 95.36           H  
ATOM   1643 HD22 LEU A 103     -11.111 -20.244  -6.940  1.00 95.36           H  
ATOM   1644 HD23 LEU A 103     -10.563 -19.179  -8.252  1.00 95.36           H  
ATOM   1645  N   PRO A 104      -7.412 -16.113  -6.141  1.00 95.26           N  
ATOM   1646  CA  PRO A 104      -6.505 -15.209  -5.425  1.00 95.26           C  
ATOM   1647  HA  PRO A 104      -5.476 -15.439  -5.703  1.00 95.26           H  
ATOM   1648  C   PRO A 104      -6.598 -15.289  -3.892  1.00 95.26           C  
ATOM   1649  CB  PRO A 104      -6.860 -13.807  -5.938  1.00 95.26           C  
ATOM   1650  HB2 PRO A 104      -6.250 -13.581  -6.813  1.00 95.26           H  
ATOM   1651  HB3 PRO A 104      -6.723 -13.037  -5.178  1.00 95.26           H  
ATOM   1652  O   PRO A 104      -5.759 -14.728  -3.198  1.00 95.26           O  
ATOM   1653  CG  PRO A 104      -8.322 -13.934  -6.359  1.00 95.26           C  
ATOM   1654  HG2 PRO A 104      -8.968 -13.864  -5.484  1.00 95.26           H  
ATOM   1655  HG3 PRO A 104      -8.597 -13.189  -7.105  1.00 95.26           H  
ATOM   1656  CD  PRO A 104      -8.372 -15.348  -6.926  1.00 95.26           C  
ATOM   1657  HD2 PRO A 104      -9.383 -15.746  -6.840  1.00 95.26           H  
ATOM   1658  HD3 PRO A 104      -8.057 -15.333  -7.969  1.00 95.26           H  
ATOM   1659  N   TRP A 105      -7.607 -15.967  -3.335  1.00 95.59           N  
ATOM   1660  H   TRP A 105      -8.274 -16.413  -3.949  1.00 95.59           H  
ATOM   1661  CA  TRP A 105      -7.724 -16.221  -1.893  1.00 95.59           C  
ATOM   1662  HA  TRP A 105      -7.330 -15.358  -1.356  1.00 95.59           H  
ATOM   1663  C   TRP A 105      -6.916 -17.435  -1.407  1.00 95.59           C  
ATOM   1664  CB  TRP A 105      -9.198 -16.364  -1.529  1.00 95.59           C  
ATOM   1665  HB2 TRP A 105      -9.281 -16.478  -0.448  1.00 95.59           H  
ATOM   1666  HB3 TRP A 105      -9.702 -15.435  -1.797  1.00 95.59           H  
ATOM   1667  O   TRP A 105      -6.922 -17.744  -0.212  1.00 95.59           O  
ATOM   1668  CG  TRP A 105      -9.918 -17.498  -2.189  1.00 95.59           C  
ATOM   1669  CD1 TRP A 105      -9.932 -18.774  -1.746  1.00 95.59           C  
ATOM   1670  HD1 TRP A 105      -9.413 -19.122  -0.866  1.00 95.59           H  
ATOM   1671  CD2 TRP A 105     -10.692 -17.496  -3.427  1.00 95.59           C  
ATOM   1672  CE2 TRP A 105     -11.209 -18.809  -3.636  1.00 95.59           C  
ATOM   1673  CE3 TRP A 105     -10.990 -16.530  -4.410  1.00 95.59           C  
ATOM   1674  HE3 TRP A 105     -10.567 -15.541  -4.322  1.00 95.59           H  
ATOM   1675  NE1 TRP A 105     -10.673 -19.556  -2.607  1.00 95.59           N  
ATOM   1676  HE1 TRP A 105     -10.698 -20.562  -2.526  1.00 95.59           H  
ATOM   1677  CH2 TRP A 105     -12.343 -18.125  -5.663  1.00 95.59           C  
ATOM   1678  HH2 TRP A 105     -12.959 -18.355  -6.520  1.00 95.59           H  
ATOM   1679  CZ2 TRP A 105     -12.042 -19.123  -4.719  1.00 95.59           C  
ATOM   1680  HZ2 TRP A 105     -12.424 -20.126  -4.840  1.00 95.59           H  
ATOM   1681  CZ3 TRP A 105     -11.797 -16.839  -5.520  1.00 95.59           C  
ATOM   1682  HZ3 TRP A 105     -11.994 -16.084  -6.267  1.00 95.59           H  
ATOM   1683  N   ILE A 106      -6.226 -18.135  -2.308  1.00 95.83           N  
ATOM   1684  H   ILE A 106      -6.242 -17.831  -3.271  1.00 95.83           H  
ATOM   1685  CA  ILE A 106      -5.285 -19.202  -1.969  1.00 95.83           C  
ATOM   1686  HA  ILE A 106      -5.590 -19.667  -1.032  1.00 95.83           H  
ATOM   1687  C   ILE A 106      -3.903 -18.574  -1.760  1.00 95.83           C  
ATOM   1688  CB  ILE A 106      -5.303 -20.302  -3.054  1.00 95.83           C  
ATOM   1689  HB  ILE A 106      -5.042 -19.858  -4.014  1.00 95.83           H  
ATOM   1690  O   ILE A 106      -3.321 -18.021  -2.685  1.00 95.83           O  
ATOM   1691  CG1 ILE A 106      -6.722 -20.915  -3.159  1.00 95.83           C  
ATOM   1692 HG12 ILE A 106      -7.026 -21.299  -2.185  1.00 95.83           H  
ATOM   1693 HG13 ILE A 106      -7.428 -20.135  -3.445  1.00 95.83           H  
ATOM   1694  CG2 ILE A 106      -4.258 -21.383  -2.726  1.00 95.83           C  
ATOM   1695 HG21 ILE A 106      -4.475 -21.843  -1.761  1.00 95.83           H  
ATOM   1696 HG22 ILE A 106      -3.262 -20.942  -2.702  1.00 95.83           H  
ATOM   1697 HG23 ILE A 106      -4.247 -22.145  -3.505  1.00 95.83           H  
ATOM   1698  CD1 ILE A 106      -6.854 -22.042  -4.189  1.00 95.83           C  
ATOM   1699 HD11 ILE A 106      -6.424 -21.729  -5.140  1.00 95.83           H  
ATOM   1700 HD12 ILE A 106      -6.343 -22.938  -3.839  1.00 95.83           H  
ATOM   1701 HD13 ILE A 106      -7.910 -22.277  -4.324  1.00 95.83           H  
ATOM   1702  N   LYS A 107      -3.366 -18.686  -0.542  1.00 94.98           N  
ATOM   1703  H   LYS A 107      -3.876 -19.227   0.143  1.00 94.98           H  
ATOM   1704  CA  LYS A 107      -2.035 -18.189  -0.158  1.00 94.98           C  
ATOM   1705  HA  LYS A 107      -1.907 -17.175  -0.536  1.00 94.98           H  
ATOM   1706  C   LYS A 107      -0.915 -18.985  -0.803  1.00 94.98           C  
ATOM   1707  CB  LYS A 107      -1.937 -18.191   1.379  1.00 94.98           C  
ATOM   1708  HB2 LYS A 107      -2.092 -19.203   1.755  1.00 94.98           H  
ATOM   1709  HB3 LYS A 107      -2.740 -17.565   1.767  1.00 94.98           H  
ATOM   1710  O   LYS A 107       0.098 -18.428  -1.208  1.00 94.98           O  
ATOM   1711  CG  LYS A 107      -0.592 -17.669   1.915  1.00 94.98           C  
ATOM   1712  HG2 LYS A 107       0.194 -18.397   1.713  1.00 94.98           H  
ATOM   1713  HG3 LYS A 107      -0.342 -16.734   1.413  1.00 94.98           H  
ATOM   1714  CD  LYS A 107      -0.676 -17.421   3.431  1.00 94.98           C  
ATOM   1715  HD2 LYS A 107      -1.516 -16.753   3.619  1.00 94.98           H  
ATOM   1716  HD3 LYS A 107      -0.861 -18.364   3.944  1.00 94.98           H  
ATOM   1717  CE  LYS A 107       0.602 -16.769   3.984  1.00 94.98           C  
ATOM   1718  HE2 LYS A 107       1.397 -17.515   4.003  1.00 94.98           H  
ATOM   1719  HE3 LYS A 107       0.902 -15.972   3.303  1.00 94.98           H  
ATOM   1720  NZ  LYS A 107       0.389 -16.188   5.344  1.00 94.98           N  
ATOM   1721  HZ1 LYS A 107      -0.253 -15.408   5.343  1.00 94.98           H  
ATOM   1722  HZ2 LYS A 107       1.208 -15.743   5.732  1.00 94.98           H  
ATOM   1723  HZ3 LYS A 107       0.031 -16.845   6.022  1.00 94.98           H  
ATOM   1724  N   GLN A 108      -1.084 -20.299  -0.859  1.00 95.30           N  
ATOM   1725  H   GLN A 108      -1.946 -20.684  -0.499  1.00 95.30           H  
ATOM   1726  CA  GLN A 108      -0.124 -21.191  -1.486  1.00 95.30           C  
ATOM   1727  HA  GLN A 108       0.321 -20.686  -2.343  1.00 95.30           H  
ATOM   1728  C   GLN A 108      -0.832 -22.447  -1.973  1.00 95.30           C  
ATOM   1729  CB  GLN A 108       0.981 -21.535  -0.473  1.00 95.30           C  
ATOM   1730  HB2 GLN A 108       1.384 -20.612  -0.056  1.00 95.30           H  
ATOM   1731  HB3 GLN A 108       0.559 -22.125   0.340  1.00 95.30           H  
ATOM   1732  O   GLN A 108      -1.702 -22.986  -1.281  1.00 95.30           O  
ATOM   1733  CG  GLN A 108       2.133 -22.308  -1.129  1.00 95.30           C  
ATOM   1734  HG2 GLN A 108       2.500 -21.735  -1.980  1.00 95.30           H  
ATOM   1735  HG3 GLN A 108       1.777 -23.273  -1.490  1.00 95.30           H  
ATOM   1736  CD  GLN A 108       3.296 -22.568  -0.180  1.00 95.30           C  
ATOM   1737  NE2 GLN A 108       4.456 -22.889  -0.707  1.00 95.30           N  
ATOM   1738 HE21 GLN A 108       5.219 -22.997  -0.055  1.00 95.30           H  
ATOM   1739 HE22 GLN A 108       4.572 -22.872  -1.710  1.00 95.30           H  
ATOM   1740  OE1 GLN A 108       3.198 -22.518   1.035  1.00 95.30           O  
ATOM   1741  N   VAL A 109      -0.415 -22.953  -3.132  1.00 96.31           N  
ATOM   1742  H   VAL A 109       0.265 -22.449  -3.684  1.00 96.31           H  
ATOM   1743  CA  VAL A 109      -0.829 -24.267  -3.614  1.00 96.31           C  
ATOM   1744  HA  VAL A 109      -1.345 -24.774  -2.798  1.00 96.31           H  
ATOM   1745  C   VAL A 109       0.388 -25.116  -3.948  1.00 96.31           C  
ATOM   1746  CB  VAL A 109      -1.852 -24.139  -4.756  1.00 96.31           C  
ATOM   1747  HB  VAL A 109      -2.583 -23.384  -4.465  1.00 96.31           H  
ATOM   1748  O   VAL A 109       1.371 -24.659  -4.513  1.00 96.31           O  
ATOM   1749  CG1 VAL A 109      -1.275 -23.739  -6.102  1.00 96.31           C  
ATOM   1750 HG11 VAL A 109      -2.037 -23.203  -6.669  1.00 96.31           H  
ATOM   1751 HG12 VAL A 109      -0.398 -23.108  -5.960  1.00 96.31           H  
ATOM   1752 HG13 VAL A 109      -1.003 -24.623  -6.679  1.00 96.31           H  
ATOM   1753  CG2 VAL A 109      -2.609 -25.449  -4.970  1.00 96.31           C  
ATOM   1754 HG21 VAL A 109      -3.365 -25.313  -5.743  1.00 96.31           H  
ATOM   1755 HG22 VAL A 109      -1.922 -26.239  -5.274  1.00 96.31           H  
ATOM   1756 HG23 VAL A 109      -3.100 -25.738  -4.040  1.00 96.31           H  
ATOM   1757  N   SER A 110       0.334 -26.385  -3.570  1.00 96.34           N  
ATOM   1758  H   SER A 110      -0.483 -26.684  -3.058  1.00 96.34           H  
ATOM   1759  CA  SER A 110       1.299 -27.398  -3.968  1.00 96.34           C  
ATOM   1760  HA  SER A 110       2.053 -26.955  -4.619  1.00 96.34           H  
ATOM   1761  C   SER A 110       0.552 -28.464  -4.742  1.00 96.34           C  
ATOM   1762  CB  SER A 110       2.011 -27.976  -2.748  1.00 96.34           C  
ATOM   1763  HB2 SER A 110       1.280 -28.435  -2.083  1.00 96.34           H  
ATOM   1764  HB3 SER A 110       2.521 -27.174  -2.213  1.00 96.34           H  
ATOM   1765  O   SER A 110      -0.355 -29.121  -4.220  1.00 96.34           O  
ATOM   1766  OG  SER A 110       2.956 -28.949  -3.156  1.00 96.34           O  
ATOM   1767  HG  SER A 110       3.643 -28.500  -3.654  1.00 96.34           H  
ATOM   1768  N   VAL A 111       0.921 -28.623  -6.005  1.00 96.61           N  
ATOM   1769  H   VAL A 111       1.671 -28.053  -6.370  1.00 96.61           H  
ATOM   1770  CA  VAL A 111       0.340 -29.625  -6.889  1.00 96.61           C  
ATOM   1771  HA  VAL A 111      -0.516 -30.091  -6.399  1.00 96.61           H  
ATOM   1772  C   VAL A 111       1.393 -30.699  -7.117  1.00 96.61           C  
ATOM   1773  CB  VAL A 111      -0.179 -28.983  -8.188  1.00 96.61           C  
ATOM   1774  HB  VAL A 111       0.664 -28.597  -8.760  1.00 96.61           H  
ATOM   1775  O   VAL A 111       2.565 -30.411  -7.349  1.00 96.61           O  
ATOM   1776  CG1 VAL A 111      -0.952 -30.010  -9.025  1.00 96.61           C  
ATOM   1777 HG11 VAL A 111      -1.865 -30.322  -8.518  1.00 96.61           H  
ATOM   1778 HG12 VAL A 111      -1.218 -29.567  -9.985  1.00 96.61           H  
ATOM   1779 HG13 VAL A 111      -0.345 -30.899  -9.197  1.00 96.61           H  
ATOM   1780  CG2 VAL A 111      -1.124 -27.805  -7.919  1.00 96.61           C  
ATOM   1781 HG21 VAL A 111      -1.960 -28.114  -7.291  1.00 96.61           H  
ATOM   1782 HG22 VAL A 111      -0.584 -26.998  -7.423  1.00 96.61           H  
ATOM   1783 HG23 VAL A 111      -1.502 -27.414  -8.863  1.00 96.61           H  
ATOM   1784  N   ARG A 112       0.994 -31.966  -7.029  1.00 95.91           N  
ATOM   1785  H   ARG A 112       0.040 -32.150  -6.751  1.00 95.91           H  
ATOM   1786  CA  ARG A 112       1.873 -33.098  -7.330  1.00 95.91           C  
ATOM   1787  HA  ARG A 112       2.617 -32.757  -8.050  1.00 95.91           H  
ATOM   1788  C   ARG A 112       1.096 -34.231  -7.984  1.00 95.91           C  
ATOM   1789  CB  ARG A 112       2.628 -33.536  -6.062  1.00 95.91           C  
ATOM   1790  HB2 ARG A 112       3.385 -34.268  -6.344  1.00 95.91           H  
ATOM   1791  HB3 ARG A 112       3.136 -32.672  -5.632  1.00 95.91           H  
ATOM   1792  O   ARG A 112      -0.057 -34.489  -7.643  1.00 95.91           O  
ATOM   1793  CG  ARG A 112       1.703 -34.158  -5.009  1.00 95.91           C  
ATOM   1794  HG2 ARG A 112       1.241 -35.046  -5.440  1.00 95.91           H  
ATOM   1795  HG3 ARG A 112       0.922 -33.450  -4.730  1.00 95.91           H  
ATOM   1796  CD  ARG A 112       2.464 -34.579  -3.752  1.00 95.91           C  
ATOM   1797  HD2 ARG A 112       2.666 -33.698  -3.142  1.00 95.91           H  
ATOM   1798  HD3 ARG A 112       3.409 -35.027  -4.057  1.00 95.91           H  
ATOM   1799  NE  ARG A 112       1.662 -35.564  -3.001  1.00 95.91           N  
ATOM   1800  HE  ARG A 112       0.688 -35.611  -3.265  1.00 95.91           H  
ATOM   1801  NH1 ARG A 112       3.364 -36.545  -1.833  1.00 95.91           N  
ATOM   1802 HH11 ARG A 112       3.736 -37.284  -1.253  1.00 95.91           H  
ATOM   1803 HH12 ARG A 112       3.969 -35.796  -2.138  1.00 95.91           H  
ATOM   1804  NH2 ARG A 112       1.352 -37.488  -1.797  1.00 95.91           N  
ATOM   1805 HH21 ARG A 112       1.811 -38.249  -1.318  1.00 95.91           H  
ATOM   1806 HH22 ARG A 112       0.605 -37.782  -2.411  1.00 95.91           H  
ATOM   1807  CZ  ARG A 112       2.120 -36.515  -2.210  1.00 95.91           C  
ATOM   1808  N   LYS A 113       1.756 -34.946  -8.889  1.00 95.12           N  
ATOM   1809  H   LYS A 113       2.715 -34.695  -9.080  1.00 95.12           H  
ATOM   1810  CA  LYS A 113       1.215 -36.160  -9.513  1.00 95.12           C  
ATOM   1811  HA  LYS A 113       0.138 -36.056  -9.643  1.00 95.12           H  
ATOM   1812  C   LYS A 113       1.448 -37.357  -8.595  1.00 95.12           C  
ATOM   1813  CB  LYS A 113       1.844 -36.370 -10.900  1.00 95.12           C  
ATOM   1814  HB2 LYS A 113       1.474 -37.306 -11.319  1.00 95.12           H  
ATOM   1815  HB3 LYS A 113       2.927 -36.435 -10.796  1.00 95.12           H  
ATOM   1816  O   LYS A 113       2.518 -37.479  -7.998  1.00 95.12           O  
ATOM   1817  CG  LYS A 113       1.466 -35.235 -11.860  1.00 95.12           C  
ATOM   1818  HG2 LYS A 113       1.679 -34.279 -11.384  1.00 95.12           H  
ATOM   1819  HG3 LYS A 113       0.391 -35.278 -12.034  1.00 95.12           H  
ATOM   1820  CD  LYS A 113       2.178 -35.282 -13.220  1.00 95.12           C  
ATOM   1821  HD2 LYS A 113       1.798 -34.450 -13.812  1.00 95.12           H  
ATOM   1822  HD3 LYS A 113       1.905 -36.209 -13.725  1.00 95.12           H  
ATOM   1823  CE  LYS A 113       3.709 -35.167 -13.154  1.00 95.12           C  
ATOM   1824  HE2 LYS A 113       3.971 -34.248 -12.629  1.00 95.12           H  
ATOM   1825  HE3 LYS A 113       4.105 -36.018 -12.599  1.00 95.12           H  
ATOM   1826  NZ  LYS A 113       4.293 -35.148 -14.519  1.00 95.12           N  
ATOM   1827  HZ1 LYS A 113       5.298 -35.047 -14.517  1.00 95.12           H  
ATOM   1828  HZ2 LYS A 113       3.907 -34.389 -15.062  1.00 95.12           H  
ATOM   1829  HZ3 LYS A 113       4.064 -36.004 -15.004  1.00 95.12           H  
ATOM   1830  N   GLN A 114       0.469 -38.244  -8.496  1.00 94.39           N  
ATOM   1831  H   GLN A 114      -0.394 -38.069  -8.990  1.00 94.39           H  
ATOM   1832  CA  GLN A 114       0.542 -39.485  -7.739  1.00 94.39           C  
ATOM   1833  HA  GLN A 114       1.580 -39.669  -7.459  1.00 94.39           H  
ATOM   1834  C   GLN A 114       0.087 -40.637  -8.640  1.00 94.39           C  
ATOM   1835  CB  GLN A 114      -0.272 -39.330  -6.444  1.00 94.39           C  
ATOM   1836  HB2 GLN A 114      -1.334 -39.254  -6.677  1.00 94.39           H  
ATOM   1837  HB3 GLN A 114       0.034 -38.404  -5.959  1.00 94.39           H  
ATOM   1838  O   GLN A 114      -1.011 -40.622  -9.190  1.00 94.39           O  
ATOM   1839  CG  GLN A 114      -0.038 -40.487  -5.464  1.00 94.39           C  
ATOM   1840  HG2 GLN A 114       1.032 -40.627  -5.310  1.00 94.39           H  
ATOM   1841  HG3 GLN A 114      -0.445 -41.403  -5.893  1.00 94.39           H  
ATOM   1842  CD  GLN A 114      -0.684 -40.223  -4.103  1.00 94.39           C  
ATOM   1843  NE2 GLN A 114      -1.565 -41.093  -3.669  1.00 94.39           N  
ATOM   1844 HE21 GLN A 114      -2.154 -40.825  -2.894  1.00 94.39           H  
ATOM   1845 HE22 GLN A 114      -1.962 -41.738  -4.337  1.00 94.39           H  
ATOM   1846  OE1 GLN A 114      -0.389 -39.244  -3.406  1.00 94.39           O  
ATOM   1847  N   TRP A 115       0.969 -41.618  -8.834  1.00 90.83           N  
ATOM   1848  H   TRP A 115       1.853 -41.600  -8.346  1.00 90.83           H  
ATOM   1849  CA  TRP A 115       0.681 -42.767  -9.692  1.00 90.83           C  
ATOM   1850  HA  TRP A 115       0.379 -42.387 -10.668  1.00 90.83           H  
ATOM   1851  C   TRP A 115      -0.474 -43.604  -9.102  1.00 90.83           C  
ATOM   1852  CB  TRP A 115       1.962 -43.596  -9.868  1.00 90.83           C  
ATOM   1853  HB2 TRP A 115       2.272 -43.981  -8.897  1.00 90.83           H  
ATOM   1854  HB3 TRP A 115       2.754 -42.941 -10.233  1.00 90.83           H  
ATOM   1855  O   TRP A 115      -0.481 -43.804  -7.882  1.00 90.83           O  
ATOM   1856  CG  TRP A 115       1.837 -44.748 -10.814  1.00 90.83           C  
ATOM   1857  CD1 TRP A 115       2.089 -44.702 -12.143  1.00 90.83           C  
ATOM   1858  HD1 TRP A 115       2.435 -43.828 -12.674  1.00 90.83           H  
ATOM   1859  CD2 TRP A 115       1.333 -46.094 -10.549  1.00 90.83           C  
ATOM   1860  CE2 TRP A 115       1.296 -46.812 -11.782  1.00 90.83           C  
ATOM   1861  CE3 TRP A 115       0.862 -46.766  -9.399  1.00 90.83           C  
ATOM   1862  HE3 TRP A 115       0.852 -46.247  -8.452  1.00 90.83           H  
ATOM   1863  NE1 TRP A 115       1.768 -45.917 -12.718  1.00 90.83           N  
ATOM   1864  HE1 TRP A 115       1.831 -46.098 -13.709  1.00 90.83           H  
ATOM   1865  CH2 TRP A 115       0.368 -48.771 -10.708  1.00 90.83           C  
ATOM   1866  HH2 TRP A 115      -0.005 -49.783 -10.758  1.00 90.83           H  
ATOM   1867  CZ2 TRP A 115       0.824 -48.129 -11.872  1.00 90.83           C  
ATOM   1868  HZ2 TRP A 115       0.801 -48.637 -12.824  1.00 90.83           H  
ATOM   1869  CZ3 TRP A 115       0.387 -48.090  -9.477  1.00 90.83           C  
ATOM   1870  HZ3 TRP A 115       0.025 -48.583  -8.587  1.00 90.83           H  
ATOM   1871  N   PRO A 116      -1.409 -44.127  -9.926  1.00 89.68           N  
ATOM   1872  CA  PRO A 116      -1.396 -44.131 -11.397  1.00 89.68           C  
ATOM   1873  HA  PRO A 116      -0.377 -44.174 -11.782  1.00 89.68           H  
ATOM   1874  C   PRO A 116      -2.058 -42.929 -12.090  1.00 89.68           C  
ATOM   1875  CB  PRO A 116      -2.084 -45.442 -11.783  1.00 89.68           C  
ATOM   1876  HB2 PRO A 116      -1.362 -46.258 -11.772  1.00 89.68           H  
ATOM   1877  HB3 PRO A 116      -2.569 -45.384 -12.757  1.00 89.68           H  
ATOM   1878  O   PRO A 116      -1.603 -42.556 -13.168  1.00 89.68           O  
ATOM   1879  CG  PRO A 116      -3.096 -45.658 -10.661  1.00 89.68           C  
ATOM   1880  HG2 PRO A 116      -3.315 -46.716 -10.517  1.00 89.68           H  
ATOM   1881  HG3 PRO A 116      -4.010 -45.110 -10.884  1.00 89.68           H  
ATOM   1882  CD  PRO A 116      -2.421 -45.051  -9.432  1.00 89.68           C  
ATOM   1883  HD2 PRO A 116      -1.942 -45.841  -8.854  1.00 89.68           H  
ATOM   1884  HD3 PRO A 116      -3.153 -44.530  -8.816  1.00 89.68           H  
ATOM   1885  N   ASP A 117      -3.098 -42.331 -11.504  1.00 92.95           N  
ATOM   1886  H   ASP A 117      -3.450 -42.715 -10.639  1.00 92.95           H  
ATOM   1887  CA  ASP A 117      -4.023 -41.416 -12.199  1.00 92.95           C  
ATOM   1888  HA  ASP A 117      -3.523 -41.017 -13.081  1.00 92.95           H  
ATOM   1889  C   ASP A 117      -4.459 -40.199 -11.359  1.00 92.95           C  
ATOM   1890  CB  ASP A 117      -5.240 -42.219 -12.702  1.00 92.95           C  
ATOM   1891  HB2 ASP A 117      -4.884 -43.042 -13.321  1.00 92.95           H  
ATOM   1892  HB3 ASP A 117      -5.844 -41.574 -13.340  1.00 92.95           H  
ATOM   1893  O   ASP A 117      -5.457 -39.546 -11.674  1.00 92.95           O  
ATOM   1894  CG  ASP A 117      -6.142 -42.797 -11.596  1.00 92.95           C  
ATOM   1895  OD1 ASP A 117      -5.686 -43.071 -10.463  1.00 92.95           O  
ATOM   1896  OD2 ASP A 117      -7.334 -43.067 -11.858  1.00 92.95           O  
ATOM   1897  N   GLU A 118      -3.735 -39.893 -10.279  1.00 94.02           N  
ATOM   1898  H   GLU A 118      -2.899 -40.426 -10.087  1.00 94.02           H  
ATOM   1899  CA  GLU A 118      -4.140 -38.892  -9.293  1.00 94.02           C  
ATOM   1900  HA  GLU A 118      -5.178 -38.617  -9.483  1.00 94.02           H  
ATOM   1901  C   GLU A 118      -3.316 -37.605  -9.375  1.00 94.02           C  
ATOM   1902  CB  GLU A 118      -4.092 -39.484  -7.874  1.00 94.02           C  
ATOM   1903  HB2 GLU A 118      -3.166 -40.044  -7.745  1.00 94.02           H  
ATOM   1904  HB3 GLU A 118      -4.112 -38.668  -7.152  1.00 94.02           H  
ATOM   1905  O   GLU A 118      -2.083 -37.608  -9.361  1.00 94.02           O  
ATOM   1906  CG  GLU A 118      -5.285 -40.406  -7.596  1.00 94.02           C  
ATOM   1907  HG2 GLU A 118      -6.184 -39.790  -7.613  1.00 94.02           H  
ATOM   1908  HG3 GLU A 118      -5.352 -41.158  -8.382  1.00 94.02           H  
ATOM   1909  CD  GLU A 118      -5.240 -41.102  -6.229  1.00 94.02           C  
ATOM   1910  OE1 GLU A 118      -6.053 -42.039  -6.050  1.00 94.02           O  
ATOM   1911  OE2 GLU A 118      -4.448 -40.673  -5.351  1.00 94.02           O  
ATOM   1912  N   LEU A 119      -4.009 -36.470  -9.358  1.00 95.03           N  
ATOM   1913  H   LEU A 119      -5.014 -36.532  -9.435  1.00 95.03           H  
ATOM   1914  CA  LEU A 119      -3.430 -35.164  -9.088  1.00 95.03           C  
ATOM   1915  HA  LEU A 119      -2.347 -35.232  -9.186  1.00 95.03           H  
ATOM   1916  C   LEU A 119      -3.761 -34.774  -7.645  1.00 95.03           C  
ATOM   1917  CB  LEU A 119      -3.948 -34.165 -10.132  1.00 95.03           C  
ATOM   1918  HB2 LEU A 119      -5.000 -33.961  -9.932  1.00 95.03           H  
ATOM   1919  HB3 LEU A 119      -3.887 -34.615 -11.123  1.00 95.03           H  
ATOM   1920  O   LEU A 119      -4.916 -34.509  -7.300  1.00 95.03           O  
ATOM   1921  CG  LEU A 119      -3.153 -32.850 -10.139  1.00 95.03           C  
ATOM   1922  HG  LEU A 119      -3.075 -32.460  -9.124  1.00 95.03           H  
ATOM   1923  CD1 LEU A 119      -1.747 -33.054 -10.715  1.00 95.03           C  
ATOM   1924 HD11 LEU A 119      -1.277 -32.089 -10.905  1.00 95.03           H  
ATOM   1925 HD12 LEU A 119      -1.127 -33.618 -10.018  1.00 95.03           H  
ATOM   1926 HD13 LEU A 119      -1.810 -33.589 -11.663  1.00 95.03           H  
ATOM   1927  CD2 LEU A 119      -3.881 -31.821 -10.995  1.00 95.03           C  
ATOM   1928 HD21 LEU A 119      -3.955 -32.171 -12.025  1.00 95.03           H  
ATOM   1929 HD22 LEU A 119      -4.883 -31.655 -10.600  1.00 95.03           H  
ATOM   1930 HD23 LEU A 119      -3.336 -30.877 -10.971  1.00 95.03           H  
ATOM   1931  N   LYS A 120      -2.744 -34.756  -6.781  1.00 95.83           N  
ATOM   1932  H   LYS A 120      -1.813 -34.908  -7.144  1.00 95.83           H  
ATOM   1933  CA  LYS A 120      -2.892 -34.361  -5.381  1.00 95.83           C  
ATOM   1934  HA  LYS A 120      -3.941 -34.483  -5.112  1.00 95.83           H  
ATOM   1935  C   LYS A 120      -2.548 -32.888  -5.218  1.00 95.83           C  
ATOM   1936  CB  LYS A 120      -2.090 -35.292  -4.468  1.00 95.83           C  
ATOM   1937  HB2 LYS A 120      -1.026 -35.197  -4.685  1.00 95.83           H  
ATOM   1938  HB3 LYS A 120      -2.398 -36.317  -4.672  1.00 95.83           H  
ATOM   1939  O   LYS A 120      -1.437 -32.467  -5.532  1.00 95.83           O  
ATOM   1940  CG  LYS A 120      -2.359 -34.967  -2.990  1.00 95.83           C  
ATOM   1941  HG2 LYS A 120      -3.432 -34.871  -2.823  1.00 95.83           H  
ATOM   1942  HG3 LYS A 120      -1.875 -34.025  -2.731  1.00 95.83           H  
ATOM   1943  CD  LYS A 120      -1.824 -36.084  -2.094  1.00 95.83           C  
ATOM   1944  HD2 LYS A 120      -2.371 -37.002  -2.308  1.00 95.83           H  
ATOM   1945  HD3 LYS A 120      -0.771 -36.236  -2.331  1.00 95.83           H  
ATOM   1946  CE  LYS A 120      -1.976 -35.723  -0.614  1.00 95.83           C  
ATOM   1947  HE2 LYS A 120      -3.037 -35.583  -0.404  1.00 95.83           H  
ATOM   1948  HE3 LYS A 120      -1.480 -34.770  -0.429  1.00 95.83           H  
ATOM   1949  NZ  LYS A 120      -1.415 -36.780   0.264  1.00 95.83           N  
ATOM   1950  HZ1 LYS A 120      -0.426 -36.896   0.096  1.00 95.83           H  
ATOM   1951  HZ2 LYS A 120      -1.886 -37.658   0.094  1.00 95.83           H  
ATOM   1952  HZ3 LYS A 120      -1.553 -36.533   1.233  1.00 95.83           H  
ATOM   1953  N   ILE A 121      -3.501 -32.134  -4.690  1.00 96.54           N  
ATOM   1954  H   ILE A 121      -4.372 -32.583  -4.447  1.00 96.54           H  
ATOM   1955  CA  ILE A 121      -3.411 -30.695  -4.464  1.00 96.54           C  
ATOM   1956  HA  ILE A 121      -2.446 -30.332  -4.820  1.00 96.54           H  
ATOM   1957  C   ILE A 121      -3.485 -30.441  -2.964  1.00 96.54           C  
ATOM   1958  CB  ILE A 121      -4.506 -29.952  -5.260  1.00 96.54           C  
ATOM   1959  HB  ILE A 121      -5.486 -30.314  -4.949  1.00 96.54           H  
ATOM   1960  O   ILE A 121      -4.437 -30.846  -2.294  1.00 96.54           O  
ATOM   1961  CG1 ILE A 121      -4.309 -30.255  -6.760  1.00 96.54           C  
ATOM   1962 HG12 ILE A 121      -3.282 -29.998  -7.019  1.00 96.54           H  
ATOM   1963 HG13 ILE A 121      -4.448 -31.320  -6.944  1.00 96.54           H  
ATOM   1964  CG2 ILE A 121      -4.428 -28.441  -4.985  1.00 96.54           C  
ATOM   1965 HG21 ILE A 121      -3.461 -28.059  -5.314  1.00 96.54           H  
ATOM   1966 HG22 ILE A 121      -5.220 -27.910  -5.515  1.00 96.54           H  
ATOM   1967 HG23 ILE A 121      -4.553 -28.227  -3.924  1.00 96.54           H  
ATOM   1968  CD1 ILE A 121      -5.238 -29.502  -7.708  1.00 96.54           C  
ATOM   1969 HD11 ILE A 121      -4.971 -28.445  -7.723  1.00 96.54           H  
ATOM   1970 HD12 ILE A 121      -6.273 -29.610  -7.384  1.00 96.54           H  
ATOM   1971 HD13 ILE A 121      -5.115 -29.900  -8.715  1.00 96.54           H  
ATOM   1972  N   HIS A 122      -2.466 -29.788  -2.429  1.00 96.85           N  
ATOM   1973  H   HIS A 122      -1.721 -29.480  -3.038  1.00 96.85           H  
ATOM   1974  CA  HIS A 122      -2.474 -29.241  -1.082  1.00 96.85           C  
ATOM   1975  HA  HIS A 122      -3.347 -29.594  -0.534  1.00 96.85           H  
ATOM   1976  C   HIS A 122      -2.563 -27.727  -1.182  1.00 96.85           C  
ATOM   1977  CB  HIS A 122      -1.224 -29.694  -0.331  1.00 96.85           C  
ATOM   1978  HB2 HIS A 122      -1.145 -30.780  -0.387  1.00 96.85           H  
ATOM   1979  HB3 HIS A 122      -0.338 -29.261  -0.796  1.00 96.85           H  
ATOM   1980  O   HIS A 122      -1.751 -27.123  -1.878  1.00 96.85           O  
ATOM   1981  CG  HIS A 122      -1.277 -29.294   1.115  1.00 96.85           C  
ATOM   1982  CD2 HIS A 122      -0.610 -28.260   1.715  1.00 96.85           C  
ATOM   1983  HD2 HIS A 122       0.076 -27.576   1.239  1.00 96.85           H  
ATOM   1984  ND1 HIS A 122      -2.075 -29.878   2.068  1.00 96.85           N  
ATOM   1985  HD1 HIS A 122      -2.729 -30.629   1.898  1.00 96.85           H  
ATOM   1986  CE1 HIS A 122      -1.889 -29.220   3.224  1.00 96.85           C  
ATOM   1987  HE1 HIS A 122      -2.392 -29.431   4.156  1.00 96.85           H  
ATOM   1988  NE2 HIS A 122      -0.992 -28.241   3.059  1.00 96.85           N  
ATOM   1989  N   LEU A 123      -3.549 -27.123  -0.529  1.00 96.20           N  
ATOM   1990  H   LEU A 123      -4.158 -27.660   0.072  1.00 96.20           H  
ATOM   1991  CA  LEU A 123      -3.756 -25.682  -0.588  1.00 96.20           C  
ATOM   1992  HA  LEU A 123      -2.877 -25.220  -1.037  1.00 96.20           H  
ATOM   1993  C   LEU A 123      -3.862 -25.084   0.811  1.00 96.20           C  
ATOM   1994  CB  LEU A 123      -4.933 -25.366  -1.530  1.00 96.20           C  
ATOM   1995  HB2 LEU A 123      -4.908 -24.305  -1.776  1.00 96.20           H  
ATOM   1996  HB3 LEU A 123      -4.749 -25.903  -2.461  1.00 96.20           H  
ATOM   1997  O   LEU A 123      -4.349 -25.733   1.739  1.00 96.20           O  
ATOM   1998  CG  LEU A 123      -6.343 -25.737  -1.025  1.00 96.20           C  
ATOM   1999  HG  LEU A 123      -6.323 -26.695  -0.505  1.00 96.20           H  
ATOM   2000  CD1 LEU A 123      -6.915 -24.661  -0.099  1.00 96.20           C  
ATOM   2001 HD11 LEU A 123      -6.548 -24.786   0.919  1.00 96.20           H  
ATOM   2002 HD12 LEU A 123      -8.004 -24.705  -0.069  1.00 96.20           H  
ATOM   2003 HD13 LEU A 123      -6.644 -23.667  -0.455  1.00 96.20           H  
ATOM   2004  CD2 LEU A 123      -7.288 -25.875  -2.223  1.00 96.20           C  
ATOM   2005 HD21 LEU A 123      -7.341 -24.924  -2.753  1.00 96.20           H  
ATOM   2006 HD22 LEU A 123      -6.918 -26.645  -2.901  1.00 96.20           H  
ATOM   2007 HD23 LEU A 123      -8.285 -26.150  -1.879  1.00 96.20           H  
ATOM   2008  N   VAL A 124      -3.407 -23.843   0.930  1.00 95.35           N  
ATOM   2009  H   VAL A 124      -2.984 -23.412   0.121  1.00 95.35           H  
ATOM   2010  CA  VAL A 124      -3.516 -23.015   2.131  1.00 95.35           C  
ATOM   2011  HA  VAL A 124      -4.105 -23.532   2.888  1.00 95.35           H  
ATOM   2012  C   VAL A 124      -4.246 -21.742   1.730  1.00 95.35           C  
ATOM   2013  CB  VAL A 124      -2.124 -22.711   2.719  1.00 95.35           C  
ATOM   2014  HB  VAL A 124      -1.534 -22.161   1.986  1.00 95.35           H  
ATOM   2015  O   VAL A 124      -3.816 -21.054   0.807  1.00 95.35           O  
ATOM   2016  CG1 VAL A 124      -2.234 -21.862   3.992  1.00 95.35           C  
ATOM   2017 HG11 VAL A 124      -1.240 -21.674   4.397  1.00 95.35           H  
ATOM   2018 HG12 VAL A 124      -2.834 -22.380   4.740  1.00 95.35           H  
ATOM   2019 HG13 VAL A 124      -2.698 -20.901   3.769  1.00 95.35           H  
ATOM   2020  CG2 VAL A 124      -1.371 -24.002   3.075  1.00 95.35           C  
ATOM   2021 HG21 VAL A 124      -1.182 -24.588   2.175  1.00 95.35           H  
ATOM   2022 HG22 VAL A 124      -1.957 -24.599   3.774  1.00 95.35           H  
ATOM   2023 HG23 VAL A 124      -0.409 -23.757   3.526  1.00 95.35           H  
ATOM   2024  N   GLU A 125      -5.362 -21.440   2.387  1.00 95.76           N  
ATOM   2025  H   GLU A 125      -5.660 -22.031   3.149  1.00 95.76           H  
ATOM   2026  CA  GLU A 125      -6.138 -20.219   2.142  1.00 95.76           C  
ATOM   2027  HA  GLU A 125      -6.012 -19.912   1.104  1.00 95.76           H  
ATOM   2028  C   GLU A 125      -5.641 -19.057   3.011  1.00 95.76           C  
ATOM   2029  CB  GLU A 125      -7.641 -20.475   2.359  1.00 95.76           C  
ATOM   2030  HB2 GLU A 125      -8.173 -19.530   2.251  1.00 95.76           H  
ATOM   2031  HB3 GLU A 125      -7.803 -20.853   3.368  1.00 95.76           H  
ATOM   2032  O   GLU A 125      -5.107 -19.261   4.104  1.00 95.76           O  
ATOM   2033  CG  GLU A 125      -8.212 -21.472   1.336  1.00 95.76           C  
ATOM   2034  HG2 GLU A 125      -7.992 -21.107   0.333  1.00 95.76           H  
ATOM   2035  HG3 GLU A 125      -7.712 -22.432   1.463  1.00 95.76           H  
ATOM   2036  CD  GLU A 125      -9.728 -21.698   1.451  1.00 95.76           C  
ATOM   2037  OE1 GLU A 125     -10.277 -22.487   0.647  1.00 95.76           O  
ATOM   2038  OE2 GLU A 125     -10.418 -21.107   2.308  1.00 95.76           O  
ATOM   2039  N   TYR A 126      -5.838 -17.828   2.535  1.00 95.51           N  
ATOM   2040  H   TYR A 126      -6.279 -17.712   1.634  1.00 95.51           H  
ATOM   2041  CA  TYR A 126      -5.690 -16.645   3.378  1.00 95.51           C  
ATOM   2042  HA  TYR A 126      -4.743 -16.711   3.914  1.00 95.51           H  
ATOM   2043  C   TYR A 126      -6.821 -16.564   4.415  1.00 95.51           C  
ATOM   2044  CB  TYR A 126      -5.664 -15.377   2.522  1.00 95.51           C  
ATOM   2045  HB2 TYR A 126      -5.751 -14.527   3.199  1.00 95.51           H  
ATOM   2046  HB3 TYR A 126      -6.532 -15.369   1.862  1.00 95.51           H  
ATOM   2047  O   TYR A 126      -7.975 -16.896   4.131  1.00 95.51           O  
ATOM   2048  CG  TYR A 126      -4.403 -15.165   1.714  1.00 95.51           C  
ATOM   2049  CD1 TYR A 126      -3.239 -14.706   2.357  1.00 95.51           C  
ATOM   2050  HD1 TYR A 126      -3.249 -14.510   3.419  1.00 95.51           H  
ATOM   2051  CD2 TYR A 126      -4.403 -15.354   0.320  1.00 95.51           C  
ATOM   2052  HD2 TYR A 126      -5.303 -15.664  -0.189  1.00 95.51           H  
ATOM   2053  CE1 TYR A 126      -2.071 -14.449   1.616  1.00 95.51           C  
ATOM   2054  HE1 TYR A 126      -1.195 -14.064   2.116  1.00 95.51           H  
ATOM   2055  CE2 TYR A 126      -3.240 -15.099  -0.428  1.00 95.51           C  
ATOM   2056  HE2 TYR A 126      -3.237 -15.235  -1.499  1.00 95.51           H  
ATOM   2057  OH  TYR A 126      -0.936 -14.446  -0.497  1.00 95.51           O  
ATOM   2058  HH  TYR A 126      -0.231 -14.060   0.028  1.00 95.51           H  
ATOM   2059  CZ  TYR A 126      -2.068 -14.657   0.220  1.00 95.51           C  
ATOM   2060  N   VAL A 127      -6.503 -16.067   5.614  1.00 94.04           N  
ATOM   2061  H   VAL A 127      -5.550 -15.777   5.776  1.00 94.04           H  
ATOM   2062  CA  VAL A 127      -7.481 -15.838   6.689  1.00 94.04           C  
ATOM   2063  HA  VAL A 127      -8.399 -16.374   6.449  1.00 94.04           H  
ATOM   2064  C   VAL A 127      -7.773 -14.337   6.788  1.00 94.04           C  
ATOM   2065  CB  VAL A 127      -6.994 -16.406   8.035  1.00 94.04           C  
ATOM   2066  HB  VAL A 127      -6.056 -15.929   8.318  1.00 94.04           H  
ATOM   2067  O   VAL A 127      -6.879 -13.581   7.172  1.00 94.04           O  
ATOM   2068  CG1 VAL A 127      -8.030 -16.163   9.143  1.00 94.04           C  
ATOM   2069 HG11 VAL A 127      -8.987 -16.605   8.868  1.00 94.04           H  
ATOM   2070 HG12 VAL A 127      -7.683 -16.613  10.073  1.00 94.04           H  
ATOM   2071 HG13 VAL A 127      -8.160 -15.094   9.314  1.00 94.04           H  
ATOM   2072  CG2 VAL A 127      -6.763 -17.921   7.937  1.00 94.04           C  
ATOM   2073 HG21 VAL A 127      -6.443 -18.312   8.902  1.00 94.04           H  
ATOM   2074 HG22 VAL A 127      -7.680 -18.424   7.632  1.00 94.04           H  
ATOM   2075 HG23 VAL A 127      -5.982 -18.138   7.207  1.00 94.04           H  
ATOM   2076  N   PRO A 128      -8.993 -13.876   6.450  1.00 95.10           N  
ATOM   2077  CA  PRO A 128      -9.312 -12.454   6.465  1.00 95.10           C  
ATOM   2078  HA  PRO A 128      -8.513 -11.885   5.990  1.00 95.10           H  
ATOM   2079  C   PRO A 128      -9.507 -11.947   7.893  1.00 95.10           C  
ATOM   2080  CB  PRO A 128     -10.592 -12.304   5.642  1.00 95.10           C  
ATOM   2081  HB2 PRO A 128     -10.348 -12.164   4.589  1.00 95.10           H  
ATOM   2082  HB3 PRO A 128     -11.211 -11.476   5.990  1.00 95.10           H  
ATOM   2083  O   PRO A 128     -10.228 -12.554   8.687  1.00 95.10           O  
ATOM   2084  CG  PRO A 128     -11.287 -13.650   5.821  1.00 95.10           C  
ATOM   2085  HG2 PRO A 128     -11.914 -13.871   4.957  1.00 95.10           H  
ATOM   2086  HG3 PRO A 128     -11.877 -13.643   6.737  1.00 95.10           H  
ATOM   2087  CD  PRO A 128     -10.130 -14.643   5.954  1.00 95.10           C  
ATOM   2088  HD2 PRO A 128     -10.400 -15.440   6.648  1.00 95.10           H  
ATOM   2089  HD3 PRO A 128      -9.885 -15.057   4.976  1.00 95.10           H  
ATOM   2090  N   ILE A 129      -8.915 -10.791   8.188  1.00 95.02           N  
ATOM   2091  H   ILE A 129      -8.285 -10.392   7.506  1.00 95.02           H  
ATOM   2092  CA  ILE A 129      -9.115 -10.078   9.459  1.00 95.02           C  
ATOM   2093  HA  ILE A 129      -9.712 -10.697  10.128  1.00 95.02           H  
ATOM   2094  C   ILE A 129      -9.900  -8.778   9.289  1.00 95.02           C  
ATOM   2095  CB  ILE A 129      -7.772  -9.823  10.158  1.00 95.02           C  
ATOM   2096  HB  ILE A 129      -7.991  -9.313  11.097  1.00 95.02           H  
ATOM   2097  O   ILE A 129     -10.500  -8.297  10.247  1.00 95.02           O  
ATOM   2098  CG1 ILE A 129      -6.844  -8.931   9.315  1.00 95.02           C  
ATOM   2099 HG12 ILE A 129      -7.391  -8.113   8.846  1.00 95.02           H  
ATOM   2100 HG13 ILE A 129      -6.376  -9.530   8.534  1.00 95.02           H  
ATOM   2101  CG2 ILE A 129      -7.082 -11.161  10.492  1.00 95.02           C  
ATOM   2102 HG21 ILE A 129      -7.787 -11.820  11.000  1.00 95.02           H  
ATOM   2103 HG22 ILE A 129      -6.226 -11.006  11.149  1.00 95.02           H  
ATOM   2104 HG23 ILE A 129      -6.744 -11.654   9.581  1.00 95.02           H  
ATOM   2105  CD1 ILE A 129      -5.763  -8.309  10.178  1.00 95.02           C  
ATOM   2106 HD11 ILE A 129      -5.241  -9.070  10.758  1.00 95.02           H  
ATOM   2107 HD12 ILE A 129      -5.052  -7.813   9.519  1.00 95.02           H  
ATOM   2108 HD13 ILE A 129      -6.226  -7.597  10.862  1.00 95.02           H  
ATOM   2109  N   ALA A 130      -9.910  -8.219   8.079  1.00 96.28           N  
ATOM   2110  H   ALA A 130      -9.370  -8.651   7.343  1.00 96.28           H  
ATOM   2111  CA  ALA A 130     -10.638  -7.010   7.734  1.00 96.28           C  
ATOM   2112  HA  ALA A 130     -11.579  -6.986   8.283  1.00 96.28           H  
ATOM   2113  C   ALA A 130     -10.949  -6.976   6.231  1.00 96.28           C  
ATOM   2114  CB  ALA A 130      -9.811  -5.796   8.156  1.00 96.28           C  
ATOM   2115  HB1 ALA A 130      -9.553  -5.857   9.214  1.00 96.28           H  
ATOM   2116  HB2 ALA A 130      -8.891  -5.741   7.573  1.00 96.28           H  
ATOM   2117  HB3 ALA A 130     -10.405  -4.899   7.984  1.00 96.28           H  
ATOM   2118  O   ALA A 130     -10.282  -7.636   5.426  1.00 96.28           O  
ATOM   2119  N   ARG A 131     -11.962  -6.194   5.853  1.00 95.81           N  
ATOM   2120  H   ARG A 131     -12.394  -5.627   6.569  1.00 95.81           H  
ATOM   2121  CA  ARG A 131     -12.233  -5.833   4.454  1.00 95.81           C  
ATOM   2122  HA  ARG A 131     -11.976  -6.665   3.798  1.00 95.81           H  
ATOM   2123  C   ARG A 131     -11.343  -4.657   4.059  1.00 95.81           C  
ATOM   2124  CB  ARG A 131     -13.718  -5.498   4.265  1.00 95.81           C  
ATOM   2125  HB2 ARG A 131     -13.870  -5.149   3.244  1.00 95.81           H  
ATOM   2126  HB3 ARG A 131     -14.001  -4.698   4.950  1.00 95.81           H  
ATOM   2127  O   ARG A 131     -11.126  -3.774   4.878  1.00 95.81           O  
ATOM   2128  CG  ARG A 131     -14.606  -6.724   4.511  1.00 95.81           C  
ATOM   2129  HG2 ARG A 131     -14.490  -7.056   5.542  1.00 95.81           H  
ATOM   2130  HG3 ARG A 131     -14.304  -7.529   3.839  1.00 95.81           H  
ATOM   2131  CD  ARG A 131     -16.073  -6.375   4.257  1.00 95.81           C  
ATOM   2132  HD2 ARG A 131     -16.165  -6.025   3.229  1.00 95.81           H  
ATOM   2133  HD3 ARG A 131     -16.364  -5.567   4.929  1.00 95.81           H  
ATOM   2134  NE  ARG A 131     -16.951  -7.541   4.478  1.00 95.81           N  
ATOM   2135  HE  ARG A 131     -16.577  -8.292   5.041  1.00 95.81           H  
ATOM   2136  NH1 ARG A 131     -18.757  -6.757   3.304  1.00 95.81           N  
ATOM   2137 HH11 ARG A 131     -18.231  -5.923   3.084  1.00 95.81           H  
ATOM   2138 HH12 ARG A 131     -19.697  -6.864   2.950  1.00 95.81           H  
ATOM   2139  NH2 ARG A 131     -18.866  -8.758   4.298  1.00 95.81           N  
ATOM   2140 HH21 ARG A 131     -18.474  -9.477   4.889  1.00 95.81           H  
ATOM   2141 HH22 ARG A 131     -19.805  -8.862   3.940  1.00 95.81           H  
ATOM   2142  CZ  ARG A 131     -18.183  -7.680   4.026  1.00 95.81           C  
ATOM   2143  N   TRP A 132     -10.846  -4.649   2.828  1.00 97.19           N  
ATOM   2144  H   TRP A 132     -11.150  -5.371   2.191  1.00 97.19           H  
ATOM   2145  CA  TRP A 132      -9.947  -3.637   2.275  1.00 97.19           C  
ATOM   2146  HA  TRP A 132      -9.771  -2.850   3.009  1.00 97.19           H  
ATOM   2147  C   TRP A 132     -10.574  -3.000   1.030  1.00 97.19           C  
ATOM   2148  CB  TRP A 132      -8.592  -4.284   1.950  1.00 97.19           C  
ATOM   2149  HB2 TRP A 132      -8.162  -4.672   2.874  1.00 97.19           H  
ATOM   2150  HB3 TRP A 132      -8.743  -5.130   1.279  1.00 97.19           H  
ATOM   2151  O   TRP A 132     -10.840  -3.710   0.058  1.00 97.19           O  
ATOM   2152  CG  TRP A 132      -7.602  -3.343   1.336  1.00 97.19           C  
ATOM   2153  CD1 TRP A 132      -7.177  -3.331   0.051  1.00 97.19           C  
ATOM   2154  HD1 TRP A 132      -7.483  -4.025  -0.719  1.00 97.19           H  
ATOM   2155  CD2 TRP A 132      -6.953  -2.206   1.972  1.00 97.19           C  
ATOM   2156  CE2 TRP A 132      -6.143  -1.541   1.006  1.00 97.19           C  
ATOM   2157  CE3 TRP A 132      -6.997  -1.656   3.267  1.00 97.19           C  
ATOM   2158  HE3 TRP A 132      -7.622  -2.122   4.015  1.00 97.19           H  
ATOM   2159  NE1 TRP A 132      -6.316  -2.271  -0.147  1.00 97.19           N  
ATOM   2160  HE1 TRP A 132      -5.927  -2.027  -1.047  1.00 97.19           H  
ATOM   2161  CH2 TRP A 132      -5.467   0.130   2.611  1.00 97.19           C  
ATOM   2162  HH2 TRP A 132      -4.917   1.025   2.862  1.00 97.19           H  
ATOM   2163  CZ2 TRP A 132      -5.401  -0.395   1.311  1.00 97.19           C  
ATOM   2164  HZ2 TRP A 132      -4.816   0.099   0.549  1.00 97.19           H  
ATOM   2165  CZ3 TRP A 132      -6.274  -0.494   3.578  1.00 97.19           C  
ATOM   2166  HZ3 TRP A 132      -6.362  -0.062   4.564  1.00 97.19           H  
ATOM   2167  N   ASN A 133     -10.810  -1.684   1.051  1.00 95.41           N  
ATOM   2168  H   ASN A 133     -10.577  -1.173   1.890  1.00 95.41           H  
ATOM   2169  CA  ASN A 133     -11.360  -0.910  -0.077  1.00 95.41           C  
ATOM   2170  HA  ASN A 133     -11.713   0.041   0.322  1.00 95.41           H  
ATOM   2171  C   ASN A 133     -12.602  -1.548  -0.738  1.00 95.41           C  
ATOM   2172  CB  ASN A 133     -10.236  -0.599  -1.090  1.00 95.41           C  
ATOM   2173  HB2 ASN A 133      -9.758  -1.528  -1.399  1.00 95.41           H  
ATOM   2174  HB3 ASN A 133     -10.667  -0.133  -1.976  1.00 95.41           H  
ATOM   2175  O   ASN A 133     -12.692  -1.603  -1.962  1.00 95.41           O  
ATOM   2176  CG  ASN A 133      -9.184   0.361  -0.577  1.00 95.41           C  
ATOM   2177  ND2 ASN A 133      -8.060   0.435  -1.246  1.00 95.41           N  
ATOM   2178 HD21 ASN A 133      -7.950  -0.050  -2.125  1.00 95.41           H  
ATOM   2179 HD22 ASN A 133      -7.414   1.142  -0.925  1.00 95.41           H  
ATOM   2180  OD1 ASN A 133      -9.362   1.079   0.392  1.00 95.41           O  
ATOM   2181  N   ASP A 134     -13.530  -2.085   0.063  1.00 91.29           N  
ATOM   2182  H   ASP A 134     -13.404  -1.924   1.052  1.00 91.29           H  
ATOM   2183  CA  ASP A 134     -14.769  -2.793  -0.332  1.00 91.29           C  
ATOM   2184  HA  ASP A 134     -15.268  -3.088   0.591  1.00 91.29           H  
ATOM   2185  C   ASP A 134     -14.619  -4.095  -1.145  1.00 91.29           C  
ATOM   2186  CB  ASP A 134     -15.727  -1.830  -1.056  1.00 91.29           C  
ATOM   2187  HB2 ASP A 134     -15.280  -1.483  -1.988  1.00 91.29           H  
ATOM   2188  HB3 ASP A 134     -16.640  -2.370  -1.310  1.00 91.29           H  
ATOM   2189  O   ASP A 134     -15.418  -5.018  -0.977  1.00 91.29           O  
ATOM   2190  CG  ASP A 134     -16.110  -0.642  -0.185  1.00 91.29           C  
ATOM   2191  OD1 ASP A 134     -16.433  -0.891   0.998  1.00 91.29           O  
ATOM   2192  OD2 ASP A 134     -16.082   0.501  -0.680  1.00 91.29           O  
ATOM   2193  N   GLN A 135     -13.619  -4.189  -2.019  1.00 90.42           N  
ATOM   2194  H   GLN A 135     -13.038  -3.368  -2.116  1.00 90.42           H  
ATOM   2195  CA  GLN A 135     -13.448  -5.261  -3.007  1.00 90.42           C  
ATOM   2196  HA  GLN A 135     -14.414  -5.717  -3.221  1.00 90.42           H  
ATOM   2197  C   GLN A 135     -12.504  -6.371  -2.536  1.00 90.42           C  
ATOM   2198  CB  GLN A 135     -12.890  -4.644  -4.297  1.00 90.42           C  
ATOM   2199  HB2 GLN A 135     -11.926  -4.183  -4.086  1.00 90.42           H  
ATOM   2200  HB3 GLN A 135     -12.736  -5.439  -5.027  1.00 90.42           H  
ATOM   2201  O   GLN A 135     -12.590  -7.519  -2.989  1.00 90.42           O  
ATOM   2202  CG  GLN A 135     -13.827  -3.593  -4.909  1.00 90.42           C  
ATOM   2203  HG2 GLN A 135     -14.808  -4.042  -5.067  1.00 90.42           H  
ATOM   2204  HG3 GLN A 135     -13.943  -2.747  -4.231  1.00 90.42           H  
ATOM   2205  CD  GLN A 135     -13.296  -3.062  -6.235  1.00 90.42           C  
ATOM   2206  NE2 GLN A 135     -14.137  -2.886  -7.229  1.00 90.42           N  
ATOM   2207 HE21 GLN A 135     -15.128  -3.029  -7.099  1.00 90.42           H  
ATOM   2208 HE22 GLN A 135     -13.723  -2.488  -8.060  1.00 90.42           H  
ATOM   2209  OE1 GLN A 135     -12.124  -2.802  -6.423  1.00 90.42           O  
ATOM   2210  N   HIS A 136     -11.587  -6.026  -1.638  1.00 94.89           N  
ATOM   2211  H   HIS A 136     -11.609  -5.089  -1.262  1.00 94.89           H  
ATOM   2212  CA  HIS A 136     -10.537  -6.908  -1.162  1.00 94.89           C  
ATOM   2213  HA  HIS A 136     -10.592  -7.864  -1.683  1.00 94.89           H  
ATOM   2214  C   HIS A 136     -10.712  -7.206   0.328  1.00 94.89           C  
ATOM   2215  CB  HIS A 136      -9.176  -6.284  -1.499  1.00 94.89           C  
ATOM   2216  HB2 HIS A 136      -8.374  -6.913  -1.111  1.00 94.89           H  
ATOM   2217  HB3 HIS A 136      -9.117  -5.312  -1.010  1.00 94.89           H  
ATOM   2218  O   HIS A 136     -11.552  -6.652   1.037  1.00 94.89           O  
ATOM   2219  CG  HIS A 136      -8.958  -6.092  -2.978  1.00 94.89           C  
ATOM   2220  CD2 HIS A 136      -9.081  -4.922  -3.680  1.00 94.89           C  
ATOM   2221  HD2 HIS A 136      -9.351  -3.958  -3.276  1.00 94.89           H  
ATOM   2222  ND1 HIS A 136      -8.630  -7.076  -3.881  1.00 94.89           N  
ATOM   2223  HD1 HIS A 136      -8.407  -8.035  -3.657  1.00 94.89           H  
ATOM   2224  CE1 HIS A 136      -8.556  -6.514  -5.099  1.00 94.89           C  
ATOM   2225  HE1 HIS A 136      -8.290  -7.026  -6.012  1.00 94.89           H  
ATOM   2226  NE2 HIS A 136      -8.824  -5.206  -5.024  1.00 94.89           N  
ATOM   2227  N   MET A 137      -9.899  -8.127   0.810  1.00 95.24           N  
ATOM   2228  H   MET A 137      -9.261  -8.565   0.162  1.00 95.24           H  
ATOM   2229  CA  MET A 137      -9.688  -8.448   2.210  1.00 95.24           C  
ATOM   2230  HA  MET A 137     -10.174  -7.710   2.848  1.00 95.24           H  
ATOM   2231  C   MET A 137      -8.198  -8.387   2.496  1.00 95.24           C  
ATOM   2232  CB  MET A 137     -10.252  -9.840   2.511  1.00 95.24           C  
ATOM   2233  HB2 MET A 137     -10.065 -10.501   1.665  1.00 95.24           H  
ATOM   2234  HB3 MET A 137      -9.756 -10.261   3.386  1.00 95.24           H  
ATOM   2235  O   MET A 137      -7.378  -8.480   1.582  1.00 95.24           O  
ATOM   2236  CG  MET A 137     -11.750  -9.752   2.806  1.00 95.24           C  
ATOM   2237  HG2 MET A 137     -12.191  -8.938   2.231  1.00 95.24           H  
ATOM   2238  HG3 MET A 137     -11.870  -9.502   3.860  1.00 95.24           H  
ATOM   2239  SD  MET A 137     -12.682 -11.261   2.462  1.00 95.24           S  
ATOM   2240  CE  MET A 137     -12.743 -11.052   0.667  1.00 95.24           C  
ATOM   2241  HE1 MET A 137     -13.695 -11.407   0.272  1.00 95.24           H  
ATOM   2242  HE2 MET A 137     -11.898 -11.569   0.213  1.00 95.24           H  
ATOM   2243  HE3 MET A 137     -12.672  -9.995   0.411  1.00 95.24           H  
ATOM   2244  N   VAL A 138      -7.862  -8.233   3.769  1.00 96.71           N  
ATOM   2245  H   VAL A 138      -8.595  -8.152   4.459  1.00 96.71           H  
ATOM   2246  CA  VAL A 138      -6.482  -8.239   4.243  1.00 96.71           C  
ATOM   2247  HA  VAL A 138      -5.840  -8.528   3.411  1.00 96.71           H  
ATOM   2248  C   VAL A 138      -6.306  -9.306   5.320  1.00 96.71           C  
ATOM   2249  CB  VAL A 138      -6.047  -6.820   4.649  1.00 96.71           C  
ATOM   2250  HB  VAL A 138      -6.246  -6.161   3.805  1.00 96.71           H  
ATOM   2251  O   VAL A 138      -7.205  -9.522   6.144  1.00 96.71           O  
ATOM   2252  CG1 VAL A 138      -6.822  -6.274   5.849  1.00 96.71           C  
ATOM   2253 HG11 VAL A 138      -7.884  -6.236   5.607  1.00 96.71           H  
ATOM   2254 HG12 VAL A 138      -6.473  -5.263   6.062  1.00 96.71           H  
ATOM   2255 HG13 VAL A 138      -6.657  -6.900   6.726  1.00 96.71           H  
ATOM   2256  CG2 VAL A 138      -4.550  -6.734   4.933  1.00 96.71           C  
ATOM   2257 HG21 VAL A 138      -4.291  -7.350   5.794  1.00 96.71           H  
ATOM   2258 HG22 VAL A 138      -3.996  -7.077   4.060  1.00 96.71           H  
ATOM   2259 HG23 VAL A 138      -4.272  -5.701   5.139  1.00 96.71           H  
ATOM   2260  N   ASP A 139      -5.177 -10.013   5.271  1.00 95.73           N  
ATOM   2261  H   ASP A 139      -4.501  -9.783   4.557  1.00 95.73           H  
ATOM   2262  CA  ASP A 139      -4.787 -11.016   6.265  1.00 95.73           C  
ATOM   2263  HA  ASP A 139      -5.699 -11.441   6.684  1.00 95.73           H  
ATOM   2264  C   ASP A 139      -4.022 -10.395   7.448  1.00 95.73           C  
ATOM   2265  CB  ASP A 139      -4.030 -12.188   5.597  1.00 95.73           C  
ATOM   2266  HB2 ASP A 139      -4.576 -12.513   4.711  1.00 95.73           H  
ATOM   2267  HB3 ASP A 139      -4.031 -13.028   6.292  1.00 95.73           H  
ATOM   2268  O   ASP A 139      -3.843  -9.180   7.548  1.00 95.73           O  
ATOM   2269  CG  ASP A 139      -2.572 -11.909   5.203  1.00 95.73           C  
ATOM   2270  OD1 ASP A 139      -2.067 -10.799   5.468  1.00 95.73           O  
ATOM   2271  OD2 ASP A 139      -1.925 -12.827   4.651  1.00 95.73           O  
ATOM   2272  N   ALA A 140      -3.573 -11.232   8.386  1.00 95.35           N  
ATOM   2273  H   ALA A 140      -3.685 -12.226   8.246  1.00 95.35           H  
ATOM   2274  CA  ALA A 140      -2.859 -10.768   9.569  1.00 95.35           C  
ATOM   2275  HA  ALA A 140      -3.462  -9.974  10.009  1.00 95.35           H  
ATOM   2276  C   ALA A 140      -1.472 -10.158   9.283  1.00 95.35           C  
ATOM   2277  CB  ALA A 140      -2.774 -11.924  10.571  1.00 95.35           C  
ATOM   2278  HB1 ALA A 140      -3.773 -12.291  10.804  1.00 95.35           H  
ATOM   2279  HB2 ALA A 140      -2.185 -12.736  10.145  1.00 95.35           H  
ATOM   2280  HB3 ALA A 140      -2.290 -11.589  11.488  1.00 95.35           H  
ATOM   2281  O   ALA A 140      -0.972  -9.404  10.127  1.00 95.35           O  
ATOM   2282  N   GLU A 141      -0.884 -10.453   8.124  1.00 94.55           N  
ATOM   2283  H   GLU A 141      -1.402 -10.988   7.442  1.00 94.55           H  
ATOM   2284  CA  GLU A 141       0.425  -9.970   7.686  1.00 94.55           C  
ATOM   2285  HA  GLU A 141       1.011  -9.670   8.555  1.00 94.55           H  
ATOM   2286  C   GLU A 141       0.337  -8.728   6.780  1.00 94.55           C  
ATOM   2287  CB  GLU A 141       1.178 -11.112   6.982  1.00 94.55           C  
ATOM   2288  HB2 GLU A 141       2.105 -10.705   6.579  1.00 94.55           H  
ATOM   2289  HB3 GLU A 141       0.586 -11.479   6.143  1.00 94.55           H  
ATOM   2290  O   GLU A 141       1.368  -8.157   6.429  1.00 94.55           O  
ATOM   2291  CG  GLU A 141       1.564 -12.286   7.899  1.00 94.55           C  
ATOM   2292  HG2 GLU A 141       1.835 -11.897   8.880  1.00 94.55           H  
ATOM   2293  HG3 GLU A 141       2.459 -12.748   7.484  1.00 94.55           H  
ATOM   2294  CD  GLU A 141       0.494 -13.385   8.029  1.00 94.55           C  
ATOM   2295  OE1 GLU A 141       0.131 -13.718   9.177  1.00 94.55           O  
ATOM   2296  OE2 GLU A 141       0.136 -14.002   6.994  1.00 94.55           O  
ATOM   2297  N   GLY A 142      -0.871  -8.284   6.422  1.00 94.84           N  
ATOM   2298  H   GLY A 142      -1.672  -8.850   6.663  1.00 94.84           H  
ATOM   2299  CA  GLY A 142      -1.082  -7.135   5.540  1.00 94.84           C  
ATOM   2300  HA2 GLY A 142      -0.272  -6.418   5.674  1.00 94.84           H  
ATOM   2301  HA3 GLY A 142      -2.013  -6.643   5.824  1.00 94.84           H  
ATOM   2302  C   GLY A 142      -1.158  -7.490   4.051  1.00 94.84           C  
ATOM   2303  O   GLY A 142      -1.161  -6.582   3.218  1.00 94.84           O  
ATOM   2304  N   ASN A 143      -1.235  -8.776   3.691  1.00 95.62           N  
ATOM   2305  H   ASN A 143      -1.320  -9.475   4.415  1.00 95.62           H  
ATOM   2306  CA  ASN A 143      -1.425  -9.198   2.303  1.00 95.62           C  
ATOM   2307  HA  ASN A 143      -0.795  -8.575   1.668  1.00 95.62           H  
ATOM   2308  C   ASN A 143      -2.883  -9.003   1.896  1.00 95.62           C  
ATOM   2309  CB  ASN A 143      -1.015 -10.659   2.087  1.00 95.62           C  
ATOM   2310  HB2 ASN A 143      -1.718 -11.310   2.608  1.00 95.62           H  
ATOM   2311  HB3 ASN A 143      -1.071 -10.898   1.025  1.00 95.62           H  
ATOM   2312  O   ASN A 143      -3.800  -9.395   2.620  1.00 95.62           O  
ATOM   2313  CG  ASN A 143       0.392 -10.946   2.555  1.00 95.62           C  
ATOM   2314  ND2 ASN A 143       0.538 -11.809   3.531  1.00 95.62           N  
ATOM   2315 HD21 ASN A 143       1.453 -11.848   3.957  1.00 95.62           H  
ATOM   2316 HD22 ASN A 143      -0.288 -12.127   4.016  1.00 95.62           H  
ATOM   2317  OD1 ASN A 143       1.362 -10.410   2.047  1.00 95.62           O  
ATOM   2318  N   THR A 144      -3.093  -8.428   0.714  1.00 96.33           N  
ATOM   2319  H   THR A 144      -2.300  -8.235   0.119  1.00 96.33           H  
ATOM   2320  CA  THR A 144      -4.432  -8.204   0.165  1.00 96.33           C  
ATOM   2321  HA  THR A 144      -5.137  -8.204   0.996  1.00 96.33           H  
ATOM   2322  C   THR A 144      -4.829  -9.338  -0.774  1.00 96.33           C  
ATOM   2323  CB  THR A 144      -4.575  -6.836  -0.515  1.00 96.33           C  
ATOM   2324  HB  THR A 144      -5.586  -6.748  -0.912  1.00 96.33           H  
ATOM   2325  O   THR A 144      -4.025  -9.809  -1.574  1.00 96.33           O  
ATOM   2326  CG2 THR A 144      -4.333  -5.686   0.461  1.00 96.33           C  
ATOM   2327 HG21 THR A 144      -3.325  -5.736   0.874  1.00 96.33           H  
ATOM   2328 HG22 THR A 144      -4.466  -4.737  -0.057  1.00 96.33           H  
ATOM   2329 HG23 THR A 144      -5.056  -5.743   1.275  1.00 96.33           H  
ATOM   2330  OG1 THR A 144      -3.660  -6.676  -1.569  1.00 96.33           O  
ATOM   2331  HG1 THR A 144      -2.799  -6.479  -1.192  1.00 96.33           H  
ATOM   2332  N   PHE A 145      -6.074  -9.793  -0.675  1.00 95.49           N  
ATOM   2333  H   PHE A 145      -6.672  -9.397   0.036  1.00 95.49           H  
ATOM   2334  CA  PHE A 145      -6.637 -10.845  -1.523  1.00 95.49           C  
ATOM   2335  HA  PHE A 145      -6.146 -10.812  -2.495  1.00 95.49           H  
ATOM   2336  C   PHE A 145      -8.132 -10.602  -1.748  1.00 95.49           C  
ATOM   2337  CB  PHE A 145      -6.362 -12.227  -0.909  1.00 95.49           C  
ATOM   2338  HB2 PHE A 145      -5.284 -12.366  -0.825  1.00 95.49           H  
ATOM   2339  HB3 PHE A 145      -6.724 -12.986  -1.602  1.00 95.49           H  
ATOM   2340  O   PHE A 145      -8.750  -9.797  -1.057  1.00 95.49           O  
ATOM   2341  CG  PHE A 145      -6.991 -12.471   0.447  1.00 95.49           C  
ATOM   2342  CD1 PHE A 145      -6.372 -11.978   1.611  1.00 95.49           C  
ATOM   2343  HD1 PHE A 145      -5.450 -11.419   1.544  1.00 95.49           H  
ATOM   2344  CD2 PHE A 145      -8.188 -13.205   0.546  1.00 95.49           C  
ATOM   2345  HD2 PHE A 145      -8.665 -13.584  -0.346  1.00 95.49           H  
ATOM   2346  CE1 PHE A 145      -6.950 -12.216   2.867  1.00 95.49           C  
ATOM   2347  HE1 PHE A 145      -6.477 -11.835   3.760  1.00 95.49           H  
ATOM   2348  CE2 PHE A 145      -8.745 -13.474   1.808  1.00 95.49           C  
ATOM   2349  HE2 PHE A 145      -9.639 -14.075   1.894  1.00 95.49           H  
ATOM   2350  CZ  PHE A 145      -8.117 -12.988   2.964  1.00 95.49           C  
ATOM   2351  HZ  PHE A 145      -8.519 -13.230   3.936  1.00 95.49           H  
ATOM   2352  N   SER A 146      -8.740 -11.265  -2.731  1.00 93.63           N  
ATOM   2353  H   SER A 146      -8.218 -11.968  -3.234  1.00 93.63           H  
ATOM   2354  CA  SER A 146     -10.178 -11.139  -3.008  1.00 93.63           C  
ATOM   2355  HA  SER A 146     -10.634 -10.442  -2.304  1.00 93.63           H  
ATOM   2356  C   SER A 146     -10.867 -12.484  -2.829  1.00 93.63           C  
ATOM   2357  CB  SER A 146     -10.416 -10.574  -4.409  1.00 93.63           C  
ATOM   2358  HB2 SER A 146     -10.088 -11.298  -5.154  1.00 93.63           H  
ATOM   2359  HB3 SER A 146      -9.851  -9.650  -4.537  1.00 93.63           H  
ATOM   2360  O   SER A 146     -10.321 -13.506  -3.229  1.00 93.63           O  
ATOM   2361  OG  SER A 146     -11.792 -10.304  -4.584  1.00 93.63           O  
ATOM   2362  HG  SER A 146     -11.995  -9.427  -4.251  1.00 93.63           H  
ATOM   2363  N   VAL A 147     -12.060 -12.485  -2.235  1.00 92.87           N  
ATOM   2364  H   VAL A 147     -12.475 -11.588  -2.028  1.00 92.87           H  
ATOM   2365  CA  VAL A 147     -12.941 -13.654  -2.114  1.00 92.87           C  
ATOM   2366  HA  VAL A 147     -12.513 -14.476  -2.689  1.00 92.87           H  
ATOM   2367  C   VAL A 147     -14.300 -13.245  -2.684  1.00 92.87           C  
ATOM   2368  CB  VAL A 147     -13.119 -14.143  -0.660  1.00 92.87           C  
ATOM   2369  HB  VAL A 147     -13.657 -13.385  -0.090  1.00 92.87           H  
ATOM   2370  O   VAL A 147     -14.769 -12.153  -2.354  1.00 92.87           O  
ATOM   2371  CG1 VAL A 147     -13.973 -15.408  -0.582  1.00 92.87           C  
ATOM   2372 HG11 VAL A 147     -14.088 -15.695   0.463  1.00 92.87           H  
ATOM   2373 HG12 VAL A 147     -14.963 -15.210  -0.993  1.00 92.87           H  
ATOM   2374 HG13 VAL A 147     -13.495 -16.219  -1.131  1.00 92.87           H  
ATOM   2375  CG2 VAL A 147     -11.810 -14.451   0.067  1.00 92.87           C  
ATOM   2376 HG21 VAL A 147     -12.008 -14.581   1.131  1.00 92.87           H  
ATOM   2377 HG22 VAL A 147     -11.385 -15.377  -0.321  1.00 92.87           H  
ATOM   2378 HG23 VAL A 147     -11.094 -13.639  -0.057  1.00 92.87           H  
ATOM   2379  N   PRO A 148     -14.966 -14.094  -3.489  1.00 91.10           N  
ATOM   2380  CA  PRO A 148     -16.282 -13.779  -4.030  1.00 91.10           C  
ATOM   2381  HA  PRO A 148     -16.152 -12.934  -4.707  1.00 91.10           H  
ATOM   2382  C   PRO A 148     -17.291 -13.427  -2.919  1.00 91.10           C  
ATOM   2383  CB  PRO A 148     -16.706 -15.003  -4.845  1.00 91.10           C  
ATOM   2384  HB2 PRO A 148     -17.287 -15.689  -4.228  1.00 91.10           H  
ATOM   2385  HB3 PRO A 148     -17.280 -14.716  -5.726  1.00 91.10           H  
ATOM   2386  O   PRO A 148     -17.334 -14.120  -1.890  1.00 91.10           O  
ATOM   2387  CG  PRO A 148     -15.378 -15.656  -5.227  1.00 91.10           C  
ATOM   2388  HG2 PRO A 148     -15.482 -16.729  -5.385  1.00 91.10           H  
ATOM   2389  HG3 PRO A 148     -14.979 -15.174  -6.119  1.00 91.10           H  
ATOM   2390  CD  PRO A 148     -14.475 -15.346  -4.038  1.00 91.10           C  
ATOM   2391  HD2 PRO A 148     -14.556 -16.138  -3.293  1.00 91.10           H  
ATOM   2392  HD3 PRO A 148     -13.447 -15.241  -4.382  1.00 91.10           H  
ATOM   2393  N   PRO A 149     -18.110 -12.374  -3.099  1.00 86.13           N  
ATOM   2394  CA  PRO A 149     -18.964 -11.819  -2.045  1.00 86.13           C  
ATOM   2395  HA  PRO A 149     -18.344 -11.509  -1.203  1.00 86.13           H  
ATOM   2396  C   PRO A 149     -20.011 -12.814  -1.520  1.00 86.13           C  
ATOM   2397  CB  PRO A 149     -19.613 -10.578  -2.671  1.00 86.13           C  
ATOM   2398  HB2 PRO A 149     -18.999  -9.704  -2.453  1.00 86.13           H  
ATOM   2399  HB3 PRO A 149     -20.631 -10.418  -2.316  1.00 86.13           H  
ATOM   2400  O   PRO A 149     -20.422 -12.738  -0.360  1.00 86.13           O  
ATOM   2401  CG  PRO A 149     -19.578 -10.853  -4.174  1.00 86.13           C  
ATOM   2402  HG2 PRO A 149     -20.431 -11.474  -4.449  1.00 86.13           H  
ATOM   2403  HG3 PRO A 149     -19.571  -9.932  -4.757  1.00 86.13           H  
ATOM   2404  CD  PRO A 149     -18.285 -11.640  -4.344  1.00 86.13           C  
ATOM   2405  HD2 PRO A 149     -18.374 -12.313  -5.197  1.00 86.13           H  
ATOM   2406  HD3 PRO A 149     -17.450 -10.954  -4.484  1.00 86.13           H  
ATOM   2407  N   GLU A 150     -20.395 -13.808  -2.325  1.00 89.40           N  
ATOM   2408  H   GLU A 150     -20.026 -13.834  -3.265  1.00 89.40           H  
ATOM   2409  CA  GLU A 150     -21.331 -14.869  -1.935  1.00 89.40           C  
ATOM   2410  HA  GLU A 150     -22.217 -14.409  -1.497  1.00 89.40           H  
ATOM   2411  C   GLU A 150     -20.737 -15.821  -0.885  1.00 89.40           C  
ATOM   2412  CB  GLU A 150     -21.764 -15.708  -3.154  1.00 89.40           C  
ATOM   2413  HB2 GLU A 150     -22.565 -16.370  -2.825  1.00 89.40           H  
ATOM   2414  HB3 GLU A 150     -20.941 -16.351  -3.468  1.00 89.40           H  
ATOM   2415  O   GLU A 150     -21.458 -16.626  -0.289  1.00 89.40           O  
ATOM   2416  CG  GLU A 150     -22.295 -14.917  -4.363  1.00 89.40           C  
ATOM   2417  HG2 GLU A 150     -22.813 -15.618  -5.017  1.00 89.40           H  
ATOM   2418  HG3 GLU A 150     -23.026 -14.190  -4.009  1.00 89.40           H  
ATOM   2419  CD  GLU A 150     -21.198 -14.214  -5.179  1.00 89.40           C  
ATOM   2420  OE1 GLU A 150     -21.551 -13.285  -5.929  1.00 89.40           O  
ATOM   2421  OE2 GLU A 150     -20.010 -14.587  -5.012  1.00 89.40           O  
ATOM   2422  N   ARG A 151     -19.413 -15.790  -0.676  1.00 87.62           N  
ATOM   2423  H   ARG A 151     -18.873 -15.116  -1.201  1.00 87.62           H  
ATOM   2424  CA  ARG A 151     -18.715 -16.672   0.272  1.00 87.62           C  
ATOM   2425  HA  ARG A 151     -19.365 -17.512   0.519  1.00 87.62           H  
ATOM   2426  C   ARG A 151     -18.424 -16.002   1.612  1.00 87.62           C  
ATOM   2427  CB  ARG A 151     -17.426 -17.227  -0.349  1.00 87.62           C  
ATOM   2428  HB2 ARG A 151     -16.673 -16.438  -0.359  1.00 87.62           H  
ATOM   2429  HB3 ARG A 151     -17.064 -18.029   0.295  1.00 87.62           H  
ATOM   2430  O   ARG A 151     -18.212 -16.711   2.590  1.00 87.62           O  
ATOM   2431  CG  ARG A 151     -17.559 -17.788  -1.769  1.00 87.62           C  
ATOM   2432  HG2 ARG A 151     -17.704 -16.966  -2.469  1.00 87.62           H  
ATOM   2433  HG3 ARG A 151     -16.622 -18.284  -2.022  1.00 87.62           H  
ATOM   2434  CD  ARG A 151     -18.728 -18.772  -1.916  1.00 87.62           C  
ATOM   2435  HD2 ARG A 151     -19.657 -18.204  -1.957  1.00 87.62           H  
ATOM   2436  HD3 ARG A 151     -18.777 -19.418  -1.039  1.00 87.62           H  
ATOM   2437  NE  ARG A 151     -18.593 -19.559  -3.158  1.00 87.62           N  
ATOM   2438  HE  ARG A 151     -18.869 -19.096  -4.011  1.00 87.62           H  
ATOM   2439  NH1 ARG A 151     -17.401 -21.217  -2.200  1.00 87.62           N  
ATOM   2440 HH11 ARG A 151     -17.465 -20.676  -1.349  1.00 87.62           H  
ATOM   2441 HH12 ARG A 151     -16.511 -21.686  -2.294  1.00 87.62           H  
ATOM   2442  NH2 ARG A 151     -17.543 -21.126  -4.451  1.00 87.62           N  
ATOM   2443 HH21 ARG A 151     -17.760 -20.608  -5.290  1.00 87.62           H  
ATOM   2444 HH22 ARG A 151     -16.724 -21.706  -4.562  1.00 87.62           H  
ATOM   2445  CZ  ARG A 151     -17.854 -20.640  -3.277  1.00 87.62           C  
ATOM   2446  N   THR A 152     -18.456 -14.673   1.680  1.00 84.88           N  
ATOM   2447  H   THR A 152     -18.639 -14.153   0.833  1.00 84.88           H  
ATOM   2448  CA  THR A 152     -18.073 -13.891   2.870  1.00 84.88           C  
ATOM   2449  HA  THR A 152     -17.514 -14.531   3.552  1.00 84.88           H  
ATOM   2450  C   THR A 152     -19.265 -13.357   3.669  1.00 84.88           C  
ATOM   2451  CB  THR A 152     -17.137 -12.740   2.480  1.00 84.88           C  
ATOM   2452  HB  THR A 152     -16.875 -12.161   3.365  1.00 84.88           H  
ATOM   2453  O   THR A 152     -19.081 -12.720   4.704  1.00 84.88           O  
ATOM   2454  CG2 THR A 152     -15.853 -13.250   1.832  1.00 84.88           C  
ATOM   2455 HG21 THR A 152     -16.066 -13.738   0.881  1.00 84.88           H  
ATOM   2456 HG22 THR A 152     -15.188 -12.405   1.654  1.00 84.88           H  
ATOM   2457 HG23 THR A 152     -15.352 -13.951   2.499  1.00 84.88           H  
ATOM   2458  OG1 THR A 152     -17.775 -11.906   1.544  1.00 84.88           O  
ATOM   2459  HG1 THR A 152     -17.089 -11.440   1.061  1.00 84.88           H  
ATOM   2460  N   SER A 153     -20.504 -13.642   3.252  1.00 79.33           N  
ATOM   2461  H   SER A 153     -20.605 -14.124   2.370  1.00 79.33           H  
ATOM   2462  CA  SER A 153     -21.712 -13.003   3.801  1.00 79.33           C  
ATOM   2463  HA  SER A 153     -21.591 -11.924   3.701  1.00 79.33           H  
ATOM   2464  C   SER A 153     -21.989 -13.279   5.288  1.00 79.33           C  
ATOM   2465  CB  SER A 153     -22.951 -13.409   2.990  1.00 79.33           C  
ATOM   2466  HB2 SER A 153     -23.305 -14.378   3.342  1.00 79.33           H  
ATOM   2467  HB3 SER A 153     -23.741 -12.675   3.153  1.00 79.33           H  
ATOM   2468  O   SER A 153     -22.806 -12.588   5.886  1.00 79.33           O  
ATOM   2469  OG  SER A 153     -22.682 -13.520   1.604  1.00 79.33           O  
ATOM   2470  HG  SER A 153     -22.211 -12.752   1.273  1.00 79.33           H  
ATOM   2471  N   LYS A 154     -21.345 -14.280   5.902  1.00 81.99           N  
ATOM   2472  H   LYS A 154     -20.634 -14.764   5.373  1.00 81.99           H  
ATOM   2473  CA  LYS A 154     -21.591 -14.666   7.305  1.00 81.99           C  
ATOM   2474  HA  LYS A 154     -22.597 -14.358   7.587  1.00 81.99           H  
ATOM   2475  C   LYS A 154     -20.681 -13.973   8.323  1.00 81.99           C  
ATOM   2476  CB  LYS A 154     -21.498 -16.192   7.456  1.00 81.99           C  
ATOM   2477  HB2 LYS A 154     -20.532 -16.535   7.084  1.00 81.99           H  
ATOM   2478  HB3 LYS A 154     -21.564 -16.442   8.514  1.00 81.99           H  
ATOM   2479  O   LYS A 154     -20.979 -14.035   9.511  1.00 81.99           O  
ATOM   2480  CG  LYS A 154     -22.630 -16.918   6.717  1.00 81.99           C  
ATOM   2481  HG2 LYS A 154     -23.590 -16.549   7.077  1.00 81.99           H  
ATOM   2482  HG3 LYS A 154     -22.554 -16.728   5.646  1.00 81.99           H  
ATOM   2483  CD  LYS A 154     -22.538 -18.426   6.971  1.00 81.99           C  
ATOM   2484  HD2 LYS A 154     -21.574 -18.789   6.613  1.00 81.99           H  
ATOM   2485  HD3 LYS A 154     -22.614 -18.611   8.043  1.00 81.99           H  
ATOM   2486  CE  LYS A 154     -23.671 -19.150   6.239  1.00 81.99           C  
ATOM   2487  HE2 LYS A 154     -24.621 -18.748   6.590  1.00 81.99           H  
ATOM   2488  HE3 LYS A 154     -23.590 -18.934   5.174  1.00 81.99           H  
ATOM   2489  NZ  LYS A 154     -23.609 -20.613   6.478  1.00 81.99           N  
ATOM   2490  HZ1 LYS A 154     -23.689 -20.805   7.467  1.00 81.99           H  
ATOM   2491  HZ2 LYS A 154     -24.363 -21.082   5.997  1.00 81.99           H  
ATOM   2492  HZ3 LYS A 154     -22.728 -20.983   6.153  1.00 81.99           H  
ATOM   2493  N   GLN A 155     -19.577 -13.362   7.894  1.00 82.53           N  
ATOM   2494  H   GLN A 155     -19.427 -13.245   6.903  1.00 82.53           H  
ATOM   2495  CA  GLN A 155     -18.563 -12.835   8.808  1.00 82.53           C  
ATOM   2496  HA  GLN A 155     -18.752 -13.228   9.807  1.00 82.53           H  
ATOM   2497  C   GLN A 155     -18.636 -11.308   8.888  1.00 82.53           C  
ATOM   2498  CB  GLN A 155     -17.179 -13.347   8.386  1.00 82.53           C  
ATOM   2499  HB2 GLN A 155     -16.846 -12.810   7.498  1.00 82.53           H  
ATOM   2500  HB3 GLN A 155     -17.258 -14.406   8.138  1.00 82.53           H  
ATOM   2501  O   GLN A 155     -18.532 -10.617   7.873  1.00 82.53           O  
ATOM   2502  CG  GLN A 155     -16.136 -13.198   9.507  1.00 82.53           C  
ATOM   2503  HG2 GLN A 155     -16.015 -12.146   9.766  1.00 82.53           H  
ATOM   2504  HG3 GLN A 155     -16.487 -13.726  10.394  1.00 82.53           H  
ATOM   2505  CD  GLN A 155     -14.772 -13.769   9.120  1.00 82.53           C  
ATOM   2506  NE2 GLN A 155     -13.833 -13.832  10.037  1.00 82.53           N  
ATOM   2507 HE21 GLN A 155     -13.971 -13.436  10.956  1.00 82.53           H  
ATOM   2508 HE22 GLN A 155     -12.923 -14.123   9.711  1.00 82.53           H  
ATOM   2509  OE1 GLN A 155     -14.525 -14.170   7.997  1.00 82.53           O  
ATOM   2510  N   VAL A 156     -18.788 -10.788  10.108  1.00 89.02           N  
ATOM   2511  H   VAL A 156     -18.869 -11.413  10.897  1.00 89.02           H  
ATOM   2512  CA  VAL A 156     -18.654  -9.355  10.391  1.00 89.02           C  
ATOM   2513  HA  VAL A 156     -19.047  -8.787   9.548  1.00 89.02           H  
ATOM   2514  C   VAL A 156     -17.167  -9.055  10.532  1.00 89.02           C  
ATOM   2515  CB  VAL A 156     -19.441  -8.931  11.646  1.00 89.02           C  
ATOM   2516  HB  VAL A 156     -19.037  -9.439  12.521  1.00 89.02           H  
ATOM   2517  O   VAL A 156     -16.519  -9.532  11.461  1.00 89.02           O  
ATOM   2518  CG1 VAL A 156     -19.346  -7.415  11.861  1.00 89.02           C  
ATOM   2519 HG11 VAL A 156     -18.311  -7.123  12.042  1.00 89.02           H  
ATOM   2520 HG12 VAL A 156     -19.721  -6.882  10.987  1.00 89.02           H  
ATOM   2521 HG13 VAL A 156     -19.933  -7.128  12.733  1.00 89.02           H  
ATOM   2522  CG2 VAL A 156     -20.926  -9.298  11.516  1.00 89.02           C  
ATOM   2523 HG21 VAL A 156     -21.468  -8.950  12.395  1.00 89.02           H  
ATOM   2524 HG22 VAL A 156     -21.047 -10.379  11.449  1.00 89.02           H  
ATOM   2525 HG23 VAL A 156     -21.351  -8.832  10.628  1.00 89.02           H  
ATOM   2526  N   LEU A 157     -16.631  -8.302   9.579  1.00 92.68           N  
ATOM   2527  H   LEU A 157     -17.240  -7.905   8.878  1.00 92.68           H  
ATOM   2528  CA  LEU A 157     -15.237  -7.878   9.544  1.00 92.68           C  
ATOM   2529  HA  LEU A 157     -14.722  -8.254  10.428  1.00 92.68           H  
ATOM   2530  C   LEU A 157     -15.186  -6.346   9.561  1.00 92.68           C  
ATOM   2531  CB  LEU A 157     -14.557  -8.434   8.282  1.00 92.68           C  
ATOM   2532  HB2 LEU A 157     -15.165  -8.155   7.421  1.00 92.68           H  
ATOM   2533  HB3 LEU A 157     -13.585  -7.954   8.171  1.00 92.68           H  
ATOM   2534  O   LEU A 157     -16.024  -5.729   8.896  1.00 92.68           O  
ATOM   2535  CG  LEU A 157     -14.353  -9.958   8.264  1.00 92.68           C  
ATOM   2536  HG  LEU A 157     -15.317 -10.458   8.356  1.00 92.68           H  
ATOM   2537  CD1 LEU A 157     -13.732 -10.366   6.929  1.00 92.68           C  
ATOM   2538 HD11 LEU A 157     -12.760  -9.886   6.811  1.00 92.68           H  
ATOM   2539 HD12 LEU A 157     -13.605 -11.448   6.900  1.00 92.68           H  
ATOM   2540 HD13 LEU A 157     -14.383 -10.071   6.106  1.00 92.68           H  
ATOM   2541  CD2 LEU A 157     -13.431 -10.417   9.393  1.00 92.68           C  
ATOM   2542 HD21 LEU A 157     -12.553  -9.772   9.441  1.00 92.68           H  
ATOM   2543 HD22 LEU A 157     -13.957 -10.378  10.347  1.00 92.68           H  
ATOM   2544 HD23 LEU A 157     -13.089 -11.436   9.211  1.00 92.68           H  
ATOM   2545  N   PRO A 158     -14.225  -5.735  10.276  1.00 95.57           N  
ATOM   2546  CA  PRO A 158     -14.006  -4.295  10.216  1.00 95.57           C  
ATOM   2547  HA  PRO A 158     -14.913  -3.769  10.514  1.00 95.57           H  
ATOM   2548  C   PRO A 158     -13.630  -3.866   8.793  1.00 95.57           C  
ATOM   2549  CB  PRO A 158     -12.896  -4.001  11.231  1.00 95.57           C  
ATOM   2550  HB2 PRO A 158     -13.337  -3.825  12.213  1.00 95.57           H  
ATOM   2551  HB3 PRO A 158     -12.276  -3.155  10.937  1.00 95.57           H  
ATOM   2552  O   PRO A 158     -13.078  -4.652   8.012  1.00 95.57           O  
ATOM   2553  CG  PRO A 158     -12.104  -5.307  11.254  1.00 95.57           C  
ATOM   2554  HG2 PRO A 158     -11.417  -5.326  10.408  1.00 95.57           H  
ATOM   2555  HG3 PRO A 158     -11.561  -5.452  12.188  1.00 95.57           H  
ATOM   2556  CD  PRO A 158     -13.179  -6.371  11.065  1.00 95.57           C  
ATOM   2557  HD2 PRO A 158     -12.759  -7.236  10.551  1.00 95.57           H  
ATOM   2558  HD3 PRO A 158     -13.584  -6.664  12.033  1.00 95.57           H  
ATOM   2559  N   MET A 159     -13.949  -2.620   8.457  1.00 96.96           N  
ATOM   2560  H   MET A 159     -14.389  -2.034   9.152  1.00 96.96           H  
ATOM   2561  CA  MET A 159     -13.724  -2.037   7.134  1.00 96.96           C  
ATOM   2562  HA  MET A 159     -13.531  -2.828   6.409  1.00 96.96           H  
ATOM   2563  C   MET A 159     -12.483  -1.141   7.173  1.00 96.96           C  
ATOM   2564  CB  MET A 159     -14.994  -1.294   6.683  1.00 96.96           C  
ATOM   2565  HB2 MET A 159     -15.284  -0.575   7.450  1.00 96.96           H  
ATOM   2566  HB3 MET A 159     -14.796  -0.759   5.754  1.00 96.96           H  
ATOM   2567  O   MET A 159     -12.399  -0.218   7.978  1.00 96.96           O  
ATOM   2568  CG  MET A 159     -16.147  -2.288   6.456  1.00 96.96           C  
ATOM   2569  HG2 MET A 159     -15.937  -2.856   5.550  1.00 96.96           H  
ATOM   2570  HG3 MET A 159     -16.171  -2.994   7.286  1.00 96.96           H  
ATOM   2571  SD  MET A 159     -17.822  -1.599   6.331  1.00 96.96           S  
ATOM   2572  CE  MET A 159     -17.676  -0.653   4.800  1.00 96.96           C  
ATOM   2573  HE1 MET A 159     -18.658  -0.305   4.479  1.00 96.96           H  
ATOM   2574  HE2 MET A 159     -17.049   0.217   4.996  1.00 96.96           H  
ATOM   2575  HE3 MET A 159     -17.231  -1.261   4.013  1.00 96.96           H  
ATOM   2576  N   LEU A 160     -11.495  -1.438   6.337  1.00 98.06           N  
ATOM   2577  H   LEU A 160     -11.599  -2.219   5.704  1.00 98.06           H  
ATOM   2578  CA  LEU A 160     -10.265  -0.668   6.211  1.00 98.06           C  
ATOM   2579  HA  LEU A 160     -10.275   0.140   6.942  1.00 98.06           H  
ATOM   2580  C   LEU A 160     -10.198  -0.029   4.827  1.00 98.06           C  
ATOM   2581  CB  LEU A 160      -9.033  -1.543   6.494  1.00 98.06           C  
ATOM   2582  HB2 LEU A 160      -9.007  -2.345   5.756  1.00 98.06           H  
ATOM   2583  HB3 LEU A 160      -8.141  -0.930   6.361  1.00 98.06           H  
ATOM   2584  O   LEU A 160     -10.424  -0.701   3.817  1.00 98.06           O  
ATOM   2585  CG  LEU A 160      -8.990  -2.183   7.890  1.00 98.06           C  
ATOM   2586  HG  LEU A 160      -9.838  -2.859   7.995  1.00 98.06           H  
ATOM   2587  CD1 LEU A 160      -7.692  -2.977   8.050  1.00 98.06           C  
ATOM   2588 HD11 LEU A 160      -6.834  -2.307   7.996  1.00 98.06           H  
ATOM   2589 HD12 LEU A 160      -7.620  -3.711   7.248  1.00 98.06           H  
ATOM   2590 HD13 LEU A 160      -7.689  -3.494   9.010  1.00 98.06           H  
ATOM   2591  CD2 LEU A 160      -9.054  -1.183   9.036  1.00 98.06           C  
ATOM   2592 HD21 LEU A 160      -8.989  -1.713   9.986  1.00 98.06           H  
ATOM   2593 HD22 LEU A 160     -10.001  -0.643   9.010  1.00 98.06           H  
ATOM   2594 HD23 LEU A 160      -8.230  -0.475   8.949  1.00 98.06           H  
ATOM   2595  N   TYR A 161      -9.849   1.253   4.794  1.00 97.82           N  
ATOM   2596  H   TYR A 161      -9.686   1.730   5.668  1.00 97.82           H  
ATOM   2597  CA  TYR A 161      -9.714   2.019   3.560  1.00 97.82           C  
ATOM   2598  HA  TYR A 161      -9.799   1.341   2.710  1.00 97.82           H  
ATOM   2599  C   TYR A 161      -8.353   2.695   3.476  1.00 97.82           C  
ATOM   2600  CB  TYR A 161     -10.839   3.050   3.445  1.00 97.82           C  
ATOM   2601  HB2 TYR A 161     -10.824   3.699   4.321  1.00 97.82           H  
ATOM   2602  HB3 TYR A 161     -10.653   3.676   2.572  1.00 97.82           H  
ATOM   2603  O   TYR A 161      -7.876   3.271   4.457  1.00 97.82           O  
ATOM   2604  CG  TYR A 161     -12.213   2.437   3.303  1.00 97.82           C  
ATOM   2605  CD1 TYR A 161     -12.648   2.002   2.038  1.00 97.82           C  
ATOM   2606  HD1 TYR A 161     -12.003   2.122   1.180  1.00 97.82           H  
ATOM   2607  CD2 TYR A 161     -13.058   2.319   4.423  1.00 97.82           C  
ATOM   2608  HD2 TYR A 161     -12.746   2.690   5.388  1.00 97.82           H  
ATOM   2609  CE1 TYR A 161     -13.929   1.442   1.887  1.00 97.82           C  
ATOM   2610  HE1 TYR A 161     -14.282   1.137   0.913  1.00 97.82           H  
ATOM   2611  CE2 TYR A 161     -14.345   1.775   4.270  1.00 97.82           C  
ATOM   2612  HE2 TYR A 161     -15.027   1.733   5.107  1.00 97.82           H  
ATOM   2613  OH  TYR A 161     -16.027   0.826   2.877  1.00 97.82           O  
ATOM   2614  HH  TYR A 161     -16.168   0.378   2.040  1.00 97.82           H  
ATOM   2615  CZ  TYR A 161     -14.781   1.338   3.004  1.00 97.82           C  
ATOM   2616  N   GLY A 162      -7.750   2.675   2.292  1.00 96.56           N  
ATOM   2617  H   GLY A 162      -8.177   2.167   1.530  1.00 96.56           H  
ATOM   2618  CA  GLY A 162      -6.560   3.466   2.019  1.00 96.56           C  
ATOM   2619  HA2 GLY A 162      -6.849   4.512   2.123  1.00 96.56           H  
ATOM   2620  HA3 GLY A 162      -5.782   3.237   2.748  1.00 96.56           H  
ATOM   2621  C   GLY A 162      -5.996   3.318   0.611  1.00 96.56           C  
ATOM   2622  O   GLY A 162      -6.513   2.539  -0.193  1.00 96.56           O  
ATOM   2623  N   PRO A 163      -4.942   4.083   0.281  1.00 95.39           N  
ATOM   2624  CA  PRO A 163      -4.310   4.030  -1.032  1.00 95.39           C  
ATOM   2625  HA  PRO A 163      -5.045   4.258  -1.804  1.00 95.39           H  
ATOM   2626  C   PRO A 163      -3.719   2.643  -1.312  1.00 95.39           C  
ATOM   2627  CB  PRO A 163      -3.239   5.128  -1.011  1.00 95.39           C  
ATOM   2628  HB2 PRO A 163      -3.675   6.072  -1.336  1.00 95.39           H  
ATOM   2629  HB3 PRO A 163      -2.375   4.876  -1.626  1.00 95.39           H  
ATOM   2630  O   PRO A 163      -3.373   1.891  -0.393  1.00 95.39           O  
ATOM   2631  CG  PRO A 163      -2.874   5.218   0.469  1.00 95.39           C  
ATOM   2632  HG2 PRO A 163      -2.424   6.173   0.743  1.00 95.39           H  
ATOM   2633  HG3 PRO A 163      -2.181   4.411   0.707  1.00 95.39           H  
ATOM   2634  CD  PRO A 163      -4.219   4.996   1.157  1.00 95.39           C  
ATOM   2635  HD2 PRO A 163      -4.759   5.940   1.214  1.00 95.39           H  
ATOM   2636  HD3 PRO A 163      -4.073   4.588   2.157  1.00 95.39           H  
ATOM   2637  N   GLU A 164      -3.572   2.297  -2.587  1.00 90.97           N  
ATOM   2638  H   GLU A 164      -3.842   2.944  -3.314  1.00 90.97           H  
ATOM   2639  CA  GLU A 164      -2.965   1.027  -2.992  1.00 90.97           C  
ATOM   2640  HA  GLU A 164      -3.601   0.217  -2.635  1.00 90.97           H  
ATOM   2641  C   GLU A 164      -1.571   0.842  -2.367  1.00 90.97           C  
ATOM   2642  CB  GLU A 164      -2.887   0.923  -4.518  1.00 90.97           C  
ATOM   2643  HB2 GLU A 164      -2.358   0.003  -4.765  1.00 90.97           H  
ATOM   2644  HB3 GLU A 164      -2.322   1.769  -4.908  1.00 90.97           H  
ATOM   2645  O   GLU A 164      -0.791   1.783  -2.239  1.00 90.97           O  
ATOM   2646  CG  GLU A 164      -4.280   0.883  -5.167  1.00 90.97           C  
ATOM   2647  HG2 GLU A 164      -4.852   0.078  -4.704  1.00 90.97           H  
ATOM   2648  HG3 GLU A 164      -4.794   1.823  -4.964  1.00 90.97           H  
ATOM   2649  CD  GLU A 164      -4.228   0.654  -6.686  1.00 90.97           C  
ATOM   2650  OE1 GLU A 164      -5.323   0.545  -7.278  1.00 90.97           O  
ATOM   2651  OE2 GLU A 164      -3.108   0.576  -7.241  1.00 90.97           O  
ATOM   2652  N   GLY A 165      -1.270  -0.378  -1.916  1.00 91.62           N  
ATOM   2653  H   GLY A 165      -1.929  -1.125  -2.081  1.00 91.62           H  
ATOM   2654  CA  GLY A 165      -0.007  -0.697  -1.239  1.00 91.62           C  
ATOM   2655  HA2 GLY A 165       0.161  -1.772  -1.292  1.00 91.62           H  
ATOM   2656  HA3 GLY A 165       0.807  -0.203  -1.769  1.00 91.62           H  
ATOM   2657  C   GLY A 165       0.082  -0.275   0.235  1.00 91.62           C  
ATOM   2658  O   GLY A 165       0.997  -0.719   0.924  1.00 91.62           O  
ATOM   2659  N   SER A 166      -0.874   0.498   0.764  1.00 95.42           N  
ATOM   2660  H   SER A 166      -1.572   0.890   0.148  1.00 95.42           H  
ATOM   2661  CA  SER A 166      -0.866   0.922   2.177  1.00 95.42           C  
ATOM   2662  HA  SER A 166       0.171   0.971   2.509  1.00 95.42           H  
ATOM   2663  C   SER A 166      -1.573  -0.030   3.146  1.00 95.42           C  
ATOM   2664  CB  SER A 166      -1.418   2.332   2.333  1.00 95.42           C  
ATOM   2665  HB2 SER A 166      -1.199   2.678   3.343  1.00 95.42           H  
ATOM   2666  HB3 SER A 166      -0.918   2.995   1.627  1.00 95.42           H  
ATOM   2667  O   SER A 166      -1.644   0.259   4.337  1.00 95.42           O  
ATOM   2668  OG  SER A 166      -2.818   2.339   2.135  1.00 95.42           O  
ATOM   2669  HG  SER A 166      -3.007   2.196   1.205  1.00 95.42           H  
ATOM   2670  N   ALA A 167      -2.066  -1.182   2.680  1.00 96.93           N  
ATOM   2671  H   ALA A 167      -2.002  -1.354   1.687  1.00 96.93           H  
ATOM   2672  CA  ALA A 167      -2.847  -2.116   3.499  1.00 96.93           C  
ATOM   2673  HA  ALA A 167      -3.791  -1.640   3.763  1.00 96.93           H  
ATOM   2674  C   ALA A 167      -2.153  -2.502   4.818  1.00 96.93           C  
ATOM   2675  CB  ALA A 167      -3.150  -3.359   2.657  1.00 96.93           C  
ATOM   2676  HB1 ALA A 167      -3.688  -3.068   1.755  1.00 96.93           H  
ATOM   2677  HB2 ALA A 167      -2.227  -3.870   2.385  1.00 96.93           H  
ATOM   2678  HB3 ALA A 167      -3.778  -4.040   3.231  1.00 96.93           H  
ATOM   2679  O   ALA A 167      -2.802  -2.565   5.859  1.00 96.93           O  
ATOM   2680  N   ASN A 168      -0.831  -2.701   4.791  1.00 96.78           N  
ATOM   2681  H   ASN A 168      -0.356  -2.627   3.903  1.00 96.78           H  
ATOM   2682  CA  ASN A 168      -0.049  -2.993   5.992  1.00 96.78           C  
ATOM   2683  HA  ASN A 168      -0.532  -3.808   6.531  1.00 96.78           H  
ATOM   2684  C   ASN A 168       0.011  -1.792   6.960  1.00 96.78           C  
ATOM   2685  CB  ASN A 168       1.347  -3.465   5.552  1.00 96.78           C  
ATOM   2686  HB2 ASN A 168       1.243  -4.263   4.817  1.00 96.78           H  
ATOM   2687  HB3 ASN A 168       1.886  -2.635   5.095  1.00 96.78           H  
ATOM   2688  O   ASN A 168      -0.214  -1.955   8.155  1.00 96.78           O  
ATOM   2689  CG  ASN A 168       2.178  -4.015   6.700  1.00 96.78           C  
ATOM   2690  ND2 ASN A 168       3.447  -4.246   6.469  1.00 96.78           N  
ATOM   2691 HD21 ASN A 168       3.960  -4.645   7.242  1.00 96.78           H  
ATOM   2692 HD22 ASN A 168       3.840  -4.090   5.552  1.00 96.78           H  
ATOM   2693  OD1 ASN A 168       1.717  -4.271   7.796  1.00 96.78           O  
ATOM   2694  N   GLU A 169       0.237  -0.577   6.449  1.00 96.02           N  
ATOM   2695  H   GLU A 169       0.275  -0.474   5.445  1.00 96.02           H  
ATOM   2696  CA  GLU A 169       0.248   0.658   7.253  1.00 96.02           C  
ATOM   2697  HA  GLU A 169       0.969   0.548   8.063  1.00 96.02           H  
ATOM   2698  C   GLU A 169      -1.125   0.911   7.894  1.00 96.02           C  
ATOM   2699  CB  GLU A 169       0.694   1.837   6.359  1.00 96.02           C  
ATOM   2700  HB2 GLU A 169       1.646   1.568   5.901  1.00 96.02           H  
ATOM   2701  HB3 GLU A 169      -0.038   1.981   5.564  1.00 96.02           H  
ATOM   2702  O   GLU A 169      -1.216   1.178   9.096  1.00 96.02           O  
ATOM   2703  CG  GLU A 169       0.879   3.172   7.109  1.00 96.02           C  
ATOM   2704  HG2 GLU A 169       1.555   3.002   7.947  1.00 96.02           H  
ATOM   2705  HG3 GLU A 169      -0.084   3.485   7.512  1.00 96.02           H  
ATOM   2706  CD  GLU A 169       1.449   4.311   6.228  1.00 96.02           C  
ATOM   2707  OE1 GLU A 169       1.797   5.382   6.782  1.00 96.02           O  
ATOM   2708  OE2 GLU A 169       1.574   4.134   4.994  1.00 96.02           O  
ATOM   2709  N   VAL A 170      -2.207   0.731   7.126  1.00 97.75           N  
ATOM   2710  H   VAL A 170      -2.068   0.526   6.146  1.00 97.75           H  
ATOM   2711  CA  VAL A 170      -3.576   0.890   7.632  1.00 97.75           C  
ATOM   2712  HA  VAL A 170      -3.627   1.879   8.088  1.00 97.75           H  
ATOM   2713  C   VAL A 170      -3.902  -0.156   8.693  1.00 97.75           C  
ATOM   2714  CB  VAL A 170      -4.631   0.906   6.519  1.00 97.75           C  
ATOM   2715  HB  VAL A 170      -4.595  -0.032   5.964  1.00 97.75           H  
ATOM   2716  O   VAL A 170      -4.455   0.169   9.745  1.00 97.75           O  
ATOM   2717  CG1 VAL A 170      -6.037   1.104   7.110  1.00 97.75           C  
ATOM   2718 HG11 VAL A 170      -6.049   1.981   7.757  1.00 97.75           H  
ATOM   2719 HG12 VAL A 170      -6.335   0.227   7.684  1.00 97.75           H  
ATOM   2720 HG13 VAL A 170      -6.770   1.262   6.319  1.00 97.75           H  
ATOM   2721  CG2 VAL A 170      -4.364   2.079   5.574  1.00 97.75           C  
ATOM   2722 HG21 VAL A 170      -4.226   2.989   6.158  1.00 97.75           H  
ATOM   2723 HG22 VAL A 170      -5.201   2.218   4.889  1.00 97.75           H  
ATOM   2724 HG23 VAL A 170      -3.463   1.900   4.987  1.00 97.75           H  
ATOM   2725  N   LEU A 171      -3.524  -1.412   8.451  1.00 97.37           N  
ATOM   2726  H   LEU A 171      -3.080  -1.620   7.568  1.00 97.37           H  
ATOM   2727  CA  LEU A 171      -3.726  -2.501   9.397  1.00 97.37           C  
ATOM   2728  HA  LEU A 171      -4.788  -2.536   9.639  1.00 97.37           H  
ATOM   2729  C   LEU A 171      -2.952  -2.280  10.703  1.00 97.37           C  
ATOM   2730  CB  LEU A 171      -3.312  -3.816   8.717  1.00 97.37           C  
ATOM   2731  HB2 LEU A 171      -3.978  -4.002   7.874  1.00 97.37           H  
ATOM   2732  HB3 LEU A 171      -2.298  -3.710   8.333  1.00 97.37           H  
ATOM   2733  O   LEU A 171      -3.489  -2.520  11.789  1.00 97.37           O  
ATOM   2734  CG  LEU A 171      -3.343  -5.024   9.660  1.00 97.37           C  
ATOM   2735  HG  LEU A 171      -2.647  -4.865  10.484  1.00 97.37           H  
ATOM   2736  CD1 LEU A 171      -4.739  -5.241  10.245  1.00 97.37           C  
ATOM   2737 HD11 LEU A 171      -5.095  -4.348  10.758  1.00 97.37           H  
ATOM   2738 HD12 LEU A 171      -4.677  -6.032  10.992  1.00 97.37           H  
ATOM   2739 HD13 LEU A 171      -5.441  -5.495   9.450  1.00 97.37           H  
ATOM   2740  CD2 LEU A 171      -2.875  -6.269   8.912  1.00 97.37           C  
ATOM   2741 HD21 LEU A 171      -1.876  -6.101   8.510  1.00 97.37           H  
ATOM   2742 HD22 LEU A 171      -2.835  -7.129   9.581  1.00 97.37           H  
ATOM   2743 HD23 LEU A 171      -3.550  -6.487   8.084  1.00 97.37           H  
ATOM   2744  N   GLN A 172      -1.701  -1.829  10.611  1.00 96.64           N  
ATOM   2745  H   GLN A 172      -1.299  -1.682   9.696  1.00 96.64           H  
ATOM   2746  CA  GLN A 172      -0.893  -1.504  11.778  1.00 96.64           C  
ATOM   2747  HA  GLN A 172      -0.852  -2.380  12.425  1.00 96.64           H  
ATOM   2748  C   GLN A 172      -1.539  -0.371  12.584  1.00 96.64           C  
ATOM   2749  CB  GLN A 172       0.540  -1.170  11.340  1.00 96.64           C  
ATOM   2750  HB2 GLN A 172       0.959  -2.023  10.807  1.00 96.64           H  
ATOM   2751  HB3 GLN A 172       0.535  -0.306  10.674  1.00 96.64           H  
ATOM   2752  O   GLN A 172      -1.782  -0.547  13.779  1.00 96.64           O  
ATOM   2753  CG  GLN A 172       1.405  -0.865  12.570  1.00 96.64           C  
ATOM   2754  HG2 GLN A 172       1.004   0.009  13.085  1.00 96.64           H  
ATOM   2755  HG3 GLN A 172       1.370  -1.709  13.258  1.00 96.64           H  
ATOM   2756  CD  GLN A 172       2.863  -0.570  12.255  1.00 96.64           C  
ATOM   2757  NE2 GLN A 172       3.606  -0.158  13.255  1.00 96.64           N  
ATOM   2758 HE21 GLN A 172       3.144   0.087  14.119  1.00 96.64           H  
ATOM   2759 HE22 GLN A 172       4.544   0.147  13.038  1.00 96.64           H  
ATOM   2760  OE1 GLN A 172       3.358  -0.707  11.147  1.00 96.64           O  
ATOM   2761  N   GLY A 173      -1.902   0.741  11.936  1.00 96.77           N  
ATOM   2762  H   GLY A 173      -1.674   0.833  10.957  1.00 96.77           H  
ATOM   2763  CA  GLY A 173      -2.565   1.857  12.613  1.00 96.77           C  
ATOM   2764  HA2 GLY A 173      -2.728   2.666  11.901  1.00 96.77           H  
ATOM   2765  HA3 GLY A 173      -1.917   2.228  13.407  1.00 96.77           H  
ATOM   2766  C   GLY A 173      -3.909   1.458  13.229  1.00 96.77           C  
ATOM   2767  O   GLY A 173      -4.189   1.819  14.370  1.00 96.77           O  
ATOM   2768  N   TYR A 174      -4.713   0.640  12.542  1.00 97.00           N  
ATOM   2769  H   TYR A 174      -4.453   0.398  11.597  1.00 97.00           H  
ATOM   2770  CA  TYR A 174      -5.953   0.072  13.087  1.00 97.00           C  
ATOM   2771  HA  TYR A 174      -6.634   0.884  13.340  1.00 97.00           H  
ATOM   2772  C   TYR A 174      -5.706  -0.732  14.372  1.00 97.00           C  
ATOM   2773  CB  TYR A 174      -6.625  -0.810  12.022  1.00 97.00           C  
ATOM   2774  HB2 TYR A 174      -5.876  -1.456  11.565  1.00 97.00           H  
ATOM   2775  HB3 TYR A 174      -7.020  -0.169  11.234  1.00 97.00           H  
ATOM   2776  O   TYR A 174      -6.435  -0.566  15.352  1.00 97.00           O  
ATOM   2777  CG  TYR A 174      -7.741  -1.687  12.563  1.00 97.00           C  
ATOM   2778  CD1 TYR A 174      -7.470  -3.018  12.938  1.00 97.00           C  
ATOM   2779  HD1 TYR A 174      -6.472  -3.412  12.812  1.00 97.00           H  
ATOM   2780  CD2 TYR A 174      -9.041  -1.169  12.708  1.00 97.00           C  
ATOM   2781  HD2 TYR A 174      -9.259  -0.158  12.396  1.00 97.00           H  
ATOM   2782  CE1 TYR A 174      -8.486  -3.819  13.495  1.00 97.00           C  
ATOM   2783  HE1 TYR A 174      -8.272  -4.833  13.799  1.00 97.00           H  
ATOM   2784  CE2 TYR A 174     -10.067  -1.979  13.228  1.00 97.00           C  
ATOM   2785  HE2 TYR A 174     -11.082  -1.615  13.289  1.00 97.00           H  
ATOM   2786  OH  TYR A 174     -10.766  -4.040  14.218  1.00 97.00           O  
ATOM   2787  HH  TYR A 174     -10.464  -4.924  14.439  1.00 97.00           H  
ATOM   2788  CZ  TYR A 174      -9.785  -3.290  13.655  1.00 97.00           C  
ATOM   2789  N   ARG A 175      -4.673  -1.585  14.398  1.00 95.74           N  
ATOM   2790  H   ARG A 175      -4.092  -1.646  13.574  1.00 95.74           H  
ATOM   2791  CA  ARG A 175      -4.321  -2.381  15.586  1.00 95.74           C  
ATOM   2792  HA  ARG A 175      -5.209  -2.907  15.937  1.00 95.74           H  
ATOM   2793  C   ARG A 175      -3.883  -1.492  16.747  1.00 95.74           C  
ATOM   2794  CB  ARG A 175      -3.220  -3.395  15.244  1.00 95.74           C  
ATOM   2795  HB2 ARG A 175      -2.795  -3.779  16.172  1.00 95.74           H  
ATOM   2796  HB3 ARG A 175      -2.424  -2.894  14.693  1.00 95.74           H  
ATOM   2797  O   ARG A 175      -4.371  -1.682  17.858  1.00 95.74           O  
ATOM   2798  CG  ARG A 175      -3.741  -4.583  14.429  1.00 95.74           C  
ATOM   2799  HG2 ARG A 175      -4.435  -5.159  15.042  1.00 95.74           H  
ATOM   2800  HG3 ARG A 175      -4.263  -4.232  13.539  1.00 95.74           H  
ATOM   2801  CD  ARG A 175      -2.565  -5.469  14.008  1.00 95.74           C  
ATOM   2802  HD2 ARG A 175      -1.932  -4.894  13.332  1.00 95.74           H  
ATOM   2803  HD3 ARG A 175      -1.983  -5.740  14.889  1.00 95.74           H  
ATOM   2804  NE  ARG A 175      -3.027  -6.694  13.335  1.00 95.74           N  
ATOM   2805  HE  ARG A 175      -4.016  -6.894  13.378  1.00 95.74           H  
ATOM   2806  NH1 ARG A 175      -1.007  -7.361  12.421  1.00 95.74           N  
ATOM   2807 HH11 ARG A 175      -0.544  -6.524  12.748  1.00 95.74           H  
ATOM   2808 HH12 ARG A 175      -0.555  -7.954  11.741  1.00 95.74           H  
ATOM   2809  NH2 ARG A 175      -2.815  -8.552  12.053  1.00 95.74           N  
ATOM   2810 HH21 ARG A 175      -3.812  -8.711  12.068  1.00 95.74           H  
ATOM   2811 HH22 ARG A 175      -2.218  -9.075  11.428  1.00 95.74           H  
ATOM   2812  CZ  ARG A 175      -2.282  -7.518  12.621  1.00 95.74           C  
ATOM   2813  N   GLU A 176      -2.999  -0.530  16.495  1.00 95.86           N  
ATOM   2814  H   GLU A 176      -2.642  -0.440  15.555  1.00 95.86           H  
ATOM   2815  CA  GLU A 176      -2.469   0.376  17.523  1.00 95.86           C  
ATOM   2816  HA  GLU A 176      -2.067  -0.207  18.351  1.00 95.86           H  
ATOM   2817  C   GLU A 176      -3.565   1.283  18.107  1.00 95.86           C  
ATOM   2818  CB  GLU A 176      -1.326   1.218  16.927  1.00 95.86           C  
ATOM   2819  HB2 GLU A 176      -1.073   2.004  17.639  1.00 95.86           H  
ATOM   2820  HB3 GLU A 176      -1.669   1.685  16.004  1.00 95.86           H  
ATOM   2821  O   GLU A 176      -3.739   1.357  19.327  1.00 95.86           O  
ATOM   2822  CG  GLU A 176      -0.060   0.386  16.648  1.00 95.86           C  
ATOM   2823  HG2 GLU A 176       0.294  -0.028  17.593  1.00 95.86           H  
ATOM   2824  HG3 GLU A 176      -0.314  -0.453  16.000  1.00 95.86           H  
ATOM   2825  CD  GLU A 176       1.080   1.194  15.999  1.00 95.86           C  
ATOM   2826  OE1 GLU A 176       2.053   0.549  15.532  1.00 95.86           O  
ATOM   2827  OE2 GLU A 176       0.997   2.441  15.987  1.00 95.86           O  
ATOM   2828  N   MET A 177      -4.369   1.915  17.249  1.00 96.95           N  
ATOM   2829  H   MET A 177      -4.184   1.824  16.260  1.00 96.95           H  
ATOM   2830  CA  MET A 177      -5.479   2.775  17.674  1.00 96.95           C  
ATOM   2831  HA  MET A 177      -5.109   3.485  18.414  1.00 96.95           H  
ATOM   2832  C   MET A 177      -6.602   1.972  18.340  1.00 96.95           C  
ATOM   2833  CB  MET A 177      -6.010   3.562  16.469  1.00 96.95           C  
ATOM   2834  HB2 MET A 177      -6.916   4.093  16.761  1.00 96.95           H  
ATOM   2835  HB3 MET A 177      -6.267   2.875  15.662  1.00 96.95           H  
ATOM   2836  O   MET A 177      -7.167   2.405  19.346  1.00 96.95           O  
ATOM   2837  CG  MET A 177      -4.977   4.589  15.984  1.00 96.95           C  
ATOM   2838  HG2 MET A 177      -4.071   4.076  15.659  1.00 96.95           H  
ATOM   2839  HG3 MET A 177      -4.709   5.225  16.827  1.00 96.95           H  
ATOM   2840  SD  MET A 177      -5.541   5.667  14.645  1.00 96.95           S  
ATOM   2841  CE  MET A 177      -5.450   4.513  13.258  1.00 96.95           C  
ATOM   2842  HE1 MET A 177      -5.916   4.984  12.393  1.00 96.95           H  
ATOM   2843  HE2 MET A 177      -4.408   4.290  13.033  1.00 96.95           H  
ATOM   2844  HE3 MET A 177      -5.987   3.594  13.493  1.00 96.95           H  
ATOM   2845  N   GLY A 178      -6.893   0.771  17.832  1.00 95.70           N  
ATOM   2846  H   GLY A 178      -6.421   0.474  16.990  1.00 95.70           H  
ATOM   2847  CA  GLY A 178      -7.877  -0.138  18.415  1.00 95.70           C  
ATOM   2848  HA2 GLY A 178      -8.848   0.354  18.455  1.00 95.70           H  
ATOM   2849  HA3 GLY A 178      -7.954  -1.020  17.778  1.00 95.70           H  
ATOM   2850  C   GLY A 178      -7.499  -0.594  19.824  1.00 95.70           C  
ATOM   2851  O   GLY A 178      -8.360  -0.632  20.699  1.00 95.70           O  
ATOM   2852  N   GLN A 179      -6.217  -0.873  20.083  1.00 94.61           N  
ATOM   2853  H   GLN A 179      -5.549  -0.827  19.327  1.00 94.61           H  
ATOM   2854  CA  GLN A 179      -5.730  -1.216  21.425  1.00 94.61           C  
ATOM   2855  HA  GLN A 179      -6.298  -2.065  21.805  1.00 94.61           H  
ATOM   2856  C   GLN A 179      -5.920  -0.070  22.428  1.00 94.61           C  
ATOM   2857  CB  GLN A 179      -4.246  -1.600  21.358  1.00 94.61           C  
ATOM   2858  HB2 GLN A 179      -3.712  -0.875  20.744  1.00 94.61           H  
ATOM   2859  HB3 GLN A 179      -3.825  -1.567  22.363  1.00 94.61           H  
ATOM   2860  O   GLN A 179      -6.304  -0.322  23.570  1.00 94.61           O  
ATOM   2861  CG  GLN A 179      -4.028  -3.013  20.801  1.00 94.61           C  
ATOM   2862  HG2 GLN A 179      -4.448  -3.736  21.500  1.00 94.61           H  
ATOM   2863  HG3 GLN A 179      -4.550  -3.130  19.851  1.00 94.61           H  
ATOM   2864  CD  GLN A 179      -2.552  -3.339  20.597  1.00 94.61           C  
ATOM   2865  NE2 GLN A 179      -2.237  -4.501  20.070  1.00 94.61           N  
ATOM   2866 HE21 GLN A 179      -2.956  -5.134  19.752  1.00 94.61           H  
ATOM   2867 HE22 GLN A 179      -1.247  -4.651  19.933  1.00 94.61           H  
ATOM   2868  OE1 GLN A 179      -1.646  -2.596  20.932  1.00 94.61           O  
ATOM   2869  N   MET A 180      -5.693   1.181  22.009  1.00 94.27           N  
ATOM   2870  H   MET A 180      -5.355   1.319  21.067  1.00 94.27           H  
ATOM   2871  CA  MET A 180      -5.929   2.355  22.856  1.00 94.27           C  
ATOM   2872  HA  MET A 180      -5.407   2.211  23.802  1.00 94.27           H  
ATOM   2873  C   MET A 180      -7.421   2.523  23.183  1.00 94.27           C  
ATOM   2874  CB  MET A 180      -5.349   3.602  22.168  1.00 94.27           C  
ATOM   2875  HB2 MET A 180      -4.285   3.439  21.992  1.00 94.27           H  
ATOM   2876  HB3 MET A 180      -5.835   3.751  21.204  1.00 94.27           H  
ATOM   2877  O   MET A 180      -7.777   2.723  24.342  1.00 94.27           O  
ATOM   2878  CG  MET A 180      -5.529   4.872  23.010  1.00 94.27           C  
ATOM   2879  HG2 MET A 180      -6.596   5.057  23.132  1.00 94.27           H  
ATOM   2880  HG3 MET A 180      -5.099   4.716  24.000  1.00 94.27           H  
ATOM   2881  SD  MET A 180      -4.801   6.365  22.281  1.00 94.27           S  
ATOM   2882  CE  MET A 180      -3.058   6.129  22.706  1.00 94.27           C  
ATOM   2883  HE1 MET A 180      -2.934   6.219  23.785  1.00 94.27           H  
ATOM   2884  HE2 MET A 180      -2.462   6.895  22.210  1.00 94.27           H  
ATOM   2885  HE3 MET A 180      -2.729   5.139  22.390  1.00 94.27           H  
ATOM   2886  N   LEU A 181      -8.286   2.389  22.176  1.00 95.14           N  
ATOM   2887  H   LEU A 181      -7.909   2.233  21.252  1.00 95.14           H  
ATOM   2888  CA  LEU A 181      -9.740   2.540  22.301  1.00 95.14           C  
ATOM   2889  HA  LEU A 181      -9.956   3.451  22.859  1.00 95.14           H  
ATOM   2890  C   LEU A 181     -10.417   1.397  23.077  1.00 95.14           C  
ATOM   2891  CB  LEU A 181     -10.300   2.654  20.874  1.00 95.14           C  
ATOM   2892  HB2 LEU A 181     -11.361   2.407  20.869  1.00 95.14           H  
ATOM   2893  HB3 LEU A 181      -9.811   1.908  20.247  1.00 95.14           H  
ATOM   2894  O   LEU A 181     -11.426   1.615  23.751  1.00 95.14           O  
ATOM   2895  CG  LEU A 181     -10.122   4.043  20.238  1.00 95.14           C  
ATOM   2896  HG  LEU A 181      -9.076   4.344  20.290  1.00 95.14           H  
ATOM   2897  CD1 LEU A 181     -10.537   3.952  18.772  1.00 95.14           C  
ATOM   2898 HD11 LEU A 181      -9.856   3.279  18.251  1.00 95.14           H  
ATOM   2899 HD12 LEU A 181     -11.554   3.568  18.693  1.00 95.14           H  
ATOM   2900 HD13 LEU A 181     -10.484   4.933  18.299  1.00 95.14           H  
ATOM   2901  CD2 LEU A 181     -10.980   5.112  20.925  1.00 95.14           C  
ATOM   2902 HD21 LEU A 181     -12.021   4.791  20.961  1.00 95.14           H  
ATOM   2903 HD22 LEU A 181     -10.924   6.051  20.375  1.00 95.14           H  
ATOM   2904 HD23 LEU A 181     -10.623   5.292  21.939  1.00 95.14           H  
ATOM   2905  N   ALA A 182      -9.845   0.190  23.039  1.00 92.36           N  
ATOM   2906  H   ALA A 182      -9.072   0.050  22.404  1.00 92.36           H  
ATOM   2907  CA  ALA A 182     -10.375  -0.978  23.741  1.00 92.36           C  
ATOM   2908  HA  ALA A 182     -11.395  -1.152  23.396  1.00 92.36           H  
ATOM   2909  C   ALA A 182     -10.428  -0.791  25.267  1.00 92.36           C  
ATOM   2910  CB  ALA A 182      -9.520  -2.196  23.371  1.00 92.36           C  
ATOM   2911  HB1 ALA A 182      -8.482  -2.027  23.657  1.00 92.36           H  
ATOM   2912  HB2 ALA A 182      -9.898  -3.078  23.888  1.00 92.36           H  
ATOM   2913  HB3 ALA A 182      -9.575  -2.370  22.296  1.00 92.36           H  
ATOM   2914  O   ALA A 182     -11.277  -1.395  25.928  1.00 92.36           O  
ATOM   2915  N   LYS A 183      -9.563   0.067  25.830  1.00 88.30           N  
ATOM   2916  H   LYS A 183      -8.926   0.558  25.220  1.00 88.30           H  
ATOM   2917  CA  LYS A 183      -9.557   0.397  27.264  1.00 88.30           C  
ATOM   2918  HA  LYS A 183      -9.386  -0.516  27.834  1.00 88.30           H  
ATOM   2919  C   LYS A 183     -10.902   0.965  27.731  1.00 88.30           C  
ATOM   2920  CB  LYS A 183      -8.415   1.387  27.527  1.00 88.30           C  
ATOM   2921  HB2 LYS A 183      -8.643   2.334  27.038  1.00 88.30           H  
ATOM   2922  HB3 LYS A 183      -7.494   0.991  27.101  1.00 88.30           H  
ATOM   2923  O   LYS A 183     -11.357   0.627  28.822  1.00 88.30           O  
ATOM   2924  CG  LYS A 183      -8.209   1.623  29.029  1.00 88.30           C  
ATOM   2925  HG2 LYS A 183      -9.126   2.017  29.469  1.00 88.30           H  
ATOM   2926  HG3 LYS A 183      -7.952   0.683  29.516  1.00 88.30           H  
ATOM   2927  CD  LYS A 183      -7.090   2.641  29.248  1.00 88.30           C  
ATOM   2928  HD2 LYS A 183      -6.156   2.251  28.846  1.00 88.30           H  
ATOM   2929  HD3 LYS A 183      -7.354   3.558  28.722  1.00 88.30           H  
ATOM   2930  CE  LYS A 183      -6.951   2.930  30.743  1.00 88.30           C  
ATOM   2931  HE2 LYS A 183      -6.620   2.024  31.251  1.00 88.30           H  
ATOM   2932  HE3 LYS A 183      -7.936   3.196  31.125  1.00 88.30           H  
ATOM   2933  NZ  LYS A 183      -6.004   4.047  30.968  1.00 88.30           N  
ATOM   2934  HZ1 LYS A 183      -6.351   4.865  30.489  1.00 88.30           H  
ATOM   2935  HZ2 LYS A 183      -5.094   3.824  30.591  1.00 88.30           H  
ATOM   2936  HZ3 LYS A 183      -5.930   4.264  31.951  1.00 88.30           H  
ATOM   2937  N   ASP A 184     -11.558   1.744  26.876  1.00 85.27           N  
ATOM   2938  H   ASP A 184     -11.093   1.985  26.012  1.00 85.27           H  
ATOM   2939  CA  ASP A 184     -12.838   2.407  27.142  1.00 85.27           C  
ATOM   2940  HA  ASP A 184     -13.039   2.355  28.212  1.00 85.27           H  
ATOM   2941  C   ASP A 184     -14.018   1.692  26.461  1.00 85.27           C  
ATOM   2942  CB  ASP A 184     -12.709   3.898  26.804  1.00 85.27           C  
ATOM   2943  HB2 ASP A 184     -12.433   4.014  25.756  1.00 85.27           H  
ATOM   2944  HB3 ASP A 184     -13.663   4.399  26.973  1.00 85.27           H  
ATOM   2945  O   ASP A 184     -15.091   2.263  26.279  1.00 85.27           O  
ATOM   2946  CG  ASP A 184     -11.646   4.539  27.699  1.00 85.27           C  
ATOM   2947  OD1 ASP A 184     -11.943   4.752  28.896  1.00 85.27           O  
ATOM   2948  OD2 ASP A 184     -10.506   4.715  27.214  1.00 85.27           O  
ATOM   2949  N   ARG A 185     -13.841   0.401  26.127  1.00 87.80           N  
ATOM   2950  H   ARG A 185     -12.918   0.022  26.286  1.00 87.80           H  
ATOM   2951  CA  ARG A 185     -14.855  -0.488  25.520  1.00 87.80           C  
ATOM   2952  HA  ARG A 185     -14.378  -1.457  25.373  1.00 87.80           H  
ATOM   2953  C   ARG A 185     -15.320  -0.071  24.123  1.00 87.80           C  
ATOM   2954  CB  ARG A 185     -16.058  -0.687  26.459  1.00 87.80           C  
ATOM   2955  HB2 ARG A 185     -16.634   0.237  26.500  1.00 87.80           H  
ATOM   2956  HB3 ARG A 185     -16.704  -1.459  26.039  1.00 87.80           H  
ATOM   2957  O   ARG A 185     -16.338  -0.573  23.643  1.00 87.80           O  
ATOM   2958  CG  ARG A 185     -15.680  -1.104  27.882  1.00 87.80           C  
ATOM   2959  HG2 ARG A 185     -15.016  -0.366  28.334  1.00 87.80           H  
ATOM   2960  HG3 ARG A 185     -15.181  -2.073  27.857  1.00 87.80           H  
ATOM   2961  CD  ARG A 185     -16.957  -1.191  28.716  1.00 87.80           C  
ATOM   2962  HD2 ARG A 185     -17.418  -0.203  28.739  1.00 87.80           H  
ATOM   2963  HD3 ARG A 185     -17.644  -1.891  28.241  1.00 87.80           H  
ATOM   2964  NE  ARG A 185     -16.666  -1.639  30.087  1.00 87.80           N  
ATOM   2965  HE  ARG A 185     -15.710  -1.903  30.276  1.00 87.80           H  
ATOM   2966  NH1 ARG A 185     -18.765  -1.295  30.943  1.00 87.80           N  
ATOM   2967 HH11 ARG A 185     -19.049  -0.924  30.047  1.00 87.80           H  
ATOM   2968 HH12 ARG A 185     -19.413  -1.299  31.718  1.00 87.80           H  
ATOM   2969  NH2 ARG A 185     -17.154  -2.111  32.256  1.00 87.80           N  
ATOM   2970 HH21 ARG A 185     -17.811  -2.120  33.023  1.00 87.80           H  
ATOM   2971 HH22 ARG A 185     -16.194  -2.387  32.405  1.00 87.80           H  
ATOM   2972  CZ  ARG A 185     -17.527  -1.680  31.085  1.00 87.80           C  
ATOM   2973  N   PHE A 186     -14.575   0.797  23.448  1.00 92.86           N  
ATOM   2974  H   PHE A 186     -13.748   1.181  23.883  1.00 92.86           H  
ATOM   2975  CA  PHE A 186     -14.822   1.083  22.044  1.00 92.86           C  
ATOM   2976  HA  PHE A 186     -15.897   1.133  21.875  1.00 92.86           H  
ATOM   2977  C   PHE A 186     -14.258  -0.026  21.166  1.00 92.86           C  
ATOM   2978  CB  PHE A 186     -14.228   2.431  21.662  1.00 92.86           C  
ATOM   2979  HB2 PHE A 186     -13.164   2.410  21.894  1.00 92.86           H  
ATOM   2980  HB3 PHE A 186     -14.348   2.586  20.590  1.00 92.86           H  
ATOM   2981  O   PHE A 186     -13.186  -0.575  21.425  1.00 92.86           O  
ATOM   2982  CG  PHE A 186     -14.857   3.587  22.387  1.00 92.86           C  
ATOM   2983  CD1 PHE A 186     -16.206   3.915  22.154  1.00 92.86           C  
ATOM   2984  HD1 PHE A 186     -16.795   3.343  21.453  1.00 92.86           H  
ATOM   2985  CD2 PHE A 186     -14.088   4.322  23.305  1.00 92.86           C  
ATOM   2986  HD2 PHE A 186     -13.058   4.057  23.493  1.00 92.86           H  
ATOM   2987  CE1 PHE A 186     -16.780   5.002  22.830  1.00 92.86           C  
ATOM   2988  HE1 PHE A 186     -17.814   5.267  22.666  1.00 92.86           H  
ATOM   2989  CE2 PHE A 186     -14.660   5.405  23.979  1.00 92.86           C  
ATOM   2990  HE2 PHE A 186     -14.078   5.977  24.686  1.00 92.86           H  
ATOM   2991  CZ  PHE A 186     -15.995   5.743  23.729  1.00 92.86           C  
ATOM   2992  HZ  PHE A 186     -16.406   6.597  24.246  1.00 92.86           H  
ATOM   2993  N   THR A 187     -14.978  -0.326  20.091  1.00 93.75           N  
ATOM   2994  H   THR A 187     -15.820   0.203  19.913  1.00 93.75           H  
ATOM   2995  CA  THR A 187     -14.486  -1.185  19.013  1.00 93.75           C  
ATOM   2996  HA  THR A 187     -13.435  -1.414  19.191  1.00 93.75           H  
ATOM   2997  C   THR A 187     -14.546  -0.417  17.702  1.00 93.75           C  
ATOM   2998  CB  THR A 187     -15.225  -2.530  18.943  1.00 93.75           C  
ATOM   2999  HB  THR A 187     -14.920  -3.063  18.043  1.00 93.75           H  
ATOM   3000  O   THR A 187     -15.447   0.393  17.480  1.00 93.75           O  
ATOM   3001  CG2 THR A 187     -14.934  -3.402  20.162  1.00 93.75           C  
ATOM   3002 HG21 THR A 187     -15.446  -4.358  20.055  1.00 93.75           H  
ATOM   3003 HG22 THR A 187     -15.270  -2.912  21.076  1.00 93.75           H  
ATOM   3004 HG23 THR A 187     -13.861  -3.583  20.232  1.00 93.75           H  
ATOM   3005  OG1 THR A 187     -16.615  -2.361  18.938  1.00 93.75           O  
ATOM   3006  HG1 THR A 187     -16.838  -1.941  19.772  1.00 93.75           H  
ATOM   3007  N   LEU A 188     -13.545  -0.628  16.852  1.00 96.12           N  
ATOM   3008  H   LEU A 188     -12.845  -1.322  17.068  1.00 96.12           H  
ATOM   3009  CA  LEU A 188     -13.451   0.044  15.563  1.00 96.12           C  
ATOM   3010  HA  LEU A 188     -13.892   1.037  15.641  1.00 96.12           H  
ATOM   3011  C   LEU A 188     -14.269  -0.722  14.522  1.00 96.12           C  
ATOM   3012  CB  LEU A 188     -11.971   0.182  15.167  1.00 96.12           C  
ATOM   3013  HB2 LEU A 188     -11.483  -0.780  15.330  1.00 96.12           H  
ATOM   3014  HB3 LEU A 188     -11.914   0.418  14.105  1.00 96.12           H  
ATOM   3015  O   LEU A 188     -14.002  -1.891  14.250  1.00 96.12           O  
ATOM   3016  CG  LEU A 188     -11.199   1.262  15.941  1.00 96.12           C  
ATOM   3017  HG  LEU A 188     -11.330   1.115  17.013  1.00 96.12           H  
ATOM   3018  CD1 LEU A 188      -9.708   1.185  15.609  1.00 96.12           C  
ATOM   3019 HD11 LEU A 188      -9.550   1.371  14.547  1.00 96.12           H  
ATOM   3020 HD12 LEU A 188      -9.160   1.930  16.186  1.00 96.12           H  
ATOM   3021 HD13 LEU A 188      -9.321   0.195  15.850  1.00 96.12           H  
ATOM   3022  CD2 LEU A 188     -11.688   2.652  15.550  1.00 96.12           C  
ATOM   3023 HD21 LEU A 188     -11.144   3.410  16.115  1.00 96.12           H  
ATOM   3024 HD22 LEU A 188     -11.534   2.806  14.482  1.00 96.12           H  
ATOM   3025 HD23 LEU A 188     -12.750   2.764  15.765  1.00 96.12           H  
ATOM   3026  N   LYS A 189     -15.264  -0.046  13.945  1.00 95.68           N  
ATOM   3027  H   LYS A 189     -15.389   0.918  14.220  1.00 95.68           H  
ATOM   3028  CA  LYS A 189     -16.048  -0.527  12.801  1.00 95.68           C  
ATOM   3029  HA  LYS A 189     -16.176  -1.608  12.868  1.00 95.68           H  
ATOM   3030  C   LYS A 189     -15.313  -0.244  11.494  1.00 95.68           C  
ATOM   3031  CB  LYS A 189     -17.423   0.156  12.859  1.00 95.68           C  
ATOM   3032  HB2 LYS A 189     -17.906  -0.130  13.793  1.00 95.68           H  
ATOM   3033  HB3 LYS A 189     -17.278   1.236  12.877  1.00 95.68           H  
ATOM   3034  O   LYS A 189     -15.304  -1.088  10.600  1.00 95.68           O  
ATOM   3035  CG  LYS A 189     -18.365  -0.184  11.691  1.00 95.68           C  
ATOM   3036  HG2 LYS A 189     -17.937   0.180  10.756  1.00 95.68           H  
ATOM   3037  HG3 LYS A 189     -18.514  -1.261  11.630  1.00 95.68           H  
ATOM   3038  CD  LYS A 189     -19.708   0.518  11.942  1.00 95.68           C  
ATOM   3039  HD2 LYS A 189     -20.184   0.068  12.813  1.00 95.68           H  
ATOM   3040  HD3 LYS A 189     -19.517   1.567  12.168  1.00 95.68           H  
ATOM   3041  CE  LYS A 189     -20.665   0.460  10.750  1.00 95.68           C  
ATOM   3042  HE2 LYS A 189     -20.178   0.940   9.901  1.00 95.68           H  
ATOM   3043  HE3 LYS A 189     -20.865  -0.580  10.490  1.00 95.68           H  
ATOM   3044  NZ  LYS A 189     -21.929   1.176  11.084  1.00 95.68           N  
ATOM   3045  HZ1 LYS A 189     -22.467   0.703  11.796  1.00 95.68           H  
ATOM   3046  HZ2 LYS A 189     -21.764   2.070  11.524  1.00 95.68           H  
ATOM   3047  HZ3 LYS A 189     -22.511   1.350  10.277  1.00 95.68           H  
ATOM   3048  N   GLU A 190     -14.674   0.922  11.418  1.00 97.54           N  
ATOM   3049  H   GLU A 190     -14.715   1.548  12.210  1.00 97.54           H  
ATOM   3050  CA  GLU A 190     -13.958   1.387  10.235  1.00 97.54           C  
ATOM   3051  HA  GLU A 190     -13.706   0.514   9.633  1.00 97.54           H  
ATOM   3052  C   GLU A 190     -12.673   2.131  10.611  1.00 97.54           C  
ATOM   3053  CB  GLU A 190     -14.881   2.290   9.414  1.00 97.54           C  
ATOM   3054  HB2 GLU A 190     -14.949   3.250   9.925  1.00 97.54           H  
ATOM   3055  HB3 GLU A 190     -15.870   1.831   9.380  1.00 97.54           H  
ATOM   3056  O   GLU A 190     -12.649   2.876  11.597  1.00 97.54           O  
ATOM   3057  CG  GLU A 190     -14.422   2.573   7.980  1.00 97.54           C  
ATOM   3058  HG2 GLU A 190     -13.406   2.968   7.997  1.00 97.54           H  
ATOM   3059  HG3 GLU A 190     -14.423   1.643   7.413  1.00 97.54           H  
ATOM   3060  CD  GLU A 190     -15.360   3.592   7.316  1.00 97.54           C  
ATOM   3061  OE1 GLU A 190     -14.844   4.459   6.580  1.00 97.54           O  
ATOM   3062  OE2 GLU A 190     -16.579   3.544   7.610  1.00 97.54           O  
ATOM   3063  N   ALA A 191     -11.624   1.959   9.810  1.00 98.00           N  
ATOM   3064  H   ALA A 191     -11.722   1.330   9.025  1.00 98.00           H  
ATOM   3065  CA  ALA A 191     -10.457   2.831   9.820  1.00 98.00           C  
ATOM   3066  HA  ALA A 191     -10.727   3.767  10.309  1.00 98.00           H  
ATOM   3067  C   ALA A 191     -10.040   3.168   8.386  1.00 98.00           C  
ATOM   3068  CB  ALA A 191      -9.323   2.194  10.628  1.00 98.00           C  
ATOM   3069  HB1 ALA A 191      -9.663   2.008  11.647  1.00 98.00           H  
ATOM   3070  HB2 ALA A 191      -8.471   2.873  10.655  1.00 98.00           H  
ATOM   3071  HB3 ALA A 191      -9.012   1.257  10.166  1.00 98.00           H  
ATOM   3072  O   ALA A 191      -9.763   2.284   7.577  1.00 98.00           O  
ATOM   3073  N   ALA A 192      -9.982   4.459   8.087  1.00 97.88           N  
ATOM   3074  H   ALA A 192     -10.216   5.134   8.800  1.00 97.88           H  
ATOM   3075  CA  ALA A 192      -9.635   4.988   6.782  1.00 97.88           C  
ATOM   3076  HA  ALA A 192      -9.418   4.165   6.102  1.00 97.88           H  
ATOM   3077  C   ALA A 192      -8.384   5.868   6.881  1.00 97.88           C  
ATOM   3078  CB  ALA A 192     -10.849   5.743   6.228  1.00 97.88           C  
ATOM   3079  HB1 ALA A 192     -10.627   6.117   5.229  1.00 97.88           H  
ATOM   3080  HB2 ALA A 192     -11.097   6.582   6.878  1.00 97.88           H  
ATOM   3081  HB3 ALA A 192     -11.710   5.076   6.173  1.00 97.88           H  
ATOM   3082  O   ALA A 192      -8.271   6.704   7.783  1.00 97.88           O  
ATOM   3083  N   MET A 193      -7.460   5.694   5.938  1.00 97.61           N  
ATOM   3084  H   MET A 193      -7.598   4.951   5.268  1.00 97.61           H  
ATOM   3085  CA  MET A 193      -6.274   6.529   5.768  1.00 97.61           C  
ATOM   3086  HA  MET A 193      -6.315   7.364   6.467  1.00 97.61           H  
ATOM   3087  C   MET A 193      -6.230   7.068   4.336  1.00 97.61           C  
ATOM   3088  CB  MET A 193      -5.016   5.713   6.079  1.00 97.61           C  
ATOM   3089  HB2 MET A 193      -5.114   5.236   7.054  1.00 97.61           H  
ATOM   3090  HB3 MET A 193      -4.904   4.944   5.315  1.00 97.61           H  
ATOM   3091  O   MET A 193      -6.204   6.293   3.387  1.00 97.61           O  
ATOM   3092  CG  MET A 193      -3.773   6.606   6.087  1.00 97.61           C  
ATOM   3093  HG2 MET A 193      -3.860   7.303   6.920  1.00 97.61           H  
ATOM   3094  HG3 MET A 193      -3.740   7.182   5.163  1.00 97.61           H  
ATOM   3095  SD  MET A 193      -2.195   5.732   6.241  1.00 97.61           S  
ATOM   3096  CE  MET A 193      -2.064   4.997   4.588  1.00 97.61           C  
ATOM   3097  HE1 MET A 193      -1.088   4.522   4.493  1.00 97.61           H  
ATOM   3098  HE2 MET A 193      -2.157   5.775   3.830  1.00 97.61           H  
ATOM   3099  HE3 MET A 193      -2.846   4.252   4.442  1.00 97.61           H  
ATOM   3100  N   THR A 194      -6.194   8.386   4.150  1.00 95.96           N  
ATOM   3101  H   THR A 194      -6.247   8.996   4.953  1.00 95.96           H  
ATOM   3102  CA  THR A 194      -6.084   8.966   2.798  1.00 95.96           C  
ATOM   3103  HA  THR A 194      -6.743   8.399   2.141  1.00 95.96           H  
ATOM   3104  C   THR A 194      -4.669   8.827   2.226  1.00 95.96           C  
ATOM   3105  CB  THR A 194      -6.560  10.425   2.726  1.00 95.96           C  
ATOM   3106  HB  THR A 194      -6.719  10.651   1.672  1.00 95.96           H  
ATOM   3107  O   THR A 194      -3.724   8.518   2.955  1.00 95.96           O  
ATOM   3108  CG2 THR A 194      -7.881  10.673   3.453  1.00 95.96           C  
ATOM   3109 HG21 THR A 194      -7.766  10.534   4.528  1.00 95.96           H  
ATOM   3110 HG22 THR A 194      -8.636   9.980   3.079  1.00 95.96           H  
ATOM   3111 HG23 THR A 194      -8.217  11.690   3.253  1.00 95.96           H  
ATOM   3112  OG1 THR A 194      -5.601  11.342   3.208  1.00 95.96           O  
ATOM   3113  HG1 THR A 194      -5.751  12.113   2.656  1.00 95.96           H  
ATOM   3114  N   ALA A 195      -4.484   9.121   0.932  1.00 94.85           N  
ATOM   3115  H   ALA A 195      -5.284   9.358   0.362  1.00 94.85           H  
ATOM   3116  CA  ALA A 195      -3.159   9.152   0.298  1.00 94.85           C  
ATOM   3117  HA  ALA A 195      -2.727   8.151   0.315  1.00 94.85           H  
ATOM   3118  C   ALA A 195      -2.175  10.076   1.034  1.00 94.85           C  
ATOM   3119  CB  ALA A 195      -3.322   9.571  -1.166  1.00 94.85           C  
ATOM   3120  HB1 ALA A 195      -3.977   8.872  -1.687  1.00 94.85           H  
ATOM   3121  HB2 ALA A 195      -2.349   9.568  -1.657  1.00 94.85           H  
ATOM   3122  HB3 ALA A 195      -3.745  10.573  -1.231  1.00 94.85           H  
ATOM   3123  O   ALA A 195      -1.006   9.744   1.205  1.00 94.85           O  
ATOM   3124  N   ARG A 196      -2.676  11.193   1.576  1.00 93.54           N  
ATOM   3125  H   ARG A 196      -3.653  11.387   1.410  1.00 93.54           H  
ATOM   3126  CA  ARG A 196      -1.894  12.139   2.385  1.00 93.54           C  
ATOM   3127  HA  ARG A 196      -0.912  12.243   1.923  1.00 93.54           H  
ATOM   3128  C   ARG A 196      -1.603  11.642   3.808  1.00 93.54           C  
ATOM   3129  CB  ARG A 196      -2.583  13.513   2.367  1.00 93.54           C  
ATOM   3130  HB2 ARG A 196      -3.596  13.413   2.756  1.00 93.54           H  
ATOM   3131  HB3 ARG A 196      -2.025  14.196   3.007  1.00 93.54           H  
ATOM   3132  O   ARG A 196      -1.044  12.402   4.589  1.00 93.54           O  
ATOM   3133  CG  ARG A 196      -2.608  14.136   0.964  1.00 93.54           C  
ATOM   3134  HG2 ARG A 196      -1.581  14.266   0.623  1.00 93.54           H  
ATOM   3135  HG3 ARG A 196      -3.127  13.481   0.263  1.00 93.54           H  
ATOM   3136  CD  ARG A 196      -3.296  15.504   0.971  1.00 93.54           C  
ATOM   3137  HD2 ARG A 196      -3.133  15.954  -0.008  1.00 93.54           H  
ATOM   3138  HD3 ARG A 196      -2.833  16.137   1.728  1.00 93.54           H  
ATOM   3139  NE  ARG A 196      -4.736  15.344   1.200  1.00 93.54           N  
ATOM   3140  HE  ARG A 196      -5.161  14.559   0.726  1.00 93.54           H  
ATOM   3141  NH1 ARG A 196      -5.149  16.951   2.776  1.00 93.54           N  
ATOM   3142 HH11 ARG A 196      -5.725  17.297   3.530  1.00 93.54           H  
ATOM   3143 HH12 ARG A 196      -4.268  17.383   2.538  1.00 93.54           H  
ATOM   3144  NH2 ARG A 196      -6.651  15.316   2.341  1.00 93.54           N  
ATOM   3145 HH21 ARG A 196      -7.278  15.612   3.076  1.00 93.54           H  
ATOM   3146 HH22 ARG A 196      -6.855  14.500   1.783  1.00 93.54           H  
ATOM   3147  CZ  ARG A 196      -5.510  15.889   2.105  1.00 93.54           C  
ATOM   3148  N   ARG A 197      -1.971  10.408   4.174  1.00 95.52           N  
ATOM   3149  H   ARG A 197      -2.370   9.822   3.455  1.00 95.52           H  
ATOM   3150  CA  ARG A 197      -1.887   9.831   5.534  1.00 95.52           C  
ATOM   3151  HA  ARG A 197      -2.267   8.812   5.459  1.00 95.52           H  
ATOM   3152  C   ARG A 197      -2.791  10.508   6.567  1.00 95.52           C  
ATOM   3153  CB  ARG A 197      -0.431   9.717   6.016  1.00 95.52           C  
ATOM   3154  HB2 ARG A 197      -0.430   9.179   6.963  1.00 95.52           H  
ATOM   3155  HB3 ARG A 197      -0.025  10.712   6.197  1.00 95.52           H  
ATOM   3156  O   ARG A 197      -2.445  10.599   7.747  1.00 95.52           O  
ATOM   3157  CG  ARG A 197       0.489   8.965   5.049  1.00 95.52           C  
ATOM   3158  HG2 ARG A 197       0.565   9.491   4.098  1.00 95.52           H  
ATOM   3159  HG3 ARG A 197       0.097   7.962   4.880  1.00 95.52           H  
ATOM   3160  CD  ARG A 197       1.873   8.874   5.690  1.00 95.52           C  
ATOM   3161  HD2 ARG A 197       1.778   8.391   6.663  1.00 95.52           H  
ATOM   3162  HD3 ARG A 197       2.257   9.884   5.831  1.00 95.52           H  
ATOM   3163  NE  ARG A 197       2.779   8.063   4.868  1.00 95.52           N  
ATOM   3164  HE  ARG A 197       2.436   7.138   4.651  1.00 95.52           H  
ATOM   3165  NH1 ARG A 197       4.641   9.402   4.976  1.00 95.52           N  
ATOM   3166 HH11 ARG A 197       4.111  10.027   5.565  1.00 95.52           H  
ATOM   3167 HH12 ARG A 197       5.560   9.642   4.634  1.00 95.52           H  
ATOM   3168  NH2 ARG A 197       4.668   7.540   3.737  1.00 95.52           N  
ATOM   3169 HH21 ARG A 197       4.177   6.723   3.403  1.00 95.52           H  
ATOM   3170 HH22 ARG A 197       5.621   7.721   3.456  1.00 95.52           H  
ATOM   3171  CZ  ARG A 197       4.021   8.340   4.532  1.00 95.52           C  
ATOM   3172  N   SER A 198      -3.932  11.035   6.122  1.00 95.85           N  
ATOM   3173  H   SER A 198      -4.179  10.884   5.155  1.00 95.85           H  
ATOM   3174  CA  SER A 198      -4.950  11.583   7.023  1.00 95.85           C  
ATOM   3175  HA  SER A 198      -4.460  12.059   7.872  1.00 95.85           H  
ATOM   3176  C   SER A 198      -5.837  10.460   7.530  1.00 95.85           C  
ATOM   3177  CB  SER A 198      -5.796  12.640   6.321  1.00 95.85           C  
ATOM   3178  HB2 SER A 198      -6.393  12.179   5.533  1.00 95.85           H  
ATOM   3179  HB3 SER A 198      -5.138  13.387   5.877  1.00 95.85           H  
ATOM   3180  O   SER A 198      -6.390   9.715   6.725  1.00 95.85           O  
ATOM   3181  OG  SER A 198      -6.650  13.279   7.246  1.00 95.85           O  
ATOM   3182  HG  SER A 198      -6.511  14.217   7.099  1.00 95.85           H  
ATOM   3183  N   TRP A 199      -5.965  10.334   8.848  1.00 98.05           N  
ATOM   3184  H   TRP A 199      -5.457  10.968   9.448  1.00 98.05           H  
ATOM   3185  CA  TRP A 199      -6.694   9.241   9.476  1.00 98.05           C  
ATOM   3186  HA  TRP A 199      -6.794   8.426   8.759  1.00 98.05           H  
ATOM   3187  C   TRP A 199      -8.102   9.640   9.903  1.00 98.05           C  
ATOM   3188  CB  TRP A 199      -5.876   8.698  10.641  1.00 98.05           C  
ATOM   3189  HB2 TRP A 199      -5.529   9.526  11.260  1.00 98.05           H  
ATOM   3190  HB3 TRP A 199      -6.516   8.067  11.259  1.00 98.05           H  
ATOM   3191  O   TRP A 199      -8.334  10.722  10.459  1.00 98.05           O  
ATOM   3192  CG  TRP A 199      -4.706   7.874  10.217  1.00 98.05           C  
ATOM   3193  CD1 TRP A 199      -3.459   8.323   9.947  1.00 98.05           C  
ATOM   3194  HD1 TRP A 199      -3.153   9.358   9.970  1.00 98.05           H  
ATOM   3195  CD2 TRP A 199      -4.673   6.437   9.982  1.00 98.05           C  
ATOM   3196  CE2 TRP A 199      -3.321   6.060   9.732  1.00 98.05           C  
ATOM   3197  CE3 TRP A 199      -5.646   5.415   9.976  1.00 98.05           C  
ATOM   3198  HE3 TRP A 199      -6.688   5.674  10.092  1.00 98.05           H  
ATOM   3199  NE1 TRP A 199      -2.636   7.251   9.659  1.00 98.05           N  
ATOM   3200  HE1 TRP A 199      -1.663   7.334   9.401  1.00 98.05           H  
ATOM   3201  CH2 TRP A 199      -3.904   3.727   9.774  1.00 98.05           C  
ATOM   3202  HH2 TRP A 199      -3.599   2.693   9.834  1.00 98.05           H  
ATOM   3203  CZ2 TRP A 199      -2.929   4.723   9.627  1.00 98.05           C  
ATOM   3204  HZ2 TRP A 199      -1.892   4.462   9.478  1.00 98.05           H  
ATOM   3205  CZ3 TRP A 199      -5.263   4.064   9.886  1.00 98.05           C  
ATOM   3206  HZ3 TRP A 199      -6.005   3.283   9.947  1.00 98.05           H  
ATOM   3207  N   GLN A 200      -9.031   8.715   9.694  1.00 97.75           N  
ATOM   3208  H   GLN A 200      -8.770   7.889   9.174  1.00 97.75           H  
ATOM   3209  CA  GLN A 200     -10.414   8.792  10.131  1.00 97.75           C  
ATOM   3210  HA  GLN A 200     -10.489   9.523  10.936  1.00 97.75           H  
ATOM   3211  C   GLN A 200     -10.856   7.428  10.656  1.00 97.75           C  
ATOM   3212  CB  GLN A 200     -11.263   9.273   8.953  1.00 97.75           C  
ATOM   3213  HB2 GLN A 200     -10.874  10.238   8.630  1.00 97.75           H  
ATOM   3214  HB3 GLN A 200     -11.161   8.573   8.124  1.00 97.75           H  
ATOM   3215  O   GLN A 200     -10.575   6.399  10.048  1.00 97.75           O  
ATOM   3216  CG  GLN A 200     -12.748   9.439   9.284  1.00 97.75           C  
ATOM   3217  HG2 GLN A 200     -13.213   8.465   9.435  1.00 97.75           H  
ATOM   3218  HG3 GLN A 200     -12.860  10.035  10.189  1.00 97.75           H  
ATOM   3219  CD  GLN A 200     -13.421  10.144   8.117  1.00 97.75           C  
ATOM   3220  NE2 GLN A 200     -13.845  11.378   8.259  1.00 97.75           N  
ATOM   3221 HE21 GLN A 200     -13.685  11.826   9.150  1.00 97.75           H  
ATOM   3222 HE22 GLN A 200     -13.761  11.963   7.440  1.00 97.75           H  
ATOM   3223  OE1 GLN A 200     -13.613   9.617   7.039  1.00 97.75           O  
ATOM   3224  N   LEU A 201     -11.535   7.415  11.797  1.00 98.16           N  
ATOM   3225  H   LEU A 201     -11.771   8.300  12.224  1.00 98.16           H  
ATOM   3226  CA  LEU A 201     -12.020   6.195  12.438  1.00 98.16           C  
ATOM   3227  HA  LEU A 201     -11.800   5.328  11.815  1.00 98.16           H  
ATOM   3228  C   LEU A 201     -13.534   6.264  12.607  1.00 98.16           C  
ATOM   3229  CB  LEU A 201     -11.329   6.004  13.800  1.00 98.16           C  
ATOM   3230  HB2 LEU A 201     -11.662   6.798  14.468  1.00 98.16           H  
ATOM   3231  HB3 LEU A 201     -11.681   5.064  14.225  1.00 98.16           H  
ATOM   3232  O   LEU A 201     -14.069   7.335  12.883  1.00 98.16           O  
ATOM   3233  CG  LEU A 201      -9.791   5.998  13.786  1.00 98.16           C  
ATOM   3234  HG  LEU A 201      -9.422   6.952  13.409  1.00 98.16           H  
ATOM   3235  CD1 LEU A 201      -9.280   5.821  15.216  1.00 98.16           C  
ATOM   3236 HD11 LEU A 201      -9.537   4.830  15.591  1.00 98.16           H  
ATOM   3237 HD12 LEU A 201      -8.196   5.925  15.232  1.00 98.16           H  
ATOM   3238 HD13 LEU A 201      -9.714   6.582  15.865  1.00 98.16           H  
ATOM   3239  CD2 LEU A 201      -9.221   4.869  12.931  1.00 98.16           C  
ATOM   3240 HD21 LEU A 201      -8.135   4.855  13.022  1.00 98.16           H  
ATOM   3241 HD22 LEU A 201      -9.471   5.031  11.882  1.00 98.16           H  
ATOM   3242 HD23 LEU A 201      -9.625   3.911  13.257  1.00 98.16           H  
ATOM   3243  N   THR A 202     -14.211   5.123  12.530  1.00 97.85           N  
ATOM   3244  H   THR A 202     -13.714   4.287  12.259  1.00 97.85           H  
ATOM   3245  CA  THR A 202     -15.627   5.005  12.905  1.00 97.85           C  
ATOM   3246  HA  THR A 202     -15.981   5.962  13.287  1.00 97.85           H  
ATOM   3247  C   THR A 202     -15.759   3.976  14.016  1.00 97.85           C  
ATOM   3248  CB  THR A 202     -16.535   4.659  11.718  1.00 97.85           C  
ATOM   3249  HB  THR A 202     -16.333   3.641  11.387  1.00 97.85           H  
ATOM   3250  O   THR A 202     -15.336   2.823  13.879  1.00 97.85           O  
ATOM   3251  CG2 THR A 202     -18.017   4.763  12.075  1.00 97.85           C  
ATOM   3252 HG21 THR A 202     -18.617   4.573  11.185  1.00 97.85           H  
ATOM   3253 HG22 THR A 202     -18.238   5.764  12.445  1.00 97.85           H  
ATOM   3254 HG23 THR A 202     -18.282   4.029  12.836  1.00 97.85           H  
ATOM   3255  OG1 THR A 202     -16.316   5.572  10.664  1.00 97.85           O  
ATOM   3256  HG1 THR A 202     -16.469   5.111   9.835  1.00 97.85           H  
ATOM   3257  N   LEU A 203     -16.341   4.401  15.133  1.00 96.65           N  
ATOM   3258  H   LEU A 203     -16.670   5.355  15.166  1.00 96.65           H  
ATOM   3259  CA  LEU A 203     -16.572   3.555  16.299  1.00 96.65           C  
ATOM   3260  HA  LEU A 203     -15.731   2.872  16.417  1.00 96.65           H  
ATOM   3261  C   LEU A 203     -17.836   2.694  16.128  1.00 96.65           C  
ATOM   3262  CB  LEU A 203     -16.656   4.448  17.550  1.00 96.65           C  
ATOM   3263  HB2 LEU A 203     -17.516   5.104  17.419  1.00 96.65           H  
ATOM   3264  HB3 LEU A 203     -16.833   3.816  18.420  1.00 96.65           H  
ATOM   3265  O   LEU A 203     -18.679   2.932  15.264  1.00 96.65           O  
ATOM   3266  CG  LEU A 203     -15.440   5.350  17.837  1.00 96.65           C  
ATOM   3267  HG  LEU A 203     -15.356   6.107  17.057  1.00 96.65           H  
ATOM   3268  CD1 LEU A 203     -15.628   6.064  19.175  1.00 96.65           C  
ATOM   3269 HD11 LEU A 203     -14.844   6.809  19.309  1.00 96.65           H  
ATOM   3270 HD12 LEU A 203     -15.577   5.344  19.992  1.00 96.65           H  
ATOM   3271 HD13 LEU A 203     -16.595   6.565  19.201  1.00 96.65           H  
ATOM   3272  CD2 LEU A 203     -14.130   4.570  17.902  1.00 96.65           C  
ATOM   3273 HD21 LEU A 203     -13.329   5.223  18.250  1.00 96.65           H  
ATOM   3274 HD22 LEU A 203     -14.228   3.717  18.573  1.00 96.65           H  
ATOM   3275 HD23 LEU A 203     -13.879   4.227  16.898  1.00 96.65           H  
ATOM   3276  N   ASN A 204     -18.003   1.703  17.000  1.00 94.09           N  
ATOM   3277  H   ASN A 204     -17.251   1.512  17.646  1.00 94.09           H  
ATOM   3278  CA  ASN A 204     -19.167   0.813  17.036  1.00 94.09           C  
ATOM   3279  HA  ASN A 204     -19.291   0.379  16.044  1.00 94.09           H  
ATOM   3280  C   ASN A 204     -20.502   1.494  17.374  1.00 94.09           C  
ATOM   3281  CB  ASN A 204     -18.875  -0.323  18.022  1.00 94.09           C  
ATOM   3282  HB2 ASN A 204     -19.709  -1.024  18.009  1.00 94.09           H  
ATOM   3283  HB3 ASN A 204     -17.996  -0.851  17.652  1.00 94.09           H  
ATOM   3284  O   ASN A 204     -21.549   0.900  17.147  1.00 94.09           O  
ATOM   3285  CG  ASN A 204     -18.615   0.133  19.456  1.00 94.09           C  
ATOM   3286  ND2 ASN A 204     -19.332  -0.392  20.420  1.00 94.09           N  
ATOM   3287 HD21 ASN A 204     -20.088  -1.026  20.204  1.00 94.09           H  
ATOM   3288 HD22 ASN A 204     -19.131  -0.074  21.357  1.00 94.09           H  
ATOM   3289  OD1 ASN A 204     -17.738   0.932  19.747  1.00 94.09           O  
ATOM   3290  N   ASN A 205     -20.470   2.715  17.906  1.00 91.86           N  
ATOM   3291  H   ASN A 205     -19.567   3.146  18.047  1.00 91.86           H  
ATOM   3292  CA  ASN A 205     -21.641   3.563  18.151  1.00 91.86           C  
ATOM   3293  HA  ASN A 205     -22.536   2.941  18.132  1.00 91.86           H  
ATOM   3294  C   ASN A 205     -21.852   4.622  17.048  1.00 91.86           C  
ATOM   3295  CB  ASN A 205     -21.520   4.170  19.559  1.00 91.86           C  
ATOM   3296  HB2 ASN A 205     -21.462   3.365  20.291  1.00 91.86           H  
ATOM   3297  HB3 ASN A 205     -22.416   4.754  19.770  1.00 91.86           H  
ATOM   3298  O   ASN A 205     -22.520   5.628  17.279  1.00 91.86           O  
ATOM   3299  CG  ASN A 205     -20.309   5.070  19.734  1.00 91.86           C  
ATOM   3300  ND2 ASN A 205     -20.143   5.640  20.901  1.00 91.86           N  
ATOM   3301 HD21 ASN A 205     -19.313   6.208  20.994  1.00 91.86           H  
ATOM   3302 HD22 ASN A 205     -20.821   5.496  21.635  1.00 91.86           H  
ATOM   3303  OD1 ASN A 205     -19.471   5.240  18.865  1.00 91.86           O  
ATOM   3304  N   ASP A 206     -21.247   4.415  15.875  1.00 93.34           N  
ATOM   3305  H   ASP A 206     -20.695   3.575  15.770  1.00 93.34           H  
ATOM   3306  CA  ASP A 206     -21.304   5.294  14.702  1.00 93.34           C  
ATOM   3307  HA  ASP A 206     -20.640   4.849  13.961  1.00 93.34           H  
ATOM   3308  C   ASP A 206     -20.738   6.712  14.920  1.00 93.34           C  
ATOM   3309  CB  ASP A 206     -22.711   5.284  14.071  1.00 93.34           C  
ATOM   3310  HB2 ASP A 206     -23.431   5.697  14.778  1.00 93.34           H  
ATOM   3311  HB3 ASP A 206     -22.710   5.931  13.194  1.00 93.34           H  
ATOM   3312  O   ASP A 206     -20.958   7.597  14.094  1.00 93.34           O  
ATOM   3313  CG  ASP A 206     -23.169   3.895  13.610  1.00 93.34           C  
ATOM   3314  OD1 ASP A 206     -22.422   3.220  12.848  1.00 93.34           O  
ATOM   3315  OD2 ASP A 206     -24.309   3.523  13.958  1.00 93.34           O  
ATOM   3316  N   ILE A 207     -19.967   6.939  15.992  1.00 96.02           N  
ATOM   3317  H   ILE A 207     -19.844   6.197  16.665  1.00 96.02           H  
ATOM   3318  CA  ILE A 207     -19.191   8.175  16.146  1.00 96.02           C  
ATOM   3319  HA  ILE A 207     -19.831   9.016  15.883  1.00 96.02           H  
ATOM   3320  C   ILE A 207     -18.016   8.141  15.168  1.00 96.02           C  
ATOM   3321  CB  ILE A 207     -18.706   8.386  17.596  1.00 96.02           C  
ATOM   3322  HB  ILE A 207     -18.132   7.508  17.892  1.00 96.02           H  
ATOM   3323  O   ILE A 207     -17.176   7.234  15.220  1.00 96.02           O  
ATOM   3324  CG1 ILE A 207     -19.907   8.535  18.555  1.00 96.02           C  
ATOM   3325 HG12 ILE A 207     -20.489   9.411  18.269  1.00 96.02           H  
ATOM   3326 HG13 ILE A 207     -20.555   7.664  18.461  1.00 96.02           H  
ATOM   3327  CG2 ILE A 207     -17.787   9.623  17.686  1.00 96.02           C  
ATOM   3328 HG21 ILE A 207     -18.321  10.511  17.348  1.00 96.02           H  
ATOM   3329 HG22 ILE A 207     -17.433   9.773  18.706  1.00 96.02           H  
ATOM   3330 HG23 ILE A 207     -16.902   9.484  17.065  1.00 96.02           H  
ATOM   3331  CD1 ILE A 207     -19.507   8.668  20.031  1.00 96.02           C  
ATOM   3332 HD11 ILE A 207     -20.391   8.544  20.656  1.00 96.02           H  
ATOM   3333 HD12 ILE A 207     -18.765   7.913  20.288  1.00 96.02           H  
ATOM   3334 HD13 ILE A 207     -19.090   9.657  20.221  1.00 96.02           H  
ATOM   3335  N   LYS A 208     -17.926   9.166  14.318  1.00 97.84           N  
ATOM   3336  H   LYS A 208     -18.690   9.827  14.303  1.00 97.84           H  
ATOM   3337  CA  LYS A 208     -16.791   9.375  13.414  1.00 97.84           C  
ATOM   3338  HA  LYS A 208     -16.355   8.404  13.177  1.00 97.84           H  
ATOM   3339  C   LYS A 208     -15.713  10.229  14.085  1.00 97.84           C  
ATOM   3340  CB  LYS A 208     -17.307   9.997  12.112  1.00 97.84           C  
ATOM   3341  HB2 LYS A 208     -17.471  11.065  12.258  1.00 97.84           H  
ATOM   3342  HB3 LYS A 208     -18.257   9.533  11.849  1.00 97.84           H  
ATOM   3343  O   LYS A 208     -16.004  11.309  14.588  1.00 97.84           O  
ATOM   3344  CG  LYS A 208     -16.336   9.780  10.950  1.00 97.84           C  
ATOM   3345  HG2 LYS A 208     -15.347  10.162  11.205  1.00 97.84           H  
ATOM   3346  HG3 LYS A 208     -16.257   8.708  10.773  1.00 97.84           H  
ATOM   3347  CD  LYS A 208     -16.836  10.489   9.681  1.00 97.84           C  
ATOM   3348  HD2 LYS A 208     -17.920  10.602   9.705  1.00 97.84           H  
ATOM   3349  HD3 LYS A 208     -16.376  11.476   9.634  1.00 97.84           H  
ATOM   3350  CE  LYS A 208     -16.462   9.651   8.458  1.00 97.84           C  
ATOM   3351  HE2 LYS A 208     -17.190   8.847   8.347  1.00 97.84           H  
ATOM   3352  HE3 LYS A 208     -15.504   9.166   8.648  1.00 97.84           H  
ATOM   3353  NZ  LYS A 208     -16.373  10.444   7.210  1.00 97.84           N  
ATOM   3354  HZ1 LYS A 208     -17.256  10.855   6.943  1.00 97.84           H  
ATOM   3355  HZ2 LYS A 208     -16.017   9.849   6.475  1.00 97.84           H  
ATOM   3356  HZ3 LYS A 208     -15.662  11.150   7.339  1.00 97.84           H  
ATOM   3357  N   LEU A 209     -14.465   9.778  14.086  1.00 98.06           N  
ATOM   3358  H   LEU A 209     -14.293   8.888  13.642  1.00 98.06           H  
ATOM   3359  CA  LEU A 209     -13.317  10.511  14.619  1.00 98.06           C  
ATOM   3360  HA  LEU A 209     -13.661  11.394  15.158  1.00 98.06           H  
ATOM   3361  C   LEU A 209     -12.429  10.972  13.467  1.00 98.06           C  
ATOM   3362  CB  LEU A 209     -12.520   9.641  15.608  1.00 98.06           C  
ATOM   3363  HB2 LEU A 209     -12.023   8.850  15.047  1.00 98.06           H  
ATOM   3364  HB3 LEU A 209     -11.741  10.263  16.049  1.00 98.06           H  
ATOM   3365  O   LEU A 209     -11.856  10.141  12.762  1.00 98.06           O  
ATOM   3366  CG  LEU A 209     -13.330   8.990  16.739  1.00 98.06           C  
ATOM   3367  HG  LEU A 209     -14.066   8.303  16.320  1.00 98.06           H  
ATOM   3368  CD1 LEU A 209     -12.379   8.193  17.634  1.00 98.06           C  
ATOM   3369 HD11 LEU A 209     -11.902   7.403  17.054  1.00 98.06           H  
ATOM   3370 HD12 LEU A 209     -11.616   8.850  18.052  1.00 98.06           H  
ATOM   3371 HD13 LEU A 209     -12.936   7.739  18.454  1.00 98.06           H  
ATOM   3372  CD2 LEU A 209     -14.051  10.026  17.598  1.00 98.06           C  
ATOM   3373 HD21 LEU A 209     -13.327  10.702  18.051  1.00 98.06           H  
ATOM   3374 HD22 LEU A 209     -14.610   9.514  18.382  1.00 98.06           H  
ATOM   3375 HD23 LEU A 209     -14.755  10.596  16.992  1.00 98.06           H  
ATOM   3376  N   ASN A 210     -12.266  12.283  13.299  1.00 97.82           N  
ATOM   3377  H   ASN A 210     -12.741  12.911  13.932  1.00 97.82           H  
ATOM   3378  CA  ASN A 210     -11.338  12.838  12.313  1.00 97.82           C  
ATOM   3379  HA  ASN A 210     -11.156  12.105  11.526  1.00 97.82           H  
ATOM   3380  C   ASN A 210     -10.008  13.143  13.006  1.00 97.82           C  
ATOM   3381  CB  ASN A 210     -11.933  14.087  11.647  1.00 97.82           C  
ATOM   3382  HB2 ASN A 210     -12.055  14.875  12.391  1.00 97.82           H  
ATOM   3383  HB3 ASN A 210     -11.233  14.462  10.901  1.00 97.82           H  
ATOM   3384  O   ASN A 210      -9.902  14.119  13.745  1.00 97.82           O  
ATOM   3385  CG  ASN A 210     -13.259  13.875  10.957  1.00 97.82           C  
ATOM   3386  ND2 ASN A 210     -14.002  14.934  10.757  1.00 97.82           N  
ATOM   3387 HD21 ASN A 210     -14.853  14.836  10.223  1.00 97.82           H  
ATOM   3388 HD22 ASN A 210     -13.636  15.846  10.994  1.00 97.82           H  
ATOM   3389  OD1 ASN A 210     -13.623  12.774  10.576  1.00 97.82           O  
ATOM   3390  N   LEU A 211      -8.987  12.314  12.787  1.00 97.50           N  
ATOM   3391  H   LEU A 211      -9.114  11.540  12.150  1.00 97.50           H  
ATOM   3392  CA  LEU A 211      -7.676  12.461  13.432  1.00 97.50           C  
ATOM   3393  HA  LEU A 211      -7.792  13.006  14.369  1.00 97.50           H  
ATOM   3394  C   LEU A 211      -6.696  13.286  12.593  1.00 97.50           C  
ATOM   3395  CB  LEU A 211      -7.097  11.070  13.742  1.00 97.50           C  
ATOM   3396  HB2 LEU A 211      -6.093  11.192  14.149  1.00 97.50           H  
ATOM   3397  HB3 LEU A 211      -7.009  10.518  12.806  1.00 97.50           H  
ATOM   3398  O   LEU A 211      -5.760  13.863  13.144  1.00 97.50           O  
ATOM   3399  CG  LEU A 211      -7.923  10.230  14.731  1.00 97.50           C  
ATOM   3400  HG  LEU A 211      -8.945  10.120  14.368  1.00 97.50           H  
ATOM   3401  CD1 LEU A 211      -7.298   8.845  14.857  1.00 97.50           C  
ATOM   3402 HD11 LEU A 211      -7.868   8.251  15.572  1.00 97.50           H  
ATOM   3403 HD12 LEU A 211      -7.312   8.340  13.891  1.00 97.50           H  
ATOM   3404 HD13 LEU A 211      -6.269   8.919  15.207  1.00 97.50           H  
ATOM   3405  CD2 LEU A 211      -7.948  10.847  16.129  1.00 97.50           C  
ATOM   3406 HD21 LEU A 211      -6.936  10.907  16.529  1.00 97.50           H  
ATOM   3407 HD22 LEU A 211      -8.381  11.846  16.086  1.00 97.50           H  
ATOM   3408 HD23 LEU A 211      -8.559  10.232  16.790  1.00 97.50           H  
ATOM   3409  N   GLY A 212      -6.899  13.374  11.278  1.00 95.59           N  
ATOM   3410  H   GLY A 212      -7.583  12.752  10.870  1.00 95.59           H  
ATOM   3411  CA  GLY A 212      -5.988  14.104  10.395  1.00 95.59           C  
ATOM   3412  HA2 GLY A 212      -6.435  14.224   9.408  1.00 95.59           H  
ATOM   3413  HA3 GLY A 212      -5.811  15.101  10.799  1.00 95.59           H  
ATOM   3414  C   GLY A 212      -4.623  13.430  10.259  1.00 95.59           C  
ATOM   3415  O   GLY A 212      -4.479  12.230  10.489  1.00 95.59           O  
ATOM   3416  N   ARG A 213      -3.612  14.223   9.896  1.00 93.57           N  
ATOM   3417  H   ARG A 213      -3.834  15.178   9.653  1.00 93.57           H  
ATOM   3418  CA  ARG A 213      -2.216  13.785   9.705  1.00 93.57           C  
ATOM   3419  HA  ARG A 213      -2.199  12.707   9.541  1.00 93.57           H  
ATOM   3420  C   ARG A 213      -1.323  14.080  10.910  1.00 93.57           C  
ATOM   3421  CB  ARG A 213      -1.645  14.479   8.461  1.00 93.57           C  
ATOM   3422  HB2 ARG A 213      -1.659  15.560   8.607  1.00 93.57           H  
ATOM   3423  HB3 ARG A 213      -0.614  14.160   8.313  1.00 93.57           H  
ATOM   3424  O   ARG A 213      -1.600  15.009  11.665  1.00 93.57           O  
ATOM   3425  CG  ARG A 213      -2.451  14.123   7.213  1.00 93.57           C  
ATOM   3426  HG2 ARG A 213      -3.486  14.452   7.301  1.00 93.57           H  
ATOM   3427  HG3 ARG A 213      -2.438  13.038   7.112  1.00 93.57           H  
ATOM   3428  CD  ARG A 213      -1.846  14.692   5.942  1.00 93.57           C  
ATOM   3429  HD2 ARG A 213      -0.814  14.348   5.876  1.00 93.57           H  
ATOM   3430  HD3 ARG A 213      -2.432  14.300   5.111  1.00 93.57           H  
ATOM   3431  NE  ARG A 213      -1.871  16.151   5.862  1.00 93.57           N  
ATOM   3432  HE  ARG A 213      -2.592  16.608   6.403  1.00 93.57           H  
ATOM   3433  NH1 ARG A 213      -0.373  16.301   4.126  1.00 93.57           N  
ATOM   3434 HH11 ARG A 213       0.202  16.836   3.490  1.00 93.57           H  
ATOM   3435 HH12 ARG A 213      -0.342  15.293   4.076  1.00 93.57           H  
ATOM   3436  NH2 ARG A 213      -1.148  18.160   5.103  1.00 93.57           N  
ATOM   3437 HH21 ARG A 213      -1.704  18.591   5.827  1.00 93.57           H  
ATOM   3438 HH22 ARG A 213      -0.477  18.694   4.570  1.00 93.57           H  
ATOM   3439  CZ  ARG A 213      -1.134  16.861   5.032  1.00 93.57           C  
ATOM   3440  N   GLY A 214      -0.202  13.373  11.038  1.00 92.29           N  
ATOM   3441  H   GLY A 214      -0.056  12.589  10.419  1.00 92.29           H  
ATOM   3442  CA  GLY A 214       0.821  13.649  12.055  1.00 92.29           C  
ATOM   3443  HA2 GLY A 214       1.806  13.433  11.640  1.00 92.29           H  
ATOM   3444  HA3 GLY A 214       0.801  14.704  12.329  1.00 92.29           H  
ATOM   3445  C   GLY A 214       0.650  12.799  13.311  1.00 92.29           C  
ATOM   3446  O   GLY A 214       0.580  11.579  13.216  1.00 92.29           O  
ATOM   3447  N   ASP A 215       0.610  13.429  14.488  1.00 93.05           N  
ATOM   3448  H   ASP A 215       0.639  14.438  14.503  1.00 93.05           H  
ATOM   3449  CA  ASP A 215       0.555  12.724  15.777  1.00 93.05           C  
ATOM   3450  HA  ASP A 215       1.164  11.824  15.686  1.00 93.05           H  
ATOM   3451  C   ASP A 215      -0.870  12.253  16.124  1.00 93.05           C  
ATOM   3452  CB  ASP A 215       1.207  13.582  16.864  1.00 93.05           C  
ATOM   3453  HB2 ASP A 215       0.520  14.361  17.198  1.00 93.05           H  
ATOM   3454  HB3 ASP A 215       2.084  14.073  16.442  1.00 93.05           H  
ATOM   3455  O   ASP A 215      -1.557  12.781  17.007  1.00 93.05           O  
ATOM   3456  CG  ASP A 215       1.664  12.741  18.055  1.00 93.05           C  
ATOM   3457  OD1 ASP A 215       1.042  11.696  18.353  1.00 93.05           O  
ATOM   3458  OD2 ASP A 215       2.646  13.186  18.696  1.00 93.05           O  
ATOM   3459  N   THR A 216      -1.339  11.266  15.363  1.00 95.12           N  
ATOM   3460  H   THR A 216      -0.738  10.895  14.641  1.00 95.12           H  
ATOM   3461  CA  THR A 216      -2.686  10.694  15.476  1.00 95.12           C  
ATOM   3462  HA  THR A 216      -3.422  11.490  15.363  1.00 95.12           H  
ATOM   3463  C   THR A 216      -2.924  10.043  16.831  1.00 95.12           C  
ATOM   3464  CB  THR A 216      -2.929   9.654  14.376  1.00 95.12           C  
ATOM   3465  HB  THR A 216      -3.879   9.152  14.556  1.00 95.12           H  
ATOM   3466  O   THR A 216      -4.018  10.173  17.372  1.00 95.12           O  
ATOM   3467  CG2 THR A 216      -2.968  10.312  13.000  1.00 95.12           C  
ATOM   3468 HG21 THR A 216      -1.993  10.726  12.741  1.00 95.12           H  
ATOM   3469 HG22 THR A 216      -3.717  11.104  12.985  1.00 95.12           H  
ATOM   3470 HG23 THR A 216      -3.243   9.559  12.262  1.00 95.12           H  
ATOM   3471  OG1 THR A 216      -1.885   8.709  14.375  1.00 95.12           O  
ATOM   3472  HG1 THR A 216      -2.101   8.025  13.736  1.00 95.12           H  
ATOM   3473  N   MET A 217      -1.901   9.428  17.431  1.00 95.49           N  
ATOM   3474  H   MET A 217      -1.038   9.342  16.913  1.00 95.49           H  
ATOM   3475  CA  MET A 217      -2.008   8.798  18.748  1.00 95.49           C  
ATOM   3476  HA  MET A 217      -2.895   8.165  18.751  1.00 95.49           H  
ATOM   3477  C   MET A 217      -2.217   9.822  19.867  1.00 95.49           C  
ATOM   3478  CB  MET A 217      -0.780   7.914  19.019  1.00 95.49           C  
ATOM   3479  HB2 MET A 217      -0.814   7.566  20.051  1.00 95.49           H  
ATOM   3480  HB3 MET A 217       0.129   8.500  18.886  1.00 95.49           H  
ATOM   3481  O   MET A 217      -3.058   9.593  20.738  1.00 95.49           O  
ATOM   3482  CG  MET A 217      -0.737   6.692  18.089  1.00 95.49           C  
ATOM   3483  HG2 MET A 217       0.141   6.092  18.327  1.00 95.49           H  
ATOM   3484  HG3 MET A 217      -0.625   7.042  17.063  1.00 95.49           H  
ATOM   3485  SD  MET A 217      -2.207   5.624  18.154  1.00 95.49           S  
ATOM   3486  CE  MET A 217      -1.933   4.765  19.719  1.00 95.49           C  
ATOM   3487  HE1 MET A 217      -1.699   5.490  20.498  1.00 95.49           H  
ATOM   3488  HE2 MET A 217      -1.097   4.074  19.606  1.00 95.49           H  
ATOM   3489  HE3 MET A 217      -2.827   4.200  19.983  1.00 95.49           H  
ATOM   3490  N   LYS A 218      -1.544  10.986  19.840  1.00 94.94           N  
ATOM   3491  H   LYS A 218      -0.831  11.130  19.140  1.00 94.94           H  
ATOM   3492  CA  LYS A 218      -1.848  12.074  20.793  1.00 94.94           C  
ATOM   3493  HA  LYS A 218      -1.820  11.675  21.807  1.00 94.94           H  
ATOM   3494  C   LYS A 218      -3.253  12.635  20.601  1.00 94.94           C  
ATOM   3495  CB  LYS A 218      -0.833  13.216  20.678  1.00 94.94           C  
ATOM   3496  HB2 LYS A 218      -0.677  13.464  19.628  1.00 94.94           H  
ATOM   3497  HB3 LYS A 218      -1.242  14.095  21.177  1.00 94.94           H  
ATOM   3498  O   LYS A 218      -3.937  12.914  21.586  1.00 94.94           O  
ATOM   3499  CG  LYS A 218       0.502  12.876  21.348  1.00 94.94           C  
ATOM   3500  HG2 LYS A 218       0.333  12.601  22.389  1.00 94.94           H  
ATOM   3501  HG3 LYS A 218       0.963  12.029  20.841  1.00 94.94           H  
ATOM   3502  CD  LYS A 218       1.428  14.098  21.298  1.00 94.94           C  
ATOM   3503  HD2 LYS A 218       1.363  14.545  20.306  1.00 94.94           H  
ATOM   3504  HD3 LYS A 218       1.095  14.842  22.021  1.00 94.94           H  
ATOM   3505  CE  LYS A 218       2.871  13.680  21.604  1.00 94.94           C  
ATOM   3506  HE2 LYS A 218       3.082  13.830  22.663  1.00 94.94           H  
ATOM   3507  HE3 LYS A 218       2.963  12.617  21.377  1.00 94.94           H  
ATOM   3508  NZ  LYS A 218       3.822  14.417  20.744  1.00 94.94           N  
ATOM   3509  HZ1 LYS A 218       3.710  15.419  20.816  1.00 94.94           H  
ATOM   3510  HZ2 LYS A 218       4.776  14.126  20.902  1.00 94.94           H  
ATOM   3511  HZ3 LYS A 218       3.585  14.138  19.803  1.00 94.94           H  
ATOM   3512  N   ARG A 219      -3.702  12.792  19.353  1.00 96.08           N  
ATOM   3513  H   ARG A 219      -3.075  12.562  18.596  1.00 96.08           H  
ATOM   3514  CA  ARG A 219      -5.074  13.236  19.051  1.00 96.08           C  
ATOM   3515  HA  ARG A 219      -5.293  14.150  19.604  1.00 96.08           H  
ATOM   3516  C   ARG A 219      -6.115  12.218  19.519  1.00 96.08           C  
ATOM   3517  CB  ARG A 219      -5.203  13.526  17.552  1.00 96.08           C  
ATOM   3518  HB2 ARG A 219      -6.260  13.612  17.297  1.00 96.08           H  
ATOM   3519  HB3 ARG A 219      -4.785  12.700  16.977  1.00 96.08           H  
ATOM   3520  O   ARG A 219      -7.129  12.607  20.090  1.00 96.08           O  
ATOM   3521  CG  ARG A 219      -4.499  14.835  17.169  1.00 96.08           C  
ATOM   3522  HG2 ARG A 219      -4.964  15.663  17.704  1.00 96.08           H  
ATOM   3523  HG3 ARG A 219      -3.440  14.788  17.424  1.00 96.08           H  
ATOM   3524  CD  ARG A 219      -4.648  15.055  15.666  1.00 96.08           C  
ATOM   3525  HD2 ARG A 219      -4.083  14.270  15.163  1.00 96.08           H  
ATOM   3526  HD3 ARG A 219      -5.699  14.946  15.396  1.00 96.08           H  
ATOM   3527  NE  ARG A 219      -4.179  16.387  15.229  1.00 96.08           N  
ATOM   3528  HE  ARG A 219      -4.299  17.165  15.861  1.00 96.08           H  
ATOM   3529  NH1 ARG A 219      -3.745  15.762  13.087  1.00 96.08           N  
ATOM   3530 HH11 ARG A 219      -4.299  14.932  13.242  1.00 96.08           H  
ATOM   3531 HH12 ARG A 219      -3.052  15.777  12.353  1.00 96.08           H  
ATOM   3532  NH2 ARG A 219      -3.176  17.801  13.728  1.00 96.08           N  
ATOM   3533 HH21 ARG A 219      -3.358  18.617  14.294  1.00 96.08           H  
ATOM   3534 HH22 ARG A 219      -2.921  18.000  12.771  1.00 96.08           H  
ATOM   3535  CZ  ARG A 219      -3.699  16.651  14.029  1.00 96.08           C  
ATOM   3536  N   LEU A 220      -5.841  10.926  19.369  1.00 96.24           N  
ATOM   3537  H   LEU A 220      -5.023  10.665  18.837  1.00 96.24           H  
ATOM   3538  CA  LEU A 220      -6.705   9.860  19.867  1.00 96.24           C  
ATOM   3539  HA  LEU A 220      -7.718  10.067  19.520  1.00 96.24           H  
ATOM   3540  C   LEU A 220      -6.743   9.821  21.402  1.00 96.24           C  
ATOM   3541  CB  LEU A 220      -6.229   8.531  19.265  1.00 96.24           C  
ATOM   3542  HB2 LEU A 220      -6.155   8.641  18.183  1.00 96.24           H  
ATOM   3543  HB3 LEU A 220      -5.235   8.304  19.649  1.00 96.24           H  
ATOM   3544  O   LEU A 220      -7.818   9.708  21.986  1.00 96.24           O  
ATOM   3545  CG  LEU A 220      -7.161   7.348  19.571  1.00 96.24           C  
ATOM   3546  HG  LEU A 220      -7.236   7.195  20.647  1.00 96.24           H  
ATOM   3547  CD1 LEU A 220      -8.562   7.572  18.998  1.00 96.24           C  
ATOM   3548 HD11 LEU A 220      -9.134   6.648  19.074  1.00 96.24           H  
ATOM   3549 HD12 LEU A 220      -9.084   8.343  19.565  1.00 96.24           H  
ATOM   3550 HD13 LEU A 220      -8.499   7.860  17.948  1.00 96.24           H  
ATOM   3551  CD2 LEU A 220      -6.579   6.089  18.937  1.00 96.24           C  
ATOM   3552 HD21 LEU A 220      -5.571   5.916  19.313  1.00 96.24           H  
ATOM   3553 HD22 LEU A 220      -7.197   5.227  19.185  1.00 96.24           H  
ATOM   3554 HD23 LEU A 220      -6.544   6.212  17.854  1.00 96.24           H  
ATOM   3555  N   ALA A 221      -5.601  10.005  22.070  1.00 94.47           N  
ATOM   3556  H   ALA A 221      -4.732  10.008  21.555  1.00 94.47           H  
ATOM   3557  CA  ALA A 221      -5.552  10.125  23.527  1.00 94.47           C  
ATOM   3558  HA  ALA A 221      -5.981   9.223  23.964  1.00 94.47           H  
ATOM   3559  C   ALA A 221      -6.379  11.322  24.032  1.00 94.47           C  
ATOM   3560  CB  ALA A 221      -4.086  10.225  23.961  1.00 94.47           C  
ATOM   3561  HB1 ALA A 221      -3.629  11.124  23.547  1.00 94.47           H  
ATOM   3562  HB2 ALA A 221      -4.032  10.266  25.049  1.00 94.47           H  
ATOM   3563  HB3 ALA A 221      -3.539   9.350  23.610  1.00 94.47           H  
ATOM   3564  O   ALA A 221      -7.096  11.203  25.025  1.00 94.47           O  
ATOM   3565  N   ARG A 222      -6.348  12.452  23.309  1.00 94.45           N  
ATOM   3566  H   ARG A 222      -5.706  12.497  22.531  1.00 94.45           H  
ATOM   3567  CA  ARG A 222      -7.194  13.620  23.604  1.00 94.45           C  
ATOM   3568  HA  ARG A 222      -7.010  13.931  24.632  1.00 94.45           H  
ATOM   3569  C   ARG A 222      -8.681  13.287  23.512  1.00 94.45           C  
ATOM   3570  CB  ARG A 222      -6.838  14.768  22.653  1.00 94.45           C  
ATOM   3571  HB2 ARG A 222      -7.150  14.517  21.639  1.00 94.45           H  
ATOM   3572  HB3 ARG A 222      -5.756  14.899  22.660  1.00 94.45           H  
ATOM   3573  O   ARG A 222      -9.452  13.746  24.347  1.00 94.45           O  
ATOM   3574  CG  ARG A 222      -7.511  16.090  23.057  1.00 94.45           C  
ATOM   3575  HG2 ARG A 222      -7.089  16.428  24.003  1.00 94.45           H  
ATOM   3576  HG3 ARG A 222      -8.585  15.948  23.184  1.00 94.45           H  
ATOM   3577  CD  ARG A 222      -7.305  17.181  22.005  1.00 94.45           C  
ATOM   3578  HD2 ARG A 222      -7.722  18.116  22.378  1.00 94.45           H  
ATOM   3579  HD3 ARG A 222      -7.858  16.895  21.111  1.00 94.45           H  
ATOM   3580  NE  ARG A 222      -5.874  17.363  21.705  1.00 94.45           N  
ATOM   3581  HE  ARG A 222      -5.242  17.339  22.493  1.00 94.45           H  
ATOM   3582  NH1 ARG A 222      -6.053  17.571  19.424  1.00 94.45           N  
ATOM   3583 HH11 ARG A 222      -7.049  17.718  19.512  1.00 94.45           H  
ATOM   3584 HH12 ARG A 222      -5.642  17.839  18.541  1.00 94.45           H  
ATOM   3585  NH2 ARG A 222      -4.044  17.547  20.391  1.00 94.45           N  
ATOM   3586 HH21 ARG A 222      -3.473  17.635  21.219  1.00 94.45           H  
ATOM   3587 HH22 ARG A 222      -3.676  17.965  19.548  1.00 94.45           H  
ATOM   3588  CZ  ARG A 222      -5.336  17.480  20.507  1.00 94.45           C  
ATOM   3589  N   PHE A 223      -9.093  12.489  22.528  1.00 95.39           N  
ATOM   3590  H   PHE A 223      -8.416  12.153  21.857  1.00 95.39           H  
ATOM   3591  CA  PHE A 223     -10.478  12.030  22.440  1.00 95.39           C  
ATOM   3592  HA  PHE A 223     -11.138  12.897  22.413  1.00 95.39           H  
ATOM   3593  C   PHE A 223     -10.885  11.207  23.659  1.00 95.39           C  
ATOM   3594  CB  PHE A 223     -10.692  11.227  21.159  1.00 95.39           C  
ATOM   3595  HB2 PHE A 223      -9.881  10.514  21.012  1.00 95.39           H  
ATOM   3596  HB3 PHE A 223     -10.663  11.932  20.329  1.00 95.39           H  
ATOM   3597  O   PHE A 223     -11.917  11.498  24.258  1.00 95.39           O  
ATOM   3598  CG  PHE A 223     -12.005  10.473  21.130  1.00 95.39           C  
ATOM   3599  CD1 PHE A 223     -12.025   9.082  21.346  1.00 95.39           C  
ATOM   3600  HD1 PHE A 223     -11.102   8.541  21.498  1.00 95.39           H  
ATOM   3601  CD2 PHE A 223     -13.214  11.174  20.970  1.00 95.39           C  
ATOM   3602  HD2 PHE A 223     -13.202  12.245  20.828  1.00 95.39           H  
ATOM   3603  CE1 PHE A 223     -13.250   8.394  21.393  1.00 95.39           C  
ATOM   3604  HE1 PHE A 223     -13.267   7.329  21.573  1.00 95.39           H  
ATOM   3605  CE2 PHE A 223     -14.438  10.485  21.014  1.00 95.39           C  
ATOM   3606  HE2 PHE A 223     -15.368  11.021  20.893  1.00 95.39           H  
ATOM   3607  CZ  PHE A 223     -14.455   9.095  21.223  1.00 95.39           C  
ATOM   3608  HZ  PHE A 223     -15.394   8.563  21.265  1.00 95.39           H  
ATOM   3609  N   VAL A 224     -10.063  10.229  24.050  1.00 93.46           N  
ATOM   3610  H   VAL A 224      -9.234  10.051  23.501  1.00 93.46           H  
ATOM   3611  CA  VAL A 224     -10.316   9.395  25.236  1.00 93.46           C  
ATOM   3612  HA  VAL A 224     -11.253   8.855  25.099  1.00 93.46           H  
ATOM   3613  C   VAL A 224     -10.482  10.260  26.489  1.00 93.46           C  
ATOM   3614  CB  VAL A 224      -9.182   8.365  25.412  1.00 93.46           C  
ATOM   3615  HB  VAL A 224      -8.219   8.877  25.399  1.00 93.46           H  
ATOM   3616  O   VAL A 224     -11.374  10.023  27.299  1.00 93.46           O  
ATOM   3617  CG1 VAL A 224      -9.295   7.610  26.737  1.00 93.46           C  
ATOM   3618 HG11 VAL A 224      -9.069   8.271  27.574  1.00 93.46           H  
ATOM   3619 HG12 VAL A 224      -8.599   6.771  26.758  1.00 93.46           H  
ATOM   3620 HG13 VAL A 224     -10.308   7.225  26.855  1.00 93.46           H  
ATOM   3621  CG2 VAL A 224      -9.194   7.340  24.268  1.00 93.46           C  
ATOM   3622 HG21 VAL A 224      -9.089   7.836  23.303  1.00 93.46           H  
ATOM   3623 HG22 VAL A 224      -8.366   6.642  24.390  1.00 93.46           H  
ATOM   3624 HG23 VAL A 224     -10.130   6.781  24.286  1.00 93.46           H  
ATOM   3625  N   GLU A 225      -9.670  11.309  26.621  1.00 92.65           N  
ATOM   3626  H   GLU A 225      -8.927  11.429  25.947  1.00 92.65           H  
ATOM   3627  CA  GLU A 225      -9.751  12.249  27.737  1.00 92.65           C  
ATOM   3628  HA  GLU A 225      -9.807  11.680  28.665  1.00 92.65           H  
ATOM   3629  C   GLU A 225     -11.001  13.147  27.702  1.00 92.65           C  
ATOM   3630  CB  GLU A 225      -8.450  13.059  27.755  1.00 92.65           C  
ATOM   3631  HB2 GLU A 225      -7.623  12.363  27.895  1.00 92.65           H  
ATOM   3632  HB3 GLU A 225      -8.314  13.583  26.809  1.00 92.65           H  
ATOM   3633  O   GLU A 225     -11.616  13.391  28.743  1.00 92.65           O  
ATOM   3634  CG  GLU A 225      -8.453  14.073  28.896  1.00 92.65           C  
ATOM   3635  HG2 GLU A 225      -8.897  13.604  29.774  1.00 92.65           H  
ATOM   3636  HG3 GLU A 225      -9.073  14.925  28.616  1.00 92.65           H  
ATOM   3637  CD  GLU A 225      -7.060  14.568  29.273  1.00 92.65           C  
ATOM   3638  OE1 GLU A 225      -6.957  15.027  30.426  1.00 92.65           O  
ATOM   3639  OE2 GLU A 225      -6.101  14.494  28.465  1.00 92.65           O  
ATOM   3640  N   LEU A 226     -11.406  13.622  26.521  1.00 93.95           N  
ATOM   3641  H   LEU A 226     -10.851  13.401  25.707  1.00 93.95           H  
ATOM   3642  CA  LEU A 226     -12.581  14.484  26.360  1.00 93.95           C  
ATOM   3643  HA  LEU A 226     -12.614  15.187  27.192  1.00 93.95           H  
ATOM   3644  C   LEU A 226     -13.904  13.709  26.418  1.00 93.95           C  
ATOM   3645  CB  LEU A 226     -12.460  15.271  25.040  1.00 93.95           C  
ATOM   3646  HB2 LEU A 226     -13.421  15.741  24.829  1.00 93.95           H  
ATOM   3647  HB3 LEU A 226     -12.256  14.566  24.235  1.00 93.95           H  
ATOM   3648  O   LEU A 226     -14.923  14.282  26.806  1.00 93.95           O  
ATOM   3649  CG  LEU A 226     -11.380  16.370  25.039  1.00 93.95           C  
ATOM   3650  HG  LEU A 226     -10.408  15.947  25.293  1.00 93.95           H  
ATOM   3651  CD1 LEU A 226     -11.290  16.993  23.644  1.00 93.95           C  
ATOM   3652 HD11 LEU A 226     -10.508  17.752  23.627  1.00 93.95           H  
ATOM   3653 HD12 LEU A 226     -12.242  17.457  23.384  1.00 93.95           H  
ATOM   3654 HD13 LEU A 226     -11.055  16.220  22.914  1.00 93.95           H  
ATOM   3655  CD2 LEU A 226     -11.691  17.494  26.030  1.00 93.95           C  
ATOM   3656 HD21 LEU A 226     -11.621  17.115  27.050  1.00 93.95           H  
ATOM   3657 HD22 LEU A 226     -12.692  17.885  25.851  1.00 93.95           H  
ATOM   3658 HD23 LEU A 226     -10.966  18.300  25.918  1.00 93.95           H  
ATOM   3659  N   TYR A 227     -13.910  12.421  26.064  1.00 93.85           N  
ATOM   3660  H   TYR A 227     -13.041  12.016  25.748  1.00 93.85           H  
ATOM   3661  CA  TYR A 227     -15.131  11.635  25.876  1.00 93.85           C  
ATOM   3662  HA  TYR A 227     -15.653  12.065  25.021  1.00 93.85           H  
ATOM   3663  C   TYR A 227     -16.128  11.696  27.052  1.00 93.85           C  
ATOM   3664  CB  TYR A 227     -14.787  10.186  25.502  1.00 93.85           C  
ATOM   3665  HB2 TYR A 227     -14.206   9.708  26.291  1.00 93.85           H  
ATOM   3666  HB3 TYR A 227     -14.170  10.189  24.603  1.00 93.85           H  
ATOM   3667  O   TYR A 227     -17.308  11.931  26.786  1.00 93.85           O  
ATOM   3668  CG  TYR A 227     -16.027   9.364  25.220  1.00 93.85           C  
ATOM   3669  CD1 TYR A 227     -16.553   8.493  26.196  1.00 93.85           C  
ATOM   3670  HD1 TYR A 227     -16.047   8.368  27.142  1.00 93.85           H  
ATOM   3671  CD2 TYR A 227     -16.699   9.542  23.997  1.00 93.85           C  
ATOM   3672  HD2 TYR A 227     -16.297  10.224  23.263  1.00 93.85           H  
ATOM   3673  CE1 TYR A 227     -17.754   7.799  25.944  1.00 93.85           C  
ATOM   3674  HE1 TYR A 227     -18.169   7.135  26.688  1.00 93.85           H  
ATOM   3675  CE2 TYR A 227     -17.890   8.841  23.734  1.00 93.85           C  
ATOM   3676  HE2 TYR A 227     -18.394   8.976  22.789  1.00 93.85           H  
ATOM   3677  OH  TYR A 227     -19.541   7.254  24.430  1.00 93.85           O  
ATOM   3678  HH  TYR A 227     -19.917   7.520  23.587  1.00 93.85           H  
ATOM   3679  CZ  TYR A 227     -18.418   7.965  24.709  1.00 93.85           C  
ATOM   3680  N   PRO A 228     -15.718  11.583  28.335  1.00 92.84           N  
ATOM   3681  CA  PRO A 228     -16.657  11.673  29.456  1.00 92.84           C  
ATOM   3682  HA  PRO A 228     -17.392  10.874  29.362  1.00 92.84           H  
ATOM   3683  C   PRO A 228     -17.393  13.019  29.527  1.00 92.84           C  
ATOM   3684  CB  PRO A 228     -15.811  11.440  30.715  1.00 92.84           C  
ATOM   3685  HB2 PRO A 228     -16.364  10.879  31.469  1.00 92.84           H  
ATOM   3686  HB3 PRO A 228     -15.473  12.392  31.125  1.00 92.84           H  
ATOM   3687  O   PRO A 228     -18.578  13.064  29.852  1.00 92.84           O  
ATOM   3688  CG  PRO A 228     -14.602  10.658  30.206  1.00 92.84           C  
ATOM   3689  HG2 PRO A 228     -14.857   9.603  30.111  1.00 92.84           H  
ATOM   3690  HG3 PRO A 228     -13.729  10.791  30.845  1.00 92.84           H  
ATOM   3691  CD  PRO A 228     -14.384  11.257  28.823  1.00 92.84           C  
ATOM   3692  HD2 PRO A 228     -13.800  12.173  28.910  1.00 92.84           H  
ATOM   3693  HD3 PRO A 228     -13.863  10.540  28.190  1.00 92.84           H  
ATOM   3694  N   VAL A 229     -16.708  14.119  29.192  1.00 93.10           N  
ATOM   3695  H   VAL A 229     -15.775  14.005  28.821  1.00 93.10           H  
ATOM   3696  CA  VAL A 229     -17.301  15.467  29.163  1.00 93.10           C  
ATOM   3697  HA  VAL A 229     -17.864  15.629  30.082  1.00 93.10           H  
ATOM   3698  C   VAL A 229     -18.284  15.584  28.002  1.00 93.10           C  
ATOM   3699  CB  VAL A 229     -16.211  16.555  29.057  1.00 93.10           C  
ATOM   3700  HB  VAL A 229     -15.647  16.419  28.134  1.00 93.10           H  
ATOM   3701  O   VAL A 229     -19.390  16.096  28.173  1.00 93.10           O  
ATOM   3702  CG1 VAL A 229     -16.811  17.966  29.040  1.00 93.10           C  
ATOM   3703 HG11 VAL A 229     -17.426  18.125  29.926  1.00 93.10           H  
ATOM   3704 HG12 VAL A 229     -17.426  18.107  28.151  1.00 93.10           H  
ATOM   3705 HG13 VAL A 229     -16.015  18.710  29.018  1.00 93.10           H  
ATOM   3706  CG2 VAL A 229     -15.231  16.471  30.236  1.00 93.10           C  
ATOM   3707 HG21 VAL A 229     -15.773  16.558  31.178  1.00 93.10           H  
ATOM   3708 HG22 VAL A 229     -14.690  15.525  30.209  1.00 93.10           H  
ATOM   3709 HG23 VAL A 229     -14.502  17.279  30.164  1.00 93.10           H  
ATOM   3710  N   LEU A 230     -17.915  15.055  26.833  1.00 93.40           N  
ATOM   3711  H   LEU A 230     -17.000  14.634  26.764  1.00 93.40           H  
ATOM   3712  CA  LEU A 230     -18.785  15.060  25.657  1.00 93.40           C  
ATOM   3713  HA  LEU A 230     -19.116  16.081  25.467  1.00 93.40           H  
ATOM   3714  C   LEU A 230     -20.050  14.226  25.878  1.00 93.40           C  
ATOM   3715  CB  LEU A 230     -18.014  14.545  24.431  1.00 93.40           C  
ATOM   3716  HB2 LEU A 230     -17.737  13.503  24.592  1.00 93.40           H  
ATOM   3717  HB3 LEU A 230     -18.692  14.585  23.579  1.00 93.40           H  
ATOM   3718  O   LEU A 230     -21.134  14.628  25.462  1.00 93.40           O  
ATOM   3719  CG  LEU A 230     -16.750  15.340  24.067  1.00 93.40           C  
ATOM   3720  HG  LEU A 230     -15.989  15.197  24.834  1.00 93.40           H  
ATOM   3721  CD1 LEU A 230     -16.181  14.808  22.752  1.00 93.40           C  
ATOM   3722 HD11 LEU A 230     -15.935  13.751  22.861  1.00 93.40           H  
ATOM   3723 HD12 LEU A 230     -15.274  15.356  22.498  1.00 93.40           H  
ATOM   3724 HD13 LEU A 230     -16.910  14.931  21.951  1.00 93.40           H  
ATOM   3725  CD2 LEU A 230     -17.031  16.837  23.968  1.00 93.40           C  
ATOM   3726 HD21 LEU A 230     -16.191  17.349  23.497  1.00 93.40           H  
ATOM   3727 HD22 LEU A 230     -17.154  17.255  24.967  1.00 93.40           H  
ATOM   3728 HD23 LEU A 230     -17.945  17.018  23.404  1.00 93.40           H  
ATOM   3729  N   GLN A 231     -19.926  13.091  26.565  1.00 91.83           N  
ATOM   3730  H   GLN A 231     -19.000  12.794  26.838  1.00 91.83           H  
ATOM   3731  CA  GLN A 231     -21.055  12.235  26.913  1.00 91.83           C  
ATOM   3732  HA  GLN A 231     -21.612  12.019  26.002  1.00 91.83           H  
ATOM   3733  C   GLN A 231     -22.020  12.927  27.888  1.00 91.83           C  
ATOM   3734  CB  GLN A 231     -20.506  10.916  27.474  1.00 91.83           C  
ATOM   3735  HB2 GLN A 231     -19.796  10.499  26.760  1.00 91.83           H  
ATOM   3736  HB3 GLN A 231     -19.988  11.100  28.415  1.00 91.83           H  
ATOM   3737  O   GLN A 231     -23.235  12.811  27.726  1.00 91.83           O  
ATOM   3738  CG  GLN A 231     -21.629   9.896  27.694  1.00 91.83           C  
ATOM   3739  HG2 GLN A 231     -22.288  10.250  28.487  1.00 91.83           H  
ATOM   3740  HG3 GLN A 231     -22.207   9.803  26.775  1.00 91.83           H  
ATOM   3741  CD  GLN A 231     -21.111   8.518  28.092  1.00 91.83           C  
ATOM   3742  NE2 GLN A 231     -21.800   7.462  27.718  1.00 91.83           N  
ATOM   3743 HE21 GLN A 231     -22.626   7.552  27.143  1.00 91.83           H  
ATOM   3744 HE22 GLN A 231     -21.405   6.572  27.983  1.00 91.83           H  
ATOM   3745  OE1 GLN A 231     -20.102   8.350  28.752  1.00 91.83           O  
ATOM   3746  N   GLN A 232     -21.502  13.685  28.858  1.00 92.40           N  
ATOM   3747  H   GLN A 232     -20.499  13.715  28.973  1.00 92.40           H  
ATOM   3748  CA  GLN A 232     -22.330  14.475  29.772  1.00 92.40           C  
ATOM   3749  HA  GLN A 232     -23.083  13.817  30.207  1.00 92.40           H  
ATOM   3750  C   GLN A 232     -23.071  15.604  29.037  1.00 92.40           C  
ATOM   3751  CB  GLN A 232     -21.439  15.022  30.900  1.00 92.40           C  
ATOM   3752  HB2 GLN A 232     -20.700  15.707  30.485  1.00 92.40           H  
ATOM   3753  HB3 GLN A 232     -20.904  14.193  31.364  1.00 92.40           H  
ATOM   3754  O   GLN A 232     -24.262  15.823  29.280  1.00 92.40           O  
ATOM   3755  CG  GLN A 232     -22.239  15.762  31.985  1.00 92.40           C  
ATOM   3756  HG2 GLN A 232     -21.549  16.138  32.740  1.00 92.40           H  
ATOM   3757  HG3 GLN A 232     -22.749  16.620  31.548  1.00 92.40           H  
ATOM   3758  CD  GLN A 232     -23.249  14.856  32.680  1.00 92.40           C  
ATOM   3759  NE2 GLN A 232     -24.479  15.287  32.846  1.00 92.40           N  
ATOM   3760 HE21 GLN A 232     -25.132  14.615  33.223  1.00 92.40           H  
ATOM   3761 HE22 GLN A 232     -24.784  16.161  32.442  1.00 92.40           H  
ATOM   3762  OE1 GLN A 232     -22.946  13.744  33.078  1.00 92.40           O  
ATOM   3763  N   GLN A 233     -22.396  16.292  28.108  1.00 90.29           N  
ATOM   3764  H   GLN A 233     -21.415  16.095  27.970  1.00 90.29           H  
ATOM   3765  CA  GLN A 233     -23.020  17.344  27.302  1.00 90.29           C  
ATOM   3766  HA  GLN A 233     -23.481  18.064  27.978  1.00 90.29           H  
ATOM   3767  C   GLN A 233     -24.124  16.773  26.403  1.00 90.29           C  
ATOM   3768  CB  GLN A 233     -21.964  18.073  26.456  1.00 90.29           C  
ATOM   3769  HB2 GLN A 233     -21.144  18.407  27.093  1.00 90.29           H  
ATOM   3770  HB3 GLN A 233     -21.555  17.387  25.715  1.00 90.29           H  
ATOM   3771  O   GLN A 233     -25.221  17.320  26.361  1.00 90.29           O  
ATOM   3772  CG  GLN A 233     -22.588  19.285  25.734  1.00 90.29           C  
ATOM   3773  HG2 GLN A 233     -21.885  19.689  25.006  1.00 90.29           H  
ATOM   3774  HG3 GLN A 233     -23.463  18.976  25.163  1.00 90.29           H  
ATOM   3775  CD  GLN A 233     -22.981  20.410  26.687  1.00 90.29           C  
ATOM   3776  NE2 GLN A 233     -23.935  21.231  26.329  1.00 90.29           N  
ATOM   3777 HE21 GLN A 233     -24.499  21.040  25.513  1.00 90.29           H  
ATOM   3778 HE22 GLN A 233     -24.286  21.880  27.018  1.00 90.29           H  
ATOM   3779  OE1 GLN A 233     -22.423  20.568  27.763  1.00 90.29           O  
ATOM   3780  N   ALA A 234     -23.858  15.641  25.742  1.00 90.57           N  
ATOM   3781  H   ALA A 234     -22.922  15.267  25.800  1.00 90.57           H  
ATOM   3782  CA  ALA A 234     -24.824  14.933  24.902  1.00 90.57           C  
ATOM   3783  HA  ALA A 234     -25.048  15.536  24.022  1.00 90.57           H  
ATOM   3784  C   ALA A 234     -26.148  14.670  25.643  1.00 90.57           C  
ATOM   3785  CB  ALA A 234     -24.173  13.611  24.459  1.00 90.57           C  
ATOM   3786  HB1 ALA A 234     -24.885  13.000  23.905  1.00 90.57           H  
ATOM   3787  HB2 ALA A 234     -23.298  13.798  23.836  1.00 90.57           H  
ATOM   3788  HB3 ALA A 234     -23.856  13.038  25.330  1.00 90.57           H  
ATOM   3789  O   ALA A 234     -27.227  14.987  25.143  1.00 90.57           O  
ATOM   3790  N   GLN A 235     -26.058  14.150  26.870  1.00 87.97           N  
ATOM   3791  H   GLN A 235     -25.140  13.927  27.229  1.00 87.97           H  
ATOM   3792  CA  GLN A 235     -27.222  13.879  27.718  1.00 87.97           C  
ATOM   3793  HA  GLN A 235     -27.936  13.266  27.168  1.00 87.97           H  
ATOM   3794  C   GLN A 235     -27.956  15.159  28.131  1.00 87.97           C  
ATOM   3795  CB  GLN A 235     -26.763  13.114  28.966  1.00 87.97           C  
ATOM   3796  HB2 GLN A 235     -25.944  13.657  29.437  1.00 87.97           H  
ATOM   3797  HB3 GLN A 235     -27.587  13.055  29.676  1.00 87.97           H  
ATOM   3798  O   GLN A 235     -29.182  15.177  28.149  1.00 87.97           O  
ATOM   3799  CG  GLN A 235     -26.304  11.688  28.632  1.00 87.97           C  
ATOM   3800  HG2 GLN A 235     -25.620  11.707  27.784  1.00 87.97           H  
ATOM   3801  HG3 GLN A 235     -27.167  11.084  28.353  1.00 87.97           H  
ATOM   3802  CD  GLN A 235     -25.594  11.020  29.804  1.00 87.97           C  
ATOM   3803  NE2 GLN A 235     -24.742  10.054  29.548  1.00 87.97           N  
ATOM   3804 HE21 GLN A 235     -24.283   9.667  30.359  1.00 87.97           H  
ATOM   3805 HE22 GLN A 235     -24.540   9.798  28.592  1.00 87.97           H  
ATOM   3806  OE1 GLN A 235     -25.782  11.330  30.965  1.00 87.97           O  
ATOM   3807  N   THR A 236     -27.215  16.230  28.426  1.00 89.28           N  
ATOM   3808  H   THR A 236     -26.212  16.152  28.335  1.00 89.28           H  
ATOM   3809  CA  THR A 236     -27.783  17.518  28.859  1.00 89.28           C  
ATOM   3810  HA  THR A 236     -28.486  17.342  29.672  1.00 89.28           H  
ATOM   3811  C   THR A 236     -28.555  18.207  27.734  1.00 89.28           C  
ATOM   3812  CB  THR A 236     -26.670  18.439  29.380  1.00 89.28           C  
ATOM   3813  HB  THR A 236     -25.988  18.688  28.567  1.00 89.28           H  
ATOM   3814  O   THR A 236     -29.640  18.737  27.960  1.00 89.28           O  
ATOM   3815  CG2 THR A 236     -27.210  19.728  29.994  1.00 89.28           C  
ATOM   3816 HG21 THR A 236     -27.683  20.343  29.228  1.00 89.28           H  
ATOM   3817 HG22 THR A 236     -26.385  20.290  30.431  1.00 89.28           H  
ATOM   3818 HG23 THR A 236     -27.937  19.485  30.769  1.00 89.28           H  
ATOM   3819  OG1 THR A 236     -25.949  17.769  30.401  1.00 89.28           O  
ATOM   3820  HG1 THR A 236     -25.480  17.043  29.983  1.00 89.28           H  
ATOM   3821  N   ASP A 237     -28.029  18.151  26.511  1.00 88.90           N  
ATOM   3822  H   ASP A 237     -27.113  17.740  26.402  1.00 88.90           H  
ATOM   3823  CA  ASP A 237     -28.635  18.801  25.347  1.00 88.90           C  
ATOM   3824  HA  ASP A 237     -29.149  19.704  25.677  1.00 88.90           H  
ATOM   3825  C   ASP A 237     -29.679  17.928  24.634  1.00 88.90           C  
ATOM   3826  CB  ASP A 237     -27.529  19.211  24.363  1.00 88.90           C  
ATOM   3827  HB2 ASP A 237     -26.917  18.340  24.131  1.00 88.90           H  
ATOM   3828  HB3 ASP A 237     -27.991  19.548  23.435  1.00 88.90           H  
ATOM   3829  O   ASP A 237     -30.291  18.381  23.664  1.00 88.90           O  
ATOM   3830  CG  ASP A 237     -26.634  20.350  24.853  1.00 88.90           C  
ATOM   3831  OD1 ASP A 237     -26.977  21.040  25.834  1.00 88.90           O  
ATOM   3832  OD2 ASP A 237     -25.609  20.582  24.173  1.00 88.90           O  
ATOM   3833  N   GLY A 238     -29.854  16.668  25.052  1.00 88.86           N  
ATOM   3834  H   GLY A 238     -29.347  16.362  25.871  1.00 88.86           H  
ATOM   3835  CA  GLY A 238     -30.702  15.703  24.346  1.00 88.86           C  
ATOM   3836  HA2 GLY A 238     -30.704  14.763  24.898  1.00 88.86           H  
ATOM   3837  HA3 GLY A 238     -31.722  16.084  24.299  1.00 88.86           H  
ATOM   3838  C   GLY A 238     -30.216  15.424  22.917  1.00 88.86           C  
ATOM   3839  O   GLY A 238     -31.018  15.294  21.989  1.00 88.86           O  
ATOM   3840  N   LYS A 239     -28.896  15.384  22.712  1.00 91.23           N  
ATOM   3841  H   LYS A 239     -28.308  15.426  23.532  1.00 91.23           H  
ATOM   3842  CA  LYS A 239     -28.246  15.163  21.410  1.00 91.23           C  
ATOM   3843  HA  LYS A 239     -28.997  14.893  20.667  1.00 91.23           H  
ATOM   3844  C   LYS A 239     -27.269  14.000  21.501  1.00 91.23           C  
ATOM   3845  CB  LYS A 239     -27.526  16.440  20.946  1.00 91.23           C  
ATOM   3846  HB2 LYS A 239     -26.830  16.748  21.726  1.00 91.23           H  
ATOM   3847  HB3 LYS A 239     -26.954  16.222  20.044  1.00 91.23           H  
ATOM   3848  O   LYS A 239     -26.800  13.649  22.576  1.00 91.23           O  
ATOM   3849  CG  LYS A 239     -28.497  17.588  20.640  1.00 91.23           C  
ATOM   3850  HG2 LYS A 239     -29.147  17.312  19.809  1.00 91.23           H  
ATOM   3851  HG3 LYS A 239     -29.112  17.783  21.519  1.00 91.23           H  
ATOM   3852  CD  LYS A 239     -27.719  18.860  20.292  1.00 91.23           C  
ATOM   3853  HD2 LYS A 239     -27.259  18.752  19.310  1.00 91.23           H  
ATOM   3854  HD3 LYS A 239     -26.940  19.006  21.040  1.00 91.23           H  
ATOM   3855  CE  LYS A 239     -28.648  20.074  20.302  1.00 91.23           C  
ATOM   3856  HE2 LYS A 239     -29.349  20.001  19.471  1.00 91.23           H  
ATOM   3857  HE3 LYS A 239     -29.218  20.052  21.231  1.00 91.23           H  
ATOM   3858  NZ  LYS A 239     -27.855  21.325  20.232  1.00 91.23           N  
ATOM   3859  HZ1 LYS A 239     -27.291  21.359  19.395  1.00 91.23           H  
ATOM   3860  HZ2 LYS A 239     -27.231  21.360  21.026  1.00 91.23           H  
ATOM   3861  HZ3 LYS A 239     -28.454  22.137  20.284  1.00 91.23           H  
ATOM   3862  N   ARG A 240     -26.897  13.432  20.358  1.00 92.71           N  
ATOM   3863  H   ARG A 240     -27.292  13.799  19.504  1.00 92.71           H  
ATOM   3864  CA  ARG A 240     -25.792  12.467  20.257  1.00 92.71           C  
ATOM   3865  HA  ARG A 240     -25.434  12.243  21.262  1.00 92.71           H  
ATOM   3866  C   ARG A 240     -24.614  13.067  19.511  1.00 92.71           C  
ATOM   3867  CB  ARG A 240     -26.256  11.132  19.656  1.00 92.71           C  
ATOM   3868  HB2 ARG A 240     -25.406  10.453  19.588  1.00 92.71           H  
ATOM   3869  HB3 ARG A 240     -26.990  10.684  20.327  1.00 92.71           H  
ATOM   3870  O   ARG A 240     -24.765  13.947  18.663  1.00 92.71           O  
ATOM   3871  CG  ARG A 240     -26.878  11.300  18.266  1.00 92.71           C  
ATOM   3872  HG2 ARG A 240     -27.758  11.937  18.357  1.00 92.71           H  
ATOM   3873  HG3 ARG A 240     -26.171  11.782  17.590  1.00 92.71           H  
ATOM   3874  CD  ARG A 240     -27.341   9.971  17.671  1.00 92.71           C  
ATOM   3875  HD2 ARG A 240     -28.239  10.196  17.095  1.00 92.71           H  
ATOM   3876  HD3 ARG A 240     -27.617   9.281  18.467  1.00 92.71           H  
ATOM   3877  NE  ARG A 240     -26.330   9.355  16.785  1.00 92.71           N  
ATOM   3878  HE  ARG A 240     -25.362   9.425  17.064  1.00 92.71           H  
ATOM   3879  NH1 ARG A 240     -27.809   8.490  15.257  1.00 92.71           N  
ATOM   3880 HH11 ARG A 240     -27.985   7.901  14.456  1.00 92.71           H  
ATOM   3881 HH12 ARG A 240     -28.567   8.880  15.799  1.00 92.71           H  
ATOM   3882  NH2 ARG A 240     -25.625   8.125  14.998  1.00 92.71           N  
ATOM   3883 HH21 ARG A 240     -24.674   8.177  15.333  1.00 92.71           H  
ATOM   3884 HH22 ARG A 240     -25.820   7.500  14.229  1.00 92.71           H  
ATOM   3885  CZ  ARG A 240     -26.590   8.664  15.688  1.00 92.71           C  
ATOM   3886  N   ILE A 241     -23.435  12.545  19.812  1.00 95.41           N  
ATOM   3887  H   ILE A 241     -23.403  11.803  20.497  1.00 95.41           H  
ATOM   3888  CA  ILE A 241     -22.210  12.866  19.088  1.00 95.41           C  
ATOM   3889  HA  ILE A 241     -22.133  13.947  18.973  1.00 95.41           H  
ATOM   3890  C   ILE A 241     -22.315  12.221  17.700  1.00 95.41           C  
ATOM   3891  CB  ILE A 241     -20.983  12.370  19.883  1.00 95.41           C  
ATOM   3892  HB  ILE A 241     -21.049  11.285  19.962  1.00 95.41           H  
ATOM   3893  O   ILE A 241     -22.507  11.011  17.594  1.00 95.41           O  
ATOM   3894  CG1 ILE A 241     -20.948  12.960  21.317  1.00 95.41           C  
ATOM   3895 HG12 ILE A 241     -21.921  12.845  21.795  1.00 95.41           H  
ATOM   3896 HG13 ILE A 241     -20.724  14.025  21.268  1.00 95.41           H  
ATOM   3897  CG2 ILE A 241     -19.696  12.728  19.124  1.00 95.41           C  
ATOM   3898 HG21 ILE A 241     -18.827  12.351  19.663  1.00 95.41           H  
ATOM   3899 HG22 ILE A 241     -19.612  13.809  19.013  1.00 95.41           H  
ATOM   3900 HG23 ILE A 241     -19.695  12.272  18.134  1.00 95.41           H  
ATOM   3901  CD1 ILE A 241     -19.934  12.273  22.240  1.00 95.41           C  
ATOM   3902 HD11 ILE A 241     -18.915  12.500  21.928  1.00 95.41           H  
ATOM   3903 HD12 ILE A 241     -20.078  12.632  23.259  1.00 95.41           H  
ATOM   3904 HD13 ILE A 241     -20.089  11.194  22.227  1.00 95.41           H  
ATOM   3905  N   SER A 242     -22.224  13.028  16.645  1.00 95.40           N  
ATOM   3906  H   SER A 242     -22.078  14.014  16.811  1.00 95.40           H  
ATOM   3907  CA  SER A 242     -22.158  12.553  15.258  1.00 95.40           C  
ATOM   3908  HA  SER A 242     -22.707  11.617  15.151  1.00 95.40           H  
ATOM   3909  C   SER A 242     -20.706  12.294  14.869  1.00 95.40           C  
ATOM   3910  CB  SER A 242     -22.793  13.599  14.337  1.00 95.40           C  
ATOM   3911  HB2 SER A 242     -22.223  14.528  14.379  1.00 95.40           H  
ATOM   3912  HB3 SER A 242     -23.808  13.802  14.679  1.00 95.40           H  
ATOM   3913  O   SER A 242     -20.327  11.193  14.470  1.00 95.40           O  
ATOM   3914  OG  SER A 242     -22.828  13.143  13.002  1.00 95.40           O  
ATOM   3915  HG  SER A 242     -23.252  13.810  12.457  1.00 95.40           H  
ATOM   3916  N   TYR A 243     -19.862  13.304  15.071  1.00 97.34           N  
ATOM   3917  H   TYR A 243     -20.208  14.173  15.452  1.00 97.34           H  
ATOM   3918  CA  TYR A 243     -18.432  13.207  14.839  1.00 97.34           C  
ATOM   3919  HA  TYR A 243     -18.139  12.171  15.014  1.00 97.34           H  
ATOM   3920  C   TYR A 243     -17.650  14.075  15.822  1.00 97.34           C  
ATOM   3921  CB  TYR A 243     -18.106  13.568  13.382  1.00 97.34           C  
ATOM   3922  HB2 TYR A 243     -17.044  13.398  13.202  1.00 97.34           H  
ATOM   3923  HB3 TYR A 243     -18.660  12.898  12.725  1.00 97.34           H  
ATOM   3924  O   TYR A 243     -18.160  15.069  16.345  1.00 97.34           O  
ATOM   3925  CG  TYR A 243     -18.438  14.992  12.990  1.00 97.34           C  
ATOM   3926  CD1 TYR A 243     -19.702  15.283  12.445  1.00 97.34           C  
ATOM   3927  HD1 TYR A 243     -20.424  14.491  12.309  1.00 97.34           H  
ATOM   3928  CD2 TYR A 243     -17.488  16.017  13.164  1.00 97.34           C  
ATOM   3929  HD2 TYR A 243     -16.516  15.796  13.581  1.00 97.34           H  
ATOM   3930  CE1 TYR A 243     -20.019  16.600  12.070  1.00 97.34           C  
ATOM   3931  HE1 TYR A 243     -20.982  16.839  11.645  1.00 97.34           H  
ATOM   3932  CE2 TYR A 243     -17.807  17.339  12.801  1.00 97.34           C  
ATOM   3933  HE2 TYR A 243     -17.083  18.129  12.939  1.00 97.34           H  
ATOM   3934  OH  TYR A 243     -19.412  18.890  11.882  1.00 97.34           O  
ATOM   3935  HH  TYR A 243     -18.716  19.515  12.097  1.00 97.34           H  
ATOM   3936  CZ  TYR A 243     -19.074  17.630  12.249  1.00 97.34           C  
ATOM   3937  N   VAL A 244     -16.396  13.697  16.048  1.00 97.88           N  
ATOM   3938  H   VAL A 244     -16.066  12.873  15.566  1.00 97.88           H  
ATOM   3939  CA  VAL A 244     -15.417  14.477  16.803  1.00 97.88           C  
ATOM   3940  HA  VAL A 244     -15.855  15.439  17.072  1.00 97.88           H  
ATOM   3941  C   VAL A 244     -14.224  14.738  15.899  1.00 97.88           C  
ATOM   3942  CB  VAL A 244     -14.992  13.780  18.107  1.00 97.88           C  
ATOM   3943  HB  VAL A 244     -14.429  12.876  17.877  1.00 97.88           H  
ATOM   3944  O   VAL A 244     -13.531  13.812  15.473  1.00 97.88           O  
ATOM   3945  CG1 VAL A 244     -14.105  14.711  18.941  1.00 97.88           C  
ATOM   3946 HG11 VAL A 244     -13.804  14.220  19.866  1.00 97.88           H  
ATOM   3947 HG12 VAL A 244     -13.210  14.978  18.380  1.00 97.88           H  
ATOM   3948 HG13 VAL A 244     -14.645  15.626  19.183  1.00 97.88           H  
ATOM   3949  CG2 VAL A 244     -16.206  13.395  18.960  1.00 97.88           C  
ATOM   3950 HG21 VAL A 244     -16.860  14.258  19.088  1.00 97.88           H  
ATOM   3951 HG22 VAL A 244     -15.881  13.046  19.940  1.00 97.88           H  
ATOM   3952 HG23 VAL A 244     -16.756  12.593  18.468  1.00 97.88           H  
ATOM   3953  N   ASP A 245     -13.989  16.007  15.598  1.00 97.65           N  
ATOM   3954  H   ASP A 245     -14.572  16.724  16.005  1.00 97.65           H  
ATOM   3955  CA  ASP A 245     -12.854  16.442  14.803  1.00 97.65           C  
ATOM   3956  HA  ASP A 245     -12.514  15.587  14.219  1.00 97.65           H  
ATOM   3957  C   ASP A 245     -11.691  16.854  15.708  1.00 97.65           C  
ATOM   3958  CB  ASP A 245     -13.274  17.527  13.806  1.00 97.65           C  
ATOM   3959  HB2 ASP A 245     -13.338  18.494  14.306  1.00 97.65           H  
ATOM   3960  HB3 ASP A 245     -14.254  17.283  13.396  1.00 97.65           H  
ATOM   3961  O   ASP A 245     -11.773  17.820  16.466  1.00 97.65           O  
ATOM   3962  CG  ASP A 245     -12.264  17.592  12.665  1.00 97.65           C  
ATOM   3963  OD1 ASP A 245     -11.055  17.707  12.964  1.00 97.65           O  
ATOM   3964  OD2 ASP A 245     -12.677  17.422  11.495  1.00 97.65           O  
ATOM   3965  N   LEU A 246     -10.608  16.084  15.645  1.00 97.31           N  
ATOM   3966  H   LEU A 246     -10.604  15.345  14.957  1.00 97.31           H  
ATOM   3967  CA  LEU A 246      -9.421  16.198  16.495  1.00 97.31           C  
ATOM   3968  HA  LEU A 246      -9.630  16.882  17.318  1.00 97.31           H  
ATOM   3969  C   LEU A 246      -8.233  16.781  15.729  1.00 97.31           C  
ATOM   3970  CB  LEU A 246      -9.088  14.814  17.076  1.00 97.31           C  
ATOM   3971  HB2 LEU A 246      -8.943  14.128  16.241  1.00 97.31           H  
ATOM   3972  HB3 LEU A 246      -8.152  14.862  17.633  1.00 97.31           H  
ATOM   3973  O   LEU A 246      -7.114  16.769  16.242  1.00 97.31           O  
ATOM   3974  CG  LEU A 246     -10.192  14.292  18.007  1.00 97.31           C  
ATOM   3975  HG  LEU A 246     -11.152  14.718  17.714  1.00 97.31           H  
ATOM   3976  CD1 LEU A 246     -10.330  12.779  17.880  1.00 97.31           C  
ATOM   3977 HD11 LEU A 246     -11.246  12.463  18.378  1.00 97.31           H  
ATOM   3978 HD12 LEU A 246     -10.448  12.514  16.829  1.00 97.31           H  
ATOM   3979 HD13 LEU A 246      -9.460  12.276  18.301  1.00 97.31           H  
ATOM   3980  CD2 LEU A 246      -9.918  14.699  19.455  1.00 97.31           C  
ATOM   3981 HD21 LEU A 246     -10.787  14.463  20.070  1.00 97.31           H  
ATOM   3982 HD22 LEU A 246      -9.049  14.165  19.839  1.00 97.31           H  
ATOM   3983 HD23 LEU A 246      -9.725  15.771  19.499  1.00 97.31           H  
ATOM   3984  N   ARG A 247      -8.456  17.302  14.516  1.00 96.39           N  
ATOM   3985  H   ARG A 247      -9.401  17.298  14.161  1.00 96.39           H  
ATOM   3986  CA  ARG A 247      -7.404  17.845  13.642  1.00 96.39           C  
ATOM   3987  HA  ARG A 247      -6.609  17.104  13.555  1.00 96.39           H  
ATOM   3988  C   ARG A 247      -6.737  19.103  14.195  1.00 96.39           C  
ATOM   3989  CB  ARG A 247      -7.990  18.097  12.249  1.00 96.39           C  
ATOM   3990  HB2 ARG A 247      -7.244  18.586  11.622  1.00 96.39           H  
ATOM   3991  HB3 ARG A 247      -8.851  18.761  12.327  1.00 96.39           H  
ATOM   3992  O   ARG A 247      -5.737  19.536  13.642  1.00 96.39           O  
ATOM   3993  CG  ARG A 247      -8.385  16.770  11.593  1.00 96.39           C  
ATOM   3994  HG2 ARG A 247      -9.016  16.174  12.252  1.00 96.39           H  
ATOM   3995  HG3 ARG A 247      -7.469  16.215  11.387  1.00 96.39           H  
ATOM   3996  CD  ARG A 247      -9.143  17.009  10.296  1.00 96.39           C  
ATOM   3997  HD2 ARG A 247      -8.631  17.783   9.723  1.00 96.39           H  
ATOM   3998  HD3 ARG A 247     -10.141  17.370  10.544  1.00 96.39           H  
ATOM   3999  NE  ARG A 247      -9.218  15.778   9.497  1.00 96.39           N  
ATOM   4000  HE  ARG A 247      -8.534  15.056   9.673  1.00 96.39           H  
ATOM   4001  NH1 ARG A 247     -11.048  16.360   8.248  1.00 96.39           N  
ATOM   4002 HH11 ARG A 247     -11.792  16.005   7.663  1.00 96.39           H  
ATOM   4003 HH12 ARG A 247     -11.196  17.197   8.794  1.00 96.39           H  
ATOM   4004  NH2 ARG A 247     -10.149  14.351   8.009  1.00 96.39           N  
ATOM   4005 HH21 ARG A 247      -9.388  13.690   8.072  1.00 96.39           H  
ATOM   4006 HH22 ARG A 247     -10.950  14.176   7.419  1.00 96.39           H  
ATOM   4007  CZ  ARG A 247     -10.125  15.514   8.582  1.00 96.39           C  
ATOM   4008  N   TYR A 248      -7.234  19.643  15.301  1.00 95.18           N  
ATOM   4009  H   TYR A 248      -8.080  19.230  15.668  1.00 95.18           H  
ATOM   4010  CA  TYR A 248      -6.654  20.766  16.028  1.00 95.18           C  
ATOM   4011  HA  TYR A 248      -6.367  21.529  15.305  1.00 95.18           H  
ATOM   4012  C   TYR A 248      -5.399  20.375  16.823  1.00 95.18           C  
ATOM   4013  CB  TYR A 248      -7.722  21.368  16.947  1.00 95.18           C  
ATOM   4014  HB2 TYR A 248      -7.319  22.258  17.430  1.00 95.18           H  
ATOM   4015  HB3 TYR A 248      -7.963  20.647  17.728  1.00 95.18           H  
ATOM   4016  O   TYR A 248      -5.185  19.215  17.207  1.00 95.18           O  
ATOM   4017  CG  TYR A 248      -8.991  21.742  16.213  1.00 95.18           C  
ATOM   4018  CD1 TYR A 248      -9.109  23.017  15.627  1.00 95.18           C  
ATOM   4019  HD1 TYR A 248      -8.303  23.730  15.704  1.00 95.18           H  
ATOM   4020  CD2 TYR A 248     -10.037  20.805  16.088  1.00 95.18           C  
ATOM   4021  HD2 TYR A 248      -9.954  19.824  16.531  1.00 95.18           H  
ATOM   4022  CE1 TYR A 248     -10.274  23.359  14.916  1.00 95.18           C  
ATOM   4023  HE1 TYR A 248     -10.365  24.335  14.461  1.00 95.18           H  
ATOM   4024  CE2 TYR A 248     -11.190  21.137  15.358  1.00 95.18           C  
ATOM   4025  HE2 TYR A 248     -11.976  20.408  15.228  1.00 95.18           H  
ATOM   4026  OH  TYR A 248     -12.410  22.719  14.048  1.00 95.18           O  
ATOM   4027  HH  TYR A 248     -12.320  23.575  13.623  1.00 95.18           H  
ATOM   4028  CZ  TYR A 248     -11.311  22.416  14.777  1.00 95.18           C  
ATOM   4029  N   ASP A 249      -4.581  21.378  17.128  1.00 90.82           N  
ATOM   4030  H   ASP A 249      -4.819  22.311  16.824  1.00 90.82           H  
ATOM   4031  CA  ASP A 249      -3.347  21.240  17.902  1.00 90.82           C  
ATOM   4032  HA  ASP A 249      -2.755  20.439  17.460  1.00 90.82           H  
ATOM   4033  C   ASP A 249      -3.596  20.866  19.379  1.00 90.82           C  
ATOM   4034  CB  ASP A 249      -2.533  22.541  17.758  1.00 90.82           C  
ATOM   4035  HB2 ASP A 249      -1.547  22.365  18.189  1.00 90.82           H  
ATOM   4036  HB3 ASP A 249      -2.390  22.749  16.697  1.00 90.82           H  
ATOM   4037  O   ASP A 249      -2.891  20.023  19.935  1.00 90.82           O  
ATOM   4038  CG  ASP A 249      -3.139  23.790  18.429  1.00 90.82           C  
ATOM   4039  OD1 ASP A 249      -4.343  23.781  18.789  1.00 90.82           O  
ATOM   4040  OD2 ASP A 249      -2.366  24.732  18.673  1.00 90.82           O  
ATOM   4041  N   SER A 250      -4.637  21.433  19.993  1.00 89.80           N  
ATOM   4042  H   SER A 250      -5.045  22.191  19.464  1.00 89.80           H  
ATOM   4043  CA  SER A 250      -4.880  21.464  21.443  1.00 89.80           C  
ATOM   4044  HA  SER A 250      -4.315  20.662  21.919  1.00 89.80           H  
ATOM   4045  C   SER A 250      -6.350  21.262  21.832  1.00 89.80           C  
ATOM   4046  CB  SER A 250      -4.367  22.798  22.008  1.00 89.80           C  
ATOM   4047  HB2 SER A 250      -4.531  22.818  23.086  1.00 89.80           H  
ATOM   4048  HB3 SER A 250      -3.295  22.876  21.823  1.00 89.80           H  
ATOM   4049  O   SER A 250      -6.692  21.272  23.012  1.00 89.80           O  
ATOM   4050  OG  SER A 250      -5.017  23.914  21.418  1.00 89.80           O  
ATOM   4051  HG  SER A 250      -4.730  23.981  20.505  1.00 89.80           H  
ATOM   4052  N   GLY A 251      -7.234  21.044  20.859  1.00 92.68           N  
ATOM   4053  H   GLY A 251      -6.901  21.024  19.906  1.00 92.68           H  
ATOM   4054  CA  GLY A 251      -8.670  20.915  21.095  1.00 92.68           C  
ATOM   4055  HA2 GLY A 251      -9.144  21.877  20.904  1.00 92.68           H  
ATOM   4056  HA3 GLY A 251      -8.869  20.652  22.134  1.00 92.68           H  
ATOM   4057  C   GLY A 251      -9.348  19.865  20.225  1.00 92.68           C  
ATOM   4058  O   GLY A 251      -8.690  19.024  19.598  1.00 92.68           O  
ATOM   4059  N   ALA A 252     -10.674  19.923  20.229  1.00 97.15           N  
ATOM   4060  H   ALA A 252     -11.115  20.609  20.826  1.00 97.15           H  
ATOM   4061  CA  ALA A 252     -11.557  19.136  19.386  1.00 97.15           C  
ATOM   4062  HA  ALA A 252     -11.040  18.917  18.452  1.00 97.15           H  
ATOM   4063  C   ALA A 252     -12.838  19.922  19.080  1.00 97.15           C  
ATOM   4064  CB  ALA A 252     -11.891  17.820  20.097  1.00 97.15           C  
ATOM   4065  HB1 ALA A 252     -12.415  17.159  19.407  1.00 97.15           H  
ATOM   4066  HB2 ALA A 252     -10.976  17.337  20.441  1.00 97.15           H  
ATOM   4067  HB3 ALA A 252     -12.530  18.019  20.957  1.00 97.15           H  
ATOM   4068  O   ALA A 252     -13.384  20.583  19.963  1.00 97.15           O  
ATOM   4069  N   ALA A 253     -13.347  19.812  17.858  1.00 97.46           N  
ATOM   4070  H   ALA A 253     -12.883  19.199  17.203  1.00 97.46           H  
ATOM   4071  CA  ALA A 253     -14.679  20.293  17.508  1.00 97.46           C  
ATOM   4072  HA  ALA A 253     -15.031  20.998  18.262  1.00 97.46           H  
ATOM   4073  C   ALA A 253     -15.655  19.118  17.467  1.00 97.46           C  
ATOM   4074  CB  ALA A 253     -14.627  21.034  16.177  1.00 97.46           C  
ATOM   4075  HB1 ALA A 253     -14.354  20.332  15.390  1.00 97.46           H  
ATOM   4076  HB2 ALA A 253     -13.891  21.836  16.229  1.00 97.46           H  
ATOM   4077  HB3 ALA A 253     -15.605  21.460  15.951  1.00 97.46           H  
ATOM   4078  O   ALA A 253     -15.324  18.045  16.962  1.00 97.46           O  
ATOM   4079  N   VAL A 254     -16.859  19.312  17.993  1.00 97.29           N  
ATOM   4080  H   VAL A 254     -17.059  20.199  18.433  1.00 97.29           H  
ATOM   4081  CA  VAL A 254     -17.877  18.261  18.072  1.00 97.29           C  
ATOM   4082  HA  VAL A 254     -17.472  17.333  17.668  1.00 97.29           H  
ATOM   4083  C   VAL A 254     -19.075  18.639  17.221  1.00 97.29           C  
ATOM   4084  CB  VAL A 254     -18.270  17.972  19.527  1.00 97.29           C  
ATOM   4085  HB  VAL A 254     -18.712  18.860  19.978  1.00 97.29           H  
ATOM   4086  O   VAL A 254     -19.664  19.708  17.400  1.00 97.29           O  
ATOM   4087  CG1 VAL A 254     -19.269  16.812  19.607  1.00 97.29           C  
ATOM   4088 HG11 VAL A 254     -18.864  15.941  19.091  1.00 97.29           H  
ATOM   4089 HG12 VAL A 254     -19.466  16.560  20.649  1.00 97.29           H  
ATOM   4090 HG13 VAL A 254     -20.215  17.098  19.146  1.00 97.29           H  
ATOM   4091  CG2 VAL A 254     -17.028  17.569  20.329  1.00 97.29           C  
ATOM   4092 HG21 VAL A 254     -16.310  18.389  20.368  1.00 97.29           H  
ATOM   4093 HG22 VAL A 254     -16.559  16.694  19.879  1.00 97.29           H  
ATOM   4094 HG23 VAL A 254     -17.327  17.334  21.350  1.00 97.29           H  
ATOM   4095  N   GLY A 255     -19.428  17.739  16.305  1.00 96.02           N  
ATOM   4096  H   GLY A 255     -18.885  16.890  16.241  1.00 96.02           H  
ATOM   4097  CA  GLY A 255     -20.656  17.800  15.530  1.00 96.02           C  
ATOM   4098  HA2 GLY A 255     -20.968  18.836  15.398  1.00 96.02           H  
ATOM   4099  HA3 GLY A 255     -20.485  17.365  14.546  1.00 96.02           H  
ATOM   4100  C   GLY A 255     -21.758  17.003  16.217  1.00 96.02           C  
ATOM   4101  O   GLY A 255     -21.595  15.814  16.508  1.00 96.02           O  
ATOM   4102  N   TRP A 256     -22.897  17.646  16.451  1.00 95.04           N  
ATOM   4103  H   TRP A 256     -22.963  18.619  16.187  1.00 95.04           H  
ATOM   4104  CA  TRP A 256     -24.040  17.046  17.134  1.00 95.04           C  
ATOM   4105  HA  TRP A 256     -23.706  16.173  17.695  1.00 95.04           H  
ATOM   4106  C   TRP A 256     -25.108  16.591  16.140  1.00 95.04           C  
ATOM   4107  CB  TRP A 256     -24.608  18.042  18.144  1.00 95.04           C  
ATOM   4108  HB2 TRP A 256     -25.399  17.542  18.703  1.00 95.04           H  
ATOM   4109  HB3 TRP A 256     -25.049  18.883  17.608  1.00 95.04           H  
ATOM   4110  O   TRP A 256     -25.397  17.286  15.168  1.00 95.04           O  
ATOM   4111  CG  TRP A 256     -23.610  18.568  19.126  1.00 95.04           C  
ATOM   4112  CD1 TRP A 256     -23.002  19.775  19.071  1.00 95.04           C  
ATOM   4113  HD1 TRP A 256     -23.162  20.528  18.313  1.00 95.04           H  
ATOM   4114  CD2 TRP A 256     -23.054  17.895  20.297  1.00 95.04           C  
ATOM   4115  CE2 TRP A 256     -22.119  18.774  20.922  1.00 95.04           C  
ATOM   4116  CE3 TRP A 256     -23.244  16.627  20.886  1.00 95.04           C  
ATOM   4117  HE3 TRP A 256     -23.945  15.936  20.441  1.00 95.04           H  
ATOM   4118  NE1 TRP A 256     -22.147  19.910  20.144  1.00 95.04           N  
ATOM   4119  HE1 TRP A 256     -21.666  20.774  20.350  1.00 95.04           H  
ATOM   4120  CH2 TRP A 256     -21.617  17.146  22.637  1.00 95.04           C  
ATOM   4121  HH2 TRP A 256     -21.076  16.850  23.524  1.00 95.04           H  
ATOM   4122  CZ2 TRP A 256     -21.411  18.418  22.077  1.00 95.04           C  
ATOM   4123  HZ2 TRP A 256     -20.725  19.117  22.533  1.00 95.04           H  
ATOM   4124  CZ3 TRP A 256     -22.529  16.259  22.041  1.00 95.04           C  
ATOM   4125  HZ3 TRP A 256     -22.676  15.281  22.476  1.00 95.04           H  
ATOM   4126  N   ALA A 257     -25.733  15.448  16.411  1.00 92.43           N  
ATOM   4127  H   ALA A 257     -25.459  14.935  17.236  1.00 92.43           H  
ATOM   4128  CA  ALA A 257     -26.930  14.992  15.713  1.00 92.43           C  
ATOM   4129  HA  ALA A 257     -27.201  15.739  14.967  1.00 92.43           H  
ATOM   4130  C   ALA A 257     -28.103  14.845  16.699  1.00 92.43           C  
ATOM   4131  CB  ALA A 257     -26.631  13.691  14.958  1.00 92.43           C  
ATOM   4132  HB1 ALA A 257     -27.553  13.282  14.545  1.00 92.43           H  
ATOM   4133  HB2 ALA A 257     -25.944  13.895  14.136  1.00 92.43           H  
ATOM   4134  HB3 ALA A 257     -26.186  12.958  15.630  1.00 92.43           H  
ATOM   4135  O   ALA A 257     -27.881  14.555  17.880  1.00 92.43           O  
ATOM   4136  N   PRO A 258     -29.355  15.020  16.240  1.00 87.65           N  
ATOM   4137  CA  PRO A 258     -30.530  14.683  17.036  1.00 87.65           C  
ATOM   4138  HA  PRO A 258     -30.550  15.311  17.926  1.00 87.65           H  
ATOM   4139  C   PRO A 258     -30.516  13.205  17.446  1.00 87.65           C  
ATOM   4140  CB  PRO A 258     -31.743  15.003  16.154  1.00 87.65           C  
ATOM   4141  HB2 PRO A 258     -32.089  14.101  15.650  1.00 87.65           H  
ATOM   4142  HB3 PRO A 258     -32.555  15.444  16.733  1.00 87.65           H  
ATOM   4143  O   PRO A 258     -30.018  12.351  16.704  1.00 87.65           O  
ATOM   4144  CG  PRO A 258     -31.197  15.980  15.113  1.00 87.65           C  
ATOM   4145  HG2 PRO A 258     -31.213  16.992  15.518  1.00 87.65           H  
ATOM   4146  HG3 PRO A 258     -31.755  15.931  14.178  1.00 87.65           H  
ATOM   4147  CD  PRO A 258     -29.753  15.525  14.936  1.00 87.65           C  
ATOM   4148  HD2 PRO A 258     -29.145  16.372  14.618  1.00 87.65           H  
ATOM   4149  HD3 PRO A 258     -29.703  14.720  14.203  1.00 87.65           H  
ATOM   4150  N   LEU A 259     -31.081  12.897  18.614  1.00 80.43           N  
ATOM   4151  H   LEU A 259     -31.479  13.627  19.187  1.00 80.43           H  
ATOM   4152  CA  LEU A 259     -31.302  11.509  19.017  1.00 80.43           C  
ATOM   4153  HA  LEU A 259     -30.336  11.004  18.997  1.00 80.43           H  
ATOM   4154  C   LEU A 259     -32.248  10.817  18.014  1.00 80.43           C  
ATOM   4155  CB  LEU A 259     -31.849  11.455  20.454  1.00 80.43           C  
ATOM   4156  HB2 LEU A 259     -32.175  10.438  20.674  1.00 80.43           H  
ATOM   4157  HB3 LEU A 259     -32.723  12.103  20.517  1.00 80.43           H  
ATOM   4158  O   LEU A 259     -33.194  11.453  17.534  1.00 80.43           O  
ATOM   4159  CG  LEU A 259     -30.817  11.878  21.516  1.00 80.43           C  
ATOM   4160  HG  LEU A 259     -30.337  12.807  21.210  1.00 80.43           H  
ATOM   4161  CD1 LEU A 259     -31.511  12.108  22.852  1.00 80.43           C  
ATOM   4162 HD11 LEU A 259     -32.257  12.898  22.758  1.00 80.43           H  
ATOM   4163 HD12 LEU A 259     -32.007  11.192  23.174  1.00 80.43           H  
ATOM   4164 HD13 LEU A 259     -30.784  12.407  23.606  1.00 80.43           H  
ATOM   4165  CD2 LEU A 259     -29.736  10.822  21.735  1.00 80.43           C  
ATOM   4166 HD21 LEU A 259     -29.002  11.188  22.453  1.00 80.43           H  
ATOM   4167 HD22 LEU A 259     -29.230  10.581  20.800  1.00 80.43           H  
ATOM   4168 HD23 LEU A 259     -30.184   9.907  22.123  1.00 80.43           H  
ATOM   4169  N   PRO A 260     -32.009   9.540  17.659  1.00 73.30           N  
ATOM   4170  CA  PRO A 260     -32.924   8.774  16.823  1.00 73.30           C  
ATOM   4171  HA  PRO A 260     -32.907   9.216  15.827  1.00 73.30           H  
ATOM   4172  C   PRO A 260     -34.345   8.776  17.413  1.00 73.30           C  
ATOM   4173  CB  PRO A 260     -32.363   7.347  16.767  1.00 73.30           C  
ATOM   4174  HB2 PRO A 260     -32.487   6.902  15.779  1.00 73.30           H  
ATOM   4175  HB3 PRO A 260     -32.841   6.724  17.523  1.00 73.30           H  
ATOM   4176  O   PRO A 260     -34.485   8.789  18.638  1.00 73.30           O  
ATOM   4177  CG  PRO A 260     -30.892   7.517  17.129  1.00 73.30           C  
ATOM   4178  HG2 PRO A 260     -30.481   6.623  17.598  1.00 73.30           H  
ATOM   4179  HG3 PRO A 260     -30.327   7.780  16.234  1.00 73.30           H  
ATOM   4180  CD  PRO A 260     -30.910   8.698  18.092  1.00 73.30           C  
ATOM   4181  HD2 PRO A 260     -31.116   8.345  19.102  1.00 73.30           H  
ATOM   4182  HD3 PRO A 260     -29.951   9.216  18.061  1.00 73.30           H  
ATOM   4183  N   PRO A 261     -35.398   8.688  16.579  1.00 70.91           N  
ATOM   4184  CA  PRO A 261     -36.787   8.668  17.049  1.00 70.91           C  
ATOM   4185  HA  PRO A 261     -37.029   9.647  17.464  1.00 70.91           H  
ATOM   4186  C   PRO A 261     -37.074   7.587  18.106  1.00 70.91           C  
ATOM   4187  CB  PRO A 261     -37.632   8.432  15.793  1.00 70.91           C  
ATOM   4188  HB2 PRO A 261     -37.796   7.365  15.646  1.00 70.91           H  
ATOM   4189  HB3 PRO A 261     -38.587   8.956  15.849  1.00 70.91           H  
ATOM   4190  O   PRO A 261     -37.927   7.761  18.974  1.00 70.91           O  
ATOM   4191  CG  PRO A 261     -36.762   8.964  14.657  1.00 70.91           C  
ATOM   4192  HG2 PRO A 261     -36.989   8.477  13.708  1.00 70.91           H  
ATOM   4193  HG3 PRO A 261     -36.892  10.043  14.575  1.00 70.91           H  
ATOM   4194  CD  PRO A 261     -35.344   8.657  15.126  1.00 70.91           C  
ATOM   4195  HD2 PRO A 261     -35.051   7.661  14.795  1.00 70.91           H  
ATOM   4196  HD3 PRO A 261     -34.664   9.409  14.726  1.00 70.91           H  
ATOM   4197  N   GLU A 262     -36.358   6.463  18.042  1.00 62.98           N  
ATOM   4198  H   GLU A 262     -35.685   6.355  17.296  1.00 62.98           H  
ATOM   4199  CA  GLU A 262     -36.504   5.353  18.989  1.00 62.98           C  
ATOM   4200  HA  GLU A 262     -37.561   5.117  19.106  1.00 62.98           H  
ATOM   4201  C   GLU A 262     -35.974   5.709  20.390  1.00 62.98           C  
ATOM   4202  CB  GLU A 262     -35.796   4.110  18.424  1.00 62.98           C  
ATOM   4203  HB2 GLU A 262     -34.755   4.356  18.217  1.00 62.98           H  
ATOM   4204  HB3 GLU A 262     -35.829   3.321  19.175  1.00 62.98           H  
ATOM   4205  O   GLU A 262     -36.625   5.399  21.389  1.00 62.98           O  
ATOM   4206  CG  GLU A 262     -36.474   3.598  17.139  1.00 62.98           C  
ATOM   4207  HG2 GLU A 262     -36.474   4.395  16.396  1.00 62.98           H  
ATOM   4208  HG3 GLU A 262     -37.512   3.357  17.368  1.00 62.98           H  
ATOM   4209  CD  GLU A 262     -35.794   2.363  16.523  1.00 62.98           C  
ATOM   4210  OE1 GLU A 262     -36.292   1.917  15.464  1.00 62.98           O  
ATOM   4211  OE2 GLU A 262     -34.788   1.883  17.089  1.00 62.98           O  
ATOM   4212  N   GLU A 263     -34.848   6.423  20.477  1.00 57.70           N  
ATOM   4213  H   GLU A 263     -34.404   6.735  19.624  1.00 57.70           H  
ATOM   4214  CA  GLU A 263     -34.263   6.867  21.751  1.00 57.70           C  
ATOM   4215  HA  GLU A 263     -34.336   6.063  22.484  1.00 57.70           H  
ATOM   4216  C   GLU A 263     -35.006   8.075  22.328  1.00 57.70           C  
ATOM   4217  CB  GLU A 263     -32.778   7.219  21.574  1.00 57.70           C  
ATOM   4218  HB2 GLU A 263     -32.679   7.935  20.758  1.00 57.70           H  
ATOM   4219  HB3 GLU A 263     -32.425   7.691  22.491  1.00 57.70           H  
ATOM   4220  O   GLU A 263     -35.223   8.140  23.540  1.00 57.70           O  
ATOM   4221  CG  GLU A 263     -31.899   5.989  21.298  1.00 57.70           C  
ATOM   4222  HG2 GLU A 263     -32.048   5.270  22.104  1.00 57.70           H  
ATOM   4223  HG3 GLU A 263     -32.225   5.527  20.366  1.00 57.70           H  
ATOM   4224  CD  GLU A 263     -30.399   6.323  21.188  1.00 57.70           C  
ATOM   4225  OE1 GLU A 263     -29.597   5.367  21.125  1.00 57.70           O  
ATOM   4226  OE2 GLU A 263     -30.047   7.524  21.112  1.00 57.70           O  
ATOM   4227  N   SER A 264     -35.461   9.004  21.475  1.00 56.80           N  
ATOM   4228  H   SER A 264     -35.272   8.901  20.488  1.00 56.80           H  
ATOM   4229  CA  SER A 264     -36.256  10.152  21.929  1.00 56.80           C  
ATOM   4230  HA  SER A 264     -35.688  10.674  22.699  1.00 56.80           H  
ATOM   4231  C   SER A 264     -37.570   9.699  22.566  1.00 56.80           C  
ATOM   4232  CB  SER A 264     -36.511  11.141  20.788  1.00 56.80           C  
ATOM   4233  HB2 SER A 264     -35.556  11.459  20.369  1.00 56.80           H  
ATOM   4234  HB3 SER A 264     -37.022  12.014  21.194  1.00 56.80           H  
ATOM   4235  O   SER A 264     -37.941  10.201  23.626  1.00 56.80           O  
ATOM   4236  OG  SER A 264     -37.305  10.575  19.767  1.00 56.80           O  
ATOM   4237  HG  SER A 264     -37.603  11.282  19.190  1.00 56.80           H  
ATOM   4238  N   THR A 265     -38.225   8.684  21.990  1.00 59.52           N  
ATOM   4239  H   THR A 265     -37.885   8.360  21.095  1.00 59.52           H  
ATOM   4240  CA  THR A 265     -39.449   8.095  22.555  1.00 59.52           C  
ATOM   4241  HA  THR A 265     -40.166   8.897  22.725  1.00 59.52           H  
ATOM   4242  C   THR A 265     -39.178   7.428  23.909  1.00 59.52           C  
ATOM   4243  CB  THR A 265     -40.086   7.086  21.583  1.00 59.52           C  
ATOM   4244  HB  THR A 265     -39.443   6.211  21.487  1.00 59.52           H  
ATOM   4245  O   THR A 265     -39.979   7.568  24.832  1.00 59.52           O  
ATOM   4246  CG2 THR A 265     -41.476   6.648  22.047  1.00 59.52           C  
ATOM   4247 HG21 THR A 265     -41.928   6.010  21.287  1.00 59.52           H  
ATOM   4248 HG22 THR A 265     -42.107   7.523  22.203  1.00 59.52           H  
ATOM   4249 HG23 THR A 265     -41.399   6.086  22.977  1.00 59.52           H  
ATOM   4250  OG1 THR A 265     -40.276   7.651  20.306  1.00 59.52           O  
ATOM   4251  HG1 THR A 265     -39.422   7.732  19.876  1.00 59.52           H  
ATOM   4252  N   GLN A 266     -38.042   6.739  24.077  1.00 57.04           N  
ATOM   4253  H   GLN A 266     -37.390   6.675  23.308  1.00 57.04           H  
ATOM   4254  CA  GLN A 266     -37.679   6.117  25.358  1.00 57.04           C  
ATOM   4255  HA  GLN A 266     -38.529   5.535  25.716  1.00 57.04           H  
ATOM   4256  C   GLN A 266     -37.370   7.144  26.451  1.00 57.04           C  
ATOM   4257  CB  GLN A 266     -36.490   5.167  25.182  1.00 57.04           C  
ATOM   4258  HB2 GLN A 266     -35.714   5.652  24.590  1.00 57.04           H  
ATOM   4259  HB3 GLN A 266     -36.078   4.936  26.164  1.00 57.04           H  
ATOM   4260  O   GLN A 266     -37.871   6.992  27.565  1.00 57.04           O  
ATOM   4261  CG  GLN A 266     -36.904   3.847  24.519  1.00 57.04           C  
ATOM   4262  HG2 GLN A 266     -37.336   4.049  23.539  1.00 57.04           H  
ATOM   4263  HG3 GLN A 266     -37.661   3.358  25.133  1.00 57.04           H  
ATOM   4264  CD  GLN A 266     -35.732   2.888  24.343  1.00 57.04           C  
ATOM   4265  NE2 GLN A 266     -35.958   1.720  23.784  1.00 57.04           N  
ATOM   4266 HE21 GLN A 266     -35.126   1.176  23.605  1.00 57.04           H  
ATOM   4267 HE22 GLN A 266     -36.850   1.524  23.354  1.00 57.04           H  
ATOM   4268  OE1 GLN A 266     -34.600   3.140  24.713  1.00 57.04           O  
ATOM   4269  N   GLN A 267     -36.612   8.202  26.145  1.00 56.74           N  
ATOM   4270  H   GLN A 267     -36.207   8.265  25.222  1.00 56.74           H  
ATOM   4271  CA  GLN A 267     -36.341   9.275  27.110  1.00 56.74           C  
ATOM   4272  HA  GLN A 267     -35.937   8.843  28.026  1.00 56.74           H  
ATOM   4273  C   GLN A 267     -37.617  10.026  27.496  1.00 56.74           C  
ATOM   4274  CB  GLN A 267     -35.321  10.263  26.536  1.00 56.74           C  
ATOM   4275  HB2 GLN A 267     -35.367  11.188  27.111  1.00 56.74           H  
ATOM   4276  HB3 GLN A 267     -35.570  10.490  25.500  1.00 56.74           H  
ATOM   4277  O   GLN A 267     -37.820  10.337  28.667  1.00 56.74           O  
ATOM   4278  CG  GLN A 267     -33.890   9.723  26.630  1.00 56.74           C  
ATOM   4279  HG2 GLN A 267     -33.804   8.806  26.046  1.00 56.74           H  
ATOM   4280  HG3 GLN A 267     -33.661   9.493  27.671  1.00 56.74           H  
ATOM   4281  CD  GLN A 267     -32.862  10.724  26.115  1.00 56.74           C  
ATOM   4282  NE2 GLN A 267     -31.591  10.495  26.356  1.00 56.74           N  
ATOM   4283 HE21 GLN A 267     -30.949  11.189  25.998  1.00 56.74           H  
ATOM   4284 HE22 GLN A 267     -31.305   9.673  26.867  1.00 56.74           H  
ATOM   4285  OE1 GLN A 267     -33.168  11.724  25.489  1.00 56.74           O  
ATOM   4286  N   GLN A 268     -38.510  10.270  26.537  1.00 58.98           N  
ATOM   4287  H   GLN A 268     -38.277  10.040  25.581  1.00 58.98           H  
ATOM   4288  CA  GLN A 268     -39.778  10.945  26.800  1.00 58.98           C  
ATOM   4289  HA  GLN A 268     -39.556  11.840  27.382  1.00 58.98           H  
ATOM   4290  C   GLN A 268     -40.718  10.074  27.648  1.00 58.98           C  
ATOM   4291  CB  GLN A 268     -40.367  11.375  25.451  1.00 58.98           C  
ATOM   4292  HB2 GLN A 268     -40.839  10.530  24.950  1.00 58.98           H  
ATOM   4293  HB3 GLN A 268     -39.541  11.724  24.833  1.00 58.98           H  
ATOM   4294  O   GLN A 268     -41.357  10.587  28.566  1.00 58.98           O  
ATOM   4295  CG  GLN A 268     -41.349  12.545  25.562  1.00 58.98           C  
ATOM   4296  HG2 GLN A 268     -42.317  12.181  25.905  1.00 58.98           H  
ATOM   4297  HG3 GLN A 268     -40.971  13.262  26.291  1.00 58.98           H  
ATOM   4298  CD  GLN A 268     -41.521  13.273  24.228  1.00 58.98           C  
ATOM   4299  NE2 GLN A 268     -42.043  14.480  24.237  1.00 58.98           N  
ATOM   4300 HE21 GLN A 268     -42.286  14.932  25.107  1.00 58.98           H  
ATOM   4301 HE22 GLN A 268     -42.105  14.925  23.332  1.00 58.98           H  
ATOM   4302  OE1 GLN A 268     -41.199  12.802  23.152  1.00 58.98           O  
ATOM   4303  N   ASN A 269     -40.738   8.758  27.416  1.00 66.36           N  
ATOM   4304  H   ASN A 269     -40.242   8.404  26.611  1.00 66.36           H  
ATOM   4305  CA  ASN A 269     -41.490   7.812  28.243  1.00 66.36           C  
ATOM   4306  HA  ASN A 269     -42.505   8.188  28.370  1.00 66.36           H  
ATOM   4307  C   ASN A 269     -40.899   7.667  29.657  1.00 66.36           C  
ATOM   4308  CB  ASN A 269     -41.558   6.451  27.528  1.00 66.36           C  
ATOM   4309  HB2 ASN A 269     -41.952   5.710  28.224  1.00 66.36           H  
ATOM   4310  HB3 ASN A 269     -40.554   6.145  27.233  1.00 66.36           H  
ATOM   4311  O   ASN A 269     -41.659   7.590  30.618  1.00 66.36           O  
ATOM   4312  CG  ASN A 269     -42.462   6.442  26.306  1.00 66.36           C  
ATOM   4313  ND2 ASN A 269     -42.422   5.384  25.530  1.00 66.36           N  
ATOM   4314 HD21 ASN A 269     -43.005   5.439  24.708  1.00 66.36           H  
ATOM   4315 HD22 ASN A 269     -41.755   4.646  25.708  1.00 66.36           H  
ATOM   4316  OD1 ASN A 269     -43.240   7.338  26.036  1.00 66.36           O  
ATOM   4317  N   GLN A 270     -39.570   7.661  29.812  1.00 58.00           N  
ATOM   4318  H   GLN A 270     -38.981   7.697  28.992  1.00 58.00           H  
ATOM   4319  CA  GLN A 270     -38.919   7.630  31.130  1.00 58.00           C  
ATOM   4320  HA  GLN A 270     -39.356   6.827  31.724  1.00 58.00           H  
ATOM   4321  C   GLN A 270     -39.162   8.924  31.917  1.00 58.00           C  
ATOM   4322  CB  GLN A 270     -37.414   7.357  30.976  1.00 58.00           C  
ATOM   4323  HB2 GLN A 270     -37.020   7.947  30.149  1.00 58.00           H  
ATOM   4324  HB3 GLN A 270     -36.902   7.660  31.889  1.00 58.00           H  
ATOM   4325  O   GLN A 270     -39.545   8.857  33.081  1.00 58.00           O  
ATOM   4326  CG  GLN A 270     -37.135   5.864  30.749  1.00 58.00           C  
ATOM   4327  HG2 GLN A 270     -37.453   5.310  31.632  1.00 58.00           H  
ATOM   4328  HG3 GLN A 270     -37.712   5.509  29.896  1.00 58.00           H  
ATOM   4329  CD  GLN A 270     -35.662   5.552  30.495  1.00 58.00           C  
ATOM   4330  NE2 GLN A 270     -35.297   4.291  30.424  1.00 58.00           N  
ATOM   4331 HE21 GLN A 270     -35.968   3.550  30.561  1.00 58.00           H  
ATOM   4332 HE22 GLN A 270     -34.310   4.147  30.265  1.00 58.00           H  
ATOM   4333  OE1 GLN A 270     -34.806   6.404  30.339  1.00 58.00           O  
ATOM   4334  N   ALA A 271     -39.052  10.090  31.274  1.00 63.29           N  
ATOM   4335  H   ALA A 271     -38.693  10.097  30.330  1.00 63.29           H  
ATOM   4336  CA  ALA A 271     -39.338  11.374  31.914  1.00 63.29           C  
ATOM   4337  HA  ALA A 271     -38.729  11.457  32.814  1.00 63.29           H  
ATOM   4338  C   ALA A 271     -40.812  11.508  32.344  1.00 63.29           C  
ATOM   4339  CB  ALA A 271     -38.934  12.491  30.944  1.00 63.29           C  
ATOM   4340  HB1 ALA A 271     -37.875  12.399  30.701  1.00 63.29           H  
ATOM   4341  HB2 ALA A 271     -39.521  12.423  30.028  1.00 63.29           H  
ATOM   4342  HB3 ALA A 271     -39.106  13.459  31.414  1.00 63.29           H  
ATOM   4343  O   ALA A 271     -41.100  12.120  33.370  1.00 63.29           O  
ATOM   4344  N   GLN A 272     -41.752  10.923  31.591  1.00 64.59           N  
ATOM   4345  H   GLN A 272     -41.472  10.478  30.728  1.00 64.59           H  
ATOM   4346  CA  GLN A 272     -43.163  10.856  31.993  1.00 64.59           C  
ATOM   4347  HA  GLN A 272     -43.476  11.834  32.357  1.00 64.59           H  
ATOM   4348  C   GLN A 272     -43.402   9.868  33.141  1.00 64.59           C  
ATOM   4349  CB  GLN A 272     -44.038  10.477  30.791  1.00 64.59           C  
ATOM   4350  HB2 GLN A 272     -45.027  10.192  31.151  1.00 64.59           H  
ATOM   4351  HB3 GLN A 272     -43.601   9.622  30.276  1.00 64.59           H  
ATOM   4352  O   GLN A 272     -44.250  10.133  33.989  1.00 64.59           O  
ATOM   4353  CG  GLN A 272     -44.205  11.647  29.812  1.00 64.59           C  
ATOM   4354  HG2 GLN A 272     -43.226  12.016  29.509  1.00 64.59           H  
ATOM   4355  HG3 GLN A 272     -44.727  12.461  30.316  1.00 64.59           H  
ATOM   4356  CD  GLN A 272     -44.996  11.266  28.565  1.00 64.59           C  
ATOM   4357  NE2 GLN A 272     -44.964  12.085  27.537  1.00 64.59           N  
ATOM   4358 HE21 GLN A 272     -44.374  12.904  27.567  1.00 64.59           H  
ATOM   4359 HE22 GLN A 272     -45.454  11.759  26.716  1.00 64.59           H  
ATOM   4360  OE1 GLN A 272     -45.683  10.262  28.480  1.00 64.59           O  
ATOM   4361  N   ALA A 273     -42.663   8.756  33.186  1.00 71.75           N  
ATOM   4362  H   ALA A 273     -42.000   8.576  32.445  1.00 71.75           H  
ATOM   4363  CA  ALA A 273     -42.768   7.772  34.260  1.00 71.75           C  
ATOM   4364  HA  ALA A 273     -43.822   7.555  34.431  1.00 71.75           H  
ATOM   4365  C   ALA A 273     -42.199   8.280  35.596  1.00 71.75           C  
ATOM   4366  CB  ALA A 273     -42.080   6.479  33.809  1.00 71.75           C  
ATOM   4367  HB1 ALA A 273     -42.200   5.719  34.581  1.00 71.75           H  
ATOM   4368  HB2 ALA A 273     -42.531   6.123  32.883  1.00 71.75           H  
ATOM   4369  HB3 ALA A 273     -41.016   6.659  33.651  1.00 71.75           H  
ATOM   4370  O   ALA A 273     -42.712   7.901  36.638  1.00 71.75           O  
ATOM   4371  N   GLU A 274     -41.182   9.147  35.587  1.00 64.93           N  
ATOM   4372  H   GLU A 274     -40.716   9.338  34.712  1.00 64.93           H  
ATOM   4373  CA  GLU A 274     -40.636   9.756  36.814  1.00 64.93           C  
ATOM   4374  HA  GLU A 274     -40.587   9.000  37.597  1.00 64.93           H  
ATOM   4375  C   GLU A 274     -41.508  10.892  37.381  1.00 64.93           C  
ATOM   4376  CB  GLU A 274     -39.210  10.270  36.551  1.00 64.93           C  
ATOM   4377  HB2 GLU A 274     -38.901  10.889  37.393  1.00 64.93           H  
ATOM   4378  HB3 GLU A 274     -39.215  10.887  35.652  1.00 64.93           H  
ATOM   4379  O   GLU A 274     -41.332  11.285  38.534  1.00 64.93           O  
ATOM   4380  CG  GLU A 274     -38.188   9.131  36.400  1.00 64.93           C  
ATOM   4381  HG2 GLU A 274     -38.224   8.517  37.300  1.00 64.93           H  
ATOM   4382  HG3 GLU A 274     -38.473   8.501  35.557  1.00 64.93           H  
ATOM   4383  CD  GLU A 274     -36.747   9.628  36.189  1.00 64.93           C  
ATOM   4384  OE1 GLU A 274     -35.837   8.766  36.236  1.00 64.93           O  
ATOM   4385  OE2 GLU A 274     -36.545  10.849  35.990  1.00 64.93           O  
ATOM   4386  N   GLN A 275     -42.443  11.435  36.592  1.00 59.83           N  
ATOM   4387  H   GLN A 275     -42.545  11.061  35.659  1.00 59.83           H  
ATOM   4388  CA  GLN A 275     -43.376  12.482  37.032  1.00 59.83           C  
ATOM   4389  HA  GLN A 275     -42.929  13.020  37.868  1.00 59.83           H  
ATOM   4390  C   GLN A 275     -44.714  11.942  37.568  1.00 59.83           C  
ATOM   4391  CB  GLN A 275     -43.607  13.488  35.892  1.00 59.83           C  
ATOM   4392  HB2 GLN A 275     -44.444  14.137  36.151  1.00 59.83           H  
ATOM   4393  HB3 GLN A 275     -43.859  12.952  34.977  1.00 59.83           H  
ATOM   4394  O   GLN A 275     -45.510  12.735  38.076  1.00 59.83           O  
ATOM   4395  CG  GLN A 275     -42.378  14.376  35.655  1.00 59.83           C  
ATOM   4396  HG2 GLN A 275     -41.525  13.750  35.394  1.00 59.83           H  
ATOM   4397  HG3 GLN A 275     -42.137  14.904  36.577  1.00 59.83           H  
ATOM   4398  CD  GLN A 275     -42.579  15.409  34.549  1.00 59.83           C  
ATOM   4399  NE2 GLN A 275     -41.543  16.138  34.200  1.00 59.83           N  
ATOM   4400 HE21 GLN A 275     -40.637  15.921  34.589  1.00 59.83           H  
ATOM   4401 HE22 GLN A 275     -41.689  16.778  33.433  1.00 59.83           H  
ATOM   4402  OE1 GLN A 275     -43.645  15.615  33.987  1.00 59.83           O  
ATOM   4403  N   GLN A 276     -44.976  10.636  37.447  1.00 51.85           N  
ATOM   4404  H   GLN A 276     -44.223  10.028  37.157  1.00 51.85           H  
ATOM   4405  CA  GLN A 276     -46.158   9.961  38.006  1.00 51.85           C  
ATOM   4406  HA  GLN A 276     -46.923  10.697  38.255  1.00 51.85           H  
ATOM   4407  C   GLN A 276     -45.821   9.265  39.323  1.00 51.85           C  
ATOM   4408  CB  GLN A 276     -46.735   8.961  36.991  1.00 51.85           C  
ATOM   4409  HB2 GLN A 276     -47.500   8.367  37.491  1.00 51.85           H  
ATOM   4410  HB3 GLN A 276     -45.945   8.289  36.656  1.00 51.85           H  
ATOM   4411  O   GLN A 276     -46.669   9.345  40.241  1.00 51.85           O  
ATOM   4412  CG  GLN A 276     -47.368   9.664  35.784  1.00 51.85           C  
ATOM   4413  HG2 GLN A 276     -48.117  10.371  36.141  1.00 51.85           H  
ATOM   4414  HG3 GLN A 276     -46.601  10.229  35.254  1.00 51.85           H  
ATOM   4415  CD  GLN A 276     -48.042   8.712  34.794  1.00 51.85           C  
ATOM   4416  NE2 GLN A 276     -48.539   9.226  33.690  1.00 51.85           N  
ATOM   4417 HE21 GLN A 276     -48.890   8.552  33.024  1.00 51.85           H  
ATOM   4418 HE22 GLN A 276     -48.348  10.194  33.475  1.00 51.85           H  
ATOM   4419  OE1 GLN A 276     -48.174   7.510  34.964  1.00 51.85           O  
ATOM   4420  OXT GLN A 276     -44.745   8.638  39.373  1.00 51.85           O  
TER    4421      GLN A 276                                                       
ATOM   4421  N   MET B   1      18.820 -15.367 -51.003  1.00 55.56           N  
ATOM   4422  H   MET B   1      18.370 -15.972 -51.674  1.00 55.56           H  
ATOM   4423  H2  MET B   1      18.262 -14.532 -50.899  1.00 55.56           H  
ATOM   4424  H3  MET B   1      18.853 -15.827 -50.105  1.00 55.56           H  
ATOM   4425  CA  MET B   1      20.188 -15.002 -51.455  1.00 55.56           C  
ATOM   4426  HA  MET B   1      20.096 -14.468 -52.401  1.00 55.56           H  
ATOM   4427  C   MET B   1      21.072 -16.206 -51.781  1.00 55.56           C  
ATOM   4428  CB  MET B   1      20.884 -14.045 -50.478  1.00 55.56           C  
ATOM   4429  HB2 MET B   1      20.376 -14.048 -49.514  1.00 55.56           H  
ATOM   4430  HB3 MET B   1      21.917 -14.355 -50.321  1.00 55.56           H  
ATOM   4431  O   MET B   1      21.791 -16.127 -52.765  1.00 55.56           O  
ATOM   4432  CG  MET B   1      20.893 -12.625 -51.050  1.00 55.56           C  
ATOM   4433  HG2 MET B   1      19.867 -12.314 -51.243  1.00 55.56           H  
ATOM   4434  HG3 MET B   1      21.446 -12.614 -51.989  1.00 55.56           H  
ATOM   4435  SD  MET B   1      21.646 -11.434 -49.921  1.00 55.56           S  
ATOM   4436  CE  MET B   1      21.126  -9.873 -50.684  1.00 55.56           C  
ATOM   4437  HE1 MET B   1      21.504  -9.040 -50.091  1.00 55.56           H  
ATOM   4438  HE2 MET B   1      20.038  -9.818 -50.719  1.00 55.56           H  
ATOM   4439  HE3 MET B   1      21.531  -9.801 -51.693  1.00 55.56           H  
ATOM   4440  N   ILE B   2      20.998 -17.317 -51.035  1.00 47.65           N  
ATOM   4441  H   ILE B   2      20.452 -17.322 -50.185  1.00 47.65           H  
ATOM   4442  CA  ILE B   2      21.900 -18.478 -51.196  1.00 47.65           C  
ATOM   4443  HA  ILE B   2      22.924 -18.128 -51.066  1.00 47.65           H  
ATOM   4444  C   ILE B   2      21.853 -19.094 -52.613  1.00 47.65           C  
ATOM   4445  CB  ILE B   2      21.623 -19.499 -50.060  1.00 47.65           C  
ATOM   4446  HB  ILE B   2      20.571 -19.780 -50.099  1.00 47.65           H  
ATOM   4447  O   ILE B   2      22.905 -19.324 -53.192  1.00 47.65           O  
ATOM   4448  CG1 ILE B   2      21.916 -18.844 -48.683  1.00 47.65           C  
ATOM   4449 HG12 ILE B   2      22.988 -18.666 -48.589  1.00 47.65           H  
ATOM   4450 HG13 ILE B   2      21.416 -17.878 -48.609  1.00 47.65           H  
ATOM   4451  CG2 ILE B   2      22.464 -20.777 -50.226  1.00 47.65           C  
ATOM   4452 HG21 ILE B   2      22.239 -21.271 -51.172  1.00 47.65           H  
ATOM   4453 HG22 ILE B   2      22.240 -21.491 -49.433  1.00 47.65           H  
ATOM   4454 HG23 ILE B   2      23.527 -20.538 -50.198  1.00 47.65           H  
ATOM   4455  CD1 ILE B   2      21.447 -19.660 -47.473  1.00 47.65           C  
ATOM   4456 HD11 ILE B   2      21.601 -19.078 -46.564  1.00 47.65           H  
ATOM   4457 HD12 ILE B   2      20.387 -19.893 -47.568  1.00 47.65           H  
ATOM   4458 HD13 ILE B   2      22.018 -20.585 -47.386  1.00 47.65           H  
ATOM   4459  N   SER B   3      20.673 -19.229 -53.235  1.00 54.80           N  
ATOM   4460  H   SER B   3      19.831 -19.114 -52.688  1.00 54.80           H  
ATOM   4461  CA  SER B   3      20.539 -19.823 -54.583  1.00 54.80           C  
ATOM   4462  HA  SER B   3      20.979 -20.820 -54.566  1.00 54.80           H  
ATOM   4463  C   SER B   3      21.232 -19.037 -55.708  1.00 54.80           C  
ATOM   4464  CB  SER B   3      19.053 -19.967 -54.926  1.00 54.80           C  
ATOM   4465  HB2 SER B   3      18.611 -18.978 -55.049  1.00 54.80           H  
ATOM   4466  HB3 SER B   3      18.542 -20.478 -54.111  1.00 54.80           H  
ATOM   4467  O   SER B   3      21.744 -19.643 -56.644  1.00 54.80           O  
ATOM   4468  OG  SER B   3      18.849 -20.709 -56.105  1.00 54.80           O  
ATOM   4469  HG  SER B   3      19.510 -20.520 -56.775  1.00 54.80           H  
ATOM   4470  N   ARG B   4      21.283 -17.696 -55.635  1.00 55.50           N  
ATOM   4471  H   ARG B   4      20.948 -17.247 -54.795  1.00 55.50           H  
ATOM   4472  CA  ARG B   4      21.919 -16.878 -56.690  1.00 55.50           C  
ATOM   4473  HA  ARG B   4      21.655 -17.291 -57.664  1.00 55.50           H  
ATOM   4474  C   ARG B   4      23.446 -16.958 -56.648  1.00 55.50           C  
ATOM   4475  CB  ARG B   4      21.448 -15.413 -56.637  1.00 55.50           C  
ATOM   4476  HB2 ARG B   4      21.478 -15.049 -55.610  1.00 55.50           H  
ATOM   4477  HB3 ARG B   4      22.144 -14.816 -57.227  1.00 55.50           H  
ATOM   4478  O   ARG B   4      24.091 -16.831 -57.683  1.00 55.50           O  
ATOM   4479  CG  ARG B   4      20.043 -15.216 -57.231  1.00 55.50           C  
ATOM   4480  HG2 ARG B   4      20.000 -15.689 -58.212  1.00 55.50           H  
ATOM   4481  HG3 ARG B   4      19.302 -15.680 -56.581  1.00 55.50           H  
ATOM   4482  CD  ARG B   4      19.735 -13.718 -57.392  1.00 55.50           C  
ATOM   4483  HD2 ARG B   4      20.497 -13.277 -58.034  1.00 55.50           H  
ATOM   4484  HD3 ARG B   4      19.783 -13.240 -56.413  1.00 55.50           H  
ATOM   4485  NE  ARG B   4      18.405 -13.485 -57.991  1.00 55.50           N  
ATOM   4486  HE  ARG B   4      17.869 -14.303 -58.242  1.00 55.50           H  
ATOM   4487  NH1 ARG B   4      18.524 -11.190 -58.138  1.00 55.50           N  
ATOM   4488 HH11 ARG B   4      19.474 -11.211 -57.796  1.00 55.50           H  
ATOM   4489 HH12 ARG B   4      18.110 -10.314 -58.421  1.00 55.50           H  
ATOM   4490  NH2 ARG B   4      16.690 -12.244 -58.839  1.00 55.50           N  
ATOM   4491 HH21 ARG B   4      16.298 -11.352 -59.106  1.00 55.50           H  
ATOM   4492 HH22 ARG B   4      16.166 -13.083 -59.039  1.00 55.50           H  
ATOM   4493  CZ  ARG B   4      17.883 -12.313 -58.318  1.00 55.50           C  
ATOM   4494  N   VAL B   5      24.022 -17.195 -55.469  1.00 62.41           N  
ATOM   4495  H   VAL B   5      23.430 -17.339 -54.663  1.00 62.41           H  
ATOM   4496  CA  VAL B   5      25.473 -17.371 -55.311  1.00 62.41           C  
ATOM   4497  HA  VAL B   5      25.988 -16.604 -55.890  1.00 62.41           H  
ATOM   4498  C   VAL B   5      25.909 -18.721 -55.882  1.00 62.41           C  
ATOM   4499  CB  VAL B   5      25.890 -17.209 -53.836  1.00 62.41           C  
ATOM   4500  HB  VAL B   5      25.356 -17.940 -53.229  1.00 62.41           H  
ATOM   4501  O   VAL B   5      26.922 -18.792 -56.571  1.00 62.41           O  
ATOM   4502  CG1 VAL B   5      27.394 -17.419 -53.635  1.00 62.41           C  
ATOM   4503 HG11 VAL B   5      27.662 -18.451 -53.861  1.00 62.41           H  
ATOM   4504 HG12 VAL B   5      27.959 -16.750 -54.284  1.00 62.41           H  
ATOM   4505 HG13 VAL B   5      27.664 -17.222 -52.597  1.00 62.41           H  
ATOM   4506  CG2 VAL B   5      25.542 -15.803 -53.325  1.00 62.41           C  
ATOM   4507 HG21 VAL B   5      26.048 -15.050 -53.929  1.00 62.41           H  
ATOM   4508 HG22 VAL B   5      24.465 -15.636 -53.367  1.00 62.41           H  
ATOM   4509 HG23 VAL B   5      25.862 -15.698 -52.288  1.00 62.41           H  
ATOM   4510  N   THR B   6      25.125 -19.781 -55.670  1.00 60.02           N  
ATOM   4511  H   THR B   6      24.306 -19.697 -55.085  1.00 60.02           H  
ATOM   4512  CA  THR B   6      25.447 -21.123 -56.184  1.00 60.02           C  
ATOM   4513  HA  THR B   6      26.457 -21.377 -55.863  1.00 60.02           H  
ATOM   4514  C   THR B   6      25.434 -21.168 -57.711  1.00 60.02           C  
ATOM   4515  CB  THR B   6      24.471 -22.186 -55.645  1.00 60.02           C  
ATOM   4516  HB  THR B   6      23.674 -22.354 -56.370  1.00 60.02           H  
ATOM   4517  O   THR B   6      26.331 -21.745 -58.324  1.00 60.02           O  
ATOM   4518  CG2 THR B   6      25.195 -23.500 -55.367  1.00 60.02           C  
ATOM   4519 HG21 THR B   6      25.981 -23.356 -54.626  1.00 60.02           H  
ATOM   4520 HG22 THR B   6      24.481 -24.238 -55.002  1.00 60.02           H  
ATOM   4521 HG23 THR B   6      25.636 -23.874 -56.291  1.00 60.02           H  
ATOM   4522  OG1 THR B   6      23.876 -21.794 -54.430  1.00 60.02           O  
ATOM   4523  HG1 THR B   6      24.491 -21.998 -53.721  1.00 60.02           H  
ATOM   4524  N   GLU B   7      24.460 -20.510 -58.338  1.00 60.70           N  
ATOM   4525  H   GLU B   7      23.717 -20.099 -57.791  1.00 60.70           H  
ATOM   4526  CA  GLU B   7      24.320 -20.494 -59.795  1.00 60.70           C  
ATOM   4527  HA  GLU B   7      24.397 -21.518 -60.158  1.00 60.70           H  
ATOM   4528  C   GLU B   7      25.432 -19.673 -60.468  1.00 60.70           C  
ATOM   4529  CB  GLU B   7      22.913 -19.985 -60.120  1.00 60.70           C  
ATOM   4530  HB2 GLU B   7      22.879 -18.901 -60.005  1.00 60.70           H  
ATOM   4531  HB3 GLU B   7      22.222 -20.429 -59.404  1.00 60.70           H  
ATOM   4532  O   GLU B   7      26.043 -20.141 -61.434  1.00 60.70           O  
ATOM   4533  CG  GLU B   7      22.450 -20.387 -61.524  1.00 60.70           C  
ATOM   4534  HG2 GLU B   7      23.033 -19.833 -62.260  1.00 60.70           H  
ATOM   4535  HG3 GLU B   7      22.643 -21.450 -61.664  1.00 60.70           H  
ATOM   4536  CD  GLU B   7      20.952 -20.112 -61.729  1.00 60.70           C  
ATOM   4537  OE1 GLU B   7      20.404 -20.676 -62.699  1.00 60.70           O  
ATOM   4538  OE2 GLU B   7      20.382 -19.319 -60.941  1.00 60.70           O  
ATOM   4539  N   ALA B   8      25.791 -18.517 -59.892  1.00 57.81           N  
ATOM   4540  H   ALA B   8      25.255 -18.184 -59.103  1.00 57.81           H  
ATOM   4541  CA  ALA B   8      26.924 -17.711 -60.347  1.00 57.81           C  
ATOM   4542  HA  ALA B   8      26.782 -17.480 -61.402  1.00 57.81           H  
ATOM   4543  C   ALA B   8      28.261 -18.464 -60.218  1.00 57.81           C  
ATOM   4544  CB  ALA B   8      26.936 -16.395 -59.560  1.00 57.81           C  
ATOM   4545  HB1 ALA B   8      25.995 -15.866 -59.712  1.00 57.81           H  
ATOM   4546  HB2 ALA B   8      27.066 -16.595 -58.497  1.00 57.81           H  
ATOM   4547  HB3 ALA B   8      27.756 -15.768 -59.909  1.00 57.81           H  
ATOM   4548  O   ALA B   8      29.069 -18.446 -61.147  1.00 57.81           O  
ATOM   4549  N   LEU B   9      28.474 -19.188 -59.113  1.00 51.41           N  
ATOM   4550  H   LEU B   9      27.789 -19.154 -58.372  1.00 51.41           H  
ATOM   4551  CA  LEU B   9      29.675 -20.008 -58.921  1.00 51.41           C  
ATOM   4552  HA  LEU B   9      30.552 -19.400 -59.146  1.00 51.41           H  
ATOM   4553  C   LEU B   9      29.733 -21.197 -59.890  1.00 51.41           C  
ATOM   4554  CB  LEU B   9      29.749 -20.480 -57.458  1.00 51.41           C  
ATOM   4555  HB2 LEU B   9      28.784 -20.903 -57.181  1.00 51.41           H  
ATOM   4556  HB3 LEU B   9      30.491 -21.275 -57.385  1.00 51.41           H  
ATOM   4557  O   LEU B   9      30.815 -21.539 -60.368  1.00 51.41           O  
ATOM   4558  CG  LEU B   9      30.129 -19.375 -56.454  1.00 51.41           C  
ATOM   4559  HG  LEU B   9      29.473 -18.513 -56.576  1.00 51.41           H  
ATOM   4560  CD1 LEU B   9      29.973 -19.913 -55.031  1.00 51.41           C  
ATOM   4561 HD11 LEU B   9      28.945 -20.243 -54.878  1.00 51.41           H  
ATOM   4562 HD12 LEU B   9      30.199 -19.124 -54.314  1.00 51.41           H  
ATOM   4563 HD13 LEU B   9      30.649 -20.753 -54.869  1.00 51.41           H  
ATOM   4564  CD2 LEU B   9      31.577 -18.908 -56.625  1.00 51.41           C  
ATOM   4565 HD21 LEU B   9      31.705 -18.419 -57.591  1.00 51.41           H  
ATOM   4566 HD22 LEU B   9      32.259 -19.756 -56.555  1.00 51.41           H  
ATOM   4567 HD23 LEU B   9      31.823 -18.186 -55.847  1.00 51.41           H  
ATOM   4568  N   SER B  10      28.590 -21.801 -60.234  1.00 56.77           N  
ATOM   4569  H   SER B  10      27.735 -21.527 -59.770  1.00 56.77           H  
ATOM   4570  CA  SER B  10      28.557 -22.891 -61.218  1.00 56.77           C  
ATOM   4571  HA  SER B  10      29.329 -23.611 -60.946  1.00 56.77           H  
ATOM   4572  C   SER B  10      28.885 -22.399 -62.633  1.00 56.77           C  
ATOM   4573  CB  SER B  10      27.217 -23.636 -61.179  1.00 56.77           C  
ATOM   4574  HB2 SER B  10      27.371 -24.641 -61.572  1.00 56.77           H  
ATOM   4575  HB3 SER B  10      26.869 -23.723 -60.150  1.00 56.77           H  
ATOM   4576  O   SER B  10      29.637 -23.054 -63.356  1.00 56.77           O  
ATOM   4577  OG  SER B  10      26.230 -23.010 -61.972  1.00 56.77           O  
ATOM   4578  HG  SER B  10      26.073 -22.112 -61.669  1.00 56.77           H  
ATOM   4579  N   LYS B  11      28.408 -21.201 -63.002  1.00 48.63           N  
ATOM   4580  H   LYS B  11      27.789 -20.725 -62.361  1.00 48.63           H  
ATOM   4581  CA  LYS B  11      28.597 -20.629 -64.340  1.00 48.63           C  
ATOM   4582  HA  LYS B  11      28.385 -21.415 -65.065  1.00 48.63           H  
ATOM   4583  C   LYS B  11      30.042 -20.195 -64.592  1.00 48.63           C  
ATOM   4584  CB  LYS B  11      27.582 -19.493 -64.540  1.00 48.63           C  
ATOM   4585  HB2 LYS B  11      26.636 -19.790 -64.087  1.00 48.63           H  
ATOM   4586  HB3 LYS B  11      27.932 -18.589 -64.042  1.00 48.63           H  
ATOM   4587  O   LYS B  11      30.524 -20.319 -65.713  1.00 48.63           O  
ATOM   4588  CG  LYS B  11      27.324 -19.218 -66.028  1.00 48.63           C  
ATOM   4589  HG2 LYS B  11      28.227 -18.821 -66.492  1.00 48.63           H  
ATOM   4590  HG3 LYS B  11      27.054 -20.152 -66.520  1.00 48.63           H  
ATOM   4591  CD  LYS B  11      26.175 -18.216 -66.203  1.00 48.63           C  
ATOM   4592  HD2 LYS B  11      25.302 -18.581 -65.661  1.00 48.63           H  
ATOM   4593  HD3 LYS B  11      26.473 -17.252 -65.793  1.00 48.63           H  
ATOM   4594  CE  LYS B  11      25.824 -18.073 -67.688  1.00 48.63           C  
ATOM   4595  HE2 LYS B  11      26.699 -17.701 -68.221  1.00 48.63           H  
ATOM   4596  HE3 LYS B  11      25.592 -19.063 -68.083  1.00 48.63           H  
ATOM   4597  NZ  LYS B  11      24.667 -17.164 -67.893  1.00 48.63           N  
ATOM   4598  HZ1 LYS B  11      24.441 -17.099 -68.875  1.00 48.63           H  
ATOM   4599  HZ2 LYS B  11      23.855 -17.519 -67.408  1.00 48.63           H  
ATOM   4600  HZ3 LYS B  11      24.874 -16.238 -67.546  1.00 48.63           H  
ATOM   4601  N   VAL B  12      30.760 -19.775 -63.549  1.00 54.06           N  
ATOM   4602  H   VAL B  12      30.287 -19.646 -62.666  1.00 54.06           H  
ATOM   4603  CA  VAL B  12      32.205 -19.492 -63.634  1.00 54.06           C  
ATOM   4604  HA  VAL B  12      32.391 -18.881 -64.516  1.00 54.06           H  
ATOM   4605  C   VAL B  12      33.023 -20.777 -63.825  1.00 54.06           C  
ATOM   4606  CB  VAL B  12      32.665 -18.687 -62.401  1.00 54.06           C  
ATOM   4607  HB  VAL B  12      32.355 -19.209 -61.496  1.00 54.06           H  
ATOM   4608  O   VAL B  12      34.061 -20.750 -64.479  1.00 54.06           O  
ATOM   4609  CG1 VAL B  12      34.184 -18.477 -62.346  1.00 54.06           C  
ATOM   4610 HG11 VAL B  12      34.693 -19.430 -62.200  1.00 54.06           H  
ATOM   4611 HG12 VAL B  12      34.441 -17.826 -61.511  1.00 54.06           H  
ATOM   4612 HG13 VAL B  12      34.534 -18.026 -63.275  1.00 54.06           H  
ATOM   4613  CG2 VAL B  12      32.025 -17.291 -62.412  1.00 54.06           C  
ATOM   4614 HG21 VAL B  12      30.938 -17.362 -62.454  1.00 54.06           H  
ATOM   4615 HG22 VAL B  12      32.372 -16.728 -63.279  1.00 54.06           H  
ATOM   4616 HG23 VAL B  12      32.297 -16.753 -61.504  1.00 54.06           H  
ATOM   4617  N   LYS B  13      32.549 -21.925 -63.328  1.00 50.46           N  
ATOM   4618  H   LYS B  13      31.672 -21.906 -62.826  1.00 50.46           H  
ATOM   4619  CA  LYS B  13      33.283 -23.198 -63.413  1.00 50.46           C  
ATOM   4620  HA  LYS B  13      34.344 -22.972 -63.304  1.00 50.46           H  
ATOM   4621  C   LYS B  13      33.159 -23.902 -64.776  1.00 50.46           C  
ATOM   4622  CB  LYS B  13      32.853 -24.081 -62.229  1.00 50.46           C  
ATOM   4623  HB2 LYS B  13      32.698 -23.444 -61.358  1.00 50.46           H  
ATOM   4624  HB3 LYS B  13      31.909 -24.574 -62.462  1.00 50.46           H  
ATOM   4625  O   LYS B  13      33.959 -24.784 -65.066  1.00 50.46           O  
ATOM   4626  CG  LYS B  13      33.917 -25.126 -61.863  1.00 50.46           C  
ATOM   4627  HG2 LYS B  13      34.017 -25.848 -62.674  1.00 50.46           H  
ATOM   4628  HG3 LYS B  13      34.874 -24.626 -61.715  1.00 50.46           H  
ATOM   4629  CD  LYS B  13      33.538 -25.868 -60.576  1.00 50.46           C  
ATOM   4630  HD2 LYS B  13      33.416 -25.146 -59.768  1.00 50.46           H  
ATOM   4631  HD3 LYS B  13      32.596 -26.393 -60.734  1.00 50.46           H  
ATOM   4632  CE  LYS B  13      34.642 -26.868 -60.215  1.00 50.46           C  
ATOM   4633  HE2 LYS B  13      35.574 -26.321 -60.075  1.00 50.46           H  
ATOM   4634  HE3 LYS B  13      34.781 -27.545 -61.059  1.00 50.46           H  
ATOM   4635  NZ  LYS B  13      34.307 -27.640 -58.991  1.00 50.46           N  
ATOM   4636  HZ1 LYS B  13      34.187 -27.020 -58.202  1.00 50.46           H  
ATOM   4637  HZ2 LYS B  13      33.452 -28.160 -59.129  1.00 50.46           H  
ATOM   4638  HZ3 LYS B  13      35.045 -28.295 -58.778  1.00 50.46           H  
ATOM   4639  N   GLY B  14      32.181 -23.528 -65.607  1.00 44.75           N  
ATOM   4640  H   GLY B  14      31.555 -22.801 -65.290  1.00 44.75           H  
ATOM   4641  CA  GLY B  14      31.853 -24.229 -66.858  1.00 44.75           C  
ATOM   4642  HA2 GLY B  14      30.779 -24.142 -67.025  1.00 44.75           H  
ATOM   4643  HA3 GLY B  14      32.082 -25.289 -66.746  1.00 44.75           H  
ATOM   4644  C   GLY B  14      32.551 -23.741 -68.134  1.00 44.75           C  
ATOM   4645  O   GLY B  14      32.394 -24.375 -69.170  1.00 44.75           O  
ATOM   4646  N   SER B  15      33.308 -22.640 -68.104  1.00 42.70           N  
ATOM   4647  H   SER B  15      33.430 -22.159 -67.225  1.00 42.70           H  
ATOM   4648  CA  SER B  15      33.893 -22.050 -69.319  1.00 42.70           C  
ATOM   4649  HA  SER B  15      33.889 -22.786 -70.123  1.00 42.70           H  
ATOM   4650  C   SER B  15      35.351 -21.648 -69.115  1.00 42.70           C  
ATOM   4651  CB  SER B  15      33.030 -20.875 -69.799  1.00 42.70           C  
ATOM   4652  HB2 SER B  15      32.041 -21.243 -70.069  1.00 42.70           H  
ATOM   4653  HB3 SER B  15      32.929 -20.144 -68.997  1.00 42.70           H  
ATOM   4654  O   SER B  15      35.670 -20.464 -69.059  1.00 42.70           O  
ATOM   4655  OG  SER B  15      33.619 -20.251 -70.924  1.00 42.70           O  
ATOM   4656  HG  SER B  15      34.441 -19.858 -70.620  1.00 42.70           H  
ATOM   4657  N   MET B  16      36.254 -22.622 -69.039  1.00 39.15           N  
ATOM   4658  H   MET B  16      35.935 -23.579 -68.996  1.00 39.15           H  
ATOM   4659  CA  MET B  16      37.668 -22.385 -69.344  1.00 39.15           C  
ATOM   4660  HA  MET B  16      37.716 -21.627 -70.125  1.00 39.15           H  
ATOM   4661  C   MET B  16      38.275 -23.653 -69.940  1.00 39.15           C  
ATOM   4662  CB  MET B  16      38.438 -21.838 -68.123  1.00 39.15           C  
ATOM   4663  HB2 MET B  16      37.819 -21.905 -67.229  1.00 39.15           H  
ATOM   4664  HB3 MET B  16      39.349 -22.412 -67.956  1.00 39.15           H  
ATOM   4665  O   MET B  16      38.587 -24.615 -69.243  1.00 39.15           O  
ATOM   4666  CG  MET B  16      38.825 -20.371 -68.367  1.00 39.15           C  
ATOM   4667  HG2 MET B  16      37.950 -19.830 -68.726  1.00 39.15           H  
ATOM   4668  HG3 MET B  16      39.582 -20.333 -69.150  1.00 39.15           H  
ATOM   4669  SD  MET B  16      39.442 -19.476 -66.919  1.00 39.15           S  
ATOM   4670  CE  MET B  16      39.347 -17.788 -67.574  1.00 39.15           C  
ATOM   4671  HE1 MET B  16      39.693 -17.085 -66.817  1.00 39.15           H  
ATOM   4672  HE2 MET B  16      39.973 -17.703 -68.462  1.00 39.15           H  
ATOM   4673  HE3 MET B  16      38.314 -17.556 -67.835  1.00 39.15           H  
ATOM   4674  N   GLY B  17      38.363 -23.644 -71.269  1.00 37.57           N  
ATOM   4675  H   GLY B  17      38.067 -22.810 -71.757  1.00 37.57           H  
ATOM   4676  CA  GLY B  17      39.057 -24.647 -72.056  1.00 37.57           C  
ATOM   4677  HA2 GLY B  17      38.871 -24.480 -73.117  1.00 37.57           H  
ATOM   4678  HA3 GLY B  17      38.671 -25.631 -71.791  1.00 37.57           H  
ATOM   4679  C   GLY B  17      40.569 -24.617 -71.825  1.00 37.57           C  
ATOM   4680  O   GLY B  17      41.166 -23.570 -71.583  1.00 37.57           O  
ATOM   4681  N   SER B  18      41.138 -25.818 -71.893  1.00 35.48           N  
ATOM   4682  H   SER B  18      40.481 -26.579 -71.985  1.00 35.48           H  
ATOM   4683  CA  SER B  18      42.500 -26.172 -72.306  1.00 35.48           C  
ATOM   4684  HA  SER B  18      42.925 -26.831 -71.548  1.00 35.48           H  
ATOM   4685  C   SER B  18      43.494 -25.022 -72.527  1.00 35.48           C  
ATOM   4686  CB  SER B  18      42.374 -26.984 -73.609  1.00 35.48           C  
ATOM   4687  HB2 SER B  18      41.810 -27.896 -73.415  1.00 35.48           H  
ATOM   4688  HB3 SER B  18      43.365 -27.261 -73.967  1.00 35.48           H  
ATOM   4689  O   SER B  18      43.608 -24.537 -73.644  1.00 35.48           O  
ATOM   4690  OG  SER B  18      41.703 -26.231 -74.605  1.00 35.48           O  
ATOM   4691  HG  SER B  18      42.238 -25.449 -74.755  1.00 35.48           H  
ATOM   4692  N   HIS B  19      44.280 -24.671 -71.506  1.00 35.90           N  
ATOM   4693  H   HIS B  19      43.990 -24.957 -70.582  1.00 35.90           H  
ATOM   4694  CA  HIS B  19      45.684 -24.257 -71.641  1.00 35.90           C  
ATOM   4695  HA  HIS B  19      46.166 -24.922 -72.357  1.00 35.90           H  
ATOM   4696  C   HIS B  19      46.390 -24.440 -70.287  1.00 35.90           C  
ATOM   4697  CB  HIS B  19      45.840 -22.813 -72.161  1.00 35.90           C  
ATOM   4698  HB2 HIS B  19      45.041 -22.192 -71.757  1.00 35.90           H  
ATOM   4699  HB3 HIS B  19      46.787 -22.410 -71.800  1.00 35.90           H  
ATOM   4700  O   HIS B  19      45.933 -23.945 -69.259  1.00 35.90           O  
ATOM   4701  CG  HIS B  19      45.858 -22.709 -73.671  1.00 35.90           C  
ATOM   4702  CD2 HIS B  19      44.878 -22.173 -74.467  1.00 35.90           C  
ATOM   4703  HD2 HIS B  19      43.949 -21.742 -74.122  1.00 35.90           H  
ATOM   4704  ND1 HIS B  19      46.827 -23.206 -74.518  1.00 35.90           N  
ATOM   4705  HD1 HIS B  19      47.666 -23.701 -74.252  1.00 35.90           H  
ATOM   4706  CE1 HIS B  19      46.428 -22.991 -75.784  1.00 35.90           C  
ATOM   4707  HE1 HIS B  19      46.970 -23.292 -76.668  1.00 35.90           H  
ATOM   4708  NE2 HIS B  19      45.251 -22.351 -75.802  1.00 35.90           N  
ATOM   4709  N   GLU B  20      47.503 -25.173 -70.298  1.00 42.18           N  
ATOM   4710  H   GLU B  20      47.805 -25.559 -71.181  1.00 42.18           H  
ATOM   4711  CA  GLU B  20      48.346 -25.523 -69.152  1.00 42.18           C  
ATOM   4712  HA  GLU B  20      47.761 -26.103 -68.437  1.00 42.18           H  
ATOM   4713  C   GLU B  20      48.934 -24.310 -68.409  1.00 42.18           C  
ATOM   4714  CB  GLU B  20      49.506 -26.399 -69.636  1.00 42.18           C  
ATOM   4715  HB2 GLU B  20      50.065 -25.865 -70.404  1.00 42.18           H  
ATOM   4716  HB3 GLU B  20      50.162 -26.562 -68.781  1.00 42.18           H  
ATOM   4717  O   GLU B  20      50.093 -23.930 -68.578  1.00 42.18           O  
ATOM   4718  CG  GLU B  20      49.109 -27.774 -70.175  1.00 42.18           C  
ATOM   4719  HG2 GLU B  20      48.368 -28.211 -69.506  1.00 42.18           H  
ATOM   4720  HG3 GLU B  20      48.661 -27.662 -71.162  1.00 42.18           H  
ATOM   4721  CD  GLU B  20      50.349 -28.678 -70.244  1.00 42.18           C  
ATOM   4722  OE1 GLU B  20      50.182 -29.888 -69.989  1.00 42.18           O  
ATOM   4723  OE2 GLU B  20      51.446 -28.140 -70.520  1.00 42.18           O  
ATOM   4724  N   ARG B  21      48.158 -23.710 -67.507  1.00 43.71           N  
ATOM   4725  H   ARG B  21      47.178 -23.957 -67.491  1.00 43.71           H  
ATOM   4726  CA  ARG B  21      48.699 -22.867 -66.438  1.00 43.71           C  
ATOM   4727  HA  ARG B  21      49.778 -22.774 -66.561  1.00 43.71           H  
ATOM   4728  C   ARG B  21      48.469 -23.581 -65.122  1.00 43.71           C  
ATOM   4729  CB  ARG B  21      48.122 -21.448 -66.491  1.00 43.71           C  
ATOM   4730  HB2 ARG B  21      48.451 -20.907 -65.604  1.00 43.71           H  
ATOM   4731  HB3 ARG B  21      47.033 -21.486 -66.497  1.00 43.71           H  
ATOM   4732  O   ARG B  21      47.335 -23.704 -64.671  1.00 43.71           O  
ATOM   4733  CG  ARG B  21      48.632 -20.718 -67.744  1.00 43.71           C  
ATOM   4734  HG2 ARG B  21      48.190 -21.171 -68.632  1.00 43.71           H  
ATOM   4735  HG3 ARG B  21      49.716 -20.812 -67.805  1.00 43.71           H  
ATOM   4736  CD  ARG B  21      48.268 -19.232 -67.696  1.00 43.71           C  
ATOM   4737  HD2 ARG B  21      48.729 -18.788 -66.814  1.00 43.71           H  
ATOM   4738  HD3 ARG B  21      47.185 -19.143 -67.615  1.00 43.71           H  
ATOM   4739  NE  ARG B  21      48.732 -18.530 -68.907  1.00 43.71           N  
ATOM   4740  HE  ARG B  21      49.148 -19.103 -69.627  1.00 43.71           H  
ATOM   4741  NH1 ARG B  21      48.096 -16.413 -68.289  1.00 43.71           N  
ATOM   4742 HH11 ARG B  21      47.755 -16.784 -67.414  1.00 43.71           H  
ATOM   4743 HH12 ARG B  21      48.013 -15.428 -68.498  1.00 43.71           H  
ATOM   4744  NH2 ARG B  21      49.040 -16.742 -70.284  1.00 43.71           N  
ATOM   4745 HH21 ARG B  21      49.443 -17.349 -70.983  1.00 43.71           H  
ATOM   4746 HH22 ARG B  21      48.950 -15.755 -70.477  1.00 43.71           H  
ATOM   4747  CZ  ARG B  21      48.622 -17.236 -69.153  1.00 43.71           C  
ATOM   4748  N   HIS B  22      49.569 -24.078 -64.559  1.00 46.96           N  
ATOM   4749  H   HIS B  22      50.421 -24.020 -65.098  1.00 46.96           H  
ATOM   4750  CA  HIS B  22      49.687 -24.624 -63.213  1.00 46.96           C  
ATOM   4751  HA  HIS B  22      49.517 -25.700 -63.242  1.00 46.96           H  
ATOM   4752  C   HIS B  22      48.667 -23.976 -62.273  1.00 46.96           C  
ATOM   4753  CB  HIS B  22      51.115 -24.351 -62.715  1.00 46.96           C  
ATOM   4754  HB2 HIS B  22      51.154 -24.550 -61.644  1.00 46.96           H  
ATOM   4755  HB3 HIS B  22      51.365 -23.301 -62.861  1.00 46.96           H  
ATOM   4756  O   HIS B  22      48.635 -22.751 -62.140  1.00 46.96           O  
ATOM   4757  CG  HIS B  22      52.159 -25.211 -63.385  1.00 46.96           C  
ATOM   4758  CD2 HIS B  22      52.773 -26.296 -62.820  1.00 46.96           C  
ATOM   4759  HD2 HIS B  22      52.607 -26.677 -61.823  1.00 46.96           H  
ATOM   4760  ND1 HIS B  22      52.662 -25.087 -64.667  1.00 46.96           N  
ATOM   4761  HD1 HIS B  22      52.452 -24.378 -65.354  1.00 46.96           H  
ATOM   4762  CE1 HIS B  22      53.540 -26.086 -64.866  1.00 46.96           C  
ATOM   4763  HE1 HIS B  22      54.089 -26.263 -65.778  1.00 46.96           H  
ATOM   4764  NE2 HIS B  22      53.645 -26.838 -63.762  1.00 46.96           N  
ATOM   4765  N   ALA B  23      47.821 -24.800 -61.653  1.00 56.87           N  
ATOM   4766  H   ALA B  23      47.877 -25.787 -61.860  1.00 56.87           H  
ATOM   4767  CA  ALA B  23      46.820 -24.377 -60.687  1.00 56.87           C  
ATOM   4768  HA  ALA B  23      46.236 -23.568 -61.126  1.00 56.87           H  
ATOM   4769  C   ALA B  23      47.507 -23.837 -59.419  1.00 56.87           C  
ATOM   4770  CB  ALA B  23      45.876 -25.559 -60.421  1.00 56.87           C  
ATOM   4771  HB1 ALA B  23      46.432 -26.399 -60.004  1.00 56.87           H  
ATOM   4772  HB2 ALA B  23      45.400 -25.870 -61.351  1.00 56.87           H  
ATOM   4773  HB3 ALA B  23      45.104 -25.259 -59.712  1.00 56.87           H  
ATOM   4774  O   ALA B  23      47.553 -24.494 -58.381  1.00 56.87           O  
ATOM   4775  N   LEU B  24      48.033 -22.613 -59.509  1.00 58.51           N  
ATOM   4776  H   LEU B  24      48.074 -22.208 -60.433  1.00 58.51           H  
ATOM   4777  CA  LEU B  24      48.619 -21.854 -58.408  1.00 58.51           C  
ATOM   4778  HA  LEU B  24      49.550 -22.340 -58.114  1.00 58.51           H  
ATOM   4779  C   LEU B  24      47.729 -21.848 -57.147  1.00 58.51           C  
ATOM   4780  CB  LEU B  24      48.934 -20.420 -58.888  1.00 58.51           C  
ATOM   4781  HB2 LEU B  24      49.179 -19.807 -58.021  1.00 58.51           H  
ATOM   4782  HB3 LEU B  24      48.038 -19.998 -59.342  1.00 58.51           H  
ATOM   4783  O   LEU B  24      48.291 -21.987 -56.064  1.00 58.51           O  
ATOM   4784  CG  LEU B  24      50.099 -20.313 -59.895  1.00 58.51           C  
ATOM   4785  HG  LEU B  24      49.959 -21.034 -60.700  1.00 58.51           H  
ATOM   4786  CD1 LEU B  24      50.130 -18.914 -60.513  1.00 58.51           C  
ATOM   4787 HD11 LEU B  24      49.194 -18.723 -61.038  1.00 58.51           H  
ATOM   4788 HD12 LEU B  24      50.951 -18.847 -61.228  1.00 58.51           H  
ATOM   4789 HD13 LEU B  24      50.270 -18.164 -59.735  1.00 58.51           H  
ATOM   4790  CD2 LEU B  24      51.453 -20.571 -59.232  1.00 58.51           C  
ATOM   4791 HD21 LEU B  24      52.251 -20.451 -59.965  1.00 58.51           H  
ATOM   4792 HD22 LEU B  24      51.613 -19.872 -58.412  1.00 58.51           H  
ATOM   4793 HD23 LEU B  24      51.498 -21.591 -58.849  1.00 58.51           H  
ATOM   4794  N   PRO B  25      46.377 -21.792 -57.220  1.00 58.12           N  
ATOM   4795  CA  PRO B  25      45.551 -21.814 -56.012  1.00 58.12           C  
ATOM   4796  HA  PRO B  25      45.834 -20.971 -55.381  1.00 58.12           H  
ATOM   4797  C   PRO B  25      45.690 -23.105 -55.192  1.00 58.12           C  
ATOM   4798  CB  PRO B  25      44.105 -21.622 -56.486  1.00 58.12           C  
ATOM   4799  HB2 PRO B  25      43.538 -20.996 -55.797  1.00 58.12           H  
ATOM   4800  HB3 PRO B  25      43.614 -22.588 -56.604  1.00 58.12           H  
ATOM   4801  O   PRO B  25      45.700 -23.049 -53.965  1.00 58.12           O  
ATOM   4802  CG  PRO B  25      44.242 -20.966 -57.857  1.00 58.12           C  
ATOM   4803  HG2 PRO B  25      43.393 -21.190 -58.503  1.00 58.12           H  
ATOM   4804  HG3 PRO B  25      44.363 -19.890 -57.738  1.00 58.12           H  
ATOM   4805  CD  PRO B  25      45.534 -21.568 -58.389  1.00 58.12           C  
ATOM   4806  HD2 PRO B  25      45.304 -22.520 -58.866  1.00 58.12           H  
ATOM   4807  HD3 PRO B  25      45.992 -20.883 -59.103  1.00 58.12           H  
ATOM   4808  N   GLY B  26      45.814 -24.262 -55.855  1.00 60.48           N  
ATOM   4809  H   GLY B  26      45.921 -24.236 -56.858  1.00 60.48           H  
ATOM   4810  CA  GLY B  26      45.892 -25.564 -55.185  1.00 60.48           C  
ATOM   4811  HA2 GLY B  26      45.118 -25.634 -54.420  1.00 60.48           H  
ATOM   4812  HA3 GLY B  26      45.732 -26.355 -55.917  1.00 60.48           H  
ATOM   4813  C   GLY B  26      47.247 -25.801 -54.521  1.00 60.48           C  
ATOM   4814  O   GLY B  26      47.301 -26.245 -53.380  1.00 60.48           O  
ATOM   4815  N   VAL B  27      48.336 -25.429 -55.201  1.00 61.89           N  
ATOM   4816  H   VAL B  27      48.217 -25.057 -56.133  1.00 61.89           H  
ATOM   4817  CA  VAL B  27      49.702 -25.591 -54.673  1.00 61.89           C  
ATOM   4818  HA  VAL B  27      49.800 -26.599 -54.272  1.00 61.89           H  
ATOM   4819  C   VAL B  27      49.968 -24.629 -53.515  1.00 61.89           C  
ATOM   4820  CB  VAL B  27      50.755 -25.419 -55.786  1.00 61.89           C  
ATOM   4821  HB  VAL B  27      50.702 -24.402 -56.174  1.00 61.89           H  
ATOM   4822  O   VAL B  27      50.562 -25.028 -52.519  1.00 61.89           O  
ATOM   4823  CG1 VAL B  27      52.176 -25.675 -55.269  1.00 61.89           C  
ATOM   4824 HG11 VAL B  27      52.445 -24.939 -54.511  1.00 61.89           H  
ATOM   4825 HG12 VAL B  27      52.892 -25.595 -56.087  1.00 61.89           H  
ATOM   4826 HG13 VAL B  27      52.241 -26.671 -54.831  1.00 61.89           H  
ATOM   4827  CG2 VAL B  27      50.500 -26.393 -56.946  1.00 61.89           C  
ATOM   4828 HG21 VAL B  27      50.497 -27.418 -56.576  1.00 61.89           H  
ATOM   4829 HG22 VAL B  27      49.544 -26.180 -57.424  1.00 61.89           H  
ATOM   4830 HG23 VAL B  27      51.285 -26.288 -57.696  1.00 61.89           H  
ATOM   4831  N   ILE B  28      49.471 -23.387 -53.597  1.00 63.34           N  
ATOM   4832  H   ILE B  28      48.999 -23.100 -54.442  1.00 63.34           H  
ATOM   4833  CA  ILE B  28      49.546 -22.441 -52.475  1.00 63.34           C  
ATOM   4834  HA  ILE B  28      50.583 -22.376 -52.144  1.00 63.34           H  
ATOM   4835  C   ILE B  28      48.737 -22.974 -51.285  1.00 63.34           C  
ATOM   4836  CB  ILE B  28      49.089 -21.029 -52.913  1.00 63.34           C  
ATOM   4837  HB  ILE B  28      48.091 -21.111 -53.344  1.00 63.34           H  
ATOM   4838  O   ILE B  28      49.202 -22.875 -50.155  1.00 63.34           O  
ATOM   4839  CG1 ILE B  28      50.052 -20.447 -53.978  1.00 63.34           C  
ATOM   4840 HG12 ILE B  28      50.291 -21.205 -54.723  1.00 63.34           H  
ATOM   4841 HG13 ILE B  28      50.990 -20.163 -53.502  1.00 63.34           H  
ATOM   4842  CG2 ILE B  28      49.024 -20.066 -51.710  1.00 63.34           C  
ATOM   4843 HG21 ILE B  28      48.282 -20.407 -50.988  1.00 63.34           H  
ATOM   4844 HG22 ILE B  28      49.996 -20.017 -51.218  1.00 63.34           H  
ATOM   4845 HG23 ILE B  28      48.731 -19.066 -52.030  1.00 63.34           H  
ATOM   4846  CD1 ILE B  28      49.482 -19.232 -54.725  1.00 63.34           C  
ATOM   4847 HD11 ILE B  28      49.400 -18.375 -54.056  1.00 63.34           H  
ATOM   4848 HD12 ILE B  28      50.151 -18.969 -55.543  1.00 63.34           H  
ATOM   4849 HD13 ILE B  28      48.499 -19.467 -55.133  1.00 63.34           H  
ATOM   4850  N   GLY B  29      47.564 -23.577 -51.524  1.00 59.52           N  
ATOM   4851  H   GLY B  29      47.229 -23.625 -52.475  1.00 59.52           H  
ATOM   4852  CA  GLY B  29      46.742 -24.191 -50.477  1.00 59.52           C  
ATOM   4853  HA2 GLY B  29      45.834 -24.586 -50.932  1.00 59.52           H  
ATOM   4854  HA3 GLY B  29      46.468 -23.435 -49.741  1.00 59.52           H  
ATOM   4855  C   GLY B  29      47.444 -25.343 -49.749  1.00 59.52           C  
ATOM   4856  O   GLY B  29      47.489 -25.350 -48.517  1.00 59.52           O  
ATOM   4857  N   ASP B  30      48.037 -26.277 -50.497  1.00 62.37           N  
ATOM   4858  H   ASP B  30      47.931 -26.237 -51.501  1.00 62.37           H  
ATOM   4859  CA  ASP B  30      48.760 -27.422 -49.929  1.00 62.37           C  
ATOM   4860  HA  ASP B  30      48.126 -27.885 -49.173  1.00 62.37           H  
ATOM   4861  C   ASP B  30      50.045 -27.003 -49.194  1.00 62.37           C  
ATOM   4862  CB  ASP B  30      49.069 -28.457 -51.035  1.00 62.37           C  
ATOM   4863  HB2 ASP B  30      48.997 -27.988 -52.017  1.00 62.37           H  
ATOM   4864  HB3 ASP B  30      50.101 -28.789 -50.921  1.00 62.37           H  
ATOM   4865  O   ASP B  30      50.343 -27.544 -48.125  1.00 62.37           O  
ATOM   4866  CG  ASP B  30      48.182 -29.711 -51.006  1.00 62.37           C  
ATOM   4867  OD1 ASP B  30      47.195 -29.748 -50.236  1.00 62.37           O  
ATOM   4868  OD2 ASP B  30      48.543 -30.669 -51.726  1.00 62.37           O  
ATOM   4869  N   ASP B  31      50.786 -26.013 -49.708  1.00 60.09           N  
ATOM   4870  H   ASP B  31      50.527 -25.625 -50.604  1.00 60.09           H  
ATOM   4871  CA  ASP B  31      51.998 -25.497 -49.053  1.00 60.09           C  
ATOM   4872  HA  ASP B  31      52.636 -26.345 -48.804  1.00 60.09           H  
ATOM   4873  C   ASP B  31      51.668 -24.768 -47.737  1.00 60.09           C  
ATOM   4874  CB  ASP B  31      52.772 -24.599 -50.033  1.00 60.09           C  
ATOM   4875  HB2 ASP B  31      52.847 -25.105 -50.995  1.00 60.09           H  
ATOM   4876  HB3 ASP B  31      52.229 -23.665 -50.179  1.00 60.09           H  
ATOM   4877  O   ASP B  31      52.325 -24.968 -46.706  1.00 60.09           O  
ATOM   4878  CG  ASP B  31      54.194 -24.319 -49.538  1.00 60.09           C  
ATOM   4879  OD1 ASP B  31      54.892 -25.308 -49.213  1.00 60.09           O  
ATOM   4880  OD2 ASP B  31      54.576 -23.128 -49.478  1.00 60.09           O  
ATOM   4881  N   LEU B  32      50.562 -24.012 -47.719  1.00 61.19           N  
ATOM   4882  H   LEU B  32      50.059 -23.884 -48.586  1.00 61.19           H  
ATOM   4883  CA  LEU B  32      50.065 -23.355 -46.509  1.00 61.19           C  
ATOM   4884  HA  LEU B  32      50.895 -22.784 -46.092  1.00 61.19           H  
ATOM   4885  C   LEU B  32      49.611 -24.371 -45.449  1.00 61.19           C  
ATOM   4886  CB  LEU B  32      48.909 -22.400 -46.864  1.00 61.19           C  
ATOM   4887  HB2 LEU B  32      48.920 -22.170 -47.930  1.00 61.19           H  
ATOM   4888  HB3 LEU B  32      47.962 -22.903 -46.672  1.00 61.19           H  
ATOM   4889  O   LEU B  32      49.839 -24.163 -44.258  1.00 61.19           O  
ATOM   4890  CG  LEU B  32      48.979 -21.068 -46.097  1.00 61.19           C  
ATOM   4891  HG  LEU B  32      49.667 -21.152 -45.256  1.00 61.19           H  
ATOM   4892  CD1 LEU B  32      49.459 -19.942 -47.018  1.00 61.19           C  
ATOM   4893 HD11 LEU B  32      49.545 -19.012 -46.455  1.00 61.19           H  
ATOM   4894 HD12 LEU B  32      48.754 -19.804 -47.838  1.00 61.19           H  
ATOM   4895 HD13 LEU B  32      50.432 -20.204 -47.431  1.00 61.19           H  
ATOM   4896  CD2 LEU B  32      47.611 -20.690 -45.538  1.00 61.19           C  
ATOM   4897 HD21 LEU B  32      47.679 -19.748 -44.995  1.00 61.19           H  
ATOM   4898 HD22 LEU B  32      46.890 -20.593 -46.350  1.00 61.19           H  
ATOM   4899 HD23 LEU B  32      47.281 -21.472 -44.854  1.00 61.19           H  
ATOM   4900  N   LEU B  33      49.000 -25.486 -45.859  1.00 62.37           N  
ATOM   4901  H   LEU B  33      48.807 -25.583 -46.846  1.00 62.37           H  
ATOM   4902  CA  LEU B  33      48.557 -26.549 -44.949  1.00 62.37           C  
ATOM   4903  HA  LEU B  33      48.114 -26.089 -44.066  1.00 62.37           H  
ATOM   4904  C   LEU B  33      49.716 -27.424 -44.444  1.00 62.37           C  
ATOM   4905  CB  LEU B  33      47.485 -27.394 -45.660  1.00 62.37           C  
ATOM   4906  HB2 LEU B  33      47.411 -28.372 -45.182  1.00 62.37           H  
ATOM   4907  HB3 LEU B  33      47.800 -27.562 -46.689  1.00 62.37           H  
ATOM   4908  O   LEU B  33      49.670 -27.891 -43.300  1.00 62.37           O  
ATOM   4909  CG  LEU B  33      46.092 -26.737 -45.647  1.00 62.37           C  
ATOM   4910  HG  LEU B  33      46.185 -25.666 -45.826  1.00 62.37           H  
ATOM   4911  CD1 LEU B  33      45.210 -27.332 -46.742  1.00 62.37           C  
ATOM   4912 HD11 LEU B  33      44.232 -26.850 -46.738  1.00 62.37           H  
ATOM   4913 HD12 LEU B  33      45.091 -28.405 -46.594  1.00 62.37           H  
ATOM   4914 HD13 LEU B  33      45.673 -27.165 -47.714  1.00 62.37           H  
ATOM   4915  CD2 LEU B  33      45.387 -26.962 -44.303  1.00 62.37           C  
ATOM   4916 HD21 LEU B  33      45.255 -28.029 -44.123  1.00 62.37           H  
ATOM   4917 HD22 LEU B  33      45.973 -26.524 -43.496  1.00 62.37           H  
ATOM   4918 HD23 LEU B  33      44.410 -26.480 -44.323  1.00 62.37           H  
ATOM   4919  N   ARG B  34      50.761 -27.648 -45.253  1.00 62.15           N  
ATOM   4920  H   ARG B  34      50.707 -27.297 -46.198  1.00 62.15           H  
ATOM   4921  CA  ARG B  34      51.918 -28.477 -44.867  1.00 62.15           C  
ATOM   4922  HA  ARG B  34      51.556 -29.314 -44.270  1.00 62.15           H  
ATOM   4923  C   ARG B  34      52.902 -27.755 -43.952  1.00 62.15           C  
ATOM   4924  CB  ARG B  34      52.622 -29.050 -46.109  1.00 62.15           C  
ATOM   4925  HB2 ARG B  34      53.657 -29.276 -45.855  1.00 62.15           H  
ATOM   4926  HB3 ARG B  34      52.626 -28.315 -46.914  1.00 62.15           H  
ATOM   4927  O   ARG B  34      53.268 -28.327 -42.927  1.00 62.15           O  
ATOM   4928  CG  ARG B  34      51.951 -30.352 -46.569  1.00 62.15           C  
ATOM   4929  HG2 ARG B  34      51.967 -31.070 -45.749  1.00 62.15           H  
ATOM   4930  HG3 ARG B  34      50.916 -30.151 -46.848  1.00 62.15           H  
ATOM   4931  CD  ARG B  34      52.692 -30.948 -47.769  1.00 62.15           C  
ATOM   4932  HD2 ARG B  34      52.563 -30.281 -48.621  1.00 62.15           H  
ATOM   4933  HD3 ARG B  34      53.753 -31.007 -47.527  1.00 62.15           H  
ATOM   4934  NE  ARG B  34      52.184 -32.294 -48.107  1.00 62.15           N  
ATOM   4935  HE  ARG B  34      51.256 -32.519 -47.778  1.00 62.15           H  
ATOM   4936  NH1 ARG B  34      53.887 -32.900 -49.521  1.00 62.15           N  
ATOM   4937 HH11 ARG B  34      54.291 -33.553 -50.176  1.00 62.15           H
[truncated: 313,076 more chars]
