# Supplementary material for: Conformational changes in the essential E. coli septal cell wall synthesis complex suggest an activation mechanism
Source: Nat Commun. 2023 Jul 31;14:4585. doi: 10.1038/s41467-023-39921-4 (PMC10390529; doi:10.1038/s41467-023-39921-4)
Supplement: Supplementary file 5 — Supplementary Data 2 [file 41467_2023_39921_MOESM5_ESM.zip › Supplementary Data 2/predicted-structures/Escherichia-coli/FtsQLBWI.pdb]

ATOM      1  N   MET A   1     -21.040  54.190  -2.122  1.00 32.35           N  
ATOM      2  H   MET A   1     -20.251  53.561  -2.082  1.00 32.35           H  
ATOM      3  H2  MET A   1     -21.870  53.626  -2.234  1.00 32.35           H  
ATOM      4  H3  MET A   1     -21.093  54.730  -1.270  1.00 32.35           H  
ATOM      5  CA  MET A   1     -20.865  55.069  -3.302  1.00 32.35           C  
ATOM      6  HA  MET A   1     -21.762  55.664  -3.474  1.00 32.35           H  
ATOM      7  C   MET A   1     -20.662  54.155  -4.500  1.00 32.35           C  
ATOM      8  CB  MET A   1     -19.657  55.999  -3.126  1.00 32.35           C  
ATOM      9  HB2 MET A   1     -19.407  56.435  -4.093  1.00 32.35           H  
ATOM     10  HB3 MET A   1     -18.795  55.432  -2.776  1.00 32.35           H  
ATOM     11  O   MET A   1     -20.037  53.130  -4.304  1.00 32.35           O  
ATOM     12  CG  MET A   1     -19.953  57.147  -2.157  1.00 32.35           C  
ATOM     13  HG2 MET A   1     -20.835  57.678  -2.516  1.00 32.35           H  
ATOM     14  HG3 MET A   1     -20.162  56.756  -1.161  1.00 32.35           H  
ATOM     15  SD  MET A   1     -18.591  58.330  -2.045  1.00 32.35           S  
ATOM     16  CE  MET A   1     -19.467  59.811  -1.475  1.00 32.35           C  
ATOM     17  HE1 MET A   1     -19.942  59.616  -0.514  1.00 32.35           H  
ATOM     18  HE2 MET A   1     -20.223  60.099  -2.207  1.00 32.35           H  
ATOM     19  HE3 MET A   1     -18.755  60.629  -1.362  1.00 32.35           H  
ATOM     20  N   SER A   2     -21.198  54.398  -5.688  1.00 32.25           N  
ATOM     21  H   SER A   2     -21.049  53.667  -6.369  1.00 32.25           H  
ATOM     22  CA  SER A   2     -21.664  55.645  -6.295  1.00 32.25           C  
ATOM     23  HA  SER A   2     -21.991  56.361  -5.541  1.00 32.25           H  
ATOM     24  C   SER A   2     -22.798  55.376  -7.280  1.00 32.25           C  
ATOM     25  CB  SER A   2     -20.511  56.247  -7.119  1.00 32.25           C  
ATOM     26  HB2 SER A   2     -19.706  56.549  -6.450  1.00 32.25           H  
ATOM     27  HB3 SER A   2     -20.850  57.129  -7.663  1.00 32.25           H  
ATOM     28  O   SER A   2     -22.812  54.316  -7.887  1.00 32.25           O  
ATOM     29  OG  SER A   2     -20.007  55.294  -8.032  1.00 32.25           O  
ATOM     30  HG  SER A   2     -20.675  55.047  -8.676  1.00 32.25           H  
ATOM     31  N   GLN A   3     -23.629  56.412  -7.437  1.00 29.51           N  
ATOM     32  H   GLN A   3     -23.559  57.129  -6.729  1.00 29.51           H  
ATOM     33  CA  GLN A   3     -24.228  56.906  -8.681  1.00 29.51           C  
ATOM     34  HA  GLN A   3     -24.962  57.653  -8.381  1.00 29.51           H  
ATOM     35  C   GLN A   3     -24.957  55.907  -9.577  1.00 29.51           C  
ATOM     36  CB  GLN A   3     -23.143  57.602  -9.520  1.00 29.51           C  
ATOM     37  HB2 GLN A   3     -22.305  56.915  -9.642  1.00 29.51           H  
ATOM     38  HB3 GLN A   3     -23.538  57.802 -10.517  1.00 29.51           H  
ATOM     39  O   GLN A   3     -24.443  54.880  -9.972  1.00 29.51           O  
ATOM     40  CG  GLN A   3     -22.644  58.937  -8.943  1.00 29.51           C  
ATOM     41  HG2 GLN A   3     -23.453  59.667  -8.982  1.00 29.51           H  
ATOM     42  HG3 GLN A   3     -22.344  58.813  -7.903  1.00 29.51           H  
ATOM     43  CD  GLN A   3     -21.452  59.488  -9.724  1.00 29.51           C  
ATOM     44  NE2 GLN A   3     -21.028  60.705  -9.467  1.00 29.51           N  
ATOM     45 HE21 GLN A   3     -21.513  61.325  -8.835  1.00 29.51           H  
ATOM     46 HE22 GLN A   3     -20.259  61.010 -10.046  1.00 29.51           H  
ATOM     47  OE1 GLN A   3     -20.857  58.835 -10.557  1.00 29.51           O  
ATOM     48  N   ALA A   4     -26.105  56.214 -10.125  1.00 32.96           N  
ATOM     49  H   ALA A   4     -26.368  55.527 -10.816  1.00 32.96           H  
ATOM     50  CA  ALA A   4     -27.031  57.327 -10.074  1.00 32.96           C  
ATOM     51  HA  ALA A   4     -27.510  57.405  -9.098  1.00 32.96           H  
ATOM     52  C   ALA A   4     -28.050  56.926 -11.142  1.00 32.96           C  
ATOM     53  CB  ALA A   4     -26.391  58.662 -10.514  1.00 32.96           C  
ATOM     54  HB1 ALA A   4     -25.862  58.528 -11.458  1.00 32.96           H  
ATOM     55  HB2 ALA A   4     -25.701  59.047  -9.762  1.00 32.96           H  
ATOM     56  HB3 ALA A   4     -27.166  59.414 -10.661  1.00 32.96           H  
ATOM     57  O   ALA A   4     -27.731  56.149 -12.039  1.00 32.96           O  
ATOM     58  N   ALA A   5     -29.200  57.577 -11.095  1.00 32.08           N  
ATOM     59  H   ALA A   5     -29.361  58.198 -10.315  1.00 32.08           H  
ATOM     60  CA  ALA A   5     -30.051  57.747 -12.256  1.00 32.08           C  
ATOM     61  HA  ALA A   5     -30.832  58.447 -11.958  1.00 32.08           H  
ATOM     62  C   ALA A   5     -30.762  56.473 -12.728  1.00 32.08           C  
ATOM     63  CB  ALA A   5     -29.255  58.467 -13.360  1.00 32.08           C  
ATOM     64  HB1 ALA A   5     -28.702  59.309 -12.944  1.00 32.08           H  
ATOM     65  HB2 ALA A   5     -29.940  58.852 -14.115  1.00 32.08           H  
ATOM     66  HB3 ALA A   5     -28.559  57.780 -13.841  1.00 32.08           H  
ATOM     67  O   ALA A   5     -30.199  55.545 -13.293  1.00 32.08           O  
ATOM     68  N   LEU A   6     -32.074  56.496 -12.585  1.00 31.96           N  
ATOM     69  H   LEU A   6     -32.400  56.838 -11.692  1.00 31.96           H  
ATOM     70  CA  LEU A   6     -32.971  56.873 -13.677  1.00 31.96           C  
ATOM     71  HA  LEU A   6     -32.873  57.939 -13.879  1.00 31.96           H  
ATOM     72  C   LEU A   6     -34.369  56.625 -13.102  1.00 31.96           C  
ATOM     73  CB  LEU A   6     -32.661  56.077 -14.969  1.00 31.96           C  
ATOM     74  HB2 LEU A   6     -33.561  55.968 -15.574  1.00 31.96           H  
ATOM     75  HB3 LEU A   6     -32.362  55.065 -14.693  1.00 31.96           H  
ATOM     76  O   LEU A   6     -34.687  55.529 -12.661  1.00 31.96           O  
ATOM     77  CG  LEU A   6     -31.554  56.731 -15.837  1.00 31.96           C  
ATOM     78  HG  LEU A   6     -30.728  57.076 -15.215  1.00 31.96           H  
ATOM     79  CD1 LEU A   6     -30.961  55.738 -16.825  1.00 31.96           C  
ATOM     80 HD11 LEU A   6     -30.540  54.897 -16.274  1.00 31.96           H  
ATOM     81 HD12 LEU A   6     -30.161  56.207 -17.398  1.00 31.96           H  
ATOM     82 HD13 LEU A   6     -31.733  55.373 -17.502  1.00 31.96           H  
ATOM     83  CD2 LEU A   6     -32.049  57.947 -16.614  1.00 31.96           C  
ATOM     84 HD21 LEU A   6     -31.269  58.286 -17.297  1.00 31.96           H  
ATOM     85 HD22 LEU A   6     -32.246  58.754 -15.910  1.00 31.96           H  
ATOM     86 HD23 LEU A   6     -32.941  57.690 -17.186  1.00 31.96           H  
ATOM     87  N   ASN A   7     -35.076  57.711 -12.792  1.00 36.08           N  
ATOM     88  H   ASN A   7     -35.486  57.581 -11.878  1.00 36.08           H  
ATOM     89  CA  ASN A   7     -36.078  58.286 -13.694  1.00 36.08           C  
ATOM     90  HA  ASN A   7     -36.361  59.253 -13.278  1.00 36.08           H  
ATOM     91  C   ASN A   7     -37.333  57.404 -13.664  1.00 36.08           C  
ATOM     92  CB  ASN A   7     -35.529  58.499 -15.128  1.00 36.08           C  
ATOM     93  HB2 ASN A   7     -34.950  57.638 -15.462  1.00 36.08           H  
ATOM     94  HB3 ASN A   7     -36.361  58.554 -15.831  1.00 36.08           H  
ATOM     95  O   ASN A   7     -37.262  56.210 -13.880  1.00 36.08           O  
ATOM     96  CG  ASN A   7     -34.720  59.763 -15.328  1.00 36.08           C  
ATOM     97  ND2 ASN A   7     -34.369  60.076 -16.552  1.00 36.08           N  
ATOM     98 HD21 ASN A   7     -33.829  60.922 -16.664  1.00 36.08           H  
ATOM     99 HD22 ASN A   7     -34.606  59.475 -17.329  1.00 36.08           H  
ATOM    100  OD1 ASN A   7     -34.412  60.497 -14.406  1.00 36.08           O  
ATOM    101  N   THR A   8     -38.547  57.872 -13.444  1.00 31.09           N  
ATOM    102  H   THR A   8     -39.220  57.121 -13.383  1.00 31.09           H  
ATOM    103  CA  THR A   8     -39.180  59.179 -13.634  1.00 31.09           C  
ATOM    104  HA  THR A   8     -38.882  59.910 -12.882  1.00 31.09           H  
ATOM    105  C   THR A   8     -40.674  58.868 -13.535  1.00 31.09           C  
ATOM    106  CB  THR A   8     -39.014  59.712 -15.078  1.00 31.09           C  
ATOM    107  HB  THR A   8     -39.961  60.144 -15.402  1.00 31.09           H  
ATOM    108  O   THR A   8     -41.053  57.753 -13.887  1.00 31.09           O  
ATOM    109  CG2 THR A   8     -37.998  60.846 -15.216  1.00 31.09           C  
ATOM    110 HG21 THR A   8     -37.169  60.735 -14.517  1.00 31.09           H  
ATOM    111 HG22 THR A   8     -38.490  61.793 -14.994  1.00 31.09           H  
ATOM    112 HG23 THR A   8     -37.617  60.886 -16.237  1.00 31.09           H  
ATOM    113  OG1 THR A   8     -38.748  58.690 -16.008  1.00 31.09           O  
ATOM    114  HG1 THR A   8     -39.227  57.906 -15.730  1.00 31.09           H  
ATOM    115  N   ARG A   9     -41.488  59.904 -13.288  1.00 29.34           N  
ATOM    116  H   ARG A   9     -41.075  60.739 -12.897  1.00 29.34           H  
ATOM    117  CA  ARG A   9     -42.871  60.026 -13.788  1.00 29.34           C  
ATOM    118  HA  ARG A   9     -43.215  61.039 -13.579  1.00 29.34           H  
ATOM    119  C   ARG A   9     -43.900  59.103 -13.124  1.00 29.34           C  
ATOM    120  CB  ARG A   9     -42.874  59.816 -15.323  1.00 29.34           C  
ATOM    121  HB2 ARG A   9     -42.270  58.953 -15.603  1.00 29.34           H  
ATOM    122  HB3 ARG A   9     -43.880  59.560 -15.656  1.00 29.34           H  
ATOM    123  O   ARG A   9     -43.623  57.963 -12.804  1.00 29.34           O  
ATOM    124  CG  ARG A   9     -42.407  61.033 -16.125  1.00 29.34           C  
ATOM    125  HG2 ARG A   9     -41.494  61.462 -15.712  1.00 29.34           H  
ATOM    126  HG3 ARG A   9     -43.174  61.806 -16.085  1.00 29.34           H  
ATOM    127  CD  ARG A   9     -42.189  60.636 -17.585  1.00 29.34           C  
ATOM    128  HD2 ARG A   9     -43.027  60.021 -17.912  1.00 29.34           H  
ATOM    129  HD3 ARG A   9     -41.271  60.053 -17.660  1.00 29.34           H  
ATOM    130  NE  ARG A   9     -42.119  61.830 -18.444  1.00 29.34           N  
ATOM    131  HE  ARG A   9     -42.340  62.715 -18.009  1.00 29.34           H  
ATOM    132  NH1 ARG A   9     -41.615  60.762 -20.413  1.00 29.34           N  
ATOM    133 HH11 ARG A   9     -41.593  59.877 -19.926  1.00 29.34           H  
ATOM    134 HH12 ARG A   9     -41.485  60.791 -21.415  1.00 29.34           H  
ATOM    135  NH2 ARG A   9     -41.956  62.965 -20.408  1.00 29.34           N  
ATOM    136 HH21 ARG A   9     -41.798  62.971 -21.405  1.00 29.34           H  
ATOM    137 HH22 ARG A   9     -42.228  63.821 -19.946  1.00 29.34           H  
ATOM    138  CZ  ARG A   9     -41.895  61.845 -19.745  1.00 29.34           C  
ATOM    139  N   ASN A  10     -45.149  59.489 -12.958  1.00 32.83           N  
ATOM    140  H   ASN A  10     -45.745  58.727 -12.666  1.00 32.83           H  
ATOM    141  CA  ASN A  10     -45.877  60.751 -13.043  1.00 32.83           C  
ATOM    142  HA  ASN A  10     -45.456  61.492 -12.363  1.00 32.83           H  
ATOM    143  C   ASN A  10     -47.301  60.398 -12.572  1.00 32.83           C  
ATOM    144  CB  ASN A  10     -45.970  61.286 -14.499  1.00 32.83           C  
ATOM    145  HB2 ASN A  10     -47.012  61.497 -14.739  1.00 32.83           H  
ATOM    146  HB3 ASN A  10     -45.686  60.518 -15.220  1.00 32.83           H  
ATOM    147  O   ASN A  10     -47.665  59.225 -12.556  1.00 32.83           O  
ATOM    148  CG  ASN A  10     -45.238  62.586 -14.769  1.00 32.83           C  
ATOM    149  ND2 ASN A  10     -45.367  63.125 -15.958  1.00 32.83           N  
ATOM    150 HD21 ASN A  10     -45.066  64.087 -16.020  1.00 32.83           H  
ATOM    151 HD22 ASN A  10     -46.081  62.761 -16.573  1.00 32.83           H  
ATOM    152  OD1 ASN A  10     -44.533  63.136 -13.941  1.00 32.83           O  
ATOM    153  N   SER A  11     -48.077  61.450 -12.320  1.00 31.95           N  
ATOM    154  H   SER A  11     -47.607  62.343 -12.281  1.00 31.95           H  
ATOM    155  CA  SER A  11     -49.513  61.559 -12.620  1.00 31.95           C  
ATOM    156  HA  SER A  11     -49.758  62.596 -12.393  1.00 31.95           H  
ATOM    157  C   SER A  11     -50.534  60.725 -11.832  1.00 31.95           C  
ATOM    158  CB  SER A  11     -49.776  61.466 -14.134  1.00 31.95           C  
ATOM    159  HB2 SER A  11     -50.850  61.496 -14.319  1.00 31.95           H  
ATOM    160  HB3 SER A  11     -49.324  62.322 -14.634  1.00 31.95           H  
ATOM    161  O   SER A  11     -50.612  59.510 -11.971  1.00 31.95           O  
ATOM    162  OG  SER A  11     -49.263  60.275 -14.696  1.00 31.95           O  
ATOM    163  HG  SER A  11     -49.687  59.556 -14.223  1.00 31.95           H  
ATOM    164  N   GLU A  12     -51.397  61.505 -11.163  1.00 30.55           N  
ATOM    165  H   GLU A  12     -51.091  62.459 -11.036  1.00 30.55           H  
ATOM    166  CA  GLU A  12     -52.872  61.420 -11.214  1.00 30.55           C  
ATOM    167  HA  GLU A  12     -53.235  62.384 -10.859  1.00 30.55           H  
ATOM    168  C   GLU A  12     -53.520  60.419 -10.239  1.00 30.55           C  
ATOM    169  CB  GLU A  12     -53.329  61.380 -12.689  1.00 30.55           C  
ATOM    170  HB2 GLU A  12     -52.786  60.597 -13.219  1.00 30.55           H  
ATOM    171  HB3 GLU A  12     -54.390  61.141 -12.759  1.00 30.55           H  
ATOM    172  O   GLU A  12     -53.213  59.234 -10.227  1.00 30.55           O  
ATOM    173  CG  GLU A  12     -53.083  62.758 -13.349  1.00 30.55           C  
ATOM    174  HG2 GLU A  12     -53.881  63.436 -13.047  1.00 30.55           H  
ATOM    175  HG3 GLU A  12     -52.153  63.182 -12.968  1.00 30.55           H  
ATOM    176  CD  GLU A  12     -52.987  62.729 -14.881  1.00 30.55           C  
ATOM    177  OE1 GLU A  12     -52.323  63.654 -15.410  1.00 30.55           O  
ATOM    178  OE2 GLU A  12     -53.417  61.735 -15.505  1.00 30.55           O  
ATOM    179  N   GLU A  13     -54.182  60.935  -9.189  1.00 31.34           N  
ATOM    180  H   GLU A  13     -53.887  60.404  -8.382  1.00 31.34           H  
ATOM    181  CA  GLU A  13     -55.655  61.112  -9.104  1.00 31.34           C  
ATOM    182  HA  GLU A  13     -55.861  61.724  -8.226  1.00 31.34           H  
ATOM    183  C   GLU A  13     -56.335  59.747  -8.830  1.00 31.34           C  
ATOM    184  CB  GLU A  13     -56.241  61.886 -10.309  1.00 31.34           C  
ATOM    185  HB2 GLU A  13     -55.852  61.465 -11.236  1.00 31.34           H  
ATOM    186  HB3 GLU A  13     -57.320  61.739 -10.332  1.00 31.34           H  
ATOM    187  O   GLU A  13     -56.038  58.753  -9.467  1.00 31.34           O  
ATOM    188  CG  GLU A  13     -55.964  63.402 -10.245  1.00 31.34           C  
ATOM    189  HG2 GLU A  13     -54.891  63.566 -10.147  1.00 31.34           H  
ATOM    190  HG3 GLU A  13     -56.429  63.794  -9.340  1.00 31.34           H  
ATOM    191  CD  GLU A  13     -56.480  64.199 -11.461  1.00 31.34           C  
ATOM    192  OE1 GLU A  13     -56.290  65.438 -11.426  1.00 31.34           O  
ATOM    193  OE2 GLU A  13     -57.022  63.580 -12.400  1.00 31.34           O  
ATOM    194  N   GLU A  14     -57.219  59.523  -7.858  1.00 31.48           N  
ATOM    195  H   GLU A  14     -57.435  58.540  -7.776  1.00 31.48           H  
ATOM    196  CA  GLU A  14     -58.259  60.377  -7.306  1.00 31.48           C  
ATOM    197  HA  GLU A  14     -57.830  61.300  -6.916  1.00 31.48           H  
ATOM    198  C   GLU A  14     -59.008  59.601  -6.182  1.00 31.48           C  
ATOM    199  CB  GLU A  14     -59.244  60.680  -8.458  1.00 31.48           C  
ATOM    200  HB2 GLU A  14     -60.158  60.105  -8.307  1.00 31.48           H  
ATOM    201  HB3 GLU A  14     -58.846  60.335  -9.413  1.00 31.48           H  
ATOM    202  O   GLU A  14     -58.967  58.374  -6.109  1.00 31.48           O  
ATOM    203  CG  GLU A  14     -59.555  62.177  -8.604  1.00 31.48           C  
ATOM    204  HG2 GLU A  14     -58.638  62.718  -8.837  1.00 31.48           H  
ATOM    205  HG3 GLU A  14     -59.899  62.556  -7.641  1.00 31.48           H  
ATOM    206  CD  GLU A  14     -60.624  62.453  -9.677  1.00 31.48           C  
ATOM    207  OE1 GLU A  14     -60.965  63.647  -9.822  1.00 31.48           O  
ATOM    208  OE2 GLU A  14     -61.200  61.478 -10.213  1.00 31.48           O  
ATOM    209  N   VAL A  15     -59.765  60.336  -5.357  1.00 30.25           N  
ATOM    210  H   VAL A  15     -59.695  61.329  -5.526  1.00 30.25           H  
ATOM    211  CA  VAL A  15     -61.020  59.907  -4.695  1.00 30.25           C  
ATOM    212  HA  VAL A  15     -61.427  60.838  -4.299  1.00 30.25           H  
ATOM    213  C   VAL A  15     -60.960  58.965  -3.469  1.00 30.25           C  
ATOM    214  CB  VAL A  15     -62.080  59.509  -5.747  1.00 30.25           C  
ATOM    215  HB  VAL A  15     -61.716  58.673  -6.345  1.00 30.25           H  
ATOM    216  O   VAL A  15     -60.917  57.740  -3.512  1.00 30.25           O  
ATOM    217  CG1 VAL A  15     -63.436  59.130  -5.138  1.00 30.25           C  
ATOM    218 HG11 VAL A  15     -63.332  58.245  -4.510  1.00 30.25           H  
ATOM    219 HG12 VAL A  15     -64.129  58.882  -5.942  1.00 30.25           H  
ATOM    220 HG13 VAL A  15     -63.847  59.964  -4.569  1.00 30.25           H  
ATOM    221  CG2 VAL A  15     -62.406  60.697  -6.663  1.00 30.25           C  
ATOM    222 HG21 VAL A  15     -62.983  60.355  -7.522  1.00 30.25           H  
ATOM    223 HG22 VAL A  15     -61.507  61.178  -7.049  1.00 30.25           H  
ATOM    224 HG23 VAL A  15     -62.978  61.460  -6.133  1.00 30.25           H  
ATOM    225  N   SER A  16     -61.107  59.633  -2.321  1.00 32.43           N  
ATOM    226  H   SER A  16     -60.963  60.625  -2.444  1.00 32.43           H  
ATOM    227  CA  SER A  16     -61.897  59.297  -1.124  1.00 32.43           C  
ATOM    228  HA  SER A  16     -61.233  59.376  -0.264  1.00 32.43           H  
ATOM    229  C   SER A  16     -62.636  57.946  -1.034  1.00 32.43           C  
ATOM    230  CB  SER A  16     -62.979  60.382  -1.000  1.00 32.43           C  
ATOM    231  HB2 SER A  16     -63.484  60.272  -0.040  1.00 32.43           H  
ATOM    232  HB3 SER A  16     -62.516  61.368  -1.029  1.00 32.43           H  
ATOM    233  O   SER A  16     -63.409  57.590  -1.915  1.00 32.43           O  
ATOM    234  OG  SER A  16     -63.943  60.291  -2.030  1.00 32.43           O  
ATOM    235  HG  SER A  16     -63.884  59.425  -2.440  1.00 32.43           H  
ATOM    236  N   SER A  17     -62.655  57.340   0.161  1.00 31.76           N  
ATOM    237  H   SER A  17     -61.811  57.405   0.712  1.00 31.76           H  
ATOM    238  CA  SER A  17     -63.913  57.186   0.926  1.00 31.76           C  
ATOM    239  HA  SER A  17     -64.272  58.194   1.137  1.00 31.76           H  
ATOM    240  C   SER A  17     -63.736  56.468   2.273  1.00 31.76           C  
ATOM    241  CB  SER A  17     -65.052  56.487   0.158  1.00 31.76           C  
ATOM    242  HB2 SER A  17     -65.876  56.285   0.843  1.00 31.76           H  
ATOM    243  HB3 SER A  17     -65.433  57.143  -0.625  1.00 31.76           H  
ATOM    244  O   SER A  17     -63.077  55.442   2.415  1.00 31.76           O  
ATOM    245  OG  SER A  17     -64.632  55.276  -0.415  1.00 31.76           O  
ATOM    246  HG  SER A  17     -64.073  55.502  -1.162  1.00 31.76           H  
ATOM    247  N   ARG A  18     -64.408  57.022   3.287  1.00 41.55           N  
ATOM    248  H   ARG A  18     -64.890  57.879   3.058  1.00 41.55           H  
ATOM    249  CA  ARG A  18     -64.874  56.318   4.491  1.00 41.55           C  
ATOM    250  HA  ARG A  18     -64.035  55.982   5.100  1.00 41.55           H  
ATOM    251  C   ARG A  18     -65.743  55.111   4.078  1.00 41.55           C  
ATOM    252  CB  ARG A  18     -65.804  57.293   5.255  1.00 41.55           C  
ATOM    253  HB2 ARG A  18     -66.363  56.721   5.995  1.00 41.55           H  
ATOM    254  HB3 ARG A  18     -66.533  57.689   4.547  1.00 41.55           H  
ATOM    255  O   ARG A  18     -66.665  55.352   3.308  1.00 41.55           O  
ATOM    256  CG  ARG A  18     -65.161  58.477   5.995  1.00 41.55           C  
ATOM    257  HG2 ARG A  18     -64.666  58.103   6.891  1.00 41.55           H  
ATOM    258  HG3 ARG A  18     -64.425  58.971   5.360  1.00 41.55           H  
ATOM    259  CD  ARG A  18     -66.262  59.489   6.375  1.00 41.55           C  
ATOM    260  HD2 ARG A  18     -67.159  58.940   6.664  1.00 41.55           H  
ATOM    261  HD3 ARG A  18     -66.496  60.087   5.495  1.00 41.55           H  
ATOM    262  NE  ARG A  18     -65.880  60.360   7.505  1.00 41.55           N  
ATOM    263  HE  ARG A  18     -65.111  60.050   8.081  1.00 41.55           H  
ATOM    264  NH1 ARG A  18     -67.439  62.026   7.174  1.00 41.55           N  
ATOM    265 HH11 ARG A  18     -67.861  62.897   7.461  1.00 41.55           H  
ATOM    266 HH12 ARG A  18     -67.699  61.616   6.288  1.00 41.55           H  
ATOM    267  NH2 ARG A  18     -66.133  62.086   8.976  1.00 41.55           N  
ATOM    268 HH21 ARG A  18     -65.384  61.725   9.549  1.00 41.55           H  
ATOM    269 HH22 ARG A  18     -66.582  62.952   9.238  1.00 41.55           H  
ATOM    270  CZ  ARG A  18     -66.484  61.481   7.876  1.00 41.55           C  
ATOM    271  N   ARG A  19     -65.575  53.905   4.661  1.00 37.29           N  
ATOM    272  H   ARG A  19     -64.649  53.714   5.017  1.00 37.29           H  
ATOM    273  CA  ARG A  19     -66.667  52.968   5.082  1.00 37.29           C  
ATOM    274  HA  ARG A  19     -67.117  53.387   5.982  1.00 37.29           H  
ATOM    275  C   ARG A  19     -66.205  51.538   5.451  1.00 37.29           C  
ATOM    276  CB  ARG A  19     -67.790  52.826   4.019  1.00 37.29           C  
ATOM    277  HB2 ARG A  19     -68.158  51.800   3.999  1.00 37.29           H  
ATOM    278  HB3 ARG A  19     -67.393  53.021   3.022  1.00 37.29           H  
ATOM    279  O   ARG A  19     -65.491  50.886   4.704  1.00 37.29           O  
ATOM    280  CG  ARG A  19     -68.998  53.737   4.329  1.00 37.29           C  
ATOM    281  HG2 ARG A  19     -69.556  53.301   5.158  1.00 37.29           H  
ATOM    282  HG3 ARG A  19     -68.664  54.729   4.634  1.00 37.29           H  
ATOM    283  CD  ARG A  19     -69.927  53.880   3.116  1.00 37.29           C  
ATOM    284  HD2 ARG A  19     -70.207  52.885   2.770  1.00 37.29           H  
ATOM    285  HD3 ARG A  19     -69.377  54.382   2.320  1.00 37.29           H  
ATOM    286  NE  ARG A  19     -71.148  54.651   3.441  1.00 37.29           N  
ATOM    287  HE  ARG A  19     -71.221  55.032   4.374  1.00 37.29           H  
ATOM    288  NH1 ARG A  19     -72.144  54.500   1.374  1.00 37.29           N  
ATOM    289 HH11 ARG A  19     -71.335  54.016   1.014  1.00 37.29           H  
ATOM    290 HH12 ARG A  19     -72.906  54.719   0.748  1.00 37.29           H  
ATOM    291  NH2 ARG A  19     -73.191  55.584   3.011  1.00 37.29           N  
ATOM    292 HH21 ARG A  19     -73.939  55.774   2.359  1.00 37.29           H  
ATOM    293 HH22 ARG A  19     -73.261  55.936   3.956  1.00 37.29           H  
ATOM    294  CZ  ARG A  19     -72.150  54.907   2.612  1.00 37.29           C  
ATOM    295  N   ASN A  20     -66.726  51.088   6.600  1.00 40.36           N  
ATOM    296  H   ASN A  20     -67.039  51.830   7.209  1.00 40.36           H  
ATOM    297  CA  ASN A  20     -67.375  49.812   6.961  1.00 40.36           C  
ATOM    298  HA  ASN A  20     -67.182  49.720   8.030  1.00 40.36           H  
ATOM    299  C   ASN A  20     -66.918  48.446   6.400  1.00 40.36           C  
ATOM    300  CB  ASN A  20     -68.903  49.992   6.809  1.00 40.36           C  
ATOM    301  HB2 ASN A  20     -69.134  50.422   5.834  1.00 40.36           H  
ATOM    302  HB3 ASN A  20     -69.387  49.016   6.860  1.00 40.36           H  
ATOM    303  O   ASN A  20     -66.742  48.236   5.206  1.00 40.36           O  
ATOM    304  CG  ASN A  20     -69.518  50.844   7.908  1.00 40.36           C  
ATOM    305  ND2 ASN A  20     -70.781  51.182   7.809  1.00 40.36           N  
ATOM    306 HD21 ASN A  20     -71.168  51.683   8.595  1.00 40.36           H  
ATOM    307 HD22 ASN A  20     -71.363  50.816   7.069  1.00 40.36           H  
ATOM    308  OD1 ASN A  20     -68.871  51.218   8.869  1.00 40.36           O  
ATOM    309  N   ASN A  21     -66.922  47.477   7.329  1.00 46.99           N  
ATOM    310  H   ASN A  21     -67.128  47.808   8.261  1.00 46.99           H  
ATOM    311  CA  ASN A  21     -66.551  46.050   7.298  1.00 46.99           C  
ATOM    312  HA  ASN A  21     -65.464  45.995   7.241  1.00 46.99           H  
ATOM    313  C   ASN A  21     -67.059  45.159   6.135  1.00 46.99           C  
ATOM    314  CB  ASN A  21     -66.998  45.463   8.661  1.00 46.99           C  
ATOM    315  HB2 ASN A  21     -66.914  44.376   8.636  1.00 46.99           H  
ATOM    316  HB3 ASN A  21     -68.046  45.705   8.841  1.00 46.99           H  
ATOM    317  O   ASN A  21     -66.745  43.971   6.122  1.00 46.99           O  
ATOM    318  CG  ASN A  21     -66.156  45.924   9.840  1.00 46.99           C  
ATOM    319  ND2 ASN A  21     -66.688  45.879  11.039  1.00 46.99           N  
ATOM    320 HD21 ASN A  21     -67.617  45.510  11.184  1.00 46.99           H  
ATOM    321 HD22 ASN A  21     -66.097  46.164  11.807  1.00 46.99           H  
ATOM    322  OD1 ASN A  21     -65.015  46.325   9.700  1.00 46.99           O  
ATOM    323  N   GLY A  22     -67.762  45.693   5.132  1.00 47.74           N  
ATOM    324  H   GLY A  22     -67.901  46.693   5.141  1.00 47.74           H  
ATOM    325  CA  GLY A  22     -68.029  44.986   3.874  1.00 47.74           C  
ATOM    326  HA2 GLY A  22     -68.424  43.992   4.085  1.00 47.74           H  
ATOM    327  HA3 GLY A  22     -68.776  45.540   3.306  1.00 47.74           H  
ATOM    328  C   GLY A  22     -66.778  44.839   2.996  1.00 47.74           C  
ATOM    329  O   GLY A  22     -66.659  43.861   2.271  1.00 47.74           O  
ATOM    330  N   THR A  23     -65.794  45.740   3.116  1.00 46.02           N  
ATOM    331  H   THR A  23     -65.932  46.527   3.734  1.00 46.02           H  
ATOM    332  CA  THR A  23     -64.579  45.768   2.275  1.00 46.02           C  
ATOM    333  HA  THR A  23     -64.871  45.589   1.240  1.00 46.02           H  
ATOM    334  C   THR A  23     -63.532  44.709   2.623  1.00 46.02           C  
ATOM    335  CB  THR A  23     -63.911  47.147   2.319  1.00 46.02           C  
ATOM    336  HB  THR A  23     -62.956  47.112   1.794  1.00 46.02           H  
ATOM    337  O   THR A  23     -62.788  44.304   1.740  1.00 46.02           O  
ATOM    338  CG2 THR A  23     -64.783  48.225   1.681  1.00 46.02           C  
ATOM    339 HG21 THR A  23     -65.716  48.345   2.232  1.00 46.02           H  
ATOM    340 HG22 THR A  23     -64.248  49.175   1.678  1.00 46.02           H  
ATOM    341 HG23 THR A  23     -65.006  47.954   0.649  1.00 46.02           H  
ATOM    342  OG1 THR A  23     -63.701  47.511   3.664  1.00 46.02           O  
ATOM    343  HG1 THR A  23     -63.737  48.470   3.696  1.00 46.02           H  
ATOM    344  N   ARG A  24     -63.476  44.185   3.859  1.00 48.87           N  
ATOM    345  H   ARG A  24     -64.092  44.571   4.561  1.00 48.87           H  
ATOM    346  CA  ARG A  24     -62.636  43.004   4.167  1.00 48.87           C  
ATOM    347  HA  ARG A  24     -61.671  43.118   3.674  1.00 48.87           H  
ATOM    348  C   ARG A  24     -63.224  41.727   3.574  1.00 48.87           C  
ATOM    349  CB  ARG A  24     -62.405  42.829   5.677  1.00 48.87           C  
ATOM    350  HB2 ARG A  24     -63.309  43.096   6.225  1.00 48.87           H  
ATOM    351  HB3 ARG A  24     -62.192  41.778   5.871  1.00 48.87           H  
ATOM    352  O   ARG A  24     -62.472  40.909   3.063  1.00 48.87           O  
ATOM    353  CG  ARG A  24     -61.212  43.647   6.189  1.00 48.87           C  
ATOM    354  HG2 ARG A  24     -61.434  44.711   6.102  1.00 48.87           H  
ATOM    355  HG3 ARG A  24     -60.329  43.414   5.593  1.00 48.87           H  
ATOM    356  CD  ARG A  24     -60.935  43.289   7.655  1.00 48.87           C  
ATOM    357  HD2 ARG A  24     -60.736  42.220   7.723  1.00 48.87           H  
ATOM    358  HD3 ARG A  24     -61.825  43.519   8.241  1.00 48.87           H  
ATOM    359  NE  ARG A  24     -59.782  44.033   8.197  1.00 48.87           N  
ATOM    360  HE  ARG A  24     -59.281  44.626   7.550  1.00 48.87           H  
ATOM    361  NH1 ARG A  24     -59.929  43.265  10.359  1.00 48.87           N  
ATOM    362 HH11 ARG A  24     -59.615  43.281  11.319  1.00 48.87           H  
ATOM    363 HH12 ARG A  24     -60.734  42.712  10.100  1.00 48.87           H  
ATOM    364  NH2 ARG A  24     -58.336  44.727   9.817  1.00 48.87           N  
ATOM    365 HH21 ARG A  24     -58.024  44.707  10.778  1.00 48.87           H  
ATOM    366 HH22 ARG A  24     -57.870  45.325   9.149  1.00 48.87           H  
ATOM    367  CZ  ARG A  24     -59.356  44.004   9.449  1.00 48.87           C  
ATOM    368  N   LEU A  25     -64.549  41.576   3.607  1.00 57.23           N  
ATOM    369  H   LEU A  25     -65.111  42.308   4.017  1.00 57.23           H  
ATOM    370  CA  LEU A  25     -65.236  40.430   3.006  1.00 57.23           C  
ATOM    371  HA  LEU A  25     -64.666  39.535   3.255  1.00 57.23           H  
ATOM    372  C   LEU A  25     -65.226  40.538   1.477  1.00 57.23           C  
ATOM    373  CB  LEU A  25     -66.645  40.301   3.619  1.00 57.23           C  
ATOM    374  HB2 LEU A  25     -67.398  40.671   2.923  1.00 57.23           H  
ATOM    375  HB3 LEU A  25     -66.696  40.935   4.505  1.00 57.23           H  
ATOM    376  O   LEU A  25     -64.902  39.558   0.827  1.00 57.23           O  
ATOM    377  CG  LEU A  25     -66.988  38.862   4.056  1.00 57.23           C  
ATOM    378  HG  LEU A  25     -66.099  38.384   4.467  1.00 57.23           H  
ATOM    379  CD1 LEU A  25     -68.040  38.893   5.163  1.00 57.23           C  
ATOM    380 HD11 LEU A  25     -67.660  39.437   6.028  1.00 57.23           H  
ATOM    381 HD12 LEU A  25     -68.948  39.375   4.800  1.00 57.23           H  
ATOM    382 HD13 LEU A  25     -68.279  37.875   5.470  1.00 57.23           H  
ATOM    383  CD2 LEU A  25     -67.519  38.016   2.901  1.00 57.23           C  
ATOM    384 HD21 LEU A  25     -66.754  37.928   2.129  1.00 57.23           H  
ATOM    385 HD22 LEU A  25     -67.764  37.015   3.254  1.00 57.23           H  
ATOM    386 HD23 LEU A  25     -68.411  38.471   2.472  1.00 57.23           H  
ATOM    387  N   ALA A  26     -65.437  41.733   0.916  1.00 59.18           N  
ATOM    388  H   ALA A  26     -65.782  42.486   1.495  1.00 59.18           H  
ATOM    389  CA  ALA A  26     -65.241  42.018  -0.505  1.00 59.18           C  
ATOM    390  HA  ALA A  26     -65.789  41.278  -1.088  1.00 59.18           H  
ATOM    391  C   ALA A  26     -63.767  41.942  -0.924  1.00 59.18           C  
ATOM    392  CB  ALA A  26     -65.826  43.393  -0.841  1.00 59.18           C  
ATOM    393  HB1 ALA A  26     -65.771  43.555  -1.917  1.00 59.18           H  
ATOM    394  HB2 ALA A  26     -65.257  44.176  -0.341  1.00 59.18           H  
ATOM    395  HB3 ALA A  26     -66.871  43.441  -0.533  1.00 59.18           H  
ATOM    396  O   ALA A  26     -63.501  41.571  -2.049  1.00 59.18           O  
ATOM    397  N   GLY A  27     -62.808  42.242  -0.045  1.00 62.15           N  
ATOM    398  H   GLY A  27     -63.078  42.682   0.823  1.00 62.15           H  
ATOM    399  CA  GLY A  27     -61.372  42.105  -0.304  1.00 62.15           C  
ATOM    400  HA2 GLY A  27     -61.132  42.534  -1.276  1.00 62.15           H  
ATOM    401  HA3 GLY A  27     -60.820  42.647   0.463  1.00 62.15           H  
ATOM    402  C   GLY A  27     -60.915  40.649  -0.286  1.00 62.15           C  
ATOM    403  O   GLY A  27     -60.098  40.267  -1.111  1.00 62.15           O  
ATOM    404  N   ILE A  28     -61.486  39.814   0.591  1.00 72.53           N  
ATOM    405  H   ILE A  28     -62.108  40.199   1.287  1.00 72.53           H  
ATOM    406  CA  ILE A  28     -61.302  38.357   0.554  1.00 72.53           C  
ATOM    407  HA  ILE A  28     -60.244  38.145   0.399  1.00 72.53           H  
ATOM    408  C   ILE A  28     -62.042  37.759  -0.643  1.00 72.53           C  
ATOM    409  CB  ILE A  28     -61.725  37.692   1.883  1.00 72.53           C  
ATOM    410  HB  ILE A  28     -62.728  38.033   2.137  1.00 72.53           H  
ATOM    411  O   ILE A  28     -61.462  36.927  -1.320  1.00 72.53           O  
ATOM    412  CG1 ILE A  28     -60.752  38.097   3.014  1.00 72.53           C  
ATOM    413 HG12 ILE A  28     -60.583  39.173   2.987  1.00 72.53           H  
ATOM    414 HG13 ILE A  28     -59.788  37.614   2.854  1.00 72.53           H  
ATOM    415  CG2 ILE A  28     -61.751  36.154   1.757  1.00 72.53           C  
ATOM    416 HG21 ILE A  28     -61.999  35.686   2.710  1.00 72.53           H  
ATOM    417 HG22 ILE A  28     -60.784  35.785   1.416  1.00 72.53           H  
ATOM    418 HG23 ILE A  28     -62.518  35.845   1.048  1.00 72.53           H  
ATOM    419  CD1 ILE A  28     -61.261  37.745   4.418  1.00 72.53           C  
ATOM    420 HD11 ILE A  28     -61.292  36.665   4.561  1.00 72.53           H  
ATOM    421 HD12 ILE A  28     -62.257  38.163   4.567  1.00 72.53           H  
ATOM    422 HD13 ILE A  28     -60.585  38.170   5.160  1.00 72.53           H  
ATOM    423  N   LEU A  29     -63.272  38.186  -0.947  1.00 77.63           N  
ATOM    424  H   LEU A  29     -63.731  38.835  -0.323  1.00 77.63           H  
ATOM    425  CA  LEU A  29     -63.998  37.760  -2.147  1.00 77.63           C  
ATOM    426  HA  LEU A  29     -64.007  36.671  -2.183  1.00 77.63           H  
ATOM    427  C   LEU A  29     -63.287  38.220  -3.411  1.00 77.63           C  
ATOM    428  CB  LEU A  29     -65.453  38.266  -2.135  1.00 77.63           C  
ATOM    429  HB2 LEU A  29     -65.745  38.569  -3.140  1.00 77.63           H  
ATOM    430  HB3 LEU A  29     -65.520  39.161  -1.517  1.00 77.63           H  
ATOM    431  O   LEU A  29     -63.168  37.426  -4.314  1.00 77.63           O  
ATOM    432  CG  LEU A  29     -66.446  37.199  -1.642  1.00 77.63           C  
ATOM    433  HG  LEU A  29     -65.965  36.565  -0.897  1.00 77.63           H  
ATOM    434  CD1 LEU A  29     -67.661  37.853  -0.988  1.00 77.63           C  
ATOM    435 HD11 LEU A  29     -68.340  37.080  -0.625  1.00 77.63           H  
ATOM    436 HD12 LEU A  29     -68.183  38.477  -1.713  1.00 77.63           H  
ATOM    437 HD13 LEU A  29     -67.340  38.467  -0.147  1.00 77.63           H  
ATOM    438  CD2 LEU A  29     -66.930  36.339  -2.811  1.00 77.63           C  
ATOM    439 HD21 LEU A  29     -66.079  35.871  -3.305  1.00 77.63           H  
ATOM    440 HD22 LEU A  29     -67.465  36.950  -3.539  1.00 77.63           H  
ATOM    441 HD23 LEU A  29     -67.595  35.556  -2.445  1.00 77.63           H  
ATOM    442  N   PHE A  30     -62.752  39.435  -3.480  1.00 82.08           N  
ATOM    443  H   PHE A  30     -62.924  40.082  -2.724  1.00 82.08           H  
ATOM    444  CA  PHE A  30     -61.961  39.911  -4.612  1.00 82.08           C  
ATOM    445  HA  PHE A  30     -62.509  39.712  -5.533  1.00 82.08           H  
ATOM    446  C   PHE A  30     -60.641  39.157  -4.697  1.00 82.08           C  
ATOM    447  CB  PHE A  30     -61.717  41.421  -4.516  1.00 82.08           C  
ATOM    448  HB2 PHE A  30     -61.226  41.646  -3.570  1.00 82.08           H  
ATOM    449  HB3 PHE A  30     -62.679  41.934  -4.525  1.00 82.08           H  
ATOM    450  O   PHE A  30     -60.295  38.719  -5.778  1.00 82.08           O  
ATOM    451  CG  PHE A  30     -60.874  41.976  -5.649  1.00 82.08           C  
ATOM    452  CD1 PHE A  30     -59.499  42.214  -5.461  1.00 82.08           C  
ATOM    453  HD1 PHE A  30     -59.035  41.999  -4.510  1.00 82.08           H  
ATOM    454  CD2 PHE A  30     -61.464  42.244  -6.898  1.00 82.08           C  
ATOM    455  HD2 PHE A  30     -62.517  42.058  -7.054  1.00 82.08           H  
ATOM    456  CE1 PHE A  30     -58.723  42.736  -6.512  1.00 82.08           C  
ATOM    457  HE1 PHE A  30     -57.669  42.924  -6.368  1.00 82.08           H  
ATOM    458  CE2 PHE A  30     -60.686  42.759  -7.951  1.00 82.08           C  
ATOM    459  HE2 PHE A  30     -61.140  42.966  -8.909  1.00 82.08           H  
ATOM    460  CZ  PHE A  30     -59.317  43.009  -7.756  1.00 82.08           C  
ATOM    461  HZ  PHE A  30     -58.722  43.405  -8.566  1.00 82.08           H  
ATOM    462  N   LEU A  31     -59.934  38.922  -3.584  1.00 81.47           N  
ATOM    463  H   LEU A  31     -60.235  39.335  -2.713  1.00 81.47           H  
ATOM    464  CA  LEU A  31     -58.735  38.082  -3.579  1.00 81.47           C  
ATOM    465  HA  LEU A  31     -58.028  38.493  -4.299  1.00 81.47           H  
ATOM    466  C   LEU A  31     -59.067  36.654  -4.019  1.00 81.47           C  
ATOM    467  CB  LEU A  31     -58.087  38.075  -2.183  1.00 81.47           C  
ATOM    468  HB2 LEU A  31     -57.906  39.100  -1.862  1.00 81.47           H  
ATOM    469  HB3 LEU A  31     -58.793  37.622  -1.486  1.00 81.47           H  
ATOM    470  O   LEU A  31     -58.309  36.091  -4.791  1.00 81.47           O  
ATOM    471  CG  LEU A  31     -56.757  37.295  -2.125  1.00 81.47           C  
ATOM    472  HG  LEU A  31     -56.838  36.362  -2.682  1.00 81.47           H  
ATOM    473  CD1 LEU A  31     -55.598  38.108  -2.703  1.00 81.47           C  
ATOM    474 HD11 LEU A  31     -54.678  37.525  -2.650  1.00 81.47           H  
ATOM    475 HD12 LEU A  31     -55.472  39.038  -2.148  1.00 81.47           H  
ATOM    476 HD13 LEU A  31     -55.796  38.336  -3.750  1.00 81.47           H  
ATOM    477  CD2 LEU A  31     -56.423  36.923  -0.681  1.00 81.47           C  
ATOM    478 HD21 LEU A  31     -57.216  36.293  -0.277  1.00 81.47           H  
ATOM    479 HD22 LEU A  31     -56.327  37.825  -0.077  1.00 81.47           H  
ATOM    480 HD23 LEU A  31     -55.488  36.364  -0.657  1.00 81.47           H  
ATOM    481  N   LEU A  32     -60.181  36.076  -3.565  1.00 82.91           N  
ATOM    482  H   LEU A  32     -60.751  36.592  -2.910  1.00 82.91           H  
ATOM    483  CA  LEU A  32     -60.645  34.756  -3.976  1.00 82.91           C  
ATOM    484  HA  LEU A  32     -59.810  34.058  -3.918  1.00 82.91           H  
ATOM    485  C   LEU A  32     -61.090  34.770  -5.430  1.00 82.91           C  
ATOM    486  CB  LEU A  32     -61.784  34.245  -3.076  1.00 82.91           C  
ATOM    487  HB2 LEU A  32     -62.305  33.440  -3.595  1.00 82.91           H  
ATOM    488  HB3 LEU A  32     -62.503  35.052  -2.934  1.00 82.91           H  
ATOM    489  O   LEU A  32     -60.720  33.857  -6.134  1.00 82.91           O  
ATOM    490  CG  LEU A  32     -61.332  33.705  -1.708  1.00 82.91           C  
ATOM    491  HG  LEU A  32     -60.699  34.438  -1.207  1.00 82.91           H  
ATOM    492  CD1 LEU A  32     -62.564  33.447  -0.838  1.00 82.91           C  
ATOM    493 HD11 LEU A  32     -63.191  32.684  -1.299  1.00 82.91           H  
ATOM    494 HD12 LEU A  32     -62.254  33.112   0.152  1.00 82.91           H  
ATOM    495 HD13 LEU A  32     -63.138  34.368  -0.739  1.00 82.91           H  
ATOM    496  CD2 LEU A  32     -60.556  32.390  -1.828  1.00 82.91           C  
ATOM    497 HD21 LEU A  32     -61.150  31.652  -2.367  1.00 82.91           H  
ATOM    498 HD22 LEU A  32     -59.620  32.552  -2.363  1.00 82.91           H  
ATOM    499 HD23 LEU A  32     -60.321  32.006  -0.835  1.00 82.91           H  
ATOM    500  N   THR A  33     -61.805  35.775  -5.924  1.00 85.13           N  
ATOM    501  H   THR A  33     -62.153  36.474  -5.283  1.00 85.13           H  
ATOM    502  CA  THR A  33     -62.218  35.893  -7.327  1.00 85.13           C  
ATOM    503  HA  THR A  33     -62.675  34.953  -7.636  1.00 85.13           H  
ATOM    504  C   THR A  33     -61.012  36.143  -8.212  1.00 85.13           C  
ATOM    505  CB  THR A  33     -63.252  37.009  -7.542  1.00 85.13           C  
ATOM    506  HB  THR A  33     -62.815  37.973  -7.279  1.00 85.13           H  
ATOM    507  O   THR A  33     -60.940  35.545  -9.269  1.00 85.13           O  
ATOM    508  CG2 THR A  33     -63.791  37.064  -8.972  1.00 85.13           C  
ATOM    509 HG21 THR A  33     -64.186  36.091  -9.262  1.00 85.13           H  
ATOM    510 HG22 THR A  33     -64.582  37.810  -9.045  1.00 85.13           H  
ATOM    511 HG23 THR A  33     -62.997  37.346  -9.664  1.00 85.13           H  
ATOM    512  OG1 THR A  33     -64.383  36.778  -6.745  1.00 85.13           O  
ATOM    513  HG1 THR A  33     -65.028  37.461  -6.944  1.00 85.13           H  
ATOM    514  N   VAL A  34     -60.030  36.942  -7.793  1.00 86.87           N  
ATOM    515  H   VAL A  34     -60.158  37.430  -6.918  1.00 86.87           H  
ATOM    516  CA  VAL A  34     -58.754  37.130  -8.494  1.00 86.87           C  
ATOM    517  HA  VAL A  34     -58.960  37.341  -9.544  1.00 86.87           H  
ATOM    518  C   VAL A  34     -57.952  35.842  -8.453  1.00 86.87           C  
ATOM    519  CB  VAL A  34     -57.934  38.307  -7.931  1.00 86.87           C  
ATOM    520  HB  VAL A  34     -57.873  38.223  -6.846  1.00 86.87           H  
ATOM    521  O   VAL A  34     -57.518  35.411  -9.503  1.00 86.87           O  
ATOM    522  CG1 VAL A  34     -56.503  38.354  -8.491  1.00 86.87           C  
ATOM    523 HG11 VAL A  34     -55.929  37.493  -8.148  1.00 86.87           H  
ATOM    524 HG12 VAL A  34     -56.527  38.357  -9.581  1.00 86.87           H  
ATOM    525 HG13 VAL A  34     -55.997  39.254  -8.143  1.00 86.87           H  
ATOM    526  CG2 VAL A  34     -58.588  39.641  -8.304  1.00 86.87           C  
ATOM    527 HG21 VAL A  34     -58.031  40.458  -7.845  1.00 86.87           H  
ATOM    528 HG22 VAL A  34     -59.620  39.684  -7.956  1.00 86.87           H  
ATOM    529 HG23 VAL A  34     -58.584  39.772  -9.386  1.00 86.87           H  
ATOM    530  N   LEU A  35     -57.806  35.173  -7.306  1.00 85.60           N  
ATOM    531  H   LEU A  35     -58.179  35.579  -6.459  1.00 85.60           H  
ATOM    532  CA  LEU A  35     -57.152  33.864  -7.217  1.00 85.60           C  
ATOM    533  HA  LEU A  35     -56.144  33.945  -7.623  1.00 85.60           H  
ATOM    534  C   LEU A  35     -57.883  32.840  -8.073  1.00 85.60           C  
ATOM    535  CB  LEU A  35     -57.079  33.359  -5.763  1.00 85.60           C  
ATOM    536  HB2 LEU A  35     -57.035  32.269  -5.766  1.00 85.60           H  
ATOM    537  HB3 LEU A  35     -58.001  33.628  -5.247  1.00 85.60           H  
ATOM    538  O   LEU A  35     -57.232  32.121  -8.799  1.00 85.60           O  
ATOM    539  CG  LEU A  35     -55.858  33.876  -4.986  1.00 85.60           C  
ATOM    540  HG  LEU A  35     -55.713  34.937  -5.186  1.00 85.60           H  
ATOM    541  CD1 LEU A  35     -56.069  33.686  -3.483  1.00 85.60           C  
ATOM    542 HD11 LEU A  35     -56.996  34.175  -3.182  1.00 85.60           H  
ATOM    543 HD12 LEU A  35     -55.236  34.127  -2.937  1.00 85.60           H  
ATOM    544 HD13 LEU A  35     -56.141  32.624  -3.248  1.00 85.60           H  
ATOM    545  CD2 LEU A  35     -54.593  33.101  -5.372  1.00 85.60           C  
ATOM    546 HD21 LEU A  35     -53.742  33.476  -4.803  1.00 85.60           H  
ATOM    547 HD22 LEU A  35     -54.382  33.235  -6.433  1.00 85.60           H  
ATOM    548 HD23 LEU A  35     -54.721  32.038  -5.171  1.00 85.60           H  
ATOM    549  N   THR A  36     -59.212  32.798  -8.056  1.00 86.05           N  
ATOM    550  H   THR A  36     -59.689  33.434  -7.433  1.00 86.05           H  
ATOM    551  CA  THR A  36     -60.016  31.872  -8.861  1.00 86.05           C  
ATOM    552  HA  THR A  36     -59.603  30.869  -8.747  1.00 86.05           H  
ATOM    553  C   THR A  36     -59.921  32.244 -10.331  1.00 86.05           C  
ATOM    554  CB  THR A  36     -61.498  31.817  -8.444  1.00 86.05           C  
ATOM    555  HB  THR A  36     -62.005  32.729  -8.758  1.00 86.05           H  
ATOM    556  O   THR A  36     -59.794  31.357 -11.147  1.00 86.05           O  
ATOM    557  CG2 THR A  36     -62.217  30.601  -9.023  1.00 86.05           C  
ATOM    558 HG21 THR A  36     -61.706  29.684  -8.730  1.00 86.05           H  
ATOM    559 HG22 THR A  36     -62.243  30.666 -10.111  1.00 86.05           H  
ATOM    560 HG23 THR A  36     -63.243  30.574  -8.655  1.00 86.05           H  
ATOM    561  OG1 THR A  36     -61.645  31.671  -7.057  1.00 86.05           O  
ATOM    562  HG1 THR A  36     -61.302  32.470  -6.650  1.00 86.05           H  
ATOM    563  N   THR A  37     -59.892  33.525 -10.695  1.00 87.44           N  
ATOM    564  H   THR A  37     -59.991  34.230  -9.978  1.00 87.44           H  
ATOM    565  CA  THR A  37     -59.712  33.973 -12.082  1.00 87.44           C  
ATOM    566  HA  THR A  37     -60.381  33.401 -12.725  1.00 87.44           H  
ATOM    567  C   THR A  37     -58.292  33.707 -12.548  1.00 87.44           C  
ATOM    568  CB  THR A  37     -60.033  35.463 -12.283  1.00 87.44           C  
ATOM    569  HB  THR A  37     -59.330  36.070 -11.712  1.00 87.44           H  
ATOM    570  O   THR A  37     -58.138  33.313 -13.683  1.00 87.44           O  
ATOM    571  CG2 THR A  37     -59.996  35.892 -13.750  1.00 87.44           C  
ATOM    572 HG21 THR A  37     -60.346  36.920 -13.838  1.00 87.44           H  
ATOM    573 HG22 THR A  37     -60.642  35.243 -14.342  1.00 87.44           H  
ATOM    574 HG23 THR A  37     -58.978  35.838 -14.136  1.00 87.44           H  
ATOM    575  OG1 THR A  37     -61.337  35.744 -11.841  1.00 87.44           O  
ATOM    576  HG1 THR A  37     -61.326  35.648 -10.886  1.00 87.44           H  
ATOM    577  N   VAL A  38     -57.271  33.862 -11.701  1.00 86.87           N  
ATOM    578  H   VAL A  38     -57.479  34.224 -10.782  1.00 86.87           H  
ATOM    579  CA  VAL A  38     -55.863  33.530 -11.982  1.00 86.87           C  
ATOM    580  HA  VAL A  38     -55.590  33.920 -12.963  1.00 86.87           H  
ATOM    581  C   VAL A  38     -55.662  32.019 -12.034  1.00 86.87           C  
ATOM    582  CB  VAL A  38     -54.922  34.171 -10.937  1.00 86.87           C  
ATOM    583  HB  VAL A  38     -55.303  33.960  -9.938  1.00 86.87           H  
ATOM    584  O   VAL A  38     -54.884  31.541 -12.845  1.00 86.87           O  
ATOM    585  CG1 VAL A  38     -53.478  33.654 -11.009  1.00 86.87           C  
ATOM    586 HG11 VAL A  38     -52.846  34.213 -10.319  1.00 86.87           H  
ATOM    587 HG12 VAL A  38     -53.090  33.762 -12.022  1.00 86.87           H  
ATOM    588 HG13 VAL A  38     -53.438  32.602 -10.724  1.00 86.87           H  
ATOM    589  CG2 VAL A  38     -54.847  35.693 -11.131  1.00 86.87           C  
ATOM    590 HG21 VAL A  38     -55.845  36.128 -11.182  1.00 86.87           H  
ATOM    591 HG22 VAL A  38     -54.329  35.923 -12.062  1.00 86.87           H  
ATOM    592 HG23 VAL A  38     -54.309  36.145 -10.297  1.00 86.87           H  
ATOM    593  N   LEU A  39     -56.366  31.253 -11.203  1.00 86.56           N  
ATOM    594  H   LEU A  39     -56.939  31.710 -10.507  1.00 86.56           H  
ATOM    595  CA  LEU A  39     -56.331  29.794 -11.204  1.00 86.56           C  
ATOM    596  HA  LEU A  39     -55.302  29.464 -11.346  1.00 86.56           H  
ATOM    597  C   LEU A  39     -57.128  29.226 -12.376  1.00 86.56           C  
ATOM    598  CB  LEU A  39     -56.859  29.231  -9.870  1.00 86.56           C  
ATOM    599  HB2 LEU A  39     -57.814  29.709  -9.649  1.00 86.56           H  
ATOM    600  HB3 LEU A  39     -57.059  28.168 -10.001  1.00 86.56           H  
ATOM    601  O   LEU A  39     -56.673  28.265 -12.967  1.00 86.56           O  
ATOM    602  CG  LEU A  39     -55.907  29.388  -8.668  1.00 86.56           C  
ATOM    603  HG  LEU A  39     -55.538  30.411  -8.597  1.00 86.56           H  
ATOM    604  CD1 LEU A  39     -56.653  29.041  -7.376  1.00 86.56           C  
ATOM    605 HD11 LEU A  39     -57.006  28.010  -7.416  1.00 86.56           H  
ATOM    606 HD12 LEU A  39     -55.988  29.166  -6.523  1.00 86.56           H  
ATOM    607 HD13 LEU A  39     -57.506  29.709  -7.259  1.00 86.56           H  
ATOM    608  CD2 LEU A  39     -54.684  28.478  -8.775  1.00 86.56           C  
ATOM    609 HD21 LEU A  39     -54.091  28.752  -9.647  1.00 86.56           H  
ATOM    610 HD22 LEU A  39     -54.061  28.589  -7.888  1.00 86.56           H  
ATOM    611 HD23 LEU A  39     -54.997  27.438  -8.870  1.00 86.56           H  
ATOM    612  N   VAL A  40     -58.271  29.811 -12.744  1.00 84.90           N  
ATOM    613  H   VAL A  40     -58.612  30.570 -12.172  1.00 84.90           H  
ATOM    614  CA  VAL A  40     -59.086  29.418 -13.905  1.00 84.90           C  
ATOM    615  HA  VAL A  40     -59.118  28.330 -13.958  1.00 84.90           H  
ATOM    616  C   VAL A  40     -58.440  29.906 -15.188  1.00 84.90           C  
ATOM    617  CB  VAL A  40     -60.542  29.923 -13.813  1.00 84.90           C  
ATOM    618  HB  VAL A  40     -60.540  30.989 -13.583  1.00 84.90           H  
ATOM    619  O   VAL A  40     -58.365  29.133 -16.124  1.00 84.90           O  
ATOM    620  CG1 VAL A  40     -61.330  29.727 -15.119  1.00 84.90           C  
ATOM    621 HG11 VAL A  40     -61.276  28.686 -15.437  1.00 84.90           H  
ATOM    622 HG12 VAL A  40     -60.928  30.362 -15.908  1.00 84.90           H  
ATOM    623 HG13 VAL A  40     -62.374  30.002 -14.968  1.00 84.90           H  
ATOM    624  CG2 VAL A  40     -61.315  29.164 -12.726  1.00 84.90           C  
ATOM    625 HG21 VAL A  40     -60.769  29.175 -11.782  1.00 84.90           H  
ATOM    626 HG22 VAL A  40     -61.451  28.125 -13.025  1.00 84.90           H  
ATOM    627 HG23 VAL A  40     -62.290  29.626 -12.575  1.00 84.90           H  
ATOM    628  N   SER A  41     -57.935  31.138 -15.260  1.00 81.87           N  
ATOM    629  H   SER A  41     -58.004  31.753 -14.462  1.00 81.87           H  
ATOM    630  CA  SER A  41     -57.162  31.606 -16.414  1.00 81.87           C  
ATOM    631  HA  SER A  41     -57.738  31.401 -17.317  1.00 81.87           H  
ATOM    632  C   SER A  41     -55.866  30.826 -16.517  1.00 81.87           C  
ATOM    633  CB  SER A  41     -56.875  33.110 -16.382  1.00 81.87           C  
ATOM    634  HB2 SER A  41     -56.479  33.408 -17.352  1.00 81.87           H  
ATOM    635  HB3 SER A  41     -57.807  33.649 -16.213  1.00 81.87           H  
ATOM    636  O   SER A  41     -55.537  30.383 -17.601  1.00 81.87           O  
ATOM    637  OG  SER A  41     -55.929  33.457 -15.388  1.00 81.87           O  
ATOM    638  HG  SER A  41     -55.952  34.411 -15.280  1.00 81.87           H  
ATOM    639  N   GLY A  42     -55.196  30.557 -15.395  1.00 86.60           N  
ATOM    640  H   GLY A  42     -55.461  31.048 -14.553  1.00 86.60           H  
ATOM    641  CA  GLY A  42     -54.069  29.640 -15.310  1.00 86.60           C  
ATOM    642  HA2 GLY A  42     -53.243  30.020 -15.911  1.00 86.60           H  
ATOM    643  HA3 GLY A  42     -53.750  29.558 -14.272  1.00 86.60           H  
ATOM    644  C   GLY A  42     -54.443  28.251 -15.811  1.00 86.60           C  
ATOM    645  O   GLY A  42     -53.732  27.717 -16.639  1.00 86.60           O  
ATOM    646  N   TRP A  43     -55.582  27.692 -15.403  1.00 86.79           N  
ATOM    647  H   TRP A  43     -56.114  28.165 -14.686  1.00 86.79           H  
ATOM    648  CA  TRP A  43     -56.059  26.372 -15.826  1.00 86.79           C  
ATOM    649  HA  TRP A  43     -55.244  25.655 -15.725  1.00 86.79           H  
ATOM    650  C   TRP A  43     -56.496  26.332 -17.295  1.00 86.79           C  
ATOM    651  CB  TRP A  43     -57.191  25.924 -14.895  1.00 86.79           C  
ATOM    652  HB2 TRP A  43     -58.008  26.643 -14.953  1.00 86.79           H  
ATOM    653  HB3 TRP A  43     -56.817  25.911 -13.871  1.00 86.79           H  
ATOM    654  O   TRP A  43     -56.180  25.380 -17.993  1.00 86.79           O  
ATOM    655  CG  TRP A  43     -57.738  24.567 -15.185  1.00 86.79           C  
ATOM    656  CD1 TRP A  43     -57.142  23.399 -14.858  1.00 86.79           C  
ATOM    657  HD1 TRP A  43     -56.194  23.310 -14.349  1.00 86.79           H  
ATOM    658  CD2 TRP A  43     -58.946  24.211 -15.924  1.00 86.79           C  
ATOM    659  CE2 TRP A  43     -59.019  22.788 -15.999  1.00 86.79           C  
ATOM    660  CE3 TRP A  43     -59.971  24.945 -16.561  1.00 86.79           C  
ATOM    661  HE3 TRP A  43     -59.932  26.024 -16.540  1.00 86.79           H  
ATOM    662  NE1 TRP A  43     -57.896  22.346 -15.335  1.00 86.79           N  
ATOM    663  HE1 TRP A  43     -57.588  21.384 -15.306  1.00 86.79           H  
ATOM    664  CH2 TRP A  43     -61.063  22.882 -17.288  1.00 86.79           C  
ATOM    665  HH2 TRP A  43     -61.860  22.387 -17.823  1.00 86.79           H  
ATOM    666  CZ2 TRP A  43     -60.057  22.124 -16.666  1.00 86.79           C  
ATOM    667  HZ2 TRP A  43     -60.067  21.045 -16.722  1.00 86.79           H  
ATOM    668  CZ3 TRP A  43     -61.018  24.288 -17.236  1.00 86.79           C  
ATOM    669  HZ3 TRP A  43     -61.786  24.865 -17.730  1.00 86.79           H  
ATOM    670  N   VAL A  44     -57.154  27.377 -17.801  1.00 83.21           N  
ATOM    671  H   VAL A  44     -57.401  28.121 -17.164  1.00 83.21           H  
ATOM    672  CA  VAL A  44     -57.523  27.534 -19.216  1.00 83.21           C  
ATOM    673  HA  VAL A  44     -57.995  26.615 -19.564  1.00 83.21           H  
ATOM    674  C   VAL A  44     -56.277  27.744 -20.068  1.00 83.21           C  
ATOM    675  CB  VAL A  44     -58.515  28.702 -19.410  1.00 83.21           C  
ATOM    676  HB  VAL A  44     -58.136  29.583 -18.892  1.00 83.21           H  
ATOM    677  O   VAL A  44     -56.196  27.182 -21.150  1.00 83.21           O  
ATOM    678  CG1 VAL A  44     -58.729  29.076 -20.885  1.00 83.21           C  
ATOM    679 HG11 VAL A  44     -59.019  28.192 -21.454  1.00 83.21           H  
ATOM    680 HG12 VAL A  44     -57.814  29.489 -21.309  1.00 83.21           H  
ATOM    681 HG13 VAL A  44     -59.510  29.832 -20.969  1.00 83.21           H  
ATOM    682  CG2 VAL A  44     -59.898  28.351 -18.845  1.00 83.21           C  
ATOM    683 HG21 VAL A  44     -59.819  28.042 -17.802  1.00 83.21           H  
ATOM    684 HG22 VAL A  44     -60.332  27.528 -19.413  1.00 83.21           H  
ATOM    685 HG23 VAL A  44     -60.555  29.219 -18.902  1.00 83.21           H  
ATOM    686  N   VAL A  45     -55.297  28.517 -19.593  1.00 85.36           N  
ATOM    687  H   VAL A  45     -55.435  28.972 -18.702  1.00 85.36           H  
ATOM    688  CA  VAL A  45     -54.000  28.699 -20.257  1.00 85.36           C  
ATOM    689  HA  VAL A  45     -54.176  28.936 -21.306  1.00 85.36           H  
ATOM    690  C   VAL A  45     -53.218  27.392 -20.228  1.00 85.36           C  
ATOM    691  CB  VAL A  45     -53.195  29.863 -19.642  1.00 85.36           C  
ATOM    692  HB  VAL A  45     -53.186  29.765 -18.557  1.00 85.36           H  
ATOM    693  O   VAL A  45     -52.688  27.018 -21.261  1.00 85.36           O  
ATOM    694  CG1 VAL A  45     -51.740  29.907 -20.125  1.00 85.36           C  
ATOM    695 HG11 VAL A  45     -51.701  29.892 -21.214  1.00 85.36           H  
ATOM    696 HG12 VAL A  45     -51.196  29.046 -19.736  1.00 85.36           H  
ATOM    697 HG13 VAL A  45     -51.249  30.808 -19.756  1.00 85.36           H  
ATOM    698  CG2 VAL A  45     -53.818  31.214 -20.028  1.00 85.36           C  
ATOM    699 HG21 VAL A  45     -53.674  31.399 -21.093  1.00 85.36           H  
ATOM    700 HG22 VAL A  45     -53.347  32.012 -19.454  1.00 85.36           H  
ATOM    701 HG23 VAL A  45     -54.889  31.219 -19.825  1.00 85.36           H  
ATOM    702  N   LEU A  46     -53.197  26.659 -19.113  1.00 85.48           N  
ATOM    703  H   LEU A  46     -53.637  27.031 -18.284  1.00 85.48           H  
ATOM    704  CA  LEU A  46     -52.576  25.334 -19.022  1.00 85.48           C  
ATOM    705  HA  LEU A  46     -51.539  25.408 -19.348  1.00 85.48           H  
ATOM    706  C   LEU A  46     -53.255  24.344 -19.979  1.00 85.48           C  
ATOM    707  CB  LEU A  46     -52.608  24.826 -17.567  1.00 85.48           C  
ATOM    708  HB2 LEU A  46     -53.617  24.962 -17.176  1.00 85.48           H  
ATOM    709  HB3 LEU A  46     -52.408  23.755 -17.570  1.00 85.48           H  
ATOM    710  O   LEU A  46     -52.568  23.706 -20.765  1.00 85.48           O  
ATOM    711  CG  LEU A  46     -51.593  25.500 -16.621  1.00 85.48           C  
ATOM    712  HG  LEU A  46     -51.621  26.584 -16.734  1.00 85.48           H  
ATOM    713  CD1 LEU A  46     -51.924  25.148 -15.166  1.00 85.48           C  
ATOM    714 HD11 LEU A  46     -51.207  25.627 -14.499  1.00 85.48           H  
ATOM    715 HD12 LEU A  46     -51.883  24.067 -15.033  1.00 85.48           H  
ATOM    716 HD13 LEU A  46     -52.925  25.506 -14.926  1.00 85.48           H  
ATOM    717  CD2 LEU A  46     -50.156  25.068 -16.906  1.00 85.48           C  
ATOM    718 HD21 LEU A  46     -50.075  23.983 -16.840  1.00 85.48           H  
ATOM    719 HD22 LEU A  46     -49.865  25.382 -17.908  1.00 85.48           H  
ATOM    720 HD23 LEU A  46     -49.478  25.528 -16.187  1.00 85.48           H  
ATOM    721  N   GLY A  47     -54.589  24.302 -20.013  1.00 82.51           N  
ATOM    722  H   GLY A  47     -55.106  24.814 -19.313  1.00 82.51           H  
ATOM    723  CA  GLY A  47     -55.343  23.486 -20.968  1.00 82.51           C  
ATOM    724  HA2 GLY A  47     -55.041  22.444 -20.868  1.00 82.51           H  
ATOM    725  HA3 GLY A  47     -56.406  23.563 -20.738  1.00 82.51           H  
ATOM    726  C   GLY A  47     -55.133  23.916 -22.426  1.00 82.51           C  
ATOM    727  O   GLY A  47     -55.028  23.077 -23.311  1.00 82.51           O  
ATOM    728  N   TRP A  48     -54.999  25.219 -22.694  1.00 83.79           N  
ATOM    729  H   TRP A  48     -55.137  25.873 -21.936  1.00 83.79           H  
ATOM    730  CA  TRP A  48     -54.641  25.758 -24.012  1.00 83.79           C  
ATOM    731  HA  TRP A  48     -55.299  25.322 -24.763  1.00 83.79           H  
ATOM    732  C   TRP A  48     -53.207  25.395 -24.412  1.00 83.79           C  
ATOM    733  CB  TRP A  48     -54.823  27.283 -24.000  1.00 83.79           C  
ATOM    734  HB2 TRP A  48     -55.862  27.509 -23.764  1.00 83.79           H  
ATOM    735  HB3 TRP A  48     -54.202  27.711 -23.213  1.00 83.79           H  
ATOM    736  O   TRP A  48     -52.947  25.117 -25.579  1.00 83.79           O  
ATOM    737  CG  TRP A  48     -54.477  27.972 -25.281  1.00 83.79           C  
ATOM    738  CD1 TRP A  48     -55.237  27.933 -26.389  1.00 83.79           C  
ATOM    739  HD1 TRP A  48     -56.158  27.370 -26.425  1.00 83.79           H  
ATOM    740  CD2 TRP A  48     -53.276  28.718 -25.646  1.00 83.79           C  
ATOM    741  CE2 TRP A  48     -53.386  29.100 -27.017  1.00 83.79           C  
ATOM    742  CE3 TRP A  48     -52.095  29.089 -24.971  1.00 83.79           C  
ATOM    743  HE3 TRP A  48     -51.971  28.797 -23.939  1.00 83.79           H  
ATOM    744  NE1 TRP A  48     -54.606  28.609 -27.419  1.00 83.79           N  
ATOM    745  HE1 TRP A  48     -54.925  28.640 -28.377  1.00 83.79           H  
ATOM    746  CH2 TRP A  48     -51.223  30.172 -26.985  1.00 83.79           C  
ATOM    747  HH2 TRP A  48     -50.434  30.714 -27.485  1.00 83.79           H  
ATOM    748  CZ2 TRP A  48     -52.382  29.809 -27.689  1.00 83.79           C  
ATOM    749  HZ2 TRP A  48     -52.492  30.060 -28.734  1.00 83.79           H  
ATOM    750  CZ3 TRP A  48     -51.083  29.815 -25.631  1.00 83.79           C  
ATOM    751  HZ3 TRP A  48     -50.184  30.084 -25.096  1.00 83.79           H  
ATOM    752  N   MET A  49     -52.290  25.370 -23.443  1.00 86.17           N  
ATOM    753  H   MET A  49     -52.583  25.633 -22.513  1.00 86.17           H  
ATOM    754  CA  MET A  49     -50.905  24.935 -23.609  1.00 86.17           C  
ATOM    755  HA  MET A  49     -50.481  25.441 -24.477  1.00 86.17           H  
ATOM    756  C   MET A  49     -50.802  23.426 -23.874  1.00 86.17           C  
ATOM    757  CB  MET A  49     -50.060  25.361 -22.400  1.00 86.17           C  
ATOM    758  HB2 MET A  49     -49.100  24.846 -22.443  1.00 86.17           H  
ATOM    759  HB3 MET A  49     -50.557  25.069 -21.475  1.00 86.17           H  
ATOM    760  O   MET A  49     -49.869  22.999 -24.551  1.00 86.17           O  
ATOM    761  CG  MET A  49     -49.798  26.875 -22.384  1.00 86.17           C  
ATOM    762  HG2 MET A  49     -49.189  27.143 -23.247  1.00 86.17           H  
ATOM    763  HG3 MET A  49     -50.742  27.407 -22.502  1.00 86.17           H  
ATOM    764  SD  MET A  49     -48.991  27.499 -20.881  1.00 86.17           S  
ATOM    765  CE  MET A  49     -47.350  26.756 -21.042  1.00 86.17           C  
ATOM    766  HE1 MET A  49     -46.887  27.090 -21.970  1.00 86.17           H  
ATOM    767  HE2 MET A  49     -46.731  27.067 -20.201  1.00 86.17           H  
ATOM    768  HE3 MET A  49     -47.436  25.669 -21.034  1.00 86.17           H  
ATOM    769  N   GLU A  50     -51.756  22.636 -23.379  1.00 83.39           N  
ATOM    770  H   GLU A  50     -52.422  23.048 -22.741  1.00 83.39           H  
ATOM    771  CA  GLU A  50     -51.877  21.190 -23.604  1.00 83.39           C  
ATOM    772  HA  GLU A  50     -50.881  20.754 -23.677  1.00 83.39           H  
ATOM    773  C   GLU A  50     -52.593  20.822 -24.922  1.00 83.39           C  
ATOM    774  CB  GLU A  50     -52.580  20.551 -22.390  1.00 83.39           C  
ATOM    775  HB2 GLU A  50     -52.900  19.543 -22.652  1.00 83.39           H  
ATOM    776  HB3 GLU A  50     -53.464  21.138 -22.140  1.00 83.39           H  
ATOM    777  O   GLU A  50     -52.473  19.686 -25.378  1.00 83.39           O  
ATOM    778  CG  GLU A  50     -51.652  20.455 -21.165  1.00 83.39           C  
ATOM    779  HG2 GLU A  50     -50.867  19.736 -21.401  1.00 83.39           H  
ATOM    780  HG3 GLU A  50     -51.178  21.420 -20.988  1.00 83.39           H  
ATOM    781  CD  GLU A  50     -52.347  19.989 -19.872  1.00 83.39           C  
ATOM    782  OE1 GLU A  50     -51.672  20.040 -18.816  1.00 83.39           O  
ATOM    783  OE2 GLU A  50     -53.526  19.573 -19.927  1.00 83.39           O  
ATOM    784  N   ASP A  51     -53.282  21.762 -25.581  1.00 83.30           N  
ATOM    785  H   ASP A  51     -53.366  22.674 -25.156  1.00 83.30           H  
ATOM    786  CA  ASP A  51     -54.004  21.520 -26.839  1.00 83.30           C  
ATOM    787  HA  ASP A  51     -54.494  20.550 -26.761  1.00 83.30           H  
ATOM    788  C   ASP A  51     -53.050  21.463 -28.049  1.00 83.30           C  
ATOM    789  CB  ASP A  51     -55.126  22.563 -27.009  1.00 83.30           C  
ATOM    790  HB2 ASP A  51     -54.682  23.551 -27.125  1.00 83.30           H  
ATOM    791  HB3 ASP A  51     -55.728  22.574 -26.101  1.00 83.30           H  
ATOM    792  O   ASP A  51     -52.596  22.481 -28.588  1.00 83.30           O  
ATOM    793  CG  ASP A  51     -56.063  22.300 -28.200  1.00 83.30           C  
ATOM    794  OD1 ASP A  51     -55.742  21.426 -29.040  1.00 83.30           O  
ATOM    795  OD2 ASP A  51     -57.077  23.042 -28.298  1.00 83.30           O  
ATOM    796  N   ALA A  52     -52.762  20.240 -28.501  1.00 80.87           N  
ATOM    797  H   ALA A  52     -53.117  19.455 -27.972  1.00 80.87           H  
ATOM    798  CA  ALA A  52     -51.858  19.969 -29.615  1.00 80.87           C  
ATOM    799  HA  ALA A  52     -50.896  20.435 -29.401  1.00 80.87           H  
ATOM    800  C   ALA A  52     -52.320  20.561 -30.955  1.00 80.87           C  
ATOM    801  CB  ALA A  52     -51.655  18.452 -29.715  1.00 80.87           C  
ATOM    802  HB1 ALA A  52     -50.917  18.231 -30.487  1.00 80.87           H  
ATOM    803  HB2 ALA A  52     -51.296  18.057 -28.765  1.00 80.87           H  
ATOM    804  HB3 ALA A  52     -52.594  17.964 -29.973  1.00 80.87           H  
ATOM    805  O   ALA A  52     -51.474  20.842 -31.802  1.00 80.87           O  
ATOM    806  N   GLN A  53     -53.620  20.811 -31.159  1.00 82.00           N  
ATOM    807  H   GLN A  53     -54.277  20.669 -30.405  1.00 82.00           H  
ATOM    808  CA  GLN A  53     -54.093  21.460 -32.389  1.00 82.00           C  
ATOM    809  HA  GLN A  53     -53.587  21.012 -33.244  1.00 82.00           H  
ATOM    810  C   GLN A  53     -53.762  22.955 -32.417  1.00 82.00           C  
ATOM    811  CB  GLN A  53     -55.604  21.261 -32.564  1.00 82.00           C  
ATOM    812  HB2 GLN A  53     -55.933  21.873 -33.404  1.00 82.00           H  
ATOM    813  HB3 GLN A  53     -56.131  21.599 -31.671  1.00 82.00           H  
ATOM    814  O   GLN A  53     -53.625  23.537 -33.494  1.00 82.00           O  
ATOM    815  CG  GLN A  53     -55.970  19.803 -32.865  1.00 82.00           C  
ATOM    816  HG2 GLN A  53     -55.754  19.185 -31.993  1.00 82.00           H  
ATOM    817  HG3 GLN A  53     -55.362  19.448 -33.697  1.00 82.00           H  
ATOM    818  CD  GLN A  53     -57.440  19.623 -33.235  1.00 82.00           C  
ATOM    819  NE2 GLN A  53     -57.820  18.456 -33.706  1.00 82.00           N  
ATOM    820 HE21 GLN A  53     -58.803  18.370 -33.925  1.00 82.00           H  
ATOM    821 HE22 GLN A  53     -57.164  17.691 -33.771  1.00 82.00           H  
ATOM    822  OE1 GLN A  53     -58.276  20.507 -33.137  1.00 82.00           O  
ATOM    823  N   ARG A  54     -53.624  23.590 -31.247  1.00 81.47           N  
ATOM    824  H   ARG A  54     -53.724  23.043 -30.404  1.00 81.47           H  
ATOM    825  CA  ARG A  54     -53.349  25.031 -31.133  1.00 81.47           C  
ATOM    826  HA  ARG A  54     -53.708  25.538 -32.029  1.00 81.47           H  
ATOM    827  C   ARG A  54     -51.865  25.351 -31.047  1.00 81.47           C  
ATOM    828  CB  ARG A  54     -54.071  25.601 -29.915  1.00 81.47           C  
ATOM    829  HB2 ARG A  54     -53.808  26.654 -29.818  1.00 81.47           H  
ATOM    830  HB3 ARG A  54     -53.737  25.079 -29.019  1.00 81.47           H  
ATOM    831  O   ARG A  54     -51.447  26.389 -31.553  1.00 81.47           O  
ATOM    832  CG  ARG A  54     -55.591  25.476 -30.049  1.00 81.47           C  
ATOM    833  HG2 ARG A  54     -55.932  25.949 -30.970  1.00 81.47           H  
ATOM    834  HG3 ARG A  54     -55.876  24.424 -30.061  1.00 81.47           H  
ATOM    835  CD  ARG A  54     -56.211  26.182 -28.849  1.00 81.47           C  
ATOM    836  HD2 ARG A  54     -55.669  25.861 -27.959  1.00 81.47           H  
ATOM    837  HD3 ARG A  54     -56.101  27.255 -29.002  1.00 81.47           H  
ATOM    838  NE  ARG A  54     -57.620  25.836 -28.666  1.00 81.47           N  
ATOM    839  HE  ARG A  54     -57.804  24.850 -28.781  1.00 81.47           H  
ATOM    840  NH1 ARG A  54     -58.332  27.766 -27.616  1.00 81.47           N  
ATOM    841 HH11 ARG A  54     -57.399  28.145 -27.688  1.00 81.47           H  
ATOM    842 HH12 ARG A  54     -59.077  28.286 -27.175  1.00 81.47           H  
ATOM    843  NH2 ARG A  54     -59.770  26.115 -28.018  1.00 81.47           N  
ATOM    844 HH21 ARG A  54     -59.922  25.169 -28.335  1.00 81.47           H  
ATOM    845 HH22 ARG A  54     -60.505  26.631 -27.556  1.00 81.47           H  
ATOM    846  CZ  ARG A  54     -58.558  26.574 -28.105  1.00 81.47           C  
ATOM    847  N   LEU A  55     -51.084  24.483 -30.407  1.00 86.60           N  
ATOM    848  H   LEU A  55     -51.532  23.687 -29.975  1.00 86.60           H  
ATOM    849  CA  LEU A  55     -49.635  24.633 -30.248  1.00 86.60           C  
ATOM    850  HA  LEU A  55     -49.283  25.469 -30.851  1.00 86.60           H  
ATOM    851  C   LEU A  55     -48.889  23.397 -30.777  1.00 86.60           C  
ATOM    852  CB  LEU A  55     -49.336  24.941 -28.772  1.00 86.60           C  
ATOM    853  HB2 LEU A  55     -49.802  24.163 -28.167  1.00 86.60           H  
ATOM    854  HB3 LEU A  55     -48.261  24.898 -28.601  1.00 86.60           H  
ATOM    855  O   LEU A  55     -48.173  22.740 -30.014  1.00 86.60           O  
ATOM    856  CG  LEU A  55     -49.845  26.318 -28.316  1.00 86.60           C  
ATOM    857  HG  LEU A  55     -50.885  26.461 -28.610  1.00 86.60           H  
ATOM    858  CD1 LEU A  55     -49.782  26.357 -26.801  1.00 86.60           C  
ATOM    859 HD11 LEU A  55     -50.155  27.312 -26.433  1.00 86.60           H  
ATOM    860 HD12 LEU A  55     -50.449  25.566 -26.457  1.00 86.60           H  
ATOM    861 HD13 LEU A  55     -48.766  26.175 -26.450  1.00 86.60           H  
ATOM    862  CD2 LEU A  55     -49.008  27.472 -28.871  1.00 86.60           C  
ATOM    863 HD21 LEU A  55     -49.374  28.414 -28.463  1.00 86.60           H  
ATOM    864 HD22 LEU A  55     -47.959  27.337 -28.608  1.00 86.60           H  
ATOM    865 HD23 LEU A  55     -49.108  27.505 -29.956  1.00 86.60           H  
ATOM    866  N   PRO A  56     -49.056  23.045 -32.064  1.00 86.33           N  
ATOM    867  CA  PRO A  56     -48.425  21.859 -32.622  1.00 86.33           C  
ATOM    868  HA  PRO A  56     -48.661  20.989 -32.009  1.00 86.33           H  
ATOM    869  C   PRO A  56     -46.903  22.024 -32.705  1.00 86.33           C  
ATOM    870  CB  PRO A  56     -49.052  21.685 -34.008  1.00 86.33           C  
ATOM    871  HB2 PRO A  56     -48.372  21.206 -34.712  1.00 86.33           H  
ATOM    872  HB3 PRO A  56     -49.973  21.106 -33.928  1.00 86.33           H  
ATOM    873  O   PRO A  56     -46.394  23.112 -32.969  1.00 86.33           O  
ATOM    874  CG  PRO A  56     -49.387  23.118 -34.424  1.00 86.33           C  
ATOM    875  HG2 PRO A  56     -48.495  23.609 -34.813  1.00 86.33           H  
ATOM    876  HG3 PRO A  56     -50.196  23.150 -35.154  1.00 86.33           H  
ATOM    877  CD  PRO A  56     -49.794  23.761 -33.101  1.00 86.33           C  
ATOM    878  HD2 PRO A  56     -50.864  23.612 -32.952  1.00 86.33           H  
ATOM    879  HD3 PRO A  56     -49.553  24.824 -33.107  1.00 86.33           H  
ATOM    880  N   LEU A  57     -46.171  20.918 -32.568  1.00 87.22           N  
ATOM    881  H   LEU A  57     -46.643  20.065 -32.306  1.00 87.22           H  
ATOM    882  CA  LEU A  57     -44.806  20.792 -33.089  1.00 87.22           C  
ATOM    883  HA  LEU A  57     -44.359  21.779 -33.201  1.00 87.22           H  
ATOM    884  C   LEU A  57     -44.884  20.185 -34.494  1.00 87.22           C  
ATOM    885  CB  LEU A  57     -43.944  19.964 -32.117  1.00 87.22           C  
ATOM    886  HB2 LEU A  57     -44.531  19.120 -31.756  1.00 87.22           H  
ATOM    887  HB3 LEU A  57     -43.082  19.564 -32.651  1.00 87.22           H  
ATOM    888  O   LEU A  57     -44.730  18.979 -34.673  1.00 87.22           O  
ATOM    889  CG  LEU A  57     -43.433  20.789 -30.928  1.00 87.22           C  
ATOM    890  HG  LEU A  57     -44.256  21.374 -30.517  1.00 87.22           H  
ATOM    891  CD1 LEU A  57     -42.896  19.870 -29.838  1.00 87.22           C  
ATOM    892 HD11 LEU A  57     -42.560  20.468 -28.991  1.00 87.22           H  
ATOM    893 HD12 LEU A  57     -43.696  19.209 -29.502  1.00 87.22           H  
ATOM    894 HD13 LEU A  57     -42.075  19.266 -30.223  1.00 87.22           H  
ATOM    895  CD2 LEU A  57     -42.290  21.733 -31.320  1.00 87.22           C  
ATOM    896 HD21 LEU A  57     -41.446  21.165 -31.710  1.00 87.22           H  
ATOM    897 HD22 LEU A  57     -42.624  22.434 -32.086  1.00 87.22           H  
ATOM    898 HD23 LEU A  57     -41.970  22.307 -30.450  1.00 87.22           H  
ATOM    899  N   SER A  58     -45.201  21.016 -35.490  1.00 85.71           N  
ATOM    900  H   SER A  58     -45.242  22.004 -35.284  1.00 85.71           H  
ATOM    901  CA  SER A  58     -45.528  20.558 -36.848  1.00 85.71           C  
ATOM    902  HA  SER A  58     -45.985  19.571 -36.769  1.00 85.71           H  
ATOM    903  C   SER A  58     -44.302  20.397 -37.759  1.00 85.71           C  
ATOM    904  CB  SER A  58     -46.583  21.486 -37.471  1.00 85.71           C  
ATOM    905  HB2 SER A  58     -47.162  20.902 -38.187  1.00 85.71           H  
ATOM    906  HB3 SER A  58     -47.264  21.857 -36.705  1.00 85.71           H  
ATOM    907  O   SER A  58     -44.333  19.631 -38.725  1.00 85.71           O  
ATOM    908  OG  SER A  58     -46.001  22.569 -38.171  1.00 85.71           O  
ATOM    909  HG  SER A  58     -46.022  23.406 -37.702  1.00 85.71           H  
ATOM    910  N   LYS A  59     -43.200  21.098 -37.454  1.00 88.85           N  
ATOM    911  H   LYS A  59     -43.241  21.695 -36.641  1.00 88.85           H  
ATOM    912  CA  LYS A  59     -42.002  21.159 -38.303  1.00 88.85           C  
ATOM    913  HA  LYS A  59     -42.152  20.547 -39.192  1.00 88.85           H  
ATOM    914  C   LYS A  59     -40.773  20.637 -37.576  1.00 88.85           C  
ATOM    915  CB  LYS A  59     -41.782  22.605 -38.749  1.00 88.85           C  
ATOM    916  HB2 LYS A  59     -41.898  23.236 -37.868  1.00 88.85           H  
ATOM    917  HB3 LYS A  59     -40.770  22.723 -39.137  1.00 88.85           H  
ATOM    918  O   LYS A  59     -40.418  21.116 -36.507  1.00 88.85           O  
ATOM    919  CG  LYS A  59     -42.778  23.049 -39.824  1.00 88.85           C  
ATOM    920  HG2 LYS A  59     -42.584  22.522 -40.758  1.00 88.85           H  
ATOM    921  HG3 LYS A  59     -43.794  22.835 -39.495  1.00 88.85           H  
ATOM    922  CD  LYS A  59     -42.624  24.554 -40.025  1.00 88.85           C  
ATOM    923  HD2 LYS A  59     -42.652  25.027 -39.044  1.00 88.85           H  
ATOM    924  HD3 LYS A  59     -41.664  24.781 -40.490  1.00 88.85           H  
ATOM    925  CE  LYS A  59     -43.772  25.106 -40.862  1.00 88.85           C  
ATOM    926  HE2 LYS A  59     -43.587  24.916 -41.919  1.00 88.85           H  
ATOM    927  HE3 LYS A  59     -44.687  24.597 -40.560  1.00 88.85           H  
ATOM    928  NZ  LYS A  59     -43.903  26.546 -40.567  1.00 88.85           N  
ATOM    929  HZ1 LYS A  59     -43.027  27.027 -40.716  1.00 88.85           H  
ATOM    930  HZ2 LYS A  59     -44.115  26.628 -39.583  1.00 88.85           H  
ATOM    931  HZ3 LYS A  59     -44.658  26.970 -41.087  1.00 88.85           H  
ATOM    932  N   LEU A  60     -40.068  19.700 -38.202  1.00 90.19           N  
ATOM    933  H   LEU A  60     -40.418  19.362 -39.087  1.00 90.19           H  
ATOM    934  CA  LEU A  60     -38.762  19.220 -37.752  1.00 90.19           C  
ATOM    935  HA  LEU A  60     -38.608  19.505 -36.711  1.00 90.19           H  
ATOM    936  C   LEU A  60     -37.666  19.866 -38.606  1.00 90.19           C  
ATOM    937  CB  LEU A  60     -38.755  17.685 -37.831  1.00 90.19           C  
ATOM    938  HB2 LEU A  60     -39.003  17.395 -38.852  1.00 90.19           H  
ATOM    939  HB3 LEU A  60     -39.530  17.292 -37.173  1.00 90.19           H  
ATOM    940  O   LEU A  60     -37.566  19.583 -39.800  1.00 90.19           O  
ATOM    941  CG  LEU A  60     -37.408  17.040 -37.460  1.00 90.19           C  
ATOM    942  HG  LEU A  60     -36.609  17.471 -38.064  1.00 90.19           H  
ATOM    943  CD1 LEU A  60     -37.065  17.216 -35.987  1.00 90.19           C  
ATOM    944 HD11 LEU A  60     -36.136  16.684 -35.782  1.00 90.19           H  
ATOM    945 HD12 LEU A  60     -36.915  18.271 -35.758  1.00 90.19           H  
ATOM    946 HD13 LEU A  60     -37.863  16.814 -35.364  1.00 90.19           H  
ATOM    947  CD2 LEU A  60     -37.457  15.541 -37.752  1.00 90.19           C  
ATOM    948 HD21 LEU A  60     -36.483  15.098 -37.546  1.00 90.19           H  
ATOM    949 HD22 LEU A  60     -37.695  15.379 -38.804  1.00 90.19           H  
ATOM    950 HD23 LEU A  60     -38.213  15.062 -37.130  1.00 90.19           H  
ATOM    951  N   VAL A  61     -36.830  20.706 -37.998  1.00 90.36           N  
ATOM    952  H   VAL A  61     -36.956  20.862 -37.008  1.00 90.36           H  
ATOM    953  CA  VAL A  61     -35.696  21.356 -38.669  1.00 90.36           C  
ATOM    954  HA  VAL A  61     -35.807  21.246 -39.747  1.00 90.36           H  
ATOM    955  C   VAL A  61     -34.409  20.656 -38.258  1.00 90.36           C  
ATOM    956  CB  VAL A  61     -35.644  22.868 -38.383  1.00 90.36           C  
ATOM    957  HB  VAL A  61     -35.535  23.038 -37.312  1.00 90.36           H  
ATOM    958  O   VAL A  61     -33.914  20.843 -37.149  1.00 90.36           O  
ATOM    959  CG1 VAL A  61     -34.461  23.524 -39.113  1.00 90.36           C  
ATOM    960 HG11 VAL A  61     -34.480  24.600 -38.937  1.00 90.36           H  
ATOM    961 HG12 VAL A  61     -33.517  23.124 -38.741  1.00 90.36           H  
ATOM    962 HG13 VAL A  61     -34.536  23.340 -40.184  1.00 90.36           H  
ATOM    963  CG2 VAL A  61     -36.929  23.557 -38.854  1.00 90.36           C  
ATOM    964 HG21 VAL A  61     -36.863  24.632 -38.682  1.00 90.36           H  
ATOM    965 HG22 VAL A  61     -37.094  23.376 -39.916  1.00 90.36           H  
ATOM    966 HG23 VAL A  61     -37.785  23.188 -38.290  1.00 90.36           H  
ATOM    967  N   LEU A  62     -33.852  19.858 -39.163  1.00 91.54           N  
ATOM    968  H   LEU A  62     -34.308  19.753 -40.059  1.00 91.54           H  
ATOM    969  CA  LEU A  62     -32.592  19.152 -38.948  1.00 91.54           C  
ATOM    970  HA  LEU A  62     -32.450  19.020 -37.876  1.00 91.54           H  
ATOM    971  C   LEU A  62     -31.413  19.970 -39.501  1.00 91.54           C  
ATOM    972  CB  LEU A  62     -32.681  17.762 -39.605  1.00 91.54           C  
ATOM    973  HB2 LEU A  62     -32.188  17.802 -40.576  1.00 91.54           H  
ATOM    974  HB3 LEU A  62     -33.721  17.487 -39.786  1.00 91.54           H  
ATOM    975  O   LEU A  62     -31.446  20.376 -40.662  1.00 91.54           O  
ATOM    976  CG  LEU A  62     -32.032  16.679 -38.733  1.00 91.54           C  
ATOM    977  HG  LEU A  62     -31.170  17.093 -38.209  1.00 91.54           H  
ATOM    978  CD1 LEU A  62     -33.050  16.147 -37.730  1.00 91.54           C  
ATOM    979 HD11 LEU A  62     -33.757  15.479 -38.222  1.00 91.54           H  
ATOM    980 HD12 LEU A  62     -32.515  15.618 -36.941  1.00 91.54           H  
ATOM    981 HD13 LEU A  62     -33.612  16.972 -37.293  1.00 91.54           H  
ATOM    982  CD2 LEU A  62     -31.564  15.521 -39.608  1.00 91.54           C  
ATOM    983 HD21 LEU A  62     -30.867  15.897 -40.357  1.00 91.54           H  
ATOM    984 HD22 LEU A  62     -31.066  14.769 -38.996  1.00 91.54           H  
ATOM    985 HD23 LEU A  62     -32.413  15.065 -40.117  1.00 91.54           H  
ATOM    986  N   THR A  63     -30.360  20.192 -38.714  1.00 90.55           N  
ATOM    987  H   THR A  63     -30.389  19.847 -37.765  1.00 90.55           H  
ATOM    988  CA  THR A  63     -29.126  20.871 -39.155  1.00 90.55           C  
ATOM    989  HA  THR A  63     -29.118  20.908 -40.245  1.00 90.55           H  
ATOM    990  C   THR A  63     -27.878  20.091 -38.738  1.00 90.55           C  
ATOM    991  CB  THR A  63     -29.039  22.326 -38.647  1.00 90.55           C  
ATOM    992  HB  THR A  63     -28.131  22.772 -39.053  1.00 90.55           H  
ATOM    993  O   THR A  63     -27.907  19.363 -37.752  1.00 90.55           O  
ATOM    994  CG2 THR A  63     -30.225  23.189 -39.075  1.00 90.55           C  
ATOM    995 HG21 THR A  63     -31.131  22.842 -38.577  1.00 90.55           H  
ATOM    996 HG22 THR A  63     -30.036  24.229 -38.811  1.00 90.55           H  
ATOM    997 HG23 THR A  63     -30.362  23.112 -40.153  1.00 90.55           H  
ATOM    998  OG1 THR A  63     -28.985  22.410 -37.240  1.00 90.55           O  
ATOM    999  HG1 THR A  63     -28.288  23.022 -36.995  1.00 90.55           H  
ATOM   1000  N   GLY A  64     -26.759  20.283 -39.438  1.00 88.39           N  
ATOM   1001  H   GLY A  64     -26.802  20.808 -40.300  1.00 88.39           H  
ATOM   1002  CA  GLY A  64     -25.490  19.593 -39.163  1.00 88.39           C  
ATOM   1003  HA2 GLY A  64     -25.610  18.870 -38.356  1.00 88.39           H  
ATOM   1004  HA3 GLY A  64     -24.736  20.317 -38.854  1.00 88.39           H  
ATOM   1005  C   GLY A  64     -24.950  18.835 -40.374  1.00 88.39           C  
ATOM   1006  O   GLY A  64     -25.662  18.658 -41.368  1.00 88.39           O  
ATOM   1007  N   GLU A  65     -23.688  18.415 -40.294  1.00 82.73           N  
ATOM   1008  H   GLU A  65     -23.179  18.535 -39.431  1.00 82.73           H  
ATOM   1009  CA  GLU A  65     -23.052  17.588 -41.322  1.00 82.73           C  
ATOM   1010  HA  GLU A  65     -23.385  17.924 -42.304  1.00 82.73           H  
ATOM   1011  C   GLU A  65     -23.476  16.130 -41.154  1.00 82.73           C  
ATOM   1012  CB  GLU A  65     -21.525  17.719 -41.292  1.00 82.73           C  
ATOM   1013  HB2 GLU A  65     -21.159  17.540 -40.282  1.00 82.73           H  
ATOM   1014  HB3 GLU A  65     -21.113  16.962 -41.959  1.00 82.73           H  
ATOM   1015  O   GLU A  65     -23.315  15.536 -40.088  1.00 82.73           O  
ATOM   1016  CG  GLU A  65     -21.074  19.104 -41.780  1.00 82.73           C  
ATOM   1017  HG2 GLU A  65     -21.566  19.313 -42.730  1.00 82.73           H  
ATOM   1018  HG3 GLU A  65     -21.402  19.855 -41.061  1.00 82.73           H  
ATOM   1019  CD  GLU A  65     -19.554  19.211 -41.974  1.00 82.73           C  
ATOM   1020  OE1 GLU A  65     -19.134  20.281 -42.468  1.00 82.73           O  
ATOM   1021  OE2 GLU A  65     -18.841  18.243 -41.632  1.00 82.73           O  
ATOM   1022  N   ARG A  66     -24.060  15.570 -42.216  1.00 85.79           N  
ATOM   1023  H   ARG A  66     -24.072  16.091 -43.081  1.00 85.79           H  
ATOM   1024  CA  ARG A  66     -24.666  14.237 -42.221  1.00 85.79           C  
ATOM   1025  HA  ARG A  66     -24.502  13.749 -41.260  1.00 85.79           H  
ATOM   1026  C   ARG A  66     -24.014  13.393 -43.293  1.00 85.79           C  
ATOM   1027  CB  ARG A  66     -26.174  14.328 -42.469  1.00 85.79           C  
ATOM   1028  HB2 ARG A  66     -26.345  14.830 -43.421  1.00 85.79           H  
ATOM   1029  HB3 ARG A  66     -26.584  13.320 -42.527  1.00 85.79           H  
ATOM   1030  O   ARG A  66     -24.178  13.678 -44.478  1.00 85.79           O  
ATOM   1031  CG  ARG A  66     -26.879  15.083 -41.341  1.00 85.79           C  
ATOM   1032  HG2 ARG A  66     -26.751  14.508 -40.423  1.00 85.79           H  
ATOM   1033  HG3 ARG A  66     -26.444  16.073 -41.206  1.00 85.79           H  
ATOM   1034  CD  ARG A  66     -28.369  15.232 -41.610  1.00 85.79           C  
ATOM   1035  HD2 ARG A  66     -28.792  15.770 -40.761  1.00 85.79           H  
ATOM   1036  HD3 ARG A  66     -28.802  14.232 -41.643  1.00 85.79           H  
ATOM   1037  NE  ARG A  66     -28.640  15.992 -42.851  1.00 85.79           N  
ATOM   1038  HE  ARG A  66     -28.005  16.751 -43.050  1.00 85.79           H  
ATOM   1039  NH1 ARG A  66     -30.440  14.767 -43.518  1.00 85.79           N  
ATOM   1040 HH11 ARG A  66     -30.186  14.096 -42.806  1.00 85.79           H  
ATOM   1041 HH12 ARG A  66     -31.403  14.807 -43.819  1.00 85.79           H  
ATOM   1042  NH2 ARG A  66     -29.839  16.557 -44.710  1.00 85.79           N  
ATOM   1043 HH21 ARG A  66     -29.202  17.322 -44.884  1.00 85.79           H  
ATOM   1044 HH22 ARG A  66     -30.545  16.306 -45.387  1.00 85.79           H  
ATOM   1045  CZ  ARG A  66     -29.633  15.772 -43.690  1.00 85.79           C  
ATOM   1046  N   HIS A  67     -23.321  12.350 -42.871  1.00 86.66           N  
ATOM   1047  H   HIS A  67     -23.253  12.182 -41.877  1.00 86.66           H  
ATOM   1048  CA  HIS A  67     -22.724  11.352 -43.745  1.00 86.66           C  
ATOM   1049  HA  HIS A  67     -22.696  11.719 -44.771  1.00 86.66           H  
ATOM   1050  C   HIS A  67     -23.568  10.075 -43.736  1.00 86.66           C  
ATOM   1051  CB  HIS A  67     -21.282  11.108 -43.285  1.00 86.66           C  
ATOM   1052  HB2 HIS A  67     -20.848  10.311 -43.889  1.00 86.66           H  
ATOM   1053  HB3 HIS A  67     -21.277  10.777 -42.246  1.00 86.66           H  
ATOM   1054  O   HIS A  67     -23.810   9.482 -44.787  1.00 86.66           O  
ATOM   1055  CG  HIS A  67     -20.420  12.340 -43.415  1.00 86.66           C  
ATOM   1056  CD2 HIS A  67     -19.695  12.705 -44.516  1.00 86.66           C  
ATOM   1057  HD2 HIS A  67     -19.624  12.152 -45.441  1.00 86.66           H  
ATOM   1058  ND1 HIS A  67     -20.250  13.334 -42.474  1.00 86.66           N  
ATOM   1059  HD1 HIS A  67     -20.633  13.343 -41.539  1.00 86.66           H  
ATOM   1060  CE1 HIS A  67     -19.440  14.272 -42.997  1.00 86.66           C  
ATOM   1061  HE1 HIS A  67     -19.117  15.171 -42.494  1.00 86.66           H  
ATOM   1062  NE2 HIS A  67     -19.078  13.927 -44.244  1.00 86.66           N  
ATOM   1063  N   TYR A  68     -24.083   9.694 -42.564  1.00 88.45           N  
ATOM   1064  H   TYR A  68     -23.792  10.209 -41.745  1.00 88.45           H  
ATOM   1065  CA  TYR A  68     -24.838   8.464 -42.360  1.00 88.45           C  
ATOM   1066  HA  TYR A  68     -24.810   7.878 -43.278  1.00 88.45           H  
ATOM   1067  C   TYR A  68     -26.313   8.707 -42.044  1.00 88.45           C  
ATOM   1068  CB  TYR A  68     -24.156   7.631 -41.267  1.00 88.45           C  
ATOM   1069  HB2 TYR A  68     -24.653   6.664 -41.187  1.00 88.45           H  
ATOM   1070  HB3 TYR A  68     -24.271   8.145 -40.312  1.00 88.45           H  
ATOM   1071  O   TYR A  68     -27.139   7.922 -42.503  1.00 88.45           O  
ATOM   1072  CG  TYR A  68     -22.682   7.403 -41.531  1.00 88.45           C  
ATOM   1073  CD1 TYR A  68     -22.276   6.692 -42.677  1.00 88.45           C  
ATOM   1074  HD1 TYR A  68     -23.008   6.268 -43.348  1.00 88.45           H  
ATOM   1075  CD2 TYR A  68     -21.720   7.987 -40.684  1.00 88.45           C  
ATOM   1076  HD2 TYR A  68     -22.028   8.570 -39.828  1.00 88.45           H  
ATOM   1077  CE1 TYR A  68     -20.911   6.571 -42.982  1.00 88.45           C  
ATOM   1078  HE1 TYR A  68     -20.588   6.055 -43.874  1.00 88.45           H  
ATOM   1079  CE2 TYR A  68     -20.351   7.870 -40.985  1.00 88.45           C  
ATOM   1080  HE2 TYR A  68     -19.625   8.358 -40.352  1.00 88.45           H  
ATOM   1081  OH  TYR A  68     -18.654   7.130 -42.521  1.00 88.45           O  
ATOM   1082  HH  TYR A  68     -18.078   7.546 -41.876  1.00 88.45           H  
ATOM   1083  CZ  TYR A  68     -19.952   7.174 -42.148  1.00 88.45           C  
ATOM   1084  N   THR A  69     -26.680   9.753 -41.296  1.00 91.30           N  
ATOM   1085  H   THR A  69     -25.964  10.388 -40.972  1.00 91.30           H  
ATOM   1086  CA  THR A  69     -28.047   9.956 -40.774  1.00 91.30           C  
ATOM   1087  HA  THR A  69     -28.411   8.996 -40.407  1.00 91.30           H  
ATOM   1088  C   THR A  69     -29.017  10.457 -41.840  1.00 91.30           C  
ATOM   1089  CB  THR A  69     -28.076  10.926 -39.583  1.00 91.30           C  
ATOM   1090  HB  THR A  69     -27.846  11.936 -39.922  1.00 91.30           H  
ATOM   1091  O   THR A  69     -28.881  11.553 -42.394  1.00 91.30           O  
ATOM   1092  CG2 THR A  69     -29.421  10.944 -38.863  1.00 91.30           C  
ATOM   1093 HG21 THR A  69     -29.333  11.560 -37.969  1.00 91.30           H  
ATOM   1094 HG22 THR A  69     -30.189  11.368 -39.510  1.00 91.30           H  
ATOM   1095 HG23 THR A  69     -29.704   9.931 -38.574  1.00 91.30           H  
ATOM   1096  OG1 THR A  69     -27.121  10.539 -38.637  1.00 91.30           O  
ATOM   1097  HG1 THR A  69     -26.322  10.966 -38.955  1.00 91.30           H  
ATOM   1098  N   ARG A  70     -30.075   9.681 -42.082  1.00 90.62           N  
ATOM   1099  H   ARG A  70     -30.179   8.845 -41.524  1.00 90.62           H  
ATOM   1100  CA  ARG A  70     -31.197  10.034 -42.956  1.00 90.62           C  
ATOM   1101  HA  ARG A  70     -30.844  10.745 -43.704  1.00 90.62           H  
ATOM   1102  C   ARG A  70     -32.296  10.718 -42.140  1.00 90.62           C  
ATOM   1103  CB  ARG A  70     -31.709   8.772 -43.673  1.00 90.62           C  
ATOM   1104  HB2 ARG A  70     -32.540   9.045 -44.323  1.00 90.62           H  
ATOM   1105  HB3 ARG A  70     -32.079   8.064 -42.931  1.00 90.62           H  
ATOM   1106  O   ARG A  70     -32.434  10.494 -40.942  1.00 90.62           O  
ATOM   1107  CG  ARG A  70     -30.620   8.091 -44.521  1.00 90.62           C  
ATOM   1108  HG2 ARG A  70     -30.264   8.789 -45.279  1.00 90.62           H  
ATOM   1109  HG3 ARG A  70     -29.782   7.801 -43.887  1.00 90.62           H  
ATOM   1110  CD  ARG A  70     -31.169   6.833 -45.202  1.00 90.62           C  
ATOM   1111  HD2 ARG A  70     -31.507   6.142 -44.430  1.00 90.62           H  
ATOM   1112  HD3 ARG A  70     -32.021   7.113 -45.823  1.00 90.62           H  
ATOM   1113  NE  ARG A  70     -30.142   6.178 -46.036  1.00 90.62           N  
ATOM   1114  HE  ARG A  70     -29.214   6.575 -46.003  1.00 90.62           H  
ATOM   1115  NH1 ARG A  70     -31.464   4.493 -46.869  1.00 90.62           N  
ATOM   1116 HH11 ARG A  70     -31.568   3.654 -47.423  1.00 90.62           H  
ATOM   1117 HH12 ARG A  70     -32.241   4.832 -46.320  1.00 90.62           H  
ATOM   1118  NH2 ARG A  70     -29.317   4.606 -47.465  1.00 90.62           N  
ATOM   1119 HH21 ARG A  70     -28.402   5.031 -47.416  1.00 90.62           H  
ATOM   1120 HH22 ARG A  70     -29.442   3.763 -48.007  1.00 90.62           H  
ATOM   1121  CZ  ARG A  70     -30.313   5.102 -46.785  1.00 90.62           C  
ATOM   1122  N   ASN A  71     -33.130  11.523 -42.800  1.00 88.73           N  
ATOM   1123  H   ASN A  71     -32.958  11.695 -43.781  1.00 88.73           H  
ATOM   1124  CA  ASN A  71     -34.260  12.194 -42.138  1.00 88.73           C  
ATOM   1125  HA  ASN A  71     -33.880  12.830 -41.338  1.00 88.73           H  
ATOM   1126  C   ASN A  71     -35.235  11.196 -41.486  1.00 88.73           C  
ATOM   1127  CB  ASN A  71     -35.019  13.063 -43.158  1.00 88.73           C  
ATOM   1128  HB2 ASN A  71     -35.934  13.421 -42.688  1.00 88.73           H  
ATOM   1129  HB3 ASN A  71     -35.302  12.456 -44.018  1.00 88.73           H  
ATOM   1130  O   ASN A  71     -35.821  11.502 -40.449  1.00 88.73           O  
ATOM   1131  CG  ASN A  71     -34.261  14.286 -43.641  1.00 88.73           C  
ATOM   1132  ND2 ASN A  71     -34.803  14.998 -44.599  1.00 88.73           N  
ATOM   1133 HD21 ASN A  71     -34.328  15.846 -44.871  1.00 88.73           H  
ATOM   1134 HD22 ASN A  71     -35.708  14.752 -44.974  1.00 88.73           H  
ATOM   1135  OD1 ASN A  71     -33.172  14.614 -43.205  1.00 88.73           O  
ATOM   1136  N   ASP A  72     -35.403  10.016 -42.091  1.00 88.86           N  
ATOM   1137  H   ASP A  72     -34.889   9.813 -42.937  1.00 88.86           H  
ATOM   1138  CA  ASP A  72     -36.288   8.972 -41.574  1.00 88.86           C  
ATOM   1139  HA  ASP A  72     -37.262   9.417 -41.370  1.00 88.86           H  
ATOM   1140  C   ASP A  72     -35.780   8.378 -40.253  1.00 88.86           C  
ATOM   1141  CB  ASP A  72     -36.483   7.892 -42.645  1.00 88.86           C  
ATOM   1142  HB2 ASP A  72     -36.668   8.371 -43.607  1.00 88.86           H  
ATOM   1143  HB3 ASP A  72     -35.576   7.294 -42.732  1.00 88.86           H  
ATOM   1144  O   ASP A  72     -36.580   8.146 -39.355  1.00 88.86           O  
ATOM   1145  CG  ASP A  72     -37.687   7.008 -42.311  1.00 88.86           C  
ATOM   1146  OD1 ASP A  72     -38.796   7.583 -42.200  1.00 88.86           O  
ATOM   1147  OD2 ASP A  72     -37.491   5.782 -42.190  1.00 88.86           O  
ATOM   1148  N   ASP A  73     -34.459   8.255 -40.064  1.00 90.65           N  
ATOM   1149  H   ASP A  73     -33.827   8.512 -40.809  1.00 90.65           H  
ATOM   1150  CA  ASP A  73     -33.882   7.741 -38.814  1.00 90.65           C  
ATOM   1151  HA  ASP A  73     -34.244   6.728 -38.640  1.00 90.65           H  
ATOM   1152  C   ASP A  73     -34.276   8.615 -37.620  1.00 90.65           C  
ATOM   1153  CB  ASP A  73     -32.351   7.721 -38.883  1.00 90.65           C  
ATOM   1154  HB2 ASP A  73     -31.972   7.295 -37.954  1.00 90.65           H  
ATOM   1155  HB3 ASP A  73     -31.981   8.745 -38.947  1.00 90.65           H  
ATOM   1156  O   ASP A  73     -34.710   8.119 -36.584  1.00 90.65           O  
ATOM   1157  CG  ASP A  73     -31.775   6.918 -40.037  1.00 90.65           C  
ATOM   1158  OD1 ASP A  73     -32.228   5.797 -40.337  1.00 90.65           O  
ATOM   1159  OD2 ASP A  73     -30.809   7.410 -40.656  1.00 90.65           O  
ATOM   1160  N   ILE A  74     -34.173   9.938 -37.782  1.00 91.64           N  
ATOM   1161  H   ILE A  74     -33.811  10.274 -38.664  1.00 91.64           H  
ATOM   1162  CA  ILE A  74     -34.552  10.897 -36.741  1.00 91.64           C  
ATOM   1163  HA  ILE A  74     -34.076  10.604 -35.805  1.00 91.64           H  
ATOM   1164  C   ILE A  74     -36.057  10.859 -36.501  1.00 91.64           C  
ATOM   1165  CB  ILE A  74     -34.099  12.323 -37.111  1.00 91.64           C  
ATOM   1166  HB  ILE A  74     -34.557  12.596 -38.062  1.00 91.64           H  
ATOM   1167  O   ILE A  74     -36.499  10.851 -35.353  1.00 91.64           O  
ATOM   1168  CG1 ILE A  74     -32.569  12.420 -37.294  1.00 91.64           C  
ATOM   1169 HG12 ILE A  74     -32.238  11.677 -38.021  1.00 91.64           H  
ATOM   1170 HG13 ILE A  74     -32.331  13.398 -37.712  1.00 91.64           H  
ATOM   1171  CG2 ILE A  74     -34.599  13.315 -36.044  1.00 91.64           C  
ATOM   1172 HG21 ILE A  74     -34.347  12.957 -35.046  1.00 91.64           H  
ATOM   1173 HG22 ILE A  74     -34.148  14.297 -36.187  1.00 91.64           H  
ATOM   1174 HG23 ILE A  74     -35.681  13.427 -36.106  1.00 91.64           H  
ATOM   1175  CD1 ILE A  74     -31.756  12.244 -36.007  1.00 91.64           C  
ATOM   1176 HD11 ILE A  74     -31.954  13.066 -35.318  1.00 91.64           H  
ATOM   1177 HD12 ILE A  74     -32.012  11.300 -35.528  1.00 91.64           H  
ATOM   1178 HD13 ILE A  74     -30.691  12.246 -36.241  1.00 91.64           H  
ATOM   1179  N   ARG A  75     -36.851  10.813 -37.575  1.00 89.64           N  
ATOM   1180  H   ARG A  75     -36.420  10.770 -38.487  1.00 89.64           H  
ATOM   1181  CA  ARG A  75     -38.307  10.733 -37.468  1.00 89.64           C  
ATOM   1182  HA  ARG A  75     -38.665  11.585 -36.890  1.00 89.64           H  
ATOM   1183  C   ARG A  75     -38.728   9.484 -36.692  1.00 89.64           C  
ATOM   1184  CB  ARG A  75     -38.915  10.778 -38.872  1.00 89.64           C  
ATOM   1185  HB2 ARG A  75     -38.599   9.898 -39.432  1.00 89.64           H  
ATOM   1186  HB3 ARG A  75     -38.549  11.667 -39.386  1.00 89.64           H  
ATOM   1187  O   ARG A  75     -39.521   9.605 -35.768  1.00 89.64           O  
ATOM   1188  CG  ARG A  75     -40.447  10.816 -38.814  1.00 89.64           C  
ATOM   1189  HG2 ARG A  75     -40.807   9.945 -38.265  1.00 89.64           H  
ATOM   1190  HG3 ARG A  75     -40.783  11.716 -38.300  1.00 89.64           H  
ATOM   1191  CD  ARG A  75     -41.050  10.758 -40.217  1.00 89.64           C  
ATOM   1192  HD2 ARG A  75     -40.648   9.883 -40.728  1.00 89.64           H  
ATOM   1193  HD3 ARG A  75     -42.129  10.635 -40.122  1.00 89.64           H  
ATOM   1194  NE  ARG A  75     -40.764  11.982 -40.989  1.00 89.64           N  
ATOM   1195  HE  ARG A  75     -40.400  12.768 -40.470  1.00 89.64           H  
ATOM   1196  NH1 ARG A  75     -41.456  11.175 -43.018  1.00 89.64           N  
ATOM   1197 HH11 ARG A  75     -41.541  10.259 -42.601  1.00 89.64           H  
ATOM   1198 HH12 ARG A  75     -41.634  11.291 -44.005  1.00 89.64           H  
ATOM   1199  NH2 ARG A  75     -40.776  13.296 -42.847  1.00 89.64           N  
ATOM   1200 HH21 ARG A  75     -40.490  14.084 -42.284  1.00 89.64           H  
ATOM   1201 HH22 ARG A  75     -41.021  13.423 -43.819  1.00 89.64           H  
ATOM   1202  CZ  ARG A  75     -40.997  12.144 -42.277  1.00 89.64           C  
ATOM   1203  N   GLN A  76     -38.173   8.318 -37.016  1.00 88.64           N  
ATOM   1204  H   GLN A  76     -37.524   8.295 -37.789  1.00 88.64           H  
ATOM   1205  CA  GLN A  76     -38.449   7.061 -36.318  1.00 88.64           C  
ATOM   1206  HA  GLN A  76     -39.526   6.892 -36.297  1.00 88.64           H  
ATOM   1207  C   GLN A  76     -37.979   7.093 -34.858  1.00 88.64           C  
ATOM   1208  CB  GLN A  76     -37.778   5.899 -37.069  1.00 88.64           C  
ATOM   1209  HB2 GLN A  76     -37.832   4.998 -36.457  1.00 88.64           H  
ATOM   1210  HB3 GLN A  76     -36.725   6.133 -37.220  1.00 88.64           H  
ATOM   1211  O   GLN A  76     -38.679   6.589 -33.983  1.00 88.64           O  
ATOM   1212  CG  GLN A  76     -38.423   5.604 -38.434  1.00 88.64           C  
ATOM   1213  HG2 GLN A  76     -37.827   4.854 -38.953  1.00 88.64           H  
ATOM   1214  HG3 GLN A  76     -38.421   6.504 -39.050  1.00 88.64           H  
ATOM   1215  CD  GLN A  76     -39.855   5.092 -38.346  1.00 88.64           C  
ATOM   1216  NE2 GLN A  76     -40.606   5.198 -39.419  1.00 88.64           N  
ATOM   1217 HE21 GLN A  76     -40.196   5.543 -40.275  1.00 88.64           H  
ATOM   1218 HE22 GLN A  76     -41.537   4.810 -39.363  1.00 88.64           H  
ATOM   1219  OE1 GLN A  76     -40.319   4.595 -37.331  1.00 88.64           O  
ATOM   1220  N   SER A  77     -36.832   7.720 -34.567  1.00 90.46           N  
ATOM   1221  H   SER A  77     -36.232   8.025 -35.320  1.00 90.46           H  
ATOM   1222  CA  SER A  77     -36.367   7.924 -33.188  1.00 90.46           C  
ATOM   1223  HA  SER A  77     -36.286   6.954 -32.698  1.00 90.46           H  
ATOM   1224  C   SER A  77     -37.348   8.752 -32.362  1.00 90.46           C  
ATOM   1225  CB  SER A  77     -34.989   8.593 -33.168  1.00 90.46           C  
ATOM   1226  HB2 SER A  77     -34.712   8.827 -32.141  1.00 90.46           H  
ATOM   1227  HB3 SER A  77     -35.019   9.516 -33.747  1.00 90.46           H  
ATOM   1228  O   SER A  77     -37.630   8.382 -31.226  1.00 90.46           O  
ATOM   1229  OG  SER A  77     -34.026   7.717 -33.715  1.00 90.46           O  
ATOM   1230  HG  SER A  77     -33.308   8.229 -34.092  1.00 90.46           H  
ATOM   1231  N   ILE A  78     -37.906   9.823 -32.936  1.00 89.50           N  
ATOM   1232  H   ILE A  78     -37.616  10.067 -33.872  1.00 89.50           H  
ATOM   1233  CA  ILE A  78     -38.905  10.670 -32.270  1.00 89.50           C  
ATOM   1234  HA  ILE A  78     -38.553  10.901 -31.265  1.00 89.50           H  
ATOM   1235  C   ILE A  78     -40.233   9.921 -32.112  1.00 89.50           C  
ATOM   1236  CB  ILE A  78     -39.086  12.001 -33.034  1.00 89.50           C  
ATOM   1237  HB  ILE A  78     -39.346  11.773 -34.068  1.00 89.50           H  
ATOM   1238  O   ILE A  78     -40.754   9.849 -31.005  1.00 89.50           O  
ATOM   1239  CG1 ILE A  78     -37.782  12.829 -33.020  1.00 89.50           C  
ATOM   1240 HG12 ILE A  78     -37.652  13.261 -32.028  1.00 89.50           H  
ATOM   1241 HG13 ILE A  78     -36.921  12.191 -33.219  1.00 89.50           H  
ATOM   1242  CG2 ILE A  78     -40.224  12.839 -32.418  1.00 89.50           C  
ATOM   1243 HG21 ILE A  78     -40.339  13.788 -32.941  1.00 89.50           H  
ATOM   1244 HG22 ILE A  78     -41.174  12.311 -32.498  1.00 89.50           H  
ATOM   1245 HG23 ILE A  78     -40.023  13.031 -31.364  1.00 89.50           H  
ATOM   1246  CD1 ILE A  78     -37.767  13.963 -34.049  1.00 89.50           C  
ATOM   1247 HD11 ILE A  78     -37.992  13.566 -35.039  1.00 89.50           H  
ATOM   1248 HD12 ILE A  78     -36.773  14.410 -34.069  1.00 89.50           H  
ATOM   1249 HD13 ILE A  78     -38.494  14.732 -33.788  1.00 89.50           H  
ATOM   1250  N   LEU A  79     -40.756   9.323 -33.188  1.00 87.66           N  
ATOM   1251  H   LEU A  79     -40.262   9.402 -34.066  1.00 87.66           H  
ATOM   1252  CA  LEU A  79     -42.043   8.610 -33.180  1.00 87.66           C  
ATOM   1253  HA  LEU A  79     -42.820   9.282 -32.817  1.00 87.66           H  
ATOM   1254  C   LEU A  79     -42.055   7.405 -32.230  1.00 87.66           C  
ATOM   1255  CB  LEU A  79     -42.378   8.141 -34.608  1.00 87.66           C  
ATOM   1256  HB2 LEU A  79     -43.212   7.442 -34.552  1.00 87.66           H  
ATOM   1257  HB3 LEU A  79     -41.521   7.594 -35.001  1.00 87.66           H  
ATOM   1258  O   LEU A  79     -43.108   7.020 -31.732  1.00 87.66           O  
ATOM   1259  CG  LEU A  79     -42.764   9.254 -35.598  1.00 87.66           C  
ATOM   1260  HG  LEU A  79     -41.978  10.008 -35.647  1.00 87.66           H  
ATOM   1261  CD1 LEU A  79     -42.941   8.641 -36.991  1.00 87.66           C  
ATOM   1262 HD11 LEU A  79     -43.748   7.909 -36.969  1.00 87.66           H  
ATOM   1263 HD12 LEU A  79     -42.021   8.141 -37.291  1.00 87.66           H  
ATOM   1264 HD13 LEU A  79     -43.187   9.422 -37.710  1.00 87.66           H  
ATOM   1265  CD2 LEU A  79     -44.067   9.956 -35.216  1.00 87.66           C  
ATOM   1266 HD21 LEU A  79     -44.340  10.684 -35.980  1.00 87.66           H  
ATOM   1267 HD22 LEU A  79     -43.946  10.483 -34.270  1.00 87.66           H  
ATOM   1268 HD23 LEU A  79     -44.870   9.227 -35.111  1.00 87.66           H  
ATOM   1269  N   ALA A  80     -40.893   6.814 -31.944  1.00 87.38           N  
ATOM   1270  H   ALA A  80     -40.062   7.127 -32.426  1.00 87.38           H  
ATOM   1271  CA  ALA A  80     -40.774   5.722 -30.984  1.00 87.38           C  
ATOM   1272  HA  ALA A  80     -41.498   4.951 -31.248  1.00 87.38           H  
ATOM   1273  C   ALA A  80     -41.066   6.128 -29.530  1.00 87.38           C  
ATOM   1274  CB  ALA A  80     -39.372   5.141 -31.115  1.00 87.38           C  
ATOM   1275  HB1 ALA A  80     -39.267   4.297 -30.432  1.00 87.38           H  
ATOM   1276  HB2 ALA A  80     -38.631   5.903 -30.875  1.00 87.38           H  
ATOM   1277  HB3 ALA A  80     -39.240   4.809 -32.145  1.00 87.38           H  
ATOM   1278  O   ALA A  80     -41.318   5.250 -28.709  1.00 87.38           O  
ATOM   1279  N   LEU A  81     -41.044   7.426 -29.209  1.00 87.08           N  
ATOM   1280  H   LEU A  81     -40.850   8.103 -29.932  1.00 87.08           H  
ATOM   1281  CA  LEU A  81     -41.482   7.945 -27.908  1.00 87.08           C  
ATOM   1282  HA  LEU A  81     -41.198   7.240 -27.126  1.00 87.08           H  
ATOM   1283  C   LEU A  81     -43.009   8.085 -27.813  1.00 87.08           C  
ATOM   1284  CB  LEU A  81     -40.791   9.293 -27.640  1.00 87.08           C  
ATOM   1285  HB2 LEU A  81     -41.022   9.970 -28.462  1.00 87.08           H  
ATOM   1286  HB3 LEU A  81     -41.208   9.733 -26.734  1.00 87.08           H  
ATOM   1287  O   LEU A  81     -43.524   8.430 -26.751  1.00 87.08           O  
ATOM   1288  CG  LEU A  81     -39.269   9.186 -27.471  1.00 87.08           C  
ATOM   1289  HG  LEU A  81     -38.857   8.610 -28.300  1.00 87.08           H  
ATOM   1290  CD1 LEU A  81     -38.657  10.585 -27.509  1.00 87.08           C  
ATOM   1291 HD11 LEU A  81     -39.149  11.226 -26.777  1.00 87.08           H  
ATOM   1292 HD12 LEU A  81     -37.592  10.530 -27.286  1.00 87.08           H  
ATOM   1293 HD13 LEU A  81     -38.794  11.005 -28.506  1.00 87.08           H  
ATOM   1294  CD2 LEU A  81     -38.891   8.502 -26.154  1.00 87.08           C  
ATOM   1295 HD21 LEU A  81     -37.810   8.513 -26.021  1.00 87.08           H  
ATOM   1296 HD22 LEU A  81     -39.217   7.462 -26.166  1.00 87.08           H  
ATOM   1297 HD23 LEU A  81     -39.362   9.016 -25.316  1.00 87.08           H  
ATOM   1298  N   GLY A  82     -43.726   7.813 -28.904  1.00 83.26           N  
ATOM   1299  H   GLY A  82     -43.227   7.557 -29.745  1.00 83.26           H  
ATOM   1300  CA  GLY A  82     -45.128   8.161 -29.077  1.00 83.26           C  
ATOM   1301  HA2 GLY A  82     -45.630   7.369 -29.633  1.00 83.26           H  
ATOM   1302  HA3 GLY A  82     -45.615   8.267 -28.108  1.00 83.26           H  
ATOM   1303  C   GLY A  82     -45.294   9.469 -29.846  1.00 83.26           C  
ATOM   1304  O   GLY A  82     -44.338  10.026 -30.395  1.00 83.26           O  
ATOM   1305  N   GLU A  83     -46.533   9.952 -29.912  1.00 79.17           N  
ATOM   1306  H   GLU A  83     -47.282   9.492 -29.414  1.00 79.17           H  
ATOM   1307  CA  GLU A  83     -46.813  11.249 -30.521  1.00 79.17           C  
ATOM   1308  HA  GLU A  83     -46.401  11.235 -31.530  1.00 79.17           H  
ATOM   1309  C   GLU A  83     -46.145  12.368 -29.708  1.00 79.17           C  
ATOM   1310  CB  GLU A  83     -48.319  11.503 -30.653  1.00 79.17           C  
ATOM   1311  HB2 GLU A  83     -48.803  11.365 -29.686  1.00 79.17           H  
ATOM   1312  HB3 GLU A  83     -48.459  12.535 -30.975  1.00 79.17           H  
ATOM   1313  O   GLU A  83     -46.279  12.394 -28.480  1.00 79.17           O  
ATOM   1314  CG  GLU A  83     -48.954  10.576 -31.700  1.00 79.17           C  
ATOM   1315  HG2 GLU A  83     -48.937   9.553 -31.325  1.00 79.17           H  
ATOM   1316  HG3 GLU A  83     -48.347  10.610 -32.605  1.00 79.17           H  
ATOM   1317  CD  GLU A  83     -50.398  10.960 -32.060  1.00 79.17           C  
ATOM   1318  OE1 GLU A  83     -50.869  10.461 -33.107  1.00 79.17           O  
ATOM   1319  OE2 GLU A  83     -51.024  11.733 -31.301  1.00 79.17           O  
ATOM   1320  N   PRO A  84     -45.428  13.301 -30.361  1.00 80.89           N  
ATOM   1321  CA  PRO A  84     -44.899  14.465 -29.676  1.00 80.89           C  
ATOM   1322  HA  PRO A  84     -44.185  14.117 -28.929  1.00 80.89           H  
ATOM   1323  C   PRO A  84     -46.027  15.253 -29.005  1.00 80.89           C  
ATOM   1324  CB  PRO A  84     -44.175  15.303 -30.736  1.00 80.89           C  
ATOM   1325  HB2 PRO A  84     -44.836  16.082 -31.115  1.00 80.89           H  
ATOM   1326  HB3 PRO A  84     -43.260  15.743 -30.341  1.00 80.89           H  
ATOM   1327  O   PRO A  84     -47.076  15.497 -29.602  1.00 80.89           O  
ATOM   1328  CG  PRO A  84     -43.890  14.302 -31.853  1.00 80.89           C  
ATOM   1329  HG2 PRO A  84     -43.843  14.784 -32.829  1.00 80.89           H  
ATOM   1330  HG3 PRO A  84     -42.958  13.780 -31.636  1.00 80.89           H  
ATOM   1331  CD  PRO A  84     -45.050  13.318 -31.762  1.00 80.89           C  
ATOM   1332  HD2 PRO A  84     -45.891  13.672 -32.359  1.00 80.89           H  
ATOM   1333  HD3 PRO A  84     -44.720  12.337 -32.103  1.00 80.89           H  
ATOM   1334  N   GLY A  85     -45.785  15.695 -27.777  1.00 85.49           N  
ATOM   1335  H   GLY A  85     -44.901  15.435 -27.365  1.00 85.49           H  
ATOM   1336  CA  GLY A  85     -46.599  16.690 -27.101  1.00 85.49           C  
ATOM   1337  HA2 GLY A  85     -47.627  16.332 -27.043  1.00 85.49           H  
ATOM   1338  HA3 GLY A  85     -46.223  16.835 -26.088  1.00 85.49           H  
ATOM   1339  C   GLY A  85     -46.592  18.036 -27.827  1.00 85.49           C  
ATOM   1340  O   GLY A  85     -46.012  18.224 -28.900  1.00 85.49           O  
ATOM   1341  N   THR A  86     -47.225  19.022 -27.207  1.00 87.71           N  
ATOM   1342  H   THR A  86     -47.587  18.871 -26.276  1.00 87.71           H  
ATOM   1343  CA  THR A  86     -47.332  20.365 -27.780  1.00 87.71           C  
ATOM   1344  HA  THR A  86     -47.610  20.269 -28.830  1.00 87.71           H  
ATOM   1345  C   THR A  86     -45.996  21.097 -27.718  1.00 87.71           C  
ATOM   1346  CB  THR A  86     -48.428  21.191 -27.087  1.00 87.71           C  
ATOM   1347  HB  THR A  86     -48.681  22.039 -27.723  1.00 87.71           H  
ATOM   1348  O   THR A  86     -45.066  20.708 -27.003  1.00 87.71           O  
ATOM   1349  CG2 THR A  86     -49.699  20.390 -26.836  1.00 87.71           C  
ATOM   1350 HG21 THR A  86     -50.537  21.082 -26.757  1.00 87.71           H  
ATOM   1351 HG22 THR A  86     -49.877  19.696 -27.658  1.00 87.71           H  
ATOM   1352 HG23 THR A  86     -49.619  19.816 -25.913  1.00 87.71           H  
ATOM   1353  OG1 THR A  86     -47.977  21.693 -25.849  1.00 87.71           O  
ATOM   1354  HG1 THR A  86     -48.745  22.079 -25.421  1.00 87.71           H  
ATOM   1355  N   PHE A  87     -45.911  22.242 -28.393  1.00 90.08           N  
ATOM   1356  H   PHE A  87     -46.679  22.500 -28.997  1.00 90.08           H  
ATOM   1357  CA  PHE A  87     -44.785  23.159 -28.257  1.00 90.08           C  
ATOM   1358  HA  PHE A  87     -43.899  22.698 -28.694  1.00 90.08           H  
ATOM   1359  C   PHE A  87     -44.461  23.483 -26.786  1.00 90.08           C  
ATOM   1360  CB  PHE A  87     -45.104  24.442 -29.033  1.00 90.08           C  
ATOM   1361  HB2 PHE A  87     -45.313  24.191 -30.073  1.00 90.08           H  
ATOM   1362  HB3 PHE A  87     -45.998  24.905 -28.615  1.00 90.08           H  
ATOM   1363  O   PHE A  87     -43.295  23.640 -26.424  1.00 90.08           O  
ATOM   1364  CG  PHE A  87     -43.970  25.440 -28.984  1.00 90.08           C  
ATOM   1365  CD1 PHE A  87     -43.916  26.410 -27.965  1.00 90.08           C  
ATOM   1366  HD1 PHE A  87     -44.713  26.474 -27.239  1.00 90.08           H  
ATOM   1367  CD2 PHE A  87     -42.928  25.346 -29.918  1.00 90.08           C  
ATOM   1368  HD2 PHE A  87     -42.977  24.618 -30.714  1.00 90.08           H  
ATOM   1369  CE1 PHE A  87     -42.810  27.272 -27.868  1.00 90.08           C  
ATOM   1370  HE1 PHE A  87     -42.764  28.003 -27.074  1.00 90.08           H  
ATOM   1371  CE2 PHE A  87     -41.825  26.205 -29.820  1.00 90.08           C  
ATOM   1372  HE2 PHE A  87     -41.030  26.107 -30.544  1.00 90.08           H  
ATOM   1373  CZ  PHE A  87     -41.757  27.163 -28.793  1.00 90.08           C  
ATOM   1374  HZ  PHE A  87     -40.897  27.812 -28.715  1.00 90.08           H  
ATOM   1375  N   MET A  88     -45.458  23.544 -25.901  1.00 87.51           N  
ATOM   1376  H   MET A  88     -46.386  23.280 -26.200  1.00 87.51           H  
ATOM   1377  CA  MET A  88     -45.236  23.855 -24.488  1.00 87.51           C  
ATOM   1378  HA  MET A  88     -44.376  24.519 -24.399  1.00 87.51           H  
ATOM   1379  C   MET A  88     -44.895  22.614 -23.665  1.00 87.51           C  
ATOM   1380  CB  MET A  88     -46.447  24.601 -23.922  1.00 87.51           C  
ATOM   1381  HB2 MET A  88     -46.319  24.726 -22.847  1.00 87.51           H  
ATOM   1382  HB3 MET A  88     -47.352  24.020 -24.100  1.00 87.51           H  
ATOM   1383  O   MET A  88     -43.942  22.660 -22.887  1.00 87.51           O  
ATOM   1384  CG  MET A  88     -46.591  25.983 -24.572  1.00 87.51           C  
ATOM   1385  HG2 MET A  88     -47.512  26.436 -24.207  1.00 87.51           H  
ATOM   1386  HG3 MET A  88     -46.690  25.857 -25.650  1.00 87.51           H  
ATOM   1387  SD  MET A  88     -45.221  27.133 -24.253  1.00 87.51           S  
ATOM   1388  CE  MET A  88     -45.851  28.587 -25.130  1.00 87.51           C  
ATOM   1389  HE1 MET A  88     -46.010  28.343 -26.180  1.00 87.51           H  
ATOM   1390  HE2 MET A  88     -45.129  29.400 -25.051  1.00 87.51           H  
ATOM   1391  HE3 MET A  88     -46.796  28.899 -24.686  1.00 87.51           H  
ATOM   1392  N   THR A  89     -45.607  21.505 -23.869  1.00 87.81           N  
ATOM   1393  H   THR A  89     -46.337  21.502 -24.567  1.00 87.81           H  
ATOM   1394  CA  THR A  89     -45.513  20.318 -23.005  1.00 87.81           C  
ATOM   1395  HA  THR A  89     -45.245  20.640 -21.998  1.00 87.81           H  
ATOM   1396  C   THR A  89     -44.442  19.317 -23.421  1.00 87.81           C  
ATOM   1397  CB  THR A  89     -46.865  19.604 -22.897  1.00 87.81           C  
ATOM   1398  HB  THR A  89     -46.757  18.723 -22.265  1.00 87.81           H  
ATOM   1399  O   THR A  89     -43.968  18.567 -22.571  1.00 87.81           O  
ATOM   1400  CG2 THR A  89     -47.925  20.517 -22.288  1.00 87.81           C  
ATOM   1401 HG21 THR A  89     -48.128  21.368 -22.938  1.00 87.81           H  
ATOM   1402 HG22 THR A  89     -47.592  20.873 -21.313  1.00 87.81           H  
ATOM   1403 HG23 THR A  89     -48.844  19.947 -22.152  1.00 87.81           H  
ATOM   1404  OG1 THR A  89     -47.336  19.204 -24.162  1.00 87.81           O  
ATOM   1405  HG1 THR A  89     -48.247  18.929 -24.034  1.00 87.81           H  
ATOM   1406  N   GLN A  90     -44.004  19.313 -24.685  1.00 91.00           N  
ATOM   1407  H   GLN A  90     -44.475  19.888 -25.369  1.00 91.00           H  
ATOM   1408  CA  GLN A  90     -42.987  18.369 -25.146  1.00 91.00           C  
ATOM   1409  HA  GLN A  90     -43.334  17.365 -24.903  1.00 91.00           H  
ATOM   1410  C   GLN A  90     -41.646  18.606 -24.443  1.00 91.00           C  
ATOM   1411  CB  GLN A  90     -42.824  18.463 -26.670  1.00 91.00           C  
ATOM   1412  HB2 GLN A  90     -43.781  18.242 -27.143  1.00 91.00           H  
ATOM   1413  HB3 GLN A  90     -42.539  19.482 -26.929  1.00 91.00           H  
ATOM   1414  O   GLN A  90     -41.039  19.676 -24.582  1.00 91.00           O  
ATOM   1415  CG  GLN A  90     -41.762  17.495 -27.222  1.00 91.00           C  
ATOM   1416  HG2 GLN A  90     -40.779  17.746 -26.823  1.00 91.00           H  
ATOM   1417  HG3 GLN A  90     -41.714  17.601 -28.306  1.00 91.00           H  
ATOM   1418  CD  GLN A  90     -42.091  16.042 -26.905  1.00 91.00           C  
ATOM   1419  NE2 GLN A  90     -41.246  15.289 -26.244  1.00 91.00           N  
ATOM   1420 HE21 GLN A  90     -40.359  15.633 -25.906  1.00 91.00           H  
ATOM   1421 HE22 GLN A  90     -41.539  14.334 -26.094  1.00 91.00           H  
ATOM   1422  OE1 GLN A  90     -43.149  15.553 -27.220  1.00 91.00           O  
ATOM   1423  N   ASP A  91     -41.149  17.579 -23.758  1.00 90.57           N  
ATOM   1424  H   ASP A  91     -41.717  16.752 -23.640  1.00 90.57           H  
ATOM   1425  CA  ASP A  91     -39.799  17.561 -23.204  1.00 90.57           C  
ATOM   1426  HA  ASP A  91     -39.575  18.552 -22.810  1.00 90.57           H  
ATOM   1427  C   ASP A  91     -38.785  17.231 -24.309  1.00 90.57           C  
ATOM   1428  CB  ASP A  91     -39.714  16.584 -22.023  1.00 90.57           C  
ATOM   1429  HB2 ASP A  91     -39.792  15.563 -22.396  1.00 90.57           H  
ATOM   1430  HB3 ASP A  91     -40.552  16.770 -21.353  1.00 90.57           H  
ATOM   1431  O   ASP A  91     -38.833  16.173 -24.943  1.00 90.57           O  
ATOM   1432  CG  ASP A  91     -38.410  16.742 -21.228  1.00 90.57           C  
ATOM   1433  OD1 ASP A  91     -37.435  17.314 -21.776  1.00 90.57           O  
ATOM   1434  OD2 ASP A  91     -38.381  16.300 -20.064  1.00 90.57           O  
ATOM   1435  N   VAL A  92     -37.873  18.166 -24.568  1.00 91.39           N  
ATOM   1436  H   VAL A  92     -37.828  18.954 -23.939  1.00 91.39           H  
ATOM   1437  CA  VAL A  92     -36.825  18.012 -25.585  1.00 91.39           C  
ATOM   1438  HA  VAL A  92     -37.252  17.526 -26.462  1.00 91.39           H  
ATOM   1439  C   VAL A  92     -35.678  17.131 -25.123  1.00 91.39           C  
ATOM   1440  CB  VAL A  92     -36.246  19.363 -26.021  1.00 91.39           C  
ATOM   1441  HB  VAL A  92     -35.408  19.180 -26.692  1.00 91.39           H  
ATOM   1442  O   VAL A  92     -35.031  16.520 -25.970  1.00 91.39           O  
ATOM   1443  CG1 VAL A  92     -37.293  20.149 -26.799  1.00 91.39           C  
ATOM   1444 HG11 VAL A  92     -38.128  20.412 -26.149  1.00 91.39           H  
ATOM   1445 HG12 VAL A  92     -36.815  21.047 -27.189  1.00 91.39           H  
ATOM   1446 HG13 VAL A  92     -37.660  19.548 -27.631  1.00 91.39           H  
ATOM   1447  CG2 VAL A  92     -35.744  20.240 -24.865  1.00 91.39           C  
ATOM   1448 HG21 VAL A  92     -35.304  21.153 -25.266  1.00 91.39           H  
ATOM   1449 HG22 VAL A  92     -36.554  20.497 -24.182  1.00 91.39           H  
ATOM   1450 HG23 VAL A  92     -34.962  19.716 -24.314  1.00 91.39           H  
ATOM   1451  N   ASN A  93     -35.435  17.038 -23.813  1.00 91.53           N  
ATOM   1452  H   ASN A  93     -36.087  17.443 -23.157  1.00 91.53           H  
ATOM   1453  CA  ASN A  93     -34.334  16.244 -23.278  1.00 91.53           C  
ATOM   1454  HA  ASN A  93     -33.409  16.517 -23.787  1.00 91.53           H  
ATOM   1455  C   ASN A  93     -34.590  14.760 -23.543  1.00 91.53           C  
ATOM   1456  CB  ASN A  93     -34.174  16.521 -21.778  1.00 91.53           C  
ATOM   1457  HB2 ASN A  93     -33.368  15.899 -21.387  1.00 91.53           H  
ATOM   1458  HB3 ASN A  93     -35.092  16.243 -21.259  1.00 91.53           H  
ATOM   1459  O   ASN A  93     -33.681  14.051 -23.956  1.00 91.53           O  
ATOM   1460  CG  ASN A  93     -33.830  17.964 -21.467  1.00 91.53           C  
ATOM   1461  ND2 ASN A  93     -34.476  18.536 -20.481  1.00 91.53           N  
ATOM   1462 HD21 ASN A  93     -35.280  18.059 -20.100  1.00 91.53           H  
ATOM   1463 HD22 ASN A  93     -34.267  19.509 -20.307  1.00 91.53           H  
ATOM   1464  OD1 ASN A  93     -32.999  18.600 -22.092  1.00 91.53           O  
ATOM   1465  N   ILE A  94     -35.846  14.316 -23.410  1.00 89.89           N  
ATOM   1466  H   ILE A  94     -36.538  14.959 -23.052  1.00 89.89           H  
ATOM   1467  CA  ILE A  94     -36.253  12.940 -23.731  1.00 89.89           C  
ATOM   1468  HA  ILE A  94     -35.635  12.254 -23.152  1.00 89.89           H  
ATOM   1469  C   ILE A  94     -35.995  12.635 -25.212  1.00 89.89           C  
ATOM   1470  CB  ILE A  94     -37.734  12.699 -23.351  1.00 89.89           C  
ATOM   1471  HB  ILE A  94     -38.357  13.383 -23.927  1.00 89.89           H  
ATOM   1472  O   ILE A  94     -35.420  11.599 -25.534  1.00 89.89           O  
ATOM   1473  CG1 ILE A  94     -37.963  12.974 -21.846  1.00 89.89           C  
ATOM   1474 HG12 ILE A  94     -37.311  12.329 -21.256  1.00 89.89           H  
ATOM   1475 HG13 ILE A  94     -37.695  14.007 -21.625  1.00 89.89           H  
ATOM   1476  CG2 ILE A  94     -38.150  11.257 -23.697  1.00 89.89           C  
ATOM   1477 HG21 ILE A  94     -37.967  11.039 -24.749  1.00 89.89           H  
ATOM   1478 HG22 ILE A  94     -37.583  10.548 -23.094  1.00 89.89           H  
ATOM   1479 HG23 ILE A  94     -39.215  11.112 -23.519  1.00 89.89           H  
ATOM   1480  CD1 ILE A  94     -39.409  12.772 -21.375  1.00 89.89           C  
ATOM   1481 HD11 ILE A  94     -39.520  13.181 -20.371  1.00 89.89           H  
ATOM   1482 HD12 ILE A  94     -40.099  13.284 -22.046  1.00 89.89           H  
ATOM   1483 HD13 ILE A  94     -39.654  11.711 -21.345  1.00 89.89           H  
ATOM   1484  N   ILE A  95     -36.363  13.553 -26.114  1.00 90.51           N  
ATOM   1485  H   ILE A  95     -36.808  14.398 -25.784  1.00 90.51           H  
ATOM   1486  CA  ILE A  95     -36.101  13.396 -27.553  1.00 90.51           C  
ATOM   1487  HA  ILE A  95     -36.508  12.438 -27.877  1.00 90.51           H  
ATOM   1488  C   ILE A  95     -34.596  13.347 -27.832  1.00 90.51           C  
ATOM   1489  CB  ILE A  95     -36.786  14.511 -28.377  1.00 90.51           C  
ATOM   1490  HB  ILE A  95     -36.456  15.481 -28.007  1.00 90.51           H  
ATOM   1491  O   ILE A  95     -34.146  12.501 -28.602  1.00 90.51           O  
ATOM   1492  CG1 ILE A  95     -38.322  14.426 -28.234  1.00 90.51           C  
ATOM   1493 HG12 ILE A  95     -38.587  14.480 -27.178  1.00 90.51           H  
ATOM   1494 HG13 ILE A  95     -38.669  13.467 -28.618  1.00 90.51           H  
ATOM   1495  CG2 ILE A  95     -36.363  14.380 -29.853  1.00 90.51           C  
ATOM   1496 HG21 ILE A  95     -35.302  14.601 -29.970  1.00 90.51           H  
ATOM   1497 HG22 ILE A  95     -36.536  13.356 -30.183  1.00 90.51           H  
ATOM   1498 HG23 ILE A  95     -36.903  15.077 -30.494  1.00 90.51           H  
ATOM   1499  CD1 ILE A  95     -39.082  15.546 -28.957  1.00 90.51           C  
ATOM   1500 HD11 ILE A  95     -38.710  16.520 -28.642  1.00 90.51           H  
ATOM   1501 HD12 ILE A  95     -40.144  15.468 -28.724  1.00 90.51           H  
ATOM   1502 HD13 ILE A  95     -38.989  15.435 -30.038  1.00 90.51           H  
ATOM   1503  N   GLN A  96     -33.816  14.236 -27.213  1.00 92.79           N  
ATOM   1504  H   GLN A  96     -34.240  14.904 -26.586  1.00 92.79           H  
ATOM   1505  CA  GLN A  96     -32.367  14.270 -27.381  1.00 92.79           C  
ATOM   1506  HA  GLN A  96     -32.141  14.410 -28.438  1.00 92.79           H  
ATOM   1507  C   GLN A  96     -31.733  12.941 -26.961  1.00 92.79           C  
ATOM   1508  CB  GLN A  96     -31.784  15.452 -26.592  1.00 92.79           C  
ATOM   1509  HB2 GLN A  96     -31.933  15.300 -25.523  1.00 92.79           H  
ATOM   1510  HB3 GLN A  96     -32.291  16.371 -26.884  1.00 92.79           H  
ATOM   1511  O   GLN A  96     -31.050  12.317 -27.770  1.00 92.79           O  
ATOM   1512  CG  GLN A  96     -30.285  15.587 -26.878  1.00 92.79           C  
ATOM   1513  HG2 GLN A  96     -29.778  14.665 -26.593  1.00 92.79           H  
ATOM   1514  HG3 GLN A  96     -30.126  15.745 -27.945  1.00 92.79           H  
ATOM   1515  CD  GLN A  96     -29.631  16.734 -26.130  1.00 92.79           C  
ATOM   1516  NE2 GLN A  96     -28.384  16.565 -25.758  1.00 92.79           N  
ATOM   1517 HE21 GLN A  96     -27.905  17.329 -25.304  1.00 92.79           H  
ATOM   1518 HE22 GLN A  96     -27.897  15.736 -26.067  1.00 92.79           H  
ATOM   1519  OE1 GLN A  96     -30.209  17.793 -25.914  1.00 92.79           O  
ATOM   1520  N   THR A  97     -32.025  12.477 -25.742  1.00 89.61           N  
ATOM   1521  H   THR A  97     -32.593  13.042 -25.128  1.00 89.61           H  
ATOM   1522  CA  THR A  97     -31.512  11.207 -25.214  1.00 89.61           C  
ATOM   1523  HA  THR A  97     -30.423  11.240 -25.213  1.00 89.61           H  
ATOM   1524  C   THR A  97     -31.931  10.025 -26.085  1.00 89.61           C  
ATOM   1525  CB  THR A  97     -32.007  10.998 -23.774  1.00 89.61           C  
ATOM   1526  HB  THR A  97     -33.096  10.940 -23.765  1.00 89.61           H  
ATOM   1527  O   THR A  97     -31.120   9.143 -26.350  1.00 89.61           O  
ATOM   1528  CG2 THR A  97     -31.438   9.742 -23.121  1.00 89.61           C  
ATOM   1529 HG21 THR A  97     -31.851   8.858 -23.607  1.00 89.61           H  
ATOM   1530 HG22 THR A  97     -31.718   9.720 -22.068  1.00 89.61           H  
ATOM   1531 HG23 THR A  97     -30.352   9.733 -23.211  1.00 89.61           H  
ATOM   1532  OG1 THR A  97     -31.606  12.079 -22.964  1.00 89.61           O  
ATOM   1533  HG1 THR A  97     -30.721  12.330 -23.241  1.00 89.61           H  
ATOM   1534  N   GLN A  98     -33.164  10.018 -26.593  1.00 91.37           N  
ATOM   1535  H   GLN A  98     -33.811  10.745 -26.322  1.00 91.37           H  
ATOM   1536  CA  GLN A  98     -33.647   8.957 -27.473  1.00 91.37           C  
ATOM   1537  HA  GLN A  98     -33.508   8.000 -26.969  1.00 91.37           H  
ATOM   1538  C   GLN A  98     -32.887   8.900 -28.804  1.00 91.37           C  
ATOM   1539  CB  GLN A  98     -35.141   9.184 -27.715  1.00 91.37           C  
ATOM   1540  HB2 GLN A  98     -35.656   9.213 -26.754  1.00 91.37           H  
ATOM   1541  HB3 GLN A  98     -35.281  10.148 -28.204  1.00 91.37           H  
ATOM   1542  O   GLN A  98     -32.565   7.813 -29.285  1.00 91.37           O  
ATOM   1543  CG  GLN A  98     -35.785   8.106 -28.593  1.00 91.37           C  
ATOM   1544  HG2 GLN A  98     -35.250   8.010 -29.538  1.00 91.37           H  
ATOM   1545  HG3 GLN A  98     -36.794   8.438 -28.835  1.00 91.37           H  
ATOM   1546  CD  GLN A  98     -35.890   6.738 -27.931  1.00 91.37           C  
ATOM   1547  NE2 GLN A  98     -36.368   5.752 -28.654  1.00 91.37           N  
ATOM   1548 HE21 GLN A  98     -36.524   4.903 -28.130  1.00 91.37           H  
ATOM   1549 HE22 GLN A  98     -36.804   5.986 -29.535  1.00 91.37           H  
ATOM   1550  OE1 GLN A  98     -35.606   6.525 -26.768  1.00 91.37           O  
ATOM   1551  N   ILE A  99     -32.605  10.053 -29.420  1.00 92.13           N  
ATOM   1552  H   ILE A  99     -32.885  10.916 -28.976  1.00 92.13           H  
ATOM   1553  CA  ILE A  99     -31.844  10.112 -30.675  1.00 92.13           C  
ATOM   1554  HA  ILE A  99     -32.284   9.409 -31.382  1.00 92.13           H  
ATOM   1555  C   ILE A  99     -30.404   9.647 -30.438  1.00 92.13           C  
ATOM   1556  CB  ILE A  99     -31.913  11.525 -31.293  1.00 92.13           C  
ATOM   1557  HB  ILE A  99     -31.605  12.251 -30.540  1.00 92.13           H  
ATOM   1558  O   ILE A  99     -29.912   8.827 -31.209  1.00 92.13           O  
ATOM   1559  CG1 ILE A  99     -33.359  11.830 -31.745  1.00 92.13           C  
ATOM   1560 HG12 ILE A  99     -34.062  11.581 -30.951  1.00 92.13           H  
ATOM   1561 HG13 ILE A  99     -33.612  11.210 -32.605  1.00 92.13           H  
ATOM   1562  CG2 ILE A  99     -30.982  11.650 -32.514  1.00 92.13           C  
ATOM   1563 HG21 ILE A  99     -30.958  12.677 -32.878  1.00 92.13           H  
ATOM   1564 HG22 ILE A  99     -31.329  10.984 -33.303  1.00 92.13           H  
ATOM   1565 HG23 ILE A  99     -29.959  11.373 -32.259  1.00 92.13           H  
ATOM   1566  CD1 ILE A  99     -33.580  13.297 -32.113  1.00 92.13           C  
ATOM   1567 HD11 ILE A  99     -33.010  13.563 -33.003  1.00 92.13           H  
ATOM   1568 HD12 ILE A  99     -34.639  13.451 -32.320  1.00 92.13           H  
ATOM   1569 HD13 ILE A  99     -33.281  13.935 -31.282  1.00 92.13           H  
ATOM   1570  N   GLU A 100     -29.763  10.123 -29.366  1.00 90.20           N  
ATOM   1571  H   GLU A 100     -30.234  10.792 -28.773  1.00 90.20           H  
ATOM   1572  CA  GLU A 100     -28.400   9.725 -28.983  1.00 90.20           C  
ATOM   1573  HA  GLU A 100     -27.711   9.938 -29.800  1.00 90.20           H  
ATOM   1574  C   GLU A 100     -28.300   8.214 -28.710  1.00 90.20           C  
ATOM   1575  CB  GLU A 100     -27.957  10.532 -27.744  1.00 90.20           C  
ATOM   1576  HB2 GLU A 100     -28.736  10.462 -26.985  1.00 90.20           H  
ATOM   1577  HB3 GLU A 100     -27.044  10.091 -27.342  1.00 90.20           H  
ATOM   1578  O   GLU A 100     -27.341   7.573 -29.128  1.00 90.20           O  
ATOM   1579  CG  GLU A 100     -27.675  12.013 -28.069  1.00 90.20           C  
ATOM   1580  HG2 GLU A 100     -28.535  12.422 -28.600  1.00 90.20           H  
ATOM   1581  HG3 GLU A 100     -26.821  12.062 -28.745  1.00 90.20           H  
ATOM   1582  CD  GLU A 100     -27.401  12.904 -26.841  1.00 90.20           C  
ATOM   1583  OE1 GLU A 100     -27.105  14.110 -27.055  1.00 90.20           O  
ATOM   1584  OE2 GLU A 100     -27.547  12.429 -25.692  1.00 90.20           O  
ATOM   1585  N   GLN A 101     -29.310   7.615 -28.071  1.00 88.11           N  
ATOM   1586  H   GLN A 101     -30.049   8.193 -27.697  1.00 88.11           H  
ATOM   1587  CA  GLN A 101     -29.322   6.179 -27.775  1.00 88.11           C  
ATOM   1588  HA  GLN A 101     -28.337   5.883 -27.415  1.00 88.11           H  
ATOM   1589  C   GLN A 101     -29.620   5.303 -28.997  1.00 88.11           C  
ATOM   1590  CB  GLN A 101     -30.354   5.895 -26.676  1.00 88.11           C  
ATOM   1591  HB2 GLN A 101     -31.292   6.394 -26.917  1.00 88.11           H  
ATOM   1592  HB3 GLN A 101     -30.539   4.822 -26.629  1.00 88.11           H  
ATOM   1593  O   GLN A 101     -29.058   4.216 -29.127  1.00 88.11           O  
ATOM   1594  CG  GLN A 101     -29.849   6.350 -25.301  1.00 88.11           C  
ATOM   1595  HG2 GLN A 101     -28.950   5.785 -25.053  1.00 88.11           H  
ATOM   1596  HG3 GLN A 101     -29.581   7.406 -25.326  1.00 88.11           H  
ATOM   1597  CD  GLN A 101     -30.872   6.134 -24.192  1.00 88.11           C  
ATOM   1598  NE2 GLN A 101     -30.501   6.382 -22.956  1.00 88.11           N  
ATOM   1599 HE21 GLN A 101     -31.213   6.242 -22.253  1.00 88.11           H  
ATOM   1600 HE22 GLN A 101     -29.579   6.749 -22.768  1.00 88.11           H  
ATOM   1601  OE1 GLN A 101     -32.006   5.730 -24.384  1.00 88.11           O  
ATOM   1602  N   ARG A 102     -30.523   5.736 -29.884  1.00 91.22           N  
ATOM   1603  H   ARG A 102     -30.973   6.622 -29.706  1.00 91.22           H  
ATOM   1604  CA  ARG A 102     -30.969   4.916 -31.022  1.00 91.22           C  
ATOM   1605  HA  ARG A 102     -30.943   3.871 -30.713  1.00 91.22           H  
ATOM   1606  C   ARG A 102     -30.037   5.006 -32.229  1.00 91.22           C  
ATOM   1607  CB  ARG A 102     -32.418   5.286 -31.359  1.00 91.22           C  
ATOM   1608  HB2 ARG A 102     -32.989   5.309 -30.431  1.00 91.22           H  
ATOM   1609  HB3 ARG A 102     -32.448   6.280 -31.805  1.00 91.22           H  
ATOM   1610  O   ARG A 102     -30.014   4.078 -33.037  1.00 91.22           O  
ATOM   1611  CG  ARG A 102     -33.070   4.268 -32.304  1.00 91.22           C  
ATOM   1612  HG2 ARG A 102     -32.935   3.261 -31.909  1.00 91.22           H  
ATOM   1613  HG3 ARG A 102     -32.613   4.334 -33.292  1.00 91.22           H  
ATOM   1614  CD  ARG A 102     -34.562   4.569 -32.418  1.00 91.22           C  
ATOM   1615  HD2 ARG A 102     -34.678   5.590 -32.780  1.00 91.22           H  
ATOM   1616  HD3 ARG A 102     -34.996   4.508 -31.419  1.00 91.22           H  
ATOM   1617  NE  ARG A 102     -35.242   3.657 -33.358  1.00 91.22           N  
ATOM   1618  HE  ARG A 102     -34.758   3.474 -34.225  1.00 91.22           H  
ATOM   1619  NH1 ARG A 102     -37.137   3.310 -32.123  1.00 91.22           N  
ATOM   1620 HH11 ARG A 102     -36.728   3.854 -31.378  1.00 91.22           H  
ATOM   1621 HH12 ARG A 102     -38.073   2.939 -32.038  1.00 91.22           H  
ATOM   1622  NH2 ARG A 102     -36.996   2.438 -34.162  1.00 91.22           N  
ATOM   1623 HH21 ARG A 102     -37.946   2.111 -34.065  1.00 91.22           H  
ATOM   1624 HH22 ARG A 102     -36.504   2.300 -35.033  1.00 91.22           H  
ATOM   1625  CZ  ARG A 102     -36.449   3.143 -33.213  1.00 91.22           C  
ATOM   1626  N   LEU A 103     -29.290   6.102 -32.365  1.00 92.34           N  
ATOM   1627  H   LEU A 103     -29.365   6.817 -31.655  1.00 92.34           H  
ATOM   1628  CA  LEU A 103     -28.382   6.362 -33.483  1.00 92.34           C  
ATOM   1629  HA  LEU A 103     -28.396   5.522 -34.178  1.00 92.34           H  
ATOM   1630  C   LEU A 103     -26.940   6.504 -32.960  1.00 92.34           C  
ATOM   1631  CB  LEU A 103     -28.866   7.595 -34.268  1.00 92.34           C  
ATOM   1632  HB2 LEU A 103     -28.211   7.735 -35.128  1.00 92.34           H  
ATOM   1633  HB3 LEU A 103     -28.768   8.466 -33.621  1.00 92.34           H  
ATOM   1634  O   LEU A 103     -26.441   7.622 -32.834  1.00 92.34           O  
ATOM   1635  CG  LEU A 103     -30.325   7.528 -34.755  1.00 92.34           C  
ATOM   1636  HG  LEU A 103     -30.993   7.455 -33.897  1.00 92.34           H  
ATOM   1637  CD1 LEU A 103     -30.675   8.807 -35.512  1.00 92.34           C  
ATOM   1638 HD11 LEU A 103     -30.484   9.661 -34.863  1.00 92.34           H  
ATOM   1639 HD12 LEU A 103     -30.051   8.892 -36.401  1.00 92.34           H  
ATOM   1640 HD13 LEU A 103     -31.725   8.793 -35.801  1.00 92.34           H  
ATOM   1641  CD2 LEU A 103     -30.612   6.361 -35.699  1.00 92.34           C  
ATOM   1642 HD21 LEU A 103     -31.680   6.325 -35.913  1.00 92.34           H  
ATOM   1643 HD22 LEU A 103     -30.053   6.484 -36.626  1.00 92.34           H  
ATOM   1644 HD23 LEU A 103     -30.333   5.415 -35.235  1.00 92.34           H  
ATOM   1645  N   PRO A 104     -26.244   5.385 -32.679  1.00 90.35           N  
ATOM   1646  CA  PRO A 104     -24.949   5.388 -31.988  1.00 90.35           C  
ATOM   1647  HA  PRO A 104     -25.046   5.927 -31.045  1.00 90.35           H  
ATOM   1648  C   PRO A 104     -23.806   6.047 -32.778  1.00 90.35           C  
ATOM   1649  CB  PRO A 104     -24.652   3.911 -31.694  1.00 90.35           C  
ATOM   1650  HB2 PRO A 104     -25.067   3.648 -30.721  1.00 90.35           H  
ATOM   1651  HB3 PRO A 104     -23.586   3.687 -31.718  1.00 90.35           H  
ATOM   1652  O   PRO A 104     -22.737   6.283 -32.226  1.00 90.35           O  
ATOM   1653  CG  PRO A 104     -25.413   3.163 -32.786  1.00 90.35           C  
ATOM   1654  HG2 PRO A 104     -25.657   2.144 -32.486  1.00 90.35           H  
ATOM   1655  HG3 PRO A 104     -24.834   3.167 -33.709  1.00 90.35           H  
ATOM   1656  CD  PRO A 104     -26.664   4.018 -32.956  1.00 90.35           C  
ATOM   1657  HD2 PRO A 104     -27.051   3.905 -33.969  1.00 90.35           H  
ATOM   1658  HD3 PRO A 104     -27.414   3.715 -32.227  1.00 90.35           H  
ATOM   1659  N   TRP A 105     -24.001   6.350 -34.066  1.00 92.28           N  
ATOM   1660  H   TRP A 105     -24.899   6.133 -34.472  1.00 92.28           H  
ATOM   1661  CA  TRP A 105     -23.037   7.087 -34.893  1.00 92.28           C  
ATOM   1662  HA  TRP A 105     -22.031   6.838 -34.557  1.00 92.28           H  
ATOM   1663  C   TRP A 105     -23.153   8.612 -34.783  1.00 92.28           C  
ATOM   1664  CB  TRP A 105     -23.172   6.626 -36.339  1.00 92.28           C  
ATOM   1665  HB2 TRP A 105     -22.966   5.556 -36.356  1.00 92.28           H  
ATOM   1666  HB3 TRP A 105     -22.406   7.115 -36.940  1.00 92.28           H  
ATOM   1667  O   TRP A 105     -22.406   9.340 -35.443  1.00 92.28           O  
ATOM   1668  CG  TRP A 105     -24.508   6.857 -36.976  1.00 92.28           C  
ATOM   1669  CD1 TRP A 105     -24.913   8.014 -37.540  1.00 92.28           C  
ATOM   1670  HD1 TRP A 105     -24.317   8.914 -37.586  1.00 92.28           H  
ATOM   1671  CD2 TRP A 105     -25.638   5.939 -37.095  1.00 92.28           C  
ATOM   1672  CE2 TRP A 105     -26.685   6.603 -37.800  1.00 92.28           C  
ATOM   1673  CE3 TRP A 105     -25.904   4.628 -36.649  1.00 92.28           C  
ATOM   1674  HE3 TRP A 105     -25.162   4.114 -36.055  1.00 92.28           H  
ATOM   1675  NE1 TRP A 105     -26.203   7.878 -38.009  1.00 92.28           N  
ATOM   1676  HE1 TRP A 105     -26.731   8.671 -38.344  1.00 92.28           H  
ATOM   1677  CH2 TRP A 105     -28.118   4.654 -37.668  1.00 92.28           C  
ATOM   1678  HH2 TRP A 105     -29.061   4.165 -37.864  1.00 92.28           H  
ATOM   1679  CZ2 TRP A 105     -27.901   5.973 -38.102  1.00 92.28           C  
ATOM   1680  HZ2 TRP A 105     -28.675   6.513 -38.628  1.00 92.28           H  
ATOM   1681  CZ3 TRP A 105     -27.128   3.993 -36.922  1.00 92.28           C  
ATOM   1682  HZ3 TRP A 105     -27.314   2.998 -36.546  1.00 92.28           H  
ATOM   1683  N   ILE A 106     -24.074   9.111 -33.959  1.00 91.72           N  
ATOM   1684  H   ILE A 106     -24.648   8.476 -33.425  1.00 91.72           H  
ATOM   1685  CA  ILE A 106     -24.191  10.532 -33.654  1.00 91.72           C  
ATOM   1686  HA  ILE A 106     -23.765  11.104 -34.478  1.00 91.72           H  
ATOM   1687  C   ILE A 106     -23.368  10.841 -32.398  1.00 91.72           C  
ATOM   1688  CB  ILE A 106     -25.670  10.952 -33.545  1.00 91.72           C  
ATOM   1689  HB  ILE A 106     -26.140  10.431 -32.711  1.00 91.72           H  
ATOM   1690  O   ILE A 106     -23.625  10.301 -31.328  1.00 91.72           O  
ATOM   1691  CG1 ILE A 106     -26.433  10.614 -34.851  1.00 91.72           C  
ATOM   1692 HG12 ILE A 106     -26.412   9.535 -35.003  1.00 91.72           H  
ATOM   1693 HG13 ILE A 106     -25.927  11.079 -35.697  1.00 91.72           H  
ATOM   1694  CG2 ILE A 106     -25.700  12.463 -33.276  1.00 91.72           C  
ATOM   1695 HG21 ILE A 106     -25.136  12.995 -34.041  1.00 91.72           H  
ATOM   1696 HG22 ILE A 106     -26.728  12.823 -33.300  1.00 91.72           H  
ATOM   1697 HG23 ILE A 106     -25.284  12.680 -32.292  1.00 91.72           H  
ATOM   1698  CD1 ILE A 106     -27.906  11.042 -34.870  1.00 91.72           C  
ATOM   1699 HD11 ILE A 106     -27.991  12.125 -34.961  1.00 91.72           H  
ATOM   1700 HD12 ILE A 106     -28.390  10.593 -35.737  1.00 91.72           H  
ATOM   1701 HD13 ILE A 106     -28.402  10.710 -33.958  1.00 91.72           H  
ATOM   1702  N   LYS A 107     -22.388  11.738 -32.530  1.00 90.65           N  
ATOM   1703  H   LYS A 107     -22.293  12.191 -33.428  1.00 90.65           H  
ATOM   1704  CA  LYS A 107     -21.486  12.182 -31.456  1.00 90.65           C  
ATOM   1705  HA  LYS A 107     -21.166  11.318 -30.874  1.00 90.65           H  
ATOM   1706  C   LYS A 107     -22.172  13.106 -30.464  1.00 90.65           C  
ATOM   1707  CB  LYS A 107     -20.264  12.851 -32.109  1.00 90.65           C  
ATOM   1708  HB2 LYS A 107     -20.589  13.697 -32.714  1.00 90.65           H  
ATOM   1709  HB3 LYS A 107     -19.798  12.124 -32.773  1.00 90.65           H  
ATOM   1710  O   LYS A 107     -21.921  13.036 -29.266  1.00 90.65           O  
ATOM   1711  CG  LYS A 107     -19.216  13.352 -31.102  1.00 90.65           C  
ATOM   1712  HG2 LYS A 107     -18.979  12.555 -30.398  1.00 90.65           H  
ATOM   1713  HG3 LYS A 107     -19.609  14.207 -30.551  1.00 90.65           H  
ATOM   1714  CD  LYS A 107     -17.938  13.767 -31.845  1.00 90.65           C  
ATOM   1715  HD2 LYS A 107     -17.590  12.917 -32.432  1.00 90.65           H  
ATOM   1716  HD3 LYS A 107     -18.161  14.590 -32.524  1.00 90.65           H  
ATOM   1717  CE  LYS A 107     -16.823  14.181 -30.876  1.00 90.65           C  
ATOM   1718  HE2 LYS A 107     -17.098  15.125 -30.406  1.00 90.65           H  
ATOM   1719  HE3 LYS A 107     -16.742  13.421 -30.099  1.00 90.65           H  
ATOM   1720  NZ  LYS A 107     -15.517  14.303 -31.577  1.00 90.65           N  
ATOM   1721  HZ1 LYS A 107     -15.144  13.416 -31.885  1.00 90.65           H  
ATOM   1722  HZ2 LYS A 107     -14.758  14.606 -30.983  1.00 90.65           H  
ATOM   1723  HZ3 LYS A 107     -15.544  14.893 -32.397  1.00 90.65           H  
ATOM   1724  N   GLN A 108     -23.004  14.008 -30.969  1.00 92.13           N  
ATOM   1725  H   GLN A 108     -23.150  14.014 -31.969  1.00 92.13           H  
ATOM   1726  CA  GLN A 108     -23.745  14.944 -30.140  1.00 92.13           C  
ATOM   1727  HA  GLN A 108     -24.003  14.452 -29.202  1.00 92.13           H  
ATOM   1728  C   GLN A 108     -25.035  15.355 -30.837  1.00 92.13           C  
ATOM   1729  CB  GLN A 108     -22.861  16.165 -29.833  1.00 92.13           C  
ATOM   1730  HB2 GLN A 108     -21.903  15.821 -29.443  1.00 92.13           H  
ATOM   1731  HB3 GLN A 108     -22.679  16.725 -30.751  1.00 92.13           H  
ATOM   1732  O   GLN A 108     -25.038  15.643 -32.038  1.00 92.13           O  
ATOM   1733  CG  GLN A 108     -23.504  17.085 -28.787  1.00 92.13           C  
ATOM   1734  HG2 GLN A 108     -24.431  17.501 -29.180  1.00 92.13           H  
ATOM   1735  HG3 GLN A 108     -23.742  16.498 -27.900  1.00 92.13           H  
ATOM   1736  CD  GLN A 108     -22.608  18.245 -28.370  1.00 92.13           C  
ATOM   1737  NE2 GLN A 108     -23.004  18.992 -27.364  1.00 92.13           N  
ATOM   1738 HE21 GLN A 108     -22.363  19.719 -27.080  1.00 92.13           H  
ATOM   1739 HE22 GLN A 108     -23.842  18.743 -26.858  1.00 92.13           H  
ATOM   1740  OE1 GLN A 108     -21.558  18.526 -28.925  1.00 92.13           O  
ATOM   1741  N   VAL A 109     -26.116  15.438 -30.065  1.00 93.55           N  
ATOM   1742  H   VAL A 109     -26.063  15.142 -29.101  1.00 93.55           H  
ATOM   1743  CA  VAL A 109     -27.393  15.991 -30.509  1.00 93.55           C  
ATOM   1744  HA  VAL A 109     -27.313  16.312 -31.548  1.00 93.55           H  
ATOM   1745  C   VAL A 109     -27.716  17.209 -29.654  1.00 93.55           C  
ATOM   1746  CB  VAL A 109     -28.508  14.935 -30.425  1.00 93.55           C  
ATOM   1747  HB  VAL A 109     -28.646  14.639 -29.385  1.00 93.55           H  
ATOM   1748  O   VAL A 109     -27.486  17.230 -28.453  1.00 93.55           O  
ATOM   1749  CG1 VAL A 109     -29.837  15.464 -30.974  1.00 93.55           C  
ATOM   1750 HG11 VAL A 109     -30.606  14.699 -30.871  1.00 93.55           H  
ATOM   1751 HG12 VAL A 109     -29.723  15.731 -32.025  1.00 93.55           H  
ATOM   1752 HG13 VAL A 109     -30.147  16.346 -30.413  1.00 93.55           H  
ATOM   1753  CG2 VAL A 109     -28.192  13.697 -31.260  1.00 93.55           C  
ATOM   1754 HG21 VAL A 109     -28.203  13.959 -32.318  1.00 93.55           H  
ATOM   1755 HG22 VAL A 109     -27.228  13.278 -30.972  1.00 93.55           H  
ATOM   1756 HG23 VAL A 109     -28.945  12.936 -31.055  1.00 93.55           H  
ATOM   1757  N   SER A 110     -28.274  18.248 -30.259  1.00 93.62           N  
ATOM   1758  H   SER A 110     -28.352  18.221 -31.265  1.00 93.62           H  
ATOM   1759  CA  SER A 110     -28.913  19.345 -29.540  1.00 93.62           C  
ATOM   1760  HA  SER A 110     -28.956  19.113 -28.476  1.00 93.62           H  
ATOM   1761  C   SER A 110     -30.335  19.490 -30.054  1.00 93.62           C  
ATOM   1762  CB  SER A 110     -28.108  20.631 -29.710  1.00 93.62           C  
ATOM   1763  HB2 SER A 110     -27.088  20.465 -29.363  1.00 93.62           H  
ATOM   1764  HB3 SER A 110     -28.081  20.909 -30.764  1.00 93.62           H  
ATOM   1765  O   SER A 110     -30.544  19.818 -31.224  1.00 93.62           O  
ATOM   1766  OG  SER A 110     -28.695  21.680 -28.960  1.00 93.62           O  
ATOM   1767  HG  SER A 110     -28.674  21.419 -28.036  1.00 93.62           H  
ATOM   1768  N   VAL A 111     -31.310  19.231 -29.182  1.00 94.08           N  
ATOM   1769  H   VAL A 111     -31.063  18.959 -28.241  1.00 94.08           H  
ATOM   1770  CA  VAL A 111     -32.737  19.369 -29.494  1.00 94.08           C  
ATOM   1771  HA  VAL A 111     -32.859  19.501 -30.569  1.00 94.08           H  
ATOM   1772  C   VAL A 111     -33.276  20.604 -28.796  1.00 94.08           C  
ATOM   1773  CB  VAL A 111     -33.546  18.124 -29.092  1.00 94.08           C  
ATOM   1774  HB  VAL A 111     -33.519  18.007 -28.009  1.00 94.08           H  
ATOM   1775  O   VAL A 111     -33.147  20.763 -27.584  1.00 94.08           O  
ATOM   1776  CG1 VAL A 111     -35.010  18.246 -29.534  1.00 94.08           C  
ATOM   1777 HG11 VAL A 111     -35.078  18.368 -30.615  1.00 94.08           H  
ATOM   1778 HG12 VAL A 111     -35.553  17.348 -29.241  1.00 94.08           H  
ATOM   1779 HG13 VAL A 111     -35.481  19.099 -29.047  1.00 94.08           H  
ATOM   1780  CG2 VAL A 111     -32.970  16.864 -29.737  1.00 94.08           C  
ATOM   1781 HG21 VAL A 111     -32.892  16.985 -30.818  1.00 94.08           H  
ATOM   1782 HG22 VAL A 111     -33.607  16.008 -29.512  1.00 94.08           H  
ATOM   1783 HG23 VAL A 111     -31.986  16.662 -29.314  1.00 94.08           H  
ATOM   1784  N   ARG A 112     -33.915  21.491 -29.554  1.00 93.99           N  
ATOM   1785  H   ARG A 112     -33.963  21.327 -30.549  1.00 93.99           H  
ATOM   1786  CA  ARG A 112     -34.572  22.675 -28.999  1.00 93.99           C  
ATOM   1787  HA  ARG A 112     -34.833  22.458 -27.963  1.00 93.99           H  
ATOM   1788  C   ARG A 112     -35.865  22.981 -29.734  1.00 93.99           C  
ATOM   1789  CB  ARG A 112     -33.592  23.858 -28.990  1.00 93.99           C  
ATOM   1790  HB2 ARG A 112     -34.033  24.673 -28.416  1.00 93.99           H  
ATOM   1791  HB3 ARG A 112     -32.675  23.550 -28.488  1.00 93.99           H  
ATOM   1792  O   ARG A 112     -35.965  22.789 -30.941  1.00 93.99           O  
ATOM   1793  CG  ARG A 112     -33.255  24.369 -30.397  1.00 93.99           C  
ATOM   1794  HG2 ARG A 112     -32.903  23.551 -31.025  1.00 93.99           H  
ATOM   1795  HG3 ARG A 112     -34.153  24.801 -30.840  1.00 93.99           H  
ATOM   1796  CD  ARG A 112     -32.171  25.443 -30.325  1.00 93.99           C  
ATOM   1797  HD2 ARG A 112     -32.406  26.126 -29.508  1.00 93.99           H  
ATOM   1798  HD3 ARG A 112     -31.216  24.959 -30.120  1.00 93.99           H  
ATOM   1799  NE  ARG A 112     -32.111  26.203 -31.584  1.00 93.99           N  
ATOM   1800  HE  ARG A 112     -32.872  26.043 -32.229  1.00 93.99           H  
ATOM   1801  NH1 ARG A 112     -30.246  27.442 -31.092  1.00 93.99           N  
ATOM   1802 HH11 ARG A 112     -29.569  28.155 -31.325  1.00 93.99           H  
ATOM   1803 HH12 ARG A 112     -30.111  26.876 -30.266  1.00 93.99           H  
ATOM   1804  NH2 ARG A 112     -31.411  27.871 -32.952  1.00 93.99           N  
ATOM   1805 HH21 ARG A 112     -32.333  27.867 -33.365  1.00 93.99           H  
ATOM   1806 HH22 ARG A 112     -30.820  28.682 -33.072  1.00 93.99           H  
ATOM   1807  CZ  ARG A 112     -31.249  27.156 -31.874  1.00 93.99           C  
ATOM   1808  N   LYS A 113     -36.839  23.519 -29.009  1.00 93.68           N  
ATOM   1809  H   LYS A 113     -36.661  23.691 -28.029  1.00 93.68           H  
ATOM   1810  CA  LYS A 113     -38.078  24.044 -29.592  1.00 93.68           C  
ATOM   1811  HA  LYS A 113     -38.340  23.463 -30.476  1.00 93.68           H  
ATOM   1812  C   LYS A 113     -37.844  25.481 -30.048  1.00 93.68           C  
ATOM   1813  CB  LYS A 113     -39.235  23.914 -28.588  1.00 93.68           C  
ATOM   1814  HB2 LYS A 113     -40.134  24.360 -29.014  1.00 93.68           H  
ATOM   1815  HB3 LYS A 113     -38.979  24.443 -27.670  1.00 93.68           H  
ATOM   1816  O   LYS A 113     -37.213  26.258 -29.332  1.00 93.68           O  
ATOM   1817  CG  LYS A 113     -39.525  22.436 -28.295  1.00 93.68           C  
ATOM   1818  HG2 LYS A 113     -39.832  21.949 -29.221  1.00 93.68           H  
ATOM   1819  HG3 LYS A 113     -38.603  21.960 -27.962  1.00 93.68           H  
ATOM   1820  CD  LYS A 113     -40.597  22.174 -27.234  1.00 93.68           C  
ATOM   1821  HD2 LYS A 113     -40.705  21.095 -27.129  1.00 93.68           H  
ATOM   1822  HD3 LYS A 113     -41.537  22.565 -27.624  1.00 93.68           H  
ATOM   1823  CE  LYS A 113     -40.289  22.776 -25.851  1.00 93.68           C  
ATOM   1824  HE2 LYS A 113     -40.228  23.860 -25.950  1.00 93.68           H  
ATOM   1825  HE3 LYS A 113     -39.329  22.394 -25.503  1.00 93.68           H  
ATOM   1826  NZ  LYS A 113     -41.354  22.425 -24.879  1.00 93.68           N  
ATOM   1827  HZ1 LYS A 113     -41.223  22.836 -23.966  1.00 93.68           H  
ATOM   1828  HZ2 LYS A 113     -42.247  22.736 -25.235  1.00 93.68           H  
ATOM   1829  HZ3 LYS A 113     -41.410  21.424 -24.761  1.00 93.68           H  
ATOM   1830  N   GLN A 114     -38.333  25.835 -31.227  1.00 92.58           N  
ATOM   1831  H   GLN A 114     -38.833  25.142 -31.765  1.00 92.58           H  
ATOM   1832  CA  GLN A 114     -38.271  27.181 -31.782  1.00 92.58           C  
ATOM   1833  HA  GLN A 114     -37.921  27.867 -31.011  1.00 92.58           H  
ATOM   1834  C   GLN A 114     -39.685  27.616 -32.178  1.00 92.58           C  
ATOM   1835  CB  GLN A 114     -37.242  27.215 -32.924  1.00 92.58           C  
ATOM   1836  HB2 GLN A 114     -37.526  26.517 -33.711  1.00 92.58           H  
ATOM   1837  HB3 GLN A 114     -36.279  26.901 -32.522  1.00 92.58           H  
ATOM   1838  O   GLN A 114     -40.359  26.961 -32.966  1.00 92.58           O  
ATOM   1839  CG  GLN A 114     -37.099  28.621 -33.517  1.00 92.58           C  
ATOM   1840  HG2 GLN A 114     -38.027  28.878 -34.028  1.00 92.58           H  
ATOM   1841  HG3 GLN A 114     -36.943  29.343 -32.715  1.00 92.58           H  
ATOM   1842  CD  GLN A 114     -35.939  28.758 -34.505  1.00 92.58           C  
ATOM   1843  NE2 GLN A 114     -36.078  29.660 -35.451  1.00 92.58           N  
ATOM   1844 HE21 GLN A 114     -37.002  30.041 -35.595  1.00 92.58           H  
ATOM   1845 HE22 GLN A 114     -35.425  29.634 -36.221  1.00 92.58           H  
ATOM   1846  OE1 GLN A 114     -34.875  28.140 -34.410  1.00 92.58           O  
ATOM   1847  N   TRP A 115     -40.157  28.693 -31.551  1.00 88.30           N  
ATOM   1848  H   TRP A 115     -39.551  29.206 -30.927  1.00 88.30           H  
ATOM   1849  CA  TRP A 115     -41.517  29.194 -31.750  1.00 88.30           C  
ATOM   1850  HA  TRP A 115     -42.214  28.381 -31.548  1.00 88.30           H  
ATOM   1851  C   TRP A 115     -41.714  29.662 -33.209  1.00 88.30           C  
ATOM   1852  CB  TRP A 115     -41.770  30.321 -30.735  1.00 88.30           C  
ATOM   1853  HB2 TRP A 115     -41.072  31.135 -30.933  1.00 88.30           H  
ATOM   1854  HB3 TRP A 115     -41.565  29.947 -29.732  1.00 88.30           H  
ATOM   1855  O   TRP A 115     -40.785  30.277 -33.748  1.00 88.30           O  
ATOM   1856  CG  TRP A 115     -43.154  30.882 -30.746  1.00 88.30           C  
ATOM   1857  CD1 TRP A 115     -44.198  30.423 -30.016  1.00 88.30           C  
ATOM   1858  HD1 TRP A 115     -44.149  29.600 -29.318  1.00 88.30           H  
ATOM   1859  CD2 TRP A 115     -43.701  31.910 -31.627  1.00 88.30           C  
ATOM   1860  CE2 TRP A 115     -45.102  32.016 -31.381  1.00 88.30           C  
ATOM   1861  CE3 TRP A 115     -43.161  32.719 -32.651  1.00 88.30           C  
ATOM   1862  HE3 TRP A 115     -42.110  32.641 -32.887  1.00 88.30           H  
ATOM   1863  NE1 TRP A 115     -45.350  31.090 -30.389  1.00 88.30           N  
ATOM   1864  HE1 TRP A 115     -46.266  30.853 -30.037  1.00 88.30           H  
ATOM   1865  CH2 TRP A 115     -45.356  33.689 -33.110  1.00 88.30           C  
ATOM   1866  HH2 TRP A 115     -45.977  34.361 -33.684  1.00 88.30           H  
ATOM   1867  CZ2 TRP A 115     -45.926  32.890 -32.104  1.00 88.30           C  
ATOM   1868  HZ2 TRP A 115     -46.985  32.935 -31.901  1.00 88.30           H  
ATOM   1869  CZ3 TRP A 115     -43.979  33.600 -33.383  1.00 88.30           C  
ATOM   1870  HZ3 TRP A 115     -43.549  34.204 -34.169  1.00 88.30           H  
ATOM   1871  N   PRO A 116     -42.890  29.434 -33.835  1.00 89.24           N  
ATOM   1872  CA  PRO A 116     -44.135  28.934 -33.230  1.00 89.24           C  
ATOM   1873  HA  PRO A 116     -44.250  29.308 -32.213  1.00 89.24           H  
ATOM   1874  C   PRO A 116     -44.294  27.414 -33.107  1.00 89.24           C  
ATOM   1875  CB  PRO A 116     -45.261  29.560 -34.056  1.00 89.24           C  
ATOM   1876  HB2 PRO A 116     -45.503  30.548 -33.664  1.00 89.24           H  
ATOM   1877  HB3 PRO A 116     -46.154  28.937 -34.078  1.00 89.24           H  
ATOM   1878  O   PRO A 116     -44.940  26.978 -32.159  1.00 89.24           O  
ATOM   1879  CG  PRO A 116     -44.644  29.713 -35.441  1.00 89.24           C  
ATOM   1880  HG2 PRO A 116     -45.098  30.534 -35.996  1.00 89.24           H  
ATOM   1881  HG3 PRO A 116     -44.752  28.778 -35.991  1.00 89.24           H  
ATOM   1882  CD  PRO A 116     -43.165  29.972 -35.160  1.00 89.24           C  
ATOM   1883  HD2 PRO A 116     -42.545  29.484 -35.912  1.00 89.24           H  
ATOM   1884  HD3 PRO A 116     -42.976  31.046 -35.160  1.00 89.24           H  
ATOM   1885  N   ASP A 117     -43.728  26.619 -34.015  1.00 90.43           N  
ATOM   1886  H   ASP A 117     -43.273  27.043 -34.810  1.00 90.43           H  
ATOM   1887  CA  ASP A 117     -44.114  25.210 -34.196  1.00 90.43           C  
ATOM   1888  HA  ASP A 117     -44.508  24.830 -33.253  1.00 90.43           H  
ATOM   1889  C   ASP A 117     -42.950  24.273 -34.575  1.00 90.43           C  
ATOM   1890  CB  ASP A 117     -45.254  25.147 -35.232  1.00 90.43           C  
ATOM   1891  HB2 ASP A 117     -45.628  24.124 -35.280  1.00 90.43           H  
ATOM   1892  HB3 ASP A 117     -46.077  25.772 -34.886  1.00 90.43           H  
ATOM   1893  O   ASP A 117     -43.176  23.150 -35.037  1.00 90.43           O  
ATOM   1894  CG  ASP A 117     -44.873  25.586 -36.656  1.00 90.43           C  
ATOM   1895  OD1 ASP A 117     -43.928  26.386 -36.852  1.00 90.43           O  
ATOM   1896  OD2 ASP A 117     -45.566  25.143 -37.599  1.00 90.43           O  
ATOM   1897  N   GLU A 118     -41.699  24.713 -34.397  1.00 92.59           N  
ATOM   1898  H   GLU A 118     -41.556  25.626 -33.991  1.00 92.59           H  
ATOM   1899  CA  GLU A 118     -40.520  23.985 -34.868  1.00 92.59           C  
ATOM   1900  HA  GLU A 118     -40.851  23.256 -35.608  1.00 92.59           H  
ATOM   1901  C   GLU A 118     -39.802  23.217 -33.750  1.00 92.59           C  
ATOM   1902  CB  GLU A 118     -39.531  24.910 -35.596  1.00 92.59           C  
ATOM   1903  HB2 GLU A 118     -39.176  25.671 -34.900  1.00 92.59           H  
ATOM   1904  HB3 GLU A 118     -38.678  24.310 -35.913  1.00 92.59           H  
ATOM   1905  O   GLU A 118     -39.467  23.758 -32.693  1.00 92.59           O  
ATOM   1906  CG  GLU A 118     -40.125  25.606 -36.831  1.00 92.59           C  
ATOM   1907  HG2 GLU A 118     -40.532  24.842 -37.494  1.00 92.59           H  
ATOM   1908  HG3 GLU A 118     -40.937  26.261 -36.516  1.00 92.59           H  
ATOM   1909  CD  GLU A 118     -39.103  26.431 -37.630  1.00 92.59           C  
ATOM   1910  OE1 GLU A 118     -39.475  26.858 -38.749  1.00 92.59           O  
ATOM   1911  OE2 GLU A 118     -37.954  26.620 -37.154  1.00 92.59           O  
ATOM   1912  N   LEU A 119     -39.461  21.961 -34.028  1.00 92.15           N  
ATOM   1913  H   LEU A 119     -39.806  21.569 -34.892  1.00 92.15           H  
ATOM   1914  CA  LEU A 119     -38.456  21.199 -33.301  1.00 92.15           C  
ATOM   1915  HA  LEU A 119     -38.295  21.665 -32.328  1.00 92.15           H  
ATOM   1916  C   LEU A 119     -37.150  21.251 -34.096  1.00 92.15           C  
ATOM   1917  CB  LEU A 119     -38.964  19.764 -33.088  1.00 92.15           C  
ATOM   1918  HB2 LEU A 119     -39.987  19.788 -32.711  1.00 92.15           H  
ATOM   1919  HB3 LEU A 119     -38.985  19.252 -34.050  1.00 92.15           H  
ATOM   1920  O   LEU A 119     -37.031  20.641 -35.156  1.00 92.15           O  
ATOM   1921  CG  LEU A 119     -38.096  18.965 -32.103  1.00 92.15           C  
ATOM   1922  HG  LEU A 119     -37.052  19.008 -32.412  1.00 92.15           H  
ATOM   1923  CD1 LEU A 119     -38.218  19.499 -30.671  1.00 92.15           C  
ATOM   1924 HD11 LEU A 119     -37.731  18.809 -29.983  1.00 92.15           H  
ATOM   1925 HD12 LEU A 119     -37.737  20.473 -30.587  1.00 92.15           H  
ATOM   1926 HD13 LEU A 119     -39.269  19.582 -30.394  1.00 92.15           H  
ATOM   1927  CD2 LEU A 119     -38.537  17.507 -32.105  1.00 92.15           C  
ATOM   1928 HD21 LEU A 119     -39.567  17.421 -31.759  1.00 92.15           H  
ATOM   1929 HD22 LEU A 119     -37.881  16.930 -31.452  1.00 92.15           H  
ATOM   1930 HD23 LEU A 119     -38.464  17.100 -33.114  1.00 92.15           H  
ATOM   1931  N   LYS A 120     -36.161  21.996 -33.605  1.00 93.73           N  
ATOM   1932  H   LYS A 120     -36.295  22.429 -32.702  1.00 93.73           H  
ATOM   1933  CA  LYS A 120     -34.856  22.125 -34.250  1.00 93.73           C  
ATOM   1934  HA  LYS A 120     -34.976  21.848 -35.297  1.00 93.73           H  
ATOM   1935  C   LYS A 120     -33.863  21.153 -33.627  1.00 93.73           C  
ATOM   1936  CB  LYS A 120     -34.399  23.585 -34.221  1.00 93.73           C  
ATOM   1937  HB2 LYS A 120     -35.216  24.202 -34.595  1.00 93.73           H  
ATOM   1938  HB3 LYS A 120     -34.177  23.886 -33.197  1.00 93.73           H  
ATOM   1939  O   LYS A 120     -33.616  21.208 -32.423  1.00 93.73           O  
ATOM   1940  CG  LYS A 120     -33.167  23.792 -35.113  1.00 93.73           C  
ATOM   1941  HG2 LYS A 120     -32.295  23.325 -34.656  1.00 93.73           H  
ATOM   1942  HG3 LYS A 120     -33.346  23.334 -36.085  1.00 93.73           H  
ATOM   1943  CD  LYS A 120     -32.909  25.286 -35.317  1.00 93.73           C  
ATOM   1944  HD2 LYS A 120     -32.658  25.747 -34.362  1.00 93.73           H  
ATOM   1945  HD3 LYS A 120     -33.818  25.745 -35.707  1.00 93.73           H  
ATOM   1946  CE  LYS A 120     -31.771  25.483 -36.320  1.00 93.73           C  
ATOM   1947  HE2 LYS A 120     -31.989  24.872 -37.196  1.00 93.73           H  
ATOM   1948  HE3 LYS A 120     -30.840  25.117 -35.887  1.00 93.73           H  
ATOM   1949  NZ  LYS A 120     -31.659  26.906 -36.722  1.00 93.73           N  
ATOM   1950  HZ1 LYS A 120     -31.395  27.488 -35.940  1.00 93.73           H  
ATOM   1951  HZ2 LYS A 120     -30.981  27.010 -37.463  1.00 93.73           H  
ATOM   1952  HZ3 LYS A 120     -32.551  27.222 -37.072  1.00 93.73           H  
ATOM   1953  N   ILE A 121     -33.282  20.295 -34.456  1.00 94.01           N  
ATOM   1954  H   ILE A 121     -33.525  20.348 -35.435  1.00 94.01           H  
ATOM   1955  CA  ILE A 121     -32.313  19.276 -34.058  1.00 94.01           C  
ATOM   1956  HA  ILE A 121     -32.118  19.361 -32.989  1.00 94.01           H  
ATOM   1957  C   ILE A 121     -31.013  19.538 -34.801  1.00 94.01           C  
ATOM   1958  CB  ILE A 121     -32.859  17.857 -34.308  1.00 94.01           C  
ATOM   1959  HB  ILE A 121     -33.021  17.734 -35.379  1.00 94.01           H  
ATOM   1960  O   ILE A 121     -30.957  19.424 -36.024  1.00 94.01           O  
ATOM   1961  CG1 ILE A 121     -34.222  17.715 -33.596  1.00 94.01           C  
ATOM   1962 HG12 ILE A 121     -34.964  18.299 -34.141  1.00 94.01           H  
ATOM   1963 HG13 ILE A 121     -34.141  18.134 -32.593  1.00 94.01           H  
ATOM   1964  CG2 ILE A 121     -31.827  16.805 -33.858  1.00 94.01           C  
ATOM   1965 HG21 ILE A 121     -30.889  16.927 -34.399  1.00 94.01           H  
ATOM   1966 HG22 ILE A 121     -32.190  15.798 -34.063  1.00 94.01           H  
ATOM   1967 HG23 ILE A 121     -31.637  16.908 -32.790  1.00 94.01           H  
ATOM   1968  CD1 ILE A 121     -34.759  16.293 -33.468  1.00 94.01           C  
ATOM   1969 HD11 ILE A 121     -35.809  16.333 -33.176  1.00 94.01           H  
ATOM   1970 HD12 ILE A 121     -34.650  15.752 -34.408  1.00 94.01           H  
ATOM   1971 HD13 ILE A 121     -34.205  15.784 -32.680  1.00 94.01           H  
ATOM   1972  N   HIS A 122     -29.974  19.899 -34.057  1.00 94.16           N  
ATOM   1973  H   HIS A 122     -30.090  19.921 -33.054  1.00 94.16           H  
ATOM   1974  CA  HIS A 122     -28.619  19.980 -34.580  1.00 94.16           C  
ATOM   1975  HA  HIS A 122     -28.666  20.053 -35.666  1.00 94.16           H  
ATOM   1976  C   HIS A 122     -27.865  18.711 -34.202  1.00 94.16           C  
ATOM   1977  CB  HIS A 122     -27.925  21.240 -34.063  1.00 94.16           C  
ATOM   1978  HB2 HIS A 122     -28.564  22.101 -34.256  1.00 94.16           H  
ATOM   1979  HB3 HIS A 122     -27.777  21.157 -32.987  1.00 94.16           H  
ATOM   1980  O   HIS A 122     -27.847  18.351 -33.027  1.00 94.16           O  
ATOM   1981  CG  HIS A 122     -26.598  21.480 -34.732  1.00 94.16           C  
ATOM   1982  CD2 HIS A 122     -25.384  21.643 -34.123  1.00 94.16           C  
ATOM   1983  HD2 HIS A 122     -25.191  21.609 -33.061  1.00 94.16           H  
ATOM   1984  ND1 HIS A 122     -26.385  21.558 -36.089  1.00 94.16           N  
ATOM   1985  HD1 HIS A 122     -27.033  21.225 -36.787  1.00 94.16           H  
ATOM   1986  CE1 HIS A 122     -25.079  21.798 -36.292  1.00 94.16           C  
ATOM   1987  HE1 HIS A 122     -24.589  21.852 -37.253  1.00 94.16           H  
ATOM   1988  NE2 HIS A 122     -24.436  21.878 -35.121  1.00 94.16           N  
ATOM   1989  N   LEU A 123     -27.267  18.035 -35.176  1.00 93.68           N  
ATOM   1990  H   LEU A 123     -27.293  18.399 -36.118  1.00 93.68           H  
ATOM   1991  CA  LEU A 123     -26.525  16.799 -34.952  1.00 93.68           C  
ATOM   1992  HA  LEU A 123     -26.440  16.630 -33.878  1.00 93.68           H  
ATOM   1993  C   LEU A 123     -25.094  16.920 -35.474  1.00 93.68           C  
ATOM   1994  CB  LEU A 123     -27.319  15.603 -35.515  1.00 93.68           C  
ATOM   1995  HB2 LEU A 123     -26.849  14.674 -35.191  1.00 93.68           H  
ATOM   1996  HB3 LEU A 123     -28.309  15.632 -35.060  1.00 93.68           H  
ATOM   1997  O   LEU A 123     -24.842  17.576 -36.485  1.00 93.68           O  
ATOM   1998  CG  LEU A 123     -27.469  15.586 -37.049  1.00 93.68           C  
ATOM   1999  HG  LEU A 123     -27.596  16.605 -37.416  1.00 93.68           H  
ATOM   2000  CD1 LEU A 123     -26.264  14.954 -37.754  1.00 93.68           C  
ATOM   2001 HD11 LEU A 123     -25.407  14.883 -37.085  1.00 93.68           H  
ATOM   2002 HD12 LEU A 123     -26.482  13.943 -38.098  1.00 93.68           H  
ATOM   2003 HD13 LEU A 123     -25.962  15.578 -38.595  1.00 93.68           H  
ATOM   2004  CD2 LEU A 123     -28.721  14.799 -37.437  1.00 93.68           C  
ATOM   2005 HD21 LEU A 123     -29.605  15.295 -37.035  1.00 93.68           H  
ATOM   2006 HD22 LEU A 123     -28.789  14.745 -38.523  1.00 93.68           H  
ATOM   2007 HD23 LEU A 123     -28.656  13.789 -37.031  1.00 93.68           H  
ATOM   2008  N   VAL A 124     -24.177  16.254 -34.781  1.00 92.03           N  
ATOM   2009  H   VAL A 124     -24.468  15.797 -33.929  1.00 92.03           H  
ATOM   2010  CA  VAL A 124     -22.784  16.071 -35.188  1.00 92.03           C  
ATOM   2011  HA  VAL A 124     -22.627  16.482 -36.186  1.00 92.03           H  
ATOM   2012  C   VAL A 124     -22.525  14.573 -35.233  1.00 92.03           C  
ATOM   2013  CB  VAL A 124     -21.826  16.781 -34.211  1.00 92.03           C  
ATOM   2014  HB  VAL A 124     -21.948  16.358 -33.214  1.00 92.03           H  
ATOM   2015  O   VAL A 124     -22.710  13.892 -34.227  1.00 92.03           O  
ATOM   2016  CG1 VAL A 124     -20.363  16.603 -34.637  1.00 92.03           C  
ATOM   2017 HG11 VAL A 124     -19.709  17.127 -33.941  1.00 92.03           H  
ATOM   2018 HG12 VAL A 124     -20.091  15.547 -34.631  1.00 92.03           H  
ATOM   2019 HG13 VAL A 124     -20.212  17.001 -35.640  1.00 92.03           H  
ATOM   2020  CG2 VAL A 124     -22.120  18.286 -34.136  1.00 92.03           C  
ATOM   2021 HG21 VAL A 124     -23.118  18.455 -33.733  1.00 92.03           H  
ATOM   2022 HG22 VAL A 124     -22.055  18.731 -35.129  1.00 92.03           H  
ATOM   2023 HG23 VAL A 124     -21.401  18.771 -33.475  1.00 92.03           H  
ATOM   2024  N   GLU A 125     -22.135  14.046 -36.390  1.00 92.57           N  
ATOM   2025  H   GLU A 125     -21.985  14.653 -37.183  1.00 92.57           H  
ATOM   2026  CA  GLU A 125     -21.800  12.628 -36.554  1.00 92.57           C  
ATOM   2027  HA  GLU A 125     -22.392  12.031 -35.859  1.00 92.57           H  
ATOM   2028  C   GLU A 125     -20.332  12.349 -36.234  1.00 92.57           C  
ATOM   2029  CB  GLU A 125     -22.142  12.148 -37.968  1.00 92.57           C  
ATOM   2030  HB2 GLU A 125     -21.763  11.134 -38.096  1.00 92.57           H  
ATOM   2031  HB3 GLU A 125     -21.663  12.799 -38.700  1.00 92.57           H  
ATOM   2032  O   GLU A 125     -19.471  13.220 -36.366  1.00 92.57           O  
ATOM   2033  CG  GLU A 125     -23.657  12.132 -38.195  1.00 92.57           C  
ATOM   2034  HG2 GLU A 125     -24.121  11.486 -37.450  1.00 92.57           H  
ATOM   2035  HG3 GLU A 125     -24.050  13.141 -38.066  1.00 92.57           H  
ATOM   2036  CD  GLU A 125     -24.037  11.635 -39.588  1.00 92.57           C  
ATOM   2037  OE1 GLU A 125     -25.235  11.703 -39.935  1.00 92.57           O  
ATOM   2038  OE2 GLU A 125     -23.183  11.161 -40.361  1.00 92.57           O  
ATOM   2039  N   TYR A 126     -20.042  11.112 -35.840  1.00 91.54           N  
ATOM   2040  H   TYR A 126     -20.783  10.431 -35.757  1.00 91.54           H  
ATOM   2041  CA  TYR A 126     -18.669  10.628 -35.790  1.00 91.54           C  
ATOM   2042  HA  TYR A 126     -18.052  11.367 -35.278  1.00 91.54           H  
ATOM   2043  C   TYR A 126     -18.106  10.432 -37.209  1.00 91.54           C  
ATOM   2044  CB  TYR A 126     -18.607   9.325 -34.997  1.00 91.54           C  
ATOM   2045  HB2 TYR A 126     -17.608   8.913 -35.143  1.00 91.54           H  
ATOM   2046  HB3 TYR A 126     -19.333   8.621 -35.405  1.00 91.54           H  
ATOM   2047  O   TYR A 126     -18.781   9.901 -38.095  1.00 91.54           O  
ATOM   2048  CG  TYR A 126     -18.808   9.458 -33.504  1.00 91.54           C  
ATOM   2049  CD1 TYR A 126     -17.760   9.964 -32.718  1.00 91.54           C  
ATOM   2050  HD1 TYR A 126     -16.838  10.268 -33.191  1.00 91.54           H  
ATOM   2051  CD2 TYR A 126     -19.995   9.021 -32.888  1.00 91.54           C  
ATOM   2052  HD2 TYR A 126     -20.790   8.593 -33.481  1.00 91.54           H  
ATOM   2053  CE1 TYR A 126     -17.889  10.042 -31.320  1.00 91.54           C  
ATOM   2054  HE1 TYR A 126     -17.064  10.409 -30.729  1.00 91.54           H  
ATOM   2055  CE2 TYR A 126     -20.136   9.099 -31.491  1.00 91.54           C  
ATOM   2056  HE2 TYR A 126     -21.041   8.757 -31.012  1.00 91.54           H  
ATOM   2057  OH  TYR A 126     -19.226   9.715 -29.358  1.00 91.54           O  
ATOM   2058  HH  TYR A 126     -18.416   9.999 -28.929  1.00 91.54           H  
ATOM   2059  CZ  TYR A 126     -19.085   9.615 -30.704  1.00 91.54           C  
ATOM   2060  N   VAL A 127     -16.845  10.821 -37.420  1.00 90.18           N  
ATOM   2061  H   VAL A 127     -16.333  11.224 -36.648  1.00 90.18           H  
ATOM   2062  CA  VAL A 127     -16.120  10.618 -38.686  1.00 90.18           C  
ATOM   2063  HA  VAL A 127     -16.842  10.411 -39.477  1.00 90.18           H  
ATOM   2064  C   VAL A 127     -15.174   9.426 -38.526  1.00 90.18           C  
ATOM   2065  CB  VAL A 127     -15.353  11.884 -39.113  1.00 90.18           C  
ATOM   2066  HB  VAL A 127     -14.632  12.153 -38.341  1.00 90.18           H  
ATOM   2067  O   VAL A 127     -14.237   9.519 -37.729  1.00 90.18           O  
ATOM   2068  CG1 VAL A 127     -14.601  11.660 -40.434  1.00 90.18           C  
ATOM   2069 HG11 VAL A 127     -13.841  10.888 -40.314  1.00 90.18           H  
ATOM   2070 HG12 VAL A 127     -14.102  12.581 -40.733  1.00 90.18           H  
ATOM   2071 HG13 VAL A 127     -15.297  11.362 -41.218  1.00 90.18           H  
ATOM   2072  CG2 VAL A 127     -16.312  13.065 -39.315  1.00 90.18           C  
ATOM   2073 HG21 VAL A 127     -16.823  13.304 -38.382  1.00 90.18           H  
ATOM   2074 HG22 VAL A 127     -15.755  13.947 -39.633  1.00 90.18           H  
ATOM   2075 HG23 VAL A 127     -17.056  12.821 -40.073  1.00 90.18           H  
ATOM   2076  N   PRO A 128     -15.388   8.305 -39.240  1.00 91.34           N  
ATOM   2077  CA  PRO A 128     -14.562   7.121 -39.067  1.00 91.34           C  
ATOM   2078  HA  PRO A 128     -14.396   6.929 -38.007  1.00 91.34           H  
ATOM   2079  C   PRO A 128     -13.219   7.286 -39.768  1.00 91.34           C  
ATOM   2080  CB  PRO A 128     -15.352   5.963 -39.669  1.00 91.34           C  
ATOM   2081  HB2 PRO A 128     -16.031   5.549 -38.923  1.00 91.34           H  
ATOM   2082  HB3 PRO A 128     -14.706   5.178 -40.059  1.00 91.34           H  
ATOM   2083  O   PRO A 128     -13.143   7.785 -40.890  1.00 91.34           O  
ATOM   2084  CG  PRO A 128     -16.163   6.637 -40.767  1.00 91.34           C  
ATOM   2085  HG2 PRO A 128     -17.076   6.069 -40.944  1.00 91.34           H  
ATOM   2086  HG3 PRO A 128     -15.568   6.709 -41.678  1.00 91.34           H  
ATOM   2087  CD  PRO A 128     -16.442   8.040 -40.212  1.00 91.34           C  
ATOM   2088  HD2 PRO A 128     -17.408   8.052 -39.706  1.00 91.34           H  
ATOM   2089  HD3 PRO A 128     -16.424   8.773 -41.018  1.00 91.34           H  
ATOM   2090  N   ILE A 129     -12.167   6.795 -39.125  1.00 91.63           N  
ATOM   2091  H   ILE A 129     -12.300   6.477 -38.175  1.00 91.63           H  
ATOM   2092  CA  ILE A 129     -10.823   6.725 -39.711  1.00 91.63           C  
ATOM   2093  HA  ILE A 129     -10.840   7.159 -40.711  1.00 91.63           H  
ATOM   2094  C   ILE A 129     -10.337   5.288 -39.899  1.00 91.63           C  
ATOM   2095  CB  ILE A 129      -9.837   7.549 -38.875  1.00 91.63           C  
ATOM   2096  HB  ILE A 129      -8.867   7.492 -39.369  1.00 91.63           H  
ATOM   2097  O   ILE A 129      -9.418   5.047 -40.677  1.00 91.63           O  
ATOM   2098  CG1 ILE A 129      -9.707   6.988 -37.450  1.00 91.63           C  
ATOM   2099 HG12 ILE A 129     -10.594   7.238 -36.869  1.00 91.63           H  
ATOM   2100 HG13 ILE A 129      -9.581   5.905 -37.458  1.00 91.63           H  
ATOM   2101  CG2 ILE A 129     -10.274   9.029 -38.845  1.00 91.63           C  
ATOM   2102 HG21 ILE A 129     -11.151   9.157 -38.211  1.00 91.63           H  
ATOM   2103 HG22 ILE A 129     -10.531   9.353 -39.854  1.00 91.63           H  
ATOM   2104 HG23 ILE A 129      -9.471   9.670 -38.484  1.00 91.63           H  
ATOM   2105  CD1 ILE A 129      -8.492   7.585 -36.774  1.00 91.63           C  
ATOM   2106 HD11 ILE A 129      -7.596   7.245 -37.294  1.00 91.63           H  
ATOM   2107 HD12 ILE A 129      -8.511   7.265 -35.732  1.00 91.63           H  
ATOM   2108 HD13 ILE A 129      -8.523   8.674 -36.799  1.00 91.63           H  
ATOM   2109  N   ALA A 130     -10.956   4.338 -39.198  1.00 92.66           N  
ATOM   2110  H   ALA A 130     -11.688   4.609 -38.558  1.00 92.66           H  
ATOM   2111  CA  ALA A 130     -10.672   2.918 -39.302  1.00 92.66           C  
ATOM   2112  HA  ALA A 130     -10.435   2.668 -40.336  1.00 92.66           H  
ATOM   2113  C   ALA A 130     -11.883   2.084 -38.860  1.00 92.66           C  
ATOM   2114  CB  ALA A 130      -9.449   2.598 -38.449  1.00 92.66           C  
ATOM   2115  HB1 ALA A 130      -8.594   3.197 -38.762  1.00 92.66           H  
ATOM   2116  HB2 ALA A 130      -9.219   1.541 -38.584  1.00 92.66           H  
ATOM   2117  HB3 ALA A 130      -9.658   2.796 -37.398  1.00 92.66           H  
ATOM   2118  O   ALA A 130     -12.731   2.553 -38.091  1.00 92.66           O  
ATOM   2119  N   ARG A 131     -11.948   0.836 -39.329  1.00 91.99           N  
ATOM   2120  H   ARG A 131     -11.164   0.511 -39.876  1.00 91.99           H  
ATOM   2121  CA  ARG A 131     -12.867  -0.180 -38.792  1.00 91.99           C  
ATOM   2122  HA  ARG A 131     -13.814   0.286 -38.519  1.00 91.99           H  
ATOM   2123  C   ARG A 131     -12.273  -0.769 -37.512  1.00 91.99           C  
ATOM   2124  CB  ARG A 131     -13.143  -1.266 -39.842  1.00 91.99           C  
ATOM   2125  HB2 ARG A 131     -13.727  -2.061 -39.380  1.00 91.99           H  
ATOM   2126  HB3 ARG A 131     -12.198  -1.687 -40.186  1.00 91.99           H  
ATOM   2127  O   ARG A 131     -11.066  -0.964 -37.450  1.00 91.99           O  
ATOM   2128  CG  ARG A 131     -13.926  -0.707 -41.038  1.00 91.99           C  
ATOM   2129  HG2 ARG A 131     -13.343   0.081 -41.514  1.00 91.99           H  
ATOM   2130  HG3 ARG A 131     -14.870  -0.290 -40.688  1.00 91.99           H  
ATOM   2131  CD  ARG A 131     -14.210  -1.810 -42.061  1.00 91.99           C  
ATOM   2132  HD2 ARG A 131     -14.797  -2.588 -41.573  1.00 91.99           H  
ATOM   2133  HD3 ARG A 131     -13.262  -2.239 -42.387  1.00 91.99           H  
ATOM   2134  NE  ARG A 131     -14.942  -1.288 -43.234  1.00 91.99           N  
ATOM   2135  HE  ARG A 131     -15.000  -0.285 -43.331  1.00 91.99           H  
ATOM   2136  NH1 ARG A 131     -15.495  -3.320 -44.142  1.00 91.99           N  
ATOM   2137 HH11 ARG A 131     -15.930  -3.875 -44.866  1.00 91.99           H  
ATOM   2138 HH12 ARG A 131     -15.043  -3.776 -43.362  1.00 91.99           H  
ATOM   2139  NH2 ARG A 131     -16.097  -1.439 -45.193  1.00 91.99           N  
ATOM   2140 HH21 ARG A 131     -16.524  -1.999 -45.917  1.00 91.99           H  
ATOM   2141 HH22 ARG A 131     -16.041  -0.438 -45.317  1.00 91.99           H  
ATOM   2142  CZ  ARG A 131     -15.510  -2.016 -44.180  1.00 91.99           C  
ATOM   2143  N   TRP A 132     -13.108  -1.042 -36.514  1.00 93.66           N  
ATOM   2144  H   TRP A 132     -14.097  -0.934 -36.685  1.00 93.66           H  
ATOM   2145  CA  TRP A 132     -12.734  -1.562 -35.197  1.00 93.66           C  
ATOM   2146  HA  TRP A 132     -11.657  -1.721 -35.155  1.00 93.66           H  
ATOM   2147  C   TRP A 132     -13.426  -2.908 -34.937  1.00 93.66           C  
ATOM   2148  CB  TRP A 132     -13.094  -0.527 -34.118  1.00 93.66           C  
ATOM   2149  HB2 TRP A 132     -14.156  -0.291 -34.182  1.00 93.66           H  
ATOM   2150  HB3 TRP A 132     -12.541   0.390 -34.319  1.00 93.66           H  
ATOM   2151  O   TRP A 132     -14.656  -2.955 -34.869  1.00 93.66           O  
ATOM   2152  CG  TRP A 132     -12.774  -0.969 -32.724  1.00 93.66           C  
ATOM   2153  CD1 TRP A 132     -13.657  -1.317 -31.758  1.00 93.66           C  
ATOM   2154  HD1 TRP A 132     -14.732  -1.302 -31.858  1.00 93.66           H  
ATOM   2155  CD2 TRP A 132     -11.456  -1.201 -32.152  1.00 93.66           C  
ATOM   2156  CE2 TRP A 132     -11.618  -1.701 -30.828  1.00 93.66           C  
ATOM   2157  CE3 TRP A 132     -10.142  -1.079 -32.642  1.00 93.66           C  
ATOM   2158  HE3 TRP A 132      -9.987  -0.735 -33.654  1.00 93.66           H  
ATOM   2159  NE1 TRP A 132     -12.979  -1.745 -30.636  1.00 93.66           N  
ATOM   2160  HE1 TRP A 132     -13.435  -2.132 -29.822  1.00 93.66           H  
ATOM   2161  CH2 TRP A 132      -9.234  -1.945 -30.550  1.00 93.66           C  
ATOM   2162  HH2 TRP A 132      -8.389  -2.273 -29.964  1.00 93.66           H  
ATOM   2163  CZ2 TRP A 132     -10.530  -2.056 -30.027  1.00 93.66           C  
ATOM   2164  HZ2 TRP A 132     -10.692  -2.466 -29.041  1.00 93.66           H  
ATOM   2165  CZ3 TRP A 132      -9.043  -1.462 -31.855  1.00 93.66           C  
ATOM   2166  HZ3 TRP A 132      -8.050  -1.425 -32.277  1.00 93.66           H  
ATOM   2167  N   ASN A 133     -12.651  -3.990 -34.786  1.00 90.91           N  
ATOM   2168  H   ASN A 133     -11.652  -3.868 -34.866  1.00 90.91           H  
ATOM   2169  CA  ASN A 133     -13.140  -5.351 -34.490  1.00 90.91           C  
ATOM   2170  HA  ASN A 133     -12.322  -6.042 -34.694  1.00 90.91           H  
ATOM   2171  C   ASN A 133     -14.297  -5.834 -35.392  1.00 90.91           C  
ATOM   2172  CB  ASN A 133     -13.489  -5.470 -32.992  1.00 90.91           C  
ATOM   2173  HB2 ASN A 133     -14.199  -4.689 -32.722  1.00 90.91           H  
ATOM   2174  HB3 ASN A 133     -13.963  -6.433 -32.803  1.00 90.91           H  
ATOM   2175  O   ASN A 133     -15.248  -6.436 -34.899  1.00 90.91           O  
ATOM   2176  CG  ASN A 133     -12.298  -5.410 -32.069  1.00 90.91           C  
ATOM   2177  ND2 ASN A 133     -12.544  -5.179 -30.805  1.00 90.91           N  
ATOM   2178 HD21 ASN A 133     -11.737  -5.208 -30.198  1.00 90.91           H  
ATOM   2179 HD22 ASN A 133     -13.493  -5.143 -30.463  1.00 90.91           H  
ATOM   2180  OD1 ASN A 133     -11.155  -5.606 -32.451  1.00 90.91           O  
ATOM   2181  N   ASP A 134     -14.256  -5.525 -36.691  1.00 83.52           N  
ATOM   2182  H   ASP A 134     -13.397  -5.110 -37.025  1.00 83.52           H  
ATOM   2183  CA  ASP A 134     -15.283  -5.814 -37.717  1.00 83.52           C  
ATOM   2184  HA  ASP A 134     -14.919  -5.391 -38.654  1.00 83.52           H  
ATOM   2185  C   ASP A 134     -16.682  -5.198 -37.508  1.00 83.52           C  
ATOM   2186  CB  ASP A 134     -15.405  -7.332 -37.947  1.00 83.52           C  
ATOM   2187  HB2 ASP A 134     -15.775  -7.816 -37.043  1.00 83.52           H  
ATOM   2188  HB3 ASP A 134     -16.134  -7.508 -38.737  1.00 83.52           H  
ATOM   2189  O   ASP A 134     -17.383  -4.923 -38.482  1.00 83.52           O  
ATOM   2190  CG  ASP A 134     -14.085  -7.964 -38.373  1.00 83.52           C  
ATOM   2191  OD1 ASP A 134     -13.392  -7.336 -39.205  1.00 83.52           O  
ATOM   2192  OD2 ASP A 134     -13.759  -9.055 -37.866  1.00 83.52           O  
ATOM   2193  N   GLN A 135     -17.100  -4.965 -36.264  1.00 83.69           N  
ATOM   2194  H   GLN A 135     -16.483  -5.273 -35.527  1.00 83.69           H  
ATOM   2195  CA  GLN A 135     -18.459  -4.570 -35.883  1.00 83.69           C  
ATOM   2196  HA  GLN A 135     -19.156  -4.869 -36.665  1.00 83.69           H  
ATOM   2197  C   GLN A 135     -18.620  -3.061 -35.682  1.00 83.69           C  
ATOM   2198  CB  GLN A 135     -18.832  -5.300 -34.584  1.00 83.69           C  
ATOM   2199  HB2 GLN A 135     -19.820  -4.965 -34.268  1.00 83.69           H  
ATOM   2200  HB3 GLN A 135     -18.117  -5.043 -33.802  1.00 83.69           H  
ATOM   2201  O   GLN A 135     -19.726  -2.525 -35.801  1.00 83.69           O  
ATOM   2202  CG  GLN A 135     -18.867  -6.825 -34.756  1.00 83.69           C  
ATOM   2203  HG2 GLN A 135     -17.864  -7.207 -34.949  1.00 83.69           H  
ATOM   2204  HG3 GLN A 135     -19.496  -7.067 -35.613  1.00 83.69           H  
ATOM   2205  CD  GLN A 135     -19.418  -7.536 -33.525  1.00 83.69           C  
ATOM   2206  NE2 GLN A 135     -20.072  -8.663 -33.694  1.00 83.69           N  
ATOM   2207 HE21 GLN A 135     -20.125  -9.091 -34.608  1.00 83.69           H  
ATOM   2208 HE22 GLN A 135     -20.362  -9.114 -32.838  1.00 83.69           H  
ATOM   2209  OE1 GLN A 135     -19.297  -7.108 -32.393  1.00 83.69           O  
ATOM   2210  N   HIS A 136     -17.528  -2.372 -35.365  1.00 90.62           N  
ATOM   2211  H   HIS A 136     -16.644  -2.861 -35.336  1.00 90.62           H  
ATOM   2212  CA  HIS A 136     -17.521  -0.961 -35.008  1.00 90.62           C  
ATOM   2213  HA  HIS A 136     -18.517  -0.537 -35.139  1.00 90.62           H  
ATOM   2214  C   HIS A 136     -16.572  -0.177 -35.917  1.00 90.62           C  
ATOM   2215  CB  HIS A 136     -17.148  -0.831 -33.524  1.00 90.62           C  
ATOM   2216  HB2 HIS A 136     -16.148  -1.246 -33.397  1.00 90.62           H  
ATOM   2217  HB3 HIS A 136     -17.123   0.221 -33.241  1.00 90.62           H  
ATOM   2218  O   HIS A 136     -15.852  -0.715 -36.757  1.00 90.62           O  
ATOM   2219  CG  HIS A 136     -18.087  -1.552 -32.591  1.00 90.62           C  
ATOM   2220  CD2 HIS A 136     -17.869  -2.750 -31.964  1.00 90.62           C  
ATOM   2221  HD2 HIS A 136     -16.981  -3.359 -32.043  1.00 90.62           H  
ATOM   2222  ND1 HIS A 136     -19.349  -1.143 -32.237  1.00 90.62           N  
ATOM   2223  HD1 HIS A 136     -19.846  -0.337 -32.588  1.00 90.62           H  
ATOM   2224  CE1 HIS A 136     -19.887  -2.073 -31.435  1.00 90.62           C  
ATOM   2225  HE1 HIS A 136     -20.881  -2.036 -31.012  1.00 90.62           H  
ATOM   2226  NE2 HIS A 136     -19.018  -3.068 -31.236  1.00 90.62           N  
ATOM   2227  N   MET A 137     -16.566   1.135 -35.749  1.00 91.24           N  
ATOM   2228  H   MET A 137     -17.215   1.532 -35.084  1.00 91.24           H  
ATOM   2229  CA  MET A 137     -15.593   2.051 -36.322  1.00 91.24           C  
ATOM   2230  HA  MET A 137     -14.764   1.496 -36.762  1.00 91.24           H  
ATOM   2231  C   MET A 137     -15.024   2.922 -35.215  1.00 91.24           C  
ATOM   2232  CB  MET A 137     -16.246   2.905 -37.408  1.00 91.24           C  
ATOM   2233  HB2 MET A 137     -15.520   3.636 -37.764  1.00 91.24           H  
ATOM   2234  HB3 MET A 137     -17.100   3.431 -36.982  1.00 91.24           H  
ATOM   2235  O   MET A 137     -15.619   3.041 -34.144  1.00 91.24           O  
ATOM   2236  CG  MET A 137     -16.682   2.039 -38.595  1.00 91.24           C  
ATOM   2237  HG2 MET A 137     -17.415   1.306 -38.258  1.00 91.24           H  
ATOM   2238  HG3 MET A 137     -15.809   1.499 -38.962  1.00 91.24           H  
ATOM   2239  SD  MET A 137     -17.390   2.957 -39.978  1.00 91.24           S  
ATOM   2240  CE  MET A 137     -18.872   3.560 -39.160  1.00 91.24           C  
ATOM   2241  HE1 MET A 137     -18.596   4.244 -38.357  1.00 91.24           H  
ATOM   2242  HE2 MET A 137     -19.459   4.097 -39.904  1.00 91.24           H  
ATOM   2243  HE3 MET A 137     -19.430   2.720 -38.747  1.00 91.24           H  
ATOM   2244  N   VAL A 138     -13.870   3.522 -35.479  1.00 93.16           N  
ATOM   2245  H   VAL A 138     -13.436   3.369 -36.378  1.00 93.16           H  
ATOM   2246  CA  VAL A 138     -13.209   4.438 -34.550  1.00 93.16           C  
ATOM   2247  HA  VAL A 138     -13.882   4.612 -33.711  1.00 93.16           H  
ATOM   2248  C   VAL A 138     -12.979   5.796 -35.211  1.00 93.16           C  
ATOM   2249  CB  VAL A 138     -11.945   3.789 -33.959  1.00 93.16           C  
ATOM   2250  HB  VAL A 138     -12.231   2.823 -33.544  1.00 93.16           H  
ATOM   2251  O   VAL A 138     -12.660   5.863 -36.404  1.00 93.16           O  
ATOM   2252  CG1 VAL A 138     -10.852   3.537 -35.000  1.00 93.16           C  
ATOM   2253 HG11 VAL A 138     -10.532   4.475 -35.453  1.00 93.16           H  
ATOM   2254 HG12 VAL A 138     -11.232   2.862 -35.767  1.00 93.16           H  
ATOM   2255 HG13 VAL A 138      -9.997   3.068 -34.512  1.00 93.16           H  
ATOM   2256  CG2 VAL A 138     -11.365   4.610 -32.810  1.00 93.16           C  
ATOM   2257 HG21 VAL A 138     -11.047   5.589 -33.168  1.00 93.16           H  
ATOM   2258 HG22 VAL A 138     -10.506   4.094 -32.381  1.00 93.16           H  
ATOM   2259 HG23 VAL A 138     -12.123   4.734 -32.036  1.00 93.16           H  
ATOM   2260  N   ASP A 139     -13.188   6.873 -34.452  1.00 92.37           N  
ATOM   2261  H   ASP A 139     -13.465   6.732 -33.491  1.00 92.37           H  
ATOM   2262  CA  ASP A 139     -12.941   8.255 -34.881  1.00 92.37           C  
ATOM   2263  HA  ASP A 139     -13.066   8.291 -35.964  1.00 92.37           H  
ATOM   2264  C   ASP A 139     -11.495   8.713 -34.606  1.00 92.37           C  
ATOM   2265  CB  ASP A 139     -14.004   9.209 -34.287  1.00 92.37           C  
ATOM   2266  HB2 ASP A 139     -14.992   8.764 -34.408  1.00 92.37           H  
ATOM   2267  HB3 ASP A 139     -13.997  10.129 -34.871  1.00 92.37           H  
ATOM   2268  O   ASP A 139     -10.643   7.952 -34.143  1.00 92.37           O  
ATOM   2269  CG  ASP A 139     -13.811   9.593 -32.810  1.00 92.37           C  
ATOM   2270  OD1 ASP A 139     -12.834   9.138 -32.179  1.00 92.37           O  
ATOM   2271  OD2 ASP A 139     -14.632  10.374 -32.282  1.00 92.37           O  
ATOM   2272  N   ALA A 140     -11.196   9.980 -34.900  1.00 91.11           N  
ATOM   2273  H   ALA A 140     -11.931  10.586 -35.235  1.00 91.11           H  
ATOM   2274  CA  ALA A 140      -9.862  10.542 -34.708  1.00 91.11           C  
ATOM   2275  HA  ALA A 140      -9.157   9.859 -35.182  1.00 91.11           H  
ATOM   2276  C   ALA A 140      -9.421  10.668 -33.237  1.00 91.11           C  
ATOM   2277  CB  ALA A 140      -9.793  11.890 -35.430  1.00 91.11           C  
ATOM   2278  HB1 ALA A 140      -8.785  12.299 -35.359  1.00 91.11           H  
ATOM   2279  HB2 ALA A 140     -10.056  11.765 -36.481  1.00 91.11           H  
ATOM   2280  HB3 ALA A 140     -10.487  12.591 -34.967  1.00 91.11           H  
ATOM   2281  O   ALA A 140      -8.209  10.728 -32.990  1.00 91.11           O  
ATOM   2282  N   GLU A 141     -10.367  10.686 -32.296  1.00 87.77           N  
ATOM   2283  H   GLU A 141     -11.324  10.520 -32.573  1.00 87.77           H  
ATOM   2284  CA  GLU A 141     -10.134  10.780 -30.853  1.00 87.77           C  
ATOM   2285  HA  GLU A 141      -9.150  11.216 -30.678  1.00 87.77           H  
ATOM   2286  C   GLU A 141     -10.119   9.407 -30.155  1.00 87.77           C  
ATOM   2287  CB  GLU A 141     -11.182  11.709 -30.216  1.00 87.77           C  
ATOM   2288  HB2 GLU A 141     -12.181  11.321 -30.417  1.00 87.77           H  
ATOM   2289  HB3 GLU A 141     -11.035  11.692 -29.136  1.00 87.77           H  
ATOM   2290  O   GLU A 141      -9.867   9.336 -28.952  1.00 87.77           O  
ATOM   2291  CG  GLU A 141     -11.087  13.179 -30.660  1.00 87.77           C  
ATOM   2292  HG2 GLU A 141     -10.041  13.441 -30.816  1.00 87.77           H  
ATOM   2293  HG3 GLU A 141     -11.449  13.797 -29.839  1.00 87.77           H  
ATOM   2294  CD  GLU A 141     -11.923  13.526 -31.903  1.00 87.77           C  
ATOM   2295  OE1 GLU A 141     -11.411  14.260 -32.773  1.00 87.77           O  
ATOM   2296  OE2 GLU A 141     -13.133  13.199 -31.924  1.00 87.77           O  
ATOM   2297  N   GLY A 142     -10.354   8.316 -30.892  1.00 87.41           N  
ATOM   2298  H   GLY A 142     -10.657   8.450 -31.846  1.00 87.41           H  
ATOM   2299  CA  GLY A 142     -10.376   6.958 -30.351  1.00 87.41           C  
ATOM   2300  HA2 GLY A 142      -9.657   6.884 -29.536  1.00 87.41           H  
ATOM   2301  HA3 GLY A 142     -10.066   6.267 -31.136  1.00 87.41           H  
ATOM   2302  C   GLY A 142     -11.743   6.508 -29.821  1.00 87.41           C  
ATOM   2303  O   GLY A 142     -11.818   5.463 -29.174  1.00 87.41           O  
ATOM   2304  N   ASN A 143     -12.820   7.258 -30.078  1.00 91.10           N  
ATOM   2305  H   ASN A 143     -12.713   8.054 -30.692  1.00 91.10           H  
ATOM   2306  CA  ASN A 143     -14.178   6.858 -29.709  1.00 91.10           C  
ATOM   2307  HA  ASN A 143     -14.151   6.433 -28.706  1.00 91.10           H  
ATOM   2308  C   ASN A 143     -14.692   5.797 -30.682  1.00 91.10           C  
ATOM   2309  CB  ASN A 143     -15.135   8.056 -29.694  1.00 91.10           C  
ATOM   2310  HB2 ASN A 143     -16.111   7.737 -29.328  1.00 91.10           H  
ATOM   2311  HB3 ASN A 143     -15.268   8.417 -30.713  1.00 91.10           H  
ATOM   2312  O   ASN A 143     -14.563   5.947 -31.898  1.00 91.10           O  
ATOM   2313  CG  ASN A 143     -14.650   9.183 -28.814  1.00 91.10           C  
ATOM   2314  ND2 ASN A 143     -14.391  10.330 -29.394  1.00 91.10           N  
ATOM   2315 HD21 ASN A 143     -14.380  10.365 -30.403  1.00 91.10           H  
ATOM   2316 HD22 ASN A 143     -13.893  11.014 -28.842  1.00 91.10           H  
ATOM   2317  OD1 ASN A 143     -14.513   9.050 -27.609  1.00 91.10           O  
ATOM   2318  N   THR A 144     -15.306   4.744 -30.145  1.00 90.52           N  
ATOM   2319  H   THR A 144     -15.489   4.743 -29.152  1.00 90.52           H  
ATOM   2320  CA  THR A 144     -15.899   3.673 -30.953  1.00 90.52           C  
ATOM   2321  HA  THR A 144     -15.415   3.687 -31.929  1.00 90.52           H  
ATOM   2322  C   THR A 144     -17.386   3.921 -31.176  1.00 90.52           C  
ATOM   2323  CB  THR A 144     -15.651   2.274 -30.374  1.00 90.52           C  
ATOM   2324  HB  THR A 144     -16.127   1.537 -31.021  1.00 90.52           H  
ATOM   2325  O   THR A 144     -18.092   4.360 -30.271  1.00 90.52           O  
ATOM   2326  CG2 THR A 144     -14.161   1.952 -30.282  1.00 90.52           C  
ATOM   2327 HG21 THR A 144     -14.033   0.949 -29.877  1.00 90.52           H  
ATOM   2328 HG22 THR A 144     -13.650   2.670 -29.640  1.00 90.52           H  
ATOM   2329 HG23 THR A 144     -13.721   1.986 -31.279  1.00 90.52           H  
ATOM   2330  OG1 THR A 144     -16.176   2.143 -29.076  1.00 90.52           O  
ATOM   2331  HG1 THR A 144     -15.630   2.661 -28.479  1.00 90.52           H  
ATOM   2332  N   PHE A 145     -17.865   3.656 -32.388  1.00 91.43           N  
ATOM   2333  H   PHE A 145     -17.221   3.356 -33.105  1.00 91.43           H  
ATOM   2334  CA  PHE A 145     -19.268   3.817 -32.766  1.00 91.43           C  
ATOM   2335  HA  PHE A 145     -19.891   3.607 -31.897  1.00 91.43           H  
ATOM   2336  C   PHE A 145     -19.647   2.825 -33.869  1.00 91.43           C  
ATOM   2337  CB  PHE A 145     -19.532   5.267 -33.197  1.00 91.43           C  
ATOM   2338  HB2 PHE A 145     -19.267   5.935 -32.377  1.00 91.43           H  
ATOM   2339  HB3 PHE A 145     -20.604   5.382 -33.363  1.00 91.43           H  
ATOM   2340  O   PHE A 145     -18.790   2.337 -34.604  1.00 91.43           O  
ATOM   2341  CG  PHE A 145     -18.797   5.714 -34.444  1.00 91.43           C  
ATOM   2342  CD1 PHE A 145     -17.440   6.086 -34.375  1.00 91.43           C  
ATOM   2343  HD1 PHE A 145     -16.911   6.046 -33.435  1.00 91.43           H  
ATOM   2344  CD2 PHE A 145     -19.480   5.780 -35.673  1.00 91.43           C  
ATOM   2345  HD2 PHE A 145     -20.519   5.490 -35.730  1.00 91.43           H  
ATOM   2346  CE1 PHE A 145     -16.771   6.517 -35.531  1.00 91.43           C  
ATOM   2347  HE1 PHE A 145     -15.732   6.807 -35.477  1.00 91.43           H  
ATOM   2348  CE2 PHE A 145     -18.826   6.267 -36.816  1.00 91.43           C  
ATOM   2349  HE2 PHE A 145     -19.366   6.383 -37.744  1.00 91.43           H  
ATOM   2350  CZ  PHE A 145     -17.474   6.636 -36.740  1.00 91.43           C  
ATOM   2351  HZ  PHE A 145     -16.983   7.048 -37.608  1.00 91.43           H  
ATOM   2352  N   SER A 146     -20.935   2.514 -34.006  1.00 89.36           N  
ATOM   2353  H   SER A 146     -21.605   2.955 -33.392  1.00 89.36           H  
ATOM   2354  CA  SER A 146     -21.436   1.594 -35.038  1.00 89.36           C  
ATOM   2355  HA  SER A 146     -20.604   1.094 -35.534  1.00 89.36           H  
ATOM   2356  C   SER A 146     -22.236   2.347 -36.084  1.00 89.36           C  
ATOM   2357  CB  SER A 146     -22.330   0.509 -34.439  1.00 89.36           C  
ATOM   2358  HB2 SER A 146     -22.679  -0.151 -35.233  1.00 89.36           H  
ATOM   2359  HB3 SER A 146     -23.193   0.971 -33.958  1.00 89.36           H  
ATOM   2360  O   SER A 146     -23.071   3.169 -35.728  1.00 89.36           O  
ATOM   2361  OG  SER A 146     -21.619  -0.247 -33.493  1.00 89.36           O  
ATOM   2362  HG  SER A 146     -21.516  -1.140 -33.829  1.00 89.36           H  
ATOM   2363  N   VAL A 147     -22.050   2.012 -37.361  1.00 88.52           N  
ATOM   2364  H   VAL A 147     -21.374   1.292 -37.573  1.00 88.52           H  
ATOM   2365  CA  VAL A 147     -22.926   2.437 -38.464  1.00 88.52           C  
ATOM   2366  HA  VAL A 147     -23.774   2.987 -38.054  1.00 88.52           H  
ATOM   2367  C   VAL A 147     -23.415   1.181 -39.190  1.00 88.52           C  
ATOM   2368  CB  VAL A 147     -22.202   3.374 -39.447  1.00 88.52           C  
ATOM   2369  HB  VAL A 147     -21.325   2.855 -39.833  1.00 88.52           H  
ATOM   2370  O   VAL A 147     -22.610   0.273 -39.398  1.00 88.52           O  
ATOM   2371  CG1 VAL A 147     -23.063   3.774 -40.645  1.00 88.52           C  
ATOM   2372 HG11 VAL A 147     -23.945   4.324 -40.317  1.00 88.52           H  
ATOM   2373 HG12 VAL A 147     -23.358   2.882 -41.197  1.00 88.52           H  
ATOM   2374 HG13 VAL A 147     -22.473   4.401 -41.314  1.00 88.52           H  
ATOM   2375  CG2 VAL A 147     -21.798   4.692 -38.784  1.00 88.52           C  
ATOM   2376 HG21 VAL A 147     -21.222   4.511 -37.876  1.00 88.52           H  
ATOM   2377 HG22 VAL A 147     -21.208   5.299 -39.471  1.00 88.52           H  
ATOM   2378 HG23 VAL A 147     -22.701   5.253 -38.544  1.00 88.52           H  
ATOM   2379  N   PRO A 148     -24.696   1.110 -39.600  1.00 85.93           N  
ATOM   2380  CA  PRO A 148     -25.219  -0.012 -40.371  1.00 85.93           C  
ATOM   2381  HA  PRO A 148     -25.266  -0.866 -39.695  1.00 85.93           H  
ATOM   2382  C   PRO A 148     -24.359  -0.321 -41.615  1.00 85.93           C  
ATOM   2383  CB  PRO A 148     -26.649   0.379 -40.748  1.00 85.93           C  
ATOM   2384  HB2 PRO A 148     -27.300  -0.493 -40.810  1.00 85.93           H  
ATOM   2385  HB3 PRO A 148     -26.657   0.926 -41.691  1.00 85.93           H  
ATOM   2386  O   PRO A 148     -24.002   0.620 -42.339  1.00 85.93           O  
ATOM   2387  CG  PRO A 148     -27.063   1.314 -39.614  1.00 85.93           C  
ATOM   2388  HG2 PRO A 148     -27.392   0.725 -38.758  1.00 85.93           H  
ATOM   2389  HG3 PRO A 148     -27.842   2.010 -39.924  1.00 85.93           H  
ATOM   2390  CD  PRO A 148     -25.765   2.035 -39.269  1.00 85.93           C  
ATOM   2391  HD2 PRO A 148     -25.751   2.267 -38.204  1.00 85.93           H  
ATOM   2392  HD3 PRO A 148     -25.677   2.943 -39.865  1.00 85.93           H  
ATOM   2393  N   PRO A 149     -24.039  -1.601 -41.898  1.00 79.22           N  
ATOM   2394  CA  PRO A 149     -23.117  -1.995 -42.969  1.00 79.22           C  
ATOM   2395  HA  PRO A 149     -22.117  -1.641 -42.718  1.00 79.22           H  
ATOM   2396  C   PRO A 149     -23.502  -1.463 -44.354  1.00 79.22           C  
ATOM   2397  CB  PRO A 149     -23.127  -3.529 -42.977  1.00 79.22           C  
ATOM   2398  HB2 PRO A 149     -23.878  -3.898 -43.676  1.00 79.22           H  
ATOM   2399  HB3 PRO A 149     -22.148  -3.936 -43.228  1.00 79.22           H  
ATOM   2400  O   PRO A 149     -22.635  -1.158 -45.175  1.00 79.22           O  
ATOM   2401  CG  PRO A 149     -23.547  -3.908 -41.561  1.00 79.22           C  
ATOM   2402  HG2 PRO A 149     -22.672  -3.907 -40.910  1.00 79.22           H  
ATOM   2403  HG3 PRO A 149     -24.047  -4.876 -41.530  1.00 79.22           H  
ATOM   2404  CD  PRO A 149     -24.481  -2.775 -41.156  1.00 79.22           C  
ATOM   2405  HD2 PRO A 149     -25.505  -3.019 -41.440  1.00 79.22           H  
ATOM   2406  HD3 PRO A 149     -24.405  -2.638 -40.078  1.00 79.22           H  
ATOM   2407  N   GLU A 150     -24.802  -1.289 -44.623  1.00 82.55           N  
ATOM   2408  H   GLU A 150     -25.489  -1.509 -43.916  1.00 82.55           H  
ATOM   2409  CA  GLU A 150     -25.281  -0.801 -45.920  1.00 82.55           C  
ATOM   2410  HA  GLU A 150     -24.858  -1.435 -46.699  1.00 82.55           H  
ATOM   2411  C   GLU A 150     -24.826   0.641 -46.204  1.00 82.55           C  
ATOM   2412  CB  GLU A 150     -26.816  -0.875 -46.028  1.00 82.55           C  
ATOM   2413  HB2 GLU A 150     -27.268  -0.070 -45.448  1.00 82.55           H  
ATOM   2414  HB3 GLU A 150     -27.069  -0.679 -47.070  1.00 82.55           H  
ATOM   2415  O   GLU A 150     -24.768   1.057 -47.363  1.00 82.55           O  
ATOM   2416  CG  GLU A 150     -27.455  -2.225 -45.651  1.00 82.55           C  
ATOM   2417  HG2 GLU A 150     -26.843  -3.029 -46.060  1.00 82.55           H  
ATOM   2418  HG3 GLU A 150     -28.432  -2.275 -46.133  1.00 82.55           H  
ATOM   2419  CD  GLU A 150     -27.659  -2.426 -44.140  1.00 82.55           C  
ATOM   2420  OE1 GLU A 150     -27.979  -3.565 -43.748  1.00 82.55           O  
ATOM   2421  OE2 GLU A 150     -27.469  -1.442 -43.384  1.00 82.55           O  
ATOM   2422  N   ARG A 151     -24.490   1.415 -45.159  1.00 83.10           N  
ATOM   2423  H   ARG A 151     -24.497   0.984 -44.246  1.00 83.10           H  
ATOM   2424  CA  ARG A 151     -24.105   2.833 -45.261  1.00 83.10           C  
ATOM   2425  HA  ARG A 151     -24.530   3.241 -46.178  1.00 83.10           H  
ATOM   2426  C   ARG A 151     -22.596   3.055 -45.394  1.00 83.10           C  
ATOM   2427  CB  ARG A 151     -24.675   3.629 -44.077  1.00 83.10           C  
ATOM   2428  HB2 ARG A 151     -24.173   3.311 -43.163  1.00 83.10           H  
ATOM   2429  HB3 ARG A 151     -24.463   4.686 -44.237  1.00 83.10           H  
ATOM   2430  O   ARG A 151     -22.196   4.152 -45.771  1.00 83.10           O  
ATOM   2431  CG  ARG A 151     -26.188   3.450 -43.901  1.00 83.10           C  
ATOM   2432  HG2 ARG A 151     -26.685   3.637 -44.853  1.00 83.10           H  
ATOM   2433  HG3 ARG A 151     -26.396   2.427 -43.589  1.00 83.10           H  
ATOM   2434  CD  ARG A 151     -26.747   4.412 -42.850  1.00 83.10           C  
ATOM   2435  HD2 ARG A 151     -26.214   4.260 -41.911  1.00 83.10           H  
ATOM   2436  HD3 ARG A 151     -26.584   5.438 -43.182  1.00 83.10           H  
ATOM   2437  NE  ARG A 151     -28.185   4.161 -42.643  1.00 83.10           N  
ATOM   2438  HE  ARG A 151     -28.531   3.257 -42.932  1.00 83.10           H  
ATOM   2439  NH1 ARG A 151     -28.673   6.035 -41.431  1.00 83.10           N  
ATOM   2440 HH11 ARG A 151     -27.790   6.467 -41.663  1.00 83.10           H  
ATOM   2441 HH12 ARG A 151     -29.396   6.584 -40.988  1.00 83.10           H  
ATOM   2442  NH2 ARG A 151     -30.269   4.573 -41.826  1.00 83.10           N  
ATOM   2443 HH21 ARG A 151     -30.884   5.148 -41.268  1.00 83.10           H  
ATOM   2444 HH22 ARG A 151     -30.592   3.646 -42.061  1.00 83.10           H  
ATOM   2445  CZ  ARG A 151     -29.025   4.920 -41.967  1.00 83.10           C  
ATOM   2446  N   THR A 152     -21.767   2.043 -45.129  1.00 79.06           N  
ATOM   2447  H   THR A 152     -22.163   1.176 -44.795  1.00 79.06           H  
ATOM   2448  CA  THR A 152     -20.290   2.142 -45.135  1.00 79.06           C  
ATOM   2449  HA  THR A 152     -20.000   3.186 -45.255  1.00 79.06           H  
ATOM   2450  C   THR A 152     -19.624   1.382 -46.289  1.00 79.06           C  
ATOM   2451  CB  THR A 152     -19.708   1.674 -43.793  1.00 79.06           C  
ATOM   2452  HB  THR A 152     -18.619   1.708 -43.831  1.00 79.06           H  
ATOM   2453  O   THR A 152     -18.406   1.456 -46.454  1.00 79.06           O  
ATOM   2454  CG2 THR A 152     -20.182   2.535 -42.626  1.00 79.06           C  
ATOM   2455 HG21 THR A 152     -19.710   2.188 -41.706  1.00 79.06           H  
ATOM   2456 HG22 THR A 152     -19.899   3.574 -42.794  1.00 79.06           H  
ATOM   2457 HG23 THR A 152     -21.264   2.463 -42.517  1.00 79.06           H  
ATOM   2458  OG1 THR A 152     -20.127   0.356 -43.535  1.00 79.06           O  
ATOM   2459  HG1 THR A 152     -19.987   0.182 -42.601  1.00 79.06           H  
ATOM   2460  N   SER A 153     -20.402   0.698 -47.136  1.00 69.61           N  
ATOM   2461  H   SER A 153     -21.387   0.659 -46.915  1.00 69.61           H  
ATOM   2462  CA  SER A 153     -19.923  -0.199 -48.206  1.00 69.61           C  
ATOM   2463  HA  SER A 153     -19.414  -1.040 -47.736  1.00 69.61           H  
ATOM   2464  C   SER A 153     -18.929   0.412 -49.206  1.00 69.61           C  
ATOM   2465  CB  SER A 153     -21.129  -0.758 -48.973  1.00 69.61           C  
ATOM   2466  HB2 SER A 153     -20.781  -1.402 -49.780  1.00 69.61           H  
ATOM   2467  HB3 SER A 153     -21.737  -1.353 -48.292  1.00 69.61           H  
ATOM   2468  O   SER A 153     -18.141  -0.322 -49.795  1.00 69.61           O  
ATOM   2469  OG  SER A 153     -21.920   0.293 -49.508  1.00 69.61           O  
ATOM   2470  HG  SER A 153     -22.815   0.188 -49.176  1.00 69.61           H  
ATOM   2471  N   LYS A 154     -18.921   1.739 -49.393  1.00 72.31           N  
ATOM   2472  H   LYS A 154     -19.590   2.276 -48.860  1.00 72.31           H  
ATOM   2473  CA  LYS A 154     -18.041   2.429 -50.357  1.00 72.31           C  
ATOM   2474  HA  LYS A 154     -17.767   1.723 -51.142  1.00 72.31           H  
ATOM   2475  C   LYS A 154     -16.699   2.904 -49.787  1.00 72.31           C  
ATOM   2476  CB  LYS A 154     -18.795   3.595 -51.015  1.00 72.31           C  
ATOM   2477  HB2 LYS A 154     -19.164   4.272 -50.244  1.00 72.31           H  
ATOM   2478  HB3 LYS A 154     -18.100   4.146 -51.648  1.00 72.31           H  
ATOM   2479  O   LYS A 154     -15.852   3.338 -50.562  1.00 72.31           O  
ATOM   2480  CG  LYS A 154     -19.962   3.114 -51.889  1.00 72.31           C  
ATOM   2481  HG2 LYS A 154     -19.594   2.380 -52.605  1.00 72.31           H  
ATOM   2482  HG3 LYS A 154     -20.723   2.647 -51.264  1.00 72.31           H  
ATOM   2483  CD  LYS A 154     -20.582   4.291 -52.651  1.00 72.31           C  
ATOM   2484  HD2 LYS A 154     -20.965   5.021 -51.938  1.00 72.31           H  
ATOM   2485  HD3 LYS A 154     -19.813   4.759 -53.266  1.00 72.31           H  
ATOM   2486  CE  LYS A 154     -21.719   3.785 -53.544  1.00 72.31           C  
ATOM   2487  HE2 LYS A 154     -21.325   2.996 -54.185  1.00 72.31           H  
ATOM   2488  HE3 LYS A 154     -22.488   3.341 -52.911  1.00 72.31           H  
ATOM   2489  NZ  LYS A 154     -22.288   4.876 -54.373  1.00 72.31           N  
ATOM   2490  HZ1 LYS A 154     -21.571   5.267 -54.968  1.00 72.31           H  
ATOM   2491  HZ2 LYS A 154     -22.663   5.610 -53.789  1.00 72.31           H  
ATOM   2492  HZ3 LYS A 154     -23.023   4.517 -54.966  1.00 72.31           H  
ATOM   2493  N   GLN A 155     -16.497   2.881 -48.468  1.00 75.52           N  
ATOM   2494  H   GLN A 155     -17.175   2.424 -47.875  1.00 75.52           H  
ATOM   2495  CA  GLN A 155     -15.282   3.420 -47.848  1.00 75.52           C  
ATOM   2496  HA  GLN A 155     -14.812   4.128 -48.531  1.00 75.52           H  
ATOM   2497  C   GLN A 155     -14.257   2.315 -47.570  1.00 75.52           C  
ATOM   2498  CB  GLN A 155     -15.625   4.203 -46.574  1.00 75.52           C  
ATOM   2499  HB2 GLN A 155     -16.258   3.590 -45.933  1.00 75.52           H  
ATOM   2500  HB3 GLN A 155     -14.699   4.418 -46.040  1.00 75.52           H  
ATOM   2501  O   GLN A 155     -14.519   1.384 -46.803  1.00 75.52           O  
ATOM   2502  CG  GLN A 155     -16.324   5.542 -46.864  1.00 75.52           C  
ATOM   2503  HG2 GLN A 155     -17.248   5.360 -47.414  1.00 75.52           H  
ATOM   2504  HG3 GLN A 155     -15.673   6.167 -47.475  1.00 75.52           H  
ATOM   2505  CD  GLN A 155     -16.672   6.298 -45.583  1.00 75.52           C  
ATOM   2506  NE2 GLN A 155     -17.224   7.486 -45.674  1.00 75.52           N  
ATOM   2507 HE21 GLN A 155     -17.389   7.933 -46.565  1.00 75.52           H  
ATOM   2508 HE22 GLN A 155     -17.477   7.898 -44.787  1.00 75.52           H  
ATOM   2509  OE1 GLN A 155     -16.478   5.831 -44.475  1.00 75.52           O  
ATOM   2510  N   VAL A 156     -13.069   2.456 -48.169  1.00 82.70           N  
ATOM   2511  H   VAL A 156     -12.936   3.237 -48.795  1.00 82.70           H  
ATOM   2512  CA  VAL A 156     -11.890   1.639 -47.854  1.00 82.70           C  
ATOM   2513  HA  VAL A 156     -12.213   0.627 -47.612  1.00 82.70           H  
ATOM   2514  C   VAL A 156     -11.224   2.246 -46.624  1.00 82.70           C  
ATOM   2515  CB  VAL A 156     -10.910   1.543 -49.041  1.00 82.70           C  
ATOM   2516  HB  VAL A 156     -10.514   2.531 -49.275  1.00 82.70           H  
ATOM   2517  O   VAL A 156     -10.537   3.260 -46.713  1.00 82.70           O  
ATOM   2518  CG1 VAL A 156      -9.744   0.602 -48.708  1.00 82.70           C  
ATOM   2519 HG11 VAL A 156      -9.075   0.527 -49.565  1.00 82.70           H  
ATOM   2520 HG12 VAL A 156     -10.116  -0.391 -48.458  1.00 82.70           H  
ATOM   2521 HG13 VAL A 156      -9.171   0.994 -47.868  1.00 82.70           H  
ATOM   2522  CG2 VAL A 156     -11.609   1.001 -50.296  1.00 82.70           C  
ATOM   2523 HG21 VAL A 156     -12.392   1.685 -50.622  1.00 82.70           H  
ATOM   2524 HG22 VAL A 156     -12.049   0.025 -50.088  1.00 82.70           H  
ATOM   2525 HG23 VAL A 156     -10.887   0.901 -51.106  1.00 82.70           H  
ATOM   2526  N   LEU A 157     -11.479   1.642 -45.469  1.00 88.90           N  
ATOM   2527  H   LEU A 157     -12.037   0.800 -45.482  1.00 88.90           H  
ATOM   2528  CA  LEU A 157     -10.886   2.027 -44.194  1.00 88.90           C  
ATOM   2529  HA  LEU A 157     -10.315   2.946 -44.325  1.00 88.90           H  
ATOM   2530  C   LEU A 157      -9.930   0.919 -43.732  1.00 88.90           C  
ATOM   2531  CB  LEU A 157     -11.998   2.274 -43.162  1.00 88.90           C  
ATOM   2532  HB2 LEU A 157     -12.622   1.380 -43.131  1.00 88.90           H  
ATOM   2533  HB3 LEU A 157     -11.542   2.400 -42.180  1.00 88.90           H  
ATOM   2534  O   LEU A 157     -10.261  -0.257 -43.911  1.00 88.90           O  
ATOM   2535  CG  LEU A 157     -12.901   3.487 -43.442  1.00 88.90           C  
ATOM   2536  HG  LEU A 157     -13.362   3.377 -44.423  1.00 88.90           H  
ATOM   2537  CD1 LEU A 157     -14.009   3.530 -42.391  1.00 88.90           C  
ATOM   2538 HD11 LEU A 157     -14.597   2.613 -42.426  1.00 88.90           H  
ATOM   2539 HD12 LEU A 157     -14.672   4.371 -42.595  1.00 88.90           H  
ATOM   2540 HD13 LEU A 157     -13.575   3.644 -41.397  1.00 88.90           H  
ATOM   2541  CD2 LEU A 157     -12.137   4.811 -43.394  1.00 88.90           C  
ATOM   2542 HD21 LEU A 157     -11.423   4.862 -44.216  1.00 88.90           H  
ATOM   2543 HD22 LEU A 157     -11.607   4.907 -42.447  1.00 88.90           H  
ATOM   2544 HD23 LEU A 157     -12.834   5.643 -43.495  1.00 88.90           H  
ATOM   2545  N   PRO A 158      -8.778   1.264 -43.129  1.00 92.18           N  
ATOM   2546  CA  PRO A 158      -7.894   0.277 -42.523  1.00 92.18           C  
ATOM   2547  HA  PRO A 158      -7.565  -0.441 -43.274  1.00 92.18           H  
ATOM   2548  C   PRO A 158      -8.625  -0.476 -41.404  1.00 92.18           C  
ATOM   2549  CB  PRO A 158      -6.683   1.063 -42.010  1.00 92.18           C  
ATOM   2550  HB2 PRO A 158      -5.936   1.140 -42.801  1.00 92.18           H  
ATOM   2551  HB3 PRO A 158      -6.245   0.618 -41.117  1.00 92.18           H  
ATOM   2552  O   PRO A 158      -9.528   0.064 -40.754  1.00 92.18           O  
ATOM   2553  CG  PRO A 158      -7.272   2.445 -41.728  1.00 92.18           C  
ATOM   2554  HG2 PRO A 158      -7.763   2.435 -40.754  1.00 92.18           H  
ATOM   2555  HG3 PRO A 158      -6.524   3.236 -41.768  1.00 92.18           H  
ATOM   2556  CD  PRO A 158      -8.317   2.611 -42.825  1.00 92.18           C  
ATOM   2557  HD2 PRO A 158      -7.857   3.045 -43.713  1.00 92.18           H  
ATOM   2558  HD3 PRO A 158      -9.129   3.246 -42.470  1.00 92.18           H  
ATOM   2559  N   MET A 159      -8.238  -1.731 -41.195  1.00 93.99           N  
ATOM   2560  H   MET A 159      -7.483  -2.104 -41.753  1.00 93.99           H  
ATOM   2561  CA  MET A 159      -8.824  -2.599 -40.173  1.00 93.99           C  
ATOM   2562  HA  MET A 159      -9.815  -2.232 -39.904  1.00 93.99           H  
ATOM   2563  C   MET A 159      -7.968  -2.565 -38.907  1.00 93.99           C  
ATOM   2564  CB  MET A 159      -8.999  -4.018 -40.736  1.00 93.99           C  
ATOM   2565  HB2 MET A 159      -9.291  -4.692 -39.930  1.00 93.99           H  
ATOM   2566  HB3 MET A 159      -8.057  -4.364 -41.161  1.00 93.99           H  
ATOM   2567  O   MET A 159      -6.773  -2.849 -38.948  1.00 93.99           O  
ATOM   2568  CG  MET A 159     -10.096  -4.040 -41.809  1.00 93.99           C  
ATOM   2569  HG2 MET A 159     -11.042  -3.807 -41.320  1.00 93.99           H  
ATOM   2570  HG3 MET A 159      -9.902  -3.261 -42.547  1.00 93.99           H  
ATOM   2571  SD  MET A 159     -10.308  -5.610 -42.692  1.00 93.99           S  
ATOM   2572  CE  MET A 159      -8.987  -5.482 -43.922  1.00 93.99           C  
ATOM   2573  HE1 MET A 159      -8.025  -5.422 -43.413  1.00 93.99           H  
ATOM   2574  HE2 MET A 159      -9.135  -4.589 -44.529  1.00 93.99           H  
ATOM   2575  HE3 MET A 159      -9.003  -6.368 -44.556  1.00 93.99           H  
ATOM   2576  N   LEU A 160      -8.572  -2.184 -37.785  1.00 95.93           N  
ATOM   2577  H   LEU A 160      -9.553  -1.942 -37.811  1.00 95.93           H  
ATOM   2578  CA  LEU A 160      -7.944  -2.183 -36.471  1.00 95.93           C  
ATOM   2579  HA  LEU A 160      -6.897  -2.468 -36.577  1.00 95.93           H  
ATOM   2580  C   LEU A 160      -8.614  -3.227 -35.584  1.00 95.93           C  
ATOM   2581  CB  LEU A 160      -7.989  -0.784 -35.835  1.00 95.93           C  
ATOM   2582  HB2 LEU A 160      -7.544  -0.846 -34.842  1.00 95.93           H  
ATOM   2583  HB3 LEU A 160      -9.034  -0.495 -35.718  1.00 95.93           H  
ATOM   2584  O   LEU A 160      -9.839  -3.235 -35.438  1.00 95.93           O  
ATOM   2585  CG  LEU A 160      -7.275   0.317 -36.632  1.00 95.93           C  
ATOM   2586  HG  LEU A 160      -7.775   0.435 -37.593  1.00 95.93           H  
ATOM   2587  CD1 LEU A 160      -7.346   1.636 -35.858  1.00 95.93           C  
ATOM   2588 HD11 LEU A 160      -6.923   2.441 -36.460  1.00 95.93           H  
ATOM   2589 HD12 LEU A 160      -6.792   1.551 -34.923  1.00 95.93           H  
ATOM   2590 HD13 LEU A 160      -8.387   1.866 -35.633  1.00 95.93           H  
ATOM   2591  CD2 LEU A 160      -5.809   0.033 -36.925  1.00 95.93           C  
ATOM   2592 HD21 LEU A 160      -5.270  -0.131 -35.992  1.00 95.93           H  
ATOM   2593 HD22 LEU A 160      -5.378   0.879 -37.461  1.00 95.93           H  
ATOM   2594 HD23 LEU A 160      -5.721  -0.850 -37.558  1.00 95.93           H  
ATOM   2595  N   TYR A 161      -7.798  -4.073 -34.966  1.00 95.14           N  
ATOM   2596  H   TYR A 161      -6.805  -3.995 -35.135  1.00 95.14           H  
ATOM   2597  CA  TYR A 161      -8.261  -5.105 -34.045  1.00 95.14           C  
ATOM   2598  HA  TYR A 161      -9.341  -5.022 -33.926  1.00 95.14           H  
ATOM   2599  C   TYR A 161      -7.631  -4.919 -32.670  1.00 95.14           C  
ATOM   2600  CB  TYR A 161      -7.975  -6.501 -34.610  1.00 95.14           C  
ATOM   2601  HB2 TYR A 161      -8.255  -7.244 -33.863  1.00 95.14           H  
ATOM   2602  HB3 TYR A 161      -6.905  -6.606 -34.789  1.00 95.14           H  
ATOM   2603  O   TYR A 161      -6.429  -4.666 -32.559  1.00 95.14           O  
ATOM   2604  CG  TYR A 161      -8.725  -6.808 -35.889  1.00 95.14           C  
ATOM   2605  CD1 TYR A 161     -10.060  -7.247 -35.823  1.00 95.14           C  
ATOM   2606  HD1 TYR A 161     -10.534  -7.388 -34.863  1.00 95.14           H  
ATOM   2607  CD2 TYR A 161      -8.091  -6.668 -37.138  1.00 95.14           C  
ATOM   2608  HD2 TYR A 161      -7.051  -6.383 -37.198  1.00 95.14           H  
ATOM   2609  CE1 TYR A 161     -10.774  -7.515 -37.007  1.00 95.14           C  
ATOM   2610  HE1 TYR A 161     -11.794  -7.867 -36.962  1.00 95.14           H  
ATOM   2611  CE2 TYR A 161      -8.800  -6.956 -38.320  1.00 95.14           C  
ATOM   2612  HE2 TYR A 161      -8.313  -6.898 -39.282  1.00 95.14           H  
ATOM   2613  OH  TYR A 161     -10.815  -7.580 -39.423  1.00 95.14           O  
ATOM   2614  HH  TYR A 161     -11.762  -7.664 -39.290  1.00 95.14           H  
ATOM   2615  CZ  TYR A 161     -10.146  -7.363 -38.262  1.00 95.14           C  
ATOM   2616  N   GLY A 162      -8.426  -5.089 -31.617  1.00 92.23           N  
ATOM   2617  H   GLY A 162      -9.409  -5.262 -31.767  1.00 92.23           H  
ATOM   2618  CA  GLY A 162      -7.901  -5.225 -30.266  1.00 92.23           C  
ATOM   2619  HA2 GLY A 162      -7.251  -4.385 -30.023  1.00 92.23           H  
ATOM   2620  HA3 GLY A 162      -7.317  -6.145 -30.261  1.00 92.23           H  
ATOM   2621  C   GLY A 162      -8.949  -5.393 -29.171  1.00 92.23           C  
ATOM   2622  O   GLY A 162     -10.146  -5.417 -29.449  1.00 92.23           O  
ATOM   2623  N   PRO A 163      -8.512  -5.562 -27.913  1.00 90.02           N  
ATOM   2624  CA  PRO A 163      -9.405  -5.735 -26.773  1.00 90.02           C  
ATOM   2625  HA  PRO A 163      -9.928  -6.685 -26.878  1.00 90.02           H  
ATOM   2626  C   PRO A 163     -10.419  -4.601 -26.637  1.00 90.02           C  
ATOM   2627  CB  PRO A 163      -8.506  -5.776 -25.538  1.00 90.02           C  
ATOM   2628  HB2 PRO A 163      -8.885  -6.465 -24.784  1.00 90.02           H  
ATOM   2629  HB3 PRO A 163      -8.397  -4.776 -25.118  1.00 90.02           H  
ATOM   2630  O   PRO A 163     -10.138  -3.449 -26.970  1.00 90.02           O  
ATOM   2631  CG  PRO A 163      -7.165  -6.226 -26.093  1.00 90.02           C  
ATOM   2632  HG2 PRO A 163      -7.161  -7.315 -26.146  1.00 90.02           H  
ATOM   2633  HG3 PRO A 163      -6.339  -5.839 -25.497  1.00 90.02           H  
ATOM   2634  CD  PRO A 163      -7.124  -5.674 -27.506  1.00 90.02           C  
ATOM   2635  HD2 PRO A 163      -6.584  -6.379 -28.137  1.00 90.02           H  
ATOM   2636  HD3 PRO A 163      -6.637  -4.698 -27.518  1.00 90.02           H  
ATOM   2637  N   GLU A 164     -11.590  -4.895 -26.077  1.00 84.52           N  
ATOM   2638  H   GLU A 164     -11.789  -5.842 -25.787  1.00 84.52           H  
ATOM   2639  CA  GLU A 164     -12.561  -3.849 -25.757  1.00 84.52           C  
ATOM   2640  HA  GLU A 164     -12.907  -3.409 -26.693  1.00 84.52           H  
ATOM   2641  C   GLU A 164     -11.919  -2.727 -24.919  1.00 84.52           C  
ATOM   2642  CB  GLU A 164     -13.778  -4.425 -25.029  1.00 84.52           C  
ATOM   2643  HB2 GLU A 164     -13.445  -5.004 -24.168  1.00 84.52           H  
ATOM   2644  HB3 GLU A 164     -14.380  -3.588 -24.677  1.00 84.52           H  
ATOM   2645  O   GLU A 164     -11.167  -2.971 -23.976  1.00 84.52           O  
ATOM   2646  CG  GLU A 164     -14.650  -5.297 -25.944  1.00 84.52           C  
ATOM   2647  HG2 GLU A 164     -14.086  -6.184 -26.233  1.00 84.52           H  
ATOM   2648  HG3 GLU A 164     -14.878  -4.731 -26.848  1.00 84.52           H  
ATOM   2649  CD  GLU A 164     -15.966  -5.723 -25.271  1.00 84.52           C  
ATOM   2650  OE1 GLU A 164     -16.822  -6.274 -25.995  1.00 84.52           O  
ATOM   2651  OE2 GLU A 164     -16.116  -5.489 -24.049  1.00 84.52           O  
ATOM   2652  N   GLY A 165     -12.184  -1.473 -25.296  1.00 84.61           N  
ATOM   2653  H   GLY A 165     -12.820  -1.335 -26.069  1.00 84.61           H  
ATOM   2654  CA  GLY A 165     -11.614  -0.292 -24.641  1.00 84.61           C  
ATOM   2655  HA2 GLY A 165     -12.268   0.561 -24.824  1.00 84.61           H  
ATOM   2656  HA3 GLY A 165     -11.587  -0.467 -23.565  1.00 84.61           H  
ATOM   2657  C   GLY A 165     -10.196   0.098 -25.079  1.00 84.61           C  
ATOM   2658  O   GLY A 165      -9.750   1.188 -24.725  1.00 84.61           O  
ATOM   2659  N   SER A 166      -9.496  -0.703 -25.894  1.00 90.59           N  
ATOM   2660  H   SER A 166      -9.862  -1.616 -26.127  1.00 90.59           H  
ATOM   2661  CA  SER A 166      -8.140  -0.373 -26.363  1.00 90.59           C  
ATOM   2662  HA  SER A 166      -7.684   0.284 -25.622  1.00 90.59           H  
ATOM   2663  C   SER A 166      -8.099   0.399 -27.690  1.00 90.59           C  
ATOM   2664  CB  SER A 166      -7.254  -1.622 -26.400  1.00 90.59           C  
ATOM   2665  HB2 SER A 166      -6.210  -1.313 -26.346  1.00 90.59           H  
ATOM   2666  HB3 SER A 166      -7.472  -2.254 -25.538  1.00 90.59           H  
ATOM   2667  O   SER A 166      -7.020   0.585 -28.250  1.00 90.59           O  
ATOM   2668  OG  SER A 166      -7.453  -2.353 -27.587  1.00 90.59           O  
ATOM   2669  HG  SER A 166      -7.119  -1.827 -28.317  1.00 90.59           H  
ATOM   2670  N   ALA A 167      -9.242   0.853 -28.214  1.00 92.11           N  
ATOM   2671  H   ALA A 167     -10.100   0.628 -27.731  1.00 92.11           H  
ATOM   2672  CA  ALA A 167      -9.339   1.476 -29.539  1.00 92.11           C  
ATOM   2673  HA  ALA A 167      -9.053   0.741 -30.292  1.00 92.11           H  
ATOM   2674  C   ALA A 167      -8.404   2.684 -29.713  1.00 92.11           C  
ATOM   2675  CB  ALA A 167     -10.799   1.867 -29.784  1.00 92.11           C  
ATOM   2676  HB1 ALA A 167     -10.906   2.257 -30.796  1.00 92.11           H  
ATOM   2677  HB2 ALA A 167     -11.114   2.630 -29.073  1.00 92.11           H  
ATOM   2678  HB3 ALA A 167     -11.435   0.988 -29.684  1.00 92.11           H  
ATOM   2679  O   ALA A 167      -7.734   2.803 -30.736  1.00 92.11           O  
ATOM   2680  N   ASN A 168      -8.299   3.542 -28.694  1.00 92.46           N  
ATOM   2681  H   ASN A 168      -8.890   3.400 -27.887  1.00 92.46           H  
ATOM   2682  CA  ASN A 168      -7.399   4.696 -28.721  1.00 92.46           C  
ATOM   2683  HA  ASN A 168      -7.580   5.254 -29.640  1.00 92.46           H  
ATOM   2684  C   ASN A 168      -5.911   4.278 -28.735  1.00 92.46           C  
ATOM   2685  CB  ASN A 168      -7.747   5.601 -27.526  1.00 92.46           C  
ATOM   2686  HB2 ASN A 168      -8.824   5.764 -27.496  1.00 92.46           H  
ATOM   2687  HB3 ASN A 168      -7.441   5.115 -26.599  1.00 92.46           H  
ATOM   2688  O   ASN A 168      -5.120   4.827 -29.496  1.00 92.46           O  
ATOM   2689  CG  ASN A 168      -7.089   6.970 -27.604  1.00 92.46           C  
ATOM   2690  ND2 ASN A 168      -7.135   7.726 -26.534  1.00 92.46           N  
ATOM   2691 HD21 ASN A 168      -7.658   7.431 -25.721  1.00 92.46           H  
ATOM   2692 HD22 ASN A 168      -6.769   8.659 -26.659  1.00 92.46           H  
ATOM   2693  OD1 ASN A 168      -6.555   7.396 -28.611  1.00 92.46           O  
ATOM   2694  N   GLU A 169      -5.536   3.257 -27.955  1.00 90.86           N  
ATOM   2695  H   GLU A 169      -6.247   2.762 -27.436  1.00 90.86           H  
ATOM   2696  CA  GLU A 169      -4.167   2.713 -27.925  1.00 90.86           C  
ATOM   2697  HA  GLU A 169      -3.467   3.529 -27.744  1.00 90.86           H  
ATOM   2698  C   GLU A 169      -3.792   2.090 -29.280  1.00 90.86           C  
ATOM   2699  CB  GLU A 169      -4.047   1.700 -26.763  1.00 90.86           C  
ATOM   2700  HB2 GLU A 169      -4.353   2.201 -25.844  1.00 90.86           H  
ATOM   2701  HB3 GLU A 169      -4.728   0.866 -26.937  1.00 90.86           H  
ATOM   2702  O   GLU A 169      -2.723   2.376 -29.826  1.00 90.86           O  
ATOM   2703  CG  GLU A 169      -2.625   1.144 -26.560  1.00 90.86           C  
ATOM   2704  HG2 GLU A 169      -2.347   0.565 -27.441  1.00 90.86           H  
ATOM   2705  HG3 GLU A 169      -1.939   1.988 -26.485  1.00 90.86           H  
ATOM   2706  CD  GLU A 169      -2.450   0.252 -25.305  1.00 90.86           C  
ATOM   2707  OE1 GLU A 169      -1.290  -0.046 -24.944  1.00 90.86           O  
ATOM   2708  OE2 GLU A 169      -3.438  -0.151 -24.644  1.00 90.86           O  
ATOM   2709  N   VAL A 170      -4.703   1.307 -29.870  1.00 94.11           N  
ATOM   2710  H   VAL A 170      -5.564   1.117 -29.377  1.00 94.11           H  
ATOM   2711  CA  VAL A 170      -4.485   0.685 -31.184  1.00 94.11           C  
ATOM   2712  HA  VAL A 170      -3.543   0.142 -31.125  1.00 94.11           H  
ATOM   2713  C   VAL A 170      -4.373   1.738 -32.280  1.00 94.11           C  
ATOM   2714  CB  VAL A 170      -5.559  -0.352 -31.538  1.00 94.11           C  
ATOM   2715  HB  VAL A 170      -6.544   0.114 -31.515  1.00 94.11           H  
ATOM   2716  O   VAL A 170      -3.490   1.667 -33.134  1.00 94.11           O  
ATOM   2717  CG1 VAL A 170      -5.307  -0.964 -32.924  1.00 94.11           C  
ATOM   2718 HG11 VAL A 170      -4.286  -1.340 -32.988  1.00 94.11           H  
ATOM   2719 HG12 VAL A 170      -5.465  -0.216 -33.701  1.00 94.11           H  
ATOM   2720 HG13 VAL A 170      -5.985  -1.797 -33.109  1.00 94.11           H  
ATOM   2721  CG2 VAL A 170      -5.505  -1.499 -30.529  1.00 94.11           C  
ATOM   2722 HG21 VAL A 170      -4.485  -1.882 -30.492  1.00 94.11           H  
ATOM   2723 HG22 VAL A 170      -5.779  -1.145 -29.535  1.00 94.11           H  
ATOM   2724 HG23 VAL A 170      -6.178  -2.303 -30.827  1.00 94.11           H  
ATOM   2725  N   LEU A 171      -5.236   2.751 -32.233  1.00 94.38           N  
ATOM   2726  H   LEU A 171      -5.955   2.741 -31.524  1.00 94.38           H  
ATOM   2727  CA  LEU A 171      -5.211   3.857 -33.174  1.00 94.38           C  
ATOM   2728  HA  LEU A 171      -5.287   3.438 -34.177  1.00 94.38           H  
ATOM   2729  C   LEU A 171      -3.904   4.659 -33.096  1.00 94.38           C  
ATOM   2730  CB  LEU A 171      -6.436   4.739 -32.894  1.00 94.38           C  
ATOM   2731  HB2 LEU A 171      -6.449   5.000 -31.836  1.00 94.38           H  
ATOM   2732  HB3 LEU A 171      -7.340   4.173 -33.117  1.00 94.38           H  
ATOM   2733  O   LEU A 171      -3.327   5.002 -34.132  1.00 94.38           O  
ATOM   2734  CG  LEU A 171      -6.438   6.037 -33.704  1.00 94.38           C  
ATOM   2735  HG  LEU A 171      -5.551   6.621 -33.463  1.00 94.38           H  
ATOM   2736  CD1 LEU A 171      -6.426   5.748 -35.207  1.00 94.38           C  
ATOM   2737 HD11 LEU A 171      -6.249   6.690 -35.726  1.00 94.38           H  
ATOM   2738 HD12 LEU A 171      -5.602   5.089 -35.483  1.00 94.38           H  
ATOM   2739 HD13 LEU A 171      -7.363   5.283 -35.510  1.00 94.38           H  
ATOM   2740  CD2 LEU A 171      -7.645   6.873 -33.290  1.00 94.38           C  
ATOM   2741 HD21 LEU A 171      -7.628   7.848 -33.777  1.00 94.38           H  
ATOM   2742 HD22 LEU A 171      -8.569   6.353 -33.541  1.00 94.38           H  
ATOM   2743 HD23 LEU A 171      -7.625   7.040 -32.212  1.00 94.38           H  
ATOM   2744  N   GLN A 172      -3.429   4.962 -31.887  1.00 93.37           N  
ATOM   2745  H   GLN A 172      -3.952   4.685 -31.069  1.00 93.37           H  
ATOM   2746  CA  GLN A 172      -2.158   5.651 -31.699  1.00 93.37           C  
ATOM   2747  HA  GLN A 172      -2.183   6.582 -32.264  1.00 93.37           H  
ATOM   2748  C   GLN A 172      -1.000   4.816 -32.260  1.00 93.37           C  
ATOM   2749  CB  GLN A 172      -1.977   5.996 -30.214  1.00 93.37           C  
ATOM   2750  HB2 GLN A 172      -1.956   5.085 -29.616  1.00 93.37           H  
ATOM   2751  HB3 GLN A 172      -2.814   6.612 -29.886  1.00 93.37           H  
ATOM   2752  O   GLN A 172      -0.220   5.331 -33.063  1.00 93.37           O  
ATOM   2753  CG  GLN A 172      -0.668   6.771 -30.019  1.00 93.37           C  
ATOM   2754  HG2 GLN A 172      -0.669   7.651 -30.662  1.00 93.37           H  
ATOM   2755  HG3 GLN A 172       0.170   6.140 -30.317  1.00 93.37           H  
ATOM   2756  CD  GLN A 172      -0.404   7.220 -28.590  1.00 93.37           C  
ATOM   2757  NE2 GLN A 172       0.781   7.728 -28.341  1.00 93.37           N  
ATOM   2758 HE21 GLN A 172       1.494   7.648 -29.051  1.00 93.37           H  
ATOM   2759 HE22 GLN A 172       1.009   7.913 -27.375  1.00 93.37           H  
ATOM   2760  OE1 GLN A 172      -1.227   7.140 -27.691  1.00 93.37           O  
ATOM   2761  N   GLY A 173      -0.931   3.524 -31.925  1.00 92.40           N  
ATOM   2762  H   GLY A 173      -1.595   3.156 -31.258  1.00 92.40           H  
ATOM   2763  CA  GLY A 173       0.106   2.637 -32.452  1.00 92.40           C  
ATOM   2764  HA2 GLY A 173       1.084   3.031 -32.178  1.00 92.40           H  
ATOM   2765  HA3 GLY A 173      -0.002   1.649 -32.004  1.00 92.40           H  
ATOM   2766  C   GLY A 173       0.052   2.502 -33.978  1.00 92.40           C  
ATOM   2767  O   GLY A 173       1.088   2.578 -34.634  1.00 92.40           O  
ATOM   2768  N   TYR A 174      -1.142   2.403 -34.572  1.00 94.32           N  
ATOM   2769  H   TYR A 174      -1.961   2.313 -33.988  1.00 94.32           H  
ATOM   2770  CA  TYR A 174      -1.329   2.425 -36.027  1.00 94.32           C  
ATOM   2771  HA  TYR A 174      -0.799   1.581 -36.467  1.00 94.32           H  
ATOM   2772  C   TYR A 174      -0.758   3.700 -36.664  1.00 94.32           C  
ATOM   2773  CB  TYR A 174      -2.824   2.281 -36.352  1.00 94.32           C  
ATOM   2774  HB2 TYR A 174      -3.401   2.935 -35.698  1.00 94.32           H  
ATOM   2775  HB3 TYR A 174      -3.131   1.258 -36.134  1.00 94.32           H  
ATOM   2776  O   TYR A 174      -0.058   3.620 -37.674  1.00 94.32           O  
ATOM   2777  CG  TYR A 174      -3.178   2.619 -37.790  1.00 94.32           C  
ATOM   2778  CD1 TYR A 174      -3.626   3.914 -38.119  1.00 94.32           C  
ATOM   2779  HD1 TYR A 174      -3.746   4.651 -37.338  1.00 94.32           H  
ATOM   2780  CD2 TYR A 174      -3.039   1.648 -38.799  1.00 94.32           C  
ATOM   2781  HD2 TYR A 174      -2.725   0.646 -38.547  1.00 94.32           H  
ATOM   2782  CE1 TYR A 174      -3.896   4.253 -39.460  1.00 94.32           C  
ATOM   2783  HE1 TYR A 174      -4.224   5.250 -39.714  1.00 94.32           H  
ATOM   2784  CE2 TYR A 174      -3.339   1.974 -40.134  1.00 94.32           C  
ATOM   2785  HE2 TYR A 174      -3.291   1.226 -40.911  1.00 94.32           H  
ATOM   2786  OH  TYR A 174      -3.959   3.601 -41.772  1.00 94.32           O  
ATOM   2787  HH  TYR A 174      -4.272   4.502 -41.880  1.00 94.32           H  
ATOM   2788  CZ  TYR A 174      -3.734   3.282 -40.472  1.00 94.32           C  
ATOM   2789  N   ARG A 175      -1.012   4.878 -36.075  1.00 93.11           N  
ATOM   2790  H   ARG A 175      -1.566   4.872 -35.231  1.00 93.11           H  
ATOM   2791  CA  ARG A 175      -0.478   6.154 -36.583  1.00 93.11           C  
ATOM   2792  HA  ARG A 175      -0.730   6.248 -37.639  1.00 93.11           H  
ATOM   2793  C   ARG A 175       1.047   6.189 -36.516  1.00 93.11           C  
ATOM   2794  CB  ARG A 175      -1.072   7.339 -35.805  1.00 93.11           C  
ATOM   2795  HB2 ARG A 175      -0.490   8.232 -36.032  1.00 93.11           H  
ATOM   2796  HB3 ARG A 175      -0.986   7.148 -34.735  1.00 93.11           H  
ATOM   2797  O   ARG A 175       1.682   6.542 -37.506  1.00 93.11           O  
ATOM   2798  CG  ARG A 175      -2.537   7.622 -36.160  1.00 93.11           C  
ATOM   2799  HG2 ARG A 175      -2.601   7.937 -37.201  1.00 93.11           H  
ATOM   2800  HG3 ARG A 175      -3.138   6.722 -36.025  1.00 93.11           H  
ATOM   2801  CD  ARG A 175      -3.075   8.733 -35.249  1.00 93.11           C  
ATOM   2802  HD2 ARG A 175      -2.448   9.617 -35.357  1.00 93.11           H  
ATOM   2803  HD3 ARG A 175      -3.015   8.382 -34.219  1.00 93.11           H  
ATOM   2804  NE  ARG A 175      -4.472   9.081 -35.569  1.00 93.11           N  
ATOM   2805  HE  ARG A 175      -4.850   8.711 -36.430  1.00 93.11           H  
ATOM   2806  NH1 ARG A 175      -4.963  10.260 -33.644  1.00 93.11           N  
ATOM   2807 HH11 ARG A 175      -4.048  10.064 -33.266  1.00 93.11           H  
ATOM   2808 HH12 ARG A 175      -5.685  10.658 -33.061  1.00 93.11           H  
ATOM   2809  NH2 ARG A 175      -6.534   9.956 -35.154  1.00 93.11           N  
ATOM   2810 HH21 ARG A 175      -7.158  10.357 -34.468  1.00 93.11           H  
ATOM   2811 HH22 ARG A 175      -6.913   9.533 -35.989  1.00 93.11           H  
ATOM   2812  CZ  ARG A 175      -5.303   9.762 -34.797  1.00 93.11           C  
ATOM   2813  N   GLU A 176       1.627   5.814 -35.380  1.00 92.45           N  
ATOM   2814  H   GLU A 176       1.037   5.532 -34.610  1.00 92.45           H  
ATOM   2815  CA  GLU A 176       3.080   5.829 -35.166  1.00 92.45           C  
ATOM   2816  HA  GLU A 176       3.471   6.820 -35.396  1.00 92.45           H  
ATOM   2817  C   GLU A 176       3.804   4.839 -36.094  1.00 92.45           C  
ATOM   2818  CB  GLU A 176       3.382   5.518 -33.689  1.00 92.45           C  
ATOM   2819  HB2 GLU A 176       2.858   4.606 -33.403  1.00 92.45           H  
ATOM   2820  HB3 GLU A 176       4.453   5.350 -33.583  1.00 92.45           H  
ATOM   2821  O   GLU A 176       4.763   5.204 -36.780  1.00 92.45           O  
ATOM   2822  CG  GLU A 176       2.972   6.668 -32.748  1.00 92.45           C  
ATOM   2823  HG2 GLU A 176       3.561   7.548 -33.006  1.00 92.45           H  
ATOM   2824  HG3 GLU A 176       1.925   6.918 -32.917  1.00 92.45           H  
ATOM   2825  CD  GLU A 176       3.172   6.353 -31.252  1.00 92.45           C  
ATOM   2826  OE1 GLU A 176       2.687   7.163 -30.421  1.00 92.45           O  
ATOM   2827  OE2 GLU A 176       3.815   5.327 -30.935  1.00 92.45           O  
ATOM   2828  N   MET A 177       3.308   3.602 -36.187  1.00 94.37           N  
ATOM   2829  H   MET A 177       2.522   3.354 -35.602  1.00 94.37           H  
ATOM   2830  CA  MET A 177       3.882   2.571 -37.057  1.00 94.37           C  
ATOM   2831  HA  MET A 177       4.959   2.539 -36.897  1.00 94.37           H  
ATOM   2832  C   MET A 177       3.659   2.883 -38.541  1.00 94.37           C  
ATOM   2833  CB  MET A 177       3.300   1.201 -36.687  1.00 94.37           C  
ATOM   2834  HB2 MET A 177       3.630   0.464 -37.420  1.00 94.37           H  
ATOM   2835  HB3 MET A 177       2.211   1.244 -36.713  1.00 94.37           H  
ATOM   2836  O   MET A 177       4.563   2.696 -39.356  1.00 94.37           O  
ATOM   2837  CG  MET A 177       3.787   0.760 -35.300  1.00 94.37           C  
ATOM   2838  HG2 MET A 177       4.877   0.772 -35.304  1.00 94.37           H  
ATOM   2839  HG3 MET A 177       3.451   1.473 -34.547  1.00 94.37           H  
ATOM   2840  SD  MET A 177       3.264  -0.897 -34.800  1.00 94.37           S  
ATOM   2841  CE  MET A 177       1.534  -0.558 -34.410  1.00 94.37           C  
ATOM   2842  HE1 MET A 177       1.462  -0.010 -33.471  1.00 94.37           H  
ATOM   2843  HE2 MET A 177       1.067   0.011 -35.214  1.00 94.37           H  
ATOM   2844  HE3 MET A 177       1.020  -1.515 -34.325  1.00 94.37           H  
ATOM   2845  N   GLY A 178       2.492   3.425 -38.900  1.00 92.74           N  
ATOM   2846  H   GLY A 178       1.773   3.534 -38.200  1.00 92.74           H  
ATOM   2847  CA  GLY A 178       2.182   3.851 -40.263  1.00 92.74           C  
ATOM   2848  HA2 GLY A 178       1.149   4.199 -40.294  1.00 92.74           H  
ATOM   2849  HA3 GLY A 178       2.289   3.006 -40.942  1.00 92.74           H  
ATOM   2850  C   GLY A 178       3.087   4.984 -40.745  1.00 92.74           C  
ATOM   2851  O   GLY A 178       3.576   4.936 -41.870  1.00 92.74           O  
ATOM   2852  N   GLN A 179       3.387   5.968 -39.890  1.00 91.75           N  
ATOM   2853  H   GLN A 179       2.960   5.963 -38.975  1.00 91.75           H  
ATOM   2854  CA  GLN A 179       4.332   7.046 -40.216  1.00 91.75           C  
ATOM   2855  HA  GLN A 179       4.001   7.552 -41.122  1.00 91.75           H  
ATOM   2856  C   GLN A 179       5.750   6.530 -40.483  1.00 91.75           C  
ATOM   2857  CB  GLN A 179       4.388   8.056 -39.064  1.00 91.75           C  
ATOM   2858  HB2 GLN A 179       4.453   7.523 -38.115  1.00 91.75           H  
ATOM   2859  HB3 GLN A 179       5.285   8.665 -39.172  1.00 91.75           H  
ATOM   2860  O   GLN A 179       6.449   7.070 -41.341  1.00 91.75           O  
ATOM   2861  CG  GLN A 179       3.181   9.001 -39.045  1.00 91.75           C  
ATOM   2862  HG2 GLN A 179       2.254   8.428 -39.020  1.00 91.75           H  
ATOM   2863  HG3 GLN A 179       3.180   9.596 -39.958  1.00 91.75           H  
ATOM   2864  CD  GLN A 179       3.212   9.950 -37.850  1.00 91.75           C  
ATOM   2865  NE2 GLN A 179       2.178  10.737 -37.655  1.00 91.75           N  
ATOM   2866 HE21 GLN A 179       2.238  11.331 -36.840  1.00 91.75           H  
ATOM   2867 HE22 GLN A 179       1.368  10.679 -38.255  1.00 91.75           H  
ATOM   2868  OE1 GLN A 179       4.161  10.042 -37.090  1.00 91.75           O  
ATOM   2869  N   MET A 180       6.185   5.494 -39.760  1.00 89.99           N  
ATOM   2870  H   MET A 180       5.580   5.113 -39.047  1.00 89.99           H  
ATOM   2871  CA  MET A 180       7.489   4.875 -39.985  1.00 89.99           C  
ATOM   2872  HA  MET A 180       8.243   5.661 -40.019  1.00 89.99           H  
ATOM   2873  C   MET A 180       7.539   4.139 -41.326  1.00 89.99           C  
ATOM   2874  CB  MET A 180       7.813   3.946 -38.811  1.00 89.99           C  
ATOM   2875  HB2 MET A 180       7.106   3.117 -38.770  1.00 89.99           H  
ATOM   2876  HB3 MET A 180       7.740   4.516 -37.885  1.00 89.99           H  
ATOM   2877  O   MET A 180       8.462   4.360 -42.103  1.00 89.99           O  
ATOM   2878  CG  MET A 180       9.231   3.398 -38.938  1.00 89.99           C  
ATOM   2879  HG2 MET A 180       9.899   4.235 -39.139  1.00 89.99           H  
ATOM   2880  HG3 MET A 180       9.287   2.706 -39.778  1.00 89.99           H  
ATOM   2881  SD  MET A 180       9.802   2.555 -37.449  1.00 89.99           S  
ATOM   2882  CE  MET A 180      11.567   2.763 -37.747  1.00 89.99           C  
ATOM   2883  HE1 MET A 180      11.869   2.179 -38.616  1.00 89.99           H  
ATOM   2884  HE2 MET A 180      11.783   3.814 -37.938  1.00 89.99           H  
ATOM   2885  HE3 MET A 180      12.114   2.466 -36.852  1.00 89.99           H  
ATOM   2886  N   LEU A 181       6.521   3.327 -41.611  1.00 92.42           N  
ATOM   2887  H   LEU A 181       5.803   3.212 -40.910  1.00 92.42           H  
ATOM   2888  CA  LEU A 181       6.394   2.541 -42.841  1.00 92.42           C  
ATOM   2889  HA  LEU A 181       7.310   1.972 -43.002  1.00 92.42           H  
ATOM   2890  C   LEU A 181       6.193   3.399 -44.102  1.00 92.42           C  
ATOM   2891  CB  LEU A 181       5.208   1.586 -42.631  1.00 92.42           C  
ATOM   2892  HB2 LEU A 181       4.814   1.262 -43.594  1.00 92.42           H  
ATOM   2893  HB3 LEU A 181       4.401   2.135 -42.144  1.00 92.42           H  
ATOM   2894  O   LEU A 181       6.648   3.028 -45.185  1.00 92.42           O  
ATOM   2895  CG  LEU A 181       5.552   0.343 -41.795  1.00 92.42           C  
ATOM   2896  HG  LEU A 181       6.035   0.646 -40.866  1.00 92.42           H  
ATOM   2897  CD1 LEU A 181       4.249  -0.377 -41.460  1.00 92.42           C  
ATOM   2898 HD11 LEU A 181       3.695  -0.593 -42.373  1.00 92.42           H  
ATOM   2899 HD12 LEU A 181       3.648   0.263 -40.814  1.00 92.42           H  
ATOM   2900 HD13 LEU A 181       4.451  -1.310 -40.935  1.00 92.42           H  
ATOM   2901  CD2 LEU A 181       6.481  -0.622 -42.540  1.00 92.42           C  
ATOM   2902 HD21 LEU A 181       6.570  -1.562 -41.996  1.00 92.42           H  
ATOM   2903 HD22 LEU A 181       6.084  -0.833 -43.532  1.00 92.42           H  
ATOM   2904 HD23 LEU A 181       7.476  -0.188 -42.638  1.00 92.42           H  
ATOM   2905  N   ALA A 182       5.558   4.566 -43.966  1.00 87.92           N  
ATOM   2906  H   ALA A 182       5.121   4.770 -43.078  1.00 87.92           H  
ATOM   2907  CA  ALA A 182       5.309   5.478 -45.079  1.00 87.92           C  
ATOM   2908  HA  ALA A 182       4.761   4.938 -45.850  1.00 87.92           H  
ATOM   2909  C   ALA A 182       6.599   6.015 -45.725  1.00 87.92           C  
ATOM   2910  CB  ALA A 182       4.431   6.628 -44.573  1.00 87.92           C  
ATOM   2911  HB1 ALA A 182       4.230   7.320 -45.391  1.00 87.92           H  
ATOM   2912  HB2 ALA A 182       3.484   6.232 -44.207  1.00 87.92           H  
ATOM   2913  HB3 ALA A 182       4.938   7.160 -43.767  1.00 87.92           H  
ATOM   2914  O   ALA A 182       6.589   6.341 -46.915  1.00 87.92           O  
ATOM   2915  N   LYS A 183       7.714   6.080 -44.978  1.00 80.70           N  
ATOM   2916  H   LYS A 183       7.669   5.727 -44.032  1.00 80.70           H  
ATOM   2917  CA  LYS A 183       9.025   6.500 -45.508  1.00 80.70           C  
ATOM   2918  HA  LYS A 183       8.937   7.495 -45.944  1.00 80.70           H  
ATOM   2919  C   LYS A 183       9.509   5.592 -46.641  1.00 80.70           C  
ATOM   2920  CB  LYS A 183      10.068   6.528 -44.384  1.00 80.70           C  
ATOM   2921  HB2 LYS A 183      11.049   6.704 -44.824  1.00 80.70           H  
ATOM   2922  HB3 LYS A 183      10.093   5.559 -43.886  1.00 80.70           H  
ATOM   2923  O   LYS A 183      10.098   6.084 -47.598  1.00 80.70           O  
ATOM   2924  CG  LYS A 183       9.776   7.640 -43.367  1.00 80.70           C  
ATOM   2925  HG2 LYS A 183       8.806   7.466 -42.900  1.00 80.70           H  
ATOM   2926  HG3 LYS A 183       9.759   8.601 -43.880  1.00 80.70           H  
ATOM   2927  CD  LYS A 183      10.857   7.657 -42.287  1.00 80.70           C  
ATOM   2928  HD2 LYS A 183      10.861   6.691 -41.782  1.00 80.70           H  
ATOM   2929  HD3 LYS A 183      11.828   7.819 -42.755  1.00 80.70           H  
ATOM   2930  CE  LYS A 183      10.562   8.773 -41.284  1.00 80.70           C  
ATOM   2931  HE2 LYS A 183      10.547   9.724 -41.816  1.00 80.70           H  
ATOM   2932  HE3 LYS A 183       9.569   8.604 -40.869  1.00 80.70           H  
ATOM   2933  NZ  LYS A 183      11.580   8.791 -40.208  1.00 80.70           N  
ATOM   2934  HZ1 LYS A 183      12.497   8.940 -40.603  1.00 80.70           H  
ATOM   2935  HZ2 LYS A 183      11.377   9.519 -39.537  1.00 80.70           H  
ATOM   2936  HZ3 LYS A 183      11.582   7.899 -39.735  1.00 80.70           H  
ATOM   2937  N   ASP A 184       9.157   4.313 -46.574  1.00 77.88           N  
ATOM   2938  H   ASP A 184       8.722   3.995 -45.720  1.00 77.88           H  
ATOM   2939  CA  ASP A 184       9.541   3.275 -47.533  1.00 77.88           C  
ATOM   2940  HA  ASP A 184      10.305   3.679 -48.197  1.00 77.88           H  
ATOM   2941  C   ASP A 184       8.368   2.856 -48.434  1.00 77.88           C  
ATOM   2942  CB  ASP A 184      10.197   2.116 -46.777  1.00 77.88           C  
ATOM   2943  HB2 ASP A 184       9.478   1.671 -46.090  1.00 77.88           H  
ATOM   2944  HB3 ASP A 184      10.529   1.353 -47.481  1.00 77.88           H  
ATOM   2945  O   ASP A 184       8.365   1.778 -49.023  1.00 77.88           O  
ATOM   2946  CG  ASP A 184      11.400   2.650 -46.004  1.00 77.88           C  
ATOM   2947  OD1 ASP A 184      12.443   2.889 -46.649  1.00 77.88           O  
ATOM   2948  OD2 ASP A 184      11.222   2.914 -44.794  1.00 77.88           O  
ATOM   2949  N   ARG A 185       7.367   3.742 -48.577  1.00 83.77           N  
ATOM   2950  H   ARG A 185       7.441   4.587 -48.029  1.00 83.77           H  
ATOM   2951  CA  ARG A 185       6.184   3.583 -49.447  1.00 83.77           C  
ATOM   2952  HA  ARG A 185       5.577   4.479 -49.316  1.00 83.77           H  
ATOM   2953  C   ARG A 185       5.247   2.428 -49.066  1.00 83.77           C  
ATOM   2954  CB  ARG A 185       6.594   3.510 -50.932  1.00 83.77           C  
ATOM   2955  HB2 ARG A 185       7.075   2.550 -51.119  1.00 83.77           H  
ATOM   2956  HB3 ARG A 185       5.692   3.550 -51.543  1.00 83.77           H  
ATOM   2957  O   ARG A 185       4.409   2.037 -49.879  1.00 83.77           O  
ATOM   2958  CG  ARG A 185       7.531   4.634 -51.388  1.00 83.77           C  
ATOM   2959  HG2 ARG A 185       8.450   4.621 -50.801  1.00 83.77           H  
ATOM   2960  HG3 ARG A 185       7.035   5.596 -51.259  1.00 83.77           H  
ATOM   2961  CD  ARG A 185       7.887   4.423 -52.861  1.00 83.77           C  
ATOM   2962  HD2 ARG A 185       8.368   3.450 -52.963  1.00 83.77           H  
ATOM   2963  HD3 ARG A 185       6.968   4.427 -53.447  1.00 83.77           H  
ATOM   2964  NE  ARG A 185       8.794   5.476 -53.350  1.00 83.77           N  
ATOM   2965  HE  ARG A 185       9.097   6.157 -52.669  1.00 83.77           H  
ATOM   2966  NH1 ARG A 185       8.996   4.704 -55.502  1.00 83.77           N  
ATOM   2967 HH11 ARG A 185       8.411   3.918 -55.257  1.00 83.77           H  
ATOM   2968 HH12 ARG A 185       9.397   4.777 -56.426  1.00 83.77           H  
ATOM   2969  NH2 ARG A 185      10.080   6.556 -54.887  1.00 83.77           N  
ATOM   2970 HH21 ARG A 185      10.358   7.222 -54.181  1.00 83.77           H  
ATOM   2971 HH22 ARG A 185      10.475   6.613 -55.815  1.00 83.77           H  
ATOM   2972  CZ  ARG A 185       9.283   5.574 -54.573  1.00 83.77           C  
ATOM   2973  N   PHE A 186       5.328   1.916 -47.840  1.00 89.37           N  
ATOM   2974  H   PHE A 186       6.033   2.269 -47.209  1.00 89.37           H  
ATOM   2975  CA  PHE A 186       4.346   0.963 -47.325  1.00 89.37           C  
ATOM   2976  HA  PHE A 186       3.995   0.338 -48.147  1.00 89.37           H  
ATOM   2977  C   PHE A 186       3.135   1.680 -46.737  1.00 89.37           C  
ATOM   2978  CB  PHE A 186       4.985   0.043 -46.290  1.00 89.37           C  
ATOM   2979  HB2 PHE A 186       4.212  -0.580 -45.838  1.00 89.37           H  
ATOM   2980  HB3 PHE A 186       5.430   0.660 -45.510  1.00 89.37           H  
ATOM   2981  O   PHE A 186       3.252   2.728 -46.102  1.00 89.37           O  
ATOM   2982  CG  PHE A 186       6.052  -0.859 -46.853  1.00 89.37           C  
ATOM   2983  CD1 PHE A 186       5.705  -1.882 -47.756  1.00 89.37           C  
ATOM   2984  HD1 PHE A 186       4.676  -2.025 -48.051  1.00 89.37           H  
ATOM   2985  CD2 PHE A 186       7.392  -0.663 -46.476  1.00 89.37           C  
ATOM   2986  HD2 PHE A 186       7.662   0.137 -45.803  1.00 89.37           H  
ATOM   2987  CE1 PHE A 186       6.703  -2.729 -48.262  1.00 89.37           C  
ATOM   2988  HE1 PHE A 186       6.451  -3.522 -48.951  1.00 89.37           H  
ATOM   2989  CE2 PHE A 186       8.388  -1.506 -46.986  1.00 89.37           C  
ATOM   2990  HE2 PHE A 186       9.421  -1.358 -46.707  1.00 89.37           H  
ATOM   2991  CZ  PHE A 186       8.037  -2.539 -47.866  1.00 89.37           C  
ATOM   2992  HZ  PHE A 186       8.816  -3.189 -48.238  1.00 89.37           H  
ATOM   2993  N   THR A 187       1.960   1.077 -46.908  1.00 90.49           N  
ATOM   2994  H   THR A 187       1.933   0.192 -47.392  1.00 90.49           H  
ATOM   2995  CA  THR A 187       0.735   1.506 -46.224  1.00 90.49           C  
ATOM   2996  HA  THR A 187       0.987   2.270 -45.489  1.00 90.49           H  
ATOM   2997  C   THR A 187       0.149   0.337 -45.444  1.00 90.49           C  
ATOM   2998  CB  THR A 187      -0.289   2.134 -47.181  1.00 90.49           C  
ATOM   2999  HB  THR A 187      -1.220   2.310 -46.643  1.00 90.49           H  
ATOM   3000  O   THR A 187       0.256  -0.821 -45.852  1.00 90.49           O  
ATOM   3001  CG2 THR A 187       0.206   3.461 -47.755  1.00 90.49           C  
ATOM   3002 HG21 THR A 187       0.415   4.156 -46.942  1.00 90.49           H  
ATOM   3003 HG22 THR A 187      -0.566   3.889 -48.395  1.00 90.49           H  
ATOM   3004 HG23 THR A 187       1.115   3.313 -48.338  1.00 90.49           H  
ATOM   3005  OG1 THR A 187      -0.540   1.302 -48.281  1.00 90.49           O  
ATOM   3006  HG1 THR A 187       0.292   1.205 -48.751  1.00 90.49           H  
ATOM   3007  N   LEU A 188      -0.431   0.637 -44.283  1.00 93.49           N  
ATOM   3008  H   LEU A 188      -0.524   1.606 -44.013  1.00 93.49           H  
ATOM   3009  CA  LEU A 188      -1.026  -0.365 -43.407  1.00 93.49           C  
ATOM   3010  HA  LEU A 188      -0.462  -1.295 -43.488  1.00 93.49           H  
ATOM   3011  C   LEU A 188      -2.456  -0.678 -43.855  1.00 93.49           C  
ATOM   3012  CB  LEU A 188      -0.970   0.134 -41.952  1.00 93.49           C  
ATOM   3013  HB2 LEU A 188      -1.647  -0.471 -41.349  1.00 93.49           H  
ATOM   3014  HB3 LEU A 188      -1.326   1.165 -41.933  1.00 93.49           H  
ATOM   3015  O   LEU A 188      -3.312   0.204 -43.871  1.00 93.49           O  
ATOM   3016  CG  LEU A 188       0.422   0.089 -41.305  1.00 93.49           C  
ATOM   3017  HG  LEU A 188       1.137   0.631 -41.925  1.00 93.49           H  
ATOM   3018  CD1 LEU A 188       0.386   0.732 -39.918  1.00 93.49           C  
ATOM   3019 HD11 LEU A 188      -0.287   0.176 -39.265  1.00 93.49           H  
ATOM   3020 HD12 LEU A 188       0.034   1.761 -39.992  1.00 93.49           H  
ATOM   3021 HD13 LEU A 188       1.386   0.730 -39.483  1.00 93.49           H  
ATOM   3022  CD2 LEU A 188       0.884  -1.354 -41.135  1.00 93.49           C  
ATOM   3023 HD21 LEU A 188       0.996  -1.838 -42.105  1.00 93.49           H  
ATOM   3024 HD22 LEU A 188       1.854  -1.373 -40.638  1.00 93.49           H  
ATOM   3025 HD23 LEU A 188       0.155  -1.907 -40.543  1.00 93.49           H  
ATOM   3026  N   LYS A 189      -2.705  -1.945 -44.192  1.00 93.49           N  
ATOM   3027  H   LYS A 189      -1.939  -2.601 -44.127  1.00 93.49           H  
ATOM   3028  CA  LYS A 189      -4.041  -2.501 -44.448  1.00 93.49           C  
ATOM   3029  HA  LYS A 189      -4.667  -1.749 -44.929  1.00 93.49           H  
ATOM   3030  C   LYS A 189      -4.730  -2.878 -43.135  1.00 93.49           C  
ATOM   3031  CB  LYS A 189      -3.873  -3.704 -45.394  1.00 93.49           C  
ATOM   3032  HB2 LYS A 189      -3.442  -3.344 -46.328  1.00 93.49           H  
ATOM   3033  HB3 LYS A 189      -3.168  -4.408 -44.951  1.00 93.49           H  
ATOM   3034  O   LYS A 189      -5.928  -2.648 -42.976  1.00 93.49           O  
ATOM   3035  CG  LYS A 189      -5.169  -4.469 -45.709  1.00 93.49           C  
ATOM   3036  HG2 LYS A 189      -5.911  -3.788 -46.127  1.00 93.49           H  
ATOM   3037  HG3 LYS A 189      -5.561  -4.916 -44.796  1.00 93.49           H  
ATOM   3038  CD  LYS A 189      -4.856  -5.581 -46.722  1.00 93.49           C  
ATOM   3039  HD2 LYS A 189      -4.009  -6.164 -46.359  1.00 93.49           H  
ATOM   3040  HD3 LYS A 189      -4.570  -5.126 -47.670  1.00 93.49           H  
ATOM   3041  CE  LYS A 189      -6.034  -6.534 -46.947  1.00 93.49           C  
ATOM   3042  HE2 LYS A 189      -6.260  -7.023 -45.999  1.00 93.49           H  
ATOM   3043  HE3 LYS A 189      -6.909  -5.962 -47.257  1.00 93.49           H  
ATOM   3044  NZ  LYS A 189      -5.689  -7.556 -47.973  1.00 93.49           N  
ATOM   3045  HZ1 LYS A 189      -4.780  -7.971 -47.822  1.00 93.49           H  
ATOM   3046  HZ2 LYS A 189      -6.352  -8.315 -48.019  1.00 93.49           H  
ATOM   3047  HZ3 LYS A 189      -5.574  -7.157 -48.893  1.00 93.49           H  
ATOM   3048  N   GLU A 190      -3.959  -3.425 -42.198  1.00 95.07           N  
ATOM   3049  H   GLU A 190      -2.981  -3.570 -42.408  1.00 95.07           H  
ATOM   3050  CA  GLU A 190      -4.439  -3.904 -40.903  1.00 95.07           C  
ATOM   3051  HA  GLU A 190      -5.380  -3.406 -40.668  1.00 95.07           H  
ATOM   3052  C   GLU A 190      -3.416  -3.626 -39.797  1.00 95.07           C  
ATOM   3053  CB  GLU A 190      -4.690  -5.408 -41.002  1.00 95.07           C  
ATOM   3054  HB2 GLU A 190      -5.247  -5.614 -41.916  1.00 95.07           H  
ATOM   3055  HB3 GLU A 190      -3.712  -5.885 -41.058  1.00 95.07           H  
ATOM   3056  O   GLU A 190      -2.209  -3.773 -40.015  1.00 95.07           O  
ATOM   3057  CG  GLU A 190      -5.429  -6.045 -39.820  1.00 95.07           C  
ATOM   3058  HG2 GLU A 190      -6.454  -5.675 -39.806  1.00 95.07           H  
ATOM   3059  HG3 GLU A 190      -4.943  -5.754 -38.889  1.00 95.07           H  
ATOM   3060  CD  GLU A 190      -5.411  -7.578 -39.933  1.00 95.07           C  
ATOM   3061  OE1 GLU A 190      -5.611  -8.229 -38.887  1.00 95.07           O  
ATOM   3062  OE2 GLU A 190      -5.113  -8.088 -41.044  1.00 95.07           O  
ATOM   3063  N   ALA A 191      -3.898  -3.276 -38.605  1.00 96.10           N  
ATOM   3064  H   ALA A 191      -4.898  -3.176 -38.506  1.00 96.10           H  
ATOM   3065  CA  ALA A 191      -3.108  -3.324 -37.381  1.00 96.10           C  
ATOM   3066  HA  ALA A 191      -2.230  -3.944 -37.559  1.00 96.10           H  
ATOM   3067  C   ALA A 191      -3.911  -3.987 -36.258  1.00 96.10           C  
ATOM   3068  CB  ALA A 191      -2.613  -1.921 -37.014  1.00 96.10           C  
ATOM   3069  HB1 ALA A 191      -1.987  -1.979 -36.124  1.00 96.10           H  
ATOM   3070  HB2 ALA A 191      -2.024  -1.517 -37.837  1.00 96.10           H  
ATOM   3071  HB3 ALA A 191      -3.460  -1.265 -36.812  1.00 96.10           H  
ATOM   3072  O   ALA A 191      -4.958  -3.493 -35.839  1.00 96.10           O  
ATOM   3073  N   ALA A 192      -3.396  -5.104 -35.764  1.00 95.95           N  
ATOM   3074  H   ALA A 192      -2.533  -5.456 -36.154  1.00 95.95           H  
ATOM   3075  CA  ALA A 192      -3.998  -5.885 -34.701  1.00 95.95           C  
ATOM   3076  HA  ALA A 192      -4.972  -5.466 -34.448  1.00 95.95           H  
ATOM   3077  C   ALA A 192      -3.120  -5.834 -33.449  1.00 95.95           C  
ATOM   3078  CB  ALA A 192      -4.223  -7.311 -35.213  1.00 95.95           C  
ATOM   3079  HB1 ALA A 192      -3.270  -7.769 -35.479  1.00 95.95           H  
ATOM   3080  HB2 ALA A 192      -4.704  -7.911 -34.440  1.00 95.95           H  
ATOM   3081  HB3 ALA A 192      -4.863  -7.296 -36.095  1.00 95.95           H  
ATOM   3082  O   ALA A 192      -1.905  -6.043 -33.515  1.00 95.95           O  
ATOM   3083  N   MET A 193      -3.745  -5.584 -32.301  1.00 95.18           N  
ATOM   3084  H   MET A 193      -4.733  -5.378 -32.333  1.00 95.18           H  
ATOM   3085  CA  MET A 193      -3.129  -5.686 -30.985  1.00 95.18           C  
ATOM   3086  HA  MET A 193      -2.100  -6.027 -31.094  1.00 95.18           H  
ATOM   3087  C   MET A 193      -3.909  -6.697 -30.150  1.00 95.18           C  
ATOM   3088  CB  MET A 193      -3.101  -4.314 -30.308  1.00 95.18           C  
ATOM   3089  HB2 MET A 193      -4.126  -4.022 -30.083  1.00 95.18           H  
ATOM   3090  HB3 MET A 193      -2.657  -3.580 -30.982  1.00 95.18           H  
ATOM   3091  O   MET A 193      -5.108  -6.568 -29.961  1.00 95.18           O  
ATOM   3092  CG  MET A 193      -2.286  -4.355 -29.012  1.00 95.18           C  
ATOM   3093  HG2 MET A 193      -1.259  -4.618 -29.265  1.00 95.18           H  
ATOM   3094  HG3 MET A 193      -2.691  -5.132 -28.364  1.00 95.18           H  
ATOM   3095  SD  MET A 193      -2.255  -2.807 -28.070  1.00 95.18           S  
ATOM   3096  CE  MET A 193      -3.942  -2.793 -27.403  1.00 95.18           C  
ATOM   3097  HE1 MET A 193      -4.670  -2.801 -28.214  1.00 95.18           H  
ATOM   3098  HE2 MET A 193      -4.096  -3.672 -26.777  1.00 95.18           H  
ATOM   3099  HE3 MET A 193      -4.078  -1.895 -26.801  1.00 95.18           H  
ATOM   3100  N   THR A 194      -3.236  -7.705 -29.620  1.00 93.07           N  
ATOM   3101  H   THR A 194      -2.250  -7.767 -29.830  1.00 93.07           H  
ATOM   3102  CA  THR A 194      -3.852  -8.713 -28.737  1.00 93.07           C  
ATOM   3103  HA  THR A 194      -4.832  -8.982 -29.133  1.00 93.07           H  
ATOM   3104  C   THR A 194      -4.051  -8.189 -27.305  1.00 93.07           C  
ATOM   3105  CB  THR A 194      -2.987  -9.975 -28.708  1.00 93.07           C  
ATOM   3106  HB  THR A 194      -3.397 -10.696 -28.001  1.00 93.07           H  
ATOM   3107  O   THR A 194      -3.505  -7.151 -26.930  1.00 93.07           O  
ATOM   3108  CG2 THR A 194      -2.829 -10.638 -30.076  1.00 93.07           C  
ATOM   3109 HG21 THR A 194      -2.350  -9.969 -30.791  1.00 93.07           H  
ATOM   3110 HG22 THR A 194      -2.232 -11.544 -29.978  1.00 93.07           H  
ATOM   3111 HG23 THR A 194      -3.810 -10.918 -30.460  1.00 93.07           H  
ATOM   3112  OG1 THR A 194      -1.704  -9.585 -28.305  1.00 93.07           O  
ATOM   3113  HG1 THR A 194      -1.265  -9.369 -29.131  1.00 93.07           H  
ATOM   3114  N   ALA A 195      -4.760  -8.943 -26.452  1.00 88.61           N  
ATOM   3115  H   ALA A 195      -5.216  -9.773 -26.802  1.00 88.61           H  
ATOM   3116  CA  ALA A 195      -4.941  -8.625 -25.024  1.00 88.61           C  
ATOM   3117  HA  ALA A 195      -5.417  -7.650 -24.922  1.00 88.61           H  
ATOM   3118  C   ALA A 195      -3.627  -8.502 -24.234  1.00 88.61           C  
ATOM   3119  CB  ALA A 195      -5.879  -9.674 -24.416  1.00 88.61           C  
ATOM   3120  HB1 ALA A 195      -5.436 -10.667 -24.488  1.00 88.61           H  
ATOM   3121  HB2 ALA A 195      -6.055  -9.441 -23.366  1.00 88.61           H  
ATOM   3122  HB3 ALA A 195      -6.836  -9.668 -24.937  1.00 88.61           H  
ATOM   3123  O   ALA A 195      -3.505  -7.662 -23.345  1.00 88.61           O  
ATOM   3124  N   ARG A 196      -2.598  -9.259 -24.627  1.00 89.95           N  
ATOM   3125  H   ARG A 196      -2.778  -9.951 -25.341  1.00 89.95           H  
ATOM   3126  CA  ARG A 196      -1.242  -9.166 -24.068  1.00 89.95           C  
ATOM   3127  HA  ARG A 196      -1.344  -8.993 -22.996  1.00 89.95           H  
ATOM   3128  C   ARG A 196      -0.434  -7.966 -24.594  1.00 89.95           C  
ATOM   3129  CB  ARG A 196      -0.545 -10.534 -24.221  1.00 89.95           C  
ATOM   3130  HB2 ARG A 196       0.410 -10.513 -23.696  1.00 89.95           H  
ATOM   3131  HB3 ARG A 196      -1.164 -11.286 -23.731  1.00 89.95           H  
ATOM   3132  O   ARG A 196       0.702  -7.769 -24.165  1.00 89.95           O  
ATOM   3133  CG  ARG A 196      -0.320 -10.962 -25.681  1.00 89.95           C  
ATOM   3134  HG2 ARG A 196       0.458 -10.341 -26.126  1.00 89.95           H  
ATOM   3135  HG3 ARG A 196      -1.248 -10.826 -26.236  1.00 89.95           H  
ATOM   3136  CD  ARG A 196       0.043 -12.447 -25.813  1.00 89.95           C  
ATOM   3137  HD2 ARG A 196      -0.843 -13.043 -25.593  1.00 89.95           H  
ATOM   3138  HD3 ARG A 196       0.794 -12.736 -25.078  1.00 89.95           H  
ATOM   3139  NE  ARG A 196       0.521 -12.787 -27.163  1.00 89.95           N  
ATOM   3140  HE  ARG A 196      -0.055 -13.440 -27.675  1.00 89.95           H  
ATOM   3141  NH1 ARG A 196       2.688 -12.146 -26.844  1.00 89.95           N  
ATOM   3142 HH11 ARG A 196       2.543 -12.211 -25.846  1.00 89.95           H  
ATOM   3143 HH12 ARG A 196       3.615 -12.057 -27.237  1.00 89.95           H  
ATOM   3144  NH2 ARG A 196       2.041 -12.844 -28.853  1.00 89.95           N  
ATOM   3145 HH21 ARG A 196       1.332 -13.233 -29.459  1.00 89.95           H  
ATOM   3146 HH22 ARG A 196       2.994 -12.667 -29.137  1.00 89.95           H  
ATOM   3147  CZ  ARG A 196       1.742 -12.602 -27.612  1.00 89.95           C  
ATOM   3148  N   ARG A 197      -1.010  -7.142 -25.483  1.00 91.24           N  
ATOM   3149  H   ARG A 197      -1.979  -7.326 -25.702  1.00 91.24           H  
ATOM   3150  CA  ARG A 197      -0.367  -6.047 -26.244  1.00 91.24           C  
ATOM   3151  HA  ARG A 197      -1.150  -5.610 -26.864  1.00 91.24           H  
ATOM   3152  C   ARG A 197       0.698  -6.504 -27.246  1.00 91.24           C  
ATOM   3153  CB  ARG A 197       0.138  -4.916 -25.334  1.00 91.24           C  
ATOM   3154  HB2 ARG A 197       0.963  -5.274 -24.718  1.00 91.24           H  
ATOM   3155  HB3 ARG A 197       0.522  -4.123 -25.975  1.00 91.24           H  
ATOM   3156  O   ARG A 197       1.682  -5.804 -27.482  1.00 91.24           O  
ATOM   3157  CG  ARG A 197      -0.938  -4.300 -24.437  1.00 91.24           C  
ATOM   3158  HG2 ARG A 197      -1.284  -5.021 -23.696  1.00 91.24           H  
ATOM   3159  HG3 ARG A 197      -1.779  -3.978 -25.052  1.00 91.24           H  
ATOM   3160  CD  ARG A 197      -0.321  -3.085 -23.739  1.00 91.24           C  
ATOM   3161  HD2 ARG A 197       0.127  -2.441 -24.496  1.00 91.24           H  
ATOM   3162  HD3 ARG A 197       0.466  -3.408 -23.057  1.00 91.24           H  
ATOM   3163  NE  ARG A 197      -1.337  -2.288 -23.052  1.00 91.24           N  
ATOM   3164  HE  ARG A 197      -2.029  -1.877 -23.662  1.00 91.24           H  
ATOM   3165  NH1 ARG A 197      -0.216  -1.810 -21.091  1.00 91.24           N  
ATOM   3166 HH11 ARG A 197       0.314  -2.665 -21.182  1.00 91.24           H  
ATOM   3167 HH12 ARG A 197      -0.245  -1.380 -20.177  1.00 91.24           H  
ATOM   3168  NH2 ARG A 197      -2.177  -0.860 -21.545  1.00 91.24           N  
ATOM   3169 HH21 ARG A 197      -2.141  -0.345 -20.677  1.00 91.24           H  
ATOM   3170 HH22 ARG A 197      -2.859  -0.643 -22.257  1.00 91.24           H  
ATOM   3171  CZ  ARG A 197      -1.224  -1.664 -21.902  1.00 91.24           C  
ATOM   3172  N   SER A 198       0.523  -7.692 -27.821  1.00 92.99           N  
ATOM   3173  H   SER A 198      -0.319  -8.207 -27.603  1.00 92.99           H  
ATOM   3174  CA  SER A 198       1.331  -8.129 -28.965  1.00 92.99           C  
ATOM   3175  HA  SER A 198       2.339  -7.731 -28.850  1.00 92.99           H  
ATOM   3176  C   SER A 198       0.754  -7.574 -30.256  1.00 92.99           C  
ATOM   3177  CB  SER A 198       1.459  -9.650 -29.031  1.00 92.99           C  
ATOM   3178  HB2 SER A 198       0.491 -10.137 -28.908  1.00 92.99           H  
ATOM   3179  HB3 SER A 198       2.115  -9.976 -28.224  1.00 92.99           H  
ATOM   3180  O   SER A 198      -0.457  -7.666 -30.463  1.00 92.99           O  
ATOM   3181  OG  SER A 198       2.001 -10.063 -30.265  1.00 92.99           O  
ATOM   3182  HG  SER A 198       1.381 -10.669 -30.678  1.00 92.99           H  
ATOM   3183  N   TRP A 199       1.626  -7.029 -31.099  1.00 95.67           N  
ATOM   3184  H   TRP A 199       2.604  -7.045 -30.846  1.00 95.67           H  
ATOM   3185  CA  TRP A 199       1.270  -6.352 -32.336  1.00 95.67           C  
ATOM   3186  HA  TRP A 199       0.205  -6.121 -32.313  1.00 95.67           H  
ATOM   3187  C   TRP A 199       1.529  -7.205 -33.573  1.00 95.67           C  
ATOM   3188  CB  TRP A 199       2.016  -5.024 -32.416  1.00 95.67           C  
ATOM   3189  HB2 TRP A 199       3.074  -5.185 -32.205  1.00 95.67           H  
ATOM   3190  HB3 TRP A 199       1.937  -4.637 -33.432  1.00 95.67           H  
ATOM   3191  O   TRP A 199       2.562  -7.872 -33.705  1.00 95.67           O  
ATOM   3192  CG  TRP A 199       1.487  -3.978 -31.494  1.00 95.67           C  
ATOM   3193  CD1 TRP A 199       1.861  -3.773 -30.211  1.00 95.67           C  
ATOM   3194  HD1 TRP A 199       2.577  -4.376 -29.673  1.00 95.67           H  
ATOM   3195  CD2 TRP A 199       0.445  -2.997 -31.768  1.00 95.67           C  
ATOM   3196  CE2 TRP A 199       0.357  -2.118 -30.650  1.00 95.67           C  
ATOM   3197  CE3 TRP A 199      -0.428  -2.762 -32.852  1.00 95.67           C  
ATOM   3198  HE3 TRP A 199      -0.437  -3.449 -33.685  1.00 95.67           H  
ATOM   3199  NE1 TRP A 199       1.194  -2.673 -29.708  1.00 95.67           N  
ATOM   3200  HE1 TRP A 199       1.278  -2.346 -28.756  1.00 95.67           H  
ATOM   3201  CH2 TRP A 199      -1.204  -0.700 -31.813  1.00 95.67           C  
ATOM   3202  HH2 TRP A 199      -1.748   0.230 -31.887  1.00 95.67           H  
ATOM   3203  CZ2 TRP A 199      -0.451  -0.977 -30.662  1.00 95.67           C  
ATOM   3204  HZ2 TRP A 199      -0.475  -0.307 -29.815  1.00 95.67           H  
ATOM   3205  CZ3 TRP A 199      -1.238  -1.611 -32.881  1.00 95.67           C  
ATOM   3206  HZ3 TRP A 199      -1.863  -1.408 -33.738  1.00 95.67           H  
ATOM   3207  N   GLN A 200       0.602  -7.106 -34.516  1.00 95.99           N  
ATOM   3208  H   GLN A 200      -0.240  -6.588 -34.308  1.00 95.99           H  
ATOM   3209  CA  GLN A 200       0.696  -7.686 -35.842  1.00 95.99           C  
ATOM   3210  HA  GLN A 200       1.743  -7.900 -36.061  1.00 95.99           H  
ATOM   3211  C   GLN A 200       0.171  -6.685 -36.863  1.00 95.99           C  
ATOM   3212  CB  GLN A 200      -0.084  -8.997 -35.852  1.00 95.99           C  
ATOM   3213  HB2 GLN A 200       0.324  -9.640 -35.073  1.00 95.99           H  
ATOM   3214  HB3 GLN A 200      -1.128  -8.796 -35.613  1.00 95.99           H  
ATOM   3215  O   GLN A 200      -0.861  -6.052 -36.651  1.00 95.99           O  
ATOM   3216  CG  GLN A 200      -0.012  -9.746 -37.184  1.00 95.99           C  
ATOM   3217  HG2 GLN A 200      -0.544  -9.197 -37.961  1.00 95.99           H  
ATOM   3218  HG3 GLN A 200       1.028  -9.878 -37.482  1.00 95.99           H  
ATOM   3219  CD  GLN A 200      -0.670 -11.098 -36.984  1.00 95.99           C  
ATOM   3220  NE2 GLN A 200       0.055 -12.190 -36.969  1.00 95.99           N  
ATOM   3221 HE21 GLN A 200      -0.296 -12.891 -36.332  1.00 95.99           H  
ATOM   3222 HE22 GLN A 200       1.055 -12.096 -37.080  1.00 95.99           H  
ATOM   3223  OE1 GLN A 200      -1.867 -11.237 -36.842  1.00 95.99           O  
ATOM   3224  N   LEU A 201       0.900  -6.525 -37.960  1.00 96.64           N  
ATOM   3225  H   LEU A 201       1.714  -7.108 -38.089  1.00 96.64           H  
ATOM   3226  CA  LEU A 201       0.547  -5.593 -39.024  1.00 96.64           C  
ATOM   3227  HA  LEU A 201      -0.401  -5.105 -38.797  1.00 96.64           H  
ATOM   3228  C   LEU A 201       0.365  -6.357 -40.329  1.00 96.64           C  
ATOM   3229  CB  LEU A 201       1.629  -4.507 -39.159  1.00 96.64           C  
ATOM   3230  HB2 LEU A 201       1.296  -3.790 -39.909  1.00 96.64           H  
ATOM   3231  HB3 LEU A 201       2.536  -4.971 -39.546  1.00 96.64           H  
ATOM   3232  O   LEU A 201       1.121  -7.289 -40.598  1.00 96.64           O  
ATOM   3233  CG  LEU A 201       1.984  -3.753 -37.865  1.00 96.64           C  
ATOM   3234  HG  LEU A 201       2.341  -4.461 -37.116  1.00 96.64           H  
ATOM   3235  CD1 LEU A 201       3.108  -2.756 -38.141  1.00 96.64           C  
ATOM   3236 HD11 LEU A 201       2.762  -1.961 -38.802  1.00 96.64           H  
ATOM   3237 HD12 LEU A 201       3.957  -3.266 -38.597  1.00 96.64           H  
ATOM   3238 HD13 LEU A 201       3.428  -2.299 -37.204  1.00 96.64           H  
ATOM   3239  CD2 LEU A 201       0.797  -2.982 -37.292  1.00 96.64           C  
ATOM   3240 HD21 LEU A 201       1.120  -2.414 -36.420  1.00 96.64           H  
ATOM   3241 HD22 LEU A 201       0.017  -3.675 -36.978  1.00 96.64           H  
ATOM   3242 HD23 LEU A 201       0.394  -2.301 -38.041  1.00 96.64           H  
ATOM   3243  N   THR A 202      -0.569  -5.920 -41.164  1.00 95.96           N  
ATOM   3244  H   THR A 202      -1.175  -5.172 -40.860  1.00 95.96           H  
ATOM   3245  CA  THR A 202      -0.683  -6.393 -42.549  1.00 95.96           C  
ATOM   3246  HA  THR A 202       0.101  -7.123 -42.748  1.00 95.96           H  
ATOM   3247  C   THR A 202      -0.459  -5.207 -43.474  1.00 95.96           C  
ATOM   3248  CB  THR A 202      -2.020  -7.100 -42.832  1.00 95.96           C  
ATOM   3249  HB  THR A 202      -2.824  -6.365 -42.840  1.00 95.96           H  
ATOM   3250  O   THR A 202      -1.141  -4.182 -43.377  1.00 95.96           O  
ATOM   3251  CG2 THR A 202      -2.004  -7.795 -44.192  1.00 95.96           C  
ATOM   3252 HG21 THR A 202      -1.889  -7.061 -44.990  1.00 95.96           H  
ATOM   3253 HG22 THR A 202      -1.184  -8.512 -44.236  1.00 95.96           H  
ATOM   3254 HG23 THR A 202      -2.947  -8.323 -44.337  1.00 95.96           H  
ATOM   3255  OG1 THR A 202      -2.277  -8.094 -41.858  1.00 95.96           O  
ATOM   3256  HG1 THR A 202      -3.216  -8.105 -41.662  1.00 95.96           H  
ATOM   3257  N   LEU A 203       0.527  -5.327 -44.359  1.00 94.92           N  
ATOM   3258  H   LEU A 203       1.048  -6.192 -44.381  1.00 94.92           H  
ATOM   3259  CA  LEU A 203       0.850  -4.305 -45.350  1.00 94.92           C  
ATOM   3260  HA  LEU A 203       0.729  -3.319 -44.903  1.00 94.92           H  
ATOM   3261  C   LEU A 203      -0.105  -4.378 -46.553  1.00 94.92           C  
ATOM   3262  CB  LEU A 203       2.320  -4.468 -45.777  1.00 94.92           C  
ATOM   3263  HB2 LEU A 203       2.553  -3.711 -46.526  1.00 94.92           H  
ATOM   3264  HB3 LEU A 203       2.417  -5.451 -46.239  1.00 94.92           H  
ATOM   3265  O   LEU A 203      -0.800  -5.370 -46.771  1.00 94.92           O  
ATOM   3266  CG  LEU A 203       3.367  -4.387 -44.651  1.00 94.92           C  
ATOM   3267  HG  LEU A 203       3.251  -5.241 -43.984  1.00 94.92           H  
ATOM   3268  CD1 LEU A 203       4.771  -4.437 -45.249  1.00 94.92           C  
ATOM   3269 HD11 LEU A 203       5.506  -4.531 -44.450  1.00 94.92           H  
ATOM   3270 HD12 LEU A 203       4.867  -5.293 -45.917  1.00 94.92           H  
ATOM   3271 HD13 LEU A 203       4.970  -3.524 -45.810  1.00 94.92           H  
ATOM   3272  CD2 LEU A 203       3.252  -3.106 -43.828  1.00 94.92           C  
ATOM   3273 HD21 LEU A 203       3.225  -2.237 -44.485  1.00 94.92           H  
ATOM   3274 HD22 LEU A 203       4.099  -3.024 -43.148  1.00 94.92           H  
ATOM   3275 HD23 LEU A 203       2.338  -3.151 -43.235  1.00 94.92           H  
ATOM   3276  N   ASN A 204      -0.112  -3.334 -47.379  1.00 91.02           N  
ATOM   3277  H   ASN A 204       0.441  -2.526 -47.132  1.00 91.02           H  
ATOM   3278  CA  ASN A 204      -0.921  -3.254 -48.599  1.00 91.02           C  
ATOM   3279  HA  ASN A 204      -1.957  -3.451 -48.325  1.00 91.02           H  
ATOM   3280  C   ASN A 204      -0.570  -4.291 -49.684  1.00 91.02           C  
ATOM   3281  CB  ASN A 204      -0.842  -1.821 -49.144  1.00 91.02           C  
ATOM   3282  HB2 ASN A 204      -1.509  -1.737 -50.002  1.00 91.02           H  
ATOM   3283  HB3 ASN A 204      -1.209  -1.140 -48.376  1.00 91.02           H  
ATOM   3284  O   ASN A 204      -1.346  -4.464 -50.617  1.00 91.02           O  
ATOM   3285  CG  ASN A 204       0.560  -1.380 -49.550  1.00 91.02           C  
ATOM   3286  ND2 ASN A 204       0.735  -0.890 -50.754  1.00 91.02           N  
ATOM   3287 HD21 ASN A 204       1.675  -0.612 -50.998  1.00 91.02           H  
ATOM   3288 HD22 ASN A 204      -0.035  -0.860 -51.407  1.00 91.02           H  
ATOM   3289  OD1 ASN A 204       1.515  -1.425 -48.789  1.00 91.02           O  
ATOM   3290  N   ASN A 205       0.568  -4.979 -49.567  1.00 88.62           N  
ATOM   3291  H   ASN A 205       1.152  -4.789 -48.766  1.00 88.62           H  
ATOM   3292  CA  ASN A 205       0.990  -6.092 -50.428  1.00 88.62           C  
ATOM   3293  HA  ASN A 205       0.367  -6.095 -51.323  1.00 88.62           H  
ATOM   3294  C   ASN A 205       0.779  -7.478 -49.777  1.00 88.62           C  
ATOM   3295  CB  ASN A 205       2.445  -5.849 -50.869  1.00 88.62           C  
ATOM   3296  HB2 ASN A 205       2.509  -4.890 -51.383  1.00 88.62           H  
ATOM   3297  HB3 ASN A 205       2.735  -6.630 -51.572  1.00 88.62           H  
ATOM   3298  O   ASN A 205       1.416  -8.449 -50.183  1.00 88.62           O  
ATOM   3299  CG  ASN A 205       3.439  -5.847 -49.720  1.00 88.62           C  
ATOM   3300  ND2 ASN A 205       4.710  -5.726 -50.018  1.00 88.62           N  
ATOM   3301 HD21 ASN A 205       5.357  -5.738 -49.243  1.00 88.62           H  
ATOM   3302 HD22 ASN A 205       5.015  -5.687 -50.980  1.00 88.62           H  
ATOM   3303  OD1 ASN A 205       3.103  -5.914 -48.549  1.00 88.62           O  
ATOM   3304  N   ASP A 206      -0.078  -7.553 -48.754  1.00 90.65           N  
ATOM   3305  H   ASP A 206      -0.541  -6.703 -48.468  1.00 90.65           H  
ATOM   3306  CA  ASP A 206      -0.426  -8.761 -47.991  1.00 90.65           C  
ATOM   3307  HA  ASP A 206      -1.120  -8.433 -47.217  1.00 90.65           H  
ATOM   3308  C   ASP A 206       0.734  -9.408 -47.211  1.00 90.65           C  
ATOM   3309  CB  ASP A 206      -1.207  -9.764 -48.859  1.00 90.65           C  
ATOM   3310  HB2 ASP A 206      -1.482 -10.625 -48.248  1.00 90.65           H  
ATOM   3311  HB3 ASP A 206      -0.571 -10.125 -49.667  1.00 90.65           H  
ATOM   3312  O   ASP A 206       0.601 -10.526 -46.711  1.00 90.65           O  
ATOM   3313  CG  ASP A 206      -2.500  -9.179 -49.431  1.00 90.65           C  
ATOM   3314  OD1 ASP A 206      -3.308  -8.613 -48.646  1.00 90.65           O  
ATOM   3315  OD2 ASP A 206      -2.714  -9.343 -50.650  1.00 90.65           O  
ATOM   3316  N   ILE A 207       1.857  -8.703 -47.038  1.00 93.93           N  
ATOM   3317  H   ILE A 207       1.941  -7.806 -47.495  1.00 93.93           H  
ATOM   3318  CA  ILE A 207       2.914  -9.141 -46.122  1.00 93.93           C  
ATOM   3319  HA  ILE A 207       3.079 -10.207 -46.276  1.00 93.93           H  
ATOM   3320  C   ILE A 207       2.437  -8.935 -44.683  1.00 93.93           C  
ATOM   3321  CB  ILE A 207       4.250  -8.417 -46.387  1.00 93.93           C  
ATOM   3322  HB  ILE A 207       4.077  -7.343 -46.312  1.00 93.93           H  
ATOM   3323  O   ILE A 207       2.135  -7.811 -44.268  1.00 93.93           O  
ATOM   3324  CG1 ILE A 207       4.760  -8.736 -47.809  1.00 93.93           C  
ATOM   3325 HG12 ILE A 207       4.927  -9.809 -47.902  1.00 93.93           H  
ATOM   3326 HG13 ILE A 207       4.000  -8.456 -48.539  1.00 93.93           H  
ATOM   3327  CG2 ILE A 207       5.303  -8.817 -45.331  1.00 93.93           C  
ATOM   3328 HG21 ILE A 207       6.240  -8.286 -45.499  1.00 93.93           H  
ATOM   3329 HG22 ILE A 207       5.478  -9.892 -45.366  1.00 93.93           H  
ATOM   3330 HG23 ILE A 207       4.963  -8.542 -44.332  1.00 93.93           H  
ATOM   3331  CD1 ILE A 207       6.056  -8.001 -48.178  1.00 93.93           C  
ATOM   3332 HD11 ILE A 207       6.902  -8.444 -47.653  1.00 93.93           H  
ATOM   3333 HD12 ILE A 207       6.232  -8.097 -49.249  1.00 93.93           H  
ATOM   3334 HD13 ILE A 207       5.979  -6.947 -47.911  1.00 93.93           H  
ATOM   3335  N   LYS A 208       2.429 -10.021 -43.907  1.00 96.20           N  
ATOM   3336  H   LYS A 208       2.619 -10.911 -44.345  1.00 96.20           H  
ATOM   3337  CA  LYS A 208       2.137  -9.986 -42.471  1.00 96.20           C  
ATOM   3338  HA  LYS A 208       1.469  -9.146 -42.280  1.00 96.20           H  
ATOM   3339  C   LYS A 208       3.416  -9.773 -41.658  1.00 96.20           C  
ATOM   3340  CB  LYS A 208       1.400 -11.272 -42.081  1.00 96.20           C  
ATOM   3341  HB2 LYS A 208       2.118 -12.086 -41.976  1.00 96.20           H  
ATOM   3342  HB3 LYS A 208       0.695 -11.531 -42.870  1.00 96.20           H  
ATOM   3343  O   LYS A 208       4.381 -10.516 -41.817  1.00 96.20           O  
ATOM   3344  CG  LYS A 208       0.614 -11.099 -40.779  1.00 96.20           C  
ATOM   3345  HG2 LYS A 208       1.277 -10.771 -39.978  1.00 96.20           H  
ATOM   3346  HG3 LYS A 208      -0.137 -10.326 -40.942  1.00 96.20           H  
ATOM   3347  CD  LYS A 208      -0.058 -12.417 -40.364  1.00 96.20           C  
ATOM   3348  HD2 LYS A 208       0.576 -12.911 -39.628  1.00 96.20           H  
ATOM   3349  HD3 LYS A 208      -0.183 -13.076 -41.223  1.00 96.20           H  
ATOM   3350  CE  LYS A 208      -1.439 -12.118 -39.781  1.00 96.20           C  
ATOM   3351  HE2 LYS A 208      -1.398 -11.171 -39.243  1.00 96.20           H  
ATOM   3352  HE3 LYS A 208      -2.136 -11.961 -40.604  1.00 96.20           H  
ATOM   3353  NZ  LYS A 208      -1.941 -13.176 -38.875  1.00 96.20           N  
ATOM   3354  HZ1 LYS A 208      -1.309 -13.250 -38.090  1.00 96.20           H  
ATOM   3355  HZ2 LYS A 208      -2.073 -14.063 -39.341  1.00 96.20           H  
ATOM   3356  HZ3 LYS A 208      -2.810 -12.860 -38.468  1.00 96.20           H  
ATOM   3357  N   LEU A 209       3.431  -8.789 -40.768  1.00 96.42           N  
ATOM   3358  H   LEU A 209       2.599  -8.221 -40.692  1.00 96.42           H  
ATOM   3359  CA  LEU A 209       4.541  -8.502 -39.860  1.00 96.42           C  
ATOM   3360  HA  LEU A 209       5.416  -9.084 -40.149  1.00 96.42           H  
ATOM   3361  C   LEU A 209       4.156  -8.906 -38.439  1.00 96.42           C  
ATOM   3362  CB  LEU A 209       4.929  -7.013 -39.923  1.00 96.42           C  
ATOM   3363  HB2 LEU A 209       4.128  -6.431 -39.467  1.00 96.42           H  
ATOM   3364  HB3 LEU A 209       5.820  -6.871 -39.313  1.00 96.42           H  
ATOM   3365  O   LEU A 209       3.261  -8.302 -37.846  1.00 96.42           O  
ATOM   3366  CG  LEU A 209       5.195  -6.446 -41.328  1.00 96.42           C  
ATOM   3367  HG  LEU A 209       4.286  -6.498 -41.928  1.00 96.42           H  
ATOM   3368  CD1 LEU A 209       5.607  -4.978 -41.199  1.00 96.42           C  
ATOM   3369 HD11 LEU A 209       5.825  -4.567 -42.185  1.00 96.42           H  
ATOM   3370 HD12 LEU A 209       4.794  -4.404 -40.754  1.00 96.42           H  
ATOM   3371 HD13 LEU A 209       6.500  -4.891 -40.580  1.00 96.42           H  
ATOM   3372  CD2 LEU A 209       6.308  -7.202 -42.049  1.00 96.42           C  
ATOM   3373 HD21 LEU A 209       7.235  -7.138 -41.479  1.00 96.42           H  
ATOM   3374 HD22 LEU A 209       6.456  -6.760 -43.035  1.00 96.42           H  
ATOM   3375 HD23 LEU A 209       6.032  -8.248 -42.183  1.00 96.42           H  
ATOM   3376  N   ASN A 210       4.846  -9.895 -37.873  1.00 95.64           N  
ATOM   3377  H   ASN A 210       5.591 -10.325 -38.401  1.00 95.64           H  
ATOM   3378  CA  ASN A 210       4.653 -10.276 -36.473  1.00 95.64           C  
ATOM   3379  HA  ASN A 210       3.645 -10.006 -36.156  1.00 95.64           H  
ATOM   3380  C   ASN A 210       5.649  -9.500 -35.614  1.00 95.64           C  
ATOM   3381  CB  ASN A 210       4.801 -11.793 -36.286  1.00 95.64           C  
ATOM   3382  HB2 ASN A 210       4.627 -12.049 -35.241  1.00 95.64           H  
ATOM   3383  HB3 ASN A 210       5.822 -12.090 -36.529  1.00 95.64           H  
ATOM   3384  O   ASN A 210       6.840  -9.815 -35.607  1.00 95.64           O  
ATOM   3385  CG  ASN A 210       3.844 -12.610 -37.123  1.00 95.64           C  
ATOM   3386  ND2 ASN A 210       4.222 -13.818 -37.466  1.00 95.64           N  
ATOM   3387 HD21 ASN A 210       5.091 -14.190 -37.110  1.00 95.64           H  
ATOM   3388 HD22 ASN A 210       3.607 -14.367 -38.049  1.00 95.64           H  
ATOM   3389  OD1 ASN A 210       2.748 -12.190 -37.454  1.00 95.64           O  
ATOM   3390  N   LEU A 211       5.172  -8.481 -34.901  1.00 94.82           N  
ATOM   3391  H   LEU A 211       4.182  -8.282 -34.927  1.00 94.82           H  
ATOM   3392  CA  LEU A 211       6.018  -7.619 -34.078  1.00 94.82           C  
ATOM   3393  HA  LEU A 211       7.045  -7.667 -34.441  1.00 94.82           H  
ATOM   3394  C   LEU A 211       6.084  -8.069 -32.623  1.00 94.82           C  
ATOM   3395  CB  LEU A 211       5.539  -6.162 -34.168  1.00 94.82           C  
ATOM   3396  HB2 LEU A 211       6.142  -5.557 -33.491  1.00 94.82           H  
ATOM   3397  HB3 LEU A 211       4.507  -6.115 -33.821  1.00 94.82           H  
ATOM   3398  O   LEU A 211       7.023  -7.677 -31.943  1.00 94.82           O  
ATOM   3399  CG  LEU A 211       5.612  -5.538 -35.569  1.00 94.82           C  
ATOM   3400  HG  LEU A 211       5.021  -6.124 -36.274  1.00 94.82           H  
ATOM   3401  CD1 LEU A 211       5.051  -4.123 -35.507  1.00 94.82           C  
ATOM   3402 HD11 LEU A 211       5.136  -3.658 -36.489  1.00 94.82           H  
ATOM   3403 HD12 LEU A 211       5.607  -3.521 -34.788  1.00 94.82           H  
ATOM   3404 HD13 LEU A 211       4.000  -4.150 -35.217  1.00 94.82           H  
ATOM   3405  CD2 LEU A 211       7.047  -5.426 -36.081  1.00 94.82           C  
ATOM   3406 HD21 LEU A 211       7.044  -5.009 -37.088  1.00 94.82           H  
ATOM   3407 HD22 LEU A 211       7.629  -4.778 -35.426  1.00 94.82           H  
ATOM   3408 HD23 LEU A 211       7.508  -6.414 -36.113  1.00 94.82           H  
ATOM   3409  N   GLY A 212       5.144  -8.883 -32.140  1.00 92.00           N  
ATOM   3410  H   GLY A 212       4.325  -9.053 -32.706  1.00 92.00           H  
ATOM   3411  CA  GLY A 212       5.137  -9.328 -30.744  1.00 92.00           C  
ATOM   3412  HA2 GLY A 212       6.104  -9.770 -30.507  1.00 92.00           H  
ATOM   3413  HA3 GLY A 212       4.387 -10.105 -30.594  1.00 92.00           H  
ATOM   3414  C   GLY A 212       4.892  -8.186 -29.753  1.00 92.00           C  
ATOM   3415  O   GLY A 212       4.361  -7.130 -30.110  1.00 92.00           O  
ATOM   3416  N   ARG A 213       5.301  -8.389 -28.500  1.00 88.20           N  
ATOM   3417  H   ARG A 213       5.747  -9.273 -28.302  1.00 88.20           H  
ATOM   3418  CA  ARG A 213       5.273  -7.391 -27.422  1.00 88.20           C  
ATOM   3419  HA  ARG A 213       4.511  -6.646 -27.650  1.00 88.20           H  
ATOM   3420  C   ARG A 213       6.618  -6.684 -27.281  1.00 88.20           C  
ATOM   3421  CB  ARG A 213       4.931  -8.053 -26.081  1.00 88.20           C  
ATOM   3422  HB2 ARG A 213       4.862  -7.277 -25.319  1.00 88.20           H  
ATOM   3423  HB3 ARG A 213       5.736  -8.735 -25.805  1.00 88.20           H  
ATOM   3424  O   ARG A 213       7.665  -7.322 -27.348  1.00 88.20           O  
ATOM   3425  CG  ARG A 213       3.615  -8.830 -26.116  1.00 88.20           C  
ATOM   3426  HG2 ARG A 213       3.737  -9.714 -26.742  1.00 88.20           H  
ATOM   3427  HG3 ARG A 213       2.839  -8.190 -26.537  1.00 88.20           H  
ATOM   3428  CD  ARG A 213       3.173  -9.252 -24.718  1.00 88.20           C  
ATOM   3429  HD2 ARG A 213       3.044  -8.350 -24.120  1.00 88.20           H  
ATOM   3430  HD3 ARG A 213       2.218  -9.771 -24.796  1.00 88.20           H  
ATOM   3431  NE  ARG A 213       4.131 -10.141 -24.048  1.00 88.20           N  
ATOM   3432  HE  ARG A 213       4.759 -10.691 -24.617  1.00 88.20           H  
ATOM   3433  NH1 ARG A 213       3.344  -9.817 -21.913  1.00 88.20           N  
ATOM   3434 HH11 ARG A 213       3.343 -10.148 -20.959  1.00 88.20           H  
ATOM   3435 HH12 ARG A 213       2.494  -9.450 -22.317  1.00 88.20           H  
ATOM   3436  NH2 ARG A 213       5.081 -11.166 -22.259  1.00 88.20           N  
ATOM   3437 HH21 ARG A 213       5.143 -12.033 -22.774  1.00 88.20           H  
ATOM   3438 HH22 ARG A 213       5.147 -11.286 -21.258  1.00 88.20           H  
ATOM   3439  CZ  ARG A 213       4.187 -10.359 -22.747  1.00 88.20           C  
ATOM   3440  N   GLY A 214       6.565  -5.390 -26.959  1.00 81.68           N  
ATOM   3441  H   GLY A 214       5.655  -4.952 -26.941  1.00 81.68           H  
ATOM   3442  CA  GLY A 214       7.740  -4.591 -26.595  1.00 81.68           C  
ATOM   3443  HA2 GLY A 214       7.402  -3.640 -26.184  1.00 81.68           H  
ATOM   3444  HA3 GLY A 214       8.304  -5.112 -25.821  1.00 81.68           H  
ATOM   3445  C   GLY A 214       8.693  -4.312 -27.764  1.00 81.68           C  
ATOM   3446  O   GLY A 214       8.775  -5.073 -28.723  1.00 81.68           O  
ATOM   3447  N   ASP A 215       9.393  -3.173 -27.705  1.00 85.86           N  
ATOM   3448  H   ASP A 215       9.334  -2.614 -26.867  1.00 85.86           H  
ATOM   3449  CA  ASP A 215      10.333  -2.725 -28.749  1.00 85.86           C  
ATOM   3450  HA  ASP A 215      10.510  -1.663 -28.574  1.00 85.86           H  
ATOM   3451  C   ASP A 215       9.760  -2.768 -30.185  1.00 85.86           C  
ATOM   3452  CB  ASP A 215      11.687  -3.454 -28.584  1.00 85.86           C  
ATOM   3453  HB2 ASP A 215      12.239  -3.428 -29.523  1.00 85.86           H  
ATOM   3454  HB3 ASP A 215      11.515  -4.504 -28.346  1.00 85.86           H  
ATOM   3455  O   ASP A 215      10.502  -2.872 -31.164  1.00 85.86           O  
ATOM   3456  CG  ASP A 215      12.606  -2.830 -27.529  1.00 85.86           C  
ATOM   3457  OD1 ASP A 215      12.462  -1.626 -27.210  1.00 85.86           O  
ATOM   3458  OD2 ASP A 215      13.628  -3.443 -27.171  1.00 85.86           O  
ATOM   3459  N   THR A 216       8.437  -2.643 -30.334  1.00 90.57           N  
ATOM   3460  H   THR A 216       7.872  -2.550 -29.502  1.00 90.57           H  
ATOM   3461  CA  THR A 216       7.717  -2.784 -31.612  1.00 90.57           C  
ATOM   3462  HA  THR A 216       7.839  -3.803 -31.976  1.00 90.57           H  
ATOM   3463  C   THR A 216       8.265  -1.847 -32.680  1.00 90.57           C  
ATOM   3464  CB  THR A 216       6.216  -2.512 -31.435  1.00 90.57           C  
ATOM   3465  HB  THR A 216       5.740  -2.456 -32.414  1.00 90.57           H  
ATOM   3466  O   THR A 216       8.508  -2.277 -33.801  1.00 90.57           O  
ATOM   3467  CG2 THR A 216       5.543  -3.611 -30.619  1.00 90.57           C  
ATOM   3468 HG21 THR A 216       5.990  -3.687 -29.628  1.00 90.57           H  
ATOM   3469 HG22 THR A 216       4.483  -3.380 -30.520  1.00 90.57           H  
ATOM   3470 HG23 THR A 216       5.646  -4.569 -31.130  1.00 90.57           H  
ATOM   3471  OG1 THR A 216       6.024  -1.295 -30.745  1.00 90.57           O  
ATOM   3472  HG1 THR A 216       5.098  -1.060 -30.833  1.00 90.57           H  
ATOM   3473  N   MET A 217       8.576  -0.601 -32.315  1.00 91.74           N  
ATOM   3474  H   MET A 217       8.254  -0.297 -31.407  1.00 91.74           H  
ATOM   3475  CA  MET A 217       9.196   0.371 -33.219  1.00 91.74           C  
ATOM   3476  HA  MET A 217       8.601   0.423 -34.131  1.00 91.74           H  
ATOM   3477  C   MET A 217      10.615  -0.026 -33.654  1.00 91.74           C  
ATOM   3478  CB  MET A 217       9.206   1.761 -32.562  1.00 91.74           C  
ATOM   3479  HB2 MET A 217       9.710   1.707 -31.597  1.00 91.74           H  
ATOM   3480  HB3 MET A 217       9.765   2.448 -33.197  1.00 91.74           H  
ATOM   3481  O   MET A 217      10.971   0.180 -34.810  1.00 91.74           O  
ATOM   3482  CG  MET A 217       7.793   2.324 -32.359  1.00 91.74           C  
ATOM   3483  HG2 MET A 217       7.868   3.317 -31.915  1.00 91.74           H  
ATOM   3484  HG3 MET A 217       7.261   1.689 -31.651  1.00 91.74           H  
ATOM   3485  SD  MET A 217       6.785   2.443 -33.865  1.00 91.74           S  
ATOM   3486  CE  MET A 217       7.651   3.757 -34.761  1.00 91.74           C  
ATOM   3487  HE1 MET A 217       7.662   4.663 -34.156  1.00 91.74           H  
ATOM   3488  HE2 MET A 217       8.672   3.447 -34.985  1.00 91.74           H  
ATOM   3489  HE3 MET A 217       7.120   3.959 -35.692  1.00 91.74           H  
ATOM   3490  N   LYS A 218      11.428  -0.638 -32.777  1.00 90.49           N  
ATOM   3491  H   LYS A 218      11.042  -0.912 -31.884  1.00 90.49           H  
ATOM   3492  CA  LYS A 218      12.758  -1.155 -33.163  1.00 90.49           C  
ATOM   3493  HA  LYS A 218      13.293  -0.396 -33.732  1.00 90.49           H  
ATOM   3494  C   LYS A 218      12.632  -2.374 -34.075  1.00 90.49           C  
ATOM   3495  CB  LYS A 218      13.596  -1.557 -31.943  1.00 90.49           C  
ATOM   3496  HB2 LYS A 218      14.520  -2.006 -32.309  1.00 90.49           H  
ATOM   3497  HB3 LYS A 218      13.059  -2.326 -31.388  1.00 90.49           H  
ATOM   3498  O   LYS A 218      13.370  -2.491 -35.049  1.00 90.49           O  
ATOM   3499  CG  LYS A 218      13.971  -0.417 -30.988  1.00 90.49           C  
ATOM   3500  HG2 LYS A 218      13.064   0.006 -30.555  1.00 90.49           H  
ATOM   3501  HG3 LYS A 218      14.521   0.359 -31.521  1.00 90.49           H  
ATOM   3502  CD  LYS A 218      14.845  -1.016 -29.879  1.00 90.49           C  
ATOM   3503  HD2 LYS A 218      15.802  -1.333 -30.293  1.00 90.49           H  
ATOM   3504  HD3 LYS A 218      14.339  -1.905 -29.501  1.00 90.49           H  
ATOM   3505  CE  LYS A 218      15.088  -0.054 -28.715  1.00 90.49           C  
ATOM   3506  HE2 LYS A 218      14.261   0.654 -28.668  1.00 90.49           H  
ATOM   3507  HE3 LYS A 218      16.014   0.494 -28.887  1.00 90.49           H  
ATOM   3508  NZ  LYS A 218      15.137  -0.820 -27.444  1.00 90.49           N  
ATOM   3509  HZ1 LYS A 218      15.737  -1.630 -27.496  1.00 90.49           H  
ATOM   3510  HZ2 LYS A 218      14.228  -1.223 -27.268  1.00 90.49           H  
ATOM   3511  HZ3 LYS A 218      15.354  -0.251 -26.639  1.00 90.49           H  
ATOM   3512  N   ARG A 219      11.687  -3.271 -33.776  1.00 93.22           N  
ATOM   3513  H   ARG A 219      11.144  -3.112 -32.939  1.00 93.22           H  
ATOM   3514  CA  ARG A 219      11.366  -4.437 -34.612  1.00 93.22           C  
ATOM   3515  HA  ARG A 219      12.271  -5.017 -34.793  1.00 93.22           H  
ATOM   3516  C   ARG A 219      10.876  -3.994 -35.996  1.00 93.22           C  
ATOM   3517  CB  ARG A 219      10.343  -5.329 -33.878  1.00 93.22           C  
ATOM   3518  HB2 ARG A 219       9.962  -6.077 -34.573  1.00 93.22           H  
ATOM   3519  HB3 ARG A 219       9.500  -4.723 -33.548  1.00 93.22           H  
ATOM   3520  O   ARG A 219      11.320  -4.542 -36.999  1.00 93.22           O  
ATOM   3521  CG  ARG A 219      10.952  -6.058 -32.662  1.00 93.22           C  
ATOM   3522  HG2 ARG A 219      11.357  -5.331 -31.958  1.00 93.22           H  
ATOM   3523  HG3 ARG A 219      11.764  -6.698 -33.007  1.00 93.22           H  
ATOM   3524  CD  ARG A 219       9.907  -6.922 -31.936  1.00 93.22           C  
ATOM   3525  HD2 ARG A 219       9.441  -7.587 -32.663  1.00 93.22           H  
ATOM   3526  HD3 ARG A 219       9.143  -6.266 -31.518  1.00 93.22           H  
ATOM   3527  NE  ARG A 219      10.498  -7.737 -30.850  1.00 93.22           N  
ATOM   3528  HE  ARG A 219      11.502  -7.705 -30.750  1.00 93.22           H  
ATOM   3529  NH1 ARG A 219       8.569  -8.687 -29.978  1.00 93.22           N  
ATOM   3530 HH11 ARG A 219       8.014  -8.138 -30.620  1.00 93.22           H  
ATOM   3531 HH12 ARG A 219       8.110  -9.186 -29.229  1.00 93.22           H  
ATOM   3532  NH2 ARG A 219      10.501  -9.184 -29.079  1.00 93.22           N  
ATOM   3533 HH21 ARG A 219       9.959  -9.721 -28.417  1.00 93.22           H  
ATOM   3534 HH22 ARG A 219      11.509  -9.164 -29.019  1.00 93.22           H  
ATOM   3535  CZ  ARG A 219       9.854  -8.509 -29.982  1.00 93.22           C  
ATOM   3536  N   LEU A 220      10.055  -2.946 -36.061  1.00 92.88           N  
ATOM   3537  H   LEU A 220       9.677  -2.585 -35.198  1.00 92.88           H  
ATOM   3538  CA  LEU A 220       9.588  -2.351 -37.313  1.00 92.88           C  
ATOM   3539  HA  LEU A 220       9.195  -3.158 -37.932  1.00 92.88           H  
ATOM   3540  C   LEU A 220      10.722  -1.678 -38.103  1.00 92.88           C  
ATOM   3541  CB  LEU A 220       8.453  -1.367 -36.987  1.00 92.88           C  
ATOM   3542  HB2 LEU A 220       7.740  -1.860 -36.326  1.00 92.88           H  
ATOM   3543  HB3 LEU A 220       8.868  -0.512 -36.454  1.00 92.88           H  
ATOM   3544  O   LEU A 220      10.812  -1.864 -39.313  1.00 92.88           O  
ATOM   3545  CG  LEU A 220       7.689  -0.857 -38.219  1.00 92.88           C  
ATOM   3546  HG  LEU A 220       8.364  -0.326 -38.890  1.00 92.88           H  
ATOM   3547  CD1 LEU A 220       7.024  -2.012 -38.973  1.00 92.88           C  
ATOM   3548 HD11 LEU A 220       7.775  -2.598 -39.502  1.00 92.88           H  
ATOM   3549 HD12 LEU A 220       6.473  -2.649 -38.281  1.00 92.88           H  
ATOM   3550 HD13 LEU A 220       6.329  -1.611 -39.710  1.00 92.88           H  
ATOM   3551  CD2 LEU A 220       6.604   0.109 -37.750  1.00 92.88           C  
ATOM   3552 HD21 LEU A 220       6.057   0.504 -38.606  1.00 92.88           H  
ATOM   3553 HD22 LEU A 220       5.909  -0.412 -37.091  1.00 92.88           H  
ATOM   3554 HD23 LEU A 220       7.057   0.941 -37.212  1.00 92.88           H  
ATOM   3555  N   ALA A 221      11.636  -0.975 -37.425  1.00 90.89           N  
ATOM   3556  H   ALA A 221      11.468  -0.779 -36.448  1.00 90.89           H  
ATOM   3557  CA  ALA A 221      12.852  -0.439 -38.042  1.00 90.89           C  
ATOM   3558  HA  ALA A 221      12.570   0.268 -38.822  1.00 90.89           H  
ATOM   3559  C   ALA A 221      13.689  -1.536 -38.709  1.00 90.89           C  
ATOM   3560  CB  ALA A 221      13.701   0.269 -36.973  1.00 90.89           C  
ATOM   3561  HB1 ALA A 221      14.372   0.978 -37.456  1.00 90.89           H  
ATOM   3562  HB2 ALA A 221      13.075   0.783 -36.243  1.00 90.89           H  
ATOM   3563  HB3 ALA A 221      14.304  -0.458 -36.430  1.00 90.89           H  
ATOM   3564  O   ALA A 221      14.150  -1.377 -39.836  1.00 90.89           O  
ATOM   3565  N   ARG A 222      13.835  -2.676 -38.023  1.00 90.96           N  
ATOM   3566  H   ARG A 222      13.456  -2.713 -37.087  1.00 90.96           H  
ATOM   3567  CA  ARG A 222      14.576  -3.832 -38.530  1.00 90.96           C  
ATOM   3568  HA  ARG A 222      15.578  -3.503 -38.809  1.00 90.96           H  
ATOM   3569  C   ARG A 222      13.945  -4.407 -39.795  1.00 90.96           C  
ATOM   3570  CB  ARG A 222      14.665  -4.895 -37.428  1.00 90.96           C  
ATOM   3571  HB2 ARG A 222      13.720  -5.432 -37.349  1.00 90.96           H  
ATOM   3572  HB3 ARG A 222      14.874  -4.407 -36.476  1.00 90.96           H  
ATOM   3573  O   ARG A 222      14.667  -4.825 -40.691  1.00 90.96           O  
ATOM   3574  CG  ARG A 222      15.793  -5.891 -37.725  1.00 90.96           C  
ATOM   3575  HG2 ARG A 222      16.742  -5.363 -37.630  1.00 90.96           H  
ATOM   3576  HG3 ARG A 222      15.700  -6.275 -38.741  1.00 90.96           H  
ATOM   3577  CD  ARG A 222      15.793  -7.081 -36.769  1.00 90.96           C  
ATOM   3578  HD2 ARG A 222      14.896  -7.666 -36.974  1.00 90.96           H  
ATOM   3579  HD3 ARG A 222      16.658  -7.706 -36.992  1.00 90.96           H  
ATOM   3580  NE  ARG A 222      15.852  -6.653 -35.355  1.00 90.96           N  
ATOM   3581  HE  ARG A 222      16.532  -5.946 -35.119  1.00 90.96           H  
ATOM   3582  NH1 ARG A 222      14.106  -7.931 -34.594  1.00 90.96           N  
ATOM   3583 HH11 ARG A 222      14.122  -8.468 -35.449  1.00 90.96           H  
ATOM   3584 HH12 ARG A 222      13.621  -8.331 -33.803  1.00 90.96           H  
ATOM   3585  NH2 ARG A 222      15.134  -6.588 -33.184  1.00 90.96           N  
ATOM   3586 HH21 ARG A 222      16.031  -6.257 -32.859  1.00 90.96           H  
ATOM   3587 HH22 ARG A 222      14.585  -7.064 -32.484  1.00 90.96           H  
ATOM   3588  CZ  ARG A 222      15.033  -7.043 -34.395  1.00 90.96           C  
ATOM   3589  N   PHE A 223      12.615  -4.424 -39.881  1.00 92.67           N  
ATOM   3590  H   PHE A 223      12.075  -4.073 -39.104  1.00 92.67           H  
ATOM   3591  CA  PHE A 223      11.925  -4.845 -41.100  1.00 92.67           C  
ATOM   3592  HA  PHE A 223      12.258  -5.846 -41.373  1.00 92.67           H  
ATOM   3593  C   PHE A 223      12.249  -3.935 -42.281  1.00 92.67           C  
ATOM   3594  CB  PHE A 223      10.416  -4.883 -40.868  1.00 92.67           C  
ATOM   3595  HB2 PHE A 223      10.089  -3.979 -40.353  1.00 92.67           H  
ATOM   3596  HB3 PHE A 223      10.209  -5.730 -40.214  1.00 92.67           H  
ATOM   3597  O   PHE A 223      12.638  -4.436 -43.332  1.00 92.67           O  
ATOM   3598  CG  PHE A 223       9.619  -5.028 -42.148  1.00 92.67           C  
ATOM   3599  CD1 PHE A 223       8.940  -3.917 -42.684  1.00 92.67           C  
ATOM   3600  HD1 PHE A 223       8.947  -2.971 -42.164  1.00 92.67           H  
ATOM   3601  CD2 PHE A 223       9.639  -6.244 -42.855  1.00 92.67           C  
ATOM   3602  HD2 PHE A 223      10.184  -7.089 -42.461  1.00 92.67           H  
ATOM   3603  CE1 PHE A 223       8.282  -4.025 -43.921  1.00 92.67           C  
ATOM   3604  HE1 PHE A 223       7.781  -3.167 -44.345  1.00 92.67           H  
ATOM   3605  CE2 PHE A 223       8.977  -6.352 -44.090  1.00 92.67           C  
ATOM   3606  HE2 PHE A 223       8.998  -7.281 -44.640  1.00 92.67           H  
ATOM   3607  CZ  PHE A 223       8.299  -5.242 -44.622  1.00 92.67           C  
ATOM   3608  HZ  PHE A 223       7.804  -5.314 -45.580  1.00 92.67           H  
ATOM   3609  N   VAL A 224      12.120  -2.620 -42.085  1.00 90.15           N  
ATOM   3610  H   VAL A 224      11.804  -2.296 -41.183  1.00 90.15           H  
ATOM   3611  CA  VAL A 224      12.449  -1.617 -43.107  1.00 90.15           C  
ATOM   3612  HA  VAL A 224      11.785  -1.734 -43.964  1.00 90.15           H  
ATOM   3613  C   VAL A 224      13.875  -1.822 -43.620  1.00 90.15           C  
ATOM   3614  CB  VAL A 224      12.263  -0.203 -42.523  1.00 90.15           C  
ATOM   3615  HB  VAL A 224      12.727  -0.153 -41.538  1.00 90.15           H  
ATOM   3616  O   VAL A 224      14.109  -1.828 -44.824  1.00 90.15           O  
ATOM   3617  CG1 VAL A 224      12.917   0.870 -43.389  1.00 90.15           C  
ATOM   3618 HG11 VAL A 224      12.649   1.860 -43.021  1.00 90.15           H  
ATOM   3619 HG12 VAL A 224      14.004   0.787 -43.355  1.00 90.15           H  
ATOM   3620 HG13 VAL A 224      12.590   0.763 -44.423  1.00 90.15           H  
ATOM   3621  CG2 VAL A 224      10.770   0.112 -42.351  1.00 90.15           C  
ATOM   3622 HG21 VAL A 224      10.280   0.100 -43.325  1.00 90.15           H  
ATOM   3623 HG22 VAL A 224      10.297  -0.618 -41.693  1.00 90.15           H  
ATOM   3624 HG23 VAL A 224      10.655   1.106 -41.919  1.00 90.15           H  
ATOM   3625  N   GLU A 225      14.813  -2.067 -42.707  1.00 86.47           N  
ATOM   3626  H   GLU A 225      14.562  -2.004 -41.731  1.00 86.47           H  
ATOM   3627  CA  GLU A 225      16.215  -2.289 -43.045  1.00 86.47           C  
ATOM   3628  HA  GLU A 225      16.537  -1.495 -43.719  1.00 86.47           H  
ATOM   3629  C   GLU A 225      16.465  -3.616 -43.777  1.00 86.47           C  
ATOM   3630  CB  GLU A 225      17.020  -2.173 -41.748  1.00 86.47           C  
ATOM   3631  HB2 GLU A 225      16.784  -1.209 -41.299  1.00 86.47           H  
ATOM   3632  HB3 GLU A 225      16.731  -2.963 -41.054  1.00 86.47           H  
ATOM   3633  O   GLU A 225      17.237  -3.656 -44.730  1.00 86.47           O  
ATOM   3634  CG  GLU A 225      18.527  -2.245 -42.002  1.00 86.47           C  
ATOM   3635  HG2 GLU A 225      18.802  -3.275 -42.229  1.00 86.47           H  
ATOM   3636  HG3 GLU A 225      18.764  -1.630 -42.870  1.00 86.47           H  
ATOM   3637  CD  GLU A 225      19.357  -1.747 -40.815  1.00 86.47           C  
ATOM   3638  OE1 GLU A 225      20.573  -1.551 -41.032  1.00 86.47           O  
ATOM   3639  OE2 GLU A 225      18.809  -1.512 -39.713  1.00 86.47           O  
ATOM   3640  N   LEU A 226      15.800  -4.703 -43.380  1.00 89.97           N  
ATOM   3641  H   LEU A 226      15.182  -4.619 -42.586  1.00 89.97           H  
ATOM   3642  CA  LEU A 226      15.966  -6.014 -44.014  1.00 89.97           C  
ATOM   3643  HA  LEU A 226      17.025  -6.165 -44.225  1.00 89.97           H  
ATOM   3644  C   LEU A 226      15.257  -6.126 -45.371  1.00 89.97           C  
ATOM   3645  CB  LEU A 226      15.477  -7.109 -43.048  1.00 89.97           C  
ATOM   3646  HB2 LEU A 226      14.498  -6.821 -42.664  1.00 89.97           H  
ATOM   3647  HB3 LEU A 226      15.350  -8.037 -43.606  1.00 89.97           H  
ATOM   3648  O   LEU A 226      15.670  -6.937 -46.203  1.00 89.97           O  
ATOM   3649  CG  LEU A 226      16.430  -7.388 -41.870  1.00 89.97           C  
ATOM   3650  HG  LEU A 226      16.664  -6.463 -41.342  1.00 89.97           H  
ATOM   3651  CD1 LEU A 226      15.761  -8.355 -40.889  1.00 89.97           C  
ATOM   3652 HD11 LEU A 226      16.425  -8.543 -40.046  1.00 89.97           H  
ATOM   3653 HD12 LEU A 226      14.834  -7.914 -40.524  1.00 89.97           H  
ATOM   3654 HD13 LEU A 226      15.542  -9.297 -41.392  1.00 89.97           H  
ATOM   3655  CD2 LEU A 226      17.736  -8.036 -42.339  1.00 89.97           C  
ATOM   3656 HD21 LEU A 226      18.311  -7.324 -42.931  1.00 89.97           H  
ATOM   3657 HD22 LEU A 226      18.342  -8.330 -41.482  1.00 89.97           H  
ATOM   3658 HD23 LEU A 226      17.520  -8.917 -42.942  1.00 89.97           H  
ATOM   3659  N   TYR A 227      14.204  -5.342 -45.615  1.00 90.24           N  
ATOM   3660  H   TYR A 227      13.921  -4.692 -44.895  1.00 90.24           H  
ATOM   3661  CA  TYR A 227      13.318  -5.519 -46.767  1.00 90.24           C  
ATOM   3662  HA  TYR A 227      12.824  -6.482 -46.636  1.00 90.24           H  
ATOM   3663  C   TYR A 227      14.028  -5.592 -48.135  1.00 90.24           C  
ATOM   3664  CB  TYR A 227      12.215  -4.452 -46.759  1.00 90.24           C  
ATOM   3665  HB2 TYR A 227      11.695  -4.486 -45.801  1.00 90.24           H  
ATOM   3666  HB3 TYR A 227      12.646  -3.456 -46.857  1.00 90.24           H  
ATOM   3667  O   TYR A 227      13.690  -6.501 -48.898  1.00 90.24           O  
ATOM   3668  CG  TYR A 227      11.194  -4.669 -47.857  1.00 90.24           C  
ATOM   3669  CD1 TYR A 227      11.261  -3.927 -49.052  1.00 90.24           C  
ATOM   3670  HD1 TYR A 227      12.034  -3.184 -49.183  1.00 90.24           H  
ATOM   3671  CD2 TYR A 227      10.203  -5.656 -47.695  1.00 90.24           C  
ATOM   3672  HD2 TYR A 227      10.169  -6.232 -46.782  1.00 90.24           H  
ATOM   3673  CE1 TYR A 227      10.325  -4.158 -50.080  1.00 90.24           C  
ATOM   3674  HE1 TYR A 227      10.387  -3.586 -50.994  1.00 90.24           H  
ATOM   3675  CE2 TYR A 227       9.260  -5.884 -48.713  1.00 90.24           C  
ATOM   3676  HE2 TYR A 227       8.491  -6.632 -48.593  1.00 90.24           H  
ATOM   3677  OH  TYR A 227       8.370  -5.310 -50.864  1.00 90.24           O  
ATOM   3678  HH  TYR A 227       8.543  -4.728 -51.608  1.00 90.24           H  
ATOM   3679  CZ  TYR A 227       9.313  -5.128 -49.903  1.00 90.24           C  
ATOM   3680  N   PRO A 228      15.033  -4.749 -48.463  1.00 88.41           N  
ATOM   3681  CA  PRO A 228      15.739  -4.838 -49.745  1.00 88.41           C  
ATOM   3682  HA  PRO A 228      15.024  -4.669 -50.551  1.00 88.41           H  
ATOM   3683  C   PRO A 228      16.423  -6.195 -49.966  1.00 88.41           C  
ATOM   3684  CB  PRO A 228      16.763  -3.694 -49.730  1.00 88.41           C  
ATOM   3685  HB2 PRO A 228      16.889  -3.257 -50.721  1.00 88.41           H  
ATOM   3686  HB3 PRO A 228      17.721  -4.046 -49.349  1.00 88.41           H  
ATOM   3687  O   PRO A 228      16.346  -6.764 -51.055  1.00 88.41           O  
ATOM   3688  CG  PRO A 228      16.174  -2.689 -48.742  1.00 88.41           C  
ATOM   3689  HG2 PRO A 228      15.415  -2.082 -49.237  1.00 88.41           H  
ATOM   3690  HG3 PRO A 228      16.942  -2.060 -48.293  1.00 88.41           H  
ATOM   3691  CD  PRO A 228      15.513  -3.595 -47.712  1.00 88.41           C  
ATOM   3692  HD2 PRO A 228      14.714  -3.057 -47.202  1.00 88.41           H  
ATOM   3693  HD3 PRO A 228      16.261  -3.926 -46.991  1.00 88.41           H  
ATOM   3694  N   VAL A 229      17.036  -6.752 -48.915  1.00 87.70           N  
ATOM   3695  H   VAL A 229      16.987  -6.273 -48.027  1.00 87.70           H  
ATOM   3696  CA  VAL A 229      17.693  -8.070 -48.955  1.00 87.70           C  
ATOM   3697  HA  VAL A 229      18.357  -8.111 -49.818  1.00 87.70           H  
ATOM   3698  C   VAL A 229      16.655  -9.176 -49.125  1.00 87.70           C  
ATOM   3699  CB  VAL A 229      18.530  -8.308 -47.680  1.00 87.70           C  
ATOM   3700  HB  VAL A 229      17.884  -8.253 -46.804  1.00 87.70           H  
ATOM   3701  O   VAL A 229      16.830 -10.082 -49.940  1.00 87.70           O  
ATOM   3702  CG1 VAL A 229      19.207  -9.683 -47.682  1.00 87.70           C  
ATOM   3703 HG11 VAL A 229      19.808  -9.800 -48.583  1.00 87.70           H  
ATOM   3704 HG12 VAL A 229      19.849  -9.785 -46.807  1.00 87.70           H  
ATOM   3705 HG13 VAL A 229      18.461 -10.478 -47.647  1.00 87.70           H  
ATOM   3706  CG2 VAL A 229      19.622  -7.241 -47.541  1.00 87.70           C  
ATOM   3707 HG21 VAL A 229      19.172  -6.256 -47.424  1.00 87.70           H  
ATOM   3708 HG22 VAL A 229      20.228  -7.445 -46.658  1.00 87.70           H  
ATOM   3709 HG23 VAL A 229      20.263  -7.244 -48.423  1.00 87.70           H  
ATOM   3710  N   LEU A 230      15.535  -9.080 -48.404  1.00 89.33           N  
ATOM   3711  H   LEU A 230      15.441  -8.302 -47.767  1.00 89.33           H  
ATOM   3712  CA  LEU A 230      14.447 -10.050 -48.518  1.00 89.33           C  
ATOM   3713  HA  LEU A 230      14.853 -11.050 -48.370  1.00 89.33           H  
ATOM   3714  C   LEU A 230      13.820 -10.041 -49.916  1.00 89.33           C  
ATOM   3715  CB  LEU A 230      13.379  -9.777 -47.447  1.00 89.33           C  
ATOM   3716  HB2 LEU A 230      12.593 -10.521 -47.573  1.00 89.33           H  
ATOM   3717  HB3 LEU A 230      12.941  -8.793 -47.621  1.00 89.33           H  
ATOM   3718  O   LEU A 230      13.507 -11.101 -50.452  1.00 89.33           O  
ATOM   3719  CG  LEU A 230      13.872  -9.847 -45.993  1.00 89.33           C  
ATOM   3720  HG  LEU A 230      14.550  -9.018 -45.791  1.00 89.33           H  
ATOM   3721  CD1 LEU A 230      12.680  -9.699 -45.047  1.00 89.33           C  
ATOM   3722 HD11 LEU A 230      11.965 -10.505 -45.215  1.00 89.33           H  
ATOM   3723 HD12 LEU A 230      12.195  -8.739 -45.221  1.00 89.33           H  
ATOM   3724 HD13 LEU A 230      13.028  -9.732 -44.014  1.00 89.33           H  
ATOM   3725  CD2 LEU A 230      14.635 -11.140 -45.709  1.00 89.33           C  
ATOM   3726 HD21 LEU A 230      14.127 -11.992 -46.160  1.00 89.33           H  
ATOM   3727 HD22 LEU A 230      15.634 -11.073 -46.141  1.00 89.33           H  
ATOM   3728 HD23 LEU A 230      14.747 -11.286 -44.635  1.00 89.33           H  
ATOM   3729  N   GLN A 231      13.669  -8.864 -50.525  1.00 88.14           N  
ATOM   3730  H   GLN A 231      13.917  -8.027 -50.016  1.00 88.14           H  
ATOM   3731  CA  GLN A 231      13.147  -8.718 -51.881  1.00 88.14           C  
ATOM   3732  HA  GLN A 231      12.198  -9.250 -51.939  1.00 88.14           H  
ATOM   3733  C   GLN A 231      14.089  -9.335 -52.924  1.00 88.14           C  
ATOM   3734  CB  GLN A 231      12.891  -7.228 -52.152  1.00 88.14           C  
ATOM   3735  HB2 GLN A 231      12.274  -6.824 -51.350  1.00 88.14           H  
ATOM   3736  HB3 GLN A 231      13.838  -6.689 -52.166  1.00 88.14           H  
ATOM   3737  O   GLN A 231      13.622 -10.020 -53.835  1.00 88.14           O  
ATOM   3738  CG  GLN A 231      12.157  -7.016 -53.484  1.00 88.14           C  
ATOM   3739  HG2 GLN A 231      11.242  -7.607 -53.477  1.00 88.14           H  
ATOM   3740  HG3 GLN A 231      12.781  -7.357 -54.310  1.00 88.14           H  
ATOM   3741  CD  GLN A 231      11.795  -5.556 -53.737  1.00 88.14           C  
ATOM   3742  NE2 GLN A 231      10.791  -5.294 -54.547  1.00 88.14           N  
ATOM   3743 HE21 GLN A 231      10.272  -6.040 -54.988  1.00 88.14           H  
ATOM   3744 HE22 GLN A 231      10.624  -4.313 -54.719  1.00 88.14           H  
ATOM   3745  OE1 GLN A 231      12.385  -4.618 -53.235  1.00 88.14           O  
ATOM   3746  N   GLN A 232      15.403  -9.147 -52.774  1.00 86.76           N  
ATOM   3747  H   GLN A 232      15.727  -8.544 -52.031  1.00 86.76           H  
ATOM   3748  CA  GLN A 232      16.403  -9.771 -53.641  1.00 86.76           C  
ATOM   3749  HA  GLN A 232      16.179  -9.513 -54.676  1.00 86.76           H  
ATOM   3750  C   GLN A 232      16.379 -11.304 -53.527  1.00 86.76           C  
ATOM   3751  CB  GLN A 232      17.783  -9.203 -53.282  1.00 86.76           C  
ATOM   3752  HB2 GLN A 232      18.031  -9.472 -52.256  1.00 86.76           H  
ATOM   3753  HB3 GLN A 232      17.746  -8.116 -53.355  1.00 86.76           H  
ATOM   3754  O   GLN A 232      16.415 -12.003 -54.545  1.00 86.76           O  
ATOM   3755  CG  GLN A 232      18.883  -9.722 -54.219  1.00 86.76           C  
ATOM   3756  HG2 GLN A 232      18.646  -9.436 -55.243  1.00 86.76           H  
ATOM   3757  HG3 GLN A 232      18.929 -10.810 -54.169  1.00 86.76           H  
ATOM   3758  CD  GLN A 232      20.267  -9.185 -53.870  1.00 86.76           C  
ATOM   3759  NE2 GLN A 232      21.282  -9.574 -54.607  1.00 86.76           N  
ATOM   3760 HE21 GLN A 232      21.147 -10.241 -55.353  1.00 86.76           H  
ATOM   3761 HE22 GLN A 232      22.186  -9.224 -54.321  1.00 86.76           H  
ATOM   3762  OE1 GLN A 232      20.478  -8.421 -52.943  1.00 86.76           O  
ATOM   3763  N   GLN A 233      16.264 -11.841 -52.307  1.00 85.48           N  
ATOM   3764  H   GLN A 233      16.299 -11.239 -51.497  1.00 85.48           H  
ATOM   3765  CA  GLN A 233      16.149 -13.287 -52.112  1.00 85.48           C  
ATOM   3766  HA  GLN A 233      16.979 -13.762 -52.634  1.00 85.48           H  
ATOM   3767  C   GLN A 233      14.848 -13.834 -52.712  1.00 85.48           C  
ATOM   3768  CB  GLN A 233      16.241 -13.651 -50.623  1.00 85.48           C  
ATOM   3769  HB2 GLN A 233      17.115 -13.180 -50.173  1.00 85.48           H  
ATOM   3770  HB3 GLN A 233      15.354 -13.291 -50.103  1.00 85.48           H  
ATOM   3771  O   GLN A 233      14.873 -14.854 -53.394  1.00 85.48           O  
ATOM   3772  CG  GLN A 233      16.337 -15.183 -50.476  1.00 85.48           C  
ATOM   3773  HG2 GLN A 233      15.531 -15.669 -51.025  1.00 85.48           H  
ATOM   3774  HG3 GLN A 233      16.186 -15.483 -49.439  1.00 85.48           H  
ATOM   3775  CD  GLN A 233      17.671 -15.755 -50.940  1.00 85.48           C  
ATOM   3776  NE2 GLN A 233      17.713 -17.015 -51.290  1.00 85.48           N  
ATOM   3777 HE21 GLN A 233      16.858 -17.544 -51.384  1.00 85.48           H  
ATOM   3778 HE22 GLN A 233      18.562 -17.354 -51.719  1.00 85.48           H  
ATOM   3779  OE1 GLN A 233      18.691 -15.084 -50.987  1.00 85.48           O  
ATOM   3780  N   ALA A 234      13.723 -13.138 -52.515  1.00 87.05           N  
ATOM   3781  H   ALA A 234      13.764 -12.322 -51.922  1.00 87.05           H  
ATOM   3782  CA  ALA A 234      12.423 -13.526 -53.061  1.00 87.05           C  
ATOM   3783  HA  ALA A 234      12.115 -14.467 -52.605  1.00 87.05           H  
ATOM   3784  C   ALA A 234      12.483 -13.728 -54.587  1.00 87.05           C  
ATOM   3785  CB  ALA A 234      11.411 -12.428 -52.697  1.00 87.05           C  
ATOM   3786  HB1 ALA A 234      11.489 -12.161 -51.643  1.00 87.05           H  
ATOM   3787  HB2 ALA A 234      10.396 -12.771 -52.901  1.00 87.05           H  
ATOM   3788  HB3 ALA A 234      11.600 -11.533 -53.289  1.00 87.05           H  
ATOM   3789  O   ALA A 234      12.005 -14.735 -55.110  1.00 87.05           O  
ATOM   3790  N   GLN A 235      13.133 -12.793 -55.289  1.00 84.59           N  
ATOM   3791  H   GLN A 235      13.506 -12.000 -54.788  1.00 84.59           H  
ATOM   3792  CA  GLN A 235      13.354 -12.865 -56.735  1.00 84.59           C  
ATOM   3793  HA  GLN A 235      12.402 -13.034 -57.238  1.00 84.59           H  
ATOM   3794  C   GLN A 235      14.282 -14.022 -57.124  1.00 84.59           C  
ATOM   3795  CB  GLN A 235      13.949 -11.535 -57.223  1.00 84.59           C  
ATOM   3796  HB2 GLN A 235      14.273 -11.649 -58.257  1.00 84.59           H  
ATOM   3797  HB3 GLN A 235      14.820 -11.289 -56.616  1.00 84.59           H  
ATOM   3798  O   GLN A 235      14.006 -14.718 -58.097  1.00 84.59           O  
ATOM   3799  CG  GLN A 235      12.942 -10.379 -57.154  1.00 84.59           C  
ATOM   3800  HG2 GLN A 235      12.513 -10.320 -56.154  1.00 84.59           H  
ATOM   3801  HG3 GLN A 235      12.131 -10.567 -57.857  1.00 84.59           H  
ATOM   3802  CD  GLN A 235      13.573  -9.027 -57.475  1.00 84.59           C  
ATOM   3803  NE2 GLN A 235      12.834  -7.948 -57.343  1.00 84.59           N  
ATOM   3804 HE21 GLN A 235      13.307  -7.079 -57.545  1.00 84.59           H  
ATOM   3805 HE22 GLN A 235      11.864  -8.022 -57.072  1.00 84.59           H  
ATOM   3806  OE1 GLN A 235      14.725  -8.893 -57.848  1.00 84.59           O  
ATOM   3807  N   THR A 236      15.347 -14.250 -56.351  1.00 84.32           N  
ATOM   3808  H   THR A 236      15.491 -13.648 -55.552  1.00 84.32           H  
ATOM   3809  CA  THR A 236      16.320 -15.330 -56.593  1.00 84.32           C  
ATOM   3810  HA  THR A 236      16.682 -15.257 -57.618  1.00 84.32           H  
ATOM   3811  C   THR A 236      15.687 -16.715 -56.432  1.00 84.32           C  
ATOM   3812  CB  THR A 236      17.524 -15.187 -55.646  1.00 84.32           C  
ATOM   3813  HB  THR A 236      17.196 -15.305 -54.614  1.00 84.32           H  
ATOM   3814  O   THR A 236      15.948 -17.610 -57.232  1.00 84.32           O  
ATOM   3815  CG2 THR A 236      18.629 -16.202 -55.932  1.00 84.32           C  
ATOM   3816 HG21 THR A 236      18.928 -16.142 -56.979  1.00 84.32           H  
ATOM   3817 HG22 THR A 236      19.486 -15.986 -55.294  1.00 84.32           H  
ATOM   3818 HG23 THR A 236      18.276 -17.209 -55.708  1.00 84.32           H  
ATOM   3819  OG1 THR A 236      18.105 -13.906 -55.800  1.00 84.32           O  
ATOM   3820  HG1 THR A 236      17.511 -13.263 -55.406  1.00 84.32           H  
ATOM   3821  N   ASP A 237      14.815 -16.880 -55.436  1.00 84.28           N  
ATOM   3822  H   ASP A 237      14.692 -16.118 -54.785  1.00 84.28           H  
ATOM   3823  CA  ASP A 237      14.175 -18.159 -55.116  1.00 84.28           C  
ATOM   3824  HA  ASP A 237      14.843 -18.969 -55.409  1.00 84.28           H  
ATOM   3825  C   ASP A 237      12.853 -18.391 -55.864  1.00 84.28           C  
ATOM   3826  CB  ASP A 237      13.959 -18.250 -53.596  1.00 84.28           C  
ATOM   3827  HB2 ASP A 237      13.419 -17.365 -53.257  1.00 84.28           H  
ATOM   3828  HB3 ASP A 237      13.337 -19.118 -53.376  1.00 84.28           H  
ATOM   3829  O   ASP A 237      12.256 -19.462 -55.725  1.00 84.28           O  
ATOM   3830  CG  ASP A 237      15.250 -18.405 -52.789  1.00 84.28           C  
ATOM   3831  OD1 ASP A 237      16.314 -18.713 -53.364  1.00 84.28           O  
ATOM   3832  OD2 ASP A 237      15.162 -18.287 -51.546  1.00 84.28           O  
ATOM   3833  N   GLY A 238      12.360 -17.403 -56.622  1.00 84.56           N  
ATOM   3834  H   GLY A 238      12.906 -16.558 -56.710  1.00 84.56           H  
ATOM   3835  CA  GLY A 238      11.060 -17.476 -57.297  1.00 84.56           C  
ATOM   3836  HA2 GLY A 238      11.048 -18.337 -57.966  1.00 84.56           H  
ATOM   3837  HA3 GLY A 238      10.922 -16.571 -57.888  1.00 84.56           H  
ATOM   3838  C   GLY A 238       9.882 -17.598 -56.323  1.00 84.56           C  
ATOM   3839  O   GLY A 238       8.923 -18.328 -56.579  1.00 84.56           O  
ATOM   3840  N   LYS A 239       9.958 -16.922 -55.173  1.00 88.92           N  
ATOM   3841  H   LYS A 239      10.737 -16.287 -55.070  1.00 88.92           H  
ATOM   3842  CA  LYS A 239       8.950 -16.959 -54.101  1.00 88.92           C  
ATOM   3843  HA  LYS A 239       8.064 -17.489 -54.450  1.00 88.92           H  
ATOM   3844  C   LYS A 239       8.510 -15.547 -53.741  1.00 88.92           C  
ATOM   3845  CB  LYS A 239       9.511 -17.693 -52.872  1.00 88.92           C  
ATOM   3846  HB2 LYS A 239      10.439 -17.208 -52.567  1.00 88.92           H  
ATOM   3847  HB3 LYS A 239       8.800 -17.619 -52.050  1.00 88.92           H  
ATOM   3848  O   LYS A 239       9.176 -14.572 -54.071  1.00 88.92           O  
ATOM   3849  CG  LYS A 239       9.775 -19.178 -53.155  1.00 88.92           C  
ATOM   3850  HG2 LYS A 239      10.458 -19.267 -54.000  1.00 88.92           H  
ATOM   3851  HG3 LYS A 239       8.840 -19.679 -53.406  1.00 88.92           H  
ATOM   3852  CD  LYS A 239      10.413 -19.851 -51.940  1.00 88.92           C  
ATOM   3853  HD2 LYS A 239       9.666 -19.966 -51.154  1.00 88.92           H  
ATOM   3854  HD3 LYS A 239      11.228 -19.224 -51.579  1.00 88.92           H  
ATOM   3855  CE  LYS A 239      10.967 -21.222 -52.323  1.00 88.92           C  
ATOM   3856  HE2 LYS A 239      11.581 -21.098 -53.215  1.00 88.92           H  
ATOM   3857  HE3 LYS A 239      10.141 -21.888 -52.571  1.00 88.92           H  
ATOM   3858  NZ  LYS A 239      11.790 -21.766 -51.217  1.00 88.92           N  
ATOM   3859  HZ1 LYS A 239      12.549 -21.127 -51.031  1.00 88.92           H  
ATOM   3860  HZ2 LYS A 239      12.193 -22.655 -51.475  1.00 88.92           H  
ATOM   3861  HZ3 LYS A 239      11.246 -21.860 -50.371  1.00 88.92           H  
ATOM   3862  N   ARG A 240       7.403 -15.426 -53.010  1.00 90.38           N  
ATOM   3863  H   ARG A 240       6.923 -16.273 -52.741  1.00 90.38           H  
ATOM   3864  CA  ARG A 240       7.021 -14.166 -52.359  1.00 90.38           C  
ATOM   3865  HA  ARG A 240       7.746 -13.401 -52.635  1.00 90.38           H  
ATOM   3866  C   ARG A 240       7.098 -14.278 -50.844  1.00 90.38           C  
ATOM   3867  CB  ARG A 240       5.662 -13.662 -52.857  1.00 90.38           C  
ATOM   3868  HB2 ARG A 240       5.698 -13.553 -53.941  1.00 90.38           H  
ATOM   3869  HB3 ARG A 240       5.492 -12.674 -52.429  1.00 90.38           H  
ATOM   3870  O   ARG A 240       6.942 -15.359 -50.275  1.00 90.38           O  
ATOM   3871  CG  ARG A 240       4.490 -14.574 -52.477  1.00 90.38           C  
ATOM   3872  HG2 ARG A 240       4.570 -15.519 -53.015  1.00 90.38           H  
ATOM   3873  HG3 ARG A 240       4.497 -14.763 -51.403  1.00 90.38           H  
ATOM   3874  CD  ARG A 240       3.183 -13.873 -52.839  1.00 90.38           C  
ATOM   3875  HD2 ARG A 240       3.175 -13.662 -53.908  1.00 90.38           H  
ATOM   3876  HD3 ARG A 240       3.155 -12.925 -52.302  1.00 90.38           H  
ATOM   3877  NE  ARG A 240       2.012 -14.690 -52.479  1.00 90.38           N  
ATOM   3878  HE  ARG A 240       2.110 -15.689 -52.593  1.00 90.38           H  
ATOM   3879  NH1 ARG A 240       0.579 -12.948 -51.987  1.00 90.38           N  
ATOM   3880 HH11 ARG A 240      -0.319 -12.610 -51.671  1.00 90.38           H  
ATOM   3881 HH12 ARG A 240       1.307 -12.272 -52.170  1.00 90.38           H  
ATOM   3882  NH2 ARG A 240      -0.127 -15.047 -51.780  1.00 90.38           N  
ATOM   3883 HH21 ARG A 240       0.013 -16.044 -51.864  1.00 90.38           H  
ATOM   3884 HH22 ARG A 240      -1.023 -14.677 -51.499  1.00 90.38           H  
ATOM   3885  CZ  ARG A 240       0.836 -14.225 -52.085  1.00 90.38           C  
ATOM   3886  N   ILE A 241       7.306 -13.139 -50.198  1.00 93.03           N  
ATOM   3887  H   ILE A 241       7.394 -12.290 -50.738  1.00 93.03           H  
ATOM   3888  CA  ILE A 241       7.270 -13.021 -48.741  1.00 93.03           C  
ATOM   3889  HA  ILE A 241       7.864 -13.821 -48.299  1.00 93.03           H  
ATOM   3890  C   ILE A 241       5.811 -13.180 -48.300  1.00 93.03           C  
ATOM   3891  CB  ILE A 241       7.867 -11.665 -48.302  1.00 93.03           C  
ATOM   3892  HB  ILE A 241       7.257 -10.870 -48.729  1.00 93.03           H  
ATOM   3893  O   ILE A 241       4.957 -12.403 -48.716  1.00 93.03           O  
ATOM   3894  CG1 ILE A 241       9.319 -11.490 -48.815  1.00 93.03           C  
ATOM   3895 HG12 ILE A 241       9.978 -12.185 -48.294  1.00 93.03           H  
ATOM   3896 HG13 ILE A 241       9.370 -11.719 -49.880  1.00 93.03           H  
ATOM   3897  CG2 ILE A 241       7.817 -11.545 -46.770  1.00 93.03           C  
ATOM   3898 HG21 ILE A 241       6.789 -11.610 -46.413  1.00 93.03           H  
ATOM   3899 HG22 ILE A 241       8.211 -10.578 -46.457  1.00 93.03           H  
ATOM   3900 HG23 ILE A 241       8.404 -12.340 -46.309  1.00 93.03           H  
ATOM   3901  CD1 ILE A 241       9.862 -10.065 -48.654  1.00 93.03           C  
ATOM   3902 HD11 ILE A 241       9.163  -9.347 -49.085  1.00 93.03           H  
ATOM   3903 HD12 ILE A 241      10.022  -9.831 -47.601  1.00 93.03           H  
ATOM   3904 HD13 ILE A 241      10.814  -9.982 -49.179  1.00 93.03           H  
ATOM   3905  N   SER A 242       5.520 -14.192 -47.483  1.00 93.00           N  
ATOM   3906  H   SER A 242       6.267 -14.800 -47.179  1.00 93.00           H  
ATOM   3907  CA  SER A 242       4.194 -14.373 -46.882  1.00 93.00           C  
ATOM   3908  HA  SER A 242       3.429 -13.989 -47.557  1.00 93.00           H  
ATOM   3909  C   SER A 242       4.092 -13.613 -45.565  1.00 93.00           C  
ATOM   3910  CB  SER A 242       3.921 -15.856 -46.634  1.00 93.00           C  
ATOM   3911  HB2 SER A 242       4.610 -16.243 -45.883  1.00 93.00           H  
ATOM   3912  HB3 SER A 242       4.077 -16.411 -47.559  1.00 93.00           H  
ATOM   3913  O   SER A 242       3.147 -12.861 -45.342  1.00 93.00           O  
ATOM   3914  OG  SER A 242       2.593 -16.043 -46.186  1.00 93.00           O  
ATOM   3915  HG  SER A 242       2.219 -15.196 -45.931  1.00 93.00           H  
ATOM   3916  N   TYR A 243       5.070 -13.814 -44.686  1.00 95.28           N  
ATOM   3917  H   TYR A 243       5.833 -14.431 -44.926  1.00 95.28           H  
ATOM   3918  CA  TYR A 243       5.161 -13.109 -43.418  1.00 95.28           C  
ATOM   3919  HA  TYR A 243       4.719 -12.122 -43.553  1.00 95.28           H  
ATOM   3920  C   TYR A 243       6.618 -12.907 -43.019  1.00 95.28           C  
ATOM   3921  CB  TYR A 243       4.373 -13.844 -42.321  1.00 95.28           C  
ATOM   3922  HB2 TYR A 243       3.341 -13.962 -42.654  1.00 95.28           H  
ATOM   3923  HB3 TYR A 243       4.350 -13.216 -41.431  1.00 95.28           H  
ATOM   3924  O   TYR A 243       7.498 -13.688 -43.390  1.00 95.28           O  
ATOM   3925  CG  TYR A 243       4.913 -15.206 -41.929  1.00 95.28           C  
ATOM   3926  CD1 TYR A 243       4.414 -16.363 -42.559  1.00 95.28           C  
ATOM   3927  HD1 TYR A 243       3.662 -16.280 -43.329  1.00 95.28           H  
ATOM   3928  CD2 TYR A 243       5.896 -15.319 -40.923  1.00 95.28           C  
ATOM   3929  HD2 TYR A 243       6.284 -14.435 -40.440  1.00 95.28           H  
ATOM   3930  CE1 TYR A 243       4.889 -17.631 -42.177  1.00 95.28           C  
ATOM   3931  HE1 TYR A 243       4.509 -18.526 -42.648  1.00 95.28           H  
ATOM   3932  CE2 TYR A 243       6.384 -16.588 -40.552  1.00 95.28           C  
ATOM   3933  HE2 TYR A 243       7.142 -16.682 -39.788  1.00 95.28           H  
ATOM   3934  OH  TYR A 243       6.310 -18.980 -40.825  1.00 95.28           O  
ATOM   3935  HH  TYR A 243       6.993 -18.947 -40.151  1.00 95.28           H  
ATOM   3936  CZ  TYR A 243       5.875 -17.746 -41.177  1.00 95.28           C  
ATOM   3937  N   VAL A 244       6.854 -11.862 -42.233  1.00 96.08           N  
ATOM   3938  H   VAL A 244       6.070 -11.280 -41.977  1.00 96.08           H  
ATOM   3939  CA  VAL A 244       8.135 -11.600 -41.582  1.00 96.08           C  
ATOM   3940  HA  VAL A 244       8.825 -12.413 -41.809  1.00 96.08           H  
ATOM   3941  C   VAL A 244       7.905 -11.588 -40.081  1.00 96.08           C  
ATOM   3942  CB  VAL A 244       8.787 -10.298 -42.075  1.00 96.08           C  
ATOM   3943  HB  VAL A 244       8.198  -9.441 -41.749  1.00 96.08           H  
ATOM   3944  O   VAL A 244       7.165 -10.759 -39.547  1.00 96.08           O  
ATOM   3945  CG1 VAL A 244      10.204 -10.172 -41.505  1.00 96.08           C  
ATOM   3946 HG11 VAL A 244      10.672  -9.254 -41.858  1.00 96.08           H  
ATOM   3947 HG12 VAL A 244      10.810 -11.022 -41.819  1.00 96.08           H  
ATOM   3948 HG13 VAL A 244      10.170 -10.149 -40.415  1.00 96.08           H  
ATOM   3949  CG2 VAL A 244       8.894 -10.270 -43.605  1.00 96.08           C  
ATOM   3950 HG21 VAL A 244       7.900 -10.175 -44.041  1.00 96.08           H  
ATOM   3951 HG22 VAL A 244       9.362 -11.186 -43.964  1.00 96.08           H  
ATOM   3952 HG23 VAL A 244       9.494  -9.417 -43.922  1.00 96.08           H  
ATOM   3953  N   ASP A 245       8.532 -12.535 -39.398  1.00 95.79           N  
ATOM   3954  H   ASP A 245       9.133 -13.179 -39.891  1.00 95.79           H  
ATOM   3955  CA  ASP A 245       8.472 -12.646 -37.954  1.00 95.79           C  
ATOM   3956  HA  ASP A 245       7.556 -12.158 -37.620  1.00 95.79           H  
ATOM   3957  C   ASP A 245       9.645 -11.913 -37.311  1.00 95.79           C  
ATOM   3958  CB  ASP A 245       8.391 -14.111 -37.531  1.00 95.79           C  
ATOM   3959  HB2 ASP A 245       9.385 -14.555 -37.470  1.00 95.79           H  
ATOM   3960  HB3 ASP A 245       7.808 -14.671 -38.262  1.00 95.79           H  
ATOM   3961  O   ASP A 245      10.800 -12.318 -37.443  1.00 95.79           O  
ATOM   3962  CG  ASP A 245       7.696 -14.187 -36.184  1.00 95.79           C  
ATOM   3963  OD1 ASP A 245       8.164 -13.566 -35.206  1.00 95.79           O  
ATOM   3964  OD2 ASP A 245       6.600 -14.781 -36.133  1.00 95.79           O  
ATOM   3965  N   LEU A 246       9.342 -10.810 -36.630  1.00 94.72           N  
ATOM   3966  H   LEU A 246       8.368 -10.565 -36.530  1.00 94.72           H  
ATOM   3967  CA  LEU A 246      10.319  -9.882 -36.058  1.00 94.72           C  
ATOM   3968  HA  LEU A 246      11.304 -10.101 -36.469  1.00 94.72           H  
ATOM   3969  C   LEU A 246      10.435 -10.046 -34.542  1.00 94.72           C  
ATOM   3970  CB  LEU A 246       9.938  -8.447 -36.456  1.00 94.72           C  
ATOM   3971  HB2 LEU A 246       8.932  -8.254 -36.082  1.00 94.72           H  
ATOM   3972  HB3 LEU A 246      10.615  -7.740 -35.977  1.00 94.72           H  
ATOM   3973  O   LEU A 246      11.096  -9.236 -33.889  1.00 94.72           O  
ATOM   3974  CG  LEU A 246       9.986  -8.222 -37.976  1.00 94.72           C  
ATOM   3975  HG  LEU A 246       9.706  -9.138 -38.495  1.00 94.72           H  
ATOM   3976  CD1 LEU A 246       8.972  -7.165 -38.392  1.00 94.72           C  
ATOM   3977 HD11 LEU A 246       8.888  -7.164 -39.479  1.00 94.72           H  
ATOM   3978 HD12 LEU A 246       7.988  -7.443 -38.017  1.00 94.72           H  
ATOM   3979 HD13 LEU A 246       9.261  -6.182 -38.020  1.00 94.72           H  
ATOM   3980  CD2 LEU A 246      11.396  -7.830 -38.422  1.00 94.72           C  
ATOM   3981 HD21 LEU A 246      11.660  -6.852 -38.019  1.00 94.72           H  
ATOM   3982 HD22 LEU A 246      12.110  -8.570 -38.060  1.00 94.72           H  
ATOM   3983 HD23 LEU A 246      11.438  -7.794 -39.510  1.00 94.72           H  
ATOM   3984  N   ARG A 247       9.842 -11.107 -33.975  1.00 94.12           N  
ATOM   3985  H   ARG A 247       9.340 -11.736 -34.586  1.00 94.12           H  
ATOM   3986  CA  ARG A 247       9.874 -11.455 -32.543  1.00 94.12           C  
ATOM   3987  HA  ARG A 247       9.697 -10.546 -31.968  1.00 94.12           H  
ATOM   3988  C   ARG A 247      11.242 -11.976 -32.081  1.00 94.12           C  
ATOM   3989  CB  ARG A 247       8.743 -12.447 -32.223  1.00 94.12           C  
ATOM   3990  HB2 ARG A 247       8.895 -13.364 -32.791  1.00 94.12           H  
ATOM   3991  HB3 ARG A 247       8.788 -12.702 -31.164  1.00 94.12           H  
ATOM   3992  O   ARG A 247      11.332 -12.794 -31.177  1.00 94.12           O  
ATOM   3993  CG  ARG A 247       7.353 -11.862 -32.517  1.00 94.12           C  
ATOM   3994  HG2 ARG A 247       7.271 -11.570 -33.564  1.00 94.12           H  
ATOM   3995  HG3 ARG A 247       7.228 -10.970 -31.903  1.00 94.12           H  
ATOM   3996  CD  ARG A 247       6.227 -12.851 -32.193  1.00 94.12           C  
ATOM   3997  HD2 ARG A 247       5.285 -12.303 -32.176  1.00 94.12           H  
ATOM   3998  HD3 ARG A 247       6.401 -13.266 -31.200  1.00 94.12           H  
ATOM   3999  NE  ARG A 247       6.128 -13.939 -33.186  1.00 94.12           N  
ATOM   4000  HE  ARG A 247       6.719 -13.874 -34.003  1.00 94.12           H  
ATOM   4001  NH1 ARG A 247       4.566 -15.248 -32.097  1.00 94.12           N  
ATOM   4002 HH11 ARG A 247       4.000 -16.085 -32.093  1.00 94.12           H  
ATOM   4003 HH12 ARG A 247       4.620 -14.682 -31.263  1.00 94.12           H  
ATOM   4004  NH2 ARG A 247       5.254 -15.844 -34.099  1.00 94.12           N  
ATOM   4005 HH21 ARG A 247       4.654 -16.656 -34.057  1.00 94.12           H  
ATOM   4006 HH22 ARG A 247       5.768 -15.633 -34.943  1.00 94.12           H  
ATOM   4007  CZ  ARG A 247       5.323 -14.991 -33.125  1.00 94.12           C  
ATOM   4008  N   TYR A 248      12.308 -11.492 -32.704  1.00 91.19           N  
ATOM   4009  H   TYR A 248      12.133 -10.752 -33.369  1.00 91.19           H  
ATOM   4010  CA  TYR A 248      13.698 -11.762 -32.370  1.00 91.19           C  
ATOM   4011  HA  TYR A 248      13.750 -12.503 -31.572  1.00 91.19           H  
ATOM   4012  C   TYR A 248      14.370 -10.477 -31.880  1.00 91.19           C  
ATOM   4013  CB  TYR A 248      14.419 -12.329 -33.597  1.00 91.19           C  
ATOM   4014  HB2 TYR A 248      14.366 -11.592 -34.398  1.00 91.19           H  
ATOM   4015  HB3 TYR A 248      15.472 -12.474 -33.354  1.00 91.19           H  
ATOM   4016  O   TYR A 248      13.980  -9.365 -32.252  1.00 91.19           O  
ATOM   4017  CG  TYR A 248      13.856 -13.639 -34.101  1.00 91.19           C  
ATOM   4018  CD1 TYR A 248      14.350 -14.851 -33.581  1.00 91.19           C  
ATOM   4019  HD1 TYR A 248      15.115 -14.847 -32.819  1.00 91.19           H  
ATOM   4020  CD2 TYR A 248      12.843 -13.649 -35.080  1.00 91.19           C  
ATOM   4021  HD2 TYR A 248      12.454 -12.721 -35.471  1.00 91.19           H  
ATOM   4022  CE1 TYR A 248      13.839 -16.075 -34.042  1.00 91.19           C  
ATOM   4023  HE1 TYR A 248      14.211 -17.007 -33.642  1.00 91.19           H  
ATOM   4024  CE2 TYR A 248      12.321 -14.872 -35.535  1.00 91.19           C  
ATOM   4025  HE2 TYR A 248      11.528 -14.883 -36.268  1.00 91.19           H  
ATOM   4026  OH  TYR A 248      12.310 -17.263 -35.425  1.00 91.19           O  
ATOM   4027  HH  TYR A 248      12.643 -17.998 -34.906  1.00 91.19           H  
ATOM   4028  CZ  TYR A 248      12.826 -16.083 -35.017  1.00 91.19           C  
ATOM   4029  N   ASP A 249      15.423 -10.623 -31.083  1.00 83.92           N  
ATOM   4030  H   ASP A 249      15.629 -11.542 -30.716  1.00 83.92           H  
ATOM   4031  CA  ASP A 249      16.178  -9.492 -30.530  1.00 83.92           C  
ATOM   4032  HA  ASP A 249      15.471  -8.766 -30.128  1.00 83.92           H  
ATOM   4033  C   ASP A 249      17.035  -8.784 -31.605  1.00 83.92           C  
ATOM   4034  CB  ASP A 249      17.029 -10.035 -29.366  1.00 83.92           C  
ATOM   4035  HB2 ASP A 249      16.456 -10.798 -28.839  1.00 83.92           H  
ATOM   4036  HB3 ASP A 249      17.921 -10.515 -29.769  1.00 83.92           H  
ATOM   4037  O   ASP A 249      17.149  -7.559 -31.641  1.00 83.92           O  
ATOM   4038  CG  ASP A 249      17.438  -8.989 -28.323  1.00 83.92           C  
ATOM   4039  OD1 ASP A 249      16.961  -7.838 -28.411  1.00 83.92           O  
ATOM   4040  OD2 ASP A 249      18.197  -9.381 -27.399  1.00 83.92           O  
ATOM   4041  N   SER A 250      17.577  -9.543 -32.564  1.00 86.00           N  
ATOM   4042  H   SER A 250      17.529 -10.544 -32.439  1.00 86.00           H  
ATOM   4043  CA  SER A 250      18.522  -9.045 -33.580  1.00 86.00           C  
ATOM   4044  HA  SER A 250      18.508  -7.955 -33.594  1.00 86.00           H  
ATOM   4045  C   SER A 250      18.242  -9.492 -35.017  1.00 86.00           C  
ATOM   4046  CB  SER A 250      19.933  -9.481 -33.199  1.00 86.00           C  
ATOM   4047  HB2 SER A 250      20.614  -9.194 -34.001  1.00 86.00           H  
ATOM   4048  HB3 SER A 250      20.226  -8.988 -32.273  1.00 86.00           H  
ATOM   4049  O   SER A 250      18.996  -9.149 -35.924  1.00 86.00           O  
ATOM   4050  OG  SER A 250      19.987 -10.885 -33.028  1.00 86.00           O  
ATOM   4051  HG  SER A 250      20.899 -11.152 -32.894  1.00 86.00           H  
ATOM   4052  N   GLY A 251      17.173 -10.248 -35.259  1.00 88.69           N  
ATOM   4053  H   GLY A 251      16.549 -10.468 -34.496  1.00 88.69           H  
ATOM   4054  CA  GLY A 251      16.916 -10.850 -36.567  1.00 88.69           C  
ATOM   4055  HA2 GLY A 251      17.268 -11.881 -36.551  1.00 88.69           H  
ATOM   4056  HA3 GLY A 251      17.466 -10.329 -37.351  1.00 88.69           H  
ATOM   4057  C   GLY A 251      15.452 -10.853 -36.975  1.00 88.69           C  
ATOM   4058  O   GLY A 251      14.617 -10.164 -36.378  1.00 88.69           O  
ATOM   4059  N   ALA A 252      15.168 -11.637 -38.006  1.00 93.87           N  
ATOM   4060  H   ALA A 252      15.933 -12.103 -38.473  1.00 93.87           H  
ATOM   4061  CA  ALA A 252      13.834 -11.941 -38.486  1.00 93.87           C  
ATOM   4062  HA  ALA A 252      13.147 -11.910 -37.641  1.00 93.87           H  
ATOM   4063  C   ALA A 252      13.798 -13.343 -39.105  1.00 93.87           C  
ATOM   4064  CB  ALA A 252      13.415 -10.885 -39.513  1.00 93.87           C  
ATOM   4065  HB1 ALA A 252      12.360 -11.014 -39.751  1.00 93.87           H  
ATOM   4066  HB2 ALA A 252      13.576  -9.885 -39.111  1.00 93.87           H  
ATOM   4067  HB3 ALA A 252      14.005 -10.999 -40.422  1.00 93.87           H  
ATOM   4068  O   ALA A 252      14.752 -13.762 -39.762  1.00 93.87           O  
ATOM   4069  N   ALA A 253      12.684 -14.050 -38.937  1.00 94.82           N  
ATOM   4070  H   ALA A 253      11.923 -13.622 -38.430  1.00 94.82           H  
ATOM   4071  CA  ALA A 253      12.400 -15.264 -39.694  1.00 94.82           C  
ATOM   4072  HA  ALA A 253      13.313 -15.627 -40.167  1.00 94.82           H  
ATOM   4073  C   ALA A 253      11.397 -14.947 -40.801  1.00 94.82           C  
ATOM   4074  CB  ALA A 253      11.912 -16.366 -38.756  1.00 94.82           C  
ATOM   4075  HB1 ALA A 253      12.663 -16.546 -37.987  1.00 94.82           H  
ATOM   4076  HB2 ALA A 253      10.970 -16.073 -38.294  1.00 94.82           H  
ATOM   4077  HB3 ALA A 253      11.757 -17.287 -39.318  1.00 94.82           H  
ATOM   4078  O   ALA A 253      10.395 -14.272 -40.563  1.00 94.82           O  
ATOM   4079  N   VAL A 254      11.662 -15.425 -42.011  1.00 95.28           N  
ATOM   4080  H   VAL A 254      12.518 -15.942 -42.153  1.00 95.28           H  
ATOM   4081  CA  VAL A 254      10.815 -15.165 -43.177  1.00 95.28           C  
ATOM   4082  HA  VAL A 254      10.051 -14.435 -42.912  1.00 95.28           H  
ATOM   4083  C   VAL A 254      10.102 -16.440 -43.583  1.00 95.28           C  
ATOM   4084  CB  VAL A 254      11.619 -14.551 -44.330  1.00 95.28           C  
ATOM   4085  HB  VAL A 254      12.404 -15.238 -44.649  1.00 95.28           H  
ATOM   4086  O   VAL A 254      10.737 -17.465 -43.844  1.00 95.28           O  
ATOM   4087  CG1 VAL A 254      10.714 -14.227 -45.524  1.00 95.28           C  
ATOM   4088 HG11 VAL A 254      11.283 -13.704 -46.292  1.00 95.28           H  
ATOM   4089 HG12 VAL A 254      10.326 -15.146 -45.962  1.00 95.28           H  
ATOM   4090 HG13 VAL A 254       9.882 -13.602 -45.197  1.00 95.28           H  
ATOM   4091  CG2 VAL A 254      12.257 -13.241 -43.857  1.00 95.28           C  
ATOM   4092 HG21 VAL A 254      12.773 -12.778 -44.698  1.00 95.28           H  
ATOM   4093 HG22 VAL A 254      12.987 -13.429 -43.069  1.00 95.28           H  
ATOM   4094 HG23 VAL A 254      11.490 -12.559 -43.490  1.00 95.28           H  
ATOM   4095  N   GLY A 255       8.774 -16.354 -43.630  1.00 93.62           N  
ATOM   4096  H   GLY A 255       8.348 -15.468 -43.400  1.00 93.62           H  
ATOM   4097  CA  GLY A 255       7.912 -17.371 -44.209  1.00 93.62           C  
ATOM   4098  HA2 GLY A 255       6.946 -17.359 -43.705  1.00 93.62           H  
ATOM   4099  HA3 GLY A 255       8.355 -18.358 -44.084  1.00 93.62           H  
ATOM   4100  C   GLY A 255       7.680 -17.080 -45.685  1.00 93.62           C  
ATOM   4101  O   GLY A 255       7.207 -16.001 -46.054  1.00 93.62           O  
ATOM   4102  N   TRP A 256       7.997 -18.051 -46.532  1.00 92.55           N  
ATOM   4103  H   TRP A 256       8.381 -18.909 -46.163  1.00 92.55           H  
ATOM   4104  CA  TRP A 256       7.866 -17.929 -47.979  1.00 92.55           C  
ATOM   4105  HA  TRP A 256       7.849 -16.874 -48.253  1.00 92.55           H  
ATOM   4106  C   TRP A 256       6.574 -18.573 -48.472  1.00 92.55           C  
ATOM   4107  CB  TRP A 256       9.088 -18.553 -48.648  1.00 92.55           C  
ATOM   4108  HB2 TRP A 256       9.090 -19.627 -48.464  1.00 92.55           H  
ATOM   4109  HB3 TRP A 256       8.996 -18.389 -49.722  1.00 92.55           H  
ATOM   4110  O   TRP A 256       6.230 -19.677 -48.055  1.00 92.55           O  
ATOM   4111  CG  TRP A 256      10.397 -17.982 -48.207  1.00 92.55           C  
ATOM   4112  CD1 TRP A 256      11.255 -18.539 -47.322  1.00 92.55           C  
ATOM   4113  HD1 TRP A 256      11.114 -19.481 -46.814  1.00 92.55           H  
ATOM   4114  CD2 TRP A 256      10.993 -16.708 -48.593  1.00 92.55           C  
ATOM   4115  CE2 TRP A 256      12.240 -16.566 -47.914  1.00 92.55           C  
ATOM   4116  CE3 TRP A 256      10.593 -15.658 -49.445  1.00 92.55           C  
ATOM   4117  HE3 TRP A 256       9.654 -15.732 -49.974  1.00 92.55           H  
ATOM   4118  NE1 TRP A 256      12.357 -17.723 -47.175  1.00 92.55           N  
ATOM   4119  HE1 TRP A 256      13.169 -17.999 -46.642  1.00 92.55           H  
ATOM   4120  CH2 TRP A 256      12.630 -14.406 -48.932  1.00 92.55           C  
ATOM   4121  HH2 TRP A 256      13.244 -13.528 -49.071  1.00 92.55           H  
ATOM   4122  CZ2 TRP A 256      13.057 -15.439 -48.079  1.00 92.55           C  
ATOM   4123  HZ2 TRP A 256      14.004 -15.372 -47.566  1.00 92.55           H  
ATOM   4124  CZ3 TRP A 256      11.401 -14.519 -49.605  1.00 92.55           C  
ATOM   4125  HZ3 TRP A 256      11.072 -13.718 -50.250  1.00 92.55           H  
ATOM   4126  N   ALA A 257       5.893 -17.914 -49.405  1.00 88.83           N  
ATOM   4127  H   ALA A 257       6.252 -17.026 -49.726  1.00 88.83           H  
ATOM   4128  CA  ALA A 257       4.799 -18.501 -50.168  1.00 88.83           C  
ATOM   4129  HA  ALA A 257       4.586 -19.493 -49.769  1.00 88.83           H  
ATOM   4130  C   ALA A 257       5.205 -18.653 -51.642  1.00 88.83           C  
ATOM   4131  CB  ALA A 257       3.527 -17.663 -49.998  1.00 88.83           C  
ATOM   4132  HB1 ALA A 257       3.739 -16.612 -50.199  1.00 88.83           H  
ATOM   4133  HB2 ALA A 257       3.151 -17.772 -48.981  1.00 88.83           H  
ATOM   4134  HB3 ALA A 257       2.758 -18.011 -50.688  1.00 88.83           H  
ATOM   4135  O   ALA A 257       6.019 -17.866 -52.145  1.00 88.83           O  
ATOM   4136  N   PRO A 258       4.620 -19.625 -52.363  1.00 83.20           N  
ATOM   4137  CA  PRO A 258       4.689 -19.642 -53.815  1.00 83.20           C  
ATOM   4138  HA  PRO A 258       5.718 -19.821 -54.126  1.00 83.20           H  
ATOM   4139  C   PRO A 258       4.196 -18.304 -54.374  1.00 83.20           C  
ATOM   4140  CB  PRO A 258       3.798 -20.804 -54.271  1.00 83.20           C  
ATOM   4141  HB2 PRO A 258       4.246 -21.352 -55.100  1.00 83.20           H  
ATOM   4142  HB3 PRO A 258       2.814 -20.433 -54.557  1.00 83.20           H  
ATOM   4143  O   PRO A 258       3.286 -17.679 -53.808  1.00 83.20           O  
ATOM   4144  CG  PRO A 258       3.659 -21.679 -53.025  1.00 83.20           C  
ATOM   4145  HG2 PRO A 258       4.504 -22.365 -52.966  1.00 83.20           H  
ATOM   4146  HG3 PRO A 258       2.718 -22.228 -53.018  1.00 83.20           H  
ATOM   4147  CD  PRO A 258       3.739 -20.675 -51.881  1.00 83.20           C  
ATOM   4148  HD2 PRO A 258       4.135 -21.165 -50.992  1.00 83.20           H  
ATOM   4149  HD3 PRO A 258       2.750 -20.261 -51.684  1.00 83.20           H  
ATOM   4150  N   LEU A 259       4.786 -17.868 -55.487  1.00 78.60           N  
ATOM   4151  H   LEU A 259       5.508 -18.428 -55.918  1.00 78.60           H  
ATOM   4152  CA  LEU A 259       4.175 -16.814 -56.289  1.00 78.60           C  
ATOM   4153  HA  LEU A 259       4.140 -15.905 -55.689  1.00 78.60           H  
ATOM   4154  C   LEU A 259       2.736 -17.256 -56.617  1.00 78.60           C  
ATOM   4155  CB  LEU A 259       5.016 -16.566 -57.555  1.00 78.60           C  
ATOM   4156  HB2 LEU A 259       4.441 -15.962 -58.258  1.00 78.60           H  
ATOM   4157  HB3 LEU A 259       5.208 -17.526 -58.035  1.00 78.60           H  
ATOM   4158  O   LEU A 259       2.533 -18.440 -56.912  1.00 78.60           O  
ATOM   4159  CG  LEU A 259       6.355 -15.859 -57.266  1.00 78.60           C  
ATOM   4160  HG  LEU A 259       6.829 -16.315 -56.398  1.00 78.60           H  
ATOM   4161  CD1 LEU A 259       7.304 -15.994 -58.454  1.00 78.60           C  
ATOM   4162 HD11 LEU A 259       8.246 -15.491 -58.235  1.00 78.60           H  
ATOM   4163 HD12 LEU A 259       7.510 -17.048 -58.640  1.00 78.60           H  
ATOM   4164 HD13 LEU A 259       6.857 -15.556 -59.346  1.00 78.60           H  
ATOM   4165  CD2 LEU A 259       6.153 -14.367 -56.988  1.00 78.60           C  
ATOM   4166 HD21 LEU A 259       7.114 -13.911 -56.752  1.00 78.60           H  
ATOM   4167 HD22 LEU A 259       5.734 -13.880 -57.869  1.00 78.60           H  
ATOM   4168 HD23 LEU A 259       5.478 -14.224 -56.144  1.00 78.60           H  
ATOM   4169  N   PRO A 260       1.728 -16.372 -56.483  1.00 68.65           N  
ATOM   4170  CA  PRO A 260       0.377 -16.716 -56.897  1.00 68.65           C  
ATOM   4171  HA  PRO A 260      -0.009 -17.496 -56.240  1.00 68.65           H  
ATOM   4172  C   PRO A 260       0.435 -17.219 -58.345  1.00 68.65           C  
ATOM   4173  CB  PRO A 260      -0.461 -15.443 -56.737  1.00 68.65           C  
ATOM   4174  HB2 PRO A 260      -1.212 -15.342 -57.521  1.00 68.65           H  
ATOM   4175  HB3 PRO A 260      -0.936 -15.444 -55.756  1.00 68.65           H  
ATOM   4176  O   PRO A 260       1.258 -16.706 -59.112  1.00 68.65           O  
ATOM   4177  CG  PRO A 260       0.574 -14.322 -56.796  1.00 68.65           C  
ATOM   4178  HG2 PRO A 260       0.253 -13.440 -56.242  1.00 68.65           H  
ATOM   4179  HG3 PRO A 260       0.770 -14.067 -57.838  1.00 68.65           H  
ATOM   4180  CD  PRO A 260       1.823 -14.954 -56.189  1.00 68.65           C  
ATOM   4181  HD2 PRO A 260       2.715 -14.505 -56.625  1.00 68.65           H  
ATOM   4182  HD3 PRO A 260       1.806 -14.819 -55.108  1.00 68.65           H  
ATOM   4183  N   PRO A 261      -0.384 -18.222 -58.719  1.00 60.41           N  
ATOM   4184  CA  PRO A 261      -0.528 -18.565 -60.124  1.00 60.41           C  
ATOM   4185  HA  PRO A 261       0.389 -19.020 -60.498  1.00 60.41           H  
ATOM   4186  C   PRO A 261      -0.815 -17.256 -60.852  1.00 60.41           C  
ATOM   4187  CB  PRO A 261      -1.707 -19.544 -60.228  1.00 60.41           C  
ATOM   4188  HB2 PRO A 261      -2.555 -19.072 -60.723  1.00 60.41           H  
ATOM   4189  HB3 PRO A 261      -1.415 -20.440 -60.777  1.00 60.41           H  
ATOM   4190  O   PRO A 261      -1.688 -16.514 -60.395  1.00 60.41           O  
ATOM   4191  CG  PRO A 261      -2.083 -19.894 -58.786  1.00 60.41           C  
ATOM   4192  HG2 PRO A 261      -1.660 -20.865 -58.528  1.00 60.41           H  
ATOM   4193  HG3 PRO A 261      -3.164 -19.907 -58.653  1.00 60.41           H  
ATOM   4194  CD  PRO A 261      -1.437 -18.817 -57.918  1.00 60.41           C  
ATOM   4195  HD2 PRO A 261      -2.176 -18.055 -57.672  1.00 60.41           H  
ATOM   4196  HD3 PRO A 261      -1.037 -19.267 -57.010  1.00 60.41           H  
ATOM   4197  N   GLU A 262      -0.056 -16.934 -61.904  1.00 53.41           N  
ATOM   4198  H   GLU A 262       0.695 -17.543 -62.194  1.00 53.41           H  
ATOM   4199  CA  GLU A 262      -0.466 -15.865 -62.813  1.00 53.41           C  
ATOM   4200  HA  GLU A 262      -0.395 -14.896 -62.320  1.00 53.41           H  
ATOM   4201  C   GLU A 262      -1.926 -16.163 -63.134  1.00 53.41           C  
ATOM   4202  CB  GLU A 262       0.383 -15.862 -64.099  1.00 53.41           C  
ATOM   4203  HB2 GLU A 262      -0.135 -15.269 -64.853  1.00 53.41           H  
ATOM   4204  HB3 GLU A 262       0.476 -16.884 -64.466  1.00 53.41           H  
ATOM   4205  O   GLU A 262      -2.219 -17.239 -63.664  1.00 53.41           O  
ATOM   4206  CG  GLU A 262       1.779 -15.253 -63.891  1.00 53.41           C  
ATOM   4207  HG2 GLU A 262       2.292 -15.815 -63.111  1.00 53.41           H  
ATOM   4208  HG3 GLU A 262       1.658 -14.228 -63.539  1.00 53.41           H  
ATOM   4209  CD  GLU A 262       2.650 -15.260 -65.162  1.00 53.41           C  
ATOM   4210  OE1 GLU A 262       3.635 -14.486 -65.181  1.00 53.41           O  
ATOM   4211  OE2 GLU A 262       2.360 -16.052 -66.087  1.00 53.41           O  
ATOM   4212  N   GLU A 263      -2.852 -15.301 -62.693  1.00 40.35           N  
ATOM   4213  H   GLU A 263      -2.572 -14.496 -62.152  1.00 40.35           H  
ATOM   4214  CA  GLU A 263      -4.247 -15.430 -63.083  1.00 40.35           C  
ATOM   4215  HA  GLU A 263      -4.662 -16.359 -62.692  1.00 40.35           H  
ATOM   4216  C   GLU A 263      -4.207 -15.491 -64.598  1.00 40.35           C  
ATOM   4217  CB  GLU A 263      -5.108 -14.247 -62.613  1.00 40.35           C  
ATOM   4218  HB2 GLU A 263      -5.975 -14.173 -63.271  1.00 40.35           H  
ATOM   4219  HB3 GLU A 263      -4.534 -13.324 -62.695  1.00 40.35           H  
ATOM   4220  O   GLU A 263      -3.843 -14.515 -65.260  1.00 40.35           O  
ATOM   4221  CG  GLU A 263      -5.626 -14.420 -61.178  1.00 40.35           C  
ATOM   4222  HG2 GLU A 263      -4.772 -14.496 -60.506  1.00 40.35           H  
ATOM   4223  HG3 GLU A 263      -6.184 -15.355 -61.122  1.00 40.35           H  
ATOM   4224  CD  GLU A 263      -6.531 -13.260 -60.718  1.00 40.35           C  
ATOM   4225  OE1 GLU A 263      -7.107 -13.393 -59.615  1.00 40.35           O  
ATOM   4226  OE2 GLU A 263      -6.622 -12.236 -61.439  1.00 40.35           O  
ATOM   4227  N   SER A 264      -4.474 -16.684 -65.138  1.00 40.33           N  
ATOM   4228  H   SER A 264      -4.575 -17.477 -64.521  1.00 40.33           H  
ATOM   4229  CA  SER A 264      -4.529 -16.890 -66.569  1.00 40.33           C  
ATOM   4230  HA  SER A 264      -3.523 -16.818 -66.984  1.00 40.33           H  
ATOM   4231  C   SER A 264      -5.399 -15.768 -67.097  1.00 40.33           C  
ATOM   4232  CB  SER A 264      -5.131 -18.258 -66.899  1.00 40.33           C  
ATOM   4233  HB2 SER A 264      -5.253 -18.350 -67.978  1.00 40.33           H  
ATOM   4234  HB3 SER A 264      -4.460 -19.043 -66.551  1.00 40.33           H  
ATOM   4235  O   SER A 264      -6.527 -15.592 -66.625  1.00 40.33           O  
ATOM   4236  OG  SER A 264      -6.387 -18.402 -66.266  1.00 40.33           O  
ATOM   4237  HG  SER A 264      -6.693 -17.527 -66.019  1.00 40.33           H  
ATOM   4238  N   THR A 265      -4.864 -15.001 -68.037  1.00 43.74           N  
ATOM   4239  H   THR A 265      -3.896 -15.165 -68.274  1.00 43.74           H  
ATOM   4240  CA  THR A 265      -5.435 -13.763 -68.580  1.00 43.74           C  
ATOM   4241  HA  THR A 265      -5.446 -13.018 -67.784  1.00 43.74           H  
ATOM   4242  C   THR A 265      -6.885 -13.936 -69.076  1.00 43.74           C  
ATOM   4243  CB  THR A 265      -4.505 -13.270 -69.708  1.00 43.74           C  
ATOM   4244  HB  THR A 265      -4.791 -13.763 -70.637  1.00 43.74           H  
ATOM   4245  O   THR A 265      -7.565 -12.968 -69.385  1.00 43.74           O  
ATOM   4246  CG2 THR A 265      -4.531 -11.761 -69.918  1.00 43.74           C  
ATOM   4247 HG21 THR A 265      -3.837 -11.488 -70.713  1.00 43.74           H  
ATOM   4248 HG22 THR A 265      -4.248 -11.248 -68.999  1.00 43.74           H  
ATOM   4249 HG23 THR A 265      -5.534 -11.442 -70.203  1.00 43.74           H  
ATOM   4250  OG1 THR A 265      -3.155 -13.607 -69.438  1.00 43.74           O  
ATOM   4251  HG1 THR A 265      -2.853 -13.061 -68.709  1.00 43.74           H  
ATOM   4252  N   GLN A 266      -7.408 -15.165 -69.102  1.00 44.10           N  
ATOM   4253  H   GLN A 266      -6.816 -15.905 -68.752  1.00 44.10           H  
ATOM   4254  CA  GLN A 266      -8.809 -15.507 -69.311  1.00 44.10           C  
ATOM   4255  HA  GLN A 266      -9.130 -15.054 -70.250  1.00 44.10           H  
ATOM   4256  C   GLN A 266      -9.781 -14.974 -68.241  1.00 44.10           C  
ATOM   4257  CB  GLN A 266      -8.920 -17.033 -69.453  1.00 44.10           C  
ATOM   4258  HB2 GLN A 266      -9.970 -17.321 -69.392  1.00 44.10           H  
ATOM   4259  HB3 GLN A 266      -8.378 -17.523 -68.644  1.00 44.10           H  
ATOM   4260  O   GLN A 266     -10.857 -14.541 -68.639  1.00 44.10           O  
ATOM   4261  CG  GLN A 266      -8.374 -17.484 -70.817  1.00 44.10           C  
ATOM   4262  HG2 GLN A 266      -8.939 -16.982 -71.603  1.00 44.10           H  
ATOM   4263  HG3 GLN A 266      -7.328 -17.193 -70.913  1.00 44.10           H  
ATOM   4264  CD  GLN A 266      -8.462 -18.989 -71.045  1.00 44.10           C  
ATOM   4265  NE2 GLN A 266      -8.464 -19.434 -72.282  1.00 44.10           N  
ATOM   4266 HE21 GLN A 266      -8.429 -18.798 -73.066  1.00 44.10           H  
ATOM   4267 HE22 GLN A 266      -8.523 -20.438 -72.376  1.00 44.10           H  
ATOM   4268  OE1 GLN A 266      -8.506 -19.798 -70.138  1.00 44.10           O  
ATOM   4269  N   GLN A 267      -9.452 -14.925 -66.940  1.00 38.60           N  
ATOM   4270  H   GLN A 267      -8.541 -15.244 -66.642  1.00 38.60           H  
ATOM   4271  CA  GLN A 267     -10.403 -14.394 -65.938  1.00 38.60           C  
ATOM   4272  HA  GLN A 267     -11.409 -14.680 -66.243  1.00 38.60           H  
ATOM   4273  C   GLN A 267     -10.435 -12.861 -65.889  1.00 38.60           C  
ATOM   4274  CB  GLN A 267     -10.177 -15.006 -64.546  1.00 38.60           C  
ATOM   4275  HB2 GLN A 267      -9.113 -15.173 -64.375  1.00 38.60           H  
ATOM   4276  HB3 GLN A 267     -10.542 -14.312 -63.788  1.00 38.60           H  
ATOM   4277  O   GLN A 267     -11.518 -12.289 -65.795  1.00 38.60           O  
ATOM   4278  CG  GLN A 267     -10.960 -16.321 -64.399  1.00 38.60           C  
ATOM   4279  HG2 GLN A 267     -10.596 -17.042 -65.132  1.00 38.60           H  
ATOM   4280  HG3 GLN A 267     -12.014 -16.132 -64.602  1.00 38.60           H  
ATOM   4281  CD  GLN A 267     -10.851 -16.947 -63.012  1.00 38.60           C  
ATOM   4282  NE2 GLN A 267     -11.637 -17.960 -62.720  1.00 38.60           N  
ATOM   4283 HE21 GLN A 267     -11.540 -18.318 -61.781  1.00 38.60           H  
ATOM   4284 HE22 GLN A 267     -12.333 -18.273 -63.381  1.00 38.60           H  
ATOM   4285  OE1 GLN A 267     -10.062 -16.569 -62.167  1.00 38.60           O  
ATOM   4286  N   GLN A 268      -9.296 -12.178 -66.061  1.00 38.17           N  
ATOM   4287  H   GLN A 268      -8.419 -12.679 -66.087  1.00 38.17           H  
ATOM   4288  CA  GLN A 268      -9.289 -10.717 -66.229  1.00 38.17           C  
ATOM   4289  HA  GLN A 268      -9.891 -10.279 -65.432  1.00 38.17           H  
ATOM   4290  C   GLN A 268      -9.960 -10.282 -67.538  1.00 38.17           C  
ATOM   4291  CB  GLN A 268      -7.864 -10.154 -66.120  1.00 38.17           C  
ATOM   4292  HB2 GLN A 268      -7.787  -9.251 -66.726  1.00 38.17           H  
ATOM   4293  HB3 GLN A 268      -7.142 -10.881 -66.494  1.00 38.17           H  
ATOM   4294  O   GLN A 268     -10.705  -9.305 -67.528  1.00 38.17           O  
ATOM   4295  CG  GLN A 268      -7.544  -9.776 -64.667  1.00 38.17           C  
ATOM   4296  HG2 GLN A 268      -8.268  -9.038 -64.322  1.00 38.17           H  
ATOM   4297  HG3 GLN A 268      -7.630 -10.660 -64.034  1.00 38.17           H  
ATOM   4298  CD  GLN A 268      -6.146  -9.195 -64.486  1.00 38.17           C  
ATOM   4299  NE2 GLN A 268      -5.838  -8.678 -63.318  1.00 38.17           N  
ATOM   4300 HE21 GLN A 268      -6.426  -8.904 -62.529  1.00 38.17           H  
ATOM   4301 HE22 GLN A 268      -4.866  -8.428 -63.208  1.00 38.17           H  
ATOM   4302  OE1 GLN A 268      -5.306  -9.188 -65.370  1.00 38.17           O  
ATOM   4303  N   ASN A 269      -9.798 -11.039 -68.630  1.00 47.05           N  
ATOM   4304  H   ASN A 269      -9.118 -11.786 -68.622  1.00 47.05           H  
ATOM   4305  CA  ASN A 269     -10.526 -10.761 -69.868  1.00 47.05           C  
ATOM   4306  HA  ASN A 269     -10.478  -9.689 -70.060  1.00 47.05           H  
ATOM   4307  C   ASN A 269     -12.022 -11.097 -69.764  1.00 47.05           C  
ATOM   4308  CB  ASN A 269      -9.856 -11.478 -71.052  1.00 47.05           C  
ATOM   4309  HB2 ASN A 269      -9.717 -12.532 -70.812  1.00 47.05           H  
ATOM   4310  HB3 ASN A 269     -10.516 -11.410 -71.917  1.00 47.05           H  
ATOM   4311  O   ASN A 269     -12.817 -10.401 -70.382  1.00 47.05           O  
ATOM   4312  CG  ASN A 269      -8.527 -10.859 -71.459  1.00 47.05           C  
ATOM   4313  ND2 ASN A 269      -7.766 -11.531 -72.291  1.00 47.05           N  
ATOM   4314 HD21 ASN A 269      -6.893 -11.081 -72.526  1.00 47.05           H  
ATOM   4315 HD22 ASN A 269      -8.038 -12.453 -72.599  1.00 47.05           H  
ATOM   4316  OD1 ASN A 269      -8.151  -9.765 -71.082  1.00 47.05           O  
ATOM   4317  N   GLN A 270     -12.442 -12.097 -68.977  1.00 40.09           N  
ATOM   4318  H   GLN A 270     -11.763 -12.697 -68.530  1.00 40.09           H  
ATOM   4319  CA  GLN A 270     -13.870 -12.347 -68.726  1.00 40.09           C  
ATOM   4320  HA  GLN A 270     -14.407 -12.272 -69.671  1.00 40.09           H  
ATOM   4321  C   GLN A 270     -14.496 -11.287 -67.815  1.00 40.09           C  
ATOM   4322  CB  GLN A 270     -14.100 -13.759 -68.165  1.00 40.09           C  
ATOM   4323  HB2 GLN A 270     -13.289 -14.030 -67.489  1.00 40.09           H  
ATOM   4324  HB3 GLN A 270     -15.033 -13.773 -67.601  1.00 40.09           H  
ATOM   4325  O   GLN A 270     -15.564 -10.784 -68.137  1.00 40.09           O  
ATOM   4326  CG  GLN A 270     -14.225 -14.781 -69.303  1.00 40.09           C  
ATOM   4327  HG2 GLN A 270     -15.075 -14.506 -69.927  1.00 40.09           H  
ATOM   4328  HG3 GLN A 270     -13.326 -14.753 -69.919  1.00 40.09           H  
ATOM   4329  CD  GLN A 270     -14.422 -16.213 -68.813  1.00 40.09           C  
ATOM   4330  NE2 GLN A 270     -14.989 -17.074 -69.630  1.00 40.09           N  
ATOM   4331 HE21 GLN A 270     -15.378 -16.758 -70.507  1.00 40.09           H  
ATOM   4332 HE22 GLN A 270     -15.151 -17.992 -69.240  1.00 40.09           H  
ATOM   4333  OE1 GLN A 270     -14.055 -16.609 -67.720  1.00 40.09           O  
ATOM   4334  N   ALA A 271     -13.822 -10.870 -66.740  1.00 40.53           N  
ATOM   4335  H   ALA A 271     -12.961 -11.333 -66.486  1.00 40.53           H  
ATOM   4336  CA  ALA A 271     -14.331  -9.815 -65.864  1.00 40.53           C  
ATOM   4337  HA  ALA A 271     -15.354 -10.063 -65.582  1.00 40.53           H  
ATOM   4338  C   ALA A 271     -14.375  -8.444 -66.565  1.00 40.53           C  
ATOM   4339  CB  ALA A 271     -13.476  -9.782 -64.593  1.00 40.53           C  
ATOM   4340  HB1 ALA A 271     -13.867  -9.026 -63.912  1.00 40.53           H  
ATOM   4341  HB2 ALA A 271     -12.443  -9.541 -64.844  1.00 40.53           H  
ATOM   4342  HB3 ALA A 271     -13.510 -10.754 -64.102  1.00 40.53           H  
ATOM   4343  O   ALA A 271     -15.303  -7.671 -66.340  1.00 40.53           O  
ATOM   4344  N   GLN A 272     -13.415  -8.145 -67.451  1.00 41.40           N  
ATOM   4345  H   GLN A 272     -12.632  -8.774 -67.560  1.00 41.40           H  
ATOM   4346  CA  GLN A 272     -13.473  -6.947 -68.298  1.00 41.40           C  
ATOM   4347  HA  GLN A 272     -13.824  -6.114 -67.689  1.00 41.40           H  
ATOM   4348  C   GLN A 272     -14.487  -7.069 -69.444  1.00 41.40           C  
ATOM   4349  CB  GLN A 272     -12.080  -6.583 -68.832  1.00 41.40           C  
ATOM   4350  HB2 GLN A 272     -12.194  -5.874 -69.652  1.00 41.40           H  
ATOM   4351  HB3 GLN A 272     -11.581  -7.472 -69.217  1.00 41.40           H  
ATOM   4352  O   GLN A 272     -15.054  -6.051 -69.828  1.00 41.40           O  
ATOM   4353  CG  GLN A 272     -11.231  -5.911 -67.743  1.00 41.40           C  
ATOM   4354  HG2 GLN A 272     -11.089  -6.604 -66.913  1.00 41.40           H  
ATOM   4355  HG3 GLN A 272     -11.763  -5.037 -67.369  1.00 41.40           H  
ATOM   4356  CD  GLN A 272      -9.857  -5.463 -68.233  1.00 41.40           C  
ATOM   4357  NE2 GLN A 272      -9.150  -4.671 -67.456  1.00 41.40           N  
ATOM   4358 HE21 GLN A 272      -8.229  -4.443 -67.803  1.00 41.40           H  
ATOM   4359 HE22 GLN A 272      -9.497  -4.411 -66.544  1.00 41.40           H  
ATOM   4360  OE1 GLN A 272      -9.380  -5.789 -69.305  1.00 41.40           O  
ATOM   4361  N   ALA A 273     -14.766  -8.274 -69.950  1.00 46.52           N  
ATOM   4362  H   ALA A 273     -14.230  -9.076 -69.650  1.00 46.52           H  
ATOM   4363  CA  ALA A 273     -15.836  -8.502 -70.924  1.00 46.52           C  
ATOM   4364  HA  ALA A 273     -15.819  -7.692 -71.653  1.00 46.52           H  
ATOM   4365  C   ALA A 273     -17.245  -8.494 -70.304  1.00 46.52           C  
ATOM   4366  CB  ALA A 273     -15.568  -9.813 -71.672  1.00 46.52           C  
ATOM   4367  HB1 ALA A 273     -16.351  -9.969 -72.414  1.00 46.52           H  
ATOM   4368  HB2 ALA A 273     -14.606  -9.759 -72.181  1.00 46.52           H  
ATOM   4369  HB3 ALA A 273     -15.572 -10.647 -70.971  1.00 46.52           H  
ATOM   4370  O   ALA A 273     -18.207  -8.287 -71.030  1.00 46.52           O  
ATOM   4371  N   GLU A 274     -17.385  -8.712 -68.992  1.00 43.27           N  
ATOM   4372  H   GLU A 274     -16.594  -9.075 -68.479  1.00 43.27           H  
ATOM   4373  CA  GLU A 274     -18.664  -8.563 -68.279  1.00 43.27           C  
ATOM   4374  HA  GLU A 274     -19.487  -8.728 -68.975  1.00 43.27           H  
ATOM   4375  C   GLU A 274     -18.883  -7.148 -67.713  1.00 43.27           C  
ATOM   4376  CB  GLU A 274     -18.776  -9.615 -67.160  1.00 43.27           C  
ATOM   4377  HB2 GLU A 274     -17.857  -9.619 -66.575  1.00 43.27           H  
ATOM   4378  HB3 GLU A 274     -19.599  -9.333 -66.503  1.00 43.27           H  
ATOM   4379  O   GLU A 274     -20.020  -6.779 -67.420  1.00 43.27           O  
ATOM   4380  CG  GLU A 274     -19.067 -11.030 -67.693  1.00 43.27           C  
ATOM   4381  HG2 GLU A 274     -19.960 -10.984 -68.317  1.00 43.27           H  
ATOM   4382  HG3 GLU A 274     -18.239 -11.354 -68.323  1.00 43.27           H  
ATOM   4383  CD  GLU A 274     -19.292 -12.073 -66.581  1.00 43.27           C  
ATOM   4384  OE1 GLU A 274     -19.718 -13.200 -66.930  1.00 43.27           O  
ATOM   4385  OE2 GLU A 274     -19.051 -11.761 -65.390  1.00 43.27           O  
ATOM   4386  N   GLN A 275     -17.822  -6.348 -67.539  1.00 43.34           N  
ATOM   4387  H   GLN A 275     -16.907  -6.726 -67.740  1.00 43.34           H  
ATOM   4388  CA  GLN A 275     -17.928  -4.947 -67.099  1.00 43.34           C  
ATOM   4389  HA  GLN A 275     -18.853  -4.833 -66.533  1.00 43.34           H  
ATOM   4390  C   GLN A 275     -18.042  -3.923 -68.240  1.00 43.34           C  
ATOM   4391  CB  GLN A 275     -16.759  -4.576 -66.170  1.00 43.34           C  
ATOM   4392  HB2 GLN A 275     -16.660  -3.491 -66.144  1.00 43.34           H  
ATOM   4393  HB3 GLN A 275     -15.828  -4.990 -66.555  1.00 43.34           H  
ATOM   4394  O   GLN A 275     -18.469  -2.797 -67.970  1.00 43.34           O  
ATOM   4395  CG  GLN A 275     -17.003  -5.051 -64.732  1.00 43.34           C  
ATOM   4396  HG2 GLN A 275     -17.023  -6.141 -64.712  1.00 43.34           H  
ATOM   4397  HG3 GLN A 275     -17.975  -4.687 -64.399  1.00 43.34           H  
ATOM   4398  CD  GLN A 275     -15.948  -4.560 -63.745  1.00 43.34           C  
ATOM   4399  NE2 GLN A 275     -16.162  -4.766 -62.463  1.00 43.34           N  
ATOM   4400 HE21 GLN A 275     -15.409  -4.490 -61.849  1.00 43.34           H  
ATOM   4401 HE22 GLN A 275     -16.955  -5.323 -62.179  1.00 43.34           H  
ATOM   4402  OE1 GLN A 275     -14.924  -3.977 -64.065  1.00 43.34           O  
ATOM   4403  N   GLN A 276     -17.655  -4.275 -69.471  1.00 40.49           N  
ATOM   4404  H   GLN A 276     -17.385  -5.237 -69.621  1.00 40.49           H  
ATOM   4405  CA  GLN A 276     -17.989  -3.507 -70.681  1.00 40.49           C  
ATOM   4406  HA  GLN A 276     -18.045  -2.444 -70.448  1.00 40.49           H  
ATOM   4407  C   GLN A 276     -19.377  -3.887 -71.189  1.00 40.49           C  
ATOM   4408  CB  GLN A 276     -16.944  -3.741 -71.783  1.00 40.49           C  
ATOM   4409  HB2 GLN A 276     -17.360  -3.398 -72.730  1.00 40.49           H  
ATOM   4410  HB3 GLN A 276     -16.732  -4.806 -71.871  1.00 40.49           H  
ATOM   4411  O   GLN A 276     -20.108  -2.958 -71.603  1.00 40.49           O  
ATOM   4412  CG  GLN A 276     -15.653  -2.963 -71.516  1.00 40.49           C  
ATOM   4413  HG2 GLN A 276     -15.899  -1.912 -71.364  1.00 40.49           H  
ATOM   4414  HG3 GLN A 276     -15.191  -3.337 -70.603  1.00 40.49           H  
ATOM   4415  CD  GLN A 276     -14.633  -3.055 -72.653  1.00 40.49           C  
ATOM   4416  NE2 GLN A 276     -13.532  -2.340 -72.551  1.00 40.49           N  
ATOM   4417 HE21 GLN A 276     -13.353  -1.824 -71.702  1.00 40.49           H  
ATOM   4418 HE22 GLN A 276     -12.862  -2.486 -73.292  1.00 40.49           H  
ATOM   4419  OE1 GLN A 276     -14.770  -3.732 -73.659  1.00 40.49           O  
ATOM   4420  OXT GLN A 276     -19.650  -5.101 -71.184  1.00 40.49           O  
TER    4421      GLN A 276                                                       
ATOM   4421  N   MET B   1     -39.359  61.865  36.070  1.00 34.08           N  
ATOM   4422  H   MET B   1     -38.362  62.029  36.081  1.00 34.08           H  
ATOM   4423  H2  MET B   1     -39.726  62.157  35.175  1.00 34.08           H  
ATOM   4424  H3  MET B   1     -39.774  62.432  36.795  1.00 34.08           H  
ATOM   4425  CA  MET B   1     -39.639  60.426  36.306  1.00 34.08           C  
ATOM   4426  HA  MET B   1     -39.149  59.859  35.515  1.00 34.08           H  
ATOM   4427  C   MET B   1     -41.126  60.122  36.160  1.00 34.08           C  
ATOM   4428  CB  MET B   1     -39.059  59.932  37.641  1.00 34.08           C  
ATOM   4429  HB2 MET B   1     -39.858  59.716  38.351  1.00 34.08           H  
ATOM   4430  HB3 MET B   1     -38.425  60.707  38.072  1.00 34.08           H  
ATOM   4431  O   MET B   1     -41.450  59.247  35.373  1.00 34.08           O  
ATOM   4432  CG  MET B   1     -38.201  58.678  37.442  1.00 34.08           C  
ATOM   4433  HG2 MET B   1     -38.834  57.843  37.140  1.00 34.08           H  
ATOM   4434  HG3 MET B   1     -37.474  58.872  36.653  1.00 34.08           H  
ATOM   4435  SD  MET B   1     -37.298  58.232  38.944  1.00 34.08           S  
ATOM   4436  CE  MET B   1     -36.091  57.048  38.291  1.00 34.08           C  
ATOM   4437  HE1 MET B   1     -35.470  56.683  39.108  1.00 34.08           H  
ATOM   4438  HE2 MET B   1     -36.614  56.206  37.836  1.00 34.08           H  
ATOM   4439  HE3 MET B   1     -35.458  57.535  37.549  1.00 34.08           H  
ATOM   4440  N   ILE B   2     -42.014  60.893  36.806  1.00 33.34           N  
ATOM   4441  H   ILE B   2     -41.708  61.527  37.530  1.00 33.34           H  
ATOM   4442  CA  ILE B   2     -43.473  60.718  36.697  1.00 33.34           C  
ATOM   4443  HA  ILE B   2     -43.703  59.685  36.957  1.00 33.34           H  
ATOM   4444  C   ILE B   2     -43.976  60.910  35.258  1.00 33.34           C  
ATOM   4445  CB  ILE B   2     -44.218  61.608  37.725  1.00 33.34           C  
ATOM   4446  HB  ILE B   2     -43.941  62.647  37.548  1.00 33.34           H  
ATOM   4447  O   ILE B   2     -44.701  60.041  34.813  1.00 33.34           O  
ATOM   4448  CG1 ILE B   2     -43.793  61.212  39.162  1.00 33.34           C  
ATOM   4449 HG12 ILE B   2     -44.157  60.209  39.383  1.00 33.34           H  
ATOM   4450 HG13 ILE B   2     -42.706  61.195  39.240  1.00 33.34           H  
ATOM   4451  CG2 ILE B   2     -45.746  61.481  37.572  1.00 33.34           C  
ATOM   4452 HG21 ILE B   2     -46.061  60.452  37.747  1.00 33.34           H  
ATOM   4453 HG22 ILE B   2     -46.069  61.784  36.576  1.00 33.34           H  
ATOM   4454 HG23 ILE B   2     -46.258  62.130  38.282  1.00 33.34           H  
ATOM   4455  CD1 ILE B   2     -44.291  62.166  40.254  1.00 33.34           C  
ATOM   4456 HD11 ILE B   2     -45.376  62.123  40.341  1.00 33.34           H  
ATOM   4457 HD12 ILE B   2     -43.983  63.187  40.027  1.00 33.34           H  
ATOM   4458 HD13 ILE B   2     -43.860  61.873  41.211  1.00 33.34           H  
ATOM   4459  N   SER B   3     -43.524  61.915  34.484  1.00 35.70           N  
ATOM   4460  H   SER B   3     -42.986  62.661  34.901  1.00 35.70           H  
ATOM   4461  CA  SER B   3     -44.008  62.107  33.095  1.00 35.70           C  
ATOM   4462  HA  SER B   3     -45.095  62.178  33.137  1.00 35.70           H  
ATOM   4463  C   SER B   3     -43.684  60.945  32.148  1.00 35.70           C  
ATOM   4464  CB  SER B   3     -43.534  63.425  32.476  1.00 35.70           C  
ATOM   4465  HB2 SER B   3     -43.723  64.250  33.163  1.00 35.70           H  
ATOM   4466  HB3 SER B   3     -44.105  63.600  31.564  1.00 35.70           H  
ATOM   4467  O   SER B   3     -44.540  60.534  31.380  1.00 35.70           O  
ATOM   4468  OG  SER B   3     -42.159  63.374  32.144  1.00 35.70           O  
ATOM   4469  HG  SER B   3     -42.027  63.999  31.427  1.00 35.70           H  
ATOM   4470  N   ARG B   4     -42.489  60.337  32.242  1.00 36.40           N  
ATOM   4471  H   ARG B   4     -41.808  60.755  32.859  1.00 36.40           H  
ATOM   4472  CA  ARG B   4     -42.150  59.125  31.468  1.00 36.40           C  
ATOM   4473  HA  ARG B   4     -42.468  59.275  30.437  1.00 36.40           H  
ATOM   4474  C   ARG B   4     -42.929  57.896  31.938  1.00 36.40           C  
ATOM   4475  CB  ARG B   4     -40.639  58.836  31.488  1.00 36.40           C  
ATOM   4476  HB2 ARG B   4     -40.241  59.007  32.489  1.00 36.40           H  
ATOM   4477  HB3 ARG B   4     -40.491  57.785  31.244  1.00 36.40           H  
ATOM   4478  O   ARG B   4     -43.228  57.041  31.115  1.00 36.40           O  
ATOM   4479  CG  ARG B   4     -39.860  59.665  30.455  1.00 36.40           C  
ATOM   4480  HG2 ARG B   4     -40.309  59.526  29.472  1.00 36.40           H  
ATOM   4481  HG3 ARG B   4     -39.908  60.721  30.720  1.00 36.40           H  
ATOM   4482  CD  ARG B   4     -38.394  59.204  30.408  1.00 36.40           C  
ATOM   4483  HD2 ARG B   4     -37.951  59.348  31.394  1.00 36.40           H  
ATOM   4484  HD3 ARG B   4     -38.372  58.142  30.162  1.00 36.40           H  
ATOM   4485  NE  ARG B   4     -37.613  59.949  29.402  1.00 36.40           N  
ATOM   4486  HE  ARG B   4     -38.127  60.592  28.818  1.00 36.40           H  
ATOM   4487  NH1 ARG B   4     -35.558  59.001  29.823  1.00 36.40           N  
ATOM   4488 HH11 ARG B   4     -35.982  58.392  30.509  1.00 36.40           H  
ATOM   4489 HH12 ARG B   4     -34.571  58.943  29.615  1.00 36.40           H  
ATOM   4490  NH2 ARG B   4     -35.748  60.566  28.246  1.00 36.40           N  
ATOM   4491 HH21 ARG B   4     -34.758  60.495  28.059  1.00 36.40           H  
ATOM   4492 HH22 ARG B   4     -36.293  61.227  27.711  1.00 36.40           H  
ATOM   4493  CZ  ARG B   4     -36.316  59.835  29.163  1.00 36.40           C  
ATOM   4494  N   VAL B   5     -43.261  57.800  33.229  1.00 39.43           N  
ATOM   4495  H   VAL B   5     -43.000  58.552  33.851  1.00 39.43           H  
ATOM   4496  CA  VAL B   5     -44.100  56.717  33.770  1.00 39.43           C  
ATOM   4497  HA  VAL B   5     -43.796  55.777  33.309  1.00 39.43           H  
ATOM   4498  C   VAL B   5     -45.564  56.926  33.390  1.00 39.43           C  
ATOM   4499  CB  VAL B   5     -43.916  56.556  35.294  1.00 39.43           C  
ATOM   4500  HB  VAL B   5     -44.061  57.521  35.778  1.00 39.43           H  
ATOM   4501  O   VAL B   5     -46.202  55.962  33.004  1.00 39.43           O  
ATOM   4502  CG1 VAL B   5     -44.895  55.550  35.911  1.00 39.43           C  
ATOM   4503 HG11 VAL B   5     -45.911  55.943  35.868  1.00 39.43           H  
ATOM   4504 HG12 VAL B   5     -44.852  54.599  35.379  1.00 39.43           H  
ATOM   4505 HG13 VAL B   5     -44.650  55.382  36.960  1.00 39.43           H  
ATOM   4506  CG2 VAL B   5     -42.500  56.054  35.609  1.00 39.43           C  
ATOM   4507 HG21 VAL B   5     -41.750  56.718  35.181  1.00 39.43           H  
ATOM   4508 HG22 VAL B   5     -42.357  56.013  36.689  1.00 39.43           H  
ATOM   4509 HG23 VAL B   5     -42.362  55.053  35.199  1.00 39.43           H  
ATOM   4510  N   THR B   6     -46.100  58.149  33.402  1.00 41.12           N  
ATOM   4511  H   THR B   6     -45.556  58.933  33.733  1.00 41.12           H  
ATOM   4512  CA  THR B   6     -47.469  58.439  32.952  1.00 41.12           C  
ATOM   4513  HA  THR B   6     -48.126  57.668  33.354  1.00 41.12           H  
ATOM   4514  C   THR B   6     -47.614  58.378  31.440  1.00 41.12           C  
ATOM   4515  CB  THR B   6     -48.018  59.780  33.456  1.00 41.12           C  
ATOM   4516  HB  THR B   6     -48.884  60.055  32.855  1.00 41.12           H  
ATOM   4517  O   THR B   6     -48.658  57.942  30.983  1.00 41.12           O  
ATOM   4518  CG2 THR B   6     -48.465  59.697  34.911  1.00 41.12           C  
ATOM   4519 HG21 THR B   6     -49.241  58.939  35.019  1.00 41.12           H  
ATOM   4520 HG22 THR B   6     -48.868  60.659  35.230  1.00 41.12           H  
ATOM   4521 HG23 THR B   6     -47.617  59.435  35.545  1.00 41.12           H  
ATOM   4522  OG1 THR B   6     -47.067  60.805  33.375  1.00 41.12           O  
ATOM   4523  HG1 THR B   6     -47.538  61.632  33.504  1.00 41.12           H  
ATOM   4524  N   GLU B   7     -46.592  58.721  30.656  1.00 41.39           N  
ATOM   4525  H   GLU B   7     -45.817  59.219  31.070  1.00 41.39           H  
ATOM   4526  CA  GLU B   7     -46.581  58.542  29.197  1.00 41.39           C  
ATOM   4527  HA  GLU B   7     -47.545  58.859  28.799  1.00 41.39           H  
ATOM   4528  C   GLU B   7     -46.373  57.064  28.807  1.00 41.39           C  
ATOM   4529  CB  GLU B   7     -45.506  59.467  28.612  1.00 41.39           C  
ATOM   4530  HB2 GLU B   7     -44.525  59.051  28.840  1.00 41.39           H  
ATOM   4531  HB3 GLU B   7     -45.597  60.444  29.087  1.00 41.39           H  
ATOM   4532  O   GLU B   7     -46.979  56.569  27.857  1.00 41.39           O  
ATOM   4533  CG  GLU B   7     -45.645  59.704  27.106  1.00 41.39           C  
ATOM   4534  HG2 GLU B   7     -45.558  58.749  26.588  1.00 41.39           H  
ATOM   4535  HG3 GLU B   7     -46.636  60.112  26.906  1.00 41.39           H  
ATOM   4536  CD  GLU B   7     -44.567  60.662  26.573  1.00 41.39           C  
ATOM   4537  OE1 GLU B   7     -44.801  61.217  25.479  1.00 41.39           O  
ATOM   4538  OE2 GLU B   7     -43.482  60.751  27.199  1.00 41.39           O  
ATOM   4539  N   ALA B   8     -45.599  56.301  29.590  1.00 42.71           N  
ATOM   4540  H   ALA B   8     -45.055  56.741  30.317  1.00 42.71           H  
ATOM   4541  CA  ALA B   8     -45.549  54.842  29.473  1.00 42.71           C  
ATOM   4542  HA  ALA B   8     -45.383  54.585  28.426  1.00 42.71           H  
ATOM   4543  C   ALA B   8     -46.881  54.200  29.892  1.00 42.71           C  
ATOM   4544  CB  ALA B   8     -44.375  54.289  30.288  1.00 42.71           C  
ATOM   4545  HB1 ALA B   8     -44.494  54.546  31.340  1.00 42.71           H  
ATOM   4546  HB2 ALA B   8     -43.438  54.705  29.915  1.00 42.71           H  
ATOM   4547  HB3 ALA B   8     -44.343  53.204  30.190  1.00 42.71           H  
ATOM   4548  O   ALA B   8     -47.382  53.337  29.182  1.00 42.71           O  
ATOM   4549  N   LEU B   9     -47.500  54.656  30.985  1.00 40.61           N  
ATOM   4550  H   LEU B   9     -47.013  55.334  31.554  1.00 40.61           H  
ATOM   4551  CA  LEU B   9     -48.819  54.211  31.440  1.00 40.61           C  
ATOM   4552  HA  LEU B   9     -48.836  53.121  31.429  1.00 40.61           H  
ATOM   4553  C   LEU B   9     -49.939  54.689  30.512  1.00 40.61           C  
ATOM   4554  CB  LEU B   9     -49.103  54.687  32.876  1.00 40.61           C  
ATOM   4555  HB2 LEU B   9     -50.172  54.594  33.070  1.00 40.61           H  
ATOM   4556  HB3 LEU B   9     -48.864  55.749  32.933  1.00 40.61           H  
ATOM   4557  O   LEU B   9     -50.957  54.013  30.442  1.00 40.61           O  
ATOM   4558  CG  LEU B   9     -48.361  53.928  33.992  1.00 40.61           C  
ATOM   4559  HG  LEU B   9     -47.300  53.841  33.754  1.00 40.61           H  
ATOM   4560  CD1 LEU B   9     -48.518  54.693  35.307  1.00 40.61           C  
ATOM   4561 HD11 LEU B   9     -49.566  54.726  35.607  1.00 40.61           H  
ATOM   4562 HD12 LEU B   9     -48.145  55.711  35.190  1.00 40.61           H  
ATOM   4563 HD13 LEU B   9     -47.942  54.199  36.089  1.00 40.61           H  
ATOM   4564  CD2 LEU B   9     -48.928  52.522  34.193  1.00 40.61           C  
ATOM   4565 HD21 LEU B   9     -48.419  52.039  35.027  1.00 40.61           H  
ATOM   4566 HD22 LEU B   9     -48.765  51.918  33.300  1.00 40.61           H  
ATOM   4567 HD23 LEU B   9     -49.995  52.574  34.408  1.00 40.61           H  
ATOM   4568  N   SER B  10     -49.786  55.802  29.787  1.00 44.04           N  
ATOM   4569  H   SER B  10     -48.984  56.390  29.965  1.00 44.04           H  
ATOM   4570  CA  SER B  10     -50.741  56.257  28.770  1.00 44.04           C  
ATOM   4571  HA  SER B  10     -51.746  56.051  29.138  1.00 44.04           H  
ATOM   4572  C   SER B  10     -50.568  55.485  27.469  1.00 44.04           C  
ATOM   4573  CB  SER B  10     -50.691  57.767  28.508  1.00 44.04           C  
ATOM   4574  HB2 SER B  10     -50.597  58.311  29.447  1.00 44.04           H  
ATOM   4575  HB3 SER B  10     -51.627  58.063  28.035  1.00 44.04           H  
ATOM   4576  O   SER B  10     -51.564  55.199  26.824  1.00 44.04           O  
ATOM   4577  OG  SER B  10     -49.637  58.103  27.633  1.00 44.04           O  
ATOM   4578  HG  SER B  10     -49.693  59.036  27.412  1.00 44.04           H  
ATOM   4579  N   LYS B  11     -49.353  55.039  27.123  1.00 42.68           N  
ATOM   4580  H   LYS B  11     -48.554  55.437  27.595  1.00 42.68           H  
ATOM   4581  CA  LYS B  11     -49.140  54.043  26.060  1.00 42.68           C  
ATOM   4582  HA  LYS B  11     -49.748  54.323  25.200  1.00 42.68           H  
ATOM   4583  C   LYS B  11     -49.639  52.653  26.465  1.00 42.68           C  
ATOM   4584  CB  LYS B  11     -47.667  54.023  25.624  1.00 42.68           C  
ATOM   4585  HB2 LYS B  11     -47.472  53.095  25.086  1.00 42.68           H  
ATOM   4586  HB3 LYS B  11     -47.018  54.058  26.500  1.00 42.68           H  
ATOM   4587  O   LYS B  11     -50.218  51.964  25.630  1.00 42.68           O  
ATOM   4588  CG  LYS B  11     -47.359  55.198  24.684  1.00 42.68           C  
ATOM   4589  HG2 LYS B  11     -47.564  56.137  25.198  1.00 42.68           H  
ATOM   4590  HG3 LYS B  11     -48.010  55.131  23.813  1.00 42.68           H  
ATOM   4591  CD  LYS B  11     -45.898  55.191  24.215  1.00 42.68           C  
ATOM   4592  HD2 LYS B  11     -45.677  54.247  23.716  1.00 42.68           H  
ATOM   4593  HD3 LYS B  11     -45.249  55.310  25.083  1.00 42.68           H  
ATOM   4594  CE  LYS B  11     -45.694  56.361  23.243  1.00 42.68           C  
ATOM   4595  HE2 LYS B  11     -46.335  56.213  22.374  1.00 42.68           H  
ATOM   4596  HE3 LYS B  11     -46.026  57.272  23.739  1.00 42.68           H  
ATOM   4597  NZ  LYS B  11     -44.280  56.519  22.821  1.00 42.68           N  
ATOM   4598  HZ1 LYS B  11     -44.203  57.320  22.210  1.00 42.68           H  
ATOM   4599  HZ2 LYS B  11     -43.701  56.709  23.626  1.00 42.68           H  
ATOM   4600  HZ3 LYS B  11     -43.946  55.701  22.332  1.00 42.68           H  
ATOM   4601  N   VAL B  12     -49.510  52.256  27.734  1.00 41.34           N  
ATOM   4602  H   VAL B  12     -48.933  52.815  28.346  1.00 41.34           H  
ATOM   4603  CA  VAL B  12     -50.140  51.035  28.273  1.00 41.34           C  
ATOM   4604  HA  VAL B  12     -49.924  50.205  27.600  1.00 41.34           H  
ATOM   4605  C   VAL B  12     -51.664  51.188  28.290  1.00 41.34           C  
ATOM   4606  CB  VAL B  12     -49.568  50.643  29.651  1.00 41.34           C  
ATOM   4607  HB  VAL B  12     -49.618  51.507  30.313  1.00 41.34           H  
ATOM   4608  O   VAL B  12     -52.345  50.305  27.799  1.00 41.34           O  
ATOM   4609  CG1 VAL B  12     -50.338  49.493  30.308  1.00 41.34           C  
ATOM   4610 HG11 VAL B  12     -51.350  49.811  30.560  1.00 41.34           H  
ATOM   4611 HG12 VAL B  12     -50.391  48.642  29.630  1.00 41.34           H  
ATOM   4612 HG13 VAL B  12     -49.841  49.189  31.230  1.00 41.34           H  
ATOM   4613  CG2 VAL B  12     -48.109  50.177  29.532  1.00 41.34           C  
ATOM   4614 HG21 VAL B  12     -47.507  50.903  28.986  1.00 41.34           H  
ATOM   4615 HG22 VAL B  12     -48.064  49.228  28.998  1.00 41.34           H  
ATOM   4616 HG23 VAL B  12     -47.681  50.047  30.526  1.00 41.34           H  
ATOM   4617  N   LYS B  13     -52.230  52.322  28.723  1.00 40.80           N  
ATOM   4618  H   LYS B  13     -51.634  53.010  29.161  1.00 40.80           H  
ATOM   4619  CA  LYS B  13     -53.682  52.589  28.661  1.00 40.80           C  
ATOM   4620  HA  LYS B  13     -54.213  51.738  29.088  1.00 40.80           H  
ATOM   4621  C   LYS B  13     -54.205  52.721  27.231  1.00 40.80           C  
ATOM   4622  CB  LYS B  13     -54.064  53.843  29.462  1.00 40.80           C  
ATOM   4623  HB2 LYS B  13     -53.326  54.627  29.295  1.00 40.80           H  
ATOM   4624  HB3 LYS B  13     -55.022  54.209  29.093  1.00 40.80           H  
ATOM   4625  O   LYS B  13     -55.289  52.235  26.952  1.00 40.80           O  
ATOM   4626  CG  LYS B  13     -54.226  53.563  30.962  1.00 40.80           C  
ATOM   4627  HG2 LYS B  13     -53.298  53.162  31.368  1.00 40.80           H  
ATOM   4628  HG3 LYS B  13     -55.020  52.829  31.103  1.00 40.80           H  
ATOM   4629  CD  LYS B  13     -54.594  54.858  31.698  1.00 40.80           C  
ATOM   4630  HD2 LYS B  13     -53.770  55.563  31.591  1.00 40.80           H  
ATOM   4631  HD3 LYS B  13     -55.490  55.287  31.248  1.00 40.80           H  
ATOM   4632  CE  LYS B  13     -54.849  54.579  33.183  1.00 40.80           C  
ATOM   4633  HE2 LYS B  13     -53.986  54.048  33.584  1.00 40.80           H  
ATOM   4634  HE3 LYS B  13     -55.714  53.921  33.273  1.00 40.80           H  
ATOM   4635  NZ  LYS B  13     -55.063  55.838  33.941  1.00 40.80           N  
ATOM   4636  HZ1 LYS B  13     -55.861  56.345  33.586  1.00 40.80           H  
ATOM   4637  HZ2 LYS B  13     -54.253  56.434  33.852  1.00 40.80           H  
ATOM   4638  HZ3 LYS B  13     -55.183  55.646  34.925  1.00 40.80           H  
ATOM   4639  N   GLY B  14     -53.447  53.347  26.335  1.00 40.46           N  
ATOM   4640  H   GLY B  14     -52.603  53.792  26.667  1.00 40.46           H  
ATOM   4641  CA  GLY B  14     -53.786  53.535  24.923  1.00 40.46           C  
ATOM   4642  HA2 GLY B  14     -53.086  54.245  24.483  1.00 40.46           H  
ATOM   4643  HA3 GLY B  14     -54.795  53.938  24.836  1.00 40.46           H  
ATOM   4644  C   GLY B  14     -53.711  52.233  24.127  1.00 40.46           C  
ATOM   4645  O   GLY B  14     -54.509  52.035  23.222  1.00 40.46           O  
ATOM   4646  N   SER B  15     -52.828  51.307  24.519  1.00 40.41           N  
ATOM   4647  H   SER B  15     -52.170  51.548  25.246  1.00 40.41           H  
ATOM   4648  CA  SER B  15     -52.830  49.923  24.015  1.00 40.41           C  
ATOM   4649  HA  SER B  15     -53.158  49.940  22.976  1.00 40.41           H  
ATOM   4650  C   SER B  15     -53.821  49.005  24.745  1.00 40.41           C  
ATOM   4651  CB  SER B  15     -51.422  49.318  24.012  1.00 40.41           C  
ATOM   4652  HB2 SER B  15     -50.795  49.880  23.320  1.00 40.41           H  
ATOM   4653  HB3 SER B  15     -51.480  48.287  23.663  1.00 40.41           H  
ATOM   4654  O   SER B  15     -54.289  48.042  24.153  1.00 40.41           O  
ATOM   4655  OG  SER B  15     -50.831  49.339  25.293  1.00 40.41           O  
ATOM   4656  HG  SER B  15     -50.613  50.254  25.482  1.00 40.41           H  
ATOM   4657  N   MET B  16     -54.217  49.317  25.986  1.00 39.28           N  
ATOM   4658  H   MET B  16     -53.701  50.032  26.479  1.00 39.28           H  
ATOM   4659  CA  MET B  16     -55.313  48.646  26.709  1.00 39.28           C  
ATOM   4660  HA  MET B  16     -55.313  47.589  26.444  1.00 39.28           H  
ATOM   4661  C   MET B  16     -56.709  49.181  26.329  1.00 39.28           C  
ATOM   4662  CB  MET B  16     -55.100  48.758  28.232  1.00 39.28           C  
ATOM   4663  HB2 MET B  16     -56.027  48.489  28.739  1.00 39.28           H  
ATOM   4664  HB3 MET B  16     -54.875  49.792  28.493  1.00 39.28           H  
ATOM   4665  O   MET B  16     -57.711  48.637  26.784  1.00 39.28           O  
ATOM   4666  CG  MET B  16     -54.008  47.832  28.783  1.00 39.28           C  
ATOM   4667  HG2 MET B  16     -54.288  46.805  28.548  1.00 39.28           H  
ATOM   4668  HG3 MET B  16     -53.059  48.039  28.290  1.00 39.28           H  
ATOM   4669  SD  MET B  16     -53.794  47.969  30.586  1.00 39.28           S  
ATOM   4670  CE  MET B  16     -52.568  46.664  30.877  1.00 39.28           C  
ATOM   4671  HE1 MET B  16     -52.877  46.061  31.730  1.00 39.28           H  
ATOM   4672  HE2 MET B  16     -51.598  47.112  31.091  1.00 39.28           H  
ATOM   4673  HE3 MET B  16     -52.484  46.025  29.997  1.00 39.28           H  
ATOM   4674  N   GLY B  17     -56.789  50.236  25.508  1.00 35.32           N  
ATOM   4675  H   GLY B  17     -55.914  50.622  25.183  1.00 35.32           H  
ATOM   4676  CA  GLY B  17     -57.995  51.020  25.211  1.00 35.32           C  
ATOM   4677  HA2 GLY B  17     -57.692  51.940  24.711  1.00 35.32           H  
ATOM   4678  HA3 GLY B  17     -58.474  51.290  26.153  1.00 35.32           H  
ATOM   4679  C   GLY B  17     -59.055  50.347  24.333  1.00 35.32           C  
ATOM   4680  O   GLY B  17     -60.055  50.973  24.003  1.00 35.32           O  
ATOM   4681  N   SER B  18     -58.894  49.075  23.979  1.00 35.94           N  
ATOM   4682  H   SER B  18     -58.078  48.587  24.320  1.00 35.94           H  
ATOM   4683  CA  SER B  18     -59.984  48.257  23.447  1.00 35.94           C  
ATOM   4684  HA  SER B  18     -60.929  48.653  23.816  1.00 35.94           H  
ATOM   4685  C   SER B  18     -59.829  46.840  23.991  1.00 35.94           C  
ATOM   4686  CB  SER B  18     -60.037  48.320  21.915  1.00 35.94           C  
ATOM   4687  HB2 SER B  18     -60.148  49.359  21.606  1.00 35.94           H  
ATOM   4688  HB3 SER B  18     -60.902  47.760  21.558  1.00 35.94           H  
ATOM   4689  O   SER B  18     -58.739  46.277  23.990  1.00 35.94           O  
ATOM   4690  OG  SER B  18     -58.871  47.785  21.330  1.00 35.94           O  
ATOM   4691  HG  SER B  18     -58.107  48.043  21.850  1.00 35.94           H  
ATOM   4692  N   HIS B  19     -60.912  46.278  24.517  1.00 36.78           N  
ATOM   4693  H   HIS B  19     -61.774  46.802  24.469  1.00 36.78           H  
ATOM   4694  CA  HIS B  19     -60.955  45.000  25.233  1.00 36.78           C  
ATOM   4695  HA  HIS B  19     -60.161  45.019  25.980  1.00 36.78           H  
ATOM   4696  C   HIS B  19     -60.659  43.748  24.363  1.00 36.78           C  
ATOM   4697  CB  HIS B  19     -62.304  44.931  25.982  1.00 36.78           C  
ATOM   4698  HB2 HIS B  19     -62.620  43.892  26.073  1.00 36.78           H  
ATOM   4699  HB3 HIS B  19     -63.080  45.440  25.411  1.00 36.78           H  
ATOM   4700  O   HIS B  19     -60.917  42.621  24.791  1.00 36.78           O  
ATOM   4701  CG  HIS B  19     -62.252  45.491  27.384  1.00 36.78           C  
ATOM   4702  CD2 HIS B  19     -62.653  46.728  27.817  1.00 36.78           C  
ATOM   4703  HD2 HIS B  19     -63.057  47.519  27.202  1.00 36.78           H  
ATOM   4704  ND1 HIS B  19     -61.836  44.793  28.493  1.00 36.78           N  
ATOM   4705  HD1 HIS B  19     -61.515  43.835  28.502  1.00 36.78           H  
ATOM   4706  CE1 HIS B  19     -61.983  45.583  29.568  1.00 36.78           C  
ATOM   4707  HE1 HIS B  19     -61.753  45.302  30.585  1.00 36.78           H  
ATOM   4708  NE2 HIS B  19     -62.473  46.777  29.206  1.00 36.78           N  
ATOM   4709  N   GLU B  20     -60.069  43.890  23.172  1.00 39.26           N  
ATOM   4710  H   GLU B  20     -59.750  44.809  22.899  1.00 39.26           H  
ATOM   4711  CA  GLU B  20     -59.680  42.769  22.310  1.00 39.26           C  
ATOM   4712  HA  GLU B  20     -60.323  41.920  22.543  1.00 39.26           H  
ATOM   4713  C   GLU B  20     -58.245  42.288  22.591  1.00 39.26           C  
ATOM   4714  CB  GLU B  20     -59.941  43.068  20.827  1.00 39.26           C  
ATOM   4715  HB2 GLU B  20     -59.463  42.282  20.243  1.00 39.26           H  
ATOM   4716  HB3 GLU B  20     -59.506  44.029  20.554  1.00 39.26           H  
ATOM   4717  O   GLU B  20     -57.265  42.684  21.973  1.00 39.26           O  
ATOM   4718  CG  GLU B  20     -61.449  43.053  20.514  1.00 39.26           C  
ATOM   4719  HG2 GLU B  20     -61.907  43.947  20.936  1.00 39.26           H  
ATOM   4720  HG3 GLU B  20     -61.895  42.187  21.003  1.00 39.26           H  
ATOM   4721  CD  GLU B  20     -61.759  42.973  19.010  1.00 39.26           C  
ATOM   4722  OE1 GLU B  20     -62.912  42.602  18.694  1.00 39.26           O  
ATOM   4723  OE2 GLU B  20     -60.852  43.239  18.191  1.00 39.26           O  
ATOM   4724  N   ARG B  21     -58.144  41.382  23.569  1.00 44.71           N  
ATOM   4725  H   ARG B  21     -58.960  41.356  24.163  1.00 44.71           H  
ATOM   4726  CA  ARG B  21     -57.318  40.157  23.547  1.00 44.71           C  
ATOM   4727  HA  ARG B  21     -56.925  39.993  24.551  1.00 44.71           H  
ATOM   4728  C   ARG B  21     -56.094  40.153  22.602  1.00 44.71           C  
ATOM   4729  CB  ARG B  21     -58.243  38.974  23.177  1.00 44.71           C  
ATOM   4730  HB2 ARG B  21     -57.649  38.061  23.164  1.00 44.71           H  
ATOM   4731  HB3 ARG B  21     -58.627  39.140  22.171  1.00 44.71           H  
ATOM   4732  O   ARG B  21     -56.076  39.404  21.625  1.00 44.71           O  
ATOM   4733  CG  ARG B  21     -59.434  38.742  24.116  1.00 44.71           C  
ATOM   4734  HG2 ARG B  21     -59.072  38.518  25.119  1.00 44.71           H  
ATOM   4735  HG3 ARG B  21     -60.064  39.631  24.150  1.00 44.71           H  
ATOM   4736  CD  ARG B  21     -60.262  37.567  23.583  1.00 44.71           C  
ATOM   4737  HD2 ARG B  21     -60.581  37.801  22.567  1.00 44.71           H  
ATOM   4738  HD3 ARG B  21     -59.636  36.675  23.560  1.00 44.71           H  
ATOM   4739  NE  ARG B  21     -61.452  37.315  24.417  1.00 44.71           N  
ATOM   4740  HE  ARG B  21     -61.612  37.949  25.187  1.00 44.71           H  
ATOM   4741  NH1 ARG B  21     -62.297  35.558  23.201  1.00 44.71           N  
ATOM   4742 HH11 ARG B  21     -63.038  34.893  23.030  1.00 44.71           H  
ATOM   4743 HH12 ARG B  21     -61.562  35.686  22.520  1.00 44.71           H  
ATOM   4744  NH2 ARG B  21     -63.387  36.270  25.012  1.00 44.71           N  
ATOM   4745 HH21 ARG B  21     -63.505  36.914  25.781  1.00 44.71           H  
ATOM   4746 HH22 ARG B  21     -64.104  35.582  24.831  1.00 44.71           H  
ATOM   4747  CZ  ARG B  21     -62.368  36.385  24.207  1.00 44.71           C  
ATOM   4748  N   HIS B  22     -54.990  40.810  22.961  1.00 50.30           N  
ATOM   4749  H   HIS B  22     -55.037  41.500  23.697  1.00 50.30           H  
ATOM   4750  CA  HIS B  22     -53.686  40.351  22.463  1.00 50.30           C  
ATOM   4751  HA  HIS B  22     -53.759  40.152  21.393  1.00 50.30           H  
ATOM   4752  C   HIS B  22     -53.357  39.029  23.166  1.00 50.30           C  
ATOM   4753  CB  HIS B  22     -52.589  41.406  22.636  1.00 50.30           C  
ATOM   4754  HB2 HIS B  22     -52.617  41.806  23.649  1.00 50.30           H  
ATOM   4755  HB3 HIS B  22     -51.621  40.928  22.490  1.00 50.30           H  
ATOM   4756  O   HIS B  22     -52.823  39.006  24.273  1.00 50.30           O  
ATOM   4757  CG  HIS B  22     -52.698  42.536  21.645  1.00 50.30           C  
ATOM   4758  CD2 HIS B  22     -53.582  43.581  21.693  1.00 50.30           C  
ATOM   4759  HD2 HIS B  22     -54.346  43.744  22.439  1.00 50.30           H  
ATOM   4760  ND1 HIS B  22     -51.921  42.715  20.517  1.00 50.30           N  
ATOM   4761  HD1 HIS B  22     -51.154  42.140  20.201  1.00 50.30           H  
ATOM   4762  CE1 HIS B  22     -52.327  43.842  19.910  1.00 50.30           C  
ATOM   4763  HE1 HIS B  22     -51.900  44.247  19.005  1.00 50.30           H  
ATOM   4764  NE2 HIS B  22     -53.324  44.411  20.600  1.00 50.30           N  
ATOM   4765  N   ALA B  23     -53.746  37.908  22.555  1.00 71.03           N  
ATOM   4766  H   ALA B  23     -54.279  37.998  21.702  1.00 71.03           H  
ATOM   4767  CA  ALA B  23     -53.375  36.585  23.037  1.00 71.03           C  
ATOM   4768  HA  ALA B  23     -53.833  36.436  24.015  1.00 71.03           H  
ATOM   4769  C   ALA B  23     -51.844  36.505  23.194  1.00 71.03           C  
ATOM   4770  CB  ALA B  23     -53.922  35.532  22.064  1.00 71.03           C  
ATOM   4771  HB1 ALA B  23     -53.458  35.655  21.085  1.00 71.03           H  
ATOM   4772  HB2 ALA B  23     -53.709  34.532  22.443  1.00 71.03           H  
ATOM   4773  HB3 ALA B  23     -55.001  35.648  21.965  1.00 71.03           H  
ATOM   4774  O   ALA B  23     -51.110  36.997  22.337  1.00 71.03           O  
ATOM   4775  N   LEU B  24     -51.363  35.855  24.260  1.00 83.07           N  
ATOM   4776  H   LEU B  24     -52.021  35.518  24.948  1.00 83.07           H  
ATOM   4777  CA  LEU B  24     -49.934  35.738  24.586  1.00 83.07           C  
ATOM   4778  HA  LEU B  24     -49.597  36.724  24.907  1.00 83.07           H  
ATOM   4779  C   LEU B  24     -49.031  35.341  23.392  1.00 83.07           C  
ATOM   4780  CB  LEU B  24     -49.797  34.782  25.786  1.00 83.07           C  
ATOM   4781  HB2 LEU B  24     -50.248  33.824  25.529  1.00 83.07           H  
ATOM   4782  HB3 LEU B  24     -50.364  35.201  26.617  1.00 83.07           H  
ATOM   4783  O   LEU B  24     -47.967  35.944  23.257  1.00 83.07           O  
ATOM   4784  CG  LEU B  24     -48.360  34.510  26.271  1.00 83.07           C  
ATOM   4785  HG  LEU B  24     -47.804  33.997  25.486  1.00 83.07           H  
ATOM   4786  CD1 LEU B  24     -47.618  35.786  26.664  1.00 83.07           C  
ATOM   4787 HD11 LEU B  24     -48.216  36.355  27.377  1.00 83.07           H  
ATOM   4788 HD12 LEU B  24     -47.427  36.402  25.785  1.00 83.07           H  
ATOM   4789 HD13 LEU B  24     -46.660  35.532  27.117  1.00 83.07           H  
ATOM   4790  CD2 LEU B  24     -48.429  33.599  27.496  1.00 83.07           C  
ATOM   4791 HD21 LEU B  24     -48.963  34.105  28.301  1.00 83.07           H  
ATOM   4792 HD22 LEU B  24     -47.423  33.362  27.840  1.00 83.07           H  
ATOM   4793 HD23 LEU B  24     -48.949  32.674  27.247  1.00 83.07           H  
ATOM   4794  N   PRO B  25     -49.428  34.434  22.468  1.00 84.12           N  
ATOM   4795  CA  PRO B  25     -48.636  34.169  21.263  1.00 84.12           C  
ATOM   4796  HA  PRO B  25     -47.679  33.741  21.561  1.00 84.12           H  
ATOM   4797  C   PRO B  25     -48.373  35.408  20.396  1.00 84.12           C  
ATOM   4798  CB  PRO B  25     -49.423  33.132  20.459  1.00 84.12           C  
ATOM   4799  HB2 PRO B  25     -50.084  33.624  19.745  1.00 84.12           H  
ATOM   4800  HB3 PRO B  25     -48.759  32.438  19.944  1.00 84.12           H  
ATOM   4801  O   PRO B  25     -47.278  35.552  19.868  1.00 84.12           O  
ATOM   4802  CG  PRO B  25     -50.265  32.426  21.509  1.00 84.12           C  
ATOM   4803  HG2 PRO B  25     -49.672  31.637  21.972  1.00 84.12           H  
ATOM   4804  HG3 PRO B  25     -51.173  32.023  21.061  1.00 84.12           H  
ATOM   4805  CD  PRO B  25     -50.567  33.524  22.524  1.00 84.12           C  
ATOM   4806  HD2 PRO B  25     -51.469  34.050  22.211  1.00 84.12           H  
ATOM   4807  HD3 PRO B  25     -50.700  33.090  23.514  1.00 84.12           H  
ATOM   4808  N   GLY B  26     -49.353  36.309  20.265  1.00 79.44           N  
ATOM   4809  H   GLY B  26     -50.184  36.204  20.829  1.00 79.44           H  
ATOM   4810  CA  GLY B  26     -49.204  37.561  19.520  1.00 79.44           C  
ATOM   4811  HA2 GLY B  26     -48.833  37.355  18.517  1.00 79.44           H  
ATOM   4812  HA3 GLY B  26     -50.174  38.052  19.442  1.00 79.44           H  
ATOM   4813  C   GLY B  26     -48.237  38.523  20.207  1.00 79.44           C  
ATOM   4814  O   GLY B  26     -47.371  39.085  19.549  1.00 79.44           O  
ATOM   4815  N   VAL B  27     -48.305  38.629  21.541  1.00 81.59           N  
ATOM   4816  H   VAL B  27     -49.029  38.114  22.021  1.00 81.59           H  
ATOM   4817  CA  VAL B  27     -47.358  39.437  22.335  1.00 81.59           C  
ATOM   4818  HA  VAL B  27     -47.385  40.463  21.967  1.00 81.59           H  
ATOM   4819  C   VAL B  27     -45.922  38.933  22.161  1.00 81.59           C  
ATOM   4820  CB  VAL B  27     -47.740  39.439  23.831  1.00 81.59           C  
ATOM   4821  HB  VAL B  27     -47.715  38.417  24.209  1.00 81.59           H  
ATOM   4822  O   VAL B  27     -45.011  39.731  21.954  1.00 81.59           O  
ATOM   4823  CG1 VAL B  27     -46.773  40.279  24.676  1.00 81.59           C  
ATOM   4824 HG11 VAL B  27     -45.772  39.849  24.649  1.00 81.59           H  
ATOM   4825 HG12 VAL B  27     -46.735  41.299  24.292  1.00 81.59           H  
ATOM   4826 HG13 VAL B  27     -47.108  40.296  25.713  1.00 81.59           H  
ATOM   4827  CG2 VAL B  27     -49.155  39.991  24.050  1.00 81.59           C  
ATOM   4828 HG21 VAL B  27     -49.891  39.359  23.553  1.00 81.59           H  
ATOM   4829 HG22 VAL B  27     -49.391  40.004  25.114  1.00 81.59           H  
ATOM   4830 HG23 VAL B  27     -49.226  41.004  23.652  1.00 81.59           H  
ATOM   4831  N   ILE B  28     -45.717  37.612  22.215  1.00 84.64           N  
ATOM   4832  H   ILE B  28     -46.508  37.014  22.406  1.00 84.64           H  
ATOM   4833  CA  ILE B  28     -44.403  36.991  21.994  1.00 84.64           C  
ATOM   4834  HA  ILE B  28     -43.671  37.484  22.634  1.00 84.64           H  
ATOM   4835  C   ILE B  28     -43.937  37.209  20.545  1.00 84.64           C  
ATOM   4836  CB  ILE B  28     -44.447  35.491  22.376  1.00 84.64           C  
ATOM   4837  HB  ILE B  28     -45.278  35.023  21.848  1.00 84.64           H  
ATOM   4838  O   ILE B  28     -42.776  37.546  20.322  1.00 84.64           O  
ATOM   4839  CG1 ILE B  28     -44.668  35.325  23.898  1.00 84.64           C  
ATOM   4840 HG12 ILE B  28     -43.770  35.642  24.429  1.00 84.64           H  
ATOM   4841 HG13 ILE B  28     -45.486  35.967  24.225  1.00 84.64           H  
ATOM   4842  CG2 ILE B  28     -43.145  34.778  21.955  1.00 84.64           C  
ATOM   4843 HG21 ILE B  28     -43.046  34.781  20.870  1.00 84.64           H  
ATOM   4844 HG22 ILE B  28     -43.151  33.735  22.272  1.00 84.64           H  
ATOM   4845 HG23 ILE B  28     -42.286  35.288  22.391  1.00 84.64           H  
ATOM   4846  CD1 ILE B  28     -45.008  33.896  24.337  1.00 84.64           C  
ATOM   4847 HD11 ILE B  28     -44.173  33.219  24.155  1.00 84.64           H  
ATOM   4848 HD12 ILE B  28     -45.888  33.557  23.791  1.00 84.64           H  
ATOM   4849 HD13 ILE B  28     -45.228  33.891  25.404  1.00 84.64           H  
ATOM   4850  N   GLY B  29     -44.830  37.049  19.563  1.00 82.20           N  
ATOM   4851  H   GLY B  29     -45.766  36.755  19.804  1.00 82.20           H  
ATOM   4852  CA  GLY B  29     -44.532  37.264  18.145  1.00 82.20           C  
ATOM   4853  HA2 GLY B  29     -45.428  37.052  17.562  1.00 82.20           H  
ATOM   4854  HA3 GLY B  29     -43.739  36.584  17.831  1.00 82.20           H  
ATOM   4855  C   GLY B  29     -44.094  38.698  17.839  1.00 82.20           C  
ATOM   4856  O   GLY B  29     -43.040  38.903  17.235  1.00 82.20           O  
ATOM   4857  N   ASP B  30     -44.845  39.691  18.320  1.00 79.65           N  
ATOM   4858  H   ASP B  30     -45.718  39.464  18.774  1.00 79.65           H  
ATOM   4859  CA  ASP B  30     -44.505  41.110  18.175  1.00 79.65           C  
ATOM   4860  HA  ASP B  30     -44.408  41.351  17.116  1.00 79.65           H  
ATOM   4861  C   ASP B  30     -43.170  41.446  18.850  1.00 79.65           C  
ATOM   4862  CB  ASP B  30     -45.614  41.984  18.790  1.00 79.65           C  
ATOM   4863  HB2 ASP B  30     -45.216  42.988  18.938  1.00 79.65           H  
ATOM   4864  HB3 ASP B  30     -45.883  41.591  19.771  1.00 79.65           H  
ATOM   4865  O   ASP B  30     -42.368  42.214  18.310  1.00 79.65           O  
ATOM   4866  CG  ASP B  30     -46.871  42.121  17.926  1.00 79.65           C  
ATOM   4867  OD1 ASP B  30     -46.781  41.848  16.709  1.00 79.65           O  
ATOM   4868  OD2 ASP B  30     -47.882  42.610  18.480  1.00 79.65           O  
ATOM   4869  N   ASP B  31     -42.896  40.854  20.015  1.00 82.76           N  
ATOM   4870  H   ASP B  31     -43.598  40.257  20.428  1.00 82.76           H  
ATOM   4871  CA  ASP B  31     -41.639  41.056  20.732  1.00 82.76           C  
ATOM   4872  HA  ASP B  31     -41.485  42.130  20.837  1.00 82.76           H  
ATOM   4873  C   ASP B  31     -40.433  40.485  19.974  1.00 82.76           C  
ATOM   4874  CB  ASP B  31     -41.737  40.437  22.132  1.00 82.76           C  
ATOM   4875  HB2 ASP B  31     -41.756  39.349  22.064  1.00 82.76           H  
ATOM   4876  HB3 ASP B  31     -42.654  40.776  22.615  1.00 82.76           H  
ATOM   4877  O   ASP B  31     -39.411  41.163  19.800  1.00 82.76           O  
ATOM   4878  CG  ASP B  31     -40.562  40.893  22.983  1.00 82.76           C  
ATOM   4879  OD1 ASP B  31     -40.291  42.112  22.989  1.00 82.76           O  
ATOM   4880  OD2 ASP B  31     -39.932  40.095  23.708  1.00 82.76           O  
ATOM   4881  N   LEU B  32     -40.565  39.259  19.458  1.00 82.82           N  
ATOM   4882  H   LEU B  32     -41.429  38.765  19.629  1.00 82.82           H  
ATOM   4883  CA  LEU B  32     -39.548  38.624  18.622  1.00 82.82           C  
ATOM   4884  HA  LEU B  32     -38.604  38.631  19.166  1.00 82.82           H  
ATOM   4885  C   LEU B  32     -39.314  39.420  17.331  1.00 82.82           C  
ATOM   4886  CB  LEU B  32     -39.950  37.168  18.322  1.00 82.82           C  
ATOM   4887  HB2 LEU B  32     -39.324  36.792  17.512  1.00 82.82           H  
ATOM   4888  HB3 LEU B  32     -40.981  37.160  17.970  1.00 82.82           H  
ATOM   4889  O   LEU B  32     -38.165  39.620  16.944  1.00 82.82           O  
ATOM   4890  CG  LEU B  32     -39.819  36.202  19.517  1.00 82.82           C  
ATOM   4891  HG  LEU B  32     -40.364  36.592  20.377  1.00 82.82           H  
ATOM   4892  CD1 LEU B  32     -40.411  34.843  19.141  1.00 82.82           C  
ATOM   4893 HD11 LEU B  32     -41.458  34.969  18.865  1.00 82.82           H  
ATOM   4894 HD12 LEU B  32     -40.356  34.165  19.993  1.00 82.82           H  
ATOM   4895 HD13 LEU B  32     -39.868  34.413  18.300  1.00 82.82           H  
ATOM   4896  CD2 LEU B  32     -38.359  35.983  19.932  1.00 82.82           C  
ATOM   4897 HD21 LEU B  32     -37.938  36.908  20.325  1.00 82.82           H  
ATOM   4898 HD22 LEU B  32     -38.312  35.225  20.714  1.00 82.82           H  
ATOM   4899 HD23 LEU B  32     -37.775  35.643  19.077  1.00 82.82           H  
ATOM   4900  N   LEU B  33     -40.360  39.960  16.702  1.00 81.26           N  
ATOM   4901  H   LEU B  33     -41.286  39.743  17.042  1.00 81.26           H  
ATOM   4902  CA  LEU B  33     -40.228  40.790  15.501  1.00 81.26           C  
ATOM   4903  HA  LEU B  33     -39.537  40.295  14.819  1.00 81.26           H  
ATOM   4904  C   LEU B  33     -39.644  42.183  15.778  1.00 81.26           C  
ATOM   4905  CB  LEU B  33     -41.598  40.914  14.817  1.00 81.26           C  
ATOM   4906  HB2 LEU B  33     -41.564  41.724  14.089  1.00 81.26           H  
ATOM   4907  HB3 LEU B  33     -42.338  41.183  15.571  1.00 81.26           H  
ATOM   4908  O   LEU B  33     -38.985  42.753  14.909  1.00 81.26           O  
ATOM   4909  CG  LEU B  33     -42.062  39.637  14.091  1.00 81.26           C  
ATOM   4910  HG  LEU B  33     -42.003  38.781  14.763  1.00 81.26           H  
ATOM   4911  CD1 LEU B  33     -43.512  39.819  13.648  1.00 81.26           C  
ATOM   4912 HD11 LEU B  33     -44.143  39.987  14.520  1.00 81.26           H  
ATOM   4913 HD12 LEU B  33     -43.861  38.915  13.148  1.00 81.26           H  
ATOM   4914 HD13 LEU B  33     -43.607  40.665  12.968  1.00 81.26           H  
ATOM   4915  CD2 LEU B  33     -41.214  39.348  12.846  1.00 81.26           C  
ATOM   4916 HD21 LEU B  33     -41.240  40.198  12.164  1.00 81.26           H  
ATOM   4917 HD22 LEU B  33     -41.622  38.477  12.334  1.00 81.26           H  
ATOM   4918 HD23 LEU B  33     -40.187  39.116  13.127  1.00 81.26           H  
ATOM   4919  N   ARG B  34     -39.859  42.774  16.955  1.00 77.18           N  
ATOM   4920  H   ARG B  34     -40.489  42.325  17.604  1.00 77.18           H  
ATOM   4921  CA  ARG B  34     -39.316  44.109  17.264  1.00 77.18           C  
ATOM   4922  HA  ARG B  34     -39.251  44.698  16.349  1.00 77.18           H  
ATOM   4923  C   ARG B  34     -37.891  44.057  17.794  1.00 77.18           C  
ATOM   4924  CB  ARG B  34     -40.248  44.846  18.228  1.00 77.18           C  
ATOM   4925  HB2 ARG B  34     -40.509  44.192  19.060  1.00 77.18           H  
ATOM   4926  HB3 ARG B  34     -39.731  45.721  18.624  1.00 77.18           H  
ATOM   4927  O   ARG B  34     -37.045  44.816  17.333  1.00 77.18           O  
ATOM   4928  CG  ARG B  34     -41.517  45.316  17.506  1.00 77.18           C  
ATOM   4929  HG2 ARG B  34     -41.248  46.004  16.705  1.00 77.18           H  
ATOM   4930  HG3 ARG B  34     -42.041  44.462  17.076  1.00 77.18           H  
ATOM   4931  CD  ARG B  34     -42.438  46.025  18.497  1.00 77.18           C  
ATOM   4932  HD2 ARG B  34     -42.657  45.339  19.315  1.00 77.18           H  
ATOM   4933  HD3 ARG B  34     -41.924  46.902  18.890  1.00 77.18           H  
ATOM   4934  NE  ARG B  34     -43.704  46.422  17.857  1.00 77.18           N  
ATOM   4935  HE  ARG B  34     -43.926  45.974  16.979  1.00 77.18           H  
ATOM   4936  NH1 ARG B  34     -44.512  47.718  19.568  1.00 77.18           N  
ATOM   4937 HH11 ARG B  34     -43.692  47.479  20.107  1.00 77.18           H
[truncated: 1,522,650 more chars]
