# Supplementary material for: Conformational changes in the essential E. coli septal cell wall synthesis complex suggest an activation mechanism
Source: Nat Commun. 2023 Jul 31;14:4585. doi: 10.1038/s41467-023-39921-4 (PMC10390529; doi:10.1038/s41467-023-39921-4)
Supplement: Supplementary file 5 — Supplementary Data 2 [file 41467_2023_39921_MOESM5_ESM.zip › Supplementary Data 2/predicted-structures/Escherichia-coli/FtsQLBWIN_58_108.pdb]

ATOM      1  N   MET A   1       1.744  49.414  32.071  1.00 30.65           N  
ATOM      2  H   MET A   1       1.648  49.329  33.073  1.00 30.65           H  
ATOM      3  H2  MET A   1       2.187  48.582  31.707  1.00 30.65           H  
ATOM      4  H3  MET A   1       0.835  49.498  31.639  1.00 30.65           H  
ATOM      5  CA  MET A   1       2.589  50.572  31.723  1.00 30.65           C  
ATOM      6  HA  MET A   1       2.116  51.508  32.021  1.00 30.65           H  
ATOM      7  C   MET A   1       2.789  50.586  30.219  1.00 30.65           C  
ATOM      8  CB  MET A   1       3.979  50.472  32.376  1.00 30.65           C  
ATOM      9  HB2 MET A   1       4.685  51.053  31.783  1.00 30.65           H  
ATOM     10  HB3 MET A   1       4.318  49.436  32.370  1.00 30.65           H  
ATOM     11  O   MET A   1       3.342  49.624  29.718  1.00 30.65           O  
ATOM     12  CG  MET A   1       4.049  51.022  33.799  1.00 30.65           C  
ATOM     13  HG2 MET A   1       3.370  50.473  34.451  1.00 30.65           H  
ATOM     14  HG3 MET A   1       3.753  52.071  33.781  1.00 30.65           H  
ATOM     15  SD  MET A   1       5.731  50.900  34.456  1.00 30.65           S  
ATOM     16  CE  MET A   1       5.801  52.360  35.528  1.00 30.65           C  
ATOM     17  HE1 MET A   1       6.779  52.407  36.007  1.00 30.65           H  
ATOM     18  HE2 MET A   1       5.653  53.262  34.935  1.00 30.65           H  
ATOM     19  HE3 MET A   1       5.030  52.294  36.296  1.00 30.65           H  
ATOM     20  N   SER A   2       2.320  51.624  29.534  1.00 30.71           N  
ATOM     21  H   SER A   2       1.486  52.084  29.869  1.00 30.71           H  
ATOM     22  CA  SER A   2       3.111  52.509  28.664  1.00 30.71           C  
ATOM     23  HA  SER A   2       3.884  52.979  29.272  1.00 30.71           H  
ATOM     24  C   SER A   2       2.169  53.598  28.158  1.00 30.71           C  
ATOM     25  CB  SER A   2       3.828  51.834  27.487  1.00 30.71           C  
ATOM     26  HB2 SER A   2       4.429  52.572  26.956  1.00 30.71           H  
ATOM     27  HB3 SER A   2       4.495  51.058  27.862  1.00 30.71           H  
ATOM     28  O   SER A   2       0.997  53.356  27.881  1.00 30.71           O  
ATOM     29  OG  SER A   2       2.916  51.261  26.585  1.00 30.71           O  
ATOM     30  HG  SER A   2       2.501  51.945  26.053  1.00 30.71           H  
ATOM     31  N   GLN A   3       2.684  54.815  28.189  1.00 27.71           N  
ATOM     32  H   GLN A   3       3.686  54.893  28.290  1.00 27.71           H  
ATOM     33  CA  GLN A   3       1.981  56.076  28.043  1.00 27.71           C  
ATOM     34  HA  GLN A   3       1.042  56.038  28.596  1.00 27.71           H  
ATOM     35  C   GLN A   3       1.688  56.433  26.582  1.00 27.71           C  
ATOM     36  CB  GLN A   3       2.902  57.155  28.640  1.00 27.71           C  
ATOM     37  HB2 GLN A   3       3.890  57.039  28.195  1.00 27.71           H  
ATOM     38  HB3 GLN A   3       2.543  58.145  28.360  1.00 27.71           H  
ATOM     39  O   GLN A   3       2.401  56.013  25.681  1.00 27.71           O  
ATOM     40  CG  GLN A   3       3.003  57.136  30.172  1.00 27.71           C  
ATOM     41  HG2 GLN A   3       2.126  57.627  30.594  1.00 27.71           H  
ATOM     42  HG3 GLN A   3       3.028  56.108  30.535  1.00 27.71           H  
ATOM     43  CD  GLN A   3       4.274  57.825  30.664  1.00 27.71           C  
ATOM     44  NE2 GLN A   3       4.217  58.619  31.709  1.00 27.71           N  
ATOM     45 HE21 GLN A   3       3.343  58.854  32.156  1.00 27.71           H  
ATOM     46 HE22 GLN A   3       5.093  59.058  31.953  1.00 27.71           H  
ATOM     47  OE1 GLN A   3       5.353  57.622  30.143  1.00 27.71           O  
ATOM     48  N   ALA A   4       0.708  57.331  26.456  1.00 30.91           N  
ATOM     49  H   ALA A   4       0.119  57.435  27.270  1.00 30.91           H  
ATOM     50  CA  ALA A   4       0.692  58.496  25.573  1.00 30.91           C  
ATOM     51  HA  ALA A   4      -0.236  59.020  25.805  1.00 30.91           H  
ATOM     52  C   ALA A   4       0.673  58.297  24.049  1.00 30.91           C  
ATOM     53  CB  ALA A   4       1.809  59.461  25.996  1.00 30.91           C  
ATOM     54  HB1 ALA A   4       2.783  58.988  25.868  1.00 30.91           H  
ATOM     55  HB2 ALA A   4       1.675  59.771  27.033  1.00 30.91           H  
ATOM     56  HB3 ALA A   4       1.778  60.350  25.366  1.00 30.91           H  
ATOM     57  O   ALA A   4       1.684  58.019  23.421  1.00 30.91           O  
ATOM     58  N   ALA A   5      -0.459  58.678  23.459  1.00 34.10           N  
ATOM     59  H   ALA A   5      -1.314  58.549  23.982  1.00 34.10           H  
ATOM     60  CA  ALA A   5      -0.536  59.764  22.478  1.00 34.10           C  
ATOM     61  HA  ALA A   5       0.094  60.590  22.807  1.00 34.10           H  
ATOM     62  C   ALA A   5      -2.010  60.221  22.451  1.00 34.10           C  
ATOM     63  CB  ALA A   5      -0.040  59.281  21.110  1.00 34.10           C  
ATOM     64  HB1 ALA A   5      -0.186  60.060  20.362  1.00 34.10           H  
ATOM     65  HB2 ALA A   5      -0.598  58.396  20.805  1.00 34.10           H  
ATOM     66  HB3 ALA A   5       1.021  59.036  21.155  1.00 34.10           H  
ATOM     67  O   ALA A   5      -2.894  59.427  22.158  1.00 34.10           O  
ATOM     68  N   LEU A   6      -2.349  61.337  23.100  1.00 30.48           N  
ATOM     69  H   LEU A   6      -3.264  61.195  23.503  1.00 30.48           H  
ATOM     70  CA  LEU A   6      -2.246  62.714  22.597  1.00 30.48           C  
ATOM     71  HA  LEU A   6      -2.255  63.355  23.479  1.00 30.48           H  
ATOM     72  C   LEU A   6      -3.472  63.123  21.768  1.00 30.48           C  
ATOM     73  CB  LEU A   6      -0.928  63.026  21.850  1.00 30.48           C  
ATOM     74  HB2 LEU A   6      -1.097  63.851  21.158  1.00 30.48           H  
ATOM     75  HB3 LEU A   6      -0.651  62.181  21.220  1.00 30.48           H  
ATOM     76  O   LEU A   6      -3.801  62.479  20.780  1.00 30.48           O  
ATOM     77  CG  LEU A   6       0.243  63.423  22.764  1.00 30.48           C  
ATOM     78  HG  LEU A   6       0.251  62.782  23.646  1.00 30.48           H  
ATOM     79  CD1 LEU A   6       1.570  63.245  22.029  1.00 30.48           C  
ATOM     80 HD11 LEU A   6       1.700  62.203  21.734  1.00 30.48           H  
ATOM     81 HD12 LEU A   6       2.397  63.525  22.681  1.00 30.48           H  
ATOM     82 HD13 LEU A   6       1.592  63.872  21.138  1.00 30.48           H  
ATOM     83  CD2 LEU A   6       0.132  64.884  23.208  1.00 30.48           C  
ATOM     84 HD21 LEU A   6       0.980  65.143  23.842  1.00 30.48           H  
ATOM     85 HD22 LEU A   6       0.131  65.539  22.337  1.00 30.48           H  
ATOM     86 HD23 LEU A   6      -0.789  65.044  23.769  1.00 30.48           H  
ATOM     87  N   ASN A   7      -4.034  64.263  22.189  1.00 30.39           N  
ATOM     88  H   ASN A   7      -3.717  64.580  23.094  1.00 30.39           H  
ATOM     89  CA  ASN A   7      -4.713  65.308  21.411  1.00 30.39           C  
ATOM     90  HA  ASN A   7      -4.256  66.221  21.792  1.00 30.39           H  
ATOM     91  C   ASN A   7      -6.191  65.545  21.770  1.00 30.39           C  
ATOM     92  CB  ASN A   7      -4.284  65.316  19.930  1.00 30.39           C  
ATOM     93  HB2 ASN A   7      -4.904  66.000  19.351  1.00 30.39           H  
ATOM     94  HB3 ASN A   7      -4.435  64.344  19.459  1.00 30.39           H  
ATOM     95  O   ASN A   7      -7.072  64.768  21.432  1.00 30.39           O  
ATOM     96  CG  ASN A   7      -2.835  65.765  19.783  1.00 30.39           C  
ATOM     97  ND2 ASN A   7      -2.299  65.711  18.590  1.00 30.39           N  
ATOM     98 HD21 ASN A   7      -2.845  65.382  17.806  1.00 30.39           H  
ATOM     99 HD22 ASN A   7      -1.345  66.028  18.500  1.00 30.39           H  
ATOM    100  OD1 ASN A   7      -2.160  66.167  20.724  1.00 30.39           O  
ATOM    101  N   THR A   8      -6.439  66.477  22.710  1.00 31.63           N  
ATOM    102  H   THR A   8      -7.167  66.113  23.308  1.00 31.63           H  
ATOM    103  CA  THR A   8      -6.647  67.947  22.527  1.00 31.63           C  
ATOM    104  HA  THR A   8      -6.487  68.413  23.499  1.00 31.63           H  
ATOM    105  C   THR A   8      -8.100  68.225  22.157  1.00 31.63           C  
ATOM    106  CB  THR A   8      -5.703  68.677  21.551  1.00 31.63           C  
ATOM    107  HB  THR A   8      -6.107  69.667  21.343  1.00 31.63           H  
ATOM    108  O   THR A   8      -8.538  67.864  21.078  1.00 31.63           O  
ATOM    109  CG2 THR A   8      -4.302  68.910  22.127  1.00 31.63           C  
ATOM    110 HG21 THR A   8      -3.874  68.004  22.557  1.00 31.63           H  
ATOM    111 HG22 THR A   8      -4.364  69.655  22.920  1.00 31.63           H  
ATOM    112 HG23 THR A   8      -3.642  69.284  21.345  1.00 31.63           H  
ATOM    113  OG1 THR A   8      -5.658  68.042  20.313  1.00 31.63           O  
ATOM    114  HG1 THR A   8      -6.561  67.944  20.003  1.00 31.63           H  
ATOM    115  N   ARG A   9      -8.912  68.663  23.123  1.00 28.39           N  
ATOM    116  H   ARG A   9      -9.806  68.217  22.978  1.00 28.39           H  
ATOM    117  CA  ARG A   9      -9.122  70.061  23.574  1.00 28.39           C  
ATOM    118  HA  ARG A   9      -9.385  70.027  24.631  1.00 28.39           H  
ATOM    119  C   ARG A   9     -10.313  70.682  22.843  1.00 28.39           C  
ATOM    120  CB  ARG A   9      -7.918  71.031  23.428  1.00 28.39           C  
ATOM    121  HB2 ARG A   9      -7.207  70.675  22.682  1.00 28.39           H  
ATOM    122  HB3 ARG A   9      -8.290  71.977  23.034  1.00 28.39           H  
ATOM    123  O   ARG A   9     -10.234  70.842  21.637  1.00 28.39           O  
ATOM    124  CG  ARG A   9      -7.176  71.374  24.724  1.00 28.39           C  
ATOM    125  HG2 ARG A   9      -6.686  70.484  25.118  1.00 28.39           H  
ATOM    126  HG3 ARG A   9      -7.887  71.748  25.460  1.00 28.39           H  
ATOM    127  CD  ARG A   9      -6.129  72.461  24.428  1.00 28.39           C  
ATOM    128  HD2 ARG A   9      -6.607  73.266  23.869  1.00 28.39           H  
ATOM    129  HD3 ARG A   9      -5.343  72.028  23.808  1.00 28.39           H  
ATOM    130  NE  ARG A   9      -5.551  73.030  25.660  1.00 28.39           N  
ATOM    131  HE  ARG A   9      -6.037  72.830  26.523  1.00 28.39           H  
ATOM    132  NH1 ARG A   9      -3.826  74.190  24.673  1.00 28.39           N  
ATOM    133 HH11 ARG A   9      -4.119  73.857  23.766  1.00 28.39           H  
ATOM    134 HH12 ARG A   9      -3.048  74.831  24.743  1.00 28.39           H  
ATOM    135  NH2 ARG A   9      -4.133  74.336  26.876  1.00 28.39           N  
ATOM    136 HH21 ARG A   9      -3.355  74.980  26.917  1.00 28.39           H  
ATOM    137 HH22 ARG A   9      -4.642  74.117  27.720  1.00 28.39           H  
ATOM    138  CZ  ARG A   9      -4.509  73.844  25.729  1.00 28.39           C  
ATOM    139  N   ASN A  10     -11.248  71.156  23.675  1.00 29.06           N  
ATOM    140  H   ASN A  10     -11.167  70.853  24.634  1.00 29.06           H  
ATOM    141  CA  ASN A  10     -12.030  72.391  23.529  1.00 29.06           C  
ATOM    142  HA  ASN A  10     -12.613  72.514  24.441  1.00 29.06           H  
ATOM    143  C   ASN A  10     -13.055  72.395  22.382  1.00 29.06           C  
ATOM    144  CB  ASN A  10     -11.031  73.565  23.470  1.00 29.06           C  
ATOM    145  HB2 ASN A  10     -11.580  74.501  23.365  1.00 29.06           H  
ATOM    146  HB3 ASN A  10     -10.417  73.467  22.574  1.00 29.06           H  
ATOM    147  O   ASN A  10     -12.789  71.890  21.308  1.00 29.06           O  
ATOM    148  CG  ASN A  10     -10.126  73.689  24.686  1.00 29.06           C  
ATOM    149  ND2 ASN A  10      -9.211  74.628  24.659  1.00 29.06           N  
ATOM    150 HD21 ASN A  10      -8.776  74.845  25.544  1.00 29.06           H  
ATOM    151 HD22 ASN A  10      -9.242  75.294  23.900  1.00 29.06           H  
ATOM    152  OD1 ASN A  10     -10.194  72.956  25.662  1.00 29.06           O  
ATOM    153  N   SER A  11     -14.251  72.952  22.494  1.00 28.88           N  
ATOM    154  H   SER A  11     -14.773  72.889  21.632  1.00 28.88           H  
ATOM    155  CA  SER A  11     -14.926  73.812  23.472  1.00 28.88           C  
ATOM    156  HA  SER A  11     -14.962  73.358  24.462  1.00 28.88           H  
ATOM    157  C   SER A  11     -16.344  74.000  22.922  1.00 28.88           C  
ATOM    158  CB  SER A  11     -14.291  75.216  23.520  1.00 28.88           C  
ATOM    159  HB2 SER A  11     -13.484  75.208  24.253  1.00 28.88           H  
ATOM    160  HB3 SER A  11     -15.027  75.950  23.847  1.00 28.88           H  
ATOM    161  O   SER A  11     -16.497  73.923  21.710  1.00 28.88           O  
ATOM    162  OG  SER A  11     -13.761  75.603  22.266  1.00 28.88           O  
ATOM    163  HG  SER A  11     -14.485  75.730  21.648  1.00 28.88           H  
ATOM    164  N   GLU A  12     -17.323  74.253  23.793  1.00 31.56           N  
ATOM    165  H   GLU A  12     -17.114  74.084  24.766  1.00 31.56           H  
ATOM    166  CA  GLU A  12     -18.528  75.090  23.582  1.00 31.56           C  
ATOM    167  HA  GLU A  12     -18.299  76.067  24.009  1.00 31.56           H  
ATOM    168  C   GLU A  12     -19.704  74.557  24.414  1.00 31.56           C  
ATOM    169  CB  GLU A  12     -18.916  75.413  22.124  1.00 31.56           C  
ATOM    170  HB2 GLU A  12     -18.832  74.532  21.488  1.00 31.56           H  
ATOM    171  HB3 GLU A  12     -19.956  75.739  22.101  1.00 31.56           H  
ATOM    172  O   GLU A  12     -20.329  73.538  24.135  1.00 31.56           O  
ATOM    173  CG  GLU A  12     -18.041  76.590  21.629  1.00 31.56           C  
ATOM    174  HG2 GLU A  12     -18.363  77.490  22.153  1.00 31.56           H  
ATOM    175  HG3 GLU A  12     -17.002  76.427  21.912  1.00 31.56           H  
ATOM    176  CD  GLU A  12     -18.102  76.853  20.118  1.00 31.56           C  
ATOM    177  OE1 GLU A  12     -17.192  77.573  19.644  1.00 31.56           O  
ATOM    178  OE2 GLU A  12     -19.027  76.340  19.449  1.00 31.56           O  
ATOM    179  N   GLU A  13     -19.830  75.200  25.572  1.00 28.90           N  
ATOM    180  H   GLU A  13     -19.054  75.821  25.747  1.00 28.90           H  
ATOM    181  CA  GLU A  13     -21.038  75.777  26.160  1.00 28.90           C  
ATOM    182  HA  GLU A  13     -20.962  75.586  27.230  1.00 28.90           H  
ATOM    183  C   GLU A  13     -22.438  75.265  25.746  1.00 28.90           C  
ATOM    184  CB  GLU A  13     -20.922  77.309  26.001  1.00 28.90           C  
ATOM    185  HB2 GLU A  13     -21.865  77.784  26.272  1.00 28.90           H  
ATOM    186  HB3 GLU A  13     -20.696  77.548  24.962  1.00 28.90           H  
ATOM    187  O   GLU A  13     -22.842  75.245  24.591  1.00 28.90           O  
ATOM    188  CG  GLU A  13     -19.825  77.860  26.935  1.00 28.90           C  
ATOM    189  HG2 GLU A  13     -20.115  77.641  27.963  1.00 28.90           H  
ATOM    190  HG3 GLU A  13     -18.892  77.330  26.744  1.00 28.90           H  
ATOM    191  CD  GLU A  13     -19.549  79.365  26.798  1.00 28.90           C  
ATOM    192  OE1 GLU A  13     -18.860  79.876  27.712  1.00 28.90           O  
ATOM    193  OE2 GLU A  13     -19.940  79.956  25.773  1.00 28.90           O  
ATOM    194  N   GLU A  14     -23.223  75.045  26.809  1.00 29.10           N  
ATOM    195  H   GLU A  14     -22.703  74.901  27.663  1.00 29.10           H  
ATOM    196  CA  GLU A  14     -24.545  75.649  27.032  1.00 29.10           C  
ATOM    197  HA  GLU A  14     -24.466  75.839  28.103  1.00 29.10           H  
ATOM    198  C   GLU A  14     -25.850  74.815  26.963  1.00 29.10           C  
ATOM    199  CB  GLU A  14     -24.684  77.076  26.440  1.00 29.10           C  
ATOM    200  HB2 GLU A  14     -23.987  77.261  25.623  1.00 29.10           H  
ATOM    201  HB3 GLU A  14     -25.677  77.177  26.002  1.00 29.10           H  
ATOM    202  O   GLU A  14     -26.186  74.108  26.018  1.00 29.10           O  
ATOM    203  CG  GLU A  14     -24.459  78.140  27.532  1.00 29.10           C  
ATOM    204  HG2 GLU A  14     -23.433  78.071  27.892  1.00 29.10           H  
ATOM    205  HG3 GLU A  14     -25.109  77.905  28.375  1.00 29.10           H  
ATOM    206  CD  GLU A  14     -24.768  79.578  27.090  1.00 29.10           C  
ATOM    207  OE1 GLU A  14     -24.470  80.477  27.907  1.00 29.10           O  
ATOM    208  OE2 GLU A  14     -25.437  79.749  26.047  1.00 29.10           O  
ATOM    209  N   VAL A  15     -26.637  75.048  28.027  1.00 29.66           N  
ATOM    210  H   VAL A  15     -26.188  75.629  28.720  1.00 29.66           H  
ATOM    211  CA  VAL A  15     -28.107  75.055  28.120  1.00 29.66           C  
ATOM    212  HA  VAL A  15     -28.279  75.695  28.985  1.00 29.66           H  
ATOM    213  C   VAL A  15     -28.836  73.748  28.486  1.00 29.66           C  
ATOM    214  CB  VAL A  15     -28.752  75.902  27.003  1.00 29.66           C  
ATOM    215  HB  VAL A  15     -28.493  75.493  26.027  1.00 29.66           H  
ATOM    216  O   VAL A  15     -29.218  72.886  27.697  1.00 29.66           O  
ATOM    217  CG1 VAL A  15     -30.277  75.980  27.123  1.00 29.66           C  
ATOM    218 HG11 VAL A  15     -30.568  76.318  28.117  1.00 29.66           H  
ATOM    219 HG12 VAL A  15     -30.662  76.679  26.381  1.00 29.66           H  
ATOM    220 HG13 VAL A  15     -30.710  75.002  26.910  1.00 29.66           H  
ATOM    221  CG2 VAL A  15     -28.289  77.366  27.094  1.00 29.66           C  
ATOM    222 HG21 VAL A  15     -28.855  77.915  27.847  1.00 29.66           H  
ATOM    223 HG22 VAL A  15     -27.239  77.455  27.370  1.00 29.66           H  
ATOM    224 HG23 VAL A  15     -28.424  77.855  26.129  1.00 29.66           H  
ATOM    225  N   SER A  16     -29.171  73.721  29.776  1.00 31.19           N  
ATOM    226  H   SER A  16     -28.750  74.460  30.321  1.00 31.19           H  
ATOM    227  CA  SER A  16     -30.385  73.171  30.376  1.00 31.19           C  
ATOM    228  HA  SER A  16     -30.202  72.151  30.715  1.00 31.19           H  
ATOM    229  C   SER A  16     -31.643  73.211  29.492  1.00 31.19           C  
ATOM    230  CB  SER A  16     -30.681  74.084  31.579  1.00 31.19           C  
ATOM    231  HB2 SER A  16     -31.605  73.768  32.063  1.00 31.19           H  
ATOM    232  HB3 SER A  16     -29.867  74.004  32.300  1.00 31.19           H  
ATOM    233  O   SER A  16     -32.025  74.275  29.022  1.00 31.19           O  
ATOM    234  OG  SER A  16     -30.804  75.438  31.169  1.00 31.19           O  
ATOM    235  HG  SER A  16     -31.236  75.463  30.312  1.00 31.19           H  
ATOM    236  N   SER A  17     -32.425  72.128  29.428  1.00 31.13           N  
ATOM    237  H   SER A  17     -32.017  71.228  29.637  1.00 31.13           H  
ATOM    238  CA  SER A  17     -33.898  72.244  29.468  1.00 31.13           C  
ATOM    239  HA  SER A  17     -34.131  72.882  30.320  1.00 31.13           H  
ATOM    240  C   SER A  17     -34.603  70.900  29.690  1.00 31.13           C  
ATOM    241  CB  SER A  17     -34.514  72.946  28.242  1.00 31.13           C  
ATOM    242  HB2 SER A  17     -35.600  72.865  28.295  1.00 31.13           H  
ATOM    243  HB3 SER A  17     -34.268  74.008  28.241  1.00 31.13           H  
ATOM    244  O   SER A  17     -34.303  69.873  29.084  1.00 31.13           O  
ATOM    245  OG  SER A  17     -34.078  72.370  27.036  1.00 31.13           O  
ATOM    246  HG  SER A  17     -33.199  72.716  26.864  1.00 31.13           H  
ATOM    247  N   ARG A  18     -35.584  70.940  30.601  1.00 38.34           N  
ATOM    248  H   ARG A  18     -35.737  71.849  31.013  1.00 38.34           H  
ATOM    249  CA  ARG A  18     -36.600  69.914  30.889  1.00 38.34           C  
ATOM    250  HA  ARG A  18     -36.159  69.078  31.432  1.00 38.34           H  
ATOM    251  C   ARG A  18     -37.231  69.393  29.584  1.00 38.34           C  
ATOM    252  CB  ARG A  18     -37.697  70.603  31.731  1.00 38.34           C  
ATOM    253  HB2 ARG A  18     -38.001  71.517  31.223  1.00 38.34           H  
ATOM    254  HB3 ARG A  18     -38.569  69.950  31.767  1.00 38.34           H  
ATOM    255  O   ARG A  18     -37.754  70.195  28.817  1.00 38.34           O  
ATOM    256  CG  ARG A  18     -37.312  70.944  33.182  1.00 38.34           C  
ATOM    257  HG2 ARG A  18     -37.279  70.022  33.762  1.00 38.34           H  
ATOM    258  HG3 ARG A  18     -36.330  71.417  33.216  1.00 38.34           H  
ATOM    259  CD  ARG A  18     -38.351  71.909  33.780  1.00 38.34           C  
ATOM    260  HD2 ARG A  18     -38.177  72.901  33.363  1.00 38.34           H  
ATOM    261  HD3 ARG A  18     -39.347  71.582  33.481  1.00 38.34           H  
ATOM    262  NE  ARG A  18     -38.302  71.955  35.255  1.00 38.34           N  
ATOM    263  HE  ARG A  18     -37.825  71.196  35.721  1.00 38.34           H  
ATOM    264  NH1 ARG A  18     -39.468  73.921  35.562  1.00 38.34           N  
ATOM    265 HH11 ARG A  18     -39.474  74.088  34.566  1.00 38.34           H  
ATOM    266 HH12 ARG A  18     -39.869  74.612  36.181  1.00 38.34           H  
ATOM    267  NH2 ARG A  18     -38.856  72.719  37.332  1.00 38.34           N  
ATOM    268 HH21 ARG A  18     -39.274  73.427  37.918  1.00 38.34           H  
ATOM    269 HH22 ARG A  18     -38.386  71.935  37.761  1.00 38.34           H  
ATOM    270  CZ  ARG A  18     -38.872  72.862  36.036  1.00 38.34           C  
ATOM    271  N   ARG A  19     -37.268  68.073  29.341  1.00 37.69           N  
ATOM    272  H   ARG A  19     -36.798  67.452  29.985  1.00 37.69           H  
ATOM    273  CA  ARG A  19     -37.914  67.494  28.142  1.00 37.69           C  
ATOM    274  HA  ARG A  19     -38.257  68.323  27.523  1.00 37.69           H  
ATOM    275  C   ARG A  19     -39.181  66.696  28.456  1.00 37.69           C  
ATOM    276  CB  ARG A  19     -36.903  66.740  27.260  1.00 37.69           C  
ATOM    277  HB2 ARG A  19     -36.176  66.214  27.879  1.00 37.69           H  
ATOM    278  HB3 ARG A  19     -37.440  66.004  26.661  1.00 37.69           H  
ATOM    279  O   ARG A  19     -39.145  65.587  28.977  1.00 37.69           O  
ATOM    280  CG  ARG A  19     -36.191  67.721  26.310  1.00 37.69           C  
ATOM    281  HG2 ARG A  19     -35.605  68.432  26.894  1.00 37.69           H  
ATOM    282  HG3 ARG A  19     -36.941  68.282  25.753  1.00 37.69           H  
ATOM    283  CD  ARG A  19     -35.262  67.006  25.318  1.00 37.69           C  
ATOM    284  HD2 ARG A  19     -35.787  66.153  24.889  1.00 37.69           H  
ATOM    285  HD3 ARG A  19     -34.391  66.639  25.861  1.00 37.69           H  
ATOM    286  NE  ARG A  19     -34.828  67.917  24.236  1.00 37.69           N  
ATOM    287  HE  ARG A  19     -35.017  68.900  24.367  1.00 37.69           H  
ATOM    288  NH1 ARG A  19     -33.729  66.378  22.931  1.00 37.69           N  
ATOM    289 HH11 ARG A  19     -33.885  65.672  23.636  1.00 37.69           H  
ATOM    290 HH12 ARG A  19     -33.166  66.178  22.116  1.00 37.69           H  
ATOM    291  NH2 ARG A  19     -33.846  68.501  22.261  1.00 37.69           N  
ATOM    292 HH21 ARG A  19     -34.080  69.471  22.416  1.00 37.69           H  
ATOM    293 HH22 ARG A  19     -33.279  68.272  21.457  1.00 37.69           H  
ATOM    294  CZ  ARG A  19     -34.141  67.596  23.151  1.00 37.69           C  
ATOM    295  N   ASN A  20     -40.290  67.328  28.076  1.00 42.71           N  
ATOM    296  H   ASN A  20     -40.141  68.259  27.714  1.00 42.71           H  
ATOM    297  CA  ASN A  20     -41.657  66.829  27.966  1.00 42.71           C  
ATOM    298  HA  ASN A  20     -41.925  66.362  28.913  1.00 42.71           H  
ATOM    299  C   ASN A  20     -41.769  65.769  26.839  1.00 42.71           C  
ATOM    300  CB  ASN A  20     -42.540  68.084  27.707  1.00 42.71           C  
ATOM    301  HB2 ASN A  20     -42.828  68.127  26.656  1.00 42.71           H  
ATOM    302  HB3 ASN A  20     -41.978  68.994  27.919  1.00 42.71           H  
ATOM    303  O   ASN A  20     -40.960  65.754  25.902  1.00 42.71           O  
ATOM    304  CG  ASN A  20     -43.799  68.172  28.550  1.00 42.71           C  
ATOM    305  ND2 ASN A  20     -44.478  69.295  28.524  1.00 42.71           N  
ATOM    306 HD21 ASN A  20     -45.319  69.326  29.083  1.00 42.71           H  
ATOM    307 HD22 ASN A  20     -44.191  70.079  27.956  1.00 42.71           H  
ATOM    308  OD1 ASN A  20     -44.182  67.236  29.226  1.00 42.71           O  
ATOM    309  N   ASN A  21     -42.793  64.908  26.899  1.00 48.32           N  
ATOM    310  H   ASN A  21     -43.425  65.014  27.679  1.00 48.32           H  
ATOM    311  CA  ASN A  21     -42.993  63.725  26.036  1.00 48.32           C  
ATOM    312  HA  ASN A  21     -42.129  63.073  26.164  1.00 48.32           H  
ATOM    313  C   ASN A  21     -43.062  63.982  24.507  1.00 48.32           C  
ATOM    314  CB  ASN A  21     -44.244  62.967  26.537  1.00 48.32           C  
ATOM    315  HB2 ASN A  21     -44.606  62.306  25.750  1.00 48.32           H  
ATOM    316  HB3 ASN A  21     -45.042  63.675  26.762  1.00 48.32           H  
ATOM    317  O   ASN A  21     -43.006  63.026  23.735  1.00 48.32           O  
ATOM    318  CG  ASN A  21     -43.980  62.079  27.744  1.00 48.32           C  
ATOM    319  ND2 ASN A  21     -44.988  61.789  28.532  1.00 48.32           N  
ATOM    320 HD21 ASN A  21     -44.786  61.205  29.331  1.00 48.32           H  
ATOM    321 HD22 ASN A  21     -45.914  62.147  28.345  1.00 48.32           H  
ATOM    322  OD1 ASN A  21     -42.879  61.608  27.978  1.00 48.32           O  
ATOM    323  N   GLY A  22     -43.086  65.237  24.042  1.00 48.93           N  
ATOM    324  H   GLY A  22     -43.117  65.992  24.713  1.00 48.93           H  
ATOM    325  CA  GLY A  22     -42.969  65.585  22.617  1.00 48.93           C  
ATOM    326  HA2 GLY A  22     -43.139  66.655  22.498  1.00 48.93           H  
ATOM    327  HA3 GLY A  22     -43.737  65.055  22.054  1.00 48.93           H  
ATOM    328  C   GLY A  22     -41.604  65.252  21.997  1.00 48.93           C  
ATOM    329  O   GLY A  22     -41.513  65.030  20.797  1.00 48.93           O  
ATOM    330  N   THR A  23     -40.542  65.128  22.799  1.00 48.26           N  
ATOM    331  H   THR A  23     -40.671  65.311  23.784  1.00 48.26           H  
ATOM    332  CA  THR A  23     -39.174  64.903  22.287  1.00 48.26           C  
ATOM    333  HA  THR A  23     -39.063  65.478  21.367  1.00 48.26           H  
ATOM    334  C   THR A  23     -38.856  63.461  21.901  1.00 48.26           C  
ATOM    335  CB  THR A  23     -38.120  65.428  23.258  1.00 48.26           C  
ATOM    336  HB  THR A  23     -37.129  65.236  22.848  1.00 48.26           H  
ATOM    337  O   THR A  23     -37.971  63.249  21.079  1.00 48.26           O  
ATOM    338  CG2 THR A  23     -38.303  66.935  23.443  1.00 48.26           C  
ATOM    339 HG21 THR A  23     -37.356  67.395  23.725  1.00 48.26           H  
ATOM    340 HG22 THR A  23     -38.605  67.396  22.502  1.00 48.26           H  
ATOM    341 HG23 THR A  23     -39.060  67.150  24.197  1.00 48.26           H  
ATOM    342  OG1 THR A  23     -38.252  64.792  24.511  1.00 48.26           O  
ATOM    343  HG1 THR A  23     -39.002  65.174  24.972  1.00 48.26           H  
ATOM    344  N   ARG A  24     -39.596  62.462  22.408  1.00 50.31           N  
ATOM    345  H   ARG A  24     -40.322  62.698  23.068  1.00 50.31           H  
ATOM    346  CA  ARG A  24     -39.509  61.085  21.883  1.00 50.31           C  
ATOM    347  HA  ARG A  24     -38.465  60.837  21.693  1.00 50.31           H  
ATOM    348  C   ARG A  24     -40.193  60.965  20.523  1.00 50.31           C  
ATOM    349  CB  ARG A  24     -40.085  60.062  22.872  1.00 50.31           C  
ATOM    350  HB2 ARG A  24     -40.294  59.141  22.328  1.00 50.31           H  
ATOM    351  HB3 ARG A  24     -41.024  60.432  23.285  1.00 50.31           H  
ATOM    352  O   ARG A  24     -39.645  60.320  19.642  1.00 50.31           O  
ATOM    353  CG  ARG A  24     -39.104  59.730  24.004  1.00 50.31           C  
ATOM    354  HG2 ARG A  24     -38.927  60.619  24.608  1.00 50.31           H  
ATOM    355  HG3 ARG A  24     -38.160  59.391  23.576  1.00 50.31           H  
ATOM    356  CD  ARG A  24     -39.688  58.617  24.882  1.00 50.31           C  
ATOM    357  HD2 ARG A  24     -39.896  57.750  24.256  1.00 50.31           H  
ATOM    358  HD3 ARG A  24     -40.624  58.972  25.313  1.00 50.31           H  
ATOM    359  NE  ARG A  24     -38.762  58.225  25.962  1.00 50.31           N  
ATOM    360  HE  ARG A  24     -37.851  58.661  25.960  1.00 50.31           H  
ATOM    361  NH1 ARG A  24     -40.162  56.736  27.014  1.00 50.31           N  
ATOM    362 HH11 ARG A  24     -40.876  56.939  26.329  1.00 50.31           H  
ATOM    363 HH12 ARG A  24     -40.345  56.087  27.766  1.00 50.31           H  
ATOM    364  NH2 ARG A  24     -38.118  57.094  27.833  1.00 50.31           N  
ATOM    365 HH21 ARG A  24     -37.219  57.553  27.803  1.00 50.31           H  
ATOM    366 HH22 ARG A  24     -38.319  56.435  28.572  1.00 50.31           H  
ATOM    367  CZ  ARG A  24     -39.017  57.357  26.927  1.00 50.31           C  
ATOM    368  N   LEU A  25     -41.339  61.625  20.337  1.00 61.07           N  
ATOM    369  H   LEU A  25     -41.726  62.150  21.108  1.00 61.07           H  
ATOM    370  CA  LEU A  25     -42.040  61.676  19.050  1.00 61.07           C  
ATOM    371  HA  LEU A  25     -42.077  60.665  18.643  1.00 61.07           H  
ATOM    372  C   LEU A  25     -41.263  62.511  18.029  1.00 61.07           C  
ATOM    373  CB  LEU A  25     -43.482  62.180  19.265  1.00 61.07           C  
ATOM    374  HB2 LEU A  25     -43.663  63.075  18.669  1.00 61.07           H  
ATOM    375  HB3 LEU A  25     -43.612  62.466  20.308  1.00 61.07           H  
ATOM    376  O   LEU A  25     -41.047  62.032  16.927  1.00 61.07           O  
ATOM    377  CG  LEU A  25     -44.534  61.113  18.906  1.00 61.07           C  
ATOM    378  HG  LEU A  25     -44.177  60.132  19.220  1.00 61.07           H  
ATOM    379  CD1 LEU A  25     -45.838  61.390  19.649  1.00 61.07           C  
ATOM    380 HD11 LEU A  25     -45.671  61.359  20.726  1.00 61.07           H  
ATOM    381 HD12 LEU A  25     -46.576  60.632  19.387  1.00 61.07           H  
ATOM    382 HD13 LEU A  25     -46.225  62.369  19.368  1.00 61.07           H  
ATOM    383  CD2 LEU A  25     -44.815  61.086  17.404  1.00 61.07           C  
ATOM    384 HD21 LEU A  25     -43.896  60.877  16.855  1.00 61.07           H  
ATOM    385 HD22 LEU A  25     -45.541  60.306  17.176  1.00 61.07           H  
ATOM    386 HD23 LEU A  25     -45.214  62.046  17.074  1.00 61.07           H  
ATOM    387  N   ALA A  26     -40.743  63.681  18.415  1.00 64.66           N  
ATOM    388  H   ALA A  26     -41.026  64.075  19.300  1.00 64.66           H  
ATOM    389  CA  ALA A  26     -39.829  64.462  17.581  1.00 64.66           C  
ATOM    390  HA  ALA A  26     -40.298  64.629  16.612  1.00 64.66           H  
ATOM    391  C   ALA A  26     -38.502  63.731  17.333  1.00 64.66           C  
ATOM    392  CB  ALA A  26     -39.588  65.828  18.230  1.00 64.66           C  
ATOM    393  HB1 ALA A  26     -38.980  66.440  17.563  1.00 64.66           H  
ATOM    394  HB2 ALA A  26     -40.539  66.334  18.397  1.00 64.66           H  
ATOM    395  HB3 ALA A  26     -39.062  65.709  19.177  1.00 64.66           H  
ATOM    396  O   ALA A  26     -37.954  63.850  16.252  1.00 64.66           O  
ATOM    397  N   GLY A  27     -38.001  62.939  18.287  1.00 66.98           N  
ATOM    398  H   GLY A  27     -38.432  62.950  19.201  1.00 66.98           H  
ATOM    399  CA  GLY A  27     -36.814  62.101  18.110  1.00 66.98           C  
ATOM    400  HA2 GLY A  27     -36.535  61.673  19.073  1.00 66.98           H  
ATOM    401  HA3 GLY A  27     -35.989  62.712  17.745  1.00 66.98           H  
ATOM    402  C   GLY A  27     -37.041  60.955  17.123  1.00 66.98           C  
ATOM    403  O   GLY A  27     -36.171  60.693  16.305  1.00 66.98           O  
ATOM    404  N   ILE A  28     -38.219  60.318  17.144  1.00 75.32           N  
ATOM    405  H   ILE A  28     -38.879  60.553  17.871  1.00 75.32           H  
ATOM    406  CA  ILE A  28     -38.614  59.310  16.149  1.00 75.32           C  
ATOM    407  HA  ILE A  28     -37.778  58.628  15.994  1.00 75.32           H  
ATOM    408  C   ILE A  28     -38.893  59.968  14.796  1.00 75.32           C  
ATOM    409  CB  ILE A  28     -39.817  58.471  16.640  1.00 75.32           C  
ATOM    410  HB  ILE A  28     -40.605  59.153  16.961  1.00 75.32           H  
ATOM    411  O   ILE A  28     -38.428  59.453  13.795  1.00 75.32           O  
ATOM    412  CG1 ILE A  28     -39.400  57.583  17.834  1.00 75.32           C  
ATOM    413 HG12 ILE A  28     -38.816  58.167  18.545  1.00 75.32           H  
ATOM    414 HG13 ILE A  28     -38.759  56.776  17.479  1.00 75.32           H  
ATOM    415  CG2 ILE A  28     -40.376  57.578  15.513  1.00 75.32           C  
ATOM    416 HG21 ILE A  28     -40.786  58.190  14.709  1.00 75.32           H  
ATOM    417 HG22 ILE A  28     -39.589  56.944  15.106  1.00 75.32           H  
ATOM    418 HG23 ILE A  28     -41.191  56.951  15.875  1.00 75.32           H  
ATOM    419  CD1 ILE A  28     -40.588  56.981  18.597  1.00 75.32           C  
ATOM    420 HD11 ILE A  28     -41.271  57.773  18.904  1.00 75.32           H  
ATOM    421 HD12 ILE A  28     -40.219  56.468  19.486  1.00 75.32           H  
ATOM    422 HD13 ILE A  28     -41.120  56.258  17.979  1.00 75.32           H  
ATOM    423  N   LEU A  29     -39.594  61.104  14.741  1.00 78.88           N  
ATOM    424  H   LEU A  29     -39.989  61.467  15.596  1.00 78.88           H  
ATOM    425  CA  LEU A  29     -39.838  61.853  13.502  1.00 78.88           C  
ATOM    426  HA  LEU A  29     -40.262  61.178  12.758  1.00 78.88           H  
ATOM    427  C   LEU A  29     -38.543  62.393  12.905  1.00 78.88           C  
ATOM    428  CB  LEU A  29     -40.831  63.003  13.753  1.00 78.88           C  
ATOM    429  HB2 LEU A  29     -40.746  63.335  14.788  1.00 78.88           H  
ATOM    430  HB3 LEU A  29     -40.566  63.860  13.134  1.00 78.88           H  
ATOM    431  O   LEU A  29     -38.365  62.287  11.704  1.00 78.88           O  
ATOM    432  CG  LEU A  29     -42.282  62.604  13.433  1.00 78.88           C  
ATOM    433  HG  LEU A  29     -42.424  61.543  13.635  1.00 78.88           H  
ATOM    434  CD1 LEU A  29     -43.260  63.384  14.309  1.00 78.88           C  
ATOM    435 HD11 LEU A  29     -44.281  63.094  14.063  1.00 78.88           H  
ATOM    436 HD12 LEU A  29     -43.072  63.158  15.359  1.00 78.88           H  
ATOM    437 HD13 LEU A  29     -43.141  64.454  14.137  1.00 78.88           H  
ATOM    438  CD2 LEU A  29     -42.603  62.889  11.964  1.00 78.88           C  
ATOM    439 HD21 LEU A  29     -42.518  63.955  11.753  1.00 78.88           H  
ATOM    440 HD22 LEU A  29     -41.911  62.347  11.319  1.00 78.88           H  
ATOM    441 HD23 LEU A  29     -43.617  62.562  11.736  1.00 78.88           H  
ATOM    442  N   PHE A  30     -37.620  62.915  13.711  1.00 83.70           N  
ATOM    443  H   PHE A  30     -37.843  63.033  14.689  1.00 83.70           H  
ATOM    444  CA  PHE A  30     -36.294  63.328  13.262  1.00 83.70           C  
ATOM    445  HA  PHE A  30     -36.402  63.989  12.402  1.00 83.70           H  
ATOM    446  C   PHE A  30     -35.482  62.119  12.813  1.00 83.70           C  
ATOM    447  CB  PHE A  30     -35.558  64.098  14.364  1.00 83.70           C  
ATOM    448  HB2 PHE A  30     -35.495  63.473  15.255  1.00 83.70           H  
ATOM    449  HB3 PHE A  30     -36.136  64.987  14.618  1.00 83.70           H  
ATOM    450  O   PHE A  30     -34.929  62.170  11.729  1.00 83.70           O  
ATOM    451  CG  PHE A  30     -34.160  64.534  13.969  1.00 83.70           C  
ATOM    452  CD1 PHE A  30     -33.037  63.803  14.405  1.00 83.70           C  
ATOM    453  HD1 PHE A  30     -33.167  62.921  15.016  1.00 83.70           H  
ATOM    454  CD2 PHE A  30     -33.980  65.666  13.153  1.00 83.70           C  
ATOM    455  HD2 PHE A  30     -34.836  66.222  12.798  1.00 83.70           H  
ATOM    456  CE1 PHE A  30     -31.742  64.216  14.045  1.00 83.70           C  
ATOM    457  HE1 PHE A  30     -30.880  63.658  14.379  1.00 83.70           H  
ATOM    458  CE2 PHE A  30     -32.685  66.076  12.789  1.00 83.70           C  
ATOM    459  HE2 PHE A  30     -32.549  66.943  12.160  1.00 83.70           H  
ATOM    460  CZ  PHE A  30     -31.567  65.355  13.239  1.00 83.70           C  
ATOM    461  HZ  PHE A  30     -30.573  65.671  12.956  1.00 83.70           H  
ATOM    462  N   LEU A  31     -35.465  61.010  13.565  1.00 82.88           N  
ATOM    463  H   LEU A  31     -35.913  61.021  14.470  1.00 82.88           H  
ATOM    464  CA  LEU A  31     -34.813  59.771  13.129  1.00 82.88           C  
ATOM    465  HA  LEU A  31     -33.760  59.983  12.947  1.00 82.88           H  
ATOM    466  C   LEU A  31     -35.413  59.267  11.814  1.00 82.88           C  
ATOM    467  CB  LEU A  31     -34.928  58.690  14.221  1.00 82.88           C  
ATOM    468  HB2 LEU A  31     -35.984  58.461  14.363  1.00 82.88           H  
ATOM    469  HB3 LEU A  31     -34.537  59.081  15.160  1.00 82.88           H  
ATOM    470  O   LEU A  31     -34.661  58.893  10.930  1.00 82.88           O  
ATOM    471  CG  LEU A  31     -34.176  57.385  13.882  1.00 82.88           C  
ATOM    472  HG  LEU A  31     -34.334  57.116  12.838  1.00 82.88           H  
ATOM    473  CD1 LEU A  31     -32.673  57.522  14.132  1.00 82.88           C  
ATOM    474 HD11 LEU A  31     -32.481  57.771  15.175  1.00 82.88           H  
ATOM    475 HD12 LEU A  31     -32.265  58.304  13.491  1.00 82.88           H  
ATOM    476 HD13 LEU A  31     -32.175  56.585  13.883  1.00 82.88           H  
ATOM    477  CD2 LEU A  31     -34.711  56.232  14.730  1.00 82.88           C  
ATOM    478 HD21 LEU A  31     -35.770  56.086  14.517  1.00 82.88           H  
ATOM    479 HD22 LEU A  31     -34.577  56.453  15.789  1.00 82.88           H  
ATOM    480 HD23 LEU A  31     -34.177  55.317  14.476  1.00 82.88           H  
ATOM    481  N   LEU A  32     -36.739  59.286  11.660  1.00 82.83           N  
ATOM    482  H   LEU A  32     -37.303  59.579  12.445  1.00 82.83           H  
ATOM    483  CA  LEU A  32     -37.425  58.912  10.428  1.00 82.83           C  
ATOM    484  HA  LEU A  32     -37.042  57.949  10.091  1.00 82.83           H  
ATOM    485  C   LEU A  32     -37.121  59.905   9.315  1.00 82.83           C  
ATOM    486  CB  LEU A  32     -38.945  58.801  10.644  1.00 82.83           C  
ATOM    487  HB2 LEU A  32     -39.283  59.682  11.189  1.00 82.83           H  
ATOM    488  HB3 LEU A  32     -39.435  58.817   9.670  1.00 82.83           H  
ATOM    489  O   LEU A  32     -36.855  59.459   8.220  1.00 82.83           O  
ATOM    490  CG  LEU A  32     -39.406  57.532  11.382  1.00 82.83           C  
ATOM    491  HG  LEU A  32     -38.857  57.420  12.317  1.00 82.83           H  
ATOM    492  CD1 LEU A  32     -40.897  57.653  11.702  1.00 82.83           C  
ATOM    493 HD11 LEU A  32     -41.471  57.728  10.778  1.00 82.83           H  
ATOM    494 HD12 LEU A  32     -41.071  58.545  12.304  1.00 82.83           H  
ATOM    495 HD13 LEU A  32     -41.227  56.777  12.261  1.00 82.83           H  
ATOM    496  CD2 LEU A  32     -39.201  56.264  10.550  1.00 82.83           C  
ATOM    497 HD21 LEU A  32     -39.698  56.365   9.584  1.00 82.83           H  
ATOM    498 HD22 LEU A  32     -39.616  55.404  11.076  1.00 82.83           H  
ATOM    499 HD23 LEU A  32     -38.138  56.086  10.387  1.00 82.83           H  
ATOM    500  N   THR A  33     -37.093  61.213   9.559  1.00 85.47           N  
ATOM    501  H   THR A  33     -37.326  61.526  10.491  1.00 85.47           H  
ATOM    502  CA  THR A  33     -36.769  62.224   8.539  1.00 85.47           C  
ATOM    503  HA  THR A  33     -37.375  62.033   7.653  1.00 85.47           H  
ATOM    504  C   THR A  33     -35.309  62.111   8.132  1.00 85.47           C  
ATOM    505  CB  THR A  33     -37.056  63.659   9.009  1.00 85.47           C  
ATOM    506  HB  THR A  33     -36.341  63.941   9.782  1.00 85.47           H  
ATOM    507  O   THR A  33     -35.025  62.106   6.950  1.00 85.47           O  
ATOM    508  CG2 THR A  33     -36.995  64.666   7.861  1.00 85.47           C  
ATOM    509 HG21 THR A  33     -37.699  64.381   7.079  1.00 85.47           H  
ATOM    510 HG22 THR A  33     -37.258  65.657   8.231  1.00 85.47           H  
ATOM    511 HG23 THR A  33     -35.990  64.705   7.440  1.00 85.47           H  
ATOM    512  OG1 THR A  33     -38.355  63.770   9.534  1.00 85.47           O  
ATOM    513  HG1 THR A  33     -38.414  63.201  10.305  1.00 85.47           H  
ATOM    514  N   VAL A  34     -34.383  61.924   9.074  1.00 87.77           N  
ATOM    515  H   VAL A  34     -34.678  61.927  10.040  1.00 87.77           H  
ATOM    516  CA  VAL A  34     -32.969  61.648   8.795  1.00 87.77           C  
ATOM    517  HA  VAL A  34     -32.587  62.428   8.135  1.00 87.77           H  
ATOM    518  C   VAL A  34     -32.832  60.331   8.045  1.00 87.77           C  
ATOM    519  CB  VAL A  34     -32.113  61.647  10.078  1.00 87.77           C  
ATOM    520  HB  VAL A  34     -32.575  61.004  10.827  1.00 87.77           H  
ATOM    521  O   VAL A  34     -32.164  60.320   7.027  1.00 87.77           O  
ATOM    522  CG1 VAL A  34     -30.682  61.144   9.831  1.00 87.77           C  
ATOM    523 HG11 VAL A  34     -30.094  61.230  10.745  1.00 87.77           H  
ATOM    524 HG12 VAL A  34     -30.692  60.093   9.541  1.00 87.77           H  
ATOM    525 HG13 VAL A  34     -30.207  61.730   9.044  1.00 87.77           H  
ATOM    526  CG2 VAL A  34     -31.991  63.066  10.643  1.00 87.77           C  
ATOM    527 HG21 VAL A  34     -32.968  63.454  10.932  1.00 87.77           H  
ATOM    528 HG22 VAL A  34     -31.558  63.733   9.898  1.00 87.77           H  
ATOM    529 HG23 VAL A  34     -31.350  63.054  11.525  1.00 87.77           H  
ATOM    530  N   LEU A  35     -33.490  59.248   8.469  1.00 84.74           N  
ATOM    531  H   LEU A  35     -34.022  59.308   9.326  1.00 84.74           H  
ATOM    532  CA  LEU A  35     -33.488  57.977   7.741  1.00 84.74           C  
ATOM    533  HA  LEU A  35     -32.456  57.660   7.591  1.00 84.74           H  
ATOM    534  C   LEU A  35     -34.093  58.144   6.350  1.00 84.74           C  
ATOM    535  CB  LEU A  35     -34.250  56.883   8.514  1.00 84.74           C  
ATOM    536  HB2 LEU A  35     -34.559  56.108   7.813  1.00 84.74           H  
ATOM    537  HB3 LEU A  35     -35.162  57.317   8.924  1.00 84.74           H  
ATOM    538  O   LEU A  35     -33.521  57.634   5.407  1.00 84.74           O  
ATOM    539  CG  LEU A  35     -33.438  56.208   9.633  1.00 84.74           C  
ATOM    540  HG  LEU A  35     -32.932  56.963  10.235  1.00 84.74           H  
ATOM    541  CD1 LEU A  35     -34.374  55.404  10.537  1.00 84.74           C  
ATOM    542 HD11 LEU A  35     -35.144  56.061  10.940  1.00 84.74           H  
ATOM    543 HD12 LEU A  35     -33.806  54.970  11.361  1.00 84.74           H  
ATOM    544 HD13 LEU A  35     -34.851  54.609   9.964  1.00 84.74           H  
ATOM    545  CD2 LEU A  35     -32.397  55.238   9.065  1.00 84.74           C  
ATOM    546 HD21 LEU A  35     -31.676  55.778   8.452  1.00 84.74           H  
ATOM    547 HD22 LEU A  35     -31.859  54.754   9.880  1.00 84.74           H  
ATOM    548 HD23 LEU A  35     -32.883  54.479   8.451  1.00 84.74           H  
ATOM    549  N   THR A  36     -35.189  58.882   6.189  1.00 85.87           N  
ATOM    550  H   THR A  36     -35.598  59.300   7.013  1.00 85.87           H  
ATOM    551  CA  THR A  36     -35.839  59.110   4.891  1.00 85.87           C  
ATOM    552  HA  THR A  36     -35.950  58.148   4.391  1.00 85.87           H  
ATOM    553  C   THR A  36     -34.959  59.985   4.011  1.00 85.87           C  
ATOM    554  CB  THR A  36     -37.240  59.742   5.001  1.00 85.87           C  
ATOM    555  HB  THR A  36     -37.153  60.804   5.231  1.00 85.87           H  
ATOM    556  O   THR A  36     -34.774  59.654   2.857  1.00 85.87           O  
ATOM    557  CG2 THR A  36     -38.052  59.545   3.724  1.00 85.87           C  
ATOM    558 HG21 THR A  36     -38.147  58.483   3.498  1.00 85.87           H  
ATOM    559 HG22 THR A  36     -37.565  60.049   2.889  1.00 85.87           H  
ATOM    560 HG23 THR A  36     -39.046  59.973   3.853  1.00 85.87           H  
ATOM    561  OG1 THR A  36     -38.025  59.125   5.986  1.00 85.87           O  
ATOM    562  HG1 THR A  36     -37.583  59.241   6.830  1.00 85.87           H  
ATOM    563  N   THR A  37     -34.339  61.043   4.534  1.00 87.23           N  
ATOM    564  H   THR A  37     -34.567  61.321   5.478  1.00 87.23           H  
ATOM    565  CA  THR A  37     -33.387  61.885   3.801  1.00 87.23           C  
ATOM    566  HA  THR A  37     -33.850  62.196   2.864  1.00 87.23           H  
ATOM    567  C   THR A  37     -32.122  61.114   3.465  1.00 87.23           C  
ATOM    568  CB  THR A  37     -33.012  63.153   4.584  1.00 87.23           C  
ATOM    569  HB  THR A  37     -32.532  62.877   5.523  1.00 87.23           H  
ATOM    570  O   THR A  37     -31.637  61.249   2.355  1.00 87.23           O  
ATOM    571  CG2 THR A  37     -32.094  64.091   3.796  1.00 87.23           C  
ATOM    572 HG21 THR A  37     -31.125  63.620   3.628  1.00 87.23           H  
ATOM    573 HG22 THR A  37     -31.929  65.011   4.356  1.00 87.23           H  
ATOM    574 HG23 THR A  37     -32.544  64.330   2.833  1.00 87.23           H  
ATOM    575  OG1 THR A  37     -34.171  63.899   4.856  1.00 87.23           O  
ATOM    576  HG1 THR A  37     -33.911  64.684   5.343  1.00 87.23           H  
ATOM    577  N   VAL A  38     -31.587  60.279   4.358  1.00 87.09           N  
ATOM    578  H   VAL A  38     -32.011  60.224   5.273  1.00 87.09           H  
ATOM    579  CA  VAL A  38     -30.437  59.399   4.086  1.00 87.09           C  
ATOM    580  HA  VAL A  38     -29.627  59.986   3.652  1.00 87.09           H  
ATOM    581  C   VAL A  38     -30.813  58.330   3.063  1.00 87.09           C  
ATOM    582  CB  VAL A  38     -29.899  58.759   5.383  1.00 87.09           C  
ATOM    583  HB  VAL A  38     -30.734  58.344   5.949  1.00 87.09           H  
ATOM    584  O   VAL A  38     -30.016  58.034   2.186  1.00 87.09           O  
ATOM    585  CG1 VAL A  38     -28.893  57.628   5.127  1.00 87.09           C  
ATOM    586 HG11 VAL A  38     -29.389  56.783   4.649  1.00 87.09           H  
ATOM    587 HG12 VAL A  38     -28.090  57.981   4.480  1.00 87.09           H  
ATOM    588 HG13 VAL A  38     -28.472  57.282   6.071  1.00 87.09           H  
ATOM    589  CG2 VAL A  38     -29.174  59.803   6.247  1.00 87.09           C  
ATOM    590 HG21 VAL A  38     -28.928  59.372   7.217  1.00 87.09           H  
ATOM    591 HG22 VAL A  38     -28.258  60.123   5.752  1.00 87.09           H  
ATOM    592 HG23 VAL A  38     -29.800  60.682   6.402  1.00 87.09           H  
ATOM    593  N   LEU A  39     -32.027  57.783   3.122  1.00 85.98           N  
ATOM    594  H   LEU A  39     -32.630  58.034   3.893  1.00 85.98           H  
ATOM    595  CA  LEU A  39     -32.519  56.796   2.163  1.00 85.98           C  
ATOM    596  HA  LEU A  39     -31.730  56.067   1.978  1.00 85.98           H  
ATOM    597  C   LEU A  39     -32.840  57.428   0.805  1.00 85.98           C  
ATOM    598  CB  LEU A  39     -33.753  56.063   2.724  1.00 85.98           C  
ATOM    599  HB2 LEU A  39     -34.463  56.804   3.090  1.00 85.98           H  
ATOM    600  HB3 LEU A  39     -34.239  55.536   1.902  1.00 85.98           H  
ATOM    601  O   LEU A  39     -32.527  56.822  -0.205  1.00 85.98           O  
ATOM    602  CG  LEU A  39     -33.463  55.030   3.834  1.00 85.98           C  
ATOM    603  HG  LEU A  39     -32.828  55.457   4.609  1.00 85.98           H  
ATOM    604  CD1 LEU A  39     -34.787  54.590   4.468  1.00 85.98           C  
ATOM    605 HD11 LEU A  39     -34.614  53.760   5.153  1.00 85.98           H  
ATOM    606 HD12 LEU A  39     -35.487  54.282   3.692  1.00 85.98           H  
ATOM    607 HD13 LEU A  39     -35.209  55.427   5.024  1.00 85.98           H  
ATOM    608  CD2 LEU A  39     -32.743  53.791   3.302  1.00 85.98           C  
ATOM    609 HD21 LEU A  39     -32.584  53.080   4.113  1.00 85.98           H  
ATOM    610 HD22 LEU A  39     -31.769  54.073   2.900  1.00 85.98           H  
ATOM    611 HD23 LEU A  39     -33.333  53.319   2.517  1.00 85.98           H  
ATOM    612  N   VAL A  40     -33.409  58.635   0.757  1.00 85.06           N  
ATOM    613  H   VAL A  40     -33.690  59.048   1.635  1.00 85.06           H  
ATOM    614  CA  VAL A  40     -33.712  59.382  -0.475  1.00 85.06           C  
ATOM    615  HA  VAL A  40     -34.121  58.691  -1.212  1.00 85.06           H  
ATOM    616  C   VAL A  40     -32.440  59.960  -1.074  1.00 85.06           C  
ATOM    617  CB  VAL A  40     -34.758  60.497  -0.247  1.00 85.06           C  
ATOM    618  HB  VAL A  40     -34.463  61.096   0.614  1.00 85.06           H  
ATOM    619  O   VAL A  40     -32.232  59.805  -2.264  1.00 85.06           O  
ATOM    620  CG1 VAL A  40     -34.902  61.436  -1.455  1.00 85.06           C  
ATOM    621 HG11 VAL A  40     -33.990  62.014  -1.604  1.00 85.06           H  
ATOM    622 HG12 VAL A  40     -35.719  62.138  -1.287  1.00 85.06           H  
ATOM    623 HG13 VAL A  40     -35.110  60.858  -2.356  1.00 85.06           H  
ATOM    624  CG2 VAL A  40     -36.151  59.904   0.009  1.00 85.06           C  
ATOM    625 HG21 VAL A  40     -36.115  59.162   0.808  1.00 85.06           H  
ATOM    626 HG22 VAL A  40     -36.520  59.416  -0.893  1.00 85.06           H  
ATOM    627 HG23 VAL A  40     -36.842  60.696   0.297  1.00 85.06           H  
ATOM    628  N   SER A  41     -31.561  60.583  -0.286  1.00 81.47           N  
ATOM    629  H   SER A  41     -31.777  60.692   0.695  1.00 81.47           H  
ATOM    630  CA  SER A  41     -30.241  61.009  -0.772  1.00 81.47           C  
ATOM    631  HA  SER A  41     -30.388  61.621  -1.662  1.00 81.47           H  
ATOM    632  C   SER A  41     -29.415  59.803  -1.193  1.00 81.47           C  
ATOM    633  CB  SER A  41     -29.453  61.852   0.236  1.00 81.47           C  
ATOM    634  HB2 SER A  41     -28.501  62.135  -0.215  1.00 81.47           H  
ATOM    635  HB3 SER A  41     -30.007  62.763   0.465  1.00 81.47           H  
ATOM    636  O   SER A  41     -28.829  59.842  -2.262  1.00 81.47           O  
ATOM    637  OG  SER A  41     -29.207  61.145   1.430  1.00 81.47           O  
ATOM    638  HG  SER A  41     -30.049  61.110   1.889  1.00 81.47           H  
ATOM    639  N   GLY A  42     -29.450  58.706  -0.432  1.00 85.78           N  
ATOM    640  H   GLY A  42     -29.879  58.762   0.480  1.00 85.78           H  
ATOM    641  CA  GLY A  42     -28.874  57.425  -0.820  1.00 85.78           C  
ATOM    642  HA2 GLY A  42     -29.090  56.684  -0.050  1.00 85.78           H  
ATOM    643  HA3 GLY A  42     -27.794  57.527  -0.926  1.00 85.78           H  
ATOM    644  C   GLY A  42     -29.450  56.927  -2.140  1.00 85.78           C  
ATOM    645  O   GLY A  42     -28.686  56.591  -3.026  1.00 85.78           O  
ATOM    646  N   TRP A  43     -30.770  56.956  -2.323  1.00 86.61           N  
ATOM    647  H   TRP A  43     -31.355  57.213  -1.541  1.00 86.61           H  
ATOM    648  CA  TRP A  43     -31.445  56.528  -3.552  1.00 86.61           C  
ATOM    649  HA  TRP A  43     -31.078  55.540  -3.829  1.00 86.61           H  
ATOM    650  C   TRP A  43     -31.164  57.447  -4.747  1.00 86.61           C  
ATOM    651  CB  TRP A  43     -32.948  56.411  -3.280  1.00 86.61           C  
ATOM    652  HB2 TRP A  43     -33.333  57.383  -2.973  1.00 86.61           H  
ATOM    653  HB3 TRP A  43     -33.102  55.711  -2.459  1.00 86.61           H  
ATOM    654  O   TRP A  43     -30.922  56.957  -5.841  1.00 86.61           O  
ATOM    655  CG  TRP A  43     -33.754  55.930  -4.441  1.00 86.61           C  
ATOM    656  CD1 TRP A  43     -33.835  54.647  -4.859  1.00 86.61           C  
ATOM    657  HD1 TRP A  43     -33.323  53.813  -4.402  1.00 86.61           H  
ATOM    658  CD2 TRP A  43     -34.535  56.713  -5.394  1.00 86.61           C  
ATOM    659  CE2 TRP A  43     -35.072  55.823  -6.370  1.00 86.61           C  
ATOM    660  CE3 TRP A  43     -34.820  58.088  -5.548  1.00 86.61           C  
ATOM    661  HE3 TRP A  43     -34.412  58.790  -4.836  1.00 86.61           H  
ATOM    662  NE1 TRP A  43     -34.614  54.578  -5.996  1.00 86.61           N  
ATOM    663  HE1 TRP A  43     -34.723  53.738  -6.546  1.00 86.61           H  
ATOM    664  CH2 TRP A  43     -36.124  57.642  -7.567  1.00 86.61           C  
ATOM    665  HH2 TRP A  43     -36.711  58.004  -8.398  1.00 86.61           H  
ATOM    666  CZ2 TRP A  43     -35.857  56.268  -7.442  1.00 86.61           C  
ATOM    667  HZ2 TRP A  43     -36.228  55.567  -8.175  1.00 86.61           H  
ATOM    668  CZ3 TRP A  43     -35.606  58.548  -6.623  1.00 86.61           C  
ATOM    669  HZ3 TRP A  43     -35.801  59.604  -6.733  1.00 86.61           H  
ATOM    670  N   VAL A  44     -31.124  58.768  -4.552  1.00 83.13           N  
ATOM    671  H   VAL A  44     -31.348  59.111  -3.629  1.00 83.13           H  
ATOM    672  CA  VAL A  44     -30.759  59.747  -5.588  1.00 83.13           C  
ATOM    673  HA  VAL A  44     -31.330  59.534  -6.492  1.00 83.13           H  
ATOM    674  C   VAL A  44     -29.285  59.618  -5.955  1.00 83.13           C  
ATOM    675  CB  VAL A  44     -31.076  61.188  -5.132  1.00 83.13           C  
ATOM    676  HB  VAL A  44     -30.660  61.344  -4.137  1.00 83.13           H  
ATOM    677  O   VAL A  44     -28.955  59.689  -7.131  1.00 83.13           O  
ATOM    678  CG1 VAL A  44     -30.495  62.264  -6.063  1.00 83.13           C  
ATOM    679 HG11 VAL A  44     -30.831  63.251  -5.746  1.00 83.13           H  
ATOM    680 HG12 VAL A  44     -30.817  62.084  -7.089  1.00 83.13           H  
ATOM    681 HG13 VAL A  44     -29.406  62.252  -6.024  1.00 83.13           H  
ATOM    682  CG2 VAL A  44     -32.590  61.426  -5.077  1.00 83.13           C  
ATOM    683 HG21 VAL A  44     -33.070  60.682  -4.440  1.00 83.13           H  
ATOM    684 HG22 VAL A  44     -33.016  61.349  -6.077  1.00 83.13           H  
ATOM    685 HG23 VAL A  44     -32.796  62.416  -4.669  1.00 83.13           H  
ATOM    686  N   VAL A  45     -28.398  59.407  -4.979  1.00 85.69           N  
ATOM    687  H   VAL A  45     -28.727  59.379  -4.024  1.00 85.69           H  
ATOM    688  CA  VAL A  45     -26.972  59.151  -5.219  1.00 85.69           C  
ATOM    689  HA  VAL A  45     -26.589  59.916  -5.894  1.00 85.69           H  
ATOM    690  C   VAL A  45     -26.789  57.812  -5.925  1.00 85.69           C  
ATOM    691  CB  VAL A  45     -26.158  59.221  -3.911  1.00 85.69           C  
ATOM    692  HB  VAL A  45     -26.648  58.617  -3.148  1.00 85.69           H  
ATOM    693  O   VAL A  45     -26.034  57.758  -6.884  1.00 85.69           O  
ATOM    694  CG1 VAL A  45     -24.720  58.710  -4.068  1.00 85.69           C  
ATOM    695 HG11 VAL A  45     -24.160  58.882  -3.149  1.00 85.69           H  
ATOM    696 HG12 VAL A  45     -24.226  59.218  -4.896  1.00 85.69           H  
ATOM    697 HG13 VAL A  45     -24.726  57.637  -4.260  1.00 85.69           H  
ATOM    698  CG2 VAL A  45     -26.054  60.673  -3.418  1.00 85.69           C  
ATOM    699 HG21 VAL A  45     -27.039  61.137  -3.371  1.00 85.69           H  
ATOM    700 HG22 VAL A  45     -25.436  61.254  -4.102  1.00 85.69           H  
ATOM    701 HG23 VAL A  45     -25.609  60.690  -2.423  1.00 85.69           H  
ATOM    702  N   LEU A  46     -27.511  56.761  -5.527  1.00 85.84           N  
ATOM    703  H   LEU A  46     -28.101  56.860  -4.714  1.00 85.84           H  
ATOM    704  CA  LEU A  46     -27.500  55.464  -6.211  1.00 85.84           C  
ATOM    705  HA  LEU A  46     -26.471  55.109  -6.274  1.00 85.84           H  
ATOM    706  C   LEU A  46     -27.993  55.602  -7.658  1.00 85.84           C  
ATOM    707  CB  LEU A  46     -28.338  54.439  -5.422  1.00 85.84           C  
ATOM    708  HB2 LEU A  46     -28.553  53.592  -6.073  1.00 85.84           H  
ATOM    709  HB3 LEU A  46     -29.293  54.898  -5.166  1.00 85.84           H  
ATOM    710  O   LEU A  46     -27.291  55.184  -8.570  1.00 85.84           O  
ATOM    711  CG  LEU A  46     -27.663  53.903  -4.143  1.00 85.84           C  
ATOM    712  HG  LEU A  46     -27.244  54.722  -3.559  1.00 85.84           H  
ATOM    713  CD1 LEU A  46     -28.692  53.161  -3.284  1.00 85.84           C  
ATOM    714 HD11 LEU A  46     -29.491  53.847  -3.004  1.00 85.84           H  
ATOM    715 HD12 LEU A  46     -28.214  52.786  -2.379  1.00 85.84           H  
ATOM    716 HD13 LEU A  46     -29.110  52.329  -3.850  1.00 85.84           H  
ATOM    717  CD2 LEU A  46     -26.514  52.944  -4.452  1.00 85.84           C  
ATOM    718 HD21 LEU A  46     -25.729  53.467  -4.998  1.00 85.84           H  
ATOM    719 HD22 LEU A  46     -26.093  52.556  -3.525  1.00 85.84           H  
ATOM    720 HD23 LEU A  46     -26.875  52.116  -5.063  1.00 85.84           H  
ATOM    721  N   GLY A  47     -29.115  56.289  -7.887  1.00 82.94           N  
ATOM    722  H   GLY A  47     -29.675  56.578  -7.097  1.00 82.94           H  
ATOM    723  CA  GLY A  47     -29.616  56.576  -9.234  1.00 82.94           C  
ATOM    724  HA2 GLY A  47     -29.765  55.639  -9.770  1.00 82.94           H  
ATOM    725  HA3 GLY A  47     -30.575  57.087  -9.153  1.00 82.94           H  
ATOM    726  C   GLY A  47     -28.667  57.459 -10.054  1.00 82.94           C  
ATOM    727  O   GLY A  47     -28.491  57.241 -11.246  1.00 82.94           O  
ATOM    728  N   TRP A  48     -27.988  58.423  -9.424  1.00 83.33           N  
ATOM    729  H   TRP A  48     -28.197  58.590  -8.450  1.00 83.33           H  
ATOM    730  CA  TRP A  48     -26.939  59.232 -10.055  1.00 83.33           C  
ATOM    731  HA  TRP A  48     -27.326  59.653 -10.983  1.00 83.33           H  
ATOM    732  C   TRP A  48     -25.708  58.399 -10.423  1.00 83.33           C  
ATOM    733  CB  TRP A  48     -26.541  60.373  -9.108  1.00 83.33           C  
ATOM    734  HB2 TRP A  48     -27.431  60.957  -8.875  1.00 83.33           H  
ATOM    735  HB3 TRP A  48     -26.167  59.951  -8.176  1.00 83.33           H  
ATOM    736  O   TRP A  48     -25.091  58.636 -11.459  1.00 83.33           O  
ATOM    737  CG  TRP A  48     -25.503  61.306  -9.642  1.00 83.33           C  
ATOM    738  CD1 TRP A  48     -25.747  62.266 -10.550  1.00 83.33           C  
ATOM    739  HD1 TRP A  48     -26.731  62.408 -10.972  1.00 83.33           H  
ATOM    740  CD2 TRP A  48     -24.067  61.353  -9.386  1.00 83.33           C  
ATOM    741  CE2 TRP A  48     -23.503  62.389 -10.191  1.00 83.33           C  
ATOM    742  CE3 TRP A  48     -23.179  60.618  -8.574  1.00 83.33           C  
ATOM    743  HE3 TRP A  48     -23.570  59.817  -7.965  1.00 83.33           H  
ATOM    744  NE1 TRP A  48     -24.573  62.927 -10.868  1.00 83.33           N  
ATOM    745  HE1 TRP A  48     -24.479  63.651 -11.566  1.00 83.33           H  
ATOM    746  CH2 TRP A  48     -21.279  61.939  -9.369  1.00 83.33           C  
ATOM    747  HH2 TRP A  48     -20.218  62.144  -9.363  1.00 83.33           H  
ATOM    748  CZ2 TRP A  48     -22.134  62.684 -10.197  1.00 83.33           C  
ATOM    749  HZ2 TRP A  48     -21.741  63.463 -10.833  1.00 83.33           H  
ATOM    750  CZ3 TRP A  48     -21.801  60.910  -8.563  1.00 83.33           C  
ATOM    751  HZ3 TRP A  48     -21.136  60.330  -7.939  1.00 83.33           H  
ATOM    752  N   MET A  49     -25.364  57.413  -9.592  1.00 86.73           N  
ATOM    753  H   MET A  49     -25.908  57.289  -8.750  1.00 86.73           H  
ATOM    754  CA  MET A  49     -24.274  56.474  -9.843  1.00 86.73           C  
ATOM    755  HA  MET A  49     -23.411  57.055 -10.169  1.00 86.73           H  
ATOM    756  C   MET A  49     -24.602  55.482 -10.969  1.00 86.73           C  
ATOM    757  CB  MET A  49     -23.893  55.741  -8.547  1.00 86.73           C  
ATOM    758  HB2 MET A  49     -24.789  55.336  -8.075  1.00 86.73           H  
ATOM    759  HB3 MET A  49     -23.238  54.906  -8.795  1.00 86.73           H  
ATOM    760  O   MET A  49     -23.683  55.003 -11.636  1.00 86.73           O  
ATOM    761  CG  MET A  49     -23.161  56.651  -7.551  1.00 86.73           C  
ATOM    762  HG2 MET A  49     -22.198  56.937  -7.972  1.00 86.73           H  
ATOM    763  HG3 MET A  49     -23.732  57.571  -7.421  1.00 86.73           H  
ATOM    764  SD  MET A  49     -22.893  55.927  -5.906  1.00 86.73           S  
ATOM    765  CE  MET A  49     -21.693  54.630  -6.294  1.00 86.73           C  
ATOM    766  HE1 MET A  49     -20.801  55.078  -6.733  1.00 86.73           H  
ATOM    767  HE2 MET A  49     -22.136  53.915  -6.988  1.00 86.73           H  
ATOM    768  HE3 MET A  49     -21.417  54.109  -5.378  1.00 86.73           H  
ATOM    769  N   GLU A  50     -25.885  55.192 -11.192  1.00 84.19           N  
ATOM    770  H   GLU A  50     -26.565  55.540 -10.531  1.00 84.19           H  
ATOM    771  CA  GLU A  50     -26.404  54.338 -12.270  1.00 84.19           C  
ATOM    772  HA  GLU A  50     -25.697  53.532 -12.465  1.00 84.19           H  
ATOM    773  C   GLU A  50     -26.580  55.077 -13.615  1.00 84.19           C  
ATOM    774  CB  GLU A  50     -27.728  53.698 -11.807  1.00 84.19           C  
ATOM    775  HB2 GLU A  50     -28.370  54.473 -11.389  1.00 84.19           H  
ATOM    776  HB3 GLU A  50     -28.234  53.262 -12.669  1.00 84.19           H  
ATOM    777  O   GLU A  50     -26.683  54.429 -14.654  1.00 84.19           O  
ATOM    778  CG  GLU A  50     -27.510  52.582 -10.767  1.00 84.19           C  
ATOM    779  HG2 GLU A  50     -26.863  52.947  -9.970  1.00 84.19           H  
ATOM    780  HG3 GLU A  50     -26.993  51.760 -11.263  1.00 84.19           H  
ATOM    781  CD  GLU A  50     -28.805  52.023 -10.148  1.00 84.19           C  
ATOM    782  OE1 GLU A  50     -28.676  51.204  -9.206  1.00 84.19           O  
ATOM    783  OE2 GLU A  50     -29.911  52.395 -10.602  1.00 84.19           O  
ATOM    784  N   ASP A  51     -26.551  56.416 -13.640  1.00 83.64           N  
ATOM    785  H   ASP A  51     -26.488  56.906 -12.760  1.00 83.64           H  
ATOM    786  CA  ASP A  51     -26.711  57.215 -14.865  1.00 83.64           C  
ATOM    787  HA  ASP A  51     -27.492  56.749 -15.466  1.00 83.64           H  
ATOM    788  C   ASP A  51     -25.423  57.239 -15.714  1.00 83.64           C  
ATOM    789  CB  ASP A  51     -27.218  58.625 -14.508  1.00 83.64           C  
ATOM    790  HB2 ASP A  51     -28.100  58.524 -13.875  1.00 83.64           H  
ATOM    791  HB3 ASP A  51     -26.453  59.144 -13.930  1.00 83.64           H  
ATOM    792  O   ASP A  51     -24.446  57.942 -15.420  1.00 83.64           O  
ATOM    793  CG  ASP A  51     -27.595  59.494 -15.718  1.00 83.64           C  
ATOM    794  OD1 ASP A  51     -27.256  59.116 -16.865  1.00 83.64           O  
ATOM    795  OD2 ASP A  51     -28.164  60.592 -15.473  1.00 83.64           O  
ATOM    796  N   ALA A  52     -25.433  56.473 -16.807  1.00 82.08           N  
ATOM    797  H   ALA A  52     -26.241  55.884 -16.953  1.00 82.08           H  
ATOM    798  CA  ALA A  52     -24.300  56.329 -17.718  1.00 82.08           C  
ATOM    799  HA  ALA A  52     -23.426  56.031 -17.139  1.00 82.08           H  
ATOM    800  C   ALA A  52     -23.898  57.627 -18.431  1.00 82.08           C  
ATOM    801  CB  ALA A  52     -24.625  55.216 -18.722  1.00 82.08           C  
ATOM    802  HB1 ALA A  52     -24.862  54.291 -18.197  1.00 82.08           H  
ATOM    803  HB2 ALA A  52     -25.476  55.504 -19.339  1.00 82.08           H  
ATOM    804  HB3 ALA A  52     -23.764  55.041 -19.368  1.00 82.08           H  
ATOM    805  O   ALA A  52     -22.732  57.765 -18.794  1.00 82.08           O  
ATOM    806  N   GLN A  53     -24.802  58.602 -18.599  1.00 82.69           N  
ATOM    807  H   GLN A  53     -25.722  58.500 -18.197  1.00 82.69           H  
ATOM    808  CA  GLN A  53     -24.428  59.898 -19.181  1.00 82.69           C  
ATOM    809  HA  GLN A  53     -23.797  59.728 -20.053  1.00 82.69           H  
ATOM    810  C   GLN A  53     -23.610  60.753 -18.209  1.00 82.69           C  
ATOM    811  CB  GLN A  53     -25.674  60.674 -19.630  1.00 82.69           C  
ATOM    812  HB2 GLN A  53     -26.387  60.744 -18.809  1.00 82.69           H  
ATOM    813  HB3 GLN A  53     -25.366  61.684 -19.901  1.00 82.69           H  
ATOM    814  O   GLN A  53     -22.828  61.600 -18.641  1.00 82.69           O  
ATOM    815  CG  GLN A  53     -26.347  60.039 -20.854  1.00 82.69           C  
ATOM    816  HG2 GLN A  53     -25.597  59.875 -21.628  1.00 82.69           H  
ATOM    817  HG3 GLN A  53     -26.772  59.075 -20.576  1.00 82.69           H  
ATOM    818  CD  GLN A  53     -27.456  60.911 -21.438  1.00 82.69           C  
ATOM    819  NE2 GLN A  53     -27.949  60.581 -22.612  1.00 82.69           N  
ATOM    820 HE21 GLN A  53     -27.633  59.745 -23.083  1.00 82.69           H  
ATOM    821 HE22 GLN A  53     -28.697  61.168 -22.953  1.00 82.69           H  
ATOM    822  OE1 GLN A  53     -27.897  61.906 -20.885  1.00 82.69           O  
ATOM    823  N   ARG A  54     -23.773  60.541 -16.896  1.00 81.93           N  
ATOM    824  H   ARG A  54     -24.411  59.810 -16.617  1.00 81.93           H  
ATOM    825  CA  ARG A  54     -23.085  61.321 -15.856  1.00 81.93           C  
ATOM    826  HA  ARG A  54     -22.826  62.301 -16.257  1.00 81.93           H  
ATOM    827  C   ARG A  54     -21.771  60.696 -15.417  1.00 81.93           C  
ATOM    828  CB  ARG A  54     -24.003  61.509 -14.648  1.00 81.93           C  
ATOM    829  HB2 ARG A  54     -24.277  60.535 -14.244  1.00 81.93           H  
ATOM    830  HB3 ARG A  54     -23.460  62.060 -13.880  1.00 81.93           H  
ATOM    831  O   ARG A  54     -20.824  61.429 -15.148  1.00 81.93           O  
ATOM    832  CG  ARG A  54     -25.269  62.285 -15.019  1.00 81.93           C  
ATOM    833  HG2 ARG A  54     -25.008  63.231 -15.493  1.00 81.93           H  
ATOM    834  HG3 ARG A  54     -25.866  61.695 -15.715  1.00 81.93           H  
ATOM    835  CD  ARG A  54     -26.059  62.552 -13.743  1.00 81.93           C  
ATOM    836  HD2 ARG A  54     -26.066  61.640 -13.146  1.00 81.93           H  
ATOM    837  HD3 ARG A  54     -25.559  63.355 -13.202  1.00 81.93           H  
ATOM    838  NE  ARG A  54     -27.445  62.916 -14.038  1.00 81.93           N  
ATOM    839  HE  ARG A  54     -27.860  62.350 -14.764  1.00 81.93           H  
ATOM    840  NH1 ARG A  54     -27.909  64.188 -12.172  1.00 81.93           N  
ATOM    841 HH11 ARG A  54     -26.959  64.056 -11.857  1.00 81.93           H  
ATOM    842 HH12 ARG A  54     -28.574  64.730 -11.639  1.00 81.93           H  
ATOM    843  NH2 ARG A  54     -29.468  63.874 -13.725  1.00 81.93           N  
ATOM    844 HH21 ARG A  54     -29.750  63.395 -14.568  1.00 81.93           H  
ATOM    845 HH22 ARG A  54     -30.136  64.399 -13.179  1.00 81.93           H  
ATOM    846  CZ  ARG A  54     -28.258  63.655 -13.311  1.00 81.93           C  
ATOM    847  N   LEU A  55     -21.714  59.366 -15.348  1.00 87.66           N  
ATOM    848  H   LEU A  55     -22.563  58.855 -15.544  1.00 87.66           H  
ATOM    849  CA  LEU A  55     -20.517  58.605 -14.977  1.00 87.66           C  
ATOM    850  HA  LEU A  55     -19.668  59.282 -14.875  1.00 87.66           H  
ATOM    851  C   LEU A  55     -20.122  57.609 -16.083  1.00 87.66           C  
ATOM    852  CB  LEU A  55     -20.754  57.926 -13.616  1.00 87.66           C  
ATOM    853  HB2 LEU A  55     -19.889  57.307 -13.379  1.00 87.66           H  
ATOM    854  HB3 LEU A  55     -21.621  57.273 -13.712  1.00 87.66           H  
ATOM    855  O   LEU A  55     -20.109  56.397 -15.837  1.00 87.66           O  
ATOM    856  CG  LEU A  55     -20.997  58.880 -12.434  1.00 87.66           C  
ATOM    857  HG  LEU A  55     -21.893  59.473 -12.613  1.00 87.66           H  
ATOM    858  CD1 LEU A  55     -21.195  58.051 -11.170  1.00 87.66           C  
ATOM    859 HD11 LEU A  55     -20.230  57.724 -10.781  1.00 87.66           H  
ATOM    860 HD12 LEU A  55     -21.800  57.177 -11.412  1.00 87.66           H  
ATOM    861 HD13 LEU A  55     -21.704  58.658 -10.422  1.00 87.66           H  
ATOM    862  CD2 LEU A  55     -19.812  59.804 -12.164  1.00 87.66           C  
ATOM    863 HD21 LEU A  55     -18.908  59.211 -12.020  1.00 87.66           H  
ATOM    864 HD22 LEU A  55     -19.677  60.490 -13.000  1.00 87.66           H  
ATOM    865 HD23 LEU A  55     -20.007  60.392 -11.267  1.00 87.66           H  
ATOM    866  N   PRO A  56     -19.821  58.081 -17.305  1.00 86.82           N  
ATOM    867  CA  PRO A  56     -19.500  57.195 -18.415  1.00 86.82           C  
ATOM    868  HA  PRO A  56     -20.282  56.444 -18.526  1.00 86.82           H  
ATOM    869  C   PRO A  56     -18.149  56.499 -18.212  1.00 86.82           C  
ATOM    870  CB  PRO A  56     -19.489  58.093 -19.657  1.00 86.82           C  
ATOM    871  HB2 PRO A  56     -18.801  57.731 -20.421  1.00 86.82           H  
ATOM    872  HB3 PRO A  56     -20.496  58.167 -20.068  1.00 86.82           H  
ATOM    873  O   PRO A  56     -17.205  57.081 -17.682  1.00 86.82           O  
ATOM    874  CG  PRO A  56     -19.063  59.453 -19.103  1.00 86.82           C  
ATOM    875  HG2 PRO A  56     -17.979  59.484 -18.986  1.00 86.82           H  
ATOM    876  HG3 PRO A  56     -19.405  60.276 -19.731  1.00 86.82           H  
ATOM    877  CD  PRO A  56     -19.728  59.475 -17.729  1.00 86.82           C  
ATOM    878  HD2 PRO A  56     -19.135  60.069 -17.033  1.00 86.82           H  
ATOM    879  HD3 PRO A  56     -20.732  59.888 -17.829  1.00 86.82           H  
ATOM    880  N   LEU A  57     -18.024  55.272 -18.720  1.00 87.48           N  
ATOM    881  H   LEU A  57     -18.849  54.832 -19.104  1.00 87.48           H  
ATOM    882  CA  LEU A  57     -16.732  54.658 -19.043  1.00 87.48           C  
ATOM    883  HA  LEU A  57     -15.936  55.150 -18.484  1.00 87.48           H  
ATOM    884  C   LEU A  57     -16.440  54.905 -20.528  1.00 87.48           C  
ATOM    885  CB  LEU A  57     -16.751  53.162 -18.668  1.00 87.48           C  
ATOM    886  HB2 LEU A  57     -17.719  52.742 -18.942  1.00 87.48           H  
ATOM    887  HB3 LEU A  57     -15.989  52.635 -19.241  1.00 87.48           H  
ATOM    888  O   LEU A  57     -16.705  54.056 -21.375  1.00 87.48           O  
ATOM    889  CG  LEU A  57     -16.483  52.921 -17.176  1.00 87.48           C  
ATOM    890  HG  LEU A  57     -17.088  53.612 -16.588  1.00 87.48           H  
ATOM    891  CD1 LEU A  57     -16.859  51.493 -16.791  1.00 87.48           C  
ATOM    892 HD11 LEU A  57     -16.690  51.343 -15.725  1.00 87.48           H  
ATOM    893 HD12 LEU A  57     -17.917  51.333 -17.000  1.00 87.48           H  
ATOM    894 HD13 LEU A  57     -16.272  50.779 -17.369  1.00 87.48           H  
ATOM    895  CD2 LEU A  57     -15.006  53.110 -16.811  1.00 87.48           C  
ATOM    896 HD21 LEU A  57     -14.864  52.942 -15.743  1.00 87.48           H  
ATOM    897 HD22 LEU A  57     -14.688  54.127 -17.040  1.00 87.48           H  
ATOM    898 HD23 LEU A  57     -14.385  52.413 -17.374  1.00 87.48           H  
ATOM    899  N   SER A  58     -15.960  56.108 -20.852  1.00 85.68           N  
ATOM    900  H   SER A  58     -15.696  56.729 -20.101  1.00 85.68           H  
ATOM    901  CA  SER A  58     -15.835  56.579 -22.240  1.00 85.68           C  
ATOM    902  HA  SER A  58     -16.613  56.094 -22.830  1.00 85.68           H  
ATOM    903  C   SER A  58     -14.497  56.213 -22.903  1.00 85.68           C  
ATOM    904  CB  SER A  58     -16.109  58.089 -22.304  1.00 85.68           C  
ATOM    905  HB2 SER A  58     -16.518  58.315 -23.289  1.00 85.68           H  
ATOM    906  HB3 SER A  58     -16.848  58.375 -21.555  1.00 85.68           H  
ATOM    907  O   SER A  58     -14.409  56.127 -24.130  1.00 85.68           O  
ATOM    908  OG  SER A  58     -14.931  58.853 -22.142  1.00 85.68           O  
ATOM    909  HG  SER A  58     -14.838  59.269 -21.282  1.00 85.68           H  
ATOM    910  N   LYS A  59     -13.447  55.971 -22.105  1.00 88.98           N  
ATOM    911  H   LYS A  59     -13.596  56.041 -21.108  1.00 88.98           H  
ATOM    912  CA  LYS A  59     -12.077  55.747 -22.588  1.00 88.98           C  
ATOM    913  HA  LYS A  59     -12.061  55.803 -23.676  1.00 88.98           H  
ATOM    914  C   LYS A  59     -11.556  54.378 -22.180  1.00 88.98           C  
ATOM    915  CB  LYS A  59     -11.168  56.846 -22.038  1.00 88.98           C  
ATOM    916  HB2 LYS A  59     -11.390  56.945 -20.975  1.00 88.98           H  
ATOM    917  HB3 LYS A  59     -10.124  56.557 -22.157  1.00 88.98           H  
ATOM    918  O   LYS A  59     -11.561  54.019 -21.010  1.00 88.98           O  
ATOM    919  CG  LYS A  59     -11.386  58.199 -22.723  1.00 88.98           C  
ATOM    920  HG2 LYS A  59     -12.445  58.454 -22.694  1.00 88.98           H  
ATOM    921  HG3 LYS A  59     -11.055  58.156 -23.761  1.00 88.98           H  
ATOM    922  CD  LYS A  59     -10.594  59.258 -21.960  1.00 88.98           C  
ATOM    923  HD2 LYS A  59     -10.789  59.116 -20.897  1.00 88.98           H  
ATOM    924  HD3 LYS A  59      -9.525  59.136 -22.131  1.00 88.98           H  
ATOM    925  CE  LYS A  59     -11.051  60.658 -22.354  1.00 88.98           C  
ATOM    926  HE2 LYS A  59     -10.510  60.992 -23.239  1.00 88.98           H  
ATOM    927  HE3 LYS A  59     -12.117  60.619 -22.577  1.00 88.98           H  
ATOM    928  NZ  LYS A  59     -10.842  61.550 -21.198  1.00 88.98           N  
ATOM    929  HZ1 LYS A  59      -9.886  61.514 -20.875  1.00 88.98           H  
ATOM    930  HZ2 LYS A  59     -11.141  62.496 -21.390  1.00 88.98           H  
ATOM    931  HZ3 LYS A  59     -11.414  61.196 -20.444  1.00 88.98           H  
ATOM    932  N   LEU A  60     -11.026  53.633 -23.145  1.00 90.17           N  
ATOM    933  H   LEU A  60     -11.040  54.002 -24.085  1.00 90.17           H  
ATOM    934  CA  LEU A  60     -10.313  52.378 -22.912  1.00 90.17           C  
ATOM    935  HA  LEU A  60     -10.504  52.031 -21.897  1.00 90.17           H  
ATOM    936  C   LEU A  60      -8.808  52.621 -23.071  1.00 90.17           C  
ATOM    937  CB  LEU A  60     -10.854  51.317 -23.886  1.00 90.17           C  
ATOM    938  HB2 LEU A  60     -10.759  51.706 -24.900  1.00 90.17           H  
ATOM    939  HB3 LEU A  60     -11.913  51.159 -23.684  1.00 90.17           H  
ATOM    940  O   LEU A  60      -8.343  52.918 -24.171  1.00 90.17           O  
ATOM    941  CG  LEU A  60     -10.122  49.966 -23.817  1.00 90.17           C  
ATOM    942  HG  LEU A  60      -9.050  50.116 -23.945  1.00 90.17           H  
ATOM    943  CD1 LEU A  60     -10.364  49.236 -22.503  1.00 90.17           C  
ATOM    944 HD11 LEU A  60      -9.962  49.812 -21.670  1.00 90.17           H  
ATOM    945 HD12 LEU A  60     -11.431  49.070 -22.355  1.00 90.17           H  
ATOM    946 HD13 LEU A  60      -9.844  48.278 -22.538  1.00 90.17           H  
ATOM    947  CD2 LEU A  60     -10.603  49.059 -24.948  1.00 90.17           C  
ATOM    948 HD21 LEU A  60     -11.667  48.848 -24.833  1.00 90.17           H  
ATOM    949 HD22 LEU A  60     -10.044  48.124 -24.927  1.00 90.17           H  
ATOM    950 HD23 LEU A  60     -10.430  49.543 -25.909  1.00 90.17           H  
ATOM    951  N   VAL A  61      -8.047  52.470 -21.988  1.00 90.29           N  
ATOM    952  H   VAL A  61      -8.500  52.191 -21.129  1.00 90.29           H  
ATOM    953  CA  VAL A  61      -6.585  52.612 -21.992  1.00 90.29           C  
ATOM    954  HA  VAL A  61      -6.272  53.074 -22.929  1.00 90.29           H  
ATOM    955  C   VAL A  61      -5.954  51.229 -21.918  1.00 90.29           C  
ATOM    956  CB  VAL A  61      -6.092  53.532 -20.860  1.00 90.29           C  
ATOM    957  HB  VAL A  61      -6.379  53.114 -19.895  1.00 90.29           H  
ATOM    958  O   VAL A  61      -5.943  50.598 -20.864  1.00 90.29           O  
ATOM    959  CG1 VAL A  61      -4.563  53.677 -20.901  1.00 90.29           C  
ATOM    960 HG11 VAL A  61      -4.246  54.389 -20.138  1.00 90.29           H  
ATOM    961 HG12 VAL A  61      -4.087  52.717 -20.703  1.00 90.29           H  
ATOM    962 HG13 VAL A  61      -4.250  54.044 -21.878  1.00 90.29           H  
ATOM    963  CG2 VAL A  61      -6.704  54.931 -20.983  1.00 90.29           C  
ATOM    964 HG21 VAL A  61      -6.320  55.579 -20.195  1.00 90.29           H  
ATOM    965 HG22 VAL A  61      -6.469  55.369 -21.953  1.00 90.29           H  
ATOM    966 HG23 VAL A  61      -7.787  54.882 -20.865  1.00 90.29           H  
ATOM    967  N   LEU A  62      -5.413  50.762 -23.040  1.00 91.78           N  
ATOM    968  H   LEU A  62      -5.452  51.338 -23.869  1.00 91.78           H  
ATOM    969  CA  LEU A  62      -4.736  49.471 -23.135  1.00 91.78           C  
ATOM    970  HA  LEU A  62      -5.099  48.834 -22.328  1.00 91.78           H  
ATOM    971  C   LEU A  62      -3.219  49.654 -22.975  1.00 91.78           C  
ATOM    972  CB  LEU A  62      -5.118  48.819 -24.477  1.00 91.78           C  
ATOM    973  HB2 LEU A  62      -4.491  49.245 -25.260  1.00 91.78           H  
ATOM    974  HB3 LEU A  62      -6.152  49.063 -24.720  1.00 91.78           H  
ATOM    975  O   LEU A  62      -2.618  50.441 -23.705  1.00 91.78           O  
ATOM    976  CG  LEU A  62      -4.974  47.288 -24.484  1.00 91.78           C  
ATOM    977  HG  LEU A  62      -3.989  47.008 -24.109  1.00 91.78           H  
ATOM    978  CD1 LEU A  62      -6.052  46.641 -23.621  1.00 91.78           C  
ATOM    979 HD11 LEU A  62      -7.011  47.143 -23.744  1.00 91.78           H  
ATOM    980 HD12 LEU A  62      -6.157  45.582 -23.859  1.00 91.78           H  
ATOM    981 HD13 LEU A  62      -5.712  46.698 -22.587  1.00 91.78           H  
ATOM    982  CD2 LEU A  62      -5.105  46.757 -25.908  1.00 91.78           C  
ATOM    983 HD21 LEU A  62      -4.372  47.249 -26.548  1.00 91.78           H  
ATOM    984 HD22 LEU A  62      -6.106  46.957 -26.289  1.00 91.78           H  
ATOM    985 HD23 LEU A  62      -4.921  45.683 -25.919  1.00 91.78           H  
ATOM    986  N   THR A  63      -2.585  48.932 -22.051  1.00 90.56           N  
ATOM    987  H   THR A  63      -3.129  48.301 -21.480  1.00 90.56           H  
ATOM    988  CA  THR A  63      -1.125  48.947 -21.846  1.00 90.56           C  
ATOM    989  HA  THR A  63      -0.655  49.429 -22.704  1.00 90.56           H  
ATOM    990  C   THR A  63      -0.555  47.529 -21.781  1.00 90.56           C  
ATOM    991  CB  THR A  63      -0.714  49.746 -20.593  1.00 90.56           C  
ATOM    992  HB  THR A  63       0.375  49.787 -20.561  1.00 90.56           H  
ATOM    993  O   THR A  63      -1.286  46.580 -21.513  1.00 90.56           O  
ATOM    994  CG2 THR A  63      -1.244  51.179 -20.574  1.00 90.56           C  
ATOM    995 HG21 THR A  63      -2.329  51.168 -20.468  1.00 90.56           H  
ATOM    996 HG22 THR A  63      -0.797  51.729 -19.746  1.00 90.56           H  
ATOM    997 HG23 THR A  63      -0.985  51.674 -21.510  1.00 90.56           H  
ATOM    998  OG1 THR A  63      -1.166  49.142 -19.404  1.00 90.56           O  
ATOM    999  HG1 THR A  63      -0.655  49.500 -18.675  1.00 90.56           H  
ATOM   1000  N   GLY A  64       0.758  47.384 -21.983  1.00 88.03           N  
ATOM   1001  H   GLY A  64       1.296  48.173 -22.311  1.00 88.03           H  
ATOM   1002  CA  GLY A  64       1.459  46.094 -21.938  1.00 88.03           C  
ATOM   1003  HA2 GLY A  64       0.760  45.291 -21.708  1.00 88.03           H  
ATOM   1004  HA3 GLY A  64       2.212  46.114 -21.150  1.00 88.03           H  
ATOM   1005  C   GLY A  64       2.163  45.736 -23.246  1.00 88.03           C  
ATOM   1006  O   GLY A  64       2.031  46.448 -24.246  1.00 88.03           O  
ATOM   1007  N   GLU A  65       2.931  44.648 -23.216  1.00 83.08           N  
ATOM   1008  H   GLU A  65       2.945  44.079 -22.381  1.00 83.08           H  
ATOM   1009  CA  GLU A  65       3.662  44.127 -24.374  1.00 83.08           C  
ATOM   1010  HA  GLU A  65       4.016  44.962 -24.979  1.00 83.08           H  
ATOM   1011  C   GLU A  65       2.731  43.275 -25.236  1.00 83.08           C  
ATOM   1012  CB  GLU A  65       4.897  43.328 -23.942  1.00 83.08           C  
ATOM   1013  HB2 GLU A  65       4.603  42.544 -23.243  1.00 83.08           H  
ATOM   1014  HB3 GLU A  65       5.325  42.869 -24.833  1.00 83.08           H  
ATOM   1015  O   GLU A  65       2.266  42.213 -24.824  1.00 83.08           O  
ATOM   1016  CG  GLU A  65       5.953  44.236 -23.294  1.00 83.08           C  
ATOM   1017  HG2 GLU A  65       5.555  44.631 -22.359  1.00 83.08           H  
ATOM   1018  HG3 GLU A  65       6.138  45.079 -23.961  1.00 83.08           H  
ATOM   1019  CD  GLU A  65       7.283  43.521 -23.017  1.00 83.08           C  
ATOM   1020  OE1 GLU A  65       8.200  44.225 -22.538  1.00 83.08           O  
ATOM   1021  OE2 GLU A  65       7.370  42.302 -23.281  1.00 83.08           O  
ATOM   1022  N   ARG A  66       2.425  43.782 -26.432  1.00 86.21           N  
ATOM   1023  H   ARG A  66       2.906  44.620 -26.727  1.00 86.21           H  
ATOM   1024  CA  ARG A  66       1.448  43.197 -27.352  1.00 86.21           C  
ATOM   1025  HA  ARG A  66       0.993  42.317 -26.898  1.00 86.21           H  
ATOM   1026  C   ARG A  66       2.150  42.756 -28.623  1.00 86.21           C  
ATOM   1027  CB  ARG A  66       0.339  44.205 -27.669  1.00 86.21           C  
ATOM   1028  HB2 ARG A  66       0.783  45.079 -28.146  1.00 86.21           H  
ATOM   1029  HB3 ARG A  66      -0.360  43.747 -28.369  1.00 86.21           H  
ATOM   1030  O   ARG A  66       2.648  43.601 -29.364  1.00 86.21           O  
ATOM   1031  CG  ARG A  66      -0.423  44.630 -26.410  1.00 86.21           C  
ATOM   1032  HG2 ARG A  66       0.254  45.065 -25.674  1.00 86.21           H  
ATOM   1033  HG3 ARG A  66      -0.885  43.742 -25.979  1.00 86.21           H  
ATOM   1034  CD  ARG A  66      -1.516  45.640 -26.738  1.00 86.21           C  
ATOM   1035  HD2 ARG A  66      -2.187  45.174 -27.460  1.00 86.21           H  
ATOM   1036  HD3 ARG A  66      -2.078  45.848 -25.827  1.00 86.21           H  
ATOM   1037  NE  ARG A  66      -0.944  46.899 -27.260  1.00 86.21           N  
ATOM   1038  HE  ARG A  66      -0.037  47.157 -26.897  1.00 86.21           H  
ATOM   1039  NH1 ARG A  66      -2.654  47.379 -28.674  1.00 86.21           N  
ATOM   1040 HH11 ARG A  66      -3.268  48.061 -29.095  1.00 86.21           H  
ATOM   1041 HH12 ARG A  66      -3.020  46.460 -28.473  1.00 86.21           H  
ATOM   1042  NH2 ARG A  66      -0.955  48.820 -28.494  1.00 86.21           N  
ATOM   1043 HH21 ARG A  66      -1.384  49.377 -29.220  1.00 86.21           H  
ATOM   1044 HH22 ARG A  66      -0.054  49.069 -28.112  1.00 86.21           H  
ATOM   1045  CZ  ARG A  66      -1.513  47.697 -28.141  1.00 86.21           C  
ATOM   1046  N   HIS A  67       2.150  41.458 -28.878  1.00 86.86           N  
ATOM   1047  H   HIS A  67       1.707  40.833 -28.219  1.00 86.86           H  
ATOM   1048  CA  HIS A  67       2.691  40.851 -30.089  1.00 86.86           C  
ATOM   1049  HA  HIS A  67       3.285  41.581 -30.638  1.00 86.86           H  
ATOM   1050  C   HIS A  67       1.555  40.397 -31.014  1.00 86.86           C  
ATOM   1051  CB  HIS A  67       3.615  39.694 -29.685  1.00 86.86           C  
ATOM   1052  HB2 HIS A  67       3.056  38.959 -29.106  1.00 86.86           H  
ATOM   1053  HB3 HIS A  67       3.974  39.199 -30.587  1.00 86.86           H  
ATOM   1054  O   HIS A  67       1.617  40.612 -32.225  1.00 86.86           O  
ATOM   1055  CG  HIS A  67       4.808  40.149 -28.878  1.00 86.86           C  
ATOM   1056  CD2 HIS A  67       6.020  40.541 -29.377  1.00 86.86           C  
ATOM   1057  HD2 HIS A  67       6.297  40.570 -30.420  1.00 86.86           H  
ATOM   1058  ND1 HIS A  67       4.878  40.274 -27.506  1.00 86.86           N  
ATOM   1059  HD1 HIS A  67       4.154  40.031 -26.845  1.00 86.86           H  
ATOM   1060  CE1 HIS A  67       6.105  40.727 -27.189  1.00 86.86           C  
ATOM   1061  HE1 HIS A  67       6.462  40.912 -26.186  1.00 86.86           H  
ATOM   1062  NE2 HIS A  67       6.834  40.907 -28.303  1.00 86.86           N  
ATOM   1063  N   TYR A  68       0.483  39.841 -30.443  1.00 88.90           N  
ATOM   1064  H   TYR A  68       0.542  39.655 -29.452  1.00 88.90           H  
ATOM   1065  CA  TYR A  68      -0.645  39.262 -31.169  1.00 88.90           C  
ATOM   1066  HA  TYR A  68      -0.428  39.284 -32.237  1.00 88.90           H  
ATOM   1067  C   TYR A  68      -1.960  40.018 -30.963  1.00 88.90           C  
ATOM   1068  CB  TYR A  68      -0.800  37.790 -30.759  1.00 88.90           C  
ATOM   1069  HB2 TYR A  68      -1.557  37.323 -31.389  1.00 88.90           H  
ATOM   1070  HB3 TYR A  68      -1.158  37.752 -29.730  1.00 88.90           H  
ATOM   1071  O   TYR A  68      -2.789  40.013 -31.874  1.00 88.90           O  
ATOM   1072  CG  TYR A  68       0.484  36.990 -30.864  1.00 88.90           C  
ATOM   1073  CD1 TYR A  68       1.080  36.782 -32.124  1.00 88.90           C  
ATOM   1074  HD1 TYR A  68       0.613  37.158 -33.022  1.00 88.90           H  
ATOM   1075  CD2 TYR A  68       1.120  36.525 -29.696  1.00 88.90           C  
ATOM   1076  HD2 TYR A  68       0.688  36.717 -28.725  1.00 88.90           H  
ATOM   1077  CE1 TYR A  68       2.316  36.120 -32.214  1.00 88.90           C  
ATOM   1078  HE1 TYR A  68       2.798  35.977 -33.170  1.00 88.90           H  
ATOM   1079  CE2 TYR A  68       2.358  35.863 -29.782  1.00 88.90           C  
ATOM   1080  HE2 TYR A  68       2.856  35.545 -28.878  1.00 88.90           H  
ATOM   1081  OH  TYR A  68       4.192  35.131 -31.148  1.00 88.90           O  
ATOM   1082  HH  TYR A  68       4.537  34.852 -30.296  1.00 88.90           H  
ATOM   1083  CZ  TYR A  68       2.961  35.679 -31.044  1.00 88.90           C  
ATOM   1084  N   THR A  69      -2.183  40.665 -29.814  1.00 91.60           N  
ATOM   1085  H   THR A  69      -1.474  40.632 -29.096  1.00 91.60           H  
ATOM   1086  CA  THR A  69      -3.469  41.296 -29.460  1.00 91.60           C  
ATOM   1087  HA  THR A  69      -4.272  40.652 -29.819  1.00 91.60           H  
ATOM   1088  C   THR A  69      -3.633  42.667 -30.106  1.00 91.60           C  
ATOM   1089  CB  THR A  69      -3.656  41.431 -27.942  1.00 91.60           C  
ATOM   1090  HB  THR A  69      -2.961  42.172 -27.546  1.00 91.60           H  
ATOM   1091  O   THR A  69      -2.881  43.612 -29.846  1.00 91.60           O  
ATOM   1092  CG2 THR A  69      -5.075  41.834 -27.554  1.00 91.60           C  
ATOM   1093 HG21 THR A  69      -5.168  41.795 -26.469  1.00 91.60           H  
ATOM   1094 HG22 THR A  69      -5.793  41.146 -28.000  1.00 91.60           H  
ATOM   1095 HG23 THR A  69      -5.285  42.850 -27.891  1.00 91.60           H  
ATOM   1096  OG1 THR A  69      -3.401  40.200 -27.328  1.00 91.60           O  
ATOM   1097  HG1 THR A  69      -2.450  40.223 -27.201  1.00 91.60           H  
ATOM   1098  N   ARG A  70      -4.683  42.812 -30.916  1.00 90.87           N  
ATOM   1099  H   ARG A  70      -5.306  42.024 -31.016  1.00 90.87           H  
ATOM   1100  CA  ARG A  70      -5.097  44.073 -31.537  1.00 90.87           C  
ATOM   1101  HA  ARG A  70      -4.223  44.717 -31.631  1.00 90.87           H  
ATOM   1102  C   ARG A  70      -6.112  44.786 -30.642  1.00 90.87           C  
ATOM   1103  CB  ARG A  70      -5.661  43.788 -32.941  1.00 90.87           C  
ATOM   1104  HB2 ARG A  70      -6.543  43.154 -32.848  1.00 90.87           H  
ATOM   1105  HB3 ARG A  70      -5.965  44.729 -33.399  1.00 90.87           H  
ATOM   1106  O   ARG A  70      -6.824  44.161 -29.863  1.00 90.87           O  
ATOM   1107  CG  ARG A  70      -4.636  43.096 -33.857  1.00 90.87           C  
ATOM   1108  HG2 ARG A  70      -4.326  42.147 -33.419  1.00 90.87           H  
ATOM   1109  HG3 ARG A  70      -3.762  43.736 -33.970  1.00 90.87           H  
ATOM   1110  CD  ARG A  70      -5.246  42.813 -35.234  1.00 90.87           C  
ATOM   1111  HD2 ARG A  70      -6.116  42.170 -35.100  1.00 90.87           H  
ATOM   1112  HD3 ARG A  70      -5.567  43.755 -35.678  1.00 90.87           H  
ATOM   1113  NE  ARG A  70      -4.275  42.148 -36.124  1.00 90.87           N  
ATOM   1114  HE  ARG A  70      -3.384  41.902 -35.717  1.00 90.87           H  
ATOM   1115  NH1 ARG A  70      -5.616  42.027 -37.986  1.00 90.87           N  
ATOM   1116 HH11 ARG A  70      -6.370  42.452 -37.465  1.00 90.87           H  
ATOM   1117 HH12 ARG A  70      -5.774  41.712 -38.933  1.00 90.87           H  
ATOM   1118  NH2 ARG A  70      -3.553  41.181 -38.059  1.00 90.87           N  
ATOM   1119 HH21 ARG A  70      -3.737  40.866 -39.001  1.00 90.87           H  
ATOM   1120 HH22 ARG A  70      -2.672  40.949 -37.624  1.00 90.87           H  
ATOM   1121  CZ  ARG A  70      -4.484  41.793 -37.382  1.00 90.87           C  
ATOM   1122  N   ASN A  71      -6.231  46.108 -30.788  1.00 89.31           N  
ATOM   1123  H   ASN A  71      -5.599  46.581 -31.418  1.00 89.31           H  
ATOM   1124  CA  ASN A  71      -7.216  46.896 -30.028  1.00 89.31           C  
ATOM   1125  HA  ASN A  71      -7.006  46.799 -28.963  1.00 89.31           H  
ATOM   1126  C   ASN A  71      -8.660  46.402 -30.243  1.00 89.31           C  
ATOM   1127  CB  ASN A  71      -7.118  48.380 -30.433  1.00 89.31           C  
ATOM   1128  HB2 ASN A  71      -7.199  48.471 -31.516  1.00 89.31           H  
ATOM   1129  HB3 ASN A  71      -7.960  48.912 -29.991  1.00 89.31           H  
ATOM   1130  O   ASN A  71      -9.470  46.456 -29.319  1.00 89.31           O  
ATOM   1131  CG  ASN A  71      -5.859  49.089 -29.968  1.00 89.31           C  
ATOM   1132  ND2 ASN A  71      -5.663  50.317 -30.383  1.00 89.31           N  
ATOM   1133 HD21 ASN A  71      -4.857  50.806 -30.021  1.00 89.31           H  
ATOM   1134 HD22 ASN A  71      -6.347  50.777 -30.967  1.00 89.31           H  
ATOM   1135  OD1 ASN A  71      -5.023  48.566 -29.256  1.00 89.31           O  
ATOM   1136  N   ASP A  72      -8.973  45.925 -31.451  1.00 89.57           N  
ATOM   1137  H   ASP A  72      -8.265  45.891 -32.170  1.00 89.57           H  
ATOM   1138  CA  ASP A  72     -10.305  45.422 -31.792  1.00 89.57           C  
ATOM   1139  HA  ASP A  72     -11.040  46.173 -31.500  1.00 89.57           H  
ATOM   1140  C   ASP A  72     -10.657  44.129 -31.041  1.00 89.57           C  
ATOM   1141  CB  ASP A  72     -10.406  45.241 -33.311  1.00 89.57           C  
ATOM   1142  HB2 ASP A  72     -10.009  46.127 -33.807  1.00 89.57           H  
ATOM   1143  HB3 ASP A  72      -9.808  44.383 -33.618  1.00 89.57           H  
ATOM   1144  O   ASP A  72     -11.785  43.992 -30.582  1.00 89.57           O  
ATOM   1145  CG  ASP A  72     -11.865  45.062 -33.738  1.00 89.57           C  
ATOM   1146  OD1 ASP A  72     -12.645  46.015 -33.496  1.00 89.57           O  
ATOM   1147  OD2 ASP A  72     -12.179  43.995 -34.299  1.00 89.57           O  
ATOM   1148  N   ASP A  73      -9.687  43.240 -30.788  1.00 90.80           N  
ATOM   1149  H   ASP A  73      -8.755  43.419 -31.133  1.00 90.80           H  
ATOM   1150  CA  ASP A  73      -9.918  41.991 -30.043  1.00 90.80           C  
ATOM   1151  HA  ASP A  73     -10.647  41.380 -30.576  1.00 90.80           H  
ATOM   1152  C   ASP A  73     -10.447  42.269 -28.630  1.00 90.80           C  
ATOM   1153  CB  ASP A  73      -8.610  41.200 -29.900  1.00 90.80           C  
ATOM   1154  HB2 ASP A  73      -8.824  40.276 -29.363  1.00 90.80           H  
ATOM   1155  HB3 ASP A  73      -7.908  41.773 -29.295  1.00 90.80           H  
ATOM   1156  O   ASP A  73     -11.396  41.640 -28.156  1.00 90.80           O  
ATOM   1157  CG  ASP A  73      -7.941  40.832 -31.216  1.00 90.80           C  
ATOM   1158  OD1 ASP A  73      -8.610  40.410 -32.179  1.00 90.80           O  
ATOM   1159  OD2 ASP A  73      -6.695  40.919 -31.282  1.00 90.80           O  
ATOM   1160  N   ILE A  74      -9.848  43.260 -27.964  1.00 91.84           N  
ATOM   1161  H   ILE A  74      -9.077  43.723 -28.425  1.00 91.84           H  
ATOM   1162  CA  ILE A  74     -10.245  43.694 -26.623  1.00 91.84           C  
ATOM   1163  HA  ILE A  74     -10.353  42.817 -25.985  1.00 91.84           H  
ATOM   1164  C   ILE A  74     -11.607  44.375 -26.672  1.00 91.84           C  
ATOM   1165  CB  ILE A  74      -9.173  44.625 -26.022  1.00 91.84           C  
ATOM   1166  HB  ILE A  74      -9.043  45.475 -26.691  1.00 91.84           H  
ATOM   1167  O   ILE A  74     -12.475  44.072 -25.856  1.00 91.84           O  
ATOM   1168  CG1 ILE A  74      -7.805  43.918 -25.906  1.00 91.84           C  
ATOM   1169 HG12 ILE A  74      -7.513  43.519 -26.878  1.00 91.84           H  
ATOM   1170 HG13 ILE A  74      -7.053  44.660 -25.639  1.00 91.84           H  
ATOM   1171  CG2 ILE A  74      -9.627  45.174 -24.657  1.00 91.84           C  
ATOM   1172 HG21 ILE A  74      -8.815  45.729 -24.188  1.00 91.84           H  
ATOM   1173 HG22 ILE A  74     -10.478  45.843 -24.779  1.00 91.84           H  
ATOM   1174 HG23 ILE A  74      -9.927  44.357 -24.000  1.00 91.84           H  
ATOM   1175  CD1 ILE A  74      -7.751  42.782 -24.877  1.00 91.84           C  
ATOM   1176 HD11 ILE A  74      -6.777  42.294 -24.920  1.00 91.84           H  
ATOM   1177 HD12 ILE A  74      -7.889  43.174 -23.869  1.00 91.84           H  
ATOM   1178 HD13 ILE A  74      -8.522  42.042 -25.089  1.00 91.84           H  
ATOM   1179  N   ARG A  75     -11.824  45.258 -27.653  1.00 89.72           N  
ATOM   1180  H   ARG A  75     -11.086  45.421 -28.323  1.00 89.72           H  
ATOM   1181  CA  ARG A  75     -13.113  45.928 -27.832  1.00 89.72           C  
ATOM   1182  HA  ARG A  75     -13.358  46.460 -26.913  1.00 89.72           H  
ATOM   1183  C   ARG A  75     -14.238  44.911 -28.041  1.00 89.72           C  
ATOM   1184  CB  ARG A  75     -13.006  46.938 -28.982  1.00 89.72           C  
ATOM   1185  HB2 ARG A  75     -12.787  46.410 -29.910  1.00 89.72           H  
ATOM   1186  HB3 ARG A  75     -12.189  47.629 -28.773  1.00 89.72           H  
ATOM   1187  O   ARG A  75     -15.243  45.000 -27.349  1.00 89.72           O  
ATOM   1188  CG  ARG A  75     -14.310  47.728 -29.149  1.00 89.72           C  
ATOM   1189  HG2 ARG A  75     -15.116  47.029 -29.373  1.00 89.72           H  
ATOM   1190  HG3 ARG A  75     -14.555  48.257 -28.228  1.00 89.72           H  
ATOM   1191  CD  ARG A  75     -14.221  48.714 -30.315  1.00 89.72           C  
ATOM   1192  HD2 ARG A  75     -15.233  49.036 -30.563  1.00 89.72           H  
ATOM   1193  HD3 ARG A  75     -13.811  48.191 -31.179  1.00 89.72           H  
ATOM   1194  NE  ARG A  75     -13.409  49.902 -29.981  1.00 89.72           N  
ATOM   1195  HE  ARG A  75     -13.267  50.090 -28.999  1.00 89.72           H  
ATOM   1196  NH1 ARG A  75     -13.091  50.618 -32.135  1.00 89.72           N  
ATOM   1197 HH11 ARG A  75     -13.511  49.760 -32.464  1.00 89.72           H  
ATOM   1198 HH12 ARG A  75     -12.780  51.312 -32.801  1.00 89.72           H  
ATOM   1199  NH2 ARG A  75     -12.354  51.869 -30.435  1.00 89.72           N  
ATOM   1200 HH21 ARG A  75     -12.070  52.571 -31.103  1.00 89.72           H  
ATOM   1201 HH22 ARG A  75     -12.294  52.061 -29.445  1.00 89.72           H  
ATOM   1202  CZ  ARG A  75     -12.954  50.787 -30.849  1.00 89.72           C  
ATOM   1203  N   GLN A  76     -14.059  43.926 -28.918  1.00 88.31           N  
ATOM   1204  H   GLN A  76     -13.206  43.916 -29.459  1.00 88.31           H  
ATOM   1205  CA  GLN A  76     -15.039  42.862 -29.162  1.00 88.31           C  
ATOM   1206  HA  GLN A  76     -16.004  43.312 -29.398  1.00 88.31           H  
ATOM   1207  C   GLN A  76     -15.255  41.972 -27.933  1.00 88.31           C  
ATOM   1208  CB  GLN A  76     -14.580  42.002 -30.352  1.00 88.31           C  
ATOM   1209  HB2 GLN A  76     -13.559  41.663 -30.175  1.00 88.31           H  
ATOM   1210  HB3 GLN A  76     -15.216  41.120 -30.421  1.00 88.31           H  
ATOM   1211  O   GLN A  76     -16.379  41.549 -27.670  1.00 88.31           O  
ATOM   1212  CG  GLN A  76     -14.632  42.747 -31.696  1.00 88.31           C  
ATOM   1213  HG2 GLN A  76     -14.233  42.099 -32.477  1.00 88.31           H  
ATOM   1214  HG3 GLN A  76     -14.001  43.634 -31.654  1.00 88.31           H  
ATOM   1215  CD  GLN A  76     -16.035  43.176 -32.106  1.00 88.31           C  
ATOM   1216  NE2 GLN A  76     -16.143  44.181 -32.943  1.00 88.31           N  
ATOM   1217 HE21 GLN A  76     -15.306  44.582 -33.341  1.00 88.31           H  
ATOM   1218 HE22 GLN A  76     -17.076  44.423 -33.246  1.00 88.31           H  
ATOM   1219  OE1 GLN A  76     -17.042  42.628 -31.684  1.00 88.31           O  
ATOM   1220  N   SER A  77     -14.202  41.709 -27.153  1.00 90.38           N  
ATOM   1221  H   SER A  77     -13.290  42.033 -27.442  1.00 90.38           H  
ATOM   1222  CA  SER A  77     -14.317  40.954 -25.899  1.00 90.38           C  
ATOM   1223  HA  SER A  77     -14.805  40.002 -26.108  1.00 90.38           H  
ATOM   1224  C   SER A  77     -15.187  41.682 -24.875  1.00 90.38           C  
ATOM   1225  CB  SER A  77     -12.937  40.663 -25.303  1.00 90.38           C  
ATOM   1226  HB2 SER A  77     -13.059  40.082 -24.389  1.00 90.38           H  
ATOM   1227  HB3 SER A  77     -12.429  41.596 -25.060  1.00 90.38           H  
ATOM   1228  O   SER A  77     -16.032  41.049 -24.248  1.00 90.38           O  
ATOM   1229  OG  SER A  77     -12.155  39.921 -26.218  1.00 90.38           O  
ATOM   1230  HG  SER A  77     -11.847  40.507 -26.914  1.00 90.38           H  
ATOM   1231  N   ILE A  78     -15.032  43.005 -24.756  1.00 89.41           N  
ATOM   1232  H   ILE A  78     -14.304  43.449 -25.298  1.00 89.41           H  
ATOM   1233  CA  ILE A  78     -15.846  43.848 -23.870  1.00 89.41           C  
ATOM   1234  HA  ILE A  78     -15.908  43.369 -22.893  1.00 89.41           H  
ATOM   1235  C   ILE A  78     -17.281  43.965 -24.398  1.00 89.41           C  
ATOM   1236  CB  ILE A  78     -15.190  45.236 -23.686  1.00 89.41           C  
ATOM   1237  HB  ILE A  78     -15.046  45.681 -24.671  1.00 89.41           H  
ATOM   1238  O   ILE A  78     -18.217  43.716 -23.649  1.00 89.41           O  
ATOM   1239  CG1 ILE A  78     -13.816  45.106 -22.993  1.00 89.41           C  
ATOM   1240 HG12 ILE A  78     -13.975  44.881 -21.938  1.00 89.41           H  
ATOM   1241 HG13 ILE A  78     -13.245  44.283 -23.423  1.00 89.41           H  
ATOM   1242  CG2 ILE A  78     -16.092  46.171 -22.854  1.00 89.41           C  
ATOM   1243 HG21 ILE A  78     -15.622  47.145 -22.719  1.00 89.41           H  
ATOM   1244 HG22 ILE A  78     -16.291  45.730 -21.878  1.00 89.41           H  
ATOM   1245 HG23 ILE A  78     -17.043  46.340 -23.358  1.00 89.41           H  
ATOM   1246  CD1 ILE A  78     -12.953  46.368 -23.095  1.00 89.41           C  
ATOM   1247 HD11 ILE A  78     -12.867  46.672 -24.139  1.00 89.41           H  
ATOM   1248 HD12 ILE A  78     -11.956  46.147 -22.713  1.00 89.41           H  
ATOM   1249 HD13 ILE A  78     -13.383  47.180 -22.509  1.00 89.41           H  
ATOM   1250  N   LEU A  79     -17.463  44.287 -25.684  1.00 86.92           N  
ATOM   1251  H   LEU A  79     -16.648  44.469 -26.252  1.00 86.92           H  
ATOM   1252  CA  LEU A  79     -18.789  44.447 -26.302  1.00 86.92           C  
ATOM   1253  HA  LEU A  79     -19.350  45.202 -25.752  1.00 86.92           H  
ATOM   1254  C   LEU A  79     -19.634  43.166 -26.240  1.00 86.92           C  
ATOM   1255  CB  LEU A  79     -18.623  44.882 -27.770  1.00 86.92           C  
ATOM   1256  HB2 LEU A  79     -17.930  44.195 -28.256  1.00 86.92           H  
ATOM   1257  HB3 LEU A  79     -19.586  44.777 -28.270  1.00 86.92           H  
ATOM   1258  O   LEU A  79     -20.858  43.234 -26.199  1.00 86.92           O  
ATOM   1259  CG  LEU A  79     -18.138  46.327 -27.987  1.00 86.92           C  
ATOM   1260  HG  LEU A  79     -17.208  46.502 -27.445  1.00 86.92           H  
ATOM   1261  CD1 LEU A  79     -17.884  46.549 -29.480  1.00 86.92           C  
ATOM   1262 HD11 LEU A  79     -17.144  45.832 -29.838  1.00 86.92           H  
ATOM   1263 HD12 LEU A  79     -18.811  46.403 -30.035  1.00 86.92           H  
ATOM   1264 HD13 LEU A  79     -17.524  47.564 -29.649  1.00 86.92           H  
ATOM   1265  CD2 LEU A  79     -19.156  47.365 -27.516  1.00 86.92           C  
ATOM   1266 HD21 LEU A  79     -18.804  48.370 -27.750  1.00 86.92           H  
ATOM   1267 HD22 LEU A  79     -19.293  47.294 -26.437  1.00 86.92           H  
ATOM   1268 HD23 LEU A  79     -20.117  47.198 -28.003  1.00 86.92           H  
ATOM   1269  N   ALA A  80     -18.999  41.992 -26.199  1.00 87.24           N  
ATOM   1270  H   ALA A  80     -17.993  41.986 -26.289  1.00 87.24           H  
ATOM   1271  CA  ALA A  80     -19.693  40.717 -26.048  1.00 87.24           C  
ATOM   1272  HA  ALA A  80     -20.477  40.663 -26.803  1.00 87.24           H  
ATOM   1273  C   ALA A  80     -20.378  40.529 -24.683  1.00 87.24           C  
ATOM   1274  CB  ALA A  80     -18.685  39.601 -26.312  1.00 87.24           C  
ATOM   1275  HB1 ALA A  80     -18.278  39.734 -27.315  1.00 87.24           H  
ATOM   1276  HB2 ALA A  80     -17.880  39.651 -25.579  1.00 87.24           H  
ATOM   1277  HB3 ALA A  80     -19.188  38.637 -26.240  1.00 87.24           H  
ATOM   1278  O   ALA A  80     -21.229  39.652 -24.564  1.00 87.24           O  
ATOM   1279  N   LEU A  81     -20.029  41.331 -23.671  1.00 87.36           N  
ATOM   1280  H   LEU A  81     -19.337  42.048 -23.833  1.00 87.36           H  
ATOM   1281  CA  LEU A  81     -20.728  41.359 -22.381  1.00 87.36           C  
ATOM   1282  HA  LEU A  81     -21.063  40.351 -22.135  1.00 87.36           H  
ATOM   1283  C   LEU A  81     -22.002  42.217 -22.417  1.00 87.36           C  
ATOM   1284  CB  LEU A  81     -19.764  41.845 -21.285  1.00 87.36           C  
ATOM   1285  HB2 LEU A  81     -19.373  42.821 -21.571  1.00 87.36           H  
ATOM   1286  HB3 LEU A  81     -20.320  41.980 -20.357  1.00 87.36           H  
ATOM   1287  O   LEU A  81     -22.734  42.255 -21.431  1.00 87.36           O  
ATOM   1288  CG  LEU A  81     -18.603  40.878 -21.018  1.00 87.36           C  
ATOM   1289  HG  LEU A  81     -18.123  40.625 -21.964  1.00 87.36           H  
ATOM   1290  CD1 LEU A  81     -17.567  41.557 -20.126  1.00 87.36           C  
ATOM   1291 HD11 LEU A  81     -17.121  42.389 -20.671  1.00 87.36           H  
ATOM   1292 HD12 LEU A  81     -18.042  41.930 -19.219  1.00 87.36           H  
ATOM   1293 HD13 LEU A  81     -16.788  40.841 -19.862  1.00 87.36           H  
ATOM   1294  CD2 LEU A  81     -19.084  39.590 -20.343  1.00 87.36           C  
ATOM   1295 HD21 LEU A  81     -19.662  39.828 -19.450  1.00 87.36           H  
ATOM   1296 HD22 LEU A  81     -19.708  39.019 -21.031  1.00 87.36           H  
ATOM   1297 HD23 LEU A  81     -18.234  38.967 -20.066  1.00 87.36           H  
ATOM   1298  N   GLY A  82     -22.277  42.880 -23.542  1.00 82.72           N  
ATOM   1299  H   GLY A  82     -21.613  42.825 -24.301  1.00 82.72           H  
ATOM   1300  CA  GLY A  82     -23.307  43.904 -23.659  1.00 82.72           C  
ATOM   1301  HA2 GLY A  82     -24.093  43.731 -22.925  1.00 82.72           H  
ATOM   1302  HA3 GLY A  82     -23.748  43.859 -24.655  1.00 82.72           H  
ATOM   1303  C   GLY A  82     -22.741  45.307 -23.448  1.00 82.72           C  
ATOM   1304  O   GLY A  82     -21.525  45.520 -23.462  1.00 82.72           O  
ATOM   1305  N   GLU A  83     -23.635  46.283 -23.288  1.00 77.98           N  
ATOM   1306  H   GLU A  83     -24.620  46.064 -23.235  1.00 77.98           H  
ATOM   1307  CA  GLU A  83     -23.221  47.651 -22.989  1.00 77.98           C  
ATOM   1308  HA  GLU A  83     -22.502  47.946 -23.754  1.00 77.98           H  
ATOM   1309  C   GLU A  83     -22.550  47.709 -21.610  1.00 77.98           C  
ATOM   1310  CB  GLU A  83     -24.393  48.639 -23.052  1.00 77.98           C  
ATOM   1311  HB2 GLU A  83     -24.050  49.591 -22.645  1.00 77.98           H  
ATOM   1312  HB3 GLU A  83     -25.219  48.273 -22.443  1.00 77.98           H  
ATOM   1313  O   GLU A  83     -23.120  47.219 -20.629  1.00 77.98           O  
ATOM   1314  CG  GLU A  83     -24.862  48.873 -24.495  1.00 77.98           C  
ATOM   1315  HG2 GLU A  83     -23.988  49.066 -25.116  1.00 77.98           H  
ATOM   1316  HG3 GLU A  83     -25.340  47.964 -24.862  1.00 77.98           H  
ATOM   1317  CD  GLU A  83     -25.837  50.054 -24.634  1.00 77.98           C  
ATOM   1318  OE1 GLU A  83     -26.009  50.508 -25.788  1.00 77.98           O  
ATOM   1319  OE2 GLU A  83     -26.405  50.493 -23.609  1.00 77.98           O  
ATOM   1320  N   PRO A  84     -21.343  48.292 -21.505  1.00 78.69           N  
ATOM   1321  CA  PRO A  84     -20.713  48.482 -20.214  1.00 78.69           C  
ATOM   1322  HA  PRO A  84     -20.636  47.517 -19.715  1.00 78.69           H  
ATOM   1323  C   PRO A  84     -21.562  49.425 -19.355  1.00 78.69           C  
ATOM   1324  CB  PRO A  84     -19.309  49.018 -20.503  1.00 78.69           C  
ATOM   1325  HB2 PRO A  84     -18.972  49.721 -19.740  1.00 78.69           H  
ATOM   1326  HB3 PRO A  84     -18.616  48.181 -20.582  1.00 78.69           H  
ATOM   1327  O   PRO A  84     -22.059  50.451 -19.820  1.00 78.69           O  
ATOM   1328  CG  PRO A  84     -19.456  49.685 -21.870  1.00 78.69           C  
ATOM   1329  HG2 PRO A  84     -18.518  49.687 -22.426  1.00 78.69           H  
ATOM   1330  HG3 PRO A  84     -19.821  50.703 -21.735  1.00 78.69           H  
ATOM   1331  CD  PRO A  84     -20.530  48.856 -22.568  1.00 78.69           C  
ATOM   1332  HD2 PRO A  84     -20.068  48.046 -23.133  1.00 78.69           H  
ATOM   1333  HD3 PRO A  84     -21.117  49.496 -23.225  1.00 78.69           H  
ATOM   1334  N   GLY A  85     -21.698  49.079 -18.080  1.00 85.15           N  
ATOM   1335  H   GLY A  85     -21.255  48.219 -17.791  1.00 85.15           H  
ATOM   1336  CA  GLY A  85     -22.279  49.935 -17.062  1.00 85.15           C  
ATOM   1337  HA2 GLY A  85     -22.362  49.380 -16.128  1.00 85.15           H  
ATOM   1338  HA3 GLY A  85     -23.278  50.235 -17.376  1.00 85.15           H  
ATOM   1339  C   GLY A  85     -21.449  51.196 -16.817  1.00 85.15           C  
ATOM   1340  O   GLY A  85     -20.443  51.488 -17.467  1.00 85.15           O  
ATOM   1341  N   THR A  86     -21.866  51.956 -15.815  1.00 88.04           N  
ATOM   1342  H   THR A  86     -22.652  51.635 -15.268  1.00 88.04           H  
ATOM   1343  CA  THR A  86     -21.216  53.216 -15.443  1.00 88.04           C  
ATOM   1344  HA  THR A  86     -21.047  53.794 -16.351  1.00 88.04           H  
ATOM   1345  C   THR A  86     -19.859  52.986 -14.783  1.00 88.04           C  
ATOM   1346  CB  THR A  86     -22.118  54.052 -14.522  1.00 88.04           C  
ATOM   1347  HB  THR A  86     -21.711  55.061 -14.455  1.00 88.04           H  
ATOM   1348  O   THR A  86     -19.534  51.884 -14.329  1.00 88.04           O  
ATOM   1349  CG2 THR A  86     -23.545  54.137 -15.044  1.00 88.04           C  
ATOM   1350 HG21 THR A  86     -24.128  53.271 -14.729  1.00 88.04           H  
ATOM   1351 HG22 THR A  86     -24.007  55.043 -14.653  1.00 88.04           H  
ATOM   1352 HG23 THR A  86     -23.547  54.167 -16.133  1.00 88.04           H  
ATOM   1353  OG1 THR A  86     -22.181  53.506 -13.219  1.00 88.04           O  
ATOM   1354  HG1 THR A  86     -22.785  54.073 -12.733  1.00 88.04           H  
ATOM   1355  N   PHE A  87     -19.082  54.057 -14.613  1.00 90.07           N  
ATOM   1356  H   PHE A  87     -19.366  54.928 -15.037  1.00 90.07           H  
ATOM   1357  CA  PHE A  87     -17.854  54.031 -13.818  1.00 90.07           C  
ATOM   1358  HA  PHE A  87     -17.111  53.425 -14.338  1.00 90.07           H  
ATOM   1359  C   PHE A  87     -18.065  53.405 -12.428  1.00 90.07           C  
ATOM   1360  CB  PHE A  87     -17.313  55.460 -13.685  1.00 90.07           C  
ATOM   1361  HB2 PHE A  87     -18.048  56.078 -13.170  1.00 90.07           H  
ATOM   1362  HB3 PHE A  87     -17.158  55.881 -14.678  1.00 90.07           H  
ATOM   1363  O   PHE A  87     -17.189  52.706 -11.921  1.00 90.07           O  
ATOM   1364  CG  PHE A  87     -16.012  55.515 -12.914  1.00 90.07           C  
ATOM   1365  CD1 PHE A  87     -16.017  55.639 -11.510  1.00 90.07           C  
ATOM   1366  HD1 PHE A  87     -16.951  55.751 -10.980  1.00 90.07           H  
ATOM   1367  CD2 PHE A  87     -14.795  55.369 -13.597  1.00 90.07           C  
ATOM   1368  HD2 PHE A  87     -14.784  55.298 -14.675  1.00 90.07           H  
ATOM   1369  CE1 PHE A  87     -14.810  55.589 -10.791  1.00 90.07           C  
ATOM   1370  HE1 PHE A  87     -14.821  55.676  -9.714  1.00 90.07           H  
ATOM   1371  CE2 PHE A  87     -13.591  55.329 -12.880  1.00 90.07           C  
ATOM   1372  HE2 PHE A  87     -12.669  55.210 -13.429  1.00 90.07           H  
ATOM   1373  CZ  PHE A  87     -13.593  55.430 -11.478  1.00 90.07           C  
ATOM   1374  HZ  PHE A  87     -12.663  55.391 -10.930  1.00 90.07           H  
ATOM   1375  N   MET A  88     -19.230  53.589 -11.801  1.00 87.88           N  
ATOM   1376  H   MET A  88     -19.961  54.094 -12.281  1.00 87.88           H  
ATOM   1377  CA  MET A  88     -19.507  53.020 -10.478  1.00 87.88           C  
ATOM   1378  HA  MET A  88     -18.581  52.982  -9.904  1.00 87.88           H  
ATOM   1379  C   MET A  88     -20.019  51.581 -10.552  1.00 87.88           C  
ATOM   1380  CB  MET A  88     -20.480  53.926  -9.719  1.00 87.88           C  
ATOM   1381  HB2 MET A  88     -21.374  54.092 -10.320  1.00 87.88           H  
ATOM   1382  HB3 MET A  88     -20.770  53.437  -8.789  1.00 87.88           H  
ATOM   1383  O   MET A  88     -19.540  50.734  -9.800  1.00 87.88           O  
ATOM   1384  CG  MET A  88     -19.829  55.273  -9.390  1.00 87.88           C  
ATOM   1385  HG2 MET A  88     -20.585  55.918  -8.943  1.00 87.88           H  
ATOM   1386  HG3 MET A  88     -19.501  55.737 -10.320  1.00 87.88           H  
ATOM   1387  SD  MET A  88     -18.406  55.189  -8.264  1.00 87.88           S  
ATOM   1388  CE  MET A  88     -18.044  56.959  -8.119  1.00 87.88           C  
ATOM   1389  HE1 MET A  88     -17.191  57.104  -7.455  1.00 87.88           H  
ATOM   1390  HE2 MET A  88     -17.808  57.368  -9.101  1.00 87.88           H  
ATOM   1391  HE3 MET A  88     -18.911  57.478  -7.711  1.00 87.88           H  
ATOM   1392  N   THR A  89     -20.930  51.293 -11.479  1.00 88.01           N  
ATOM   1393  H   THR A  89     -21.213  52.019 -12.122  1.00 88.01           H  
ATOM   1394  CA  THR A  89     -21.675  50.023 -11.527  1.00 88.01           C  
ATOM   1395  HA  THR A  89     -21.790  49.642 -10.512  1.00 88.01           H  
ATOM   1396  C   THR A  89     -20.983  48.916 -12.319  1.00 88.01           C  
ATOM   1397  CB  THR A  89     -23.085  50.237 -12.090  1.00 88.01           C  
ATOM   1398  HB  THR A  89     -23.587  49.274 -12.179  1.00 88.01           H  
ATOM   1399  O   THR A  89     -21.217  47.744 -12.036  1.00 88.01           O  
ATOM   1400  CG2 THR A  89     -23.924  51.150 -11.199  1.00 88.01           C  
ATOM   1401 HG21 THR A  89     -24.905  51.270 -11.658  1.00 88.01           H  
ATOM   1402 HG22 THR A  89     -23.464  52.132 -11.087  1.00 88.01           H  
ATOM   1403 HG23 THR A  89     -24.053  50.693 -10.218  1.00 88.01           H  
ATOM   1404  OG1 THR A  89     -23.015  50.840 -13.359  1.00 88.01           O  
ATOM   1405  HG1 THR A  89     -22.929  51.787 -13.224  1.00 88.01           H  
ATOM   1406  N   GLN A  90     -20.097  49.246 -13.267  1.00 90.86           N  
ATOM   1407  H   GLN A  90     -19.995  50.217 -13.523  1.00 90.86           H  
ATOM   1408  CA  GLN A  90     -19.415  48.238 -14.079  1.00 90.86           C  
ATOM   1409  HA  GLN A  90     -20.180  47.604 -14.528  1.00 90.86           H  
ATOM   1410  C   GLN A  90     -18.496  47.359 -13.224  1.00 90.86           C  
ATOM   1411  CB  GLN A  90     -18.626  48.911 -15.212  1.00 90.86           C  
ATOM   1412  HB2 GLN A  90     -19.313  49.495 -15.824  1.00 90.86           H  
ATOM   1413  HB3 GLN A  90     -17.895  49.592 -14.775  1.00 90.86           H  
ATOM   1414  O   GLN A  90     -17.530  47.851 -12.624  1.00 90.86           O  
ATOM   1415  CG  GLN A  90     -17.886  47.906 -16.115  1.00 90.86           C  
ATOM   1416  HG2 GLN A  90     -17.128  47.373 -15.542  1.00 90.86           H  
ATOM   1417  HG3 GLN A  90     -17.377  48.454 -16.908  1.00 90.86           H  
ATOM   1418  CD  GLN A  90     -18.836  46.908 -16.767  1.00 90.86           C  
ATOM   1419  NE2 GLN A  90     -18.651  45.618 -16.628  1.00 90.86           N  
ATOM   1420 HE21 GLN A  90     -19.325  45.029 -17.097  1.00 90.86           H  
ATOM   1421 HE22 GLN A  90     -17.909  45.232 -16.061  1.00 90.86           H  
ATOM   1422  OE1 GLN A  90     -19.804  47.273 -17.391  1.00 90.86           O  
ATOM   1423  N   ASP A  91     -18.750  46.051 -13.232  1.00 90.50           N  
ATOM   1424  H   ASP A  91     -19.586  45.721 -13.693  1.00 90.50           H  
ATOM   1425  CA  ASP A  91     -17.858  45.056 -12.645  1.00 90.50           C  
ATOM   1426  HA  ASP A  91     -17.468  45.456 -11.708  1.00 90.50           H  
ATOM   1427  C   ASP A  91     -16.678  44.790 -13.590  1.00 90.50           C  
ATOM   1428  CB  ASP A  91     -18.628  43.776 -12.294  1.00 90.50           C  
ATOM   1429  HB2 ASP A  91     -18.915  43.267 -13.214  1.00 90.50           H  
ATOM   1430  HB3 ASP A  91     -19.535  44.049 -11.756  1.00 90.50           H  
ATOM   1431  O   ASP A  91     -16.844  44.365 -14.738  1.00 90.50           O  
ATOM   1432  CG  ASP A  91     -17.808  42.822 -11.414  1.00 90.50           C  
ATOM   1433  OD1 ASP A  91     -16.562  42.975 -11.353  1.00 90.50           O  
ATOM   1434  OD2 ASP A  91     -18.420  41.936 -10.789  1.00 90.50           O  
ATOM   1435  N   VAL A  92     -15.470  45.075 -13.112  1.00 91.43           N  
ATOM   1436  H   VAL A  92     -15.406  45.314 -12.133  1.00 91.43           H  
ATOM   1437  CA  VAL A  92     -14.230  44.872 -13.869  1.00 91.43           C  
ATOM   1438  HA  VAL A  92     -14.399  45.158 -14.907  1.00 91.43           H  
ATOM   1439  C   VAL A  92     -13.783  43.420 -13.892  1.00 91.43           C  
ATOM   1440  CB  VAL A  92     -13.079  45.724 -13.320  1.00 91.43           C  
ATOM   1441  HB  VAL A  92     -12.166  45.454 -13.851  1.00 91.43           H  
ATOM   1442  O   VAL A  92     -13.114  43.028 -14.844  1.00 91.43           O  
ATOM   1443  CG1 VAL A  92     -13.348  47.199 -13.590  1.00 91.43           C  
ATOM   1444 HG11 VAL A  92     -14.215  47.535 -13.022  1.00 91.43           H  
ATOM   1445 HG12 VAL A  92     -13.534  47.350 -14.654  1.00 91.43           H  
ATOM   1446 HG13 VAL A  92     -12.459  47.758 -13.299  1.00 91.43           H  
ATOM   1447  CG2 VAL A  92     -12.821  45.546 -11.818  1.00 91.43           C  
ATOM   1448 HG21 VAL A  92     -13.686  45.852 -11.229  1.00 91.43           H  
ATOM   1449 HG22 VAL A  92     -12.589  44.504 -11.600  1.00 91.43           H  
ATOM   1450 HG23 VAL A  92     -11.956  46.141 -11.525  1.00 91.43           H  
ATOM   1451  N   ASN A  93     -14.161  42.623 -12.888  1.00 92.03           N  
ATOM   1452  H   ASN A  93     -14.827  42.962 -12.209  1.00 92.03           H  
ATOM   1453  CA  ASN A  93     -13.757  41.223 -12.807  1.00 92.03           C  
ATOM   1454  HA  ASN A  93     -12.675  41.151 -12.916  1.00 92.03           H  
ATOM   1455  C   ASN A  93     -14.393  40.432 -13.951  1.00 92.03           C  
ATOM   1456  CB  ASN A  93     -14.156  40.644 -11.444  1.00 92.03           C  
ATOM   1457  HB2 ASN A  93     -15.240  40.688 -11.334  1.00 92.03           H  
ATOM   1458  HB3 ASN A  93     -13.859  39.596 -11.403  1.00 92.03           H  
ATOM   1459  O   ASN A  93     -13.720  39.628 -14.582  1.00 92.03           O  
ATOM   1460  CG  ASN A  93     -13.497  41.352 -10.276  1.00 92.03           C  
ATOM   1461  ND2 ASN A  93     -14.265  41.702  -9.274  1.00 92.03           N  
ATOM   1462 HD21 ASN A  93     -13.823  42.208  -8.521  1.00 92.03           H  
ATOM   1463 HD22 ASN A  93     -15.265  41.658  -9.406  1.00 92.03           H  
ATOM   1464  OD1 ASN A  93     -12.307  41.614 -10.244  1.00 92.03           O  
ATOM   1465  N   ILE A  94     -15.652  40.739 -14.291  1.00 90.10           N  
ATOM   1466  H   ILE A  94     -16.148  41.403 -13.714  1.00 90.10           H  
ATOM   1467  CA  ILE A  94     -16.350  40.132 -15.435  1.00 90.10           C  
ATOM   1468  HA  ILE A  94     -16.330  39.049 -15.315  1.00 90.10           H  
ATOM   1469  C   ILE A  94     -15.619  40.453 -16.744  1.00 90.10           C  
ATOM   1470  CB  ILE A  94     -17.827  40.590 -15.485  1.00 90.10           C  
ATOM   1471  HB  ILE A  94     -17.852  41.673 -15.601  1.00 90.10           H  
ATOM   1472  O   ILE A  94     -15.382  39.558 -17.551  1.00 90.10           O  
ATOM   1473  CG1 ILE A  94     -18.560  40.219 -14.174  1.00 90.10           C  
ATOM   1474 HG12 ILE A  94     -18.504  39.141 -14.019  1.00 90.10           H  
ATOM   1475 HG13 ILE A  94     -18.059  40.702 -13.335  1.00 90.10           H  
ATOM   1476  CG2 ILE A  94     -18.545  39.958 -16.692  1.00 90.10           C  
ATOM   1477 HG21 ILE A  94     -18.590  38.875 -16.578  1.00 90.10           H  
ATOM   1478 HG22 ILE A  94     -19.557  40.353 -16.786  1.00 90.10           H  
ATOM   1479 HG23 ILE A  94     -18.024  40.186 -17.622  1.00 90.10           H  
ATOM   1480  CD1 ILE A  94     -20.032  40.647 -14.127  1.00 90.10           C  
ATOM   1481 HD11 ILE A  94     -20.405  40.537 -13.109  1.00 90.10           H  
ATOM   1482 HD12 ILE A  94     -20.632  40.016 -14.784  1.00 90.10           H  
ATOM   1483 HD13 ILE A  94     -20.133  41.688 -14.433  1.00 90.10           H  
ATOM   1484  N   ILE A  95     -15.212  41.713 -16.942  1.00 90.72           N  
ATOM   1485  H   ILE A  95     -15.411  42.397 -16.227  1.00 90.72           H  
ATOM   1486  CA  ILE A  95     -14.443  42.120 -18.128  1.00 90.72           C  
ATOM   1487  HA  ILE A  95     -14.990  41.811 -19.020  1.00 90.72           H  
ATOM   1488  C   ILE A  95     -13.095  41.396 -18.175  1.00 90.72           C  
ATOM   1489  CB  ILE A  95     -14.261  43.653 -18.185  1.00 90.72           C  
ATOM   1490  HB  ILE A  95     -13.780  43.989 -17.266  1.00 90.72           H  
ATOM   1491  O   ILE A  95     -12.705  40.901 -19.230  1.00 90.72           O  
ATOM   1492  CG1 ILE A  95     -15.629  44.360 -18.308  1.00 90.72           C  
ATOM   1493 HG12 ILE A  95     -16.265  44.057 -17.476  1.00 90.72           H  
ATOM   1494 HG13 ILE A  95     -16.116  44.050 -19.233  1.00 90.72           H  
ATOM   1495  CG2 ILE A  95     -13.347  44.009 -19.374  1.00 90.72           C  
ATOM   1496 HG21 ILE A  95     -12.333  43.649 -19.200  1.00 90.72           H  
ATOM   1497 HG22 ILE A  95     -13.730  43.527 -20.274  1.00 90.72           H  
ATOM   1498 HG23 ILE A  95     -13.280  45.086 -19.526  1.00 90.72           H  
ATOM   1499  CD1 ILE A  95     -15.552  45.892 -18.290  1.00 90.72           C  
ATOM   1500 HD11 ILE A  95     -15.085  46.261 -19.203  1.00 90.72           H  
ATOM   1501 HD12 ILE A  95     -14.998  46.232 -17.415  1.00 90.72           H  
ATOM   1502 HD13 ILE A  95     -16.561  46.302 -18.261  1.00 90.72           H  
ATOM   1503  N   GLN A  96     -12.390  41.322 -17.045  1.00 93.03           N  
ATOM   1504  H   GLN A  96     -12.766  41.741 -16.206  1.00 93.03           H  
ATOM   1505  CA  GLN A  96     -11.107  40.634 -16.955  1.00 93.03           C  
ATOM   1506  HA  GLN A  96     -10.421  41.085 -17.672  1.00 93.03           H  
ATOM   1507  C   GLN A  96     -11.244  39.157 -17.338  1.00 93.03           C  
ATOM   1508  CB  GLN A  96     -10.531  40.806 -15.543  1.00 93.03           C  
ATOM   1509  HB2 GLN A  96     -10.499  41.865 -15.288  1.00 93.03           H  
ATOM   1510  HB3 GLN A  96     -11.160  40.294 -14.815  1.00 93.03           H  
ATOM   1511  O   GLN A  96     -10.560  38.707 -18.255  1.00 93.03           O  
ATOM   1512  CG  GLN A  96      -9.115  40.227 -15.479  1.00 93.03           C  
ATOM   1513  HG2 GLN A  96      -9.148  39.167 -15.733  1.00 93.03           H  
ATOM   1514  HG3 GLN A  96      -8.478  40.731 -16.206  1.00 93.03           H  
ATOM   1515  CD  GLN A  96      -8.466  40.364 -14.114  1.00 93.03           C  
ATOM   1516  NE2 GLN A  96      -7.628  39.420 -13.762  1.00 93.03           N  
ATOM   1517 HE21 GLN A  96      -7.138  39.506 -12.883  1.00 93.03           H  
ATOM   1518 HE22 GLN A  96      -7.394  38.706 -14.437  1.00 93.03           H  
ATOM   1519  OE1 GLN A  96      -8.667  41.327 -13.382  1.00 93.03           O  
ATOM   1520  N   THR A  97     -12.172  38.436 -16.703  1.00 89.74           N  
ATOM   1521  H   THR A  97     -12.697  38.866 -15.955  1.00 89.74           H  
ATOM   1522  CA  THR A  97     -12.426  37.018 -16.980  1.00 89.74           C  
ATOM   1523  HA  THR A  97     -11.506  36.458 -16.813  1.00 89.74           H  
ATOM   1524  C   THR A  97     -12.839  36.791 -18.432  1.00 89.74           C  
ATOM   1525  CB  THR A  97     -13.513  36.482 -16.034  1.00 89.74           C  
ATOM   1526  HB  THR A  97     -14.446  37.018 -16.208  1.00 89.74           H  
ATOM   1527  O   THR A  97     -12.378  35.840 -19.056  1.00 89.74           O  
ATOM   1528  CG2 THR A  97     -13.764  34.985 -16.196  1.00 89.74           C  
ATOM   1529 HG21 THR A  97     -14.443  34.643 -15.416  1.00 89.74           H  
ATOM   1530 HG22 THR A  97     -12.823  34.438 -16.129  1.00 89.74           H  
ATOM   1531 HG23 THR A  97     -14.226  34.796 -17.165  1.00 89.74           H  
ATOM   1532  OG1 THR A  97     -13.126  36.670 -14.693  1.00 89.74           O  
ATOM   1533  HG1 THR A  97     -12.188  36.476 -14.635  1.00 89.74           H  
ATOM   1534  N   GLN A  98     -13.649  37.680 -19.009  1.00 91.61           N  
ATOM   1535  H   GLN A  98     -14.034  38.429 -18.450  1.00 91.61           H  
ATOM   1536  CA  GLN A  98     -14.062  37.578 -20.407  1.00 91.61           C  
ATOM   1537  HA  GLN A  98     -14.502  36.593 -20.565  1.00 91.61           H  
ATOM   1538  C   GLN A  98     -12.887  37.727 -21.382  1.00 91.61           C  
ATOM   1539  CB  GLN A  98     -15.124  38.650 -20.672  1.00 91.61           C  
ATOM   1540  HB2 GLN A  98     -14.686  39.634 -20.500  1.00 91.61           H  
ATOM   1541  HB3 GLN A  98     -15.945  38.517 -19.968  1.00 91.61           H  
ATOM   1542  O   GLN A  98     -12.807  36.989 -22.364  1.00 91.61           O  
ATOM   1543  CG  GLN A  98     -15.682  38.619 -22.099  1.00 91.61           C  
ATOM   1544  HG2 GLN A  98     -16.301  39.506 -22.230  1.00 91.61           H  
ATOM   1545  HG3 GLN A  98     -14.874  38.687 -22.828  1.00 91.61           H  
ATOM   1546  CD  GLN A  98     -16.543  37.402 -22.415  1.00 91.61           C  
ATOM   1547  NE2 GLN A  98     -17.075  37.332 -23.613  1.00 91.61           N  
ATOM   1548 HE21 GLN A  98     -17.743  36.580 -23.710  1.00 91.61           H  
ATOM   1549 HE22 GLN A  98     -17.057  38.166 -24.183  1.00 91.61           H  
ATOM   1550  OE1 GLN A  98     -16.806  36.529 -21.611  1.00 91.61           O  
ATOM   1551  N   ILE A  99     -11.979  38.676 -21.135  1.00 92.44           N  
ATOM   1552  H   ILE A  99     -12.090  39.246 -20.308  1.00 92.44           H  
ATOM   1553  CA  ILE A  99     -10.789  38.870 -21.975  1.00 92.44           C  
ATOM   1554  HA  ILE A  99     -11.100  38.922 -23.019  1.00 92.44           H  
ATOM   1555  C   ILE A  99      -9.861  37.656 -21.857  1.00 92.44           C  
ATOM   1556  CB  ILE A  99     -10.079  40.195 -21.618  1.00 92.44           C  
ATOM   1557  HB  ILE A  99      -9.891  40.211 -20.545  1.00 92.44           H  
ATOM   1558  O   ILE A  99      -9.419  37.142 -22.882  1.00 92.44           O  
ATOM   1559  CG1 ILE A  99     -10.976  41.394 -22.005  1.00 92.44           C  
ATOM   1560 HG12 ILE A  99     -11.990  41.238 -21.636  1.00 92.44           H  
ATOM   1561 HG13 ILE A  99     -11.036  41.468 -23.091  1.00 92.44           H  
ATOM   1562  CG2 ILE A  99      -8.735  40.332 -22.359  1.00 92.44           C  
ATOM   1563 HG21 ILE A  99      -8.919  40.393 -23.431  1.00 92.44           H  
ATOM   1564 HG22 ILE A  99      -8.197  41.218 -22.023  1.00 92.44           H  
ATOM   1565 HG23 ILE A  99      -8.094  39.471 -22.171  1.00 92.44           H  
ATOM   1566  CD1 ILE A  99     -10.482  42.729 -21.446  1.00 92.44           C  
ATOM   1567 HD11 ILE A  99     -11.221  43.498 -21.671  1.00 92.44           H  
ATOM   1568 HD12 ILE A  99     -10.360  42.653 -20.366  1.00 92.44           H  
ATOM   1569 HD13 ILE A  99      -9.534  43.013 -21.903  1.00 92.44           H  
ATOM   1570  N   GLU A 100      -9.614  37.173 -20.635  1.00 90.46           N  
ATOM   1571  H   GLU A 100     -10.015  37.644 -19.836  1.00 90.46           H  
ATOM   1572  CA  GLU A 100      -8.783  35.987 -20.374  1.00 90.46           C  
ATOM   1573  HA  GLU A 100      -7.787  36.139 -20.790  1.00 90.46           H  
ATOM   1574  C   GLU A 100      -9.349  34.726 -21.051  1.00 90.46           C  
ATOM   1575  CB  GLU A 100      -8.651  35.769 -18.852  1.00 90.46           C  
ATOM   1576  HB2 GLU A 100      -9.645  35.802 -18.406  1.00 90.46           H  
ATOM   1577  HB3 GLU A 100      -8.226  34.782 -18.671  1.00 90.46           H  
ATOM   1578  O   GLU A 100      -8.600  33.941 -21.624  1.00 90.46           O  
ATOM   1579  CG  GLU A 100      -7.742  36.816 -18.178  1.00 90.46           C  
ATOM   1580  HG2 GLU A 100      -8.081  37.811 -18.467  1.00 90.46           H  
ATOM   1581  HG3 GLU A 100      -6.729  36.694 -18.561  1.00 90.46           H  
ATOM   1582  CD  GLU A 100      -7.714  36.746 -16.637  1.00 90.46           C  
ATOM   1583  OE1 GLU A 100      -6.963  37.558 -16.034  1.00 90.46           O  
ATOM   1584  OE2 GLU A 100      -8.472  35.945 -16.045  1.00 90.46           O  
ATOM   1585  N   GLN A 101     -10.673  34.547 -21.052  1.00 88.58           N  
ATOM   1586  H   GLN A 101     -11.243  35.191 -20.523  1.00 88.58           H  
ATOM   1587  CA  GLN A 101     -11.318  33.390 -21.682  1.00 88.58           C  
ATOM   1588  HA  GLN A 101     -10.748  32.493 -21.442  1.00 88.58           H  
ATOM   1589  C   GLN A 101     -11.368  33.478 -23.211  1.00 88.58           C  
ATOM   1590  CB  GLN A 101     -12.739  33.234 -21.126  1.00 88.58           C  
ATOM   1591  HB2 GLN A 101     -13.250  34.196 -21.152  1.00 88.58           H  
ATOM   1592  HB3 GLN A 101     -13.292  32.535 -21.753  1.00 88.58           H  
ATOM   1593  O   GLN A 101     -11.234  32.462 -23.892  1.00 88.58           O  
ATOM   1594  CG  GLN A 101     -12.726  32.681 -19.695  1.00 88.58           C  
ATOM   1595  HG2 GLN A 101     -12.119  33.316 -19.050  1.00 88.58           H  
ATOM   1596  HG3 GLN A 101     -12.273  31.690 -19.706  1.00 88.58           H  
ATOM   1597  CD  GLN A 101     -14.120  32.568 -19.089  1.00 88.58           C  
ATOM   1598  NE2 GLN A 101     -14.233  32.007 -17.906  1.00 88.58           N  
ATOM   1599 HE21 GLN A 101     -13.407  31.712 -17.405  1.00 88.58           H  
ATOM   1600 HE22 GLN A 101     -15.170  31.973 -17.530  1.00 88.58           H  
ATOM   1601  OE1 GLN A 101     -15.135  32.951 -19.645  1.00 88.58           O  
ATOM   1602  N   ARG A 102     -11.594  34.673 -23.772  1.00 91.61           N  
ATOM   1603  H   ARG A 102     -11.722  35.466 -23.160  1.00 91.61           H  
ATOM   1604  CA  ARG A 102     -11.781  34.846 -25.221  1.00 91.61           C  
ATOM   1605  HA  ARG A 102     -12.278  33.955 -25.604  1.00 91.61           H  
ATOM   1606  C   ARG A 102     -10.464  34.943 -25.989  1.00 91.61           C  
ATOM   1607  CB  ARG A 102     -12.695  36.054 -25.456  1.00 91.61           C  
ATOM   1608  HB2 ARG A 102     -12.164  36.972 -25.203  1.00 91.61           H  
ATOM   1609  HB3 ARG A 102     -13.557  35.963 -24.795  1.00 91.61           H  
ATOM   1610  O   ARG A 102     -10.441  34.619 -27.176  1.00 91.61           O  
ATOM   1611  CG  ARG A 102     -13.200  36.129 -26.902  1.00 91.61           C  
ATOM   1612  HG2 ARG A 102     -13.622  35.167 -27.195  1.00 91.61           H  
ATOM   1613  HG3 ARG A 102     -12.375  36.383 -27.568  1.00 91.61           H  
ATOM   1614  CD  ARG A 102     -14.280  37.204 -27.002  1.00 91.61           C  
ATOM   1615  HD2 ARG A 102     -15.082  36.944 -26.311  1.00 91.61           H  
ATOM   1616  HD3 ARG A 102     -13.847  38.152 -26.682  1.00 91.61           H  
ATOM   1617  NE  ARG A 102     -14.782  37.349 -28.382  1.00 91.61           N  
ATOM   1618  HE  ARG A 102     -14.081  37.368 -29.108  1.00 91.61           H  
ATOM   1619  NH1 ARG A 102     -17.016  37.490 -27.889  1.00 91.61           N  
ATOM   1620 HH11 ARG A 102     -16.796  37.312 -26.920  1.00 91.61           H  
ATOM   1621 HH12 ARG A 102     -17.968  37.671 -28.176  1.00 91.61           H  
ATOM   1622  NH2 ARG A 102     -16.347  37.741 -29.995  1.00 91.61           N  
ATOM   1623 HH21 ARG A 102     -17.305  37.932 -30.253  1.00 91.61           H  
ATOM   1624 HH22 ARG A 102     -15.618  37.801 -30.692  1.00 91.61           H  
ATOM   1625  CZ  ARG A 102     -16.040  37.526 -28.748  1.00 91.61           C  
ATOM   1626  N   LEU A 103      -9.389  35.388 -25.337  1.00 92.77           N  
ATOM   1627  H   LEU A 103      -9.496  35.638 -24.365  1.00 92.77           H  
ATOM   1628  CA  LEU A 103      -8.070  35.590 -25.939  1.00 92.77           C  
ATOM   1629  HA  LEU A 103      -8.093  35.308 -26.991  1.00 92.77           H  
ATOM   1630  C   LEU A 103      -7.036  34.687 -25.239  1.00 92.77           C  
ATOM   1631  CB  LEU A 103      -7.706  37.085 -25.886  1.00 92.77           C  
ATOM   1632  HB2 LEU A 103      -7.590  37.363 -24.839  1.00 92.77           H  
ATOM   1633  HB3 LEU A 103      -6.745  37.224 -26.383  1.00 92.77           H  
ATOM   1634  O   LEU A 103      -6.271  35.162 -24.400  1.00 92.77           O  
ATOM   1635  CG  LEU A 103      -8.739  38.038 -26.515  1.00 92.77           C  
ATOM   1636  HG  LEU A 103      -9.686  37.953 -25.982  1.00 92.77           H  
ATOM   1637  CD1 LEU A 103      -8.256  39.480 -26.392  1.00 92.77           C  
ATOM   1638 HD11 LEU A 103      -8.062  39.697 -25.341  1.00 92.77           H  
ATOM   1639 HD12 LEU A 103      -7.336  39.617 -26.961  1.00 92.77           H  
ATOM   1640 HD13 LEU A 103      -9.026  40.158 -26.759  1.00 92.77           H  
ATOM   1641  CD2 LEU A 103      -8.990  37.779 -28.002  1.00 92.77           C  
ATOM   1642 HD21 LEU A 103      -9.306  36.749 -28.161  1.00 92.77           H  
ATOM   1643 HD22 LEU A 103      -9.788  38.434 -28.350  1.00 92.77           H  
ATOM   1644 HD23 LEU A 103      -8.080  37.971 -28.571  1.00 92.77           H  
ATOM   1645  N   PRO A 104      -6.973  33.387 -25.589  1.00 90.87           N  
ATOM   1646  CA  PRO A 104      -6.188  32.385 -24.856  1.00 90.87           C  
ATOM   1647  HA  PRO A 104      -6.472  32.408 -23.804  1.00 90.87           H  
ATOM   1648  C   PRO A 104      -4.665  32.587 -24.927  1.00 90.87           C  
ATOM   1649  CB  PRO A 104      -6.604  31.037 -25.460  1.00 90.87           C  
ATOM   1650  HB2 PRO A 104      -7.460  30.647 -24.910  1.00 90.87           H  
ATOM   1651  HB3 PRO A 104      -5.793  30.309 -25.456  1.00 90.87           H  
ATOM   1652  O   PRO A 104      -3.926  31.910 -24.221  1.00 90.87           O  
ATOM   1653  CG  PRO A 104      -7.036  31.396 -26.880  1.00 90.87           C  
ATOM   1654  HG2 PRO A 104      -7.731  30.664 -27.291  1.00 90.87           H  
ATOM   1655  HG3 PRO A 104      -6.158  31.499 -27.518  1.00 90.87           H  
ATOM   1656  CD  PRO A 104      -7.696  32.756 -26.685  1.00 90.87           C  
ATOM   1657  HD2 PRO A 104      -7.630  33.334 -27.606  1.00 90.87           H  
ATOM   1658  HD3 PRO A 104      -8.738  32.618 -26.397  1.00 90.87           H  
ATOM   1659  N   TRP A 105      -4.171  33.495 -25.775  1.00 92.52           N  
ATOM   1660  H   TRP A 105      -4.825  34.028 -26.330  1.00 92.52           H  
ATOM   1661  CA  TRP A 105      -2.752  33.870 -25.850  1.00 92.52           C  
ATOM   1662  HA  TRP A 105      -2.148  33.003 -25.582  1.00 92.52           H  
ATOM   1663  C   TRP A 105      -2.349  34.982 -24.876  1.00 92.52           C  
ATOM   1664  CB  TRP A 105      -2.412  34.250 -27.286  1.00 92.52           C  
ATOM   1665  HB2 TRP A 105      -1.347  34.471 -27.350  1.00 92.52           H  
ATOM   1666  HB3 TRP A 105      -2.602  33.375 -27.907  1.00 92.52           H  
ATOM   1667  O   TRP A 105      -1.189  35.403 -24.859  1.00 92.52           O  
ATOM   1668  CG  TRP A 105      -3.180  35.405 -27.853  1.00 92.52           C  
ATOM   1669  CD1 TRP A 105      -2.873  36.707 -27.675  1.00 92.52           C  
ATOM   1670  HD1 TRP A 105      -2.038  37.066 -27.092  1.00 92.52           H  
ATOM   1671  CD2 TRP A 105      -4.399  35.388 -28.656  1.00 92.52           C  
ATOM   1672  CE2 TRP A 105      -4.750  36.734 -28.970  1.00 92.52           C  
ATOM   1673  CE3 TRP A 105      -5.272  34.380 -29.115  1.00 92.52           C  
ATOM   1674  HE3 TRP A 105      -5.084  33.355 -28.834  1.00 92.52           H  
ATOM   1675  NE1 TRP A 105      -3.808  37.496 -28.312  1.00 92.52           N  
ATOM   1676  HE1 TRP A 105      -3.833  38.498 -28.185  1.00 92.52           H  
ATOM   1677  CH2 TRP A 105      -6.699  36.018 -30.220  1.00 92.52           C  
ATOM   1678  HH2 TRP A 105      -7.585  36.250 -30.792  1.00 92.52           H  
ATOM   1679  CZ2 TRP A 105      -5.871  37.051 -29.748  1.00 92.52           C  
ATOM   1680  HZ2 TRP A 105      -6.117  38.084 -29.942  1.00 92.52           H  
ATOM   1681  CZ3 TRP A 105      -6.410  34.686 -29.883  1.00 92.52           C  
ATOM   1682  HZ3 TRP A 105      -7.077  33.896 -30.196  1.00 92.52           H  
ATOM   1683  N   ILE A 106      -3.284  35.466 -24.060  1.00 92.00           N  
ATOM   1684  H   ILE A 106      -4.216  35.080 -24.099  1.00 92.00           H  
ATOM   1685  CA  ILE A 106      -2.999  36.410 -22.988  1.00 92.00           C  
ATOM   1686  HA  ILE A 106      -2.102  36.974 -23.246  1.00 92.00           H  
ATOM   1687  C   ILE A 106      -2.706  35.629 -21.702  1.00 92.00           C  
ATOM   1688  CB  ILE A 106      -4.137  37.437 -22.844  1.00 92.00           C  
ATOM   1689  HB  ILE A 106      -5.060  36.927 -22.567  1.00 92.00           H  
ATOM   1690  O   ILE A 106      -3.537  34.864 -21.227  1.00 92.00           O  
ATOM   1691  CG1 ILE A 106      -4.357  38.197 -24.176  1.00 92.00           C  
ATOM   1692 HG12 ILE A 106      -3.422  38.662 -24.488  1.00 92.00           H  
ATOM   1693 HG13 ILE A 106      -4.649  37.484 -24.947  1.00 92.00           H  
ATOM   1694  CG2 ILE A 106      -3.745  38.408 -21.723  1.00 92.00           C  
ATOM   1695 HG21 ILE A 106      -2.768  38.848 -21.925  1.00 92.00           H  
ATOM   1696 HG22 ILE A 106      -4.475  39.215 -21.663  1.00 92.00           H  
ATOM   1697 HG23 ILE A 106      -3.728  37.893 -20.763  1.00 92.00           H  
ATOM   1698  CD1 ILE A 106      -5.444  39.277 -24.129  1.00 92.00           C  
ATOM   1699 HD11 ILE A 106      -5.107  40.136 -23.549  1.00 92.00           H  
ATOM   1700 HD12 ILE A 106      -5.648  39.615 -25.145  1.00 92.00           H  
ATOM   1701 HD13 ILE A 106      -6.353  38.871 -23.685  1.00 92.00           H  
ATOM   1702  N   LYS A 107      -1.519  35.844 -21.129  1.00 90.96           N  
ATOM   1703  H   LYS A 107      -0.924  36.547 -21.543  1.00 90.96           H  
ATOM   1704  CA  LYS A 107      -1.045  35.207 -19.891  1.00 90.96           C  
ATOM   1705  HA  LYS A 107      -1.319  34.152 -19.899  1.00 90.96           H  
ATOM   1706  C   LYS A 107      -1.704  35.786 -18.652  1.00 90.96           C  
ATOM   1707  CB  LYS A 107       0.487  35.345 -19.838  1.00 90.96           C  
ATOM   1708  HB2 LYS A 107       0.761  36.400 -19.853  1.00 90.96           H  
ATOM   1709  HB3 LYS A 107       0.898  34.879 -20.734  1.00 90.96           H  
ATOM   1710  O   LYS A 107      -2.025  35.062 -17.715  1.00 90.96           O  
ATOM   1711  CG  LYS A 107       1.128  34.696 -18.600  1.00 90.96           C  
ATOM   1712  HG2 LYS A 107       0.853  35.250 -17.703  1.00 90.96           H  
ATOM   1713  HG3 LYS A 107       0.771  33.670 -18.506  1.00 90.96           H  
ATOM   1714  CD  LYS A 107       2.657  34.690 -18.748  1.00 90.96           C  
ATOM   1715  HD2 LYS A 107       2.906  34.213 -19.696  1.00 90.96           H  
ATOM   1716  HD3 LYS A 107       3.026  35.715 -18.768  1.00 90.96           H  
ATOM   1717  CE  LYS A 107       3.339  33.912 -17.616  1.00 90.96           C  
ATOM   1718  HE2 LYS A 107       2.815  32.964 -17.489  1.00 90.96           H  
ATOM   1719  HE3 LYS A 107       3.253  34.479 -16.689  1.00 90.96           H  
ATOM   1720  NZ  LYS A 107       4.765  33.634 -17.936  1.00 90.96           N  
ATOM   1721  HZ1 LYS A 107       5.315  34.457 -18.134  1.00 90.96           H  
ATOM   1722  HZ2 LYS A 107       4.875  33.014 -18.725  1.00 90.96           H  
ATOM   1723  HZ3 LYS A 107       5.248  33.080 -17.243  1.00 90.96           H  
ATOM   1724  N   GLN A 108      -1.863  37.103 -18.629  1.00 92.38           N  
ATOM   1725  H   GLN A 108      -1.561  37.634 -19.433  1.00 92.38           H  
ATOM   1726  CA  GLN A 108      -2.485  37.798 -17.515  1.00 92.38           C  
ATOM   1727  HA  GLN A 108      -3.259  37.158 -17.090  1.00 92.38           H  
ATOM   1728  C   GLN A 108      -3.139  39.084 -18.001  1.00 92.38           C  
ATOM   1729  CB  GLN A 108      -1.426  38.080 -16.437  1.00 92.38           C  
ATOM   1730  HB2 GLN A 108      -0.903  37.152 -16.203  1.00 92.38           H  
ATOM   1731  HB3 GLN A 108      -0.700  38.799 -16.815  1.00 92.38           H  
ATOM   1732  O   GLN A 108      -2.550  39.834 -18.784  1.00 92.38           O  
ATOM   1733  CG  GLN A 108      -2.057  38.613 -15.145  1.00 92.38           C  
ATOM   1734  HG2 GLN A 108      -2.829  37.918 -14.815  1.00 92.38           H  
ATOM   1735  HG3 GLN A 108      -2.526  39.579 -15.333  1.00 92.38           H  
ATOM   1736  CD  GLN A 108      -1.052  38.789 -14.012  1.00 92.38           C  
ATOM   1737  NE2 GLN A 108      -1.521  39.071 -12.817  1.00 92.38           N  
ATOM   1738 HE21 GLN A 108      -2.519  39.097 -12.665  1.00 92.38           H  
ATOM   1739 HE22 GLN A 108      -0.831  39.131 -12.082  1.00 92.38           H  
ATOM   1740  OE1 GLN A 108       0.155  38.699 -14.157  1.00 92.38           O  
ATOM   1741  N   VAL A 109      -4.334  39.361 -17.485  1.00 93.80           N  
ATOM   1742  H   VAL A 109      -4.786  38.684 -16.888  1.00 93.80           H  
ATOM   1743  CA  VAL A 109      -5.029  40.631 -17.676  1.00 93.80           C  
ATOM   1744  HA  VAL A 109      -4.424  41.294 -18.295  1.00 93.80           H  
ATOM   1745  C   VAL A 109      -5.213  41.285 -16.312  1.00 93.80           C  
ATOM   1746  CB  VAL A 109      -6.377  40.420 -18.386  1.00 93.80           C  
ATOM   1747  HB  VAL A 109      -7.025  39.813 -17.754  1.00 93.80           H  
ATOM   1748  O   VAL A 109      -5.499  40.630 -15.320  1.00 93.80           O  
ATOM   1749  CG1 VAL A 109      -7.074  41.752 -18.688  1.00 93.80           C  
ATOM   1750 HG11 VAL A 109      -8.036  41.561 -19.165  1.00 93.80           H  
ATOM   1751 HG12 VAL A 109      -7.248  42.299 -17.762  1.00 93.80           H  
ATOM   1752 HG13 VAL A 109      -6.452  42.356 -19.349  1.00 93.80           H  
ATOM   1753  CG2 VAL A 109      -6.218  39.732 -19.738  1.00 93.80           C  
ATOM   1754 HG21 VAL A 109      -5.684  38.788 -19.626  1.00 93.80           H  
ATOM   1755 HG22 VAL A 109      -5.695  40.397 -20.425  1.00 93.80           H  
ATOM   1756 HG23 VAL A 109      -7.207  39.495 -20.129  1.00 93.80           H  
ATOM   1757  N   SER A 110      -5.059  42.599 -16.240  1.00 93.88           N  
ATOM   1758  H   SER A 110      -4.721  43.080 -17.062  1.00 93.88           H  
ATOM   1759  CA  SER A 110      -5.491  43.397 -15.099  1.00 93.88           C  
ATOM   1760  HA  SER A 110      -6.054  42.774 -14.405  1.00 93.88           H  
ATOM   1761  C   SER A 110      -6.409  44.494 -15.609  1.00 93.88           C  
ATOM   1762  CB  SER A 110      -4.282  43.962 -14.354  1.00 93.88           C  
ATOM   1763  HB2 SER A 110      -3.637  43.140 -14.042  1.00 93.88           H  
ATOM   1764  HB3 SER A 110      -3.719  44.619 -15.017  1.00 93.88           H  
ATOM   1765  O   SER A 110      -5.976  45.376 -16.355  1.00 93.88           O  
ATOM   1766  OG  SER A 110      -4.705  44.688 -13.213  1.00 93.88           O  
ATOM   1767  HG  SER A 110      -5.166  44.074 -12.637  1.00 93.88           H  
ATOM   1768  N   VAL A 111      -7.682  44.427 -15.219  1.00 94.33           N  
ATOM   1769  H   VAL A 111      -7.967  43.670 -14.615  1.00 94.33           H  
ATOM   1770  CA  VAL A 111      -8.690  45.432 -15.568  1.00 94.33           C  
ATOM   1771  HA  VAL A 111      -8.298  46.082 -16.350  1.00 94.33           H  
ATOM   1772  C   VAL A 111      -8.980  46.277 -14.342  1.00 94.33           C  
ATOM   1773  CB  VAL A 111      -9.983  44.797 -16.108  1.00 94.33           C  
ATOM   1774  HB  VAL A 111     -10.451  44.205 -15.322  1.00 94.33           H  
ATOM   1775  O   VAL A 111      -9.331  45.766 -13.282  1.00 94.33           O  
ATOM   1776  CG1 VAL A 111     -10.980  45.870 -16.566  1.00 94.33           C  
ATOM   1777 HG11 VAL A 111     -11.268  46.501 -15.725  1.00 94.33           H  
ATOM   1778 HG12 VAL A 111     -10.548  46.497 -17.347  1.00 94.33           H  
ATOM   1779 HG13 VAL A 111     -11.879  45.389 -16.951  1.00 94.33           H  
ATOM   1780  CG2 VAL A 111      -9.691  43.885 -17.300  1.00 94.33           C  
ATOM   1781 HG21 VAL A 111      -9.128  43.017 -16.956  1.00 94.33           H  
ATOM   1782 HG22 VAL A 111     -10.626  43.523 -17.727  1.00 94.33           H  
ATOM   1783 HG23 VAL A 111      -9.122  44.415 -18.064  1.00 94.33           H  
ATOM   1784  N   ARG A 112      -8.857  47.595 -14.478  1.00 94.11           N  
ATOM   1785  H   ARG A 112      -8.530  47.959 -15.362  1.00 94.11           H  
ATOM   1786  CA  ARG A 112      -9.212  48.531 -13.413  1.00 94.11           C  
ATOM   1787  HA  ARG A 112      -9.948  48.046 -12.772  1.00 94.11           H  
ATOM   1788  C   ARG A 112      -9.863  49.781 -13.974  1.00 94.11           C  
ATOM   1789  CB  ARG A 112      -7.980  48.837 -12.551  1.00 94.11           C  
ATOM   1790  HB2 ARG A 112      -8.303  49.377 -11.660  1.00 94.11           H  
ATOM   1791  HB3 ARG A 112      -7.536  47.895 -12.229  1.00 94.11           H  
ATOM   1792  O   ARG A 112      -9.507  50.251 -15.049  1.00 94.11           O  
ATOM   1793  CG  ARG A 112      -6.923  49.677 -13.281  1.00 94.11           C  
ATOM   1794  HG2 ARG A 112      -7.323  50.674 -13.468  1.00 94.11           H  
ATOM   1795  HG3 ARG A 112      -6.657  49.211 -14.230  1.00 94.11           H  
ATOM   1796  CD  ARG A 112      -5.673  49.791 -12.413  1.00 94.11           C  
ATOM   1797  HD2 ARG A 112      -5.970  50.044 -11.396  1.00 94.11           H  
ATOM   1798  HD3 ARG A 112      -5.180  48.819 -12.404  1.00 94.11           H  
ATOM   1799  NE  ARG A 112      -4.767  50.837 -12.918  1.00 94.11           N  
ATOM   1800  HE  ARG A 112      -5.203  51.579 -13.446  1.00 94.11           H  
ATOM   1801  NH1 ARG A 112      -2.839  50.038 -11.959  1.00 94.11           N  
ATOM   1802 HH11 ARG A 112      -3.336  49.201 -11.691  1.00 94.11           H  
ATOM   1803 HH12 ARG A 112      -1.851  50.111 -11.762  1.00 94.11           H  
ATOM   1804  NH2 ARG A 112      -2.831  52.013 -13.010  1.00 94.11           N  
ATOM   1805 HH21 ARG A 112      -1.893  52.137 -12.658  1.00 94.11           H  
ATOM   1806 HH22 ARG A 112      -3.380  52.814 -13.288  1.00 94.11           H  
ATOM   1807  CZ  ARG A 112      -3.484  50.948 -12.636  1.00 94.11           C  
ATOM   1808  N   LYS A 113     -10.781  50.354 -13.206  1.00 93.77           N  
ATOM   1809  H   LYS A 113     -10.982  49.932 -12.311  1.00 93.77           H  
ATOM   1810  CA  LYS A 113     -11.370  51.663 -13.504  1.00 93.77           C  
ATOM   1811  HA  LYS A 113     -11.430  51.799 -14.584  1.00 93.77           H  
ATOM   1812  C   LYS A 113     -10.451  52.755 -12.963  1.00 93.77           C  
ATOM   1813  CB  LYS A 113     -12.798  51.741 -12.943  1.00 93.77           C  
ATOM   1814  HB2 LYS A 113     -12.777  51.552 -11.869  1.00 93.77           H  
ATOM   1815  HB3 LYS A 113     -13.202  52.737 -13.119  1.00 93.77           H  
ATOM   1816  O   LYS A 113      -9.928  52.627 -11.857  1.00 93.77           O  
ATOM   1817  CG  LYS A 113     -13.703  50.721 -13.651  1.00 93.77           C  
ATOM   1818  HG2 LYS A 113     -13.743  50.968 -14.712  1.00 93.77           H  
ATOM   1819  HG3 LYS A 113     -13.254  49.732 -13.559  1.00 93.77           H  
ATOM   1820  CD  LYS A 113     -15.135  50.635 -13.121  1.00 93.77           C  
ATOM   1821  HD2 LYS A 113     -15.667  49.892 -13.715  1.00 93.77           H  
ATOM   1822  HD3 LYS A 113     -15.604  51.602 -13.304  1.00 93.77           H  
ATOM   1823  CE  LYS A 113     -15.242  50.249 -11.635  1.00 93.77           C  
ATOM   1824  HE2 LYS A 113     -14.771  51.030 -11.038  1.00 93.77           H  
ATOM   1825  HE3 LYS A 113     -14.713  49.309 -11.474  1.00 93.77           H  
ATOM   1826  NZ  LYS A 113     -16.662  50.102 -11.229  1.00 93.77           N  
ATOM   1827  HZ1 LYS A 113     -16.784  49.900 -10.247  1.00 93.77           H  
ATOM   1828  HZ2 LYS A 113     -17.109  49.363 -11.752  1.00 93.77           H  
ATOM   1829  HZ3 LYS A 113     -17.156  50.959 -11.432  1.00 93.77           H  
ATOM   1830  N   GLN A 114     -10.239  53.811 -13.735  1.00 92.81           N  
ATOM   1831  H   GLN A 114     -10.690  53.841 -14.638  1.00 92.81           H  
ATOM   1832  CA  GLN A 114      -9.449  54.974 -13.356  1.00 92.81           C  
ATOM   1833  HA  GLN A 114      -9.224  54.920 -12.291  1.00 92.81           H  
ATOM   1834  C   GLN A 114     -10.286  56.237 -13.587  1.00 92.81           C  
ATOM   1835  CB  GLN A 114      -8.108  54.946 -14.109  1.00 92.81           C  
ATOM   1836  HB2 GLN A 114      -8.277  54.967 -15.186  1.00 92.81           H  
ATOM   1837  HB3 GLN A 114      -7.598  54.014 -13.863  1.00 92.81           H  
ATOM   1838  O   GLN A 114     -10.752  56.504 -14.690  1.00 92.81           O  
ATOM   1839  CG  GLN A 114      -7.212  56.124 -13.709  1.00 92.81           C  
ATOM   1840  HG2 GLN A 114      -7.148  56.183 -12.623  1.00 92.81           H  
ATOM   1841  HG3 GLN A 114      -7.669  57.044 -14.072  1.00 92.81           H  
ATOM   1842  CD  GLN A 114      -5.787  56.037 -14.258  1.00 92.81           C  
ATOM   1843  NE2 GLN A 114      -5.167  57.177 -14.461  1.00 92.81           N  
ATOM   1844 HE21 GLN A 114      -5.725  58.018 -14.445  1.00 92.81           H  
ATOM   1845 HE22 GLN A 114      -4.308  57.158 -14.993  1.00 92.81           H  
ATOM   1846  OE1 GLN A 114      -5.177  54.978 -14.436  1.00 92.81           O  
ATOM   1847  N   TRP A 115     -10.536  56.976 -12.505  1.00 88.97           N  
ATOM   1848  H   TRP A 115     -10.115  56.716 -11.625  1.00 88.97           H  
ATOM   1849  CA  TRP A 115     -11.373  58.178 -12.532  1.00 88.97           C  
ATOM   1850  HA  TRP A 115     -12.343  57.905 -12.949  1.00 88.97           H  
ATOM   1851  C   TRP A 115     -10.731  59.260 -13.434  1.00 88.97           C  
ATOM   1852  CB  TRP A 115     -11.577  58.651 -11.078  1.00 88.97           C  
ATOM   1853  HB2 TRP A 115     -10.603  58.890 -10.650  1.00 88.97           H  
ATOM   1854  HB3 TRP A 115     -11.994  57.826 -10.501  1.00 88.97           H  
ATOM   1855  O   TRP A 115      -9.511  59.437 -13.337  1.00 88.97           O  
ATOM   1856  CG  TRP A 115     -12.482  59.831 -10.886  1.00 88.97           C  
ATOM   1857  CD1 TRP A 115     -12.085  61.088 -10.585  1.00 88.97           C  
ATOM   1858  HD1 TRP A 115     -11.063  61.381 -10.399  1.00 88.97           H  
ATOM   1859  CD2 TRP A 115     -13.923  59.919 -11.122  1.00 88.97           C  
ATOM   1860  CE2 TRP A 115     -14.301  61.293 -11.077  1.00 88.97           C  
ATOM   1861  CE3 TRP A 115     -14.878  59.011 -11.628  1.00 88.97           C  
ATOM   1862  HE3 TRP A 115     -14.593  57.983 -11.800  1.00 88.97           H  
ATOM   1863  NE1 TRP A 115     -13.168  61.944 -10.644  1.00 88.97           N  
ATOM   1864  HE1 TRP A 115     -13.096  62.943 -10.519  1.00 88.97           H  
ATOM   1865  CH2 TRP A 115     -16.475  60.815 -12.016  1.00 88.97           C  
ATOM   1866  HH2 TRP A 115     -17.423  61.153 -12.407  1.00 88.97           H  
ATOM   1867  CZ2 TRP A 115     -15.562  61.742 -11.490  1.00 88.97           C  
ATOM   1868  HZ2 TRP A 115     -15.807  62.794 -11.465  1.00 88.97           H  
ATOM   1869  CZ3 TRP A 115     -16.130  59.454 -12.085  1.00 88.97           C  
ATOM   1870  HZ3 TRP A 115     -16.795  58.750 -12.563  1.00 88.97           H  
ATOM   1871  N   PRO A 116     -11.500  60.000 -14.268  1.00 89.41           N  
ATOM   1872  CA  PRO A 116     -12.964  60.055 -14.284  1.00 89.41           C  
ATOM   1873  HA  PRO A 116     -13.320  59.886 -13.267  1.00 89.41           H  
ATOM   1874  C   PRO A 116     -13.731  59.023 -15.115  1.00 89.41           C  
ATOM   1875  CB  PRO A 116     -13.330  61.498 -14.625  1.00 89.41           C  
ATOM   1876  HB2 PRO A 116     -14.296  61.573 -15.125  1.00 89.41           H  
ATOM   1877  HB3 PRO A 116     -13.320  62.104 -13.719  1.00 89.41           H  
ATOM   1878  O   PRO A 116     -14.818  58.624 -14.712  1.00 89.41           O  
ATOM   1879  CG  PRO A 116     -12.180  61.920 -15.531  1.00 89.41           C  
ATOM   1880  HG2 PRO A 116     -12.014  62.996 -15.495  1.00 89.41           H  
ATOM   1881  HG3 PRO A 116     -12.391  61.603 -16.553  1.00 89.41           H  
ATOM   1882  CD  PRO A 116     -10.975  61.144 -14.997  1.00 89.41           C  
ATOM   1883  HD2 PRO A 116     -10.339  60.816 -15.820  1.00 89.41           H  
ATOM   1884  HD3 PRO A 116     -10.406  61.778 -14.316  1.00 89.41           H  
ATOM   1885  N   ASP A 117     -13.195  58.573 -16.241  1.00 90.57           N  
ATOM   1886  H   ASP A 117     -12.336  58.990 -16.571  1.00 90.57           H  
ATOM   1887  CA  ASP A 117     -13.985  57.865 -17.255  1.00 90.57           C  
ATOM   1888  HA  ASP A 117     -14.838  57.388 -16.773  1.00 90.57           H  
ATOM   1889  C   ASP A 117     -13.219  56.735 -17.958  1.00 90.57           C  
ATOM   1890  CB  ASP A 117     -14.539  58.905 -18.247  1.00 90.57           C  
ATOM   1891  HB2 ASP A 117     -15.200  58.400 -18.952  1.00 90.57           H  
ATOM   1892  HB3 ASP A 117     -15.148  59.622 -17.697  1.00 90.57           H  
ATOM   1893  O   ASP A 117     -13.626  56.271 -19.026  1.00 90.57           O  
ATOM   1894  CG  ASP A 117     -13.479  59.686 -19.047  1.00 90.57           C  
ATOM   1895  OD1 ASP A 117     -12.309  59.830 -18.622  1.00 90.57           O  
ATOM   1896  OD2 ASP A 117     -13.841  60.206 -20.126  1.00 90.57           O  
ATOM   1897  N   GLU A 118     -12.102  56.287 -17.376  1.00 92.61           N  
ATOM   1898  H   GLU A 118     -11.827  56.676 -16.485  1.00 92.61           H  
ATOM   1899  CA  GLU A 118     -11.185  55.347 -18.016  1.00 92.61           C  
ATOM   1900  HA  GLU A 118     -11.407  55.340 -19.084  1.00 92.61           H  
ATOM   1901  C   GLU A 118     -11.348  53.913 -17.499  1.00 92.61           C  
ATOM   1902  CB  GLU A 118      -9.722  55.802 -17.889  1.00 92.61           C  
ATOM   1903  HB2 GLU A 118      -9.091  55.042 -18.349  1.00 92.61           H  
ATOM   1904  HB3 GLU A 118      -9.458  55.877 -16.834  1.00 92.61           H  
ATOM   1905  O   GLU A 118     -11.294  53.638 -16.299  1.00 92.61           O  
ATOM   1906  CG  GLU A 118      -9.442  57.149 -18.572  1.00 92.61           C  
ATOM   1907  HG2 GLU A 118     -10.043  57.925 -18.099  1.00 92.61           H  
ATOM   1908  HG3 GLU A 118      -9.739  57.068 -19.618  1.00 92.61           H  
ATOM   1909  CD  GLU A 118      -7.965  57.571 -18.539  1.00 92.61           C  
ATOM   1910  OE1 GLU A 118      -7.662  58.601 -19.185  1.00 92.61           O  
ATOM   1911  OE2 GLU A 118      -7.134  56.865 -17.911  1.00 92.61           O  
ATOM   1912  N   LEU A 119     -11.441  52.965 -18.427  1.00 92.13           N  
ATOM   1913  H   LEU A 119     -11.530  53.264 -19.388  1.00 92.13           H  
ATOM   1914  CA  LEU A 119     -11.182  51.555 -18.183  1.00 92.13           C  
ATOM   1915  HA  LEU A 119     -11.284  51.357 -17.116  1.00 92.13           H  
ATOM   1916  C   LEU A 119      -9.742  51.259 -18.605  1.00 92.13           C  
ATOM   1917  CB  LEU A 119     -12.214  50.710 -18.946  1.00 92.13           C  
ATOM   1918  HB2 LEU A 119     -13.214  51.111 -18.778  1.00 92.13           H  
ATOM   1919  HB3 LEU A 119     -12.010  50.786 -20.014  1.00 92.13           H  
ATOM   1920  O   LEU A 119      -9.418  51.254 -19.791  1.00 92.13           O  
ATOM   1921  CG  LEU A 119     -12.200  49.233 -18.526  1.00 92.13           C  
ATOM   1922  HG  LEU A 119     -11.186  48.839 -18.598  1.00 92.13           H  
ATOM   1923  CD1 LEU A 119     -12.716  49.038 -17.096  1.00 92.13           C  
ATOM   1924 HD11 LEU A 119     -12.849  47.974 -16.900  1.00 92.13           H  
ATOM   1925 HD12 LEU A 119     -13.677  49.537 -16.977  1.00 92.13           H  
ATOM   1926 HD13 LEU A 119     -12.001  49.438 -16.377  1.00 92.13           H  
ATOM   1927  CD2 LEU A 119     -13.094  48.428 -19.463  1.00 92.13           C  
ATOM   1928 HD21 LEU A 119     -12.769  48.564 -20.495  1.00 92.13           H  
ATOM   1929 HD22 LEU A 119     -14.130  48.753 -19.370  1.00 92.13           H  
ATOM   1930 HD23 LEU A 119     -13.017  47.370 -19.213  1.00 92.13           H  
ATOM   1931  N   LYS A 120      -8.855  51.033 -17.638  1.00 93.78           N  
ATOM   1932  H   LYS A 120      -9.188  50.997 -16.686  1.00 93.78           H  
ATOM   1933  CA  LYS A 120      -7.451  50.716 -17.894  1.00 93.78           C  
ATOM   1934  HA  LYS A 120      -7.207  51.063 -18.898  1.00 93.78           H  
ATOM   1935  C   LYS A 120      -7.245  49.209 -17.862  1.00 93.78           C  
ATOM   1936  CB  LYS A 120      -6.557  51.486 -16.923  1.00 93.78           C  
ATOM   1937  HB2 LYS A 120      -6.854  52.534 -16.952  1.00 93.78           H  
ATOM   1938  HB3 LYS A 120      -6.698  51.113 -15.909  1.00 93.78           H  
ATOM   1939  O   LYS A 120      -7.502  48.567 -16.844  1.00 93.78           O  
ATOM   1940  CG  LYS A 120      -5.080  51.373 -17.326  1.00 93.78           C  
ATOM   1941  HG2 LYS A 120      -4.713  50.368 -17.116  1.00 93.78           H  
ATOM   1942  HG3 LYS A 120      -4.982  51.572 -18.393  1.00 93.78           H  
ATOM   1943  CD  LYS A 120      -4.254  52.405 -16.558  1.00 93.78           C  
ATOM   1944  HD2 LYS A 120      -4.293  52.187 -15.491  1.00 93.78           H  
ATOM   1945  HD3 LYS A 120      -4.687  53.390 -16.734  1.00 93.78           H  
ATOM   1946  CE  LYS A 120      -2.807  52.398 -17.052  1.00 93.78           C  
ATOM   1947  HE2 LYS A 120      -2.826  52.421 -18.141  1.00 93.78           H  
ATOM   1948  HE3 LYS A 120      -2.324  51.471 -16.744  1.00 93.78           H  
ATOM   1949  NZ  LYS A 120      -2.078  53.586 -16.544  1.00 93.78           N  
ATOM   1950  HZ1 LYS A 120      -2.578  54.420 -16.816  1.00 93.78           H  
ATOM   1951  HZ2 LYS A 120      -1.151  53.637 -16.942  1.00 93.78           H  
ATOM   1952  HZ3 LYS A 120      -2.018  53.579 -15.535  1.00 93.78           H  
ATOM   1953  N   ILE A 121      -6.757  48.663 -18.967  1.00 94.16           N  
ATOM   1954  H   ILE A 121      -6.545  49.276 -19.741  1.00 94.16           H  
ATOM   1955  CA  ILE A 121      -6.493  47.239 -19.145  1.00 94.16           C  
ATOM   1956  HA  ILE A 121      -6.741  46.705 -18.228  1.00 94.16           H  
ATOM   1957  C   ILE A 121      -5.001  47.068 -19.402  1.00 94.16           C  
ATOM   1958  CB  ILE A 121      -7.382  46.655 -20.262  1.00 94.16           C  
ATOM   1959  HB  ILE A 121      -7.181  47.197 -21.186  1.00 94.16           H  
ATOM   1960  O   ILE A 121      -4.481  47.530 -20.416  1.00 94.16           O  
ATOM   1961  CG1 ILE A 121      -8.864  46.910 -19.927  1.00 94.16           C  
ATOM   1962 HG12 ILE A 121      -9.069  47.976 -20.024  1.00 94.16           H  
ATOM   1963 HG13 ILE A 121      -9.043  46.629 -18.889  1.00 94.16           H  
ATOM   1964  CG2 ILE A 121      -7.062  45.159 -20.462  1.00 94.16           C  
ATOM   1965 HG21 ILE A 121      -6.011  45.014 -20.710  1.00 94.16           H  
ATOM   1966 HG22 ILE A 121      -7.647  44.746 -21.284  1.00 94.16           H  
ATOM   1967 HG23 ILE A 121      -7.289  44.606 -19.550  1.00 94.16           H  
ATOM   1968  CD1 ILE A 121      -9.867  46.166 -20.806  1.00 94.16           C  
ATOM   1969 HD11 ILE A 121     -10.854  46.612 -20.682  1.00 94.16           H  
ATOM   1970 HD12 ILE A 121      -9.917  45.128 -20.476  1.00 94.16           H  
ATOM   1971 HD13 ILE A 121      -9.567  46.203 -21.853  1.00 94.16           H  
ATOM   1972  N   HIS A 122      -4.308  46.429 -18.466  1.00 94.25           N  
ATOM   1973  H   HIS A 122      -4.813  46.042 -17.682  1.00 94.25           H  
ATOM   1974  CA  HIS A 122      -2.925  46.010 -18.647  1.00 94.25           C  
ATOM   1975  HA  HIS A 122      -2.484  46.568 -19.473  1.00 94.25           H  
ATOM   1976  C   HIS A 122      -2.906  44.527 -18.989  1.00 94.25           C  
ATOM   1977  CB  HIS A 122      -2.109  46.314 -17.391  1.00 94.25           C  
ATOM   1978  HB2 HIS A 122      -2.464  45.693 -16.568  1.00 94.25           H  
ATOM   1979  HB3 HIS A 122      -2.252  47.359 -17.119  1.00 94.25           H  
ATOM   1980  O   HIS A 122      -3.509  43.739 -18.263  1.00 94.25           O  
ATOM   1981  CG  HIS A 122      -0.636  46.078 -17.596  1.00 94.25           C  
ATOM   1982  CD2 HIS A 122       0.161  45.174 -16.947  1.00 94.25           C  
ATOM   1983  HD2 HIS A 122      -0.152  44.475 -16.186  1.00 94.25           H  
ATOM   1984  ND1 HIS A 122       0.157  46.743 -18.499  1.00 94.25           N  
ATOM   1985  HD1 HIS A 122      -0.188  47.362 -19.217  1.00 94.25           H  
ATOM   1986  CE1 HIS A 122       1.410  46.275 -18.381  1.00 94.25           C  
ATOM   1987  HE1 HIS A 122       2.258  46.580 -18.977  1.00 94.25           H  
ATOM   1988  NE2 HIS A 122       1.461  45.332 -17.434  1.00 94.25           N  
ATOM   1989  N   LEU A 123      -2.248  44.149 -20.078  1.00 94.14           N  
ATOM   1990  H   LEU A 123      -1.748  44.836 -20.623  1.00 94.14           H  
ATOM   1991  CA  LEU A 123      -2.187  42.758 -20.510  1.00 94.14           C  
ATOM   1992  HA  LEU A 123      -2.553  42.127 -19.700  1.00 94.14           H  
ATOM   1993  C   LEU A 123      -0.746  42.317 -20.754  1.00 94.14           C  
ATOM   1994  CB  LEU A 123      -3.152  42.541 -21.688  1.00 94.14           C  
ATOM   1995  HB2 LEU A 123      -3.294  41.470 -21.835  1.00 94.14           H  
ATOM   1996  HB3 LEU A 123      -4.121  42.938 -21.385  1.00 94.14           H  
ATOM   1997  O   LEU A 123       0.093  43.105 -21.188  1.00 94.14           O  
ATOM   1998  CG  LEU A 123      -2.739  43.190 -23.025  1.00 94.14           C  
ATOM   1999  HG  LEU A 123      -2.327  44.184 -22.851  1.00 94.14           H  
ATOM   2000  CD1 LEU A 123      -1.715  42.337 -23.782  1.00 94.14           C  
ATOM   2001 HD11 LEU A 123      -1.949  42.275 -24.845  1.00 94.14           H  
ATOM   2002 HD12 LEU A 123      -1.710  41.314 -23.407  1.00 94.14           H  
ATOM   2003 HD13 LEU A 123      -0.714  42.751 -23.657  1.00 94.14           H  
ATOM   2004  CD2 LEU A 123      -3.976  43.355 -23.909  1.00 94.14           C  
ATOM   2005 HD21 LEU A 123      -4.727  43.939 -23.377  1.00 94.14           H  
ATOM   2006 HD22 LEU A 123      -3.703  43.864 -24.833  1.00 94.14           H  
ATOM   2007 HD23 LEU A 123      -4.386  42.373 -24.146  1.00 94.14           H  
ATOM   2008  N   VAL A 124      -0.479  41.050 -20.463  1.00 92.21           N  
ATOM   2009  H   VAL A 124      -1.219  40.490 -20.064  1.00 92.21           H  
ATOM   2010  CA  VAL A 124       0.794  40.381 -20.726  1.00 92.21           C  
ATOM   2011  HA  VAL A 124       1.461  41.046 -21.274  1.00 92.21           H  
ATOM   2012  C   VAL A 124       0.491  39.175 -21.597  1.00 92.21           C  
ATOM   2013  CB  VAL A 124       1.489  39.969 -19.414  1.00 92.21           C  
ATOM   2014  HB  VAL A 124       0.849  39.276 -18.869  1.00 92.21           H  
ATOM   2015  O   VAL A 124      -0.325  38.336 -21.219  1.00 92.21           O  
ATOM   2016  CG1 VAL A 124       2.831  39.278 -19.687  1.00 92.21           C  
ATOM   2017 HG11 VAL A 124       3.312  39.018 -18.744  1.00 92.21           H  
ATOM   2018 HG12 VAL A 124       2.679  38.361 -20.255  1.00 92.21           H  
ATOM   2019 HG13 VAL A 124       3.488  39.939 -20.252  1.00 92.21           H  
ATOM   2020  CG2 VAL A 124       1.755  41.187 -18.517  1.00 92.21           C  
ATOM   2021 HG21 VAL A 124       2.355  41.922 -19.053  1.00 92.21           H  
ATOM   2022 HG22 VAL A 124       0.813  41.645 -18.214  1.00 92.21           H  
ATOM   2023 HG23 VAL A 124       2.286  40.875 -17.618  1.00 92.21           H  
ATOM   2024  N   GLU A 125       1.108  39.094 -22.769  1.00 93.07           N  
ATOM   2025  H   GLU A 125       1.777  39.805 -23.027  1.00 93.07           H  
ATOM   2026  CA  GLU A 125       0.942  37.961 -23.682  1.00 93.07           C  
ATOM   2027  HA  GLU A 125      -0.051  37.530 -23.553  1.00 93.07           H  
ATOM   2028  C   GLU A 125       1.947  36.847 -23.396  1.00 93.07           C  
ATOM   2029  CB  GLU A 125       1.049  38.424 -25.135  1.00 93.07           C  
ATOM   2030  HB2 GLU A 125       1.040  37.547 -25.783  1.00 93.07           H  
ATOM   2031  HB3 GLU A 125       1.987  38.960 -25.280  1.00 93.07           H  
ATOM   2032  O   GLU A 125       3.035  37.083 -22.868  1.00 93.07           O  
ATOM   2033  CG  GLU A 125      -0.131  39.323 -25.513  1.00 93.07           C  
ATOM   2034  HG2 GLU A 125      -0.134  40.203 -24.869  1.00 93.07           H  
ATOM   2035  HG3 GLU A 125      -1.062  38.778 -25.358  1.00 93.07           H  
ATOM   2036  CD  GLU A 125      -0.059  39.785 -26.964  1.00 93.07           C  
ATOM   2037  OE1 GLU A 125      -0.867  40.652 -27.357  1.00 93.07           O  
ATOM   2038  OE2 GLU A 125       0.785  39.310 -27.745  1.00 93.07           O  
ATOM   2039  N   TYR A 126       1.589  35.623 -23.776  1.00 92.05           N  
ATOM   2040  H   TYR A 126       0.692  35.483 -24.217  1.00 92.05           H  
ATOM   2041  CA  TYR A 126       2.550  34.530 -23.828  1.00 92.05           C  
ATOM   2042  HA  TYR A 126       3.114  34.509 -22.896  1.00 92.05           H  
ATOM   2043  C   TYR A 126       3.543  34.730 -24.987  1.00 92.05           C  
ATOM   2044  CB  TYR A 126       1.813  33.200 -23.968  1.00 92.05           C  
ATOM   2045  HB2 TYR A 126       2.567  32.441 -24.178  1.00 92.05           H  
ATOM   2046  HB3 TYR A 126       1.132  33.255 -24.817  1.00 92.05           H  
ATOM   2047  O   TYR A 126       3.156  35.084 -26.103  1.00 92.05           O  
ATOM   2048  CG  TYR A 126       1.060  32.735 -22.740  1.00 92.05           C  
ATOM   2049  CD1 TYR A 126       1.779  32.181 -21.669  1.00 92.05           C  
ATOM   2050  HD1 TYR A 126       2.856  32.114 -21.727  1.00 92.05           H  
ATOM   2051  CD2 TYR A 126      -0.344  32.786 -22.687  1.00 92.05           C  
ATOM   2052  HD2 TYR A 126      -0.907  33.175 -23.523  1.00 92.05           H  
ATOM   2053  CE1 TYR A 126       1.107  31.681 -20.540  1.00 92.05           C  
ATOM   2054  HE1 TYR A 126       1.674  31.235 -19.737  1.00 92.05           H  
ATOM   2055  CE2 TYR A 126      -1.026  32.293 -21.560  1.00 92.05           C  
ATOM   2056  HE2 TYR A 126      -2.105  32.326 -21.514  1.00 92.05           H  
ATOM   2057  OH  TYR A 126      -0.956  31.290 -19.382  1.00 92.05           O  
ATOM   2058  HH  TYR A 126      -0.363  30.877 -18.750  1.00 92.05           H  
ATOM   2059  CZ  TYR A 126      -0.301  31.744 -20.481  1.00 92.05           C  
ATOM   2060  N   VAL A 127       4.829  34.457 -24.739  1.00 90.42           N  
ATOM   2061  H   VAL A 127       5.083  34.152 -23.811  1.00 90.42           H  
ATOM   2062  CA  VAL A 127       5.891  34.499 -25.759  1.00 90.42           C  
ATOM   2063  HA  VAL A 127       5.540  35.083 -26.610  1.00 90.42           H  
ATOM   2064  C   VAL A 127       6.199  33.068 -26.206  1.00 90.42           C  
ATOM   2065  CB  VAL A 127       7.158  35.205 -25.238  1.00 90.42           C  
ATOM   2066  HB  VAL A 127       7.538  34.675 -24.364  1.00 90.42           H  
ATOM   2067  O   VAL A 127       6.689  32.284 -25.389  1.00 90.42           O  
ATOM   2068  CG1 VAL A 127       8.254  35.240 -26.313  1.00 90.42           C  
ATOM   2069 HG11 VAL A 127       9.121  35.783 -25.935  1.00 90.42           H  
ATOM   2070 HG12 VAL A 127       7.887  35.738 -27.210  1.00 90.42           H  
ATOM   2071 HG13 VAL A 127       8.573  34.229 -26.567  1.00 90.42           H  
ATOM   2072  CG2 VAL A 127       6.853  36.654 -24.835  1.00 90.42           C  
ATOM   2073 HG21 VAL A 127       7.759  37.136 -24.468  1.00 90.42           H  
ATOM   2074 HG22 VAL A 127       6.474  37.212 -25.691  1.00 90.42           H  
ATOM   2075 HG23 VAL A 127       6.109  36.681 -24.038  1.00 90.42           H  
ATOM   2076  N   PRO A 128       5.915  32.692 -27.468  1.00 91.75           N  
ATOM   2077  CA  PRO A 128       6.121  31.326 -27.922  1.00 91.75           C  
ATOM   2078  HA  PRO A 128       5.753  30.622 -27.176  1.00 91.75           H  
ATOM   2079  C   PRO A 128       7.598  31.059 -28.186  1.00 91.75           C  
ATOM   2080  CB  PRO A 128       5.301  31.179 -29.200  1.00 91.75           C  
ATOM   2081  HB2 PRO A 128       5.732  30.450 -29.886  1.00 91.75           H  
ATOM   2082  HB3 PRO A 128       4.276  30.897 -28.957  1.00 91.75           H  
ATOM   2083  O   PRO A 128       8.301  31.888 -28.762  1.00 91.75           O  
ATOM   2084  CG  PRO A 128       5.312  32.588 -29.778  1.00 91.75           C  
ATOM   2085  HG2 PRO A 128       4.422  32.745 -30.389  1.00 91.75           H  
ATOM   2086  HG3 PRO A 128       6.216  32.740 -30.368  1.00 91.75           H  
ATOM   2087  CD  PRO A 128       5.340  33.494 -28.541  1.00 91.75           C  
ATOM   2088  HD2 PRO A 128       5.948  34.377 -28.737  1.00 91.75           H  
ATOM   2089  HD3 PRO A 128       4.324  33.782 -28.270  1.00 91.75           H  
ATOM   2090  N   ILE A 129       8.045  29.864 -27.820  1.00 91.78           N  
ATOM   2091  H   ILE A 129       7.429  29.273 -27.280  1.00 91.78           H  
ATOM   2092  CA  ILE A 129       9.394  29.378 -28.136  1.00 91.78           C  
ATOM   2093  HA  ILE A 129       9.944  30.157 -28.664  1.00 91.78           H  
ATOM   2094  C   ILE A 129       9.378  28.177 -29.080  1.00 91.78           C  
ATOM   2095  CB  ILE A 129      10.167  29.077 -26.847  1.00 91.78           C  
ATOM   2096  HB  ILE A 129      11.182  28.805 -27.136  1.00 91.78           H  
ATOM   2097  O   ILE A 129      10.385  27.882 -29.717  1.00 91.78           O  
ATOM   2098  CG1 ILE A 129       9.542  27.905 -26.072  1.00 91.78           C  
ATOM   2099 HG12 ILE A 129       9.331  27.058 -26.724  1.00 91.78           H  
ATOM   2100 HG13 ILE A 129       8.614  28.226 -25.599  1.00 91.78           H  
ATOM   2101  CG2 ILE A 129      10.240  30.343 -25.966  1.00 91.78           C  
ATOM   2102 HG21 ILE A 129      10.494  31.203 -26.586  1.00 91.78           H  
ATOM   2103 HG22 ILE A 129       9.279  30.537 -25.490  1.00 91.78           H  
ATOM   2104 HG23 ILE A 129      11.010  30.249 -25.201  1.00 91.78           H  
ATOM   2105  CD1 ILE A 129      10.500  27.429 -25.000  1.00 91.78           C  
ATOM   2106 HD11 ILE A 129      11.360  26.955 -25.474  1.00 91.78           H  
ATOM   2107 HD12 ILE A 129       9.951  26.741 -24.357  1.00 91.78           H  
ATOM   2108 HD13 ILE A 129      10.848  28.257 -24.383  1.00 91.78           H  
ATOM   2109  N   ALA A 130       8.237  27.494 -29.174  1.00 92.86           N  
ATOM   2110  H   ALA A 130       7.455  27.778 -28.602  1.00 92.86           H  
ATOM   2111  CA  ALA A 130       8.018  26.376 -30.072  1.00 92.86           C  
ATOM   2112  HA  ALA A 130       8.553  26.549 -31.006  1.00 92.86           H  
ATOM   2113  C   ALA A 130       6.524  26.213 -30.385  1.00 92.86           C  
ATOM   2114  CB  ALA A 130       8.581  25.111 -29.430  1.00 92.86           C  
ATOM   2115  HB1 ALA A 130       9.638  25.238 -29.194  1.00 92.86           H  
ATOM   2116  HB2 ALA A 130       8.036  24.875 -28.517  1.00 92.86           H  
ATOM   2117  HB3 ALA A 130       8.468  24.297 -30.147  1.00 92.86           H  
ATOM   2118  O   ALA A 130       5.658  26.642 -29.613  1.00 92.86           O  
ATOM   2119  N   ARG A 131       6.221  25.562 -31.510  1.00 92.33           N  
ATOM   2120  H   ARG A 131       6.991  25.173 -32.035  1.00 92.33           H  
ATOM   2121  CA  ARG A 131       4.866  25.085 -31.824  1.00 92.33           C  
ATOM   2122  HA  ARG A 131       4.132  25.798 -31.449  1.00 92.33           H  
ATOM   2123  C   ARG A 131       4.617  23.762 -31.098  1.00 92.33           C  
ATOM   2124  CB  ARG A 131       4.681  24.948 -33.342  1.00 92.33           C  
ATOM   2125  HB2 ARG A 131       3.695  24.525 -33.533  1.00 92.33           H  
ATOM   2126  HB3 ARG A 131       5.432  24.267 -33.741  1.00 92.33           H  
ATOM   2127  O   ARG A 131       5.530  22.955 -31.000  1.00 92.33           O  
ATOM   2128  CG  ARG A 131       4.798  26.311 -34.045  1.00 92.33           C  
ATOM   2129  HG2 ARG A 131       4.095  27.016 -33.604  1.00 92.33           H  
ATOM   2130  HG3 ARG A 131       5.809  26.692 -33.896  1.00 92.33           H  
ATOM   2131  CD  ARG A 131       4.543  26.216 -35.552  1.00 92.33           C  
ATOM   2132  HD2 ARG A 131       4.789  27.177 -36.003  1.00 92.33           H  
ATOM   2133  HD3 ARG A 131       5.202  25.455 -35.970  1.00 92.33           H  
ATOM   2134  NE  ARG A 131       3.133  25.887 -35.845  1.00 92.33           N  
ATOM   2135  HE  ARG A 131       2.498  25.838 -35.061  1.00 92.33           H  
ATOM   2136  NH1 ARG A 131       3.353  25.575 -38.104  1.00 92.33           N  
ATOM   2137 HH11 ARG A 131       2.968  25.240 -38.976  1.00 92.33           H  
ATOM   2138 HH12 ARG A 131       4.328  25.828 -38.025  1.00 92.33           H  
ATOM   2139  NH2 ARG A 131       1.379  25.195 -37.119  1.00 92.33           N  
ATOM   2140 HH21 ARG A 131       0.825  25.018 -36.292  1.00 92.33           H  
ATOM   2141 HH22 ARG A 131       1.022  24.834 -37.992  1.00 92.33           H  
ATOM   2142  CZ  ARG A 131       2.627  25.560 -37.019  1.00 92.33           C  
ATOM   2143  N   TRP A 132       3.401  23.547 -30.604  1.00 93.56           N  
ATOM   2144  H   TRP A 132       2.684  24.230 -30.802  1.00 93.56           H  
ATOM   2145  CA  TRP A 132       2.981  22.370 -29.839  1.00 93.56           C  
ATOM   2146  HA  TRP A 132       3.814  21.672 -29.750  1.00 93.56           H  
ATOM   2147  C   TRP A 132       1.825  21.648 -30.545  1.00 93.56           C  
ATOM   2148  CB  TRP A 132       2.586  22.801 -28.417  1.00 93.56           C  
ATOM   2149  HB2 TRP A 132       3.454  23.254 -27.939  1.00 93.56           H  
ATOM   2150  HB3 TRP A 132       1.807  23.562 -28.472  1.00 93.56           H  
ATOM   2151  O   TRP A 132       0.753  22.235 -30.709  1.00 93.56           O  
ATOM   2152  CG  TRP A 132       2.111  21.675 -27.552  1.00 93.56           C  
ATOM   2153  CD1 TRP A 132       0.847  21.456 -27.120  1.00 93.56           C  
ATOM   2154  HD1 TRP A 132      -0.005  22.088 -27.326  1.00 93.56           H  
ATOM   2155  CD2 TRP A 132       2.893  20.551 -27.058  1.00 93.56           C  
ATOM   2156  CE2 TRP A 132       2.030  19.680 -26.333  1.00 93.56           C  
ATOM   2157  CE3 TRP A 132       4.242  20.169 -27.181  1.00 93.56           C  
ATOM   2158  HE3 TRP A 132       4.917  20.792 -27.750  1.00 93.56           H  
ATOM   2159  NE1 TRP A 132       0.794  20.282 -26.400  1.00 93.56           N  
ATOM   2160  HE1 TRP A 132      -0.062  19.892 -26.032  1.00 93.56           H  
ATOM   2161  CH2 TRP A 132       3.833  18.138 -25.892  1.00 93.56           C  
ATOM   2162  HH2 TRP A 132       4.201  17.214 -25.471  1.00 93.56           H  
ATOM   2163  CZ2 TRP A 132       2.485  18.497 -25.746  1.00 93.56           C  
ATOM   2164  HZ2 TRP A 132       1.793  17.853 -25.223  1.00 93.56           H  
ATOM   2165  CZ3 TRP A 132       4.703  18.969 -26.617  1.00 93.56           C  
ATOM   2166  HZ3 TRP A 132       5.730  18.671 -26.769  1.00 93.56           H  
ATOM   2167  N   ASN A 133       2.029  20.389 -30.953  1.00 90.54           N  
ATOM   2168  H   ASN A 133       2.941  19.987 -30.793  1.00 90.54           H  
ATOM   2169  CA  ASN A 133       1.017  19.533 -31.604  1.00 90.54           C  
ATOM   2170  HA  ASN A 133       1.546  18.695 -32.059  1.00 90.54           H  
ATOM   2171  C   ASN A 133       0.255  20.206 -32.765  1.00 90.54           C  
ATOM   2172  CB  ASN A 133       0.054  18.961 -30.546  1.00 90.54           C  
ATOM   2173  HB2 ASN A 133      -0.765  18.441 -31.041  1.00 90.54           H  
ATOM   2174  HB3 ASN A 133      -0.371  19.779 -29.964  1.00 90.54           H  
ATOM   2175  O   ASN A 133      -0.965  20.088 -32.855  1.00 90.54           O  
ATOM   2176  CG  ASN A 133       0.680  17.951 -29.619  1.00 90.54           C  
ATOM   2177  ND2 ASN A 133       0.024  17.677 -28.521  1.00 90.54           N  
ATOM   2178 HD21 ASN A 133       0.436  16.952 -27.950  1.00 90.54           H  
ATOM   2179 HD22 ASN A 133      -0.895  18.061 -28.360  1.00 90.54           H  
ATOM   2180  OD1 ASN A 133       1.720  17.369 -29.881  1.00 90.54           O  
ATOM   2181  N   ASP A 134       0.955  20.961 -33.616  1.00 83.15           N  
ATOM   2182  H   ASP A 134       1.959  20.925 -33.513  1.00 83.15           H  
ATOM   2183  CA  ASP A 134       0.438  21.771 -34.741  1.00 83.15           C  
ATOM   2184  HA  ASP A 134       1.304  22.251 -35.196  1.00 83.15           H  
ATOM   2185  C   ASP A 134      -0.535  22.917 -34.400  1.00 83.15           C  
ATOM   2186  CB  ASP A 134      -0.177  20.867 -35.824  1.00 83.15           C  
ATOM   2187  HB2 ASP A 134      -0.548  21.496 -36.633  1.00 83.15           H  
ATOM   2188  HB3 ASP A 134      -1.028  20.319 -35.420  1.00 83.15           H  
ATOM   2189  O   ASP A 134      -0.483  23.967 -35.054  1.00 83.15           O  
ATOM   2190  CG  ASP A 134       0.846  19.901 -36.407  1.00 83.15           C  
ATOM   2191  OD1 ASP A 134       1.970  20.374 -36.681  1.00 83.15           O  
ATOM   2192  OD2 ASP A 134       0.512  18.713 -36.583  1.00 83.15           O  
ATOM   2193  N   GLN A 135      -1.399  22.728 -33.401  1.00 83.52           N  
ATOM   2194  H   GLN A 135      -1.357  21.823 -32.954  1.00 83.52           H  
ATOM   2195  CA  GLN A 135      -2.541  23.576 -33.054  1.00 83.52           C  
ATOM   2196  HA  GLN A 135      -2.889  24.096 -33.946  1.00 83.52           H  
ATOM   2197  C   GLN A 135      -2.218  24.638 -32.001  1.00 83.52           C  
ATOM   2198  CB  GLN A 135      -3.676  22.684 -32.523  1.00 83.52           C  
ATOM   2199  HB2 GLN A 135      -3.331  22.136 -31.646  1.00 83.52           H  
ATOM   2200  HB3 GLN A 135      -4.503  23.325 -32.219  1.00 83.52           H  
ATOM   2201  O   GLN A 135      -2.850  25.695 -31.970  1.00 83.52           O  
ATOM   2202  CG  GLN A 135      -4.194  21.689 -33.572  1.00 83.52           C  
ATOM   2203  HG2 GLN A 135      -4.406  22.232 -34.493  1.00 83.52           H  
ATOM   2204  HG3 GLN A 135      -3.434  20.938 -33.786  1.00 83.52           H  
ATOM   2205  CD  GLN A 135      -5.466  20.973 -33.126  1.00 83.52           C  
ATOM   2206  NE2 GLN A 135      -6.298  20.542 -34.047  1.00 83.52           N  
ATOM   2207 HE21 GLN A 135      -7.091  20.029 -33.687  1.00 83.52           H  
ATOM   2208 HE22 GLN A 135      -6.057  20.596 -35.026  1.00 83.52           H  
ATOM   2209  OE1 GLN A 135      -5.761  20.795 -31.960  1.00 83.52           O  
ATOM   2210  N   HIS A 136      -1.243  24.366 -31.139  1.00 90.62           N  
ATOM   2211  H   HIS A 136      -0.723  23.507 -31.251  1.00 90.62           H  
ATOM   2212  CA  HIS A 136      -0.892  25.210 -30.006  1.00 90.62           C  
ATOM   2213  HA  HIS A 136      -1.528  26.095 -29.985  1.00 90.62           H  
ATOM   2214  C   HIS A 136       0.556  25.695 -30.119  1.00 90.62           C  
ATOM   2215  CB  HIS A 136      -1.150  24.422 -28.714  1.00 90.62           C  
ATOM   2216  HB2 HIS A 136      -0.503  23.545 -28.728  1.00 90.62           H  
ATOM   2217  HB3 HIS A 136      -0.887  25.032 -27.851  1.00 90.62           H  
ATOM   2218  O   HIS A 136       1.314  25.327 -31.018  1.00 90.62           O  
ATOM   2219  CG  HIS A 136      -2.577  23.962 -28.553  1.00 90.62           C  
ATOM   2220  CD2 HIS A 136      -3.058  22.688 -28.703  1.00 90.62           C  
ATOM   2221  HD2 HIS A 136      -2.478  21.813 -28.958  1.00 90.62           H  
ATOM   2222  ND1 HIS A 136      -3.655  24.761 -28.267  1.00 90.62           N  
ATOM   2223  HD1 HIS A 136      -3.651  25.768 -28.189  1.00 90.62           H  
ATOM   2224  CE1 HIS A 136      -4.757  23.998 -28.250  1.00 90.62           C  
ATOM   2225  HE1 HIS A 136      -5.762  24.351 -28.067  1.00 90.62           H  
ATOM   2226  NE2 HIS A 136      -4.440  22.726 -28.504  1.00 90.62           N  
ATOM   2227  N   MET A 137       0.955  26.546 -29.190  1.00 91.48           N  
ATOM   2228  H   MET A 137       0.277  26.861 -28.511  1.00 91.48           H  
ATOM   2229  CA  MET A 137       2.330  26.965 -28.960  1.00 91.48           C  
ATOM   2230  HA  MET A 137       3.019  26.328 -29.515  1.00 91.48           H  
ATOM   2231  C   MET A 137       2.651  26.807 -27.483  1.00 91.48           C  
ATOM   2232  CB  MET A 137       2.525  28.414 -29.405  1.00 91.48           C  
ATOM   2233  HB2 MET A 137       3.536  28.728 -29.148  1.00 91.48           H  
ATOM   2234  HB3 MET A 137       1.812  29.046 -28.877  1.00 91.48           H  
ATOM   2235  O   MET A 137       1.747  26.724 -26.653  1.00 91.48           O  
ATOM   2236  CG  MET A 137       2.346  28.549 -30.920  1.00 91.48           C  
ATOM   2237  HG2 MET A 137       3.045  27.872 -31.410  1.00 91.48           H  
ATOM   2238  HG3 MET A 137       1.335  28.248 -31.195  1.00 91.48           H  
ATOM   2239  SD  MET A 137       2.637  30.209 -31.565  1.00 91.48           S  
ATOM   2240  CE  MET A 137       1.251  31.043 -30.785  1.00 91.48           C  
ATOM   2241  HE1 MET A 137       1.269  32.081 -31.119  1.00 91.48           H  
ATOM   2242  HE2 MET A 137       1.362  31.016 -29.701  1.00 91.48           H  
ATOM   2243  HE3 MET A 137       0.320  30.553 -31.071  1.00 91.48           H  
ATOM   2244  N   VAL A 138       3.938  26.758 -27.164  1.00 93.50           N  
ATOM   2245  H   VAL A 138       4.626  26.832 -27.900  1.00 93.50           H  
ATOM   2246  CA  VAL A 138       4.424  26.640 -25.790  1.00 93.50           C  
ATOM   2247  HA  VAL A 138       3.573  26.744 -25.118  1.00 93.50           H  
ATOM   2248  C   VAL A 138       5.378  27.787 -25.465  1.00 93.50           C  
ATOM   2249  CB  VAL A 138       5.000  25.235 -25.544  1.00 93.50           C  
ATOM   2250  HB  VAL A 138       4.238  24.510 -25.832  1.00 93.50           H  
ATOM   2251  O   VAL A 138       6.173  28.199 -26.317  1.00 93.50           O  
ATOM   2252  CG1 VAL A 138       6.252  24.938 -26.372  1.00 93.50           C  
ATOM   2253 HG11 VAL A 138       7.050  25.636 -26.122  1.00 93.50           H  
ATOM   2254 HG12 VAL A 138       6.588  23.923 -26.156  1.00 93.50           H  
ATOM   2255 HG13 VAL A 138       6.013  25.009 -27.433  1.00 93.50           H  
ATOM   2256  CG2 VAL A 138       5.304  24.994 -24.068  1.00 93.50           C  
ATOM   2257 HG21 VAL A 138       4.397  25.144 -23.482  1.00 93.50           H  
ATOM   2258 HG22 VAL A 138       5.652  23.971 -23.922  1.00 93.50           H  
ATOM   2259 HG23 VAL A 138       6.078  25.680 -23.724  1.00 93.50           H  
ATOM   2260  N   ASP A 139       5.261  28.334 -24.253  1.00 92.69           N  
ATOM   2261  H   ASP A 139       4.576  27.949 -23.619  1.00 92.69           H  
ATOM   2262  CA  ASP A 139       6.134  29.391 -23.732  1.00 92.69           C  
ATOM   2263  HA  ASP A 139       6.493  29.972 -24.582  1.00 92.69           H  
ATOM   2264  C   ASP A 139       7.392  28.834 -23.037  1.00 92.69           C  
ATOM   2265  CB  ASP A 139       5.331  30.370 -22.843  1.00 92.69           C  
ATOM   2266  HB2 ASP A 139       4.398  30.626 -23.344  1.00 92.69           H  
ATOM   2267  HB3 ASP A 139       5.905  31.292 -22.751  1.00 92.69           H  
ATOM   2268  O   ASP A 139       7.643  27.628 -23.006  1.00 92.69           O  
ATOM   2269  CG  ASP A 139       5.012  29.877 -21.421  1.00 92.69           C  
ATOM   2270  OD1 ASP A 139       5.395  28.745 -21.063  1.00 92.69           O  
ATOM   2271  OD2 ASP A 139       4.391  30.640 -20.649  1.00 92.69           O  
ATOM   2272  N   ALA A 140       8.212  29.721 -22.469  1.00 91.18           N  
ATOM   2273  H   ALA A 140       7.952  30.697 -22.477  1.00 91.18           H  
ATOM   2274  CA  ALA A 140       9.447  29.335 -21.795  1.00 91.18           C  
ATOM   2275  HA  ALA A 140       9.989  28.683 -22.481  1.00 91.18           H  
ATOM   2276  C   ALA A 140       9.250  28.532 -20.495  1.00 91.18           C  
ATOM   2277  CB  ALA A 140      10.287  30.593 -21.556  1.00 91.18           C  
ATOM   2278  HB1 ALA A 140       9.763  31.259 -20.870  1.00 91.18           H  
ATOM   2279  HB2 ALA A 140      10.460  31.113 -22.498  1.00 91.18           H  
ATOM   2280  HB3 ALA A 140      11.245  30.323 -21.113  1.00 91.18           H  
ATOM   2281  O   ALA A 140      10.183  27.826 -20.091  1.00 91.18           O  
ATOM   2282  N   GLU A 141       8.072  28.615 -19.874  1.00 88.15           N  
ATOM   2283  H   GLU A 141       7.327  29.129 -20.321  1.00 88.15           H  
ATOM   2284  CA  GLU A 141       7.705  27.905 -18.647  1.00 88.15           C  
ATOM   2285  HA  GLU A 141       8.612  27.616 -18.115  1.00 88.15           H  
ATOM   2286  C   GLU A 141       6.940  26.595 -18.916  1.00 88.15           C  
ATOM   2287  CB  GLU A 141       6.900  28.839 -17.728  1.00 88.15           C  
ATOM   2288  HB2 GLU A 141       6.011  29.187 -18.253  1.00 88.15           H  
ATOM   2289  HB3 GLU A 141       6.568  28.258 -16.867  1.00 88.15           H  
ATOM   2290  O   GLU A 141       6.615  25.871 -17.974  1.00 88.15           O  
ATOM   2291  CG  GLU A 141       7.693  30.038 -17.180  1.00 88.15           C  
ATOM   2292  HG2 GLU A 141       7.258  30.309 -16.218  1.00 88.15           H  
ATOM   2293  HG3 GLU A 141       8.721  29.731 -16.987  1.00 88.15           H  
ATOM   2294  CD  GLU A 141       7.660  31.290 -18.070  1.00 88.15           C  
ATOM   2295  OE1 GLU A 141       8.731  31.900 -18.270  1.00 88.15           O  
ATOM   2296  OE2 GLU A 141       6.548  31.736 -18.435  1.00 88.15           O  
ATOM   2297  N   GLY A 142       6.673  26.265 -20.184  1.00 87.48           N  
ATOM   2298  H   GLY A 142       6.872  26.949 -20.899  1.00 87.48           H  
ATOM   2299  CA  GLY A 142       5.957  25.052 -20.577  1.00 87.48           C  
ATOM   2300  HA2 GLY A 142       6.304  24.749 -21.565  1.00 87.48           H  
ATOM   2301  HA3 GLY A 142       6.195  24.251 -19.878  1.00 87.48           H  
ATOM   2302  C   GLY A 142       4.432  25.203 -20.626  1.00 87.48           C  
ATOM   2303  O   GLY A 142       3.736  24.195 -20.750  1.00 87.48           O  
ATOM   2304  N   ASN A 143       3.896  26.426 -20.542  1.00 91.28           N  
ATOM   2305  H   ASN A 143       4.520  27.220 -20.531  1.00 91.28           H  
ATOM   2306  CA  ASN A 143       2.463  26.684 -20.676  1.00 91.28           C  
ATOM   2307  HA  ASN A 143       1.921  25.906 -20.139  1.00 91.28           H  
ATOM   2308  C   ASN A 143       2.054  26.647 -22.149  1.00 91.28           C  
ATOM   2309  CB  ASN A 143       2.078  28.040 -20.068  1.00 91.28           C  
ATOM   2310  HB2 ASN A 143       0.995  28.157 -20.099  1.00 91.28           H  
ATOM   2311  HB3 ASN A 143       2.512  28.837 -20.672  1.00 91.28           H  
ATOM   2312  O   ASN A 143       2.680  27.290 -22.994  1.00 91.28           O  
ATOM   2313  CG  ASN A 143       2.524  28.194 -18.634  1.00 91.28           C  
ATOM   2314  ND2 ASN A 143       3.399  29.134 -18.372  1.00 91.28           N  
ATOM   2315 HD21 ASN A 143       3.838  29.611 -19.147  1.00 91.28           H  
ATOM   2316 HD22 ASN A 143       3.829  29.113 -17.459  1.00 91.28           H  
ATOM   2317  OD1 ASN A 143       2.082  27.489 -17.741  1.00 91.28           O  
ATOM   2318  N   THR A 144       0.977  25.926 -22.454  1.00 90.71           N  
ATOM   2319  H   THR A 144       0.502  25.413 -21.725  1.00 90.71           H  
ATOM   2320  CA  THR A 144       0.428  25.834 -23.810  1.00 90.71           C  
ATOM   2321  HA  THR A 144       1.241  25.996 -24.519  1.00 90.71           H  
ATOM   2322  C   THR A 144      -0.647  26.887 -24.048  1.00 90.71           C  
ATOM   2323  CB  THR A 144      -0.155  24.449 -24.095  1.00 90.71           C  
ATOM   2324  HB  THR A 144      -0.611  24.449 -25.085  1.00 90.71           H  
ATOM   2325  O   THR A 144      -1.554  27.030 -23.231  1.00 90.71           O  
ATOM   2326  CG2 THR A 144       0.915  23.362 -24.044  1.00 90.71           C  
ATOM   2327 HG21 THR A 144       0.460  22.399 -24.274  1.00 90.71           H  
ATOM   2328 HG22 THR A 144       1.690  23.574 -24.780  1.00 90.71           H  
ATOM   2329 HG23 THR A 144       1.360  23.318 -23.050  1.00 90.71           H  
ATOM   2330  OG1 THR A 144      -1.135  24.134 -23.132  1.00 90.71           O  
ATOM   2331  HG1 THR A 144      -1.695  24.907 -23.028  1.00 90.71           H  
ATOM   2332  N   PHE A 145      -0.600  27.567 -25.189  1.00 91.74           N  
ATOM   2333  H   PHE A 145       0.175  27.400 -25.815  1.00 91.74           H  
ATOM   2334  CA  PHE A 145      -1.583  28.573 -25.592  1.00 91.74           C  
ATOM   2335  HA  PHE A 145      -2.540  28.345 -25.121  1.00 91.74           H  
ATOM   2336  C   PHE A 145      -1.793  28.553 -27.110  1.00 91.74           C  
ATOM   2337  CB  PHE A 145      -1.135  29.956 -25.100  1.00 91.74           C  
ATOM   2338  HB2 PHE A 145      -1.931  30.670 -25.314  1.00 91.74           H  
ATOM   2339  HB3 PHE A 145      -1.018  29.928 -24.017  1.00 91.74           H  
ATOM   2340  O   PHE A 145      -0.958  28.048 -27.857  1.00 91.74           O  
ATOM   2341  CG  PHE A 145       0.154  30.462 -25.716  1.00 91.74           C  
ATOM   2342  CD1 PHE A 145       1.396  29.989 -25.251  1.00 91.74           C  
ATOM   2343  HD1 PHE A 145       1.441  29.263 -24.452  1.00 91.74           H  
ATOM   2344  CD2 PHE A 145       0.109  31.416 -26.750  1.00 91.74           C  
ATOM   2345  HD2 PHE A 145      -0.842  31.777 -27.112  1.00 91.74           H  
ATOM   2346  CE1 PHE A 145       2.587  30.467 -25.819  1.00 91.74           C  
ATOM   2347  HE1 PHE A 145       3.540  30.109 -25.459  1.00 91.74           H  
ATOM   2348  CE2 PHE A 145       1.302  31.936 -27.277  1.00 91.74           C  
ATOM   2349  HE2 PHE A 145       1.274  32.719 -28.021  1.00 91.74           H  
ATOM   2350  CZ  PHE A 145       2.535  31.462 -26.806  1.00 91.74           C  
ATOM   2351  HZ  PHE A 145       3.451  31.895 -27.180  1.00 91.74           H  
ATOM   2352  N   SER A 146      -2.909  29.101 -27.588  1.00 89.61           N  
ATOM   2353  H   SER A 146      -3.554  29.528 -26.939  1.00 89.61           H  
ATOM   2354  CA  SER A 146      -3.227  29.156 -29.023  1.00 89.61           C  
ATOM   2355  HA  SER A 146      -2.497  28.585 -29.597  1.00 89.61           H  
ATOM   2356  C   SER A 146      -3.218  30.589 -29.518  1.00 89.61           C  
ATOM   2357  CB  SER A 146      -4.605  28.565 -29.318  1.00 89.61           C  
ATOM   2358  HB2 SER A 146      -4.777  28.588 -30.394  1.00 89.61           H  
ATOM   2359  HB3 SER A 146      -5.375  29.156 -28.824  1.00 89.61           H  
ATOM   2360  O   SER A 146      -3.807  31.446 -28.872  1.00 89.61           O  
ATOM   2361  OG  SER A 146      -4.679  27.236 -28.869  1.00 89.61           O  
ATOM   2362  HG  SER A 146      -5.305  26.766 -29.424  1.00 89.61           H  
ATOM   2363  N   VAL A 147      -2.638  30.840 -30.692  1.00 89.17           N  
ATOM   2364  H   VAL A 147      -2.211  30.071 -31.189  1.00 89.17           H  
ATOM   2365  CA  VAL A 147      -2.778  32.108 -31.427  1.00 89.17           C  
ATOM   2366  HA  VAL A 147      -3.471  32.756 -30.890  1.00 89.17           H  
ATOM   2367  C   VAL A 147      -3.329  31.793 -32.821  1.00 89.17           C  
ATOM   2368  CB  VAL A 147      -1.441  32.863 -31.540  1.00 89.17           C  
ATOM   2369  HB  VAL A 147      -0.728  32.220 -32.056  1.00 89.17           H  
ATOM   2370  O   VAL A 147      -2.878  30.819 -33.426  1.00 89.17           O  
ATOM   2371  CG1 VAL A 147      -1.548  34.161 -32.341  1.00 89.17           C  
ATOM   2372 HG11 VAL A 147      -2.241  34.851 -31.860  1.00 89.17           H  
ATOM   2373 HG12 VAL A 147      -1.880  33.935 -33.354  1.00 89.17           H  
ATOM   2374 HG13 VAL A 147      -0.565  34.626 -32.404  1.00 89.17           H  
ATOM   2375  CG2 VAL A 147      -0.897  33.279 -30.172  1.00 89.17           C  
ATOM   2376 HG21 VAL A 147      -0.847  32.426 -29.495  1.00 89.17           H  
ATOM   2377 HG22 VAL A 147       0.096  33.717 -30.275  1.00 89.17           H  
ATOM   2378 HG23 VAL A 147      -1.551  34.045 -29.754  1.00 89.17           H  
ATOM   2379  N   PRO A 148      -4.270  32.593 -33.358  1.00 86.67           N  
ATOM   2380  CA  PRO A 148      -4.786  32.421 -34.710  1.00 86.67           C  
ATOM   2381  HA  PRO A 148      -5.413  31.529 -34.700  1.00 86.67           H  
ATOM   2382  C   PRO A 148      -3.661  32.315 -35.760  1.00 86.67           C  
ATOM   2383  CB  PRO A 148      -5.683  33.633 -34.967  1.00 86.67           C  
ATOM   2384  HB2 PRO A 148      -5.095  34.463 -35.360  1.00 86.67           H  
ATOM   2385  HB3 PRO A 148      -6.501  33.393 -35.647  1.00 86.67           H  
ATOM   2386  O   PRO A 148      -2.735  33.136 -35.725  1.00 86.67           O  
ATOM   2387  CG  PRO A 148      -6.188  33.985 -33.570  1.00 86.67           C  
ATOM   2388  HG2 PRO A 148      -6.466  35.035 -33.490  1.00 86.67           H  
ATOM   2389  HG3 PRO A 148      -7.031  33.343 -33.314  1.00 86.67           H  
ATOM   2390  CD  PRO A 148      -5.001  33.645 -32.674  1.00 86.67           C  
ATOM   2391  HD2 PRO A 148      -5.364  33.283 -31.713  1.00 86.67           H  
ATOM   2392  HD3 PRO A 148      -4.368  34.523 -32.544  1.00 86.67           H  
ATOM   2393  N   PRO A 149      -3.735  31.361 -36.713  1.00 79.99           N  
ATOM   2394  CA  PRO A 149      -2.669  31.099 -37.684  1.00 79.99           C  
ATOM   2395  HA  PRO A 149      -1.799  30.713 -37.151  1.00 79.99           H  
ATOM   2396  C   PRO A 149      -2.245  32.324 -38.503  1.00 79.99           C  
ATOM   2397  CB  PRO A 149      -3.218  30.009 -38.612  1.00 79.99           C  
ATOM   2398  HB2 PRO A 149      -3.719  30.459 -39.469  1.00 79.99           H  
ATOM   2399  HB3 PRO A 149      -2.428  29.337 -38.949  1.00 79.99           H  
ATOM   2400  O   PRO A 149      -1.072  32.466 -38.849  1.00 79.99           O  
ATOM   2401  CG  PRO A 149      -4.254  29.285 -37.760  1.00 79.99           C  
ATOM   2402  HG2 PRO A 149      -5.036  28.833 -38.371  1.00 79.99           H  
ATOM   2403  HG3 PRO A 149      -3.760  28.532 -37.147  1.00 79.99           H  
ATOM   2404  CD  PRO A 149      -4.808  30.388 -36.866  1.00 79.99           C  
ATOM   2405  HD2 PRO A 149      -5.102  29.946 -35.914  1.00 79.99           H  
ATOM   2406  HD3 PRO A 149      -5.662  30.864 -37.347  1.00 79.99           H  
ATOM   2407  N   GLU A 150      -3.168  33.255 -38.788  1.00 83.86           N  
ATOM   2408  H   GLU A 150      -4.122  33.121 -38.484  1.00 83.86           H  
ATOM   2409  CA  GLU A 150      -2.842  34.450 -39.579  1.00 83.86           C  
ATOM   2410  HA  GLU A 150      -2.345  34.122 -40.492  1.00 83.86           H  
ATOM   2411  C   GLU A 150      -1.873  35.401 -38.856  1.00 83.86           C  
ATOM   2412  CB  GLU A 150      -4.094  35.245 -39.991  1.00 83.86           C  
ATOM   2413  HB2 GLU A 150      -4.437  35.855 -39.155  1.00 83.86           H  
ATOM   2414  HB3 GLU A 150      -3.770  35.951 -40.756  1.00 83.86           H  
ATOM   2415  O   GLU A 150      -1.250  36.251 -39.495  1.00 83.86           O  
ATOM   2416  CG  GLU A 150      -5.254  34.433 -40.599  1.00 83.86           C  
ATOM   2417  HG2 GLU A 150      -5.732  35.059 -41.352  1.00 83.86           H  
ATOM   2418  HG3 GLU A 150      -4.849  33.561 -41.114  1.00 83.86           H  
ATOM   2419  CD  GLU A 150      -6.334  34.006 -39.591  1.00 83.86           C  
ATOM   2420  OE1 GLU A 150      -7.192  33.192 -39.988  1.00 83.86           O  
ATOM   2421  OE2 GLU A 150      -6.291  34.484 -38.431  1.00 83.86           O  
ATOM   2422  N   ARG A 151      -1.739  35.283 -37.527  1.00 84.37           N  
ATOM   2423  H   ARG A 151      -2.239  34.530 -37.076  1.00 84.37           H  
ATOM   2424  CA  ARG A 151      -0.903  36.163 -36.694  1.00 84.37           C  
ATOM   2425  HA  ARG A 151      -0.762  37.109 -37.216  1.00 84.37           H  
ATOM   2426  C   ARG A 151       0.510  35.620 -36.464  1.00 84.37           C  
ATOM   2427  CB  ARG A 151      -1.608  36.453 -35.359  1.00 84.37           C  
ATOM   2428  HB2 ARG A 151      -1.004  37.159 -34.789  1.00 84.37           H  
ATOM   2429  HB3 ARG A 151      -1.673  35.523 -34.793  1.00 84.37           H  
ATOM   2430  O   ARG A 151       1.364  36.377 -36.015  1.00 84.37           O  
ATOM   2431  CG  ARG A 151      -3.019  37.030 -35.526  1.00 84.37           C  
ATOM   2432  HG2 ARG A 151      -3.657  36.297 -36.021  1.00 84.37           H  
ATOM   2433  HG3 ARG A 151      -2.973  37.929 -36.140  1.00 84.37           H  
ATOM   2434  CD  ARG A 151      -3.632  37.376 -34.166  1.00 84.37           C  
ATOM   2435  HD2 ARG A 151      -3.604  36.494 -33.527  1.00 84.37           H  
ATOM   2436  HD3 ARG A 151      -3.035  38.161 -33.702  1.00 84.37           H  
ATOM   2437  NE  ARG A 151      -5.031  37.816 -34.326  1.00 84.37           N  
ATOM   2438  HE  ARG A 151      -5.527  37.467 -35.133  1.00 84.37           H  
ATOM   2439  NH1 ARG A 151      -5.249  38.932 -32.340  1.00 84.37           N  
ATOM   2440 HH11 ARG A 151      -5.813  39.576 -31.803  1.00 84.37           H  
ATOM   2441 HH12 ARG A 151      -4.256  38.892 -32.158  1.00 84.37           H  
ATOM   2442  NH2 ARG A 151      -6.967  38.846 -33.722  1.00 84.37           N  
ATOM   2443 HH21 ARG A 151      -7.464  38.466 -34.515  1.00 84.37           H  
ATOM   2444 HH22 ARG A 151      -7.489  39.407 -33.063  1.00 84.37           H  
ATOM   2445  CZ  ARG A 151      -5.738  38.517 -33.458  1.00 84.37           C  
ATOM   2446  N   THR A 152       0.771  34.351 -36.784  1.00 80.51           N  
ATOM   2447  H   THR A 152       0.012  33.778 -37.125  1.00 80.51           H  
ATOM   2448  CA  THR A 152       2.046  33.656 -36.503  1.00 80.51           C  
ATOM   2449  HA  THR A 152       2.682  34.302 -35.899  1.00 80.51           H  
ATOM   2450  C   THR A 152       2.863  33.313 -37.752  1.00 80.51           C  
ATOM   2451  CB  THR A 152       1.795  32.383 -35.680  1.00 80.51           C  
ATOM   2452  HB  THR A 152       2.715  31.806 -35.594  1.00 80.51           H  
ATOM   2453  O   THR A 152       4.007  32.883 -37.632  1.00 80.51           O  
ATOM   2454  CG2 THR A 152       1.286  32.707 -34.279  1.00 80.51           C  
ATOM   2455 HG21 THR A 152       2.016  33.326 -33.758  1.00 80.51           H  
ATOM   2456 HG22 THR A 152       0.333  33.234 -34.334  1.00 80.51           H  
ATOM   2457 HG23 THR A 152       1.154  31.780 -33.720  1.00 80.51           H  
ATOM   2458  OG1 THR A 152       0.801  31.601 -36.298  1.00 80.51           O  
ATOM   2459  HG1 THR A 152       0.383  31.076 -35.612  1.00 80.51           H  
ATOM   2460  N   SER A 153       2.340  33.565 -38.958  1.00 70.74           N  
ATOM   2461  H   SER A 153       1.398  33.929 -38.981  1.00 70.74           H  
ATOM   2462  CA  SER A 153       2.905  33.104 -40.242  1.00 70.74           C  
ATOM   2463  HA  SER A 153       2.894  32.014 -40.237  1.00 70.74           H  
ATOM   2464  C   SER A 153       4.350  33.521 -40.556  1.00 70.74           C  
ATOM   2465  CB  SER A 153       1.999  33.577 -41.383  1.00 70.74           C  
ATOM   2466  HB2 SER A 153       0.996  33.181 -41.221  1.00 70.74           H  
ATOM   2467  HB3 SER A 153       2.378  33.189 -42.329  1.00 70.74           H  
ATOM   2468  O   SER A 153       4.977  32.914 -41.420  1.00 70.74           O  
ATOM   2469  OG  SER A 153       1.944  34.994 -41.440  1.00 70.74           O  
ATOM   2470  HG  SER A 153       1.178  35.231 -41.966  1.00 70.74           H  
ATOM   2471  N   LYS A 154       4.897  34.538 -39.879  1.00 74.03           N  
ATOM   2472  H   LYS A 154       4.324  34.965 -39.165  1.00 74.03           H  
ATOM   2473  CA  LYS A 154       6.273  35.023 -40.098  1.00 74.03           C  
ATOM   2474  HA  LYS A 154       6.587  34.735 -41.101  1.00 74.03           H  
ATOM   2475  C   LYS A 154       7.329  34.400 -39.176  1.00 74.03           C  
ATOM   2476  CB  LYS A 154       6.320  36.556 -40.008  1.00 74.03           C  
ATOM   2477  HB2 LYS A 154       5.925  36.876 -39.044  1.00 74.03           H  
ATOM   2478  HB3 LYS A 154       7.361  36.873 -40.072  1.00 74.03           H  
ATOM   2479  O   LYS A 154       8.513  34.604 -39.427  1.00 74.03           O  
ATOM   2480  CG  LYS A 154       5.543  37.236 -41.143  1.00 74.03           C  
ATOM   2481  HG2 LYS A 154       5.899  36.856 -42.100  1.00 74.03           H  
ATOM   2482  HG3 LYS A 154       4.480  37.015 -41.045  1.00 74.03           H  
ATOM   2483  CD  LYS A 154       5.757  38.754 -41.092  1.00 74.03           C  
ATOM   2484  HD2 LYS A 154       5.410  39.133 -40.131  1.00 74.03           H  
ATOM   2485  HD3 LYS A 154       6.821  38.964 -41.197  1.00 74.03           H  
ATOM   2486  CE  LYS A 154       4.984  39.427 -42.229  1.00 74.03           C  
ATOM   2487  HE2 LYS A 154       3.923  39.217 -42.097  1.00 74.03           H  
ATOM   2488  HE3 LYS A 154       5.297  38.978 -43.171  1.00 74.03           H  
ATOM   2489  NZ  LYS A 154       5.229  40.890 -42.252  1.00 74.03           N  
ATOM   2490  HZ1 LYS A 154       6.212  41.073 -42.393  1.00 74.03           H  
ATOM   2491  HZ2 LYS A 154       4.713  41.322 -43.006  1.00 74.03           H  
ATOM   2492  HZ3 LYS A 154       4.946  41.309 -41.377  1.00 74.03           H  
ATOM   2493  N   GLN A 155       6.946  33.703 -38.105  1.00 77.13           N  
ATOM   2494  H   GLN A 155       5.971  33.461 -37.994  1.00 77.13           H  
ATOM   2495  CA  GLN A 155       7.904  33.167 -37.132  1.00 77.13           C  
ATOM   2496  HA  GLN A 155       8.830  33.740 -37.185  1.00 77.13           H  
ATOM   2497  C   GLN A 155       8.263  31.710 -37.442  1.00 77.13           C  
ATOM   2498  CB  GLN A 155       7.370  33.319 -35.701  1.00 77.13           C  
ATOM   2499  HB2 GLN A 155       7.959  32.681 -35.042  1.00 77.13           H  
ATOM   2500  HB3 GLN A 155       6.333  32.986 -35.663  1.00 77.13           H  
ATOM   2501  O   GLN A 155       7.398  30.836 -37.466  1.00 77.13           O  
ATOM   2502  CG  GLN A 155       7.485  34.760 -35.178  1.00 77.13           C  
ATOM   2503  HG2 GLN A 155       6.928  35.431 -35.832  1.00 77.13           H  
ATOM   2504  HG3 GLN A 155       8.533  35.061 -35.181  1.00 77.13           H  
ATOM   2505  CD  GLN A 155       6.938  34.909 -33.760  1.00 77.13           C  
ATOM   2506  NE2 GLN A 155       7.080  36.061 -33.142  1.00 77.13           N  
ATOM   2507 HE21 GLN A 155       7.585  36.831 -33.556  1.00 77.13           H  
ATOM   2508 HE22 GLN A 155       6.661  36.097 -32.224  1.00 77.13           H  
ATOM   2509  OE1 GLN A 155       6.358  34.009 -33.183  1.00 77.13           O  
ATOM   2510  N   VAL A 156       9.558  31.445 -37.630  1.00 83.00           N  
ATOM   2511  H   VAL A 156      10.220  32.207 -37.599  1.00 83.00           H  
ATOM   2512  CA  VAL A 156      10.097  30.082 -37.724  1.00 83.00           C  
ATOM   2513  HA  VAL A 156       9.351  29.434 -38.183  1.00 83.00           H  
ATOM   2514  C   VAL A 156      10.360  29.587 -36.307  1.00 83.00           C  
ATOM   2515  CB  VAL A 156      11.364  30.016 -38.599  1.00 83.00           C  
ATOM   2516  HB  VAL A 156      12.155  30.616 -38.150  1.00 83.00           H  
ATOM   2517  O   VAL A 156      11.350  29.958 -35.682  1.00 83.00           O  
ATOM   2518  CG1 VAL A 156      11.853  28.568 -38.743  1.00 83.00           C  
ATOM   2519 HG11 VAL A 156      11.070  27.943 -39.173  1.00 83.00           H  
ATOM   2520 HG12 VAL A 156      12.730  28.537 -39.390  1.00 83.00           H  
ATOM   2521 HG13 VAL A 156      12.139  28.168 -37.770  1.00 83.00           H  
ATOM   2522  CG2 VAL A 156      11.089  30.561 -40.007  1.00 83.00           C  
ATOM   2523 HG21 VAL A 156      10.822  31.617 -39.961  1.00 83.00           H  
ATOM   2524 HG22 VAL A 156      10.275  30.006 -40.472  1.00 83.00           H  
ATOM   2525 HG23 VAL A 156      11.984  30.464 -40.621  1.00 83.00           H  
ATOM   2526  N   LEU A 157       9.438  28.780 -35.793  1.00 88.96           N  
ATOM   2527  H   LEU A 157       8.644  28.535 -36.368  1.00 88.96           H  
ATOM   2528  CA  LEU A 157       9.541  28.145 -34.484  1.00 88.96           C  
ATOM   2529  HA  LEU A 157      10.398  28.559 -33.953  1.00 88.96           H  
ATOM   2530  C   LEU A 157       9.761  26.636 -34.662  1.00 88.96           C  
ATOM   2531  CB  LEU A 157       8.268  28.434 -33.674  1.00 88.96           C  
ATOM   2532  HB2 LEU A 157       8.280  27.823 -32.771  1.00 88.96           H  
ATOM   2533  HB3 LEU A 157       7.416  28.127 -34.280  1.00 88.96           H  
ATOM   2534  O   LEU A 157       9.135  26.047 -35.551  1.00 88.96           O  
ATOM   2535  CG  LEU A 157       8.067  29.904 -33.271  1.00 88.96           C  
ATOM   2536  HG  LEU A 157       8.068  30.530 -34.163  1.00 88.96           H  
ATOM   2537  CD1 LEU A 157       6.707  30.042 -32.588  1.00 88.96           C  
ATOM   2538 HD11 LEU A 157       6.671  29.410 -31.701  1.00 88.96           H  
ATOM   2539 HD12 LEU A 157       6.546  31.082 -32.305  1.00 88.96           H  
ATOM   2540 HD13 LEU A 157       5.914  29.749 -33.276  1.00 88.96           H  
ATOM   2541  CD2 LEU A 157       9.147  30.403 -32.310  1.00 88.96           C  
ATOM   2542 HD21 LEU A 157       8.903  31.410 -31.973  1.00 88.96           H  
ATOM   2543 HD22 LEU A 157       9.212  29.747 -31.442  1.00 88.96           H  
ATOM   2544 HD23 LEU A 157      10.112  30.436 -32.814  1.00 88.96           H  
ATOM   2545  N   PRO A 158      10.602  26.001 -33.825  1.00 92.12           N  
ATOM   2546  CA  PRO A 158      10.751  24.551 -33.824  1.00 92.12           C  
ATOM   2547  HA  PRO A 158      11.082  24.209 -34.804  1.00 92.12           H  
ATOM   2548  C   PRO A 158       9.416  23.878 -33.487  1.00 92.12           C  
ATOM   2549  CB  PRO A 158      11.839  24.245 -32.788  1.00 92.12           C  
ATOM   2550  HB2 PRO A 158      12.817  24.274 -33.267  1.00 92.12           H  
ATOM   2551  HB3 PRO A 158      11.686  23.285 -32.296  1.00 92.12           H  
ATOM   2552  O   PRO A 158       8.571  24.445 -32.783  1.00 92.12           O  
ATOM   2553  CG  PRO A 158      11.715  25.414 -31.812  1.00 92.12           C  
ATOM   2554  HG2 PRO A 158      12.643  25.608 -31.273  1.00 92.12           H  
ATOM   2555  HG3 PRO A 158      10.903  25.217 -31.113  1.00 92.12           H  
ATOM   2556  CD  PRO A 158      11.341  26.584 -32.715  1.00 92.12           C  
ATOM   2557  HD2 PRO A 158      12.244  27.063 -33.093  1.00 92.12           H  
ATOM   2558  HD3 PRO A 158      10.737  27.301 -32.159  1.00 92.12           H  
ATOM   2559  N   MET A 159       9.221  22.668 -34.005  1.00 93.84           N  
ATOM   2560  H   MET A 159       9.961  22.253 -34.554  1.00 93.84           H  
ATOM   2561  CA  MET A 159       7.998  21.893 -33.799  1.00 93.84           C  
ATOM   2562  HA  MET A 159       7.186  22.559 -33.509  1.00 93.84           H  
ATOM   2563  C   MET A 159       8.198  20.885 -32.666  1.00 93.84           C  
ATOM   2564  CB  MET A 159       7.583  21.212 -35.108  1.00 93.84           C  
ATOM   2565  HB2 MET A 159       8.395  20.571 -35.453  1.00 93.84           H  
ATOM   2566  HB3 MET A 159       6.698  20.602 -34.924  1.00 93.84           H  
ATOM   2567  O   MET A 159       9.125  20.078 -32.697  1.00 93.84           O  
ATOM   2568  CG  MET A 159       7.260  22.213 -36.221  1.00 93.84           C  
ATOM   2569  HG2 MET A 159       6.418  22.831 -35.910  1.00 93.84           H  
ATOM   2570  HG3 MET A 159       8.125  22.856 -36.382  1.00 93.84           H  
ATOM   2571  SD  MET A 159       6.858  21.413 -37.796  1.00 93.84           S  
ATOM   2572  CE  MET A 159       6.615  22.866 -38.843  1.00 93.84           C  
ATOM   2573  HE1 MET A 159       5.812  23.477 -38.430  1.00 93.84           H  
ATOM   2574  HE2 MET A 159       6.346  22.540 -39.848  1.00 93.84           H  
ATOM   2575  HE3 MET A 159       7.539  23.443 -38.881  1.00 93.84           H  
ATOM   2576  N   LEU A 160       7.340  20.940 -31.651  1.00 95.85           N  
ATOM   2577  H   LEU A 160       6.609  21.638 -31.663  1.00 95.85           H  
ATOM   2578  CA  LEU A 160       7.316  20.000 -30.539  1.00 95.85           C  
ATOM   2579  HA  LEU A 160       8.138  19.294 -30.655  1.00 95.85           H  
ATOM   2580  C   LEU A 160       6.017  19.201 -30.572  1.00 95.85           C  
ATOM   2581  CB  LEU A 160       7.504  20.725 -29.197  1.00 95.85           C  
ATOM   2582  HB2 LEU A 160       7.443  19.986 -28.398  1.00 95.85           H  
ATOM   2583  HB3 LEU A 160       6.682  21.429 -29.069  1.00 95.85           H  
ATOM   2584  O   LEU A 160       4.925  19.771 -30.641  1.00 95.85           O  
ATOM   2585  CG  LEU A 160       8.824  21.499 -29.054  1.00 95.85           C  
ATOM   2586  HG  LEU A 160       8.851  22.288 -29.805  1.00 95.85           H  
ATOM   2587  CD1 LEU A 160       8.902  22.124 -27.659  1.00 95.85           C  
ATOM   2588 HD11 LEU A 160       8.938  21.343 -26.900  1.00 95.85           H  
ATOM   2589 HD12 LEU A 160       9.794  22.746 -27.583  1.00 95.85           H  
ATOM   2590 HD13 LEU A 160       8.020  22.741 -27.490  1.00 95.85           H  
ATOM   2591  CD2 LEU A 160      10.073  20.653 -29.248  1.00 95.85           C  
ATOM   2592 HD21 LEU A 160      10.957  21.272 -29.093  1.00 95.85           H  
ATOM   2593 HD22 LEU A 160      10.105  20.266 -30.266  1.00 95.85           H  
ATOM   2594 HD23 LEU A 160      10.072  19.823 -28.542  1.00 95.85           H  
ATOM   2595  N   TYR A 161       6.144  17.882 -30.479  1.00 94.62           N  
ATOM   2596  H   TYR A 161       7.075  17.494 -30.412  1.00 94.62           H  
ATOM   2597  CA  TYR A 161       5.009  16.966 -30.446  1.00 94.62           C  
ATOM   2598  HA  TYR A 161       4.081  17.538 -30.453  1.00 94.62           H  
ATOM   2599  C   TYR A 161       5.030  16.133 -29.171  1.00 94.62           C  
ATOM   2600  CB  TYR A 161       4.994  16.078 -31.694  1.00 94.62           C  
ATOM   2601  HB2 TYR A 161       4.197  15.342 -31.590  1.00 94.62           H  
ATOM   2602  HB3 TYR A 161       5.935  15.532 -31.759  1.00 94.62           H  
ATOM   2603  O   TYR A 161       6.079  15.628 -28.768  1.00 94.62           O  
ATOM   2604  CG  TYR A 161       4.770  16.846 -32.980  1.00 94.62           C  
ATOM   2605  CD1 TYR A 161       3.458  17.115 -33.420  1.00 94.62           C  
ATOM   2606  HD1 TYR A 161       2.614  16.751 -32.853  1.00 94.62           H  
ATOM   2607  CD2 TYR A 161       5.868  17.297 -33.735  1.00 94.62           C  
ATOM   2608  HD2 TYR A 161       6.879  17.069 -33.432  1.00 94.62           H  
ATOM   2609  CE1 TYR A 161       3.245  17.838 -34.611  1.00 94.62           C  
ATOM   2610  HE1 TYR A 161       2.243  18.018 -34.972  1.00 94.62           H  
ATOM   2611  CE2 TYR A 161       5.649  18.020 -34.921  1.00 94.62           C  
ATOM   2612  HE2 TYR A 161       6.478  18.342 -35.535  1.00 94.62           H  
ATOM   2613  OH  TYR A 161       4.187  19.019 -36.504  1.00 94.62           O  
ATOM   2614  HH  TYR A 161       3.288  19.332 -36.626  1.00 94.62           H  
ATOM   2615  CZ  TYR A 161       4.347  18.293 -35.367  1.00 94.62           C  
ATOM   2616  N   GLY A 162       3.865  15.946 -28.557  1.00 91.22           N  
ATOM   2617  H   GLY A 162       3.044  16.412 -28.914  1.00 91.22           H  
ATOM   2618  CA  GLY A 162       3.701  14.973 -27.488  1.00 91.22           C  
ATOM   2619  HA2 GLY A 162       4.423  15.157 -26.692  1.00 91.22           H  
ATOM   2620  HA3 GLY A 162       3.900  13.997 -27.932  1.00 91.22           H  
ATOM   2621  C   GLY A 162       2.298  14.892 -26.894  1.00 91.22           C  
ATOM   2622  O   GLY A 162       1.403  15.635 -27.287  1.00 91.22           O  
ATOM   2623  N   PRO A 163       2.065  13.963 -25.953  1.00 88.72           N  
ATOM   2624  CA  PRO A 163       0.770  13.797 -25.297  1.00 88.72           C  
ATOM   2625  HA  PRO A 163       0.042  13.449 -26.030  1.00 88.72           H  
ATOM   2626  C   PRO A 163       0.278  15.086 -24.644  1.00 88.72           C  
ATOM   2627  CB  PRO A 163       0.980  12.731 -24.222  1.00 88.72           C  
ATOM   2628  HB2 PRO A 163       0.109  12.083 -24.120  1.00 88.72           H  
ATOM   2629  HB3 PRO A 163       1.217  13.197 -23.266  1.00 88.72           H  
ATOM   2630  O   PRO A 163       1.082  15.872 -24.138  1.00 88.72           O  
ATOM   2631  CG  PRO A 163       2.198  11.965 -24.710  1.00 88.72           C  
ATOM   2632  HG2 PRO A 163       2.772  11.563 -23.875  1.00 88.72           H  
ATOM   2633  HG3 PRO A 163       1.861  11.185 -25.393  1.00 88.72           H  
ATOM   2634  CD  PRO A 163       3.017  12.970 -25.497  1.00 88.72           C  
ATOM   2635  HD2 PRO A 163       3.477  12.456 -26.342  1.00 88.72           H  
ATOM   2636  HD3 PRO A 163       3.780  13.422 -24.864  1.00 88.72           H  
ATOM   2637  N   GLU A 164      -1.036  15.281 -24.570  1.00 82.68           N  
ATOM   2638  H   GLU A 164      -1.671  14.613 -24.984  1.00 82.68           H  
ATOM   2639  CA  GLU A 164      -1.607  16.403 -23.821  1.00 82.68           C  
ATOM   2640  HA  GLU A 164      -1.345  17.327 -24.337  1.00 82.68           H  
ATOM   2641  C   GLU A 164      -1.037  16.481 -22.392  1.00 82.68           C  
ATOM   2642  CB  GLU A 164      -3.134  16.309 -23.771  1.00 82.68           C  
ATOM   2643  HB2 GLU A 164      -3.491  17.073 -23.079  1.00 82.68           H  
ATOM   2644  HB3 GLU A 164      -3.424  15.329 -23.392  1.00 82.68           H  
ATOM   2645  O   GLU A 164      -0.856  15.469 -21.714  1.00 82.68           O  
ATOM   2646  CG  GLU A 164      -3.781  16.556 -25.142  1.00 82.68           C  
ATOM   2647  HG2 GLU A 164      -3.503  15.746 -25.816  1.00 82.68           H  
ATOM   2648  HG3 GLU A 164      -3.386  17.487 -25.548  1.00 82.68           H  
ATOM   2649  CD  GLU A 164      -5.313  16.650 -25.057  1.00 82.68           C  
ATOM   2650  OE1 GLU A 164      -5.911  17.053 -26.076  1.00 82.68           O  
ATOM   2651  OE2 GLU A 164      -5.870  16.322 -23.983  1.00 82.68           O  
ATOM   2652  N   GLY A 165      -0.694  17.694 -21.948  1.00 83.49           N  
ATOM   2653  H   GLY A 165      -0.897  18.491 -22.534  1.00 83.49           H  
ATOM   2654  CA  GLY A 165      -0.084  17.941 -20.635  1.00 83.49           C  
ATOM   2655  HA2 GLY A 165      -0.583  17.317 -19.894  1.00 83.49           H  
ATOM   2656  HA3 GLY A 165      -0.250  18.983 -20.362  1.00 83.49           H  
ATOM   2657  C   GLY A 165       1.424  17.663 -20.533  1.00 83.49           C  
ATOM   2658  O   GLY A 165       2.023  18.007 -19.517  1.00 83.49           O  
ATOM   2659  N   SER A 166       2.069  17.109 -21.566  1.00 89.88           N  
ATOM   2660  H   SER A 166       1.524  16.789 -22.355  1.00 89.88           H  
ATOM   2661  CA  SER A 166       3.518  16.825 -21.554  1.00 89.88           C  
ATOM   2662  HA  SER A 166       3.823  16.692 -20.516  1.00 89.88           H  
ATOM   2663  C   SER A 166       4.402  17.956 -22.099  1.00 89.88           C  
ATOM   2664  CB  SER A 166       3.822  15.496 -22.246  1.00 89.88           C  
ATOM   2665  HB2 SER A 166       4.859  15.230 -22.046  1.00 89.88           H  
ATOM   2666  HB3 SER A 166       3.179  14.714 -21.842  1.00 89.88           H  
ATOM   2667  O   SER A 166       5.619  17.801 -22.158  1.00 89.88           O  
ATOM   2668  OG  SER A 166       3.634  15.593 -23.639  1.00 89.88           O  
ATOM   2669  HG  SER A 166       2.699  15.704 -23.824  1.00 89.88           H  
ATOM   2670  N   ALA A 167       3.826  19.110 -22.453  1.00 91.51           N  
ATOM   2671  H   ALA A 167       2.820  19.173 -22.386  1.00 91.51           H  
ATOM   2672  CA  ALA A 167       4.534  20.212 -23.113  1.00 91.51           C  
ATOM   2673  HA  ALA A 167       4.847  19.880 -24.103  1.00 91.51           H  
ATOM   2674  C   ALA A 167       5.801  20.668 -22.370  1.00 91.51           C  
ATOM   2675  CB  ALA A 167       3.552  21.374 -23.288  1.00 91.51           C  
ATOM   2676  HB1 ALA A 167       4.031  22.173 -23.855  1.00 91.51           H  
ATOM   2677  HB2 ALA A 167       2.677  21.036 -23.843  1.00 91.51           H  
ATOM   2678  HB3 ALA A 167       3.243  21.763 -22.318  1.00 91.51           H  
ATOM   2679  O   ALA A 167       6.837  20.875 -22.997  1.00 91.51           O  
ATOM   2680  N   ASN A 168       5.749  20.763 -21.037  1.00 92.08           N  
ATOM   2681  H   ASN A 168       4.861  20.608 -20.581  1.00 92.08           H  
ATOM   2682  CA  ASN A 168       6.912  21.129 -20.225  1.00 92.08           C  
ATOM   2683  HA  ASN A 168       7.344  22.042 -20.634  1.00 92.08           H  
ATOM   2684  C   ASN A 168       8.021  20.053 -20.262  1.00 92.08           C  
ATOM   2685  CB  ASN A 168       6.423  21.420 -18.796  1.00 92.08           C  
ATOM   2686  HB2 ASN A 168       5.568  22.094 -18.837  1.00 92.08           H  
ATOM   2687  HB3 ASN A 168       6.113  20.490 -18.319  1.00 92.08           H  
ATOM   2688  O   ASN A 168       9.197  20.377 -20.402  1.00 92.08           O  
ATOM   2689  CG  ASN A 168       7.479  22.091 -17.930  1.00 92.08           C  
ATOM   2690  ND2 ASN A 168       7.247  22.168 -16.641  1.00 92.08           N  
ATOM   2691 HD21 ASN A 168       6.363  21.863 -16.260  1.00 92.08           H  
ATOM   2692 HD22 ASN A 168       7.928  22.702 -16.121  1.00 92.08           H  
ATOM   2693  OD1 ASN A 168       8.500  22.576 -18.380  1.00 92.08           O  
ATOM   2694  N   GLU A 169       7.652  18.767 -20.213  1.00 90.25           N  
ATOM   2695  H   GLU A 169       6.667  18.553 -20.264  1.00 90.25           H  
ATOM   2696  CA  GLU A 169       8.598  17.641 -20.310  1.00 90.25           C  
ATOM   2697  HA  GLU A 169       9.394  17.784 -19.580  1.00 90.25           H  
ATOM   2698  C   GLU A 169       9.263  17.603 -21.697  1.00 90.25           C  
ATOM   2699  CB  GLU A 169       7.860  16.320 -19.972  1.00 90.25           C  
ATOM   2700  HB2 GLU A 169       7.378  16.439 -19.002  1.00 90.25           H  
ATOM   2701  HB3 GLU A 169       7.088  16.134 -20.718  1.00 90.25           H  
ATOM   2702  O   GLU A 169      10.487  17.490 -21.798  1.00 90.25           O  
ATOM   2703  CG  GLU A 169       8.785  15.090 -19.901  1.00 90.25           C  
ATOM   2704  HG2 GLU A 169       9.186  14.902 -20.898  1.00 90.25           H  
ATOM   2705  HG3 GLU A 169       9.620  15.335 -19.245  1.00 90.25           H  
ATOM   2706  CD  GLU A 169       8.125  13.788 -19.378  1.00 90.25           C  
ATOM   2707  OE1 GLU A 169       8.859  12.807 -19.126  1.00 90.25           O  
ATOM   2708  OE2 GLU A 169       6.890  13.697 -19.168  1.00 90.25           O  
ATOM   2709  N   VAL A 170       8.478  17.786 -22.768  1.00 93.85           N  
ATOM   2710  H   VAL A 170       7.481  17.872 -22.626  1.00 93.85           H  
ATOM   2711  CA  VAL A 170       9.002  17.827 -24.141  1.00 93.85           C  
ATOM   2712  HA  VAL A 170       9.574  16.911 -24.294  1.00 93.85           H  
ATOM   2713  C   VAL A 170       9.932  19.019 -24.344  1.00 93.85           C  
ATOM   2714  CB  VAL A 170       7.891  17.819 -25.201  1.00 93.85           C  
ATOM   2715  HB  VAL A 170       7.243  18.684 -25.061  1.00 93.85           H  
ATOM   2716  O   VAL A 170      11.009  18.888 -24.925  1.00 93.85           O  
ATOM   2717  CG1 VAL A 170       8.482  17.842 -26.619  1.00 93.85           C  
ATOM   2718 HG11 VAL A 170       8.976  18.795 -26.807  1.00 93.85           H  
ATOM   2719 HG12 VAL A 170       7.699  17.711 -27.366  1.00 93.85           H  
ATOM   2720 HG13 VAL A 170       9.201  17.032 -26.739  1.00 93.85           H  
ATOM   2721  CG2 VAL A 170       7.072  16.534 -25.075  1.00 93.85           C  
ATOM   2722 HG21 VAL A 170       6.468  16.552 -24.167  1.00 93.85           H  
ATOM   2723 HG22 VAL A 170       6.407  16.418 -25.931  1.00 93.85           H  
ATOM   2724 HG23 VAL A 170       7.751  15.682 -25.031  1.00 93.85           H  
ATOM   2725  N   LEU A 171       9.543  20.180 -23.823  1.00 94.26           N  
ATOM   2726  H   LEU A 171       8.639  20.230 -23.374  1.00 94.26           H  
ATOM   2727  CA  LEU A 171      10.342  21.390 -23.900  1.00 94.26           C  
ATOM   2728  HA  LEU A 171      10.558  21.574 -24.952  1.00 94.26           H  
ATOM   2729  C   LEU A 171      11.679  21.252 -23.160  1.00 94.26           C  
ATOM   2730  CB  LEU A 171       9.503  22.544 -23.338  1.00 94.26           C  
ATOM   2731  HB2 LEU A 171       8.643  22.710 -23.987  1.00 94.26           H  
ATOM   2732  HB3 LEU A 171       9.136  22.265 -22.350  1.00 94.26           H  
ATOM   2733  O   LEU A 171      12.719  21.669 -23.677  1.00 94.26           O  
ATOM   2734  CG  LEU A 171      10.294  23.846 -23.202  1.00 94.26           C  
ATOM   2735  HG  LEU A 171      11.135  23.696 -22.526  1.00 94.26           H  
ATOM   2736  CD1 LEU A 171      10.842  24.298 -24.558  1.00 94.26           C  
ATOM   2737 HD11 LEU A 171      11.407  23.506 -25.050  1.00 94.26           H  
ATOM   2738 HD12 LEU A 171      10.025  24.604 -25.212  1.00 94.26           H  
ATOM   2739 HD13 LEU A 171      11.551  25.106 -24.382  1.00 94.26           H  
ATOM   2740  CD2 LEU A 171       9.397  24.902 -22.562  1.00 94.26           C  
ATOM   2741 HD21 LEU A 171       9.003  24.527 -21.618  1.00 94.26           H  
ATOM   2742 HD22 LEU A 171       8.559  25.134 -23.219  1.00 94.26           H  
ATOM   2743 HD23 LEU A 171       9.961  25.810 -22.349  1.00 94.26           H  
ATOM   2744  N   GLN A 172      11.667  20.678 -21.956  1.00 93.18           N  
ATOM   2745  H   GLN A 172      10.786  20.388 -21.556  1.00 93.18           H  
ATOM   2746  CA  GLN A 172      12.891  20.428 -21.205  1.00 93.18           C  
ATOM   2747  HA  GLN A 172      13.421  21.373 -21.088  1.00 93.18           H  
ATOM   2748  C   GLN A 172      13.820  19.478 -21.974  1.00 93.18           C  
ATOM   2749  CB  GLN A 172      12.541  19.905 -19.805  1.00 93.18           C  
ATOM   2750  HB2 GLN A 172      12.005  18.959 -19.883  1.00 93.18           H  
ATOM   2751  HB3 GLN A 172      11.905  20.632 -19.300  1.00 93.18           H  
ATOM   2752  O   GLN A 172      14.989  19.810 -22.177  1.00 93.18           O  
ATOM   2753  CG  GLN A 172      13.825  19.702 -18.991  1.00 93.18           C  
ATOM   2754  HG2 GLN A 172      14.443  18.949 -19.480  1.00 93.18           H  
ATOM   2755  HG3 GLN A 172      14.389  20.634 -18.961  1.00 93.18           H  
ATOM   2756  CD  GLN A 172      13.599  19.239 -17.561  1.00 93.18           C  
ATOM   2757  NE2 GLN A 172      14.667  18.868 -16.895  1.00 93.18           N  
ATOM   2758 HE21 GLN A 172      14.525  18.469 -15.978  1.00 93.18           H  
ATOM   2759 HE22 GLN A 172      15.526  18.738 -17.410  1.00 93.18           H  
ATOM   2760  OE1 GLN A 172      12.504  19.207 -17.021  1.00 93.18           O  
ATOM   2761  N   GLY A 173      13.296  18.357 -22.482  1.00 92.20           N  
ATOM   2762  H   GLY A 173      12.331  18.134 -22.282  1.00 92.20           H  
ATOM   2763  CA  GLY A 173      14.089  17.418 -23.278  1.00 92.20           C  
ATOM   2764  HA2 GLY A 173      14.931  17.067 -22.682  1.00 92.20           H  
ATOM   2765  HA3 GLY A 173      13.474  16.556 -23.539  1.00 92.20           H  
ATOM   2766  C   GLY A 173      14.636  18.042 -24.566  1.00 92.20           C  
ATOM   2767  O   GLY A 173      15.805  17.846 -24.892  1.00 92.20           O  
ATOM   2768  N   TYR A 174      13.846  18.867 -25.262  1.00 94.17           N  
ATOM   2769  H   TYR A 174      12.883  18.967 -24.973  1.00 94.17           H  
ATOM   2770  CA  TYR A 174      14.302  19.640 -26.423  1.00 94.17           C  
ATOM   2771  HA  TYR A 174      14.636  18.952 -27.199  1.00 94.17           H  
ATOM   2772  C   TYR A 174      15.493  20.548 -26.081  1.00 94.17           C  
ATOM   2773  CB  TYR A 174      13.132  20.466 -26.980  1.00 94.17           C  
ATOM   2774  HB2 TYR A 174      12.428  19.790 -27.465  1.00 94.17           H  
ATOM   2775  HB3 TYR A 174      12.602  20.945 -26.157  1.00 94.17           H  
ATOM   2776  O   TYR A 174      16.474  20.577 -26.825  1.00 94.17           O  
ATOM   2777  CG  TYR A 174      13.551  21.546 -27.963  1.00 94.17           C  
ATOM   2778  CD1 TYR A 174      13.777  22.862 -27.508  1.00 94.17           C  
ATOM   2779  HD1 TYR A 174      13.621  23.099 -26.466  1.00 94.17           H  
ATOM   2780  CD2 TYR A 174      13.734  21.234 -29.322  1.00 94.17           C  
ATOM   2781  HD2 TYR A 174      13.536  20.235 -29.680  1.00 94.17           H  
ATOM   2782  CE1 TYR A 174      14.225  23.855 -28.402  1.00 94.17           C  
ATOM   2783  HE1 TYR A 174      14.415  24.858 -28.051  1.00 94.17           H  
ATOM   2784  CE2 TYR A 174      14.147  22.232 -30.224  1.00 94.17           C  
ATOM   2785  HE2 TYR A 174      14.239  22.022 -31.279  1.00 94.17           H  
ATOM   2786  OH  TYR A 174      14.884  24.469 -30.631  1.00 94.17           O  
ATOM   2787  HH  TYR A 174      15.001  25.328 -30.218  1.00 94.17           H  
ATOM   2788  CZ  TYR A 174      14.425  23.532 -29.762  1.00 94.17           C  
ATOM   2789  N   ARG A 175      15.444  21.266 -24.949  1.00 92.88           N  
ATOM   2790  H   ARG A 175      14.625  21.171 -24.366  1.00 92.88           H  
ATOM   2791  CA  ARG A 175      16.548  22.138 -24.511  1.00 92.88           C  
ATOM   2792  HA  ARG A 175      16.812  22.813 -25.325  1.00 92.88           H  
ATOM   2793  C   ARG A 175      17.813  21.338 -24.210  1.00 92.88           C  
ATOM   2794  CB  ARG A 175      16.136  22.955 -23.278  1.00 92.88           C  
ATOM   2795  HB2 ARG A 175      15.698  22.290 -22.534  1.00 92.88           H  
ATOM   2796  HB3 ARG A 175      17.029  23.404 -22.842  1.00 92.88           H  
ATOM   2797  O   ARG A 175      18.884  21.708 -24.684  1.00 92.88           O  
ATOM   2798  CG  ARG A 175      15.148  24.081 -23.607  1.00 92.88           C  
ATOM   2799  HG2 ARG A 175      15.632  24.805 -24.262  1.00 92.88           H  
ATOM   2800  HG3 ARG A 175      14.271  23.676 -24.111  1.00 92.88           H  
ATOM   2801  CD  ARG A 175      14.715  24.765 -22.306  1.00 92.88           C  
ATOM   2802  HD2 ARG A 175      15.598  25.134 -21.784  1.00 92.88           H  
ATOM   2803  HD3 ARG A 175      14.223  24.020 -21.681  1.00 92.88           H  
ATOM   2804  NE  ARG A 175      13.793  25.886 -22.559  1.00 92.88           N  
ATOM   2805  HE  ARG A 175      13.726  26.217 -23.510  1.00 92.88           H  
ATOM   2806  NH1 ARG A 175      12.943  26.108 -20.419  1.00 92.88           N  
ATOM   2807 HH11 ARG A 175      12.219  26.509 -19.841  1.00 92.88           H  
ATOM   2808 HH12 ARG A 175      13.480  25.317 -20.094  1.00 92.88           H  
ATOM   2809  NH2 ARG A 175      12.190  27.405 -22.026  1.00 92.88           N  
ATOM   2810 HH21 ARG A 175      12.102  27.688 -22.991  1.00 92.88           H  
ATOM   2811 HH22 ARG A 175      11.517  27.720 -21.341  1.00 92.88           H  
ATOM   2812  CZ  ARG A 175      12.994  26.455 -21.672  1.00 92.88           C  
ATOM   2813  N   GLU A 176      17.691  20.252 -23.452  1.00 92.27           N  
ATOM   2814  H   GLU A 176      16.775  20.013 -23.099  1.00 92.27           H  
ATOM   2815  CA  GLU A 176      18.824  19.404 -23.060  1.00 92.27           C  
ATOM   2816  HA  GLU A 176      19.587  20.016 -22.579  1.00 92.27           H  
ATOM   2817  C   GLU A 176      19.487  18.741 -24.279  1.00 92.27           C  
ATOM   2818  CB  GLU A 176      18.346  18.344 -22.051  1.00 92.27           C  
ATOM   2819  HB2 GLU A 176      17.473  17.833 -22.459  1.00 92.27           H  
ATOM   2820  HB3 GLU A 176      19.142  17.612 -21.914  1.00 92.27           H  
ATOM   2821  O   GLU A 176      20.707  18.812 -24.449  1.00 92.27           O  
ATOM   2822  CG  GLU A 176      17.998  18.950 -20.676  1.00 92.27           C  
ATOM   2823  HG2 GLU A 176      18.905  19.378 -20.252  1.00 92.27           H  
ATOM   2824  HG3 GLU A 176      17.285  19.764 -20.811  1.00 92.27           H  
ATOM   2825  CD  GLU A 176      17.408  17.934 -19.678  1.00 92.27           C  
ATOM   2826  OE1 GLU A 176      16.927  18.387 -18.607  1.00 92.27           O  
ATOM   2827  OE2 GLU A 176      17.443  16.717 -19.966  1.00 92.27           O  
ATOM   2828  N   MET A 177      18.688  18.163 -25.180  1.00 94.32           N  
ATOM   2829  H   MET A 177      17.697  18.128 -24.992  1.00 94.32           H  
ATOM   2830  CA  MET A 177      19.190  17.527 -26.403  1.00 94.32           C  
ATOM   2831  HA  MET A 177      20.018  16.869 -26.141  1.00 94.32           H  
ATOM   2832  C   MET A 177      19.735  18.552 -27.405  1.00 94.32           C  
ATOM   2833  CB  MET A 177      18.080  16.676 -27.034  1.00 94.32           C  
ATOM   2834  HB2 MET A 177      17.190  17.288 -27.185  1.00 94.32           H  
ATOM   2835  HB3 MET A 177      18.415  16.316 -28.007  1.00 94.32           H  
ATOM   2836  O   MET A 177      20.773  18.318 -28.026  1.00 94.32           O  
ATOM   2837  CG  MET A 177      17.751  15.464 -26.150  1.00 94.32           C  
ATOM   2838  HG2 MET A 177      18.673  14.906 -25.983  1.00 94.32           H  
ATOM   2839  HG3 MET A 177      17.392  15.804 -25.179  1.00 94.32           H  
ATOM   2840  SD  MET A 177      16.537  14.317 -26.846  1.00 94.32           S  
ATOM   2841  CE  MET A 177      15.035  15.296 -26.624  1.00 94.32           C  
ATOM   2842  HE1 MET A 177      14.231  14.811 -27.177  1.00 94.32           H  
ATOM   2843  HE2 MET A 177      15.173  16.302 -27.021  1.00 94.32           H  
ATOM   2844  HE3 MET A 177      14.777  15.345 -25.566  1.00 94.32           H  
ATOM   2845  N   GLY A 178      19.092  19.716 -27.526  1.00 92.52           N  
ATOM   2846  H   GLY A 178      18.231  19.849 -27.015  1.00 92.52           H  
ATOM   2847  CA  GLY A 178      19.546  20.807 -28.387  1.00 92.52           C  
ATOM   2848  HA2 GLY A 178      18.811  21.611 -28.349  1.00 92.52           H  
ATOM   2849  HA3 GLY A 178      19.626  20.452 -29.414  1.00 92.52           H  
ATOM   2850  C   GLY A 178      20.901  21.372 -27.958  1.00 92.52           C  
ATOM   2851  O   GLY A 178      21.762  21.598 -28.803  1.00 92.52           O  
ATOM   2852  N   GLN A 179      21.138  21.533 -26.651  1.00 91.28           N  
ATOM   2853  H   GLN A 179      20.397  21.332 -25.996  1.00 91.28           H  
ATOM   2854  CA  GLN A 179      22.441  21.966 -26.125  1.00 91.28           C  
ATOM   2855  HA  GLN A 179      22.715  22.918 -26.579  1.00 91.28           H  
ATOM   2856  C   GLN A 179      23.566  20.977 -26.446  1.00 91.28           C  
ATOM   2857  CB  GLN A 179      22.358  22.135 -24.604  1.00 91.28           C  
ATOM   2858  HB2 GLN A 179      21.841  21.278 -24.171  1.00 91.28           H  
ATOM   2859  HB3 GLN A 179      23.368  22.163 -24.194  1.00 91.28           H  
ATOM   2860  O   GLN A 179      24.697  21.392 -26.701  1.00 91.28           O  
ATOM   2861  CG  GLN A 179      21.649  23.430 -24.193  1.00 91.28           C  
ATOM   2862  HG2 GLN A 179      20.657  23.474 -24.641  1.00 91.28           H  
ATOM   2863  HG3 GLN A 179      22.221  24.281 -24.564  1.00 91.28           H  
ATOM   2864  CD  GLN A 179      21.513  23.561 -22.679  1.00 91.28           C  
ATOM   2865  NE2 GLN A 179      20.898  24.619 -22.200  1.00 91.28           N  
ATOM   2866 HE21 GLN A 179      20.500  25.308 -22.822  1.00 91.28           H  
ATOM   2867 HE22 GLN A 179      20.824  24.653 -21.194  1.00 91.28           H  
ATOM   2868  OE1 GLN A 179      21.971  22.753 -21.890  1.00 91.28           O  
ATOM   2869  N   MET A 180      23.270  19.675 -26.437  1.00 89.74           N  
ATOM   2870  H   MET A 180      22.332  19.394 -26.192  1.00 89.74           H  
ATOM   2871  CA  MET A 180      24.245  18.649 -26.795  1.00 89.74           C  
ATOM   2872  HA  MET A 180      25.163  18.839 -26.240  1.00 89.74           H  
ATOM   2873  C   MET A 180      24.597  18.697 -28.285  1.00 89.74           C  
ATOM   2874  CB  MET A 180      23.703  17.280 -26.378  1.00 89.74           C  
ATOM   2875  HB2 MET A 180      23.457  17.309 -25.316  1.00 89.74           H  
ATOM   2876  HB3 MET A 180      22.804  17.032 -26.941  1.00 89.74           H  
ATOM   2877  O   MET A 180      25.774  18.705 -28.628  1.00 89.74           O  
ATOM   2878  CG  MET A 180      24.757  16.203 -26.608  1.00 89.74           C  
ATOM   2879  HG2 MET A 180      25.697  16.552 -26.179  1.00 89.74           H  
ATOM   2880  HG3 MET A 180      24.905  16.054 -27.677  1.00 89.74           H  
ATOM   2881  SD  MET A 180      24.341  14.621 -25.852  1.00 89.74           S  
ATOM   2882  CE  MET A 180      26.016  13.961 -25.858  1.00 89.74           C  
ATOM   2883  HE1 MET A 180      26.027  13.016 -25.314  1.00 89.74           H  
ATOM   2884  HE2 MET A 180      26.682  14.654 -25.344  1.00 89.74           H  
ATOM   2885  HE3 MET A 180      26.360  13.840 -26.885  1.00 89.74           H  
ATOM   2886  N   LEU A 181      23.582  18.787 -29.145  1.00 92.53           N  
ATOM   2887  H   LEU A 181      22.644  18.774 -28.768  1.00 92.53           H  
ATOM   2888  CA  LEU A 181      23.722  18.842 -30.602  1.00 92.53           C  
ATOM   2889  HA  LEU A 181      24.372  18.032 -30.932  1.00 92.53           H  
ATOM   2890  C   LEU A 181      24.370  20.141 -31.110  1.00 92.53           C  
ATOM   2891  CB  LEU A 181      22.313  18.664 -31.189  1.00 92.53           C  
ATOM   2892  HB2 LEU A 181      21.617  19.273 -30.612  1.00 92.53           H  
ATOM   2893  HB3 LEU A 181      22.283  19.051 -32.208  1.00 92.53           H  
ATOM   2894  O   LEU A 181      25.060  20.133 -32.129  1.00 92.53           O  
ATOM   2895  CG  LEU A 181      21.823  17.208 -31.204  1.00 92.53           C  
ATOM   2896  HG  LEU A 181      21.927  16.773 -30.210  1.00 92.53           H  
ATOM   2897  CD1 LEU A 181      20.345  17.212 -31.587  1.00 92.53           C  
ATOM   2898 HD11 LEU A 181      19.778  17.721 -30.808  1.00 92.53           H  
ATOM   2899 HD12 LEU A 181      20.208  17.732 -32.535  1.00 92.53           H  
ATOM   2900 HD13 LEU A 181      19.971  16.192 -31.684  1.00 92.53           H  
ATOM   2901  CD2 LEU A 181      22.593  16.342 -32.206  1.00 92.53           C  
ATOM   2902 HD21 LEU A 181      22.147  15.350 -32.274  1.00 92.53           H  
ATOM   2903 HD22 LEU A 181      23.630  16.227 -31.891  1.00 92.53           H  
ATOM   2904 HD23 LEU A 181      22.570  16.802 -33.194  1.00 92.53           H  
ATOM   2905  N   ALA A 182      24.200  21.249 -30.382  1.00 87.93           N  
ATOM   2906  H   ALA A 182      23.545  21.218 -29.614  1.00 87.93           H  
ATOM   2907  CA  ALA A 182      24.769  22.544 -30.748  1.00 87.93           C  
ATOM   2908  HA  ALA A 182      24.421  22.800 -31.749  1.00 87.93           H  
ATOM   2909  C   ALA A 182      26.308  22.547 -30.785  1.00 87.93           C  
ATOM   2910  CB  ALA A 182      24.242  23.597 -29.767  1.00 87.93           C  
ATOM   2911  HB1 ALA A 182      23.154  23.643 -29.827  1.00 87.93           H  
ATOM   2912  HB2 ALA A 182      24.648  24.574 -30.028  1.00 87.93           H  
ATOM   2913  HB3 ALA A 182      24.539  23.343 -28.749  1.00 87.93           H  
ATOM   2914  O   ALA A 182      26.892  23.350 -31.515  1.00 87.93           O  
ATOM   2915  N   LYS A 183      26.972  21.646 -30.041  1.00 79.93           N  
ATOM   2916  H   LYS A 183      26.430  20.969 -29.523  1.00 79.93           H  
ATOM   2917  CA  LYS A 183      28.441  21.506 -30.055  1.00 79.93           C  
ATOM   2918  HA  LYS A 183      28.898  22.461 -29.797  1.00 79.93           H  
ATOM   2919  C   LYS A 183      28.976  21.156 -31.445  1.00 79.93           C  
ATOM   2920  CB  LYS A 183      28.883  20.441 -29.045  1.00 79.93           C  
ATOM   2921  HB2 LYS A 183      29.946  20.250 -29.188  1.00 79.93           H  
ATOM   2922  HB3 LYS A 183      28.346  19.511 -29.236  1.00 79.93           H  
ATOM   2923  O   LYS A 183      30.022  21.667 -31.832  1.00 79.93           O  
ATOM   2924  CG  LYS A 183      28.652  20.898 -27.599  1.00 79.93           C  
ATOM   2925  HG2 LYS A 183      27.585  21.042 -27.426  1.00 79.93           H  
ATOM   2926  HG3 LYS A 183      29.173  21.840 -27.430  1.00 79.93           H  
ATOM   2927  CD  LYS A 183      29.183  19.842 -26.630  1.00 79.93           C  
ATOM   2928  HD2 LYS A 183      28.652  18.906 -26.808  1.00 79.93           H  
ATOM   2929  HD3 LYS A 183      30.246  19.689 -26.817  1.00 79.93           H  
ATOM   2930  CE  LYS A 183      28.965  20.303 -25.189  1.00 79.93           C  
ATOM   2931  HE2 LYS A 183      27.898  20.469 -25.042  1.00 79.93           H  
ATOM   2932  HE3 LYS A 183      29.478  21.254 -25.047  1.00 79.93           H  
ATOM   2933  NZ  LYS A 183      29.470  19.286 -24.237  1.00 79.93           N  
ATOM   2934  HZ1 LYS A 183      28.995  18.410 -24.398  1.00 79.93           H  
ATOM   2935  HZ2 LYS A 183      29.312  19.579 -23.283  1.00 79.93           H  
ATOM   2936  HZ3 LYS A 183      30.458  19.137 -24.385  1.00 79.93           H  
ATOM   2937  N   ASP A 184      28.205  20.392 -32.212  1.00 77.54           N  
ATOM   2938  H   ASP A 184      27.393  19.972 -31.784  1.00 77.54           H  
ATOM   2939  CA  ASP A 184      28.550  19.918 -33.555  1.00 77.54           C  
ATOM   2940  HA  ASP A 184      29.604  20.127 -33.738  1.00 77.54           H  
ATOM   2941  C   ASP A 184      27.767  20.662 -34.648  1.00 77.54           C  
ATOM   2942  CB  ASP A 184      28.398  18.394 -33.602  1.00 77.54           C  
ATOM   2943  HB2 ASP A 184      27.356  18.125 -33.428  1.00 77.54           H  
ATOM   2944  HB3 ASP A 184      28.698  18.021 -34.581  1.00 77.54           H  
ATOM   2945  O   ASP A 184      27.596  20.174 -35.762  1.00 77.54           O  
ATOM   2946  CG  ASP A 184      29.286  17.772 -32.528  1.00 77.54           C  
ATOM   2947  OD1 ASP A 184      30.511  17.698 -32.760  1.00 77.54           O  
ATOM   2948  OD2 ASP A 184      28.739  17.485 -31.439  1.00 77.54           O  
ATOM   2949  N   ARG A 185      27.303  21.884 -34.336  1.00 83.26           N  
ATOM   2950  H   ARG A 185      27.463  22.189 -33.386  1.00 83.26           H  
ATOM   2951  CA  ARG A 185      26.581  22.798 -35.245  1.00 83.26           C  
ATOM   2952  HA  ARG A 185      26.334  23.687 -34.665  1.00 83.26           H  
ATOM   2953  C   ARG A 185      25.225  22.281 -35.748  1.00 83.26           C  
ATOM   2954  CB  ARG A 185      27.484  23.240 -36.415  1.00 83.26           C  
ATOM   2955  HB2 ARG A 185      26.966  24.016 -36.978  1.00 83.26           H  
ATOM   2956  HB3 ARG A 185      27.636  22.394 -37.086  1.00 83.26           H  
ATOM   2957  O   ARG A 185      24.680  22.842 -36.699  1.00 83.26           O  
ATOM   2958  CG  ARG A 185      28.850  23.790 -35.989  1.00 83.26           C  
ATOM   2959  HG2 ARG A 185      29.406  23.032 -35.437  1.00 83.26           H  
ATOM   2960  HG3 ARG A 185      28.708  24.666 -35.356  1.00 83.26           H  
ATOM   2961  CD  ARG A 185      29.647  24.173 -37.239  1.00 83.26           C  
ATOM   2962  HD2 ARG A 185      29.079  24.913 -37.803  1.00 83.26           H  
ATOM   2963  HD3 ARG A 185      29.774  23.282 -37.853  1.00 83.26           H  
ATOM   2964  NE  ARG A 185      30.968  24.724 -36.889  1.00 83.26           N  
ATOM   2965  HE  ARG A 185      31.212  24.714 -35.909  1.00 83.26           H  
ATOM   2966  NH1 ARG A 185      31.676  25.151 -39.031  1.00 83.26           N  
ATOM   2967 HH11 ARG A 185      32.394  25.454 -39.673  1.00 83.26           H  
ATOM   2968 HH12 ARG A 185      30.818  24.748 -39.379  1.00 83.26           H  
ATOM   2969  NH2 ARG A 185      33.017  25.623 -37.311  1.00 83.26           N  
ATOM   2970 HH21 ARG A 185      33.229  25.596 -36.324  1.00 83.26           H  
ATOM   2971 HH22 ARG A 185      33.724  25.921 -37.968  1.00 83.26           H  
ATOM   2972  CZ  ARG A 185      31.877  25.163 -37.742  1.00 83.26           C  
ATOM   2973  N   PHE A 186      24.640  21.274 -35.101  1.00 89.50           N  
ATOM   2974  H   PHE A 186      25.127  20.841 -34.329  1.00 89.50           H  
ATOM   2975  CA  PHE A 186      23.268  20.859 -35.384  1.00 89.50           C  
ATOM   2976  HA  PHE A 186      23.079  20.970 -36.451  1.00 89.50           H  
ATOM   2977  C   PHE A 186      22.264  21.733 -34.640  1.00 89.50           C  
ATOM   2978  CB  PHE A 186      23.063  19.390 -35.029  1.00 89.50           C  
ATOM   2979  HB2 PHE A 186      22.007  19.139 -35.129  1.00 89.50           H  
ATOM   2980  HB3 PHE A 186      23.355  19.246 -33.989  1.00 89.50           H  
ATOM   2981  O   PHE A 186      22.467  22.115 -33.487  1.00 89.50           O  
ATOM   2982  CG  PHE A 186      23.859  18.442 -35.884  1.00 89.50           C  
ATOM   2983  CD1 PHE A 186      23.568  18.316 -37.256  1.00 89.50           C  
ATOM   2984  HD1 PHE A 186      22.776  18.897 -37.704  1.00 89.50           H  
ATOM   2985  CD2 PHE A 186      24.898  17.695 -35.301  1.00 89.50           C  
ATOM   2986  HD2 PHE A 186      25.137  17.809 -34.254  1.00 89.50           H  
ATOM   2987  CE1 PHE A 186      24.312  17.424 -38.042  1.00 89.50           C  
ATOM   2988  HE1 PHE A 186      24.106  17.320 -39.097  1.00 89.50           H  
ATOM   2989  CE2 PHE A 186      25.640  16.806 -36.088  1.00 89.50           C  
ATOM   2990  HE2 PHE A 186      26.447  16.236 -35.652  1.00 89.50           H  
ATOM   2991  CZ  PHE A 186      25.338  16.670 -37.449  1.00 89.50           C  
ATOM   2992  HZ  PHE A 186      25.919  15.975 -38.038  1.00 89.50           H  
ATOM   2993  N   THR A 187      21.137  22.006 -35.293  1.00 90.06           N  
ATOM   2994  H   THR A 187      21.006  21.618 -36.216  1.00 90.06           H  
ATOM   2995  CA  THR A 187      19.974  22.630 -34.653  1.00 90.06           C  
ATOM   2996  HA  THR A 187      20.151  22.693 -33.580  1.00 90.06           H  
ATOM   2997  C   THR A 187      18.753  21.738 -34.836  1.00 90.06           C  
ATOM   2998  CB  THR A 187      19.729  24.066 -35.144  1.00 90.06           C  
ATOM   2999  HB  THR A 187      18.797  24.435 -34.716  1.00 90.06           H  
ATOM   3000  O   THR A 187      18.614  21.044 -35.846  1.00 90.06           O  
ATOM   3001  CG2 THR A 187      20.859  25.012 -34.739  1.00 90.06           C  
ATOM   3002 HG21 THR A 187      21.815  24.658 -35.123  1.00 90.06           H  
ATOM   3003 HG22 THR A 187      20.660  26.008 -35.137  1.00 90.06           H  
ATOM   3004 HG23 THR A 187      20.913  25.070 -33.652  1.00 90.06           H  
ATOM   3005  OG1 THR A 187      19.651  24.128 -36.543  1.00 90.06           O  
ATOM   3006  HG1 THR A 187      20.517  23.885 -36.879  1.00 90.06           H  
ATOM   3007  N   LEU A 188      17.886  21.706 -33.825  1.00 93.34           N  
ATOM   3008  H   LEU A 188      18.026  22.321 -33.036  1.00 93.34           H  
ATOM   3009  CA  LEU A 188      16.683  20.882 -33.832  1.00 93.34           C  
ATOM   3010  HA  LEU A 188      16.881  19.960 -34.379  1.00 93.34           H  
ATOM   3011  C   LEU A 188      15.557  21.602 -34.576  1.00 93.34           C  
ATOM   3012  CB  LEU A 188      16.294  20.536 -32.383  1.00 93.34           C  
ATOM   3013  HB2 LEU A 188      16.329  21.453 -31.794  1.00 93.34           H  
ATOM   3014  HB3 LEU A 188      15.269  20.165 -32.377  1.00 93.34           H  
ATOM   3015  O   LEU A 188      15.116  22.670 -34.158  1.00 93.34           O  
ATOM   3016  CG  LEU A 188      17.188  19.488 -31.704  1.00 93.34           C  
ATOM   3017  HG  LEU A 188      18.230  19.805 -31.749  1.00 93.34           H  
ATOM   3018  CD1 LEU A 188      16.788  19.317 -30.238  1.00 93.34           C  
ATOM   3019 HD11 LEU A 188      17.451  18.598 -29.755  1.00 93.34           H  
ATOM   3020 HD12 LEU A 188      15.761  18.957 -30.169  1.00 93.34           H  
ATOM   3021 HD13 LEU A 188      16.862  20.271 -29.717  1.00 93.34           H  
ATOM   3022  CD2 LEU A 188      17.037  18.135 -32.389  1.00 93.34           C  
ATOM   3023 HD21 LEU A 188      17.632  17.388 -31.862  1.00 93.34           H  
ATOM   3024 HD22 LEU A 188      15.988  17.837 -32.395  1.00 93.34           H  
ATOM   3025 HD23 LEU A 188      17.401  18.186 -33.415  1.00 93.34           H  
ATOM   3026  N   LYS A 189      15.083  20.993 -35.665  1.00 93.29           N  
ATOM   3027  H   LYS A 189      15.492  20.105 -35.916  1.00 93.29           H  
ATOM   3028  CA  LYS A 189      13.880  21.412 -36.399  1.00 93.29           C  
ATOM   3029  HA  LYS A 189      13.833  22.500 -36.437  1.00 93.29           H  
ATOM   3030  C   LYS A 189      12.618  20.926 -35.685  1.00 93.29           C  
ATOM   3031  CB  LYS A 189      13.984  20.849 -37.827  1.00 93.29           C  
ATOM   3032  HB2 LYS A 189      14.021  19.761 -37.775  1.00 93.29           H  
ATOM   3033  HB3 LYS A 189      14.921  21.193 -38.265  1.00 93.29           H  
ATOM   3034  O   LYS A 189      11.631  21.656 -35.598  1.00 93.29           O  
ATOM   3035  CG  LYS A 189      12.834  21.250 -38.765  1.00 93.29           C  
ATOM   3036  HG2 LYS A 189      12.838  22.331 -38.906  1.00 93.29           H  
ATOM   3037  HG3 LYS A 189      11.877  20.943 -38.343  1.00 93.29           H  
ATOM   3038  CD  LYS A 189      13.039  20.541 -40.112  1.00 93.29           C  
ATOM   3039  HD2 LYS A 189      13.004  19.464 -39.945  1.00 93.29           H  
ATOM   3040  HD3 LYS A 189      14.025  20.790 -40.501  1.00 93.29           H  
ATOM   3041  CE  LYS A 189      11.985  20.915 -41.156  1.00 93.29           C  
ATOM   3042  HE2 LYS A 189      10.994  20.713 -40.748  1.00 93.29           H  
ATOM   3043  HE3 LYS A 189      12.066  21.982 -41.362  1.00 93.29           H  
ATOM   3044  NZ  LYS A 189      12.202  20.132 -42.402  1.00 93.29           N  
ATOM   3045  HZ1 LYS A 189      13.170  20.091 -42.686  1.00 93.29           H  
ATOM   3046  HZ2 LYS A 189      11.663  20.462 -43.190  1.00 93.29           H  
ATOM   3047  HZ3 LYS A 189      12.020  19.148 -42.262  1.00 93.29           H  
ATOM   3048  N   GLU A 190      12.672  19.704 -35.161  1.00 94.99           N  
ATOM   3049  H   GLU A 190      13.527  19.175 -35.266  1.00 94.99           H  
ATOM   3050  CA  GLU A 190      11.537  19.022 -34.546  1.00 94.99           C  
ATOM   3051  HA  GLU A 190      10.839  19.770 -34.172  1.00 94.99           H  
ATOM   3052  C   GLU A 190      11.995  18.122 -33.393  1.00 94.99           C  
ATOM   3053  CB  GLU A 190      10.842  18.198 -35.629  1.00 94.99           C  
ATOM   3054  HB2 GLU A 190      11.487  17.345 -35.839  1.00 94.99           H  
ATOM   3055  HB3 GLU A 190      10.756  18.810 -36.527  1.00 94.99           H  
ATOM   3056  O   GLU A 190      13.040  17.469 -33.489  1.00 94.99           O  
ATOM   3057  CG  GLU A 190       9.454  17.647 -35.296  1.00 94.99           C  
ATOM   3058  HG2 GLU A 190       8.787  18.469 -35.037  1.00 94.99           H  
ATOM   3059  HG3 GLU A 190       9.531  16.986 -34.433  1.00 94.99           H  
ATOM   3060  CD  GLU A 190       8.892  16.857 -36.494  1.00 94.99           C  
ATOM   3061  OE1 GLU A 190       7.708  16.482 -36.433  1.00 94.99           O  
ATOM   3062  OE2 GLU A 190       9.663  16.592 -37.454  1.00 94.99           O  
ATOM   3063  N   ALA A 191      11.207  18.064 -32.320  1.00 95.96           N  
ATOM   3064  H   ALA A 191      10.372  18.631 -32.312  1.00 95.96           H  
ATOM   3065  CA  ALA A 191      11.353  17.060 -31.274  1.00 95.96           C  
ATOM   3066  HA  ALA A 191      11.948  16.235 -31.666  1.00 95.96           H  
ATOM   3067  C   ALA A 191       9.983  16.492 -30.894  1.00 95.96           C  
ATOM   3068  CB  ALA A 191      12.109  17.641 -30.074  1.00 95.96           C  
ATOM   3069  HB1 ALA A 191      12.249  16.864 -29.322  1.00 95.96           H  
ATOM   3070  HB2 ALA A 191      11.545  18.463 -29.633  1.00 95.96           H  
ATOM   3071  HB3 ALA A 191      13.085  18.000 -30.400  1.00 95.96           H  
ATOM   3072  O   ALA A 191       9.095  17.206 -30.429  1.00 95.96           O  
ATOM   3073  N   ALA A 192       9.825  15.189 -31.087  1.00 95.55           N  
ATOM   3074  H   ALA A 192      10.596  14.657 -31.464  1.00 95.55           H  
ATOM   3075  CA  ALA A 192       8.604  14.463 -30.800  1.00 95.55           C  
ATOM   3076  HA  ALA A 192       7.827  15.161 -30.488  1.00 95.55           H  
ATOM   3077  C   ALA A 192       8.838  13.473 -29.658  1.00 95.55           C  
ATOM   3078  CB  ALA A 192       8.126  13.785 -32.089  1.00 95.55           C  
ATOM   3079  HB1 ALA A 192       7.960  14.533 -32.864  1.00 95.55           H  
ATOM   3080  HB2 ALA A 192       7.192  13.255 -31.903  1.00 95.55           H  
ATOM   3081  HB3 ALA A 192       8.875  13.075 -32.438  1.00 95.55           H  
ATOM   3082  O   ALA A 192       9.809  12.713 -29.668  1.00 95.55           O  
ATOM   3083  N   MET A 193       7.927  13.465 -28.686  1.00 94.88           N  
ATOM   3084  H   MET A 193       7.187  14.151 -28.724  1.00 94.88           H  
ATOM   3085  CA  MET A 193       7.869  12.478 -27.616  1.00 94.88           C  
ATOM   3086  HA  MET A 193       8.672  11.754 -27.752  1.00 94.88           H  
ATOM   3087  C   MET A 193       6.523  11.759 -27.670  1.00 94.88           C  
ATOM   3088  CB  MET A 193       8.076  13.157 -26.260  1.00 94.88           C  
ATOM   3089  HB2 MET A 193       7.217  13.797 -26.061  1.00 94.88           H  
ATOM   3090  HB3 MET A 193       8.981  13.765 -26.285  1.00 94.88           H  
ATOM   3091  O   MET A 193       5.475  12.385 -27.595  1.00 94.88           O  
ATOM   3092  CG  MET A 193       8.207  12.114 -25.146  1.00 94.88           C  
ATOM   3093  HG2 MET A 193       7.347  11.446 -25.186  1.00 94.88           H  
ATOM   3094  HG3 MET A 193       9.106  11.528 -25.335  1.00 94.88           H  
ATOM   3095  SD  MET A 193       8.307  12.774 -23.461  1.00 94.88           S  
ATOM   3096  CE  MET A 193       6.599  13.333 -23.217  1.00 94.88           C  
ATOM   3097  HE1 MET A 193       6.346  14.111 -23.938  1.00 94.88           H  
ATOM   3098  HE2 MET A 193       5.915  12.494 -23.342  1.00 94.88           H  
ATOM   3099  HE3 MET A 193       6.499  13.733 -22.208  1.00 94.88           H  
ATOM   3100  N   THR A 194       6.518  10.435 -27.766  1.00 92.01           N  
ATOM   3101  H   THR A 194       7.404   9.962 -27.868  1.00 92.01           H  
ATOM   3102  CA  THR A 194       5.270   9.650 -27.763  1.00 92.01           C  
ATOM   3103  HA  THR A 194       4.530  10.170 -28.372  1.00 92.01           H  
ATOM   3104  C   THR A 194       4.682   9.489 -26.353  1.00 92.01           C  
ATOM   3105  CB  THR A 194       5.495   8.272 -28.388  1.00 92.01           C  
ATOM   3106  HB  THR A 194       4.555   7.722 -28.411  1.00 92.01           H  
ATOM   3107  O   THR A 194       5.341   9.766 -25.350  1.00 92.01           O  
ATOM   3108  CG2 THR A 194       6.066   8.326 -29.804  1.00 92.01           C  
ATOM   3109 HG21 THR A 194       5.395   8.895 -30.446  1.00 92.01           H  
ATOM   3110 HG22 THR A 194       7.049   8.797 -29.822  1.00 92.01           H  
ATOM   3111 HG23 THR A 194       6.144   7.318 -30.213  1.00 92.01           H  
ATOM   3112  OG1 THR A 194       6.423   7.564 -27.611  1.00 92.01           O  
ATOM   3113  HG1 THR A 194       7.067   7.293 -28.269  1.00 92.01           H  
ATOM   3114  N   ALA A 195       3.464   8.940 -26.242  1.00 86.91           N  
ATOM   3115  H   ALA A 195       2.939   8.755 -27.085  1.00 86.91           H  
ATOM   3116  CA  ALA A 195       2.824   8.612 -24.957  1.00 86.91           C  
ATOM   3117  HA  ALA A 195       2.745   9.514 -24.349  1.00 86.91           H  
ATOM   3118  C   ALA A 195       3.620   7.630 -24.083  1.00 86.91           C  
ATOM   3119  CB  ALA A 195       1.406   8.104 -25.240  1.00 86.91           C  
ATOM   3120  HB1 ALA A 195       0.839   8.861 -25.781  1.00 86.91           H  
ATOM   3121  HB2 ALA A 195       0.898   7.896 -24.298  1.00 86.91           H  
ATOM   3122  HB3 ALA A 195       1.443   7.191 -25.834  1.00 86.91           H  
ATOM   3123  O   ALA A 195       3.567   7.703 -22.857  1.00 86.91           O  
ATOM   3124  N   ARG A 196       4.432   6.764 -24.702  1.00 88.19           N  
ATOM   3125  H   ARG A 196       4.428   6.760 -25.712  1.00 88.19           H  
ATOM   3126  CA  ARG A 196       5.355   5.867 -23.992  1.00 88.19           C  
ATOM   3127  HA  ARG A 196       4.884   5.601 -23.046  1.00 88.19           H  
ATOM   3128  C   ARG A 196       6.679   6.536 -23.593  1.00 88.19           C  
ATOM   3129  CB  ARG A 196       5.511   4.550 -24.777  1.00 88.19           C  
ATOM   3130  HB2 ARG A 196       6.144   3.871 -24.206  1.00 88.19           H  
ATOM   3131  HB3 ARG A 196       4.529   4.085 -24.858  1.00 88.19           H  
ATOM   3132  O   ARG A 196       7.512   5.866 -22.988  1.00 88.19           O  
ATOM   3133  CG  ARG A 196       6.086   4.714 -26.193  1.00 88.19           C  
ATOM   3134  HG2 ARG A 196       5.416   5.338 -26.784  1.00 88.19           H  
ATOM   3135  HG3 ARG A 196       7.067   5.187 -26.147  1.00 88.19           H  
ATOM   3136  CD  ARG A 196       6.190   3.354 -26.894  1.00 88.19           C  
ATOM   3137  HD2 ARG A 196       6.699   2.639 -26.248  1.00 88.19           H  
ATOM   3138  HD3 ARG A 196       5.183   2.975 -27.065  1.00 88.19           H  
ATOM   3139  NE  ARG A 196       6.875   3.460 -28.196  1.00 88.19           N  
ATOM   3140  HE  ARG A 196       6.274   3.391 -29.005  1.00 88.19           H  
ATOM   3141  NH1 ARG A 196       8.965   2.968 -27.461  1.00 88.19           N  
ATOM   3142 HH11 ARG A 196       9.945   2.887 -27.693  1.00 88.19           H  
ATOM   3143 HH12 ARG A 196       8.580   2.613 -26.597  1.00 88.19           H  
ATOM   3144  NH2 ARG A 196       8.712   3.592 -29.563  1.00 88.19           N  
ATOM   3145 HH21 ARG A 196       9.716   3.505 -29.626  1.00 88.19           H  
ATOM   3146 HH22 ARG A 196       8.147   3.929 -30.329  1.00 88.19           H  
ATOM   3147  CZ  ARG A 196       8.166   3.335 -28.415  1.00 88.19           C  
ATOM   3148  N   ARG A 197       6.866   7.831 -23.893  1.00 90.00           N  
ATOM   3149  H   ARG A 197       6.086   8.311 -24.317  1.00 90.00           H  
ATOM   3150  CA  ARG A 197       8.107   8.623 -23.747  1.00 90.00           C  
ATOM   3151  HA  ARG A 197       7.856   9.638 -24.053  1.00 90.00           H  
ATOM   3152  C   ARG A 197       9.245   8.222 -24.688  1.00 90.00           C  
ATOM   3153  CB  ARG A 197       8.567   8.721 -22.285  1.00 90.00           C  
ATOM   3154  HB2 ARG A 197       9.433   9.382 -22.249  1.00 90.00           H  
ATOM   3155  HB3 ARG A 197       8.880   7.742 -21.922  1.00 90.00           H  
ATOM   3156  O   ARG A 197      10.416   8.289 -24.320  1.00 90.00           O  
ATOM   3157  CG  ARG A 197       7.504   9.300 -21.353  1.00 90.00           C  
ATOM   3158  HG2 ARG A 197       7.171  10.261 -21.743  1.00 90.00           H  
ATOM   3159  HG3 ARG A 197       6.651   8.625 -21.269  1.00 90.00           H  
ATOM   3160  CD  ARG A 197       8.143   9.501 -19.981  1.00 90.00           C  
ATOM   3161  HD2 ARG A 197       8.361   8.535 -19.526  1.00 90.00           H  
ATOM   3162  HD3 ARG A 197       9.080  10.043 -20.107  1.00 90.00           H  
ATOM   3163  NE  ARG A 197       7.286  10.318 -19.126  1.00 90.00           N  
ATOM   3164  HE  ARG A 197       7.012  11.206 -19.521  1.00 90.00           H  
ATOM   3165  NH1 ARG A 197       7.801   9.385 -17.084  1.00 90.00           N  
ATOM   3166 HH11 ARG A 197       7.716   9.426 -16.079  1.00 90.00           H  
ATOM   3167 HH12 ARG A 197       7.967   8.502 -17.545  1.00 90.00           H  
ATOM   3168  NH2 ARG A 197       6.731  11.353 -17.230  1.00 90.00           N  
ATOM   3169 HH21 ARG A 197       6.809  11.490 -16.232  1.00 90.00           H  
ATOM   3170 HH22 ARG A 197       6.609  12.162 -17.821  1.00 90.00           H  
ATOM   3171  CZ  ARG A 197       7.281  10.334 -17.815  1.00 90.00           C  
ATOM   3172  N   SER A 198       8.904   7.758 -25.891  1.00 92.39           N  
ATOM   3173  H   SER A 198       7.930   7.796 -26.154  1.00 92.39           H  
ATOM   3174  CA  SER A 198       9.898   7.519 -26.945  1.00 92.39           C  
ATOM   3175  HA  SER A 198      10.824   7.162 -26.494  1.00 92.39           H  
ATOM   3176  C   SER A 198      10.191   8.809 -27.682  1.00 92.39           C  
ATOM   3177  CB  SER A 198       9.425   6.462 -27.935  1.00 92.39           C  
ATOM   3178  HB2 SER A 198       8.518   6.787 -28.445  1.00 92.39           H  
ATOM   3179  HB3 SER A 198       9.222   5.542 -27.385  1.00 92.39           H  
ATOM   3180  O   SER A 198       9.248   9.496 -28.068  1.00 92.39           O  
ATOM   3181  OG  SER A 198      10.401   6.221 -28.918  1.00 92.39           O  
ATOM   3182  HG  SER A 198      10.127   6.641 -29.737  1.00 92.39           H  
ATOM   3183  N   TRP A 199      11.469   9.099 -27.897  1.00 95.44           N  
ATOM   3184  H   TRP A 199      12.174   8.449 -27.577  1.00 95.44           H  
ATOM   3185  CA  TRP A 199      11.921  10.334 -28.518  1.00 95.44           C  
ATOM   3186  HA  TRP A 199      11.101  11.052 -28.511  1.00 95.44           H  
ATOM   3187  C   TRP A 199      12.342  10.135 -29.971  1.00 95.44           C  
ATOM   3188  CB  TRP A 199      13.040  10.940 -27.676  1.00 95.44           C  
ATOM   3189  HB2 TRP A 199      13.517  11.736 -28.247  1.00 95.44           H  
ATOM   3190  HB3 TRP A 199      13.794  10.181 -27.468  1.00 95.44           H  
ATOM   3191  O   TRP A 199      13.067   9.192 -30.309  1.00 95.44           O  
ATOM   3192  CG  TRP A 199      12.569  11.525 -26.385  1.00 95.44           C  
ATOM   3193  CD1 TRP A 199      12.430  10.871 -25.210  1.00 95.44           C  
ATOM   3194  HD1 TRP A 199      12.614   9.816 -25.066  1.00 95.44           H  
ATOM   3195  CD2 TRP A 199      12.138  12.894 -26.134  1.00 95.44           C  
ATOM   3196  CE2 TRP A 199      11.900  13.035 -24.736  1.00 95.44           C  
ATOM   3197  CE3 TRP A 199      11.933  14.029 -26.947  1.00 95.44           C  
ATOM   3198  HE3 TRP A 199      12.040  13.941 -28.018  1.00 95.44           H  
ATOM   3199  NE1 TRP A 199      12.036  11.762 -24.231  1.00 95.44           N  
ATOM   3200  HE1 TRP A 199      11.850  11.505 -23.272  1.00 95.44           H  
ATOM   3201  CH2 TRP A 199      11.550  15.405 -24.975  1.00 95.44           C  
ATOM   3202  HH2 TRP A 199      11.443  16.383 -24.529  1.00 95.44           H  
ATOM   3203  CZ2 TRP A 199      11.610  14.272 -24.151  1.00 95.44           C  
ATOM   3204  HZ2 TRP A 199      11.470  14.361 -23.083  1.00 95.44           H  
ATOM   3205  CZ3 TRP A 199      11.656  15.282 -26.370  1.00 95.44           C  
ATOM   3206  HZ3 TRP A 199      11.558  16.158 -26.993  1.00 95.44           H  
ATOM   3207  N   GLN A 200      11.925  11.076 -30.810  1.00 95.90           N  
ATOM   3208  H   GLN A 200      11.289  11.778 -30.462  1.00 95.90           H  
ATOM   3209  CA  GLN A 200      12.388  11.244 -32.179  1.00 95.90           C  
ATOM   3210  HA  GLN A 200      13.284  10.640 -32.323  1.00 95.90           H  
ATOM   3211  C   GLN A 200      12.746  12.711 -32.402  1.00 95.90           C  
ATOM   3212  CB  GLN A 200      11.315  10.756 -33.158  1.00 95.90           C  
ATOM   3213  HB2 GLN A 200      10.420  11.370 -33.051  1.00 95.90           H  
ATOM   3214  HB3 GLN A 200      11.058   9.725 -32.914  1.00 95.90           H  
ATOM   3215  O   GLN A 200      12.017  13.607 -31.979  1.00 95.90           O  
ATOM   3216  CG  GLN A 200      11.798  10.806 -34.615  1.00 95.90           C  
ATOM   3217  HG2 GLN A 200      12.007  11.835 -34.909  1.00 95.90           H  
ATOM   3218  HG3 GLN A 200      12.717  10.228 -34.706  1.00 95.90           H  
ATOM   3219  CD  GLN A 200      10.757  10.249 -35.577  1.00 95.90           C  
ATOM   3220  NE2 GLN A 200      11.147   9.462 -36.552  1.00 95.90           N  
ATOM   3221 HE21 GLN A 200      10.378   8.993 -37.009  1.00 95.90           H  
ATOM   3222 HE22 GLN A 200      12.055   9.029 -36.467  1.00 95.90           H  
ATOM   3223  OE1 GLN A 200       9.569  10.482 -35.473  1.00 95.90           O  
ATOM   3224  N   LEU A 201      13.876  12.954 -33.055  1.00 96.54           N  
ATOM   3225  H   LEU A 201      14.407  12.170 -33.405  1.00 96.54           H  
ATOM   3226  CA  LEU A 201      14.348  14.297 -33.374  1.00 96.54           C  
ATOM   3227  HA  LEU A 201      13.625  15.040 -33.038  1.00 96.54           H  
ATOM   3228  C   LEU A 201      14.486  14.442 -34.885  1.00 96.54           C  
ATOM   3229  CB  LEU A 201      15.690  14.568 -32.670  1.00 96.54           C  
ATOM   3230  HB2 LEU A 201      15.976  15.600 -32.873  1.00 96.54           H  
ATOM   3231  HB3 LEU A 201      16.449  13.932 -33.125  1.00 96.54           H  
ATOM   3232  O   LEU A 201      14.919  13.503 -35.549  1.00 96.54           O  
ATOM   3233  CG  LEU A 201      15.705  14.331 -31.150  1.00 96.54           C  
ATOM   3234  HG  LEU A 201      15.432  13.298 -30.934  1.00 96.54           H  
ATOM   3235  CD1 LEU A 201      17.115  14.564 -30.607  1.00 96.54           C  
ATOM   3236 HD11 LEU A 201      17.828  13.936 -31.142  1.00 96.54           H  
ATOM   3237 HD12 LEU A 201      17.399  15.611 -30.715  1.00 96.54           H  
ATOM   3238 HD13 LEU A 201      17.145  14.311 -29.548  1.00 96.54           H  
ATOM   3239  CD2 LEU A 201      14.746  15.262 -30.411  1.00 96.54           C  
ATOM   3240 HD21 LEU A 201      13.718  15.047 -30.704  1.00 96.54           H  
ATOM   3241 HD22 LEU A 201      14.837  15.097 -29.337  1.00 96.54           H  
ATOM   3242 HD23 LEU A 201      14.978  16.301 -30.642  1.00 96.54           H  
ATOM   3243  N   THR A 202      14.201  15.627 -35.414  1.00 95.92           N  
ATOM   3244  H   THR A 202      13.817  16.341 -34.812  1.00 95.92           H  
ATOM   3245  CA  THR A 202      14.547  15.990 -36.793  1.00 95.92           C  
ATOM   3246  HA  THR A 202      15.033  15.145 -37.280  1.00 95.92           H  
ATOM   3247  C   THR A 202      15.543  17.140 -36.746  1.00 95.92           C  
ATOM   3248  CB  THR A 202      13.316  16.342 -37.647  1.00 95.92           C  
ATOM   3249  HB  THR A 202      12.916  17.303 -37.323  1.00 95.92           H  
ATOM   3250  O   THR A 202      15.280  18.187 -36.146  1.00 95.92           O  
ATOM   3251  CG2 THR A 202      13.683  16.458 -39.126  1.00 95.92           C  
ATOM   3252 HG21 THR A 202      14.373  17.287 -39.278  1.00 95.92           H  
ATOM   3253 HG22 THR A 202      12.780  16.643 -39.708  1.00 95.92           H  
ATOM   3254 HG23 THR A 202      14.149  15.534 -39.469  1.00 95.92           H  
ATOM   3255  OG1 THR A 202      12.314  15.347 -37.558  1.00 95.92           O  
ATOM   3256  HG1 THR A 202      11.457  15.777 -37.526  1.00 95.92           H  
ATOM   3257  N   LEU A 203      16.706  16.943 -37.360  1.00 94.81           N  
ATOM   3258  H   LEU A 203      16.859  16.061 -37.829  1.00 94.81           H  
ATOM   3259  CA  LEU A 203      17.751  17.958 -37.460  1.00 94.81           C  
ATOM   3260  HA  LEU A 203      17.797  18.521 -36.527  1.00 94.81           H  
ATOM   3261  C   LEU A 203      17.442  18.965 -38.581  1.00 94.81           C  
ATOM   3262  CB  LEU A 203      19.108  17.264 -37.675  1.00 94.81           C  
ATOM   3263  HB2 LEU A 203      19.884  18.026 -37.745  1.00 94.81           H  
ATOM   3264  HB3 LEU A 203      19.055  16.738 -38.628  1.00 94.81           H  
ATOM   3265  O   LEU A 203      16.599  18.733 -39.447  1.00 94.81           O  
ATOM   3266  CG  LEU A 203      19.523  16.234 -36.608  1.00 94.81           C  
ATOM   3267  HG  LEU A 203      18.853  15.375 -36.653  1.00 94.81           H  
ATOM   3268  CD1 LEU A 203      20.942  15.745 -36.886  1.00 94.81           C  
ATOM   3269 HD11 LEU A 203      21.037  15.434 -37.926  1.00 94.81           H  
ATOM   3270 HD12 LEU A 203      21.660  16.540 -36.687  1.00 94.81           H  
ATOM   3271 HD13 LEU A 203      21.167  14.893 -36.244  1.00 94.81           H  
ATOM   3272  CD2 LEU A 203      19.487  16.804 -35.191  1.00 94.81           C  
ATOM   3273 HD21 LEU A 203      20.037  17.744 -35.150  1.00 94.81           H  
ATOM   3274 HD22 LEU A 203      19.930  16.092 -34.495  1.00 94.81           H  
ATOM   3275 HD23 LEU A 203      18.448  16.965 -34.904  1.00 94.81           H  
ATOM   3276  N   ASN A 204      18.159  20.088 -38.596  1.00 90.89           N  
ATOM   3277  H   ASN A 204      18.806  20.254 -37.839  1.00 90.89           H  
ATOM   3278  CA  ASN A 204      18.033  21.131 -39.619  1.00 90.89           C  
ATOM   3279  HA  ASN A 204      16.981  21.408 -39.683  1.00 90.89           H  
ATOM   3280  C   ASN A 204      18.437  20.698 -41.042  1.00 90.89           C  
ATOM   3281  CB  ASN A 204      18.816  22.372 -39.163  1.00 90.89           C  
ATOM   3282  HB2 ASN A 204      18.399  22.708 -38.214  1.00 90.89           H  
ATOM   3283  HB3 ASN A 204      18.660  23.168 -39.891  1.00 90.89           H  
ATOM   3284  O   ASN A 204      18.102  21.397 -41.991  1.00 90.89           O  
ATOM   3285  CG  ASN A 204      20.313  22.144 -38.978  1.00 90.89           C  
ATOM   3286  ND2 ASN A 204      21.146  22.995 -39.528  1.00 90.89           N  
ATOM   3287 HD21 ASN A 204      20.801  23.734 -40.124  1.00 90.89           H  
ATOM   3288 HD22 ASN A 204      22.131  22.809 -39.400  1.00 90.89           H  
ATOM   3289  OD1 ASN A 204      20.765  21.236 -38.298  1.00 90.89           O  
ATOM   3290  N   ASN A 205      19.119  19.560 -41.195  1.00 88.29           N  
ATOM   3291  H   ASN A 205      19.354  19.035 -40.365  1.00 88.29           H  
ATOM   3292  CA  ASN A 205      19.452  18.928 -42.478  1.00 88.29           C  
ATOM   3293  HA  ASN A 205      19.316  19.662 -43.273  1.00 88.29           H  
ATOM   3294  C   ASN A 205      18.515  17.753 -42.838  1.00 88.29           C  
ATOM   3295  CB  ASN A 205      20.939  18.529 -42.463  1.00 88.29           C  
ATOM   3296  HB2 ASN A 205      21.548  19.413 -42.270  1.00 88.29           H  
ATOM   3297  HB3 ASN A 205      21.210  18.141 -43.445  1.00 88.29           H  
ATOM   3298  O   ASN A 205      18.879  16.897 -43.641  1.00 88.29           O  
ATOM   3299  CG  ASN A 205      21.279  17.474 -41.424  1.00 88.29           C  
ATOM   3300  ND2 ASN A 205      22.506  17.014 -41.409  1.00 88.29           N  
ATOM   3301 HD21 ASN A 205      23.175  17.307 -42.106  1.00 88.29           H  
ATOM   3302 HD22 ASN A 205      22.716  16.298 -40.729  1.00 88.29           H  
ATOM   3303  OD1 ASN A 205      20.475  17.076 -40.595  1.00 88.29           O  
ATOM   3304  N   ASP A 206      17.333  17.693 -42.216  1.00 90.05           N  
ATOM   3305  H   ASP A 206      17.122  18.420 -41.548  1.00 90.05           H  
ATOM   3306  CA  ASP A 206      16.293  16.669 -42.406  1.00 90.05           C  
ATOM   3307  HA  ASP A 206      15.492  16.932 -41.715  1.00 90.05           H  
ATOM   3308  C   ASP A 206      16.682  15.234 -42.001  1.00 90.05           C  
ATOM   3309  CB  ASP A 206      15.680  16.749 -43.816  1.00 90.05           C  
ATOM   3310  HB2 ASP A 206      14.909  15.984 -43.910  1.00 90.05           H  
ATOM   3311  HB3 ASP A 206      16.444  16.533 -44.563  1.00 90.05           H  
ATOM   3312  O   ASP A 206      15.917  14.296 -42.243  1.00 90.05           O  
ATOM   3313  CG  ASP A 206      15.017  18.094 -44.123  1.00 90.05           C  
ATOM   3314  OD1 ASP A 206      14.222  18.590 -43.278  1.00 90.05           O  
ATOM   3315  OD2 ASP A 206      15.227  18.594 -45.246  1.00 90.05           O  
ATOM   3316  N   ILE A 207      17.817  15.044 -41.318  1.00 93.98           N  
ATOM   3317  H   ILE A 207      18.433  15.832 -41.176  1.00 93.98           H  
ATOM   3318  CA  ILE A 207      18.152  13.757 -40.702  1.00 93.98           C  
ATOM   3319  HA  ILE A 207      17.991  12.973 -41.442  1.00 93.98           H  
ATOM   3320  C   ILE A 207      17.205  13.510 -39.526  1.00 93.98           C  
ATOM   3321  CB  ILE A 207      19.630  13.693 -40.262  1.00 93.98           C  
ATOM   3322  HB  ILE A 207      19.818  14.522 -39.579  1.00 93.98           H  
ATOM   3323  O   ILE A 207      17.142  14.305 -38.583  1.00 93.98           O  
ATOM   3324  CG1 ILE A 207      20.563  13.840 -41.484  1.00 93.98           C  
ATOM   3325 HG12 ILE A 207      20.374  13.025 -42.183  1.00 93.98           H  
ATOM   3326 HG13 ILE A 207      20.342  14.774 -41.999  1.00 93.98           H  
ATOM   3327  CG2 ILE A 207      19.918  12.373 -39.515  1.00 93.98           C  
ATOM   3328 HG21 ILE A 207      19.718  11.522 -40.167  1.00 93.98           H  
ATOM   3329 HG22 ILE A 207      19.297  12.296 -38.622  1.00 93.98           H  
ATOM   3330 HG23 ILE A 207      20.954  12.339 -39.179  1.00 93.98           H  
ATOM   3331  CD1 ILE A 207      22.055  13.845 -41.126  1.00 93.98           C  
ATOM   3332 HD11 ILE A 207      22.632  14.169 -41.992  1.00 93.98           H  
ATOM   3333 HD12 ILE A 207      22.238  14.519 -40.289  1.00 93.98           H  
ATOM   3334 HD13 ILE A 207      22.382  12.841 -40.857  1.00 93.98           H  
ATOM   3335  N   LYS A 208      16.503  12.374 -39.557  1.00 96.13           N  
ATOM   3336  H   LYS A 208      16.567  11.808 -40.391  1.00 96.13           H  
ATOM   3337  CA  LYS A 208      15.675  11.908 -38.437  1.00 96.13           C  
ATOM   3338  HA  LYS A 208      15.352  12.773 -37.857  1.00 96.13           H  
ATOM   3339  C   LYS A 208      16.479  11.011 -37.500  1.00 96.13           C  
ATOM   3340  CB  LYS A 208      14.413  11.204 -38.946  1.00 96.13           C  
ATOM   3341  HB2 LYS A 208      13.858  10.827 -38.088  1.00 96.13           H  
ATOM   3342  HB3 LYS A 208      14.693  10.362 -39.579  1.00 96.13           H  
ATOM   3343  O   LYS A 208      17.087  10.041 -37.943  1.00 96.13           O  
ATOM   3344  CG  LYS A 208      13.516  12.165 -39.737  1.00 96.13           C  
ATOM   3345  HG2 LYS A 208      13.308  13.044 -39.127  1.00 96.13           H  
ATOM   3346  HG3 LYS A 208      14.023  12.478 -40.649  1.00 96.13           H  
ATOM   3347  CD  LYS A 208      12.194  11.485 -40.102  1.00 96.13           C  
ATOM   3348  HD2 LYS A 208      12.390  10.602 -40.709  1.00 96.13           H  
ATOM   3349  HD3 LYS A 208      11.687  11.192 -39.182  1.00 96.13           H  
ATOM   3350  CE  LYS A 208      11.327  12.478 -40.877  1.00 96.13           C  
ATOM   3351  HE2 LYS A 208      11.293  13.409 -40.310  1.00 96.13           H  
ATOM   3352  HE3 LYS A 208      11.803  12.690 -41.834  1.00 96.13           H  
ATOM   3353  NZ  LYS A 208       9.951  11.960 -41.066  1.00 96.13           N  
ATOM   3354  HZ1 LYS A 208       9.387  12.642 -41.552  1.00 96.13           H  
ATOM   3355  HZ2 LYS A 208       9.956  11.089 -41.576  1.00 96.13           H  
ATOM   3356  HZ3 LYS A 208       9.526  11.814 -40.161  1.00 96.13           H  
ATOM   3357  N   LEU A 209      16.460  11.301 -36.205  1.00 96.50           N  
ATOM   3358  H   LEU A 209      15.923  12.108 -35.920  1.00 96.50           H  
ATOM   3359  CA  LEU A 209      17.101  10.503 -35.163  1.00 96.50           C  
ATOM   3360  HA  LEU A 209      17.751   9.756 -35.618  1.00 96.50           H  
ATOM   3361  C   LEU A 209      16.033   9.774 -34.354  1.00 96.50           C  
ATOM   3362  CB  LEU A 209      17.970  11.389 -34.252  1.00 96.50           C  
ATOM   3363  HB2 LEU A 209      17.312  12.022 -33.656  1.00 96.50           H  
ATOM   3364  HB3 LEU A 209      18.505  10.737 -33.561  1.00 96.50           H  
ATOM   3365  O   LEU A 209      15.250  10.411 -33.648  1.00 96.50           O  
ATOM   3366  CG  LEU A 209      18.987  12.294 -34.965  1.00 96.50           C  
ATOM   3367  HG  LEU A 209      18.464  13.015 -35.593  1.00 96.50           H  
ATOM   3368  CD1 LEU A 209      19.790  13.059 -33.912  1.00 96.50           C  
ATOM   3369 HD11 LEU A 209      20.536  13.685 -34.400  1.00 96.50           H  
ATOM   3370 HD12 LEU A 209      20.302  12.362 -33.249  1.00 96.50           H  
ATOM   3371 HD13 LEU A 209      19.123  13.697 -33.331  1.00 96.50           H  
ATOM   3372  CD2 LEU A 209      19.956  11.491 -35.830  1.00 96.50           C  
ATOM   3373 HD21 LEU A 209      20.508  10.781 -35.214  1.00 96.50           H  
ATOM   3374 HD22 LEU A 209      19.416  10.956 -36.611  1.00 96.50           H  
ATOM   3375 HD23 LEU A 209      20.655  12.177 -36.308  1.00 96.50           H  
ATOM   3376  N   ASN A 210      16.020   8.444 -34.416  1.00 95.61           N  
ATOM   3377  H   ASN A 210      16.713   7.983 -34.989  1.00 95.61           H  
ATOM   3378  CA  ASN A 210      15.129   7.634 -33.585  1.00 95.61           C  
ATOM   3379  HA  ASN A 210      14.253   8.221 -33.308  1.00 95.61           H  
ATOM   3380  C   ASN A 210      15.874   7.249 -32.306  1.00 95.61           C  
ATOM   3381  CB  ASN A 210      14.631   6.401 -34.353  1.00 95.61           C  
ATOM   3382  HB2 ASN A 210      15.480   5.764 -34.602  1.00 95.61           H  
ATOM   3383  HB3 ASN A 210      13.966   5.822 -33.712  1.00 95.61           H  
ATOM   3384  O   ASN A 210      16.749   6.383 -32.330  1.00 95.61           O  
ATOM   3385  CG  ASN A 210      13.876   6.720 -35.626  1.00 95.61           C  
ATOM   3386  ND2 ASN A 210      13.872   5.797 -36.558  1.00 95.61           N  
ATOM   3387 HD21 ASN A 210      14.332   4.913 -36.395  1.00 95.61           H  
ATOM   3388 HD22 ASN A 210      13.388   5.997 -37.422  1.00 95.61           H  
ATOM   3389  OD1 ASN A 210      13.278   7.772 -35.796  1.00 95.61           O  
ATOM   3390  N   LEU A 211      15.540   7.891 -31.187  1.00 94.68           N  
ATOM   3391  H   LEU A 211      14.804   8.582 -31.220  1.00 94.68           H  
ATOM   3392  CA  LEU A 211      16.213   7.668 -29.906  1.00 94.68           C  
ATOM   3393  HA  LEU A 211      17.213   7.275 -30.089  1.00 94.68           H  
ATOM   3394  C   LEU A 211      15.514   6.619 -29.044  1.00 94.68           C  
ATOM   3395  CB  LEU A 211      16.343   8.998 -29.148  1.00 94.68           C  
ATOM   3396  HB2 LEU A 211      16.785   8.798 -28.171  1.00 94.68           H  
ATOM   3397  HB3 LEU A 211      15.343   9.398 -28.982  1.00 94.68           H  
ATOM   3398  O   LEU A 211      16.140   6.093 -28.128  1.00 94.68           O  
ATOM   3399  CG  LEU A 211      17.190  10.070 -29.853  1.00 94.68           C  
ATOM   3400  HG  LEU A 211      16.786  10.278 -30.844  1.00 94.68           H  
ATOM   3401  CD1 LEU A 211      17.156  11.352 -29.028  1.00 94.68           C  
ATOM   3402 HD11 LEU A 211      17.517  11.167 -28.016  1.00 94.68           H  
ATOM   3403 HD12 LEU A 211      17.797  12.099 -29.495  1.00 94.68           H  
ATOM   3404 HD13 LEU A 211      16.138  11.739 -28.982  1.00 94.68           H  
ATOM   3405  CD2 LEU A 211      18.655   9.657 -29.979  1.00 94.68           C  
ATOM   3406 HD21 LEU A 211      19.096   9.531 -28.990  1.00 94.68           H  
ATOM   3407 HD22 LEU A 211      18.731   8.719 -30.529  1.00 94.68           H  
ATOM   3408 HD23 LEU A 211      19.206  10.425 -30.522  1.00 94.68           H  
ATOM   3409  N   GLY A 212      14.250   6.292 -29.319  1.00 91.70           N  
ATOM   3410  H   GLY A 212      13.758   6.842 -30.008  1.00 91.70           H  
ATOM   3411  CA  GLY A 212      13.492   5.343 -28.503  1.00 91.70           C  
ATOM   3412  HA2 GLY A 212      12.535   5.116 -28.973  1.00 91.70           H  
ATOM   3413  HA3 GLY A 212      14.044   4.406 -28.425  1.00 91.70           H  
ATOM   3414  C   GLY A 212      13.261   5.856 -27.083  1.00 91.70           C  
ATOM   3415  O   GLY A 212      13.265   7.064 -26.825  1.00 91.70           O  
ATOM   3416  N   ARG A 213      13.091   4.929 -26.141  1.00 87.22           N  
ATOM   3417  H   ARG A 213      13.041   3.962 -26.427  1.00 87.22           H  
ATOM   3418  CA  ARG A 213      12.944   5.215 -24.709  1.00 87.22           C  
ATOM   3419  HA  ARG A 213      12.714   6.271 -24.575  1.00 87.22           H  
ATOM   3420  C   ARG A 213      14.214   4.906 -23.940  1.00 87.22           C  
ATOM   3421  CB  ARG A 213      11.806   4.383 -24.132  1.00 87.22           C  
ATOM   3422  HB2 ARG A 213      11.697   4.611 -23.072  1.00 87.22           H  
ATOM   3423  HB3 ARG A 213      12.044   3.325 -24.243  1.00 87.22           H  
ATOM   3424  O   ARG A 213      14.888   3.920 -24.230  1.00 87.22           O  
ATOM   3425  CG  ARG A 213      10.504   4.713 -24.856  1.00 87.22           C  
ATOM   3426  HG2 ARG A 213      10.567   4.430 -25.907  1.00 87.22           H  
ATOM   3427  HG3 ARG A 213      10.328   5.785 -24.771  1.00 87.22           H  
ATOM   3428  CD  ARG A 213       9.346   3.996 -24.207  1.00 87.22           C  
ATOM   3429  HD2 ARG A 213       9.308   4.313 -23.165  1.00 87.22           H  
ATOM   3430  HD3 ARG A 213       8.423   4.278 -24.715  1.00 87.22           H  
ATOM   3431  NE  ARG A 213       9.519   2.549 -24.271  1.00 87.22           N  
ATOM   3432  HE  ARG A 213      10.298   2.194 -24.806  1.00 87.22           H  
ATOM   3433  NH1 ARG A 213       7.981   2.133 -22.656  1.00 87.22           N  
ATOM   3434 HH11 ARG A 213       7.575   1.448 -22.035  1.00 87.22           H  
ATOM   3435 HH12 ARG A 213       7.668   3.093 -22.656  1.00 87.22           H  
ATOM   3436  NH2 ARG A 213       9.329   0.498 -23.421  1.00 87.22           N  
ATOM   3437 HH21 ARG A 213       8.802  -0.178 -22.887  1.00 87.22           H  
ATOM   3438 HH22 ARG A 213      10.072   0.152 -24.011  1.00 87.22           H  
ATOM   3439  CZ  ARG A 213       8.928   1.724 -23.447  1.00 87.22           C  
ATOM   3440  N   GLY A 214      14.465   5.708 -22.906  1.00 81.70           N  
ATOM   3441  H   GLY A 214      13.852   6.500 -22.769  1.00 81.70           H  
ATOM   3442  CA  GLY A 214      15.573   5.511 -21.971  1.00 81.70           C  
ATOM   3443  HA2 GLY A 214      15.570   4.480 -21.618  1.00 81.70           H  
ATOM   3444  HA3 GLY A 214      15.431   6.166 -21.111  1.00 81.70           H  
ATOM   3445  C   GLY A 214      16.948   5.793 -22.584  1.00 81.70           C  
ATOM   3446  O   GLY A 214      17.143   5.676 -23.791  1.00 81.70           O  
ATOM   3447  N   ASP A 215      17.899   6.213 -21.742  1.00 85.66           N  
ATOM   3448  H   ASP A 215      17.695   6.227 -20.753  1.00 85.66           H  
ATOM   3449  CA  ASP A 215      19.279   6.534 -22.142  1.00 85.66           C  
ATOM   3450  HA  ASP A 215      19.711   7.126 -21.335  1.00 85.66           H  
ATOM   3451  C   ASP A 215      19.383   7.465 -23.373  1.00 85.66           C  
ATOM   3452  CB  ASP A 215      20.105   5.232 -22.254  1.00 85.66           C  
ATOM   3453  HB2 ASP A 215      20.976   5.398 -22.887  1.00 85.66           H  
ATOM   3454  HB3 ASP A 215      19.507   4.456 -22.733  1.00 85.66           H  
ATOM   3455  O   ASP A 215      20.369   7.440 -24.110  1.00 85.66           O  
ATOM   3456  CG  ASP A 215      20.639   4.716 -20.912  1.00 85.66           C  
ATOM   3457  OD1 ASP A 215      20.768   5.504 -19.947  1.00 85.66           O  
ATOM   3458  OD2 ASP A 215      21.158   3.585 -20.858  1.00 85.66           O  
ATOM   3459  N   THR A 216      18.383   8.328 -23.583  1.00 90.44           N  
ATOM   3460  H   THR A 216      17.606   8.324 -22.938  1.00 90.44           H  
ATOM   3461  CA  THR A 216      18.258   9.198 -24.765  1.00 90.44           C  
ATOM   3462  HA  THR A 216      18.144   8.576 -25.653  1.00 90.44           H  
ATOM   3463  C   THR A 216      19.497  10.058 -24.967  1.00 90.44           C  
ATOM   3464  CB  THR A 216      17.032  10.115 -24.655  1.00 90.44           C  
ATOM   3465  HB  THR A 216      17.064  10.861 -25.449  1.00 90.44           H  
ATOM   3466  O   THR A 216      20.017  10.127 -26.075  1.00 90.44           O  
ATOM   3467  CG2 THR A 216      15.731   9.325 -24.768  1.00 90.44           C  
ATOM   3468 HG21 THR A 216      14.893  10.016 -24.679  1.00 90.44           H  
ATOM   3469 HG22 THR A 216      15.680   8.834 -25.740  1.00 90.44           H  
ATOM   3470 HG23 THR A 216      15.666   8.573 -23.982  1.00 90.44           H  
ATOM   3471  OG1 THR A 216      17.024  10.762 -23.400  1.00 90.44           O  
ATOM   3472  HG1 THR A 216      16.440  11.520 -23.472  1.00 90.44           H  
ATOM   3473  N   MET A 217      20.046  10.619 -23.887  1.00 91.68           N  
ATOM   3474  H   MET A 217      19.508  10.591 -23.033  1.00 91.68           H  
ATOM   3475  CA  MET A 217      21.284  11.401 -23.930  1.00 91.68           C  
ATOM   3476  HA  MET A 217      21.186  12.162 -24.704  1.00 91.68           H  
ATOM   3477  C   MET A 217      22.514  10.563 -24.306  1.00 91.68           C  
ATOM   3478  CB  MET A 217      21.506  12.102 -22.580  1.00 91.68           C  
ATOM   3479  HB2 MET A 217      22.476  12.599 -22.595  1.00 91.68           H  
ATOM   3480  HB3 MET A 217      21.517  11.362 -21.780  1.00 91.68           H  
ATOM   3481  O   MET A 217      23.368  11.045 -25.043  1.00 91.68           O  
ATOM   3482  CG  MET A 217      20.426  13.151 -22.278  1.00 91.68           C  
ATOM   3483  HG2 MET A 217      19.470  12.643 -22.152  1.00 91.68           H  
ATOM   3484  HG3 MET A 217      20.664  13.640 -21.334  1.00 91.68           H  
ATOM   3485  SD  MET A 217      20.212  14.429 -23.549  1.00 91.68           S  
ATOM   3486  CE  MET A 217      21.771  15.338 -23.394  1.00 91.68           C  
ATOM   3487  HE1 MET A 217      21.861  15.736 -22.383  1.00 91.68           H  
ATOM   3488  HE2 MET A 217      21.770  16.167 -24.102  1.00 91.68           H  
ATOM   3489  HE3 MET A 217      22.612  14.679 -23.609  1.00 91.68           H  
ATOM   3490  N   LYS A 218      22.612   9.299 -23.865  1.00 90.67           N  
ATOM   3491  H   LYS A 218      21.819   8.901 -23.383  1.00 90.67           H  
ATOM   3492  CA  LYS A 218      23.712   8.404 -24.282  1.00 90.67           C  
ATOM   3493  HA  LYS A 218      24.662   8.930 -24.194  1.00 90.67           H  
ATOM   3494  C   LYS A 218      23.573   8.004 -25.750  1.00 90.67           C  
ATOM   3495  CB  LYS A 218      23.761   7.124 -23.440  1.00 90.67           C  
ATOM   3496  HB2 LYS A 218      22.810   6.602 -23.542  1.00 90.67           H  
ATOM   3497  HB3 LYS A 218      24.535   6.480 -23.859  1.00 90.67           H  
ATOM   3498  O   LYS A 218      24.564   7.961 -26.471  1.00 90.67           O  
ATOM   3499  CG  LYS A 218      24.066   7.324 -21.951  1.00 90.67           C  
ATOM   3500  HG2 LYS A 218      25.017   7.842 -21.824  1.00 90.67           H  
ATOM   3501  HG3 LYS A 218      23.265   7.905 -21.493  1.00 90.67           H  
ATOM   3502  CD  LYS A 218      24.131   5.935 -21.303  1.00 90.67           C  
ATOM   3503  HD2 LYS A 218      25.005   5.398 -21.672  1.00 90.67           H  
ATOM   3504  HD3 LYS A 218      23.245   5.381 -21.615  1.00 90.67           H  
ATOM   3505  CE  LYS A 218      24.174   5.986 -19.776  1.00 90.67           C  
ATOM   3506  HE2 LYS A 218      25.212   5.968 -19.443  1.00 90.67           H  
ATOM   3507  HE3 LYS A 218      23.714   6.916 -19.443  1.00 90.67           H  
ATOM   3508  NZ  LYS A 218      23.405   4.844 -19.221  1.00 90.67           N  
ATOM   3509  HZ1 LYS A 218      23.651   3.963 -19.649  1.00 90.67           H  
ATOM   3510  HZ2 LYS A 218      22.430   4.950 -19.464  1.00 90.67           H  
ATOM   3511  HZ3 LYS A 218      23.445   4.786 -18.214  1.00 90.67           H  
ATOM   3512  N   ARG A 219      22.344   7.730 -26.199  1.00 93.47           N  
ATOM   3513  H   ARG A 219      21.587   7.757 -25.531  1.00 93.47           H  
ATOM   3514  CA  ARG A 219      22.033   7.443 -27.606  1.00 93.47           C  
ATOM   3515  HA  ARG A 219      22.677   6.642 -27.968  1.00 93.47           H  
ATOM   3516  C   ARG A 219      22.345   8.650 -28.494  1.00 93.47           C  
ATOM   3517  CB  ARG A 219      20.566   6.997 -27.725  1.00 93.47           C  
ATOM   3518  HB2 ARG A 219      20.277   7.011 -28.776  1.00 93.47           H  
ATOM   3519  HB3 ARG A 219      19.921   7.696 -27.193  1.00 93.47           H  
ATOM   3520  O   ARG A 219      22.945   8.484 -29.549  1.00 93.47           O  
ATOM   3521  CG  ARG A 219      20.348   5.576 -27.177  1.00 93.47           C  
ATOM   3522  HG2 ARG A 219      20.628   5.532 -26.124  1.00 93.47           H  
ATOM   3523  HG3 ARG A 219      20.975   4.883 -27.739  1.00 93.47           H  
ATOM   3524  CD  ARG A 219      18.881   5.157 -27.324  1.00 93.47           C  
ATOM   3525  HD2 ARG A 219      18.564   5.346 -28.349  1.00 93.47           H  
ATOM   3526  HD3 ARG A 219      18.282   5.774 -26.653  1.00 93.47           H  
ATOM   3527  NE  ARG A 219      18.667   3.725 -27.019  1.00 93.47           N  
ATOM   3528  HE  ARG A 219      19.458   3.104 -27.105  1.00 93.47           H  
ATOM   3529  NH1 ARG A 219      16.407   3.830 -26.633  1.00 93.47           N  
ATOM   3530 HH11 ARG A 219      15.695   3.548 -25.975  1.00 93.47           H  
ATOM   3531 HH12 ARG A 219      16.417   4.785 -26.960  1.00 93.47           H  
ATOM   3532  NH2 ARG A 219      17.445   1.909 -26.339  1.00 93.47           N  
ATOM   3533 HH21 ARG A 219      18.228   1.276 -26.418  1.00 93.47           H  
ATOM   3534 HH22 ARG A 219      16.546   1.525 -26.085  1.00 93.47           H  
ATOM   3535  CZ  ARG A 219      17.521   3.167 -26.663  1.00 93.47           C  
ATOM   3536  N   LEU A 220      22.035   9.860 -28.030  1.00 93.09           N  
ATOM   3537  H   LEU A 220      21.482   9.922 -27.187  1.00 93.09           H  
ATOM   3538  CA  LEU A 220      22.375  11.103 -28.718  1.00 93.09           C  
ATOM   3539  HA  LEU A 220      22.026  11.014 -29.747  1.00 93.09           H  
ATOM   3540  C   LEU A 220      23.892  11.345 -28.768  1.00 93.09           C  
ATOM   3541  CB  LEU A 220      21.629  12.256 -28.029  1.00 93.09           C  
ATOM   3542  HB2 LEU A 220      20.581  11.978 -27.914  1.00 93.09           H  
ATOM   3543  HB3 LEU A 220      22.049  12.405 -27.034  1.00 93.09           H  
ATOM   3544  O   LEU A 220      24.410  11.717 -29.817  1.00 93.09           O  
ATOM   3545  CG  LEU A 220      21.688  13.585 -28.797  1.00 93.09           C  
ATOM   3546  HG  LEU A 220      22.722  13.910 -28.914  1.00 93.09           H  
ATOM   3547  CD1 LEU A 220      21.032  13.456 -30.173  1.00 93.09           C  
ATOM   3548 HD11 LEU A 220      20.890  14.448 -30.602  1.00 93.09           H  
ATOM   3549 HD12 LEU A 220      21.674  12.885 -30.845  1.00 93.09           H  
ATOM   3550 HD13 LEU A 220      20.059  12.972 -30.086  1.00 93.09           H  
ATOM   3551  CD2 LEU A 220      20.931  14.641 -27.995  1.00 93.09           C  
ATOM   3552 HD21 LEU A 220      20.988  15.605 -28.500  1.00 93.09           H  
ATOM   3553 HD22 LEU A 220      19.886  14.346 -27.900  1.00 93.09           H  
ATOM   3554 HD23 LEU A 220      21.373  14.741 -27.004  1.00 93.09           H  
ATOM   3555  N   ALA A 221      24.618  11.052 -27.683  1.00 90.90           N  
ATOM   3556  H   ALA A 221      24.135  10.836 -26.823  1.00 90.90           H  
ATOM   3557  CA  ALA A 221      26.084  11.067 -27.671  1.00 90.90           C  
ATOM   3558  HA  ALA A 221      26.429  12.077 -27.894  1.00 90.90           H  
ATOM   3559  C   ALA A 221      26.677  10.151 -28.744  1.00 90.90           C  
ATOM   3560  CB  ALA A 221      26.593  10.633 -26.287  1.00 90.90           C  
ATOM   3561  HB1 ALA A 221      25.943  10.993 -25.490  1.00 90.90           H  
ATOM   3562  HB2 ALA A 221      27.605  11.010 -26.141  1.00 90.90           H  
ATOM   3563  HB3 ALA A 221      26.623   9.545 -26.219  1.00 90.90           H  
ATOM   3564  O   ALA A 221      27.585  10.543 -29.471  1.00 90.90           O  
ATOM   3565  N   ARG A 222      26.116   8.943 -28.873  1.00 91.12           N  
ATOM   3566  H   ARG A 222      25.398   8.684 -28.211  1.00 91.12           H  
ATOM   3567  CA  ARG A 222      26.549   7.962 -29.869  1.00 91.12           C  
ATOM   3568  HA  ARG A 222      27.619   7.799 -29.746  1.00 91.12           H  
ATOM   3569  C   ARG A 222      26.348   8.464 -31.296  1.00 91.12           C  
ATOM   3570  CB  ARG A 222      25.793   6.649 -29.643  1.00 91.12           C  
ATOM   3571  HB2 ARG A 222      25.734   6.451 -28.573  1.00 91.12           H  
ATOM   3572  HB3 ARG A 222      24.782   6.728 -30.042  1.00 91.12           H  
ATOM   3573  O   ARG A 222      27.180   8.190 -32.151  1.00 91.12           O  
ATOM   3574  CG  ARG A 222      26.524   5.485 -30.322  1.00 91.12           C  
ATOM   3575  HG2 ARG A 222      26.741   5.726 -31.363  1.00 91.12           H  
ATOM   3576  HG3 ARG A 222      27.466   5.321 -29.798  1.00 91.12           H  
ATOM   3577  CD  ARG A 222      25.715   4.190 -30.295  1.00 91.12           C  
ATOM   3578  HD2 ARG A 222      24.848   4.334 -30.940  1.00 91.12           H  
ATOM   3579  HD3 ARG A 222      26.323   3.393 -30.724  1.00 91.12           H  
ATOM   3580  NE  ARG A 222      25.315   3.816 -28.921  1.00 91.12           N  
ATOM   3581  HE  ARG A 222      26.033   3.849 -28.211  1.00 91.12           H  
ATOM   3582  NH1 ARG A 222      23.088   3.492 -29.356  1.00 91.12           N  
ATOM   3583 HH11 ARG A 222      22.212   3.086 -29.059  1.00 91.12           H  
ATOM   3584 HH12 ARG A 222      23.277   3.493 -30.348  1.00 91.12           H  
ATOM   3585  NH2 ARG A 222      23.820   3.245 -27.291  1.00 91.12           N  
ATOM   3586 HH21 ARG A 222      24.557   2.876 -26.706  1.00 91.12           H  
ATOM   3587 HH22 ARG A 222      22.895   2.884 -27.108  1.00 91.12           H  
ATOM   3588  CZ  ARG A 222      24.087   3.535 -28.527  1.00 91.12           C  
ATOM   3589  N   PHE A 223      25.265   9.194 -31.561  1.00 92.79           N  
ATOM   3590  H   PHE A 223      24.606   9.372 -30.816  1.00 92.79           H  
ATOM   3591  CA  PHE A 223      25.055   9.817 -32.867  1.00 92.79           C  
ATOM   3592  HA  PHE A 223      25.103   9.051 -33.642  1.00 92.79           H  
ATOM   3593  C   PHE A 223      26.138  10.840 -33.191  1.00 92.79           C  
ATOM   3594  CB  PHE A 223      23.679  10.479 -32.925  1.00 92.79           C  
ATOM   3595  HB2 PHE A 223      22.937   9.681 -32.953  1.00 92.79           H  
ATOM   3596  HB3 PHE A 223      23.503  11.065 -32.023  1.00 92.79           H  
ATOM   3597  O   PHE A 223      26.730  10.763 -34.263  1.00 92.79           O  
ATOM   3598  CG  PHE A 223      23.501  11.377 -34.132  1.00 92.79           C  
ATOM   3599  CD1 PHE A 223      23.530  12.777 -33.977  1.00 92.79           C  
ATOM   3600  HD1 PHE A 223      23.637  13.215 -32.996  1.00 92.79           H  
ATOM   3601  CD2 PHE A 223      23.412  10.817 -35.419  1.00 92.79           C  
ATOM   3602  HD2 PHE A 223      23.427   9.744 -35.544  1.00 92.79           H  
ATOM   3603  CE1 PHE A 223      23.466  13.611 -35.107  1.00 92.79           C  
ATOM   3604  HE1 PHE A 223      23.517  14.683 -34.993  1.00 92.79           H  
ATOM   3605  CE2 PHE A 223      23.346  11.652 -36.548  1.00 92.79           C  
ATOM   3606  HE2 PHE A 223      23.295  11.226 -37.539  1.00 92.79           H  
ATOM   3607  CZ  PHE A 223      23.374  13.049 -36.391  1.00 92.79           C  
ATOM   3608  HZ  PHE A 223      23.346  13.694 -37.257  1.00 92.79           H  
ATOM   3609  N   VAL A 224      26.405  11.758 -32.258  1.00 90.09           N  
ATOM   3610  H   VAL A 224      25.874  11.742 -31.399  1.00 90.09           H  
ATOM   3611  CA  VAL A 224      27.456  12.775 -32.407  1.00 90.09           C  
ATOM   3612  HA  VAL A 224      27.219  13.425 -33.248  1.00 90.09           H  
ATOM   3613  C   VAL A 224      28.800  12.116 -32.719  1.00 90.09           C  
ATOM   3614  CB  VAL A 224      27.536  13.630 -31.128  1.00 90.09           C  
ATOM   3615  HB  VAL A 224      27.557  12.979 -30.254  1.00 90.09           H  
ATOM   3616  O   VAL A 224      29.510  12.547 -33.621  1.00 90.09           O  
ATOM   3617  CG1 VAL A 224      28.799  14.488 -31.091  1.00 90.09           C  
ATOM   3618 HG11 VAL A 224      28.748  15.202 -30.269  1.00 90.09           H  
ATOM   3619 HG12 VAL A 224      28.906  15.029 -32.031  1.00 90.09           H  
ATOM   3620 HG13 VAL A 224      29.682  13.867 -30.944  1.00 90.09           H  
ATOM   3621  CG2 VAL A 224      26.302  14.535 -31.007  1.00 90.09           C  
ATOM   3622 HG21 VAL A 224      25.389  13.939 -30.991  1.00 90.09           H  
ATOM   3623 HG22 VAL A 224      26.273  15.225 -31.850  1.00 90.09           H  
ATOM   3624 HG23 VAL A 224      26.362  15.115 -30.086  1.00 90.09           H  
ATOM   3625  N   GLU A 225      29.110  11.022 -32.027  1.00 86.46           N  
ATOM   3626  H   GLU A 225      28.505  10.744 -31.267  1.00 86.46           H  
ATOM   3627  CA  GLU A 225      30.350  10.278 -32.226  1.00 86.46           C  
ATOM   3628  HA  GLU A 225      31.181  10.983 -32.221  1.00 86.46           H  
ATOM   3629  C   GLU A 225      30.409   9.538 -33.570  1.00 86.46           C  
ATOM   3630  CB  GLU A 225      30.509   9.336 -31.030  1.00 86.46           C  
ATOM   3631  HB2 GLU A 225      29.701   8.605 -31.017  1.00 86.46           H  
ATOM   3632  HB3 GLU A 225      30.448   9.942 -30.125  1.00 86.46           H  
ATOM   3633  O   GLU A 225      31.445   9.542 -34.227  1.00 86.46           O  
ATOM   3634  CG  GLU A 225      31.854   8.609 -31.046  1.00 86.46           C  
ATOM   3635  HG2 GLU A 225      32.635   9.324 -31.305  1.00 86.46           H  
ATOM   3636  HG3 GLU A 225      31.831   7.835 -31.813  1.00 86.46           H  
ATOM   3637  CD  GLU A 225      32.202   7.978 -29.696  1.00 86.46           C  
ATOM   3638  OE1 GLU A 225      33.376   7.573 -29.560  1.00 86.46           O  
ATOM   3639  OE2 GLU A 225      31.347   7.929 -28.779  1.00 86.46           O  
ATOM   3640  N   LEU A 226      29.308   8.932 -34.019  1.00 90.21           N  
ATOM   3641  H   LEU A 226      28.481   8.954 -33.440  1.00 90.21           H  
ATOM   3642  CA  LEU A 226      29.264   8.203 -35.291  1.00 90.21           C  
ATOM   3643  HA  LEU A 226      30.192   7.642 -35.401  1.00 90.21           H  
ATOM   3644  C   LEU A 226      29.195   9.125 -36.517  1.00 90.21           C  
ATOM   3645  CB  LEU A 226      28.076   7.223 -35.271  1.00 90.21           C  
ATOM   3646  HB2 LEU A 226      27.889   6.878 -36.288  1.00 90.21           H  
ATOM   3647  HB3 LEU A 226      27.188   7.761 -34.939  1.00 90.21           H  
ATOM   3648  O   LEU A 226      29.601   8.713 -37.604  1.00 90.21           O  
ATOM   3649  CG  LEU A 226      28.292   5.984 -34.380  1.00 90.21           C  
ATOM   3650  HG  LEU A 226      28.583   6.286 -33.373  1.00 90.21           H  
ATOM   3651  CD1 LEU A 226      26.990   5.183 -34.291  1.00 90.21           C  
ATOM   3652 HD11 LEU A 226      26.206   5.814 -33.872  1.00 90.21           H  
ATOM   3653 HD12 LEU A 226      26.695   4.849 -35.286  1.00 90.21           H  
ATOM   3654 HD13 LEU A 226      27.135   4.315 -33.648  1.00 90.21           H  
ATOM   3655  CD2 LEU A 226      29.367   5.056 -34.949  1.00 90.21           C  
ATOM   3656 HD21 LEU A 226      29.135   4.806 -35.984  1.00 90.21           H  
ATOM   3657 HD22 LEU A 226      29.425   4.138 -34.364  1.00 90.21           H  
ATOM   3658 HD23 LEU A 226      30.340   5.544 -34.906  1.00 90.21           H  
ATOM   3659  N   TYR A 227      28.690  10.354 -36.374  1.00 90.39           N  
ATOM   3660  H   TYR A 227      28.381  10.636 -35.455  1.00 90.39           H  
ATOM   3661  CA  TYR A 227      28.374  11.230 -37.505  1.00 90.39           C  
ATOM   3662  HA  TYR A 227      27.574  10.744 -38.063  1.00 90.39           H  
ATOM   3663  C   TYR A 227      29.524  11.437 -38.513  1.00 90.39           C  
ATOM   3664  CB  TYR A 227      27.811  12.568 -37.003  1.00 90.39           C  
ATOM   3665  HB2 TYR A 227      28.552  13.089 -36.397  1.00 90.39           H  
ATOM   3666  HB3 TYR A 227      26.950  12.374 -36.365  1.00 90.39           H  
ATOM   3667  O   TYR A 227      29.251  11.316 -39.710  1.00 90.39           O  
ATOM   3668  CG  TYR A 227      27.367  13.468 -38.138  1.00 90.39           C  
ATOM   3669  CD1 TYR A 227      28.197  14.514 -38.588  1.00 90.39           C  
ATOM   3670  HD1 TYR A 227      29.147  14.695 -38.105  1.00 90.39           H  
ATOM   3671  CD2 TYR A 227      26.143  13.214 -38.786  1.00 90.39           C  
ATOM   3672  HD2 TYR A 227      25.520  12.398 -38.448  1.00 90.39           H  
ATOM   3673  CE1 TYR A 227      27.801  15.312 -39.679  1.00 90.39           C  
ATOM   3674  HE1 TYR A 227      28.449  16.103 -40.024  1.00 90.39           H  
ATOM   3675  CE2 TYR A 227      25.736  14.015 -39.869  1.00 90.39           C  
ATOM   3676  HE2 TYR A 227      24.798  13.829 -40.370  1.00 90.39           H  
ATOM   3677  OH  TYR A 227      26.144  15.875 -41.324  1.00 90.39           O  
ATOM   3678  HH  TYR A 227      26.826  16.517 -41.537  1.00 90.39           H  
ATOM   3679  CZ  TYR A 227      26.562  15.069 -40.313  1.00 90.39           C  
ATOM   3680  N   PRO A 228      30.794  11.663 -38.110  1.00 88.34           N  
ATOM   3681  CA  PRO A 228      31.898  11.825 -39.062  1.00 88.34           C  
ATOM   3682  HA  PRO A 228      31.695  12.693 -39.689  1.00 88.34           H  
ATOM   3683  C   PRO A 228      32.101  10.600 -39.966  1.00 88.34           C  
ATOM   3684  CB  PRO A 228      33.143  12.098 -38.207  1.00 88.34           C  
ATOM   3685  HB2 PRO A 228      33.668  11.168 -37.990  1.00 88.34           H  
ATOM   3686  HB3 PRO A 228      33.815  12.805 -38.693  1.00 88.34           H  
ATOM   3687  O   PRO A 228      32.297  10.739 -41.172  1.00 88.34           O  
ATOM   3688  CG  PRO A 228      32.576  12.663 -36.906  1.00 88.34           C  
ATOM   3689  HG2 PRO A 228      32.357  13.724 -37.027  1.00 88.34           H  
ATOM   3690  HG3 PRO A 228      33.246  12.499 -36.063  1.00 88.34           H  
ATOM   3691  CD  PRO A 228      31.275  11.885 -36.752  1.00 88.34           C  
ATOM   3692  HD2 PRO A 228      31.485  10.922 -36.286  1.00 88.34           H  
ATOM   3693  HD3 PRO A 228      30.574  12.453 -36.141  1.00 88.34           H  
ATOM   3694  N   VAL A 229      31.984   9.394 -39.398  1.00 87.56           N  
ATOM   3695  H   VAL A 229      31.737   9.350 -38.419  1.00 87.56           H  
ATOM   3696  CA  VAL A 229      32.103   8.126 -40.139  1.00 87.56           C  
ATOM   3697  HA  VAL A 229      33.014   8.146 -40.737  1.00 87.56           H  
ATOM   3698  C   VAL A 229      30.929   7.960 -41.100  1.00 87.56           C  
ATOM   3699  CB  VAL A 229      32.180   6.929 -39.168  1.00 87.56           C  
ATOM   3700  HB  VAL A 229      31.288   6.909 -38.542  1.00 87.56           H  
ATOM   3701  O   VAL A 229      31.111   7.594 -42.261  1.00 87.56           O  
ATOM   3702  CG1 VAL A 229      32.267   5.591 -39.909  1.00 87.56           C  
ATOM   3703 HG11 VAL A 229      32.405   4.776 -39.198  1.00 87.56           H  
ATOM   3704 HG12 VAL A 229      33.107   5.608 -40.603  1.00 87.56           H  
ATOM   3705 HG13 VAL A 229      31.350   5.401 -40.468  1.00 87.56           H  
ATOM   3706  CG2 VAL A 229      33.406   7.048 -38.255  1.00 87.56           C  
ATOM   3707 HG21 VAL A 229      34.315   7.108 -38.854  1.00 87.56           H  
ATOM   3708 HG22 VAL A 229      33.467   6.177 -37.602  1.00 87.56           H  
ATOM   3709 HG23 VAL A 229      33.326   7.938 -37.631  1.00 87.56           H  
ATOM   3710  N   LEU A 230      29.715   8.284 -40.645  1.00 89.42           N  
ATOM   3711  H   LEU A 230      29.632   8.598 -39.689  1.00 89.42           H  
ATOM   3712  CA  LEU A 230      28.520   8.214 -41.486  1.00 89.42           C  
ATOM   3713  HA  LEU A 230      28.462   7.219 -41.927  1.00 89.42           H  
ATOM   3714  C   LEU A 230      28.586   9.201 -42.656  1.00 89.42           C  
ATOM   3715  CB  LEU A 230      27.261   8.466 -40.640  1.00 89.42           C  
ATOM   3716  HB2 LEU A 230      26.402   8.410 -41.309  1.00 89.42           H  
ATOM   3717  HB3 LEU A 230      27.303   9.474 -40.229  1.00 89.42           H  
ATOM   3718  O   LEU A 230      28.172   8.862 -43.762  1.00 89.42           O  
ATOM   3719  CG  LEU A 230      27.032   7.471 -39.491  1.00 89.42           C  
ATOM   3720  HG  LEU A 230      27.807   7.591 -38.734  1.00 89.42           H  
ATOM   3721  CD1 LEU A 230      25.689   7.771 -38.824  1.00 89.42           C  
ATOM   3722 HD11 LEU A 230      24.879   7.654 -39.544  1.00 89.42           H  
ATOM   3723 HD12 LEU A 230      25.536   7.087 -37.989  1.00 89.42           H  
ATOM   3724 HD13 LEU A 230      25.694   8.793 -38.444  1.00 89.42           H  
ATOM   3725  CD2 LEU A 230      27.084   6.022 -39.971  1.00 89.42           C  
ATOM   3726 HD21 LEU A 230      26.692   5.354 -39.204  1.00 89.42           H  
ATOM   3727 HD22 LEU A 230      28.120   5.739 -40.158  1.00 89.42           H  
ATOM   3728 HD23 LEU A 230      26.526   5.907 -40.900  1.00 89.42           H  
ATOM   3729  N   GLN A 231      29.126  10.401 -42.433  1.00 87.62           N  
ATOM   3730  H   GLN A 231      29.419  10.627 -41.494  1.00 87.62           H  
ATOM   3731  CA  GLN A 231      29.306  11.410 -43.474  1.00 87.62           C  
ATOM   3732  HA  GLN A 231      28.351  11.551 -43.980  1.00 87.62           H  
ATOM   3733  C   GLN A 231      30.324  10.964 -44.532  1.00 87.62           C  
ATOM   3734  CB  GLN A 231      29.706  12.737 -42.811  1.00 87.62           C  
ATOM   3735  HB2 GLN A 231      28.985  12.969 -42.027  1.00 87.62           H  
ATOM   3736  HB3 GLN A 231      30.692  12.641 -42.356  1.00 87.62           H  
ATOM   3737  O   GLN A 231      30.076  11.135 -45.725  1.00 87.62           O  
ATOM   3738  CG  GLN A 231      29.715  13.892 -43.821  1.00 87.62           C  
ATOM   3739  HG2 GLN A 231      30.495  13.729 -44.565  1.00 87.62           H  
ATOM   3740  HG3 GLN A 231      28.753  13.916 -44.333  1.00 87.62           H  
ATOM   3741  CD  GLN A 231      29.953  15.251 -43.171  1.00 87.62           C  
ATOM   3742  NE2 GLN A 231      29.505  16.323 -43.788  1.00 87.62           N  
ATOM   3743 HE21 GLN A 231      29.755  17.203 -43.362  1.00 87.62           H  
ATOM   3744 HE22 GLN A 231      29.042  16.245 -44.682  1.00 87.62           H  
ATOM   3745  OE1 GLN A 231      30.534  15.401 -42.111  1.00 87.62           O  
ATOM   3746  N   GLN A 232      31.432  10.345 -44.115  1.00 86.16           N  
ATOM   3747  H   GLN A 232      31.605  10.269 -43.123  1.00 86.16           H  
ATOM   3748  CA  GLN A 232      32.424   9.780 -45.033  1.00 86.16           C  
ATOM   3749  HA  GLN A 232      32.762  10.566 -45.709  1.00 86.16           H  
ATOM   3750  C   GLN A 232      31.834   8.645 -45.885  1.00 86.16           C  
ATOM   3751  CB  GLN A 232      33.621   9.291 -44.208  1.00 86.16           C  
ATOM   3752  HB2 GLN A 232      33.992  10.119 -43.604  1.00 86.16           H  
ATOM   3753  HB3 GLN A 232      33.296   8.495 -43.538  1.00 86.16           H  
ATOM   3754  O   GLN A 232      32.056   8.598 -47.099  1.00 86.16           O  
ATOM   3755  CG  GLN A 232      34.766   8.774 -45.093  1.00 86.16           C  
ATOM   3756  HG2 GLN A 232      35.105   9.579 -45.745  1.00 86.16           H  
ATOM   3757  HG3 GLN A 232      34.414   7.954 -45.718  1.00 86.16           H  
ATOM   3758  CD  GLN A 232      35.958   8.266 -44.291  1.00 86.16           C  
ATOM   3759  NE2 GLN A 232      36.982   7.780 -44.957  1.00 86.16           N  
ATOM   3760 HE21 GLN A 232      36.952   7.721 -45.965  1.00 86.16           H  
ATOM   3761 HE22 GLN A 232      37.743   7.425 -44.396  1.00 86.16           H  
ATOM   3762  OE1 GLN A 232      36.007   8.284 -43.073  1.00 86.16           O  
ATOM   3763  N   GLN A 233      31.044   7.753 -45.279  1.00 84.73           N  
ATOM   3764  H   GLN A 233      30.949   7.783 -44.273  1.00 84.73           H  
ATOM   3765  CA  GLN A 233      30.370   6.689 -46.025  1.00 84.73           C  
ATOM   3766  HA  GLN A 233      31.124   6.157 -46.605  1.00 84.73           H  
ATOM   3767  C   GLN A 233      29.338   7.255 -47.009  1.00 84.73           C  
ATOM   3768  CB  GLN A 233      29.699   5.694 -45.068  1.00 84.73           C  
ATOM   3769  HB2 GLN A 233      28.858   6.178 -44.571  1.00 84.73           H  
ATOM   3770  HB3 GLN A 233      30.406   5.370 -44.305  1.00 84.73           H  
ATOM   3771  O   GLN A 233      29.286   6.819 -48.155  1.00 84.73           O  
ATOM   3772  CG  GLN A 233      29.191   4.475 -45.863  1.00 84.73           C  
ATOM   3773  HG2 GLN A 233      28.575   4.797 -46.703  1.00 84.73           H  
ATOM   3774  HG3 GLN A 233      28.532   3.864 -45.246  1.00 84.73           H  
ATOM   3775  CD  GLN A 233      30.311   3.579 -46.380  1.00 84.73           C  
ATOM   3776  NE2 GLN A 233      30.051   2.788 -47.390  1.00 84.73           N  
ATOM   3777 HE21 GLN A 233      29.197   2.906 -47.916  1.00 84.73           H  
ATOM   3778 HE22 GLN A 233      30.831   2.305 -47.812  1.00 84.73           H  
ATOM   3779  OE1 GLN A 233      31.422   3.564 -45.875  1.00 84.73           O  
ATOM   3780  N   ALA A 234      28.549   8.249 -46.589  1.00 86.58           N  
ATOM   3781  H   ALA A 234      28.621   8.542 -45.625  1.00 86.58           H  
ATOM   3782  CA  ALA A 234      27.550   8.902 -47.434  1.00 86.58           C  
ATOM   3783  HA  ALA A 234      26.782   8.176 -47.699  1.00 86.58           H  
ATOM   3784  C   ALA A 234      28.169   9.435 -48.741  1.00 86.58           C  
ATOM   3785  CB  ALA A 234      26.913  10.038 -46.617  1.00 86.58           C  
ATOM   3786  HB1 ALA A 234      27.634  10.840 -46.462  1.00 86.58           H  
ATOM   3787  HB2 ALA A 234      26.586   9.677 -45.642  1.00 86.58           H  
ATOM   3788  HB3 ALA A 234      26.053  10.448 -47.148  1.00 86.58           H  
ATOM   3789  O   ALA A 234      27.644   9.196 -49.829  1.00 86.58           O  
ATOM   3790  N   GLN A 235      29.326  10.098 -48.631  1.00 83.64           N  
ATOM   3791  H   GLN A 235      29.702  10.249 -47.706  1.00 83.64           H  
ATOM   3792  CA  GLN A 235      30.089  10.597 -49.779  1.00 83.64           C  
ATOM   3793  HA  GLN A 235      29.438  11.207 -50.406  1.00 83.64           H  
ATOM   3794  C   GLN A 235      30.624   9.459 -50.657  1.00 83.64           C  
ATOM   3795  CB  GLN A 235      31.252  11.462 -49.274  1.00 83.64           C  
ATOM   3796  HB2 GLN A 235      31.818  10.902 -48.530  1.00 83.64           H  
ATOM   3797  HB3 GLN A 235      31.915  11.690 -50.109  1.00 83.64           H  
ATOM   3798  O   GLN A 235      30.520   9.535 -51.877  1.00 83.64           O  
ATOM   3799  CG  GLN A 235      30.772  12.787 -48.664  1.00 83.64           C  
ATOM   3800  HG2 GLN A 235      30.016  12.595 -47.903  1.00 83.64           H  
ATOM   3801  HG3 GLN A 235      30.315  13.394 -49.447  1.00 83.64           H  
ATOM   3802  CD  GLN A 235      31.898  13.589 -48.019  1.00 83.64           C  
ATOM   3803  NE2 GLN A 235      31.596  14.733 -47.447  1.00 83.64           N  
ATOM   3804 HE21 GLN A 235      30.657  15.099 -47.504  1.00 83.64           H  
ATOM   3805 HE22 GLN A 235      32.385  15.241 -47.074  1.00 83.64           H  
ATOM   3806  OE1 GLN A 235      33.062  13.228 -48.007  1.00 83.64           O  
ATOM   3807  N   THR A 236      31.145   8.394 -50.040  1.00 81.95           N  
ATOM   3808  H   THR A 236      31.168   8.397 -49.031  1.00 81.95           H  
ATOM   3809  CA  THR A 236      31.697   7.225 -50.748  1.00 81.95           C  
ATOM   3810  HA  THR A 236      32.452   7.566 -51.457  1.00 81.95           H  
ATOM   3811  C   THR A 236      30.624   6.477 -51.548  1.00 81.95           C  
ATOM   3812  CB  THR A 236      32.373   6.265 -49.753  1.00 81.95           C  
ATOM   3813  HB  THR A 236      31.626   5.857 -49.071  1.00 81.95           H  
ATOM   3814  O   THR A 236      30.870   6.065 -52.678  1.00 81.95           O  
ATOM   3815  CG2 THR A 236      33.089   5.107 -50.449  1.00 81.95           C  
ATOM   3816 HG21 THR A 236      33.789   5.492 -51.190  1.00 81.95           H  
ATOM   3817 HG22 THR A 236      33.629   4.520 -49.706  1.00 81.95           H  
ATOM   3818 HG23 THR A 236      32.360   4.460 -50.937  1.00 81.95           H  
ATOM   3819  OG1 THR A 236      33.349   6.951 -48.992  1.00 81.95           O  
ATOM   3820  HG1 THR A 236      32.895   7.527 -48.373  1.00 81.95           H  
ATOM   3821  N   ASP A 237      29.420   6.342 -50.989  1.00 82.68           N  
ATOM   3822  H   ASP A 237      29.301   6.662 -50.039  1.00 82.68           H  
ATOM   3823  CA  ASP A 237      28.313   5.601 -51.602  1.00 82.68           C  
ATOM   3824  HA  ASP A 237      28.723   4.807 -52.226  1.00 82.68           H  
ATOM   3825  C   ASP A 237      27.429   6.463 -52.521  1.00 82.68           C  
ATOM   3826  CB  ASP A 237      27.463   4.947 -50.497  1.00 82.68           C  
ATOM   3827  HB2 ASP A 237      27.171   5.708 -49.773  1.00 82.68           H  
ATOM   3828  HB3 ASP A 237      26.550   4.548 -50.937  1.00 82.68           H  
ATOM   3829  O   ASP A 237      26.492   5.937 -53.129  1.00 82.68           O  
ATOM   3830  CG  ASP A 237      28.152   3.789 -49.769  1.00 82.68           C  
ATOM   3831  OD1 ASP A 237      29.183   3.273 -50.247  1.00 82.68           O  
ATOM   3832  OD2 ASP A 237      27.589   3.346 -48.742  1.00 82.68           O  
ATOM   3833  N   GLY A 238      27.672   7.778 -52.603  1.00 82.13           N  
ATOM   3834  H   GLY A 238      28.474   8.145 -52.110  1.00 82.13           H  
ATOM   3835  CA  GLY A 238      26.829   8.709 -53.362  1.00 82.13           C  
ATOM   3836  HA2 GLY A 238      26.802   8.402 -54.408  1.00 82.13           H  
ATOM   3837  HA3 GLY A 238      27.264   9.706 -53.303  1.00 82.13           H  
ATOM   3838  C   GLY A 238      25.389   8.778 -52.836  1.00 82.13           C  
ATOM   3839  O   GLY A 238      24.431   8.848 -53.608  1.00 82.13           O  
ATOM   3840  N   LYS A 239      25.212   8.701 -51.514  1.00 87.17           N  
ATOM   3841  H   LYS A 239      26.044   8.721 -50.942  1.00 87.17           H  
ATOM   3842  CA  LYS A 239      23.905   8.700 -50.835  1.00 87.17           C  
ATOM   3843  HA  LYS A 239      23.121   8.953 -51.549  1.00 87.17           H  
ATOM   3844  C   LYS A 239      23.879   9.763 -49.749  1.00 87.17           C  
ATOM   3845  CB  LYS A 239      23.614   7.309 -50.247  1.00 87.17           C  
ATOM   3846  HB2 LYS A 239      22.711   7.355 -49.639  1.00 87.17           H  
ATOM   3847  HB3 LYS A 239      24.446   7.021 -49.605  1.00 87.17           H  
ATOM   3848  O   LYS A 239      24.917  10.235 -49.302  1.00 87.17           O  
ATOM   3849  CG  LYS A 239      23.411   6.249 -51.338  1.00 87.17           C  
ATOM   3850  HG2 LYS A 239      22.531   6.493 -51.932  1.00 87.17           H  
ATOM   3851  HG3 LYS A 239      24.282   6.235 -51.993  1.00 87.17           H  
ATOM   3852  CD  LYS A 239      23.247   4.862 -50.712  1.00 87.17           C  
ATOM   3853  HD2 LYS A 239      24.037   4.715 -49.976  1.00 87.17           H  
ATOM   3854  HD3 LYS A 239      22.276   4.794 -50.222  1.00 87.17           H  
ATOM   3855  CE  LYS A 239      23.360   3.785 -51.789  1.00 87.17           C  
ATOM   3856  HE2 LYS A 239      22.506   3.856 -52.462  1.00 87.17           H  
ATOM   3857  HE3 LYS A 239      24.263   3.984 -52.367  1.00 87.17           H  
ATOM   3858  NZ  LYS A 239      23.449   2.443 -51.166  1.00 87.17           N  
ATOM   3859  HZ1 LYS A 239      24.260   2.417 -50.565  1.00 87.17           H  
ATOM   3860  HZ2 LYS A 239      22.635   2.246 -50.602  1.00 87.17           H  
ATOM   3861  HZ3 LYS A 239      23.570   1.729 -51.870  1.00 87.17           H  
ATOM   3862  N   ARG A 240      22.687  10.102 -49.263  1.00 89.76           N  
ATOM   3863  H   ARG A 240      21.871   9.652 -49.654  1.00 89.76           H  
ATOM   3864  CA  ARG A 240      22.535  10.902 -48.042  1.00 89.76           C  
ATOM   3865  HA  ARG A 240      23.528  11.173 -47.684  1.00 89.76           H  
ATOM   3866  C   ARG A 240      21.899  10.098 -46.919  1.00 89.76           C  
ATOM   3867  CB  ARG A 240      21.822  12.226 -48.328  1.00 89.76           C  
ATOM   3868  HB2 ARG A 240      22.364  12.761 -49.108  1.00 89.76           H  
ATOM   3869  HB3 ARG A 240      21.867  12.832 -47.423  1.00 89.76           H  
ATOM   3870  O   ARG A 240      21.139   9.156 -47.151  1.00 89.76           O  
ATOM   3871  CG  ARG A 240      20.357  12.064 -48.746  1.00 89.76           C  
ATOM   3872  HG2 ARG A 240      20.296  11.593 -49.727  1.00 89.76           H  
ATOM   3873  HG3 ARG A 240      19.827  11.456 -48.012  1.00 89.76           H  
ATOM   3874  CD  ARG A 240      19.718  13.450 -48.788  1.00 89.76           C  
ATOM   3875  HD2 ARG A 240      19.888  13.924 -47.822  1.00 89.76           H  
ATOM   3876  HD3 ARG A 240      20.214  14.055 -49.547  1.00 89.76           H  
ATOM   3877  NE  ARG A 240      18.270  13.372 -49.046  1.00 89.76           N  
ATOM   3878  HE  ARG A 240      17.949  12.584 -49.590  1.00 89.76           H  
ATOM   3879  NH1 ARG A 240      17.732  15.392 -48.088  1.00 89.76           N  
ATOM   3880 HH11 ARG A 240      17.058  16.051 -47.725  1.00 89.76           H  
ATOM   3881 HH12 ARG A 240      18.713  15.626 -48.032  1.00 89.76           H  
ATOM   3882  NH2 ARG A 240      16.105  14.030 -48.762  1.00 89.76           N  
ATOM   3883 HH21 ARG A 240      15.789  13.175 -49.197  1.00 89.76           H  
ATOM   3884 HH22 ARG A 240      15.451  14.730 -48.442  1.00 89.76           H  
ATOM   3885  CZ  ARG A 240      17.380  14.259 -48.632  1.00 89.76           C  
ATOM   3886  N   ILE A 241      22.196  10.502 -45.691  1.00 92.95           N  
ATOM   3887  H   ILE A 241      22.805  11.301 -45.586  1.00 92.95           H  
ATOM   3888  CA  ILE A 241      21.600   9.931 -44.485  1.00 92.95           C  
ATOM   3889  HA  ILE A 241      21.640   8.843 -44.545  1.00 92.95           H  
ATOM   3890  C   ILE A 241      20.134  10.377 -44.432  1.00 92.95           C  
ATOM   3891  CB  ILE A 241      22.391  10.383 -43.237  1.00 92.95           C  
ATOM   3892  HB  ILE A 241      22.327  11.469 -43.169  1.00 92.95           H  
ATOM   3893  O   ILE A 241      19.854  11.571 -44.396  1.00 92.95           O  
ATOM   3894  CG1 ILE A 241      23.887   9.990 -43.334  1.00 92.95           C  
ATOM   3895 HG12 ILE A 241      24.291  10.288 -44.302  1.00 92.95           H  
ATOM   3896 HG13 ILE A 241      23.989   8.908 -43.250  1.00 92.95           H  
ATOM   3897  CG2 ILE A 241      21.755   9.779 -41.973  1.00 92.95           C  
ATOM   3898 HG21 ILE A 241      20.722  10.110 -41.868  1.00 92.95           H  
ATOM   3899 HG22 ILE A 241      22.297  10.109 -41.086  1.00 92.95           H  
ATOM   3900 HG23 ILE A 241      21.778   8.691 -42.025  1.00 92.95           H  
ATOM   3901  CD1 ILE A 241      24.768  10.664 -42.275  1.00 92.95           C  
ATOM   3902 HD11 ILE A 241      25.815  10.463 -42.500  1.00 92.95           H  
ATOM   3903 HD12 ILE A 241      24.544  10.274 -41.282  1.00 92.95           H  
ATOM   3904 HD13 ILE A 241      24.611  11.742 -42.288  1.00 92.95           H  
ATOM   3905  N   SER A 242      19.196   9.429 -44.437  1.00 92.81           N  
ATOM   3906  H   SER A 242      19.486   8.461 -44.468  1.00 92.81           H  
ATOM   3907  CA  SER A 242      17.769   9.725 -44.266  1.00 92.81           C  
ATOM   3908  HA  SER A 242      17.556  10.718 -44.661  1.00 92.81           H  
ATOM   3909  C   SER A 242      17.379   9.711 -42.794  1.00 92.81           C  
ATOM   3910  CB  SER A 242      16.919   8.712 -45.033  1.00 92.81           C  
ATOM   3911  HB2 SER A 242      17.081   7.709 -44.639  1.00 92.81           H  
ATOM   3912  HB3 SER A 242      17.211   8.724 -46.083  1.00 92.81           H  
ATOM   3913  O   SER A 242      16.748  10.646 -42.300  1.00 92.81           O  
ATOM   3914  OG  SER A 242      15.548   9.043 -44.911  1.00 92.81           O  
ATOM   3915  HG  SER A 242      15.476   9.890 -44.465  1.00 92.81           H  
ATOM   3916  N   TYR A 243      17.745   8.643 -42.091  1.00 95.24           N  
ATOM   3917  H   TYR A 243      18.274   7.910 -42.542  1.00 95.24           H  
ATOM   3918  CA  TYR A 243      17.518   8.514 -40.661  1.00 95.24           C  
ATOM   3919  HA  TYR A 243      17.549   9.513 -40.227  1.00 95.24           H  
ATOM   3920  C   TYR A 243      18.631   7.700 -40.012  1.00 95.24           C  
ATOM   3921  CB  TYR A 243      16.133   7.908 -40.373  1.00 95.24           C  
ATOM   3922  HB2 TYR A 243      15.950   7.956 -39.300  1.00 95.24           H  
ATOM   3923  HB3 TYR A 243      15.376   8.528 -40.853  1.00 95.24           H  
ATOM   3924  O   TYR A 243      19.242   6.835 -40.644  1.00 95.24           O  
ATOM   3925  CG  TYR A 243      15.941   6.473 -40.826  1.00 95.24           C  
ATOM   3926  CD1 TYR A 243      15.415   6.208 -42.105  1.00 95.24           C  
ATOM   3927  HD1 TYR A 243      15.168   7.024 -42.768  1.00 95.24           H  
ATOM   3928  CD2 TYR A 243      16.271   5.405 -39.965  1.00 95.24           C  
ATOM   3929  HD2 TYR A 243      16.682   5.603 -38.986  1.00 95.24           H  
ATOM   3930  CE1 TYR A 243      15.207   4.879 -42.518  1.00 95.24           C  
ATOM   3931  HE1 TYR A 243      14.802   4.664 -43.496  1.00 95.24           H  
ATOM   3932  CE2 TYR A 243      16.080   4.074 -40.384  1.00 95.24           C  
ATOM   3933  HE2 TYR A 243      16.341   3.251 -39.735  1.00 95.24           H  
ATOM   3934  OH  TYR A 243      15.325   2.540 -42.082  1.00 95.24           O  
ATOM   3935  HH  TYR A 243      15.616   1.890 -41.439  1.00 95.24           H  
ATOM   3936  CZ  TYR A 243      15.541   3.811 -41.661  1.00 95.24           C  
ATOM   3937  N   VAL A 244      18.866   7.971 -38.733  1.00 96.11           N  
ATOM   3938  H   VAL A 244      18.310   8.692 -38.295  1.00 96.11           H  
ATOM   3939  CA  VAL A 244      19.757   7.190 -37.881  1.00 96.11           C  
ATOM   3940  HA  VAL A 244      20.151   6.348 -38.450  1.00 96.11           H  
ATOM   3941  C   VAL A 244      18.937   6.635 -36.730  1.00 96.11           C  
ATOM   3942  CB  VAL A 244      20.962   8.008 -37.388  1.00 96.11           C  
ATOM   3943  HB  VAL A 244      20.626   8.787 -36.703  1.00 96.11           H  
ATOM   3944  O   VAL A 244      18.381   7.373 -35.913  1.00 96.11           O  
ATOM   3945  CG1 VAL A 244      21.949   7.095 -36.653  1.00 96.11           C  
ATOM   3946 HG11 VAL A 244      22.298   6.307 -37.320  1.00 96.11           H  
ATOM   3947 HG12 VAL A 244      21.468   6.637 -35.789  1.00 96.11           H  
ATOM   3948 HG13 VAL A 244      22.809   7.670 -36.308  1.00 96.11           H  
ATOM   3949  CG2 VAL A 244      21.708   8.665 -38.556  1.00 96.11           C  
ATOM   3950 HG21 VAL A 244      22.637   9.113 -38.202  1.00 96.11           H  
ATOM   3951 HG22 VAL A 244      21.942   7.920 -39.317  1.00 96.11           H  
ATOM   3952 HG23 VAL A 244      21.090   9.448 -38.994  1.00 96.11           H  
ATOM   3953  N   ASP A 245      18.843   5.315 -36.681  1.00 95.85           N  
ATOM   3954  H   ASP A 245      19.331   4.763 -37.372  1.00 95.85           H  
ATOM   3955  CA  ASP A 245      18.141   4.604 -35.632  1.00 95.85           C  
ATOM   3956  HA  ASP A 245      17.399   5.280 -35.207  1.00 95.85           H  
ATOM   3957  C   ASP A 245      19.105   4.212 -34.516  1.00 95.85           C  
ATOM   3958  CB  ASP A 245      17.392   3.406 -36.210  1.00 95.85           C  
ATOM   3959  HB2 ASP A 245      17.025   3.650 -37.207  1.00 95.85           H  
ATOM   3960  HB3 ASP A 245      18.045   2.536 -36.284  1.00 95.85           H  
ATOM   3961  O   ASP A 245      19.981   3.366 -34.696  1.00 95.85           O  
ATOM   3962  CG  ASP A 245      16.209   3.103 -35.311  1.00 95.85           C  
ATOM   3963  OD1 ASP A 245      16.391   2.863 -34.098  1.00 95.85           O  
ATOM   3964  OD2 ASP A 245      15.067   3.223 -35.799  1.00 95.85           O  
ATOM   3965  N   LEU A 246      18.950   4.851 -33.359  1.00 94.80           N  
ATOM   3966  H   LEU A 246      18.181   5.500 -33.276  1.00 94.80           H  
ATOM   3967  CA  LEU A 246      19.848   4.734 -32.210  1.00 94.80           C  
ATOM   3968  HA  LEU A 246      20.772   4.251 -32.526  1.00 94.80           H  
ATOM   3969  C   LEU A 246      19.251   3.851 -31.113  1.00 94.80           C  
ATOM   3970  CB  LEU A 246      20.188   6.143 -31.698  1.00 94.80           C  
ATOM   3971  HB2 LEU A 246      20.792   6.071 -30.793  1.00 94.80           H  
ATOM   3972  HB3 LEU A 246      19.252   6.638 -31.439  1.00 94.80           H  
ATOM   3973  O   LEU A 246      19.808   3.780 -30.015  1.00 94.80           O  
ATOM   3974  CG  LEU A 246      20.954   6.978 -32.738  1.00 94.80           C  
ATOM   3975  HG  LEU A 246      20.627   6.706 -33.741  1.00 94.80           H  
ATOM   3976  CD1 LEU A 246      20.642   8.459 -32.570  1.00 94.80           C  
ATOM   3977 HD11 LEU A 246      19.562   8.604 -32.586  1.00 94.80           H  
ATOM   3978 HD12 LEU A 246      21.068   8.843 -31.643  1.00 94.80           H  
ATOM   3979 HD13 LEU A 246      21.028   9.000 -33.434  1.00 94.80           H  
ATOM   3980  CD2 LEU A 246      22.459   6.723 -32.639  1.00 94.80           C  
ATOM   3981 HD21 LEU A 246      22.846   7.111 -31.696  1.00 94.80           H  
ATOM   3982 HD22 LEU A 246      22.653   5.652 -32.692  1.00 94.80           H  
ATOM   3983 HD23 LEU A 246      22.968   7.219 -33.465  1.00 94.80           H  
ATOM   3984  N   ARG A 247      18.148   3.145 -31.403  1.00 94.07           N  
ATOM   3985  H   ARG A 247      17.773   3.244 -32.336  1.00 94.07           H  
ATOM   3986  CA  ARG A 247      17.447   2.216 -30.498  1.00 94.07           C  
ATOM   3987  HA  ARG A 247      17.371   2.684 -29.517  1.00 94.07           H  
ATOM   3988  C   ARG A 247      18.212   0.905 -30.272  1.00 94.07           C  
ATOM   3989  CB  ARG A 247      16.021   1.961 -31.017  1.00 94.07           C  
ATOM   3990  HB2 ARG A 247      16.072   1.487 -31.997  1.00 94.07           H  
ATOM   3991  HB3 ARG A 247      15.517   1.271 -30.341  1.00 94.07           H  
ATOM   3992  O   ARG A 247      17.613  -0.146 -30.098  1.00 94.07           O  
ATOM   3993  CG  ARG A 247      15.193   3.252 -31.094  1.00 94.07           C  
ATOM   3994  HG2 ARG A 247      15.145   3.674 -30.090  1.00 94.07           H  
ATOM   3995  HG3 ARG A 247      15.674   3.981 -31.745  1.00 94.07           H  
ATOM   3996  CD  ARG A 247      13.768   3.007 -31.604  1.00 94.07           C  
ATOM   3997  HD2 ARG A 247      13.333   2.172 -31.055  1.00 94.07           H  
ATOM   3998  HD3 ARG A 247      13.175   3.898 -31.400  1.00 94.07           H  
ATOM   3999  NE  ARG A 247      13.729   2.732 -33.054  1.00 94.07           N  
ATOM   4000  HE  ARG A 247      14.593   2.836 -33.566  1.00 94.07           H  
ATOM   4001  NH1 ARG A 247      11.506   2.146 -33.218  1.00 94.07           N  
ATOM   4002 HH11 ARG A 247      11.402   2.182 -32.214  1.00 94.07           H  
ATOM   4003 HH12 ARG A 247      10.736   1.845 -33.798  1.00 94.07           H  
ATOM   4004  NH2 ARG A 247      12.727   2.231 -35.047  1.00 94.07           N  
ATOM   4005 HH21 ARG A 247      11.921   1.967 -35.597  1.00 94.07           H  
ATOM   4006 HH22 ARG A 247      13.589   2.495 -35.502  1.00 94.07           H  
ATOM   4007  CZ  ARG A 247      12.666   2.379 -33.761  1.00 94.07           C  
ATOM   4008  N   TYR A 248      19.535   0.984 -30.279  1.00 91.47           N  
ATOM   4009  H   TYR A 248      19.923   1.913 -30.353  1.00 91.47           H  
ATOM   4010  CA  TYR A 248      20.466  -0.091 -29.974  1.00 91.47           C  
ATOM   4011  HA  TYR A 248      19.917  -1.011 -29.772  1.00 91.47           H  
ATOM   4012  C   TYR A 248      21.269   0.277 -28.724  1.00 91.47           C  
ATOM   4013  CB  TYR A 248      21.390  -0.328 -31.175  1.00 91.47           C  
ATOM   4014  HB2 TYR A 248      21.951   0.587 -31.364  1.00 91.47           H  
ATOM   4015  HB3 TYR A 248      22.109  -1.106 -30.919  1.00 91.47           H  
ATOM   4016  O   TYR A 248      21.504   1.458 -28.438  1.00 91.47           O  
ATOM   4017  CG  TYR A 248      20.675  -0.731 -32.448  1.00 91.47           C  
ATOM   4018  CD1 TYR A 248      20.442  -2.094 -32.711  1.00 91.47           C  
ATOM   4019  HD1 TYR A 248      20.757  -2.848 -32.006  1.00 91.47           H  
ATOM   4020  CD2 TYR A 248      20.241   0.249 -33.362  1.00 91.47           C  
ATOM   4021  HD2 TYR A 248      20.411   1.296 -33.160  1.00 91.47           H  
ATOM   4022  CE1 TYR A 248      19.777  -2.482 -33.886  1.00 91.47           C  
ATOM   4023  HE1 TYR A 248      19.588  -3.526 -34.085  1.00 91.47           H  
ATOM   4024  CE2 TYR A 248      19.564  -0.135 -34.533  1.00 91.47           C  
ATOM   4025  HE2 TYR A 248      19.209   0.616 -35.224  1.00 91.47           H  
ATOM   4026  OH  TYR A 248      18.651  -1.876 -35.896  1.00 91.47           O  
ATOM   4027  HH  TYR A 248      18.456  -2.816 -35.893  1.00 91.47           H  
ATOM   4028  CZ  TYR A 248      19.336  -1.502 -34.793  1.00 91.47           C  
ATOM   4029  N   ASP A 249      21.757  -0.727 -28.005  1.00 84.57           N  
ATOM   4030  H   ASP A 249      21.418  -1.661 -28.186  1.00 84.57           H  
ATOM   4031  CA  ASP A 249      22.564  -0.515 -26.799  1.00 84.57           C  
ATOM   4032  HA  ASP A 249      22.087   0.240 -26.175  1.00 84.57           H  
ATOM   4033  C   ASP A 249      23.985  -0.005 -27.107  1.00 84.57           C  
ATOM   4034  CB  ASP A 249      22.627  -1.824 -26.004  1.00 84.57           C  
ATOM   4035  HB2 ASP A 249      22.695  -2.669 -26.688  1.00 84.57           H  
ATOM   4036  HB3 ASP A 249      23.540  -1.817 -25.408  1.00 84.57           H  
ATOM   4037  O   ASP A 249      24.543   0.782 -26.340  1.00 84.57           O  
ATOM   4038  CG  ASP A 249      21.461  -2.039 -25.032  1.00 84.57           C  
ATOM   4039  OD1 ASP A 249      20.521  -1.216 -24.966  1.00 84.57           O  
ATOM   4040  OD2 ASP A 249      21.562  -3.034 -24.283  1.00 84.57           O  
ATOM   4041  N   SER A 250      24.572  -0.398 -28.242  1.00 86.21           N  
ATOM   4042  H   SER A 250      24.114  -1.124 -28.774  1.00 86.21           H  
ATOM   4043  CA  SER A 250      25.967  -0.077 -28.598  1.00 86.21           C  
ATOM   4044  HA  SER A 250      26.316   0.754 -27.985  1.00 86.21           H  
ATOM   4045  C   SER A 250      26.194   0.353 -30.049  1.00 86.21           C  
ATOM   4046  CB  SER A 250      26.863  -1.273 -28.294  1.00 86.21           C  
ATOM   4047  HB2 SER A 250      26.855  -1.474 -27.223  1.00 86.21           H  
ATOM   4048  HB3 SER A 250      27.876  -1.021 -28.609  1.00 86.21           H  
ATOM   4049  O   SER A 250      27.333   0.552 -30.459  1.00 86.21           O  
ATOM   4050  OG  SER A 250      26.433  -2.421 -28.998  1.00 86.21           O  
ATOM   4051  HG  SER A 250      27.205  -2.950 -29.212  1.00 86.21           H  
ATOM   4052  N   GLY A 251      25.138   0.517 -30.841  1.00 88.96           N  
ATOM   4053  H   GLY A 251      24.212   0.393 -30.458  1.00 88.96           H  
ATOM   4054  CA  GLY A 251      25.268   0.816 -32.265  1.00 88.96           C  
ATOM   4055  HA2 GLY A 251      25.206  -0.116 -32.827  1.00 88.96           H  
ATOM   4056  HA3 GLY A 251      26.235   1.268 -32.483  1.00 88.96           H  
ATOM   4057  C   GLY A 251      24.202   1.763 -32.792  1.00 88.96           C  
ATOM   4058  O   GLY A 251      23.487   2.415 -32.021  1.00 88.96           O  
ATOM   4059  N   ALA A 252      24.125   1.827 -34.114  1.00 94.16           N  
ATOM   4060  H   ALA A 252      24.803   1.310 -34.654  1.00 94.16           H  
ATOM   4061  CA  ALA A 252      23.099   2.527 -34.860  1.00 94.16           C  
ATOM   4062  HA  ALA A 252      22.179   2.521 -34.276  1.00 94.16           H  
ATOM   4063  C   ALA A 252      22.843   1.824 -36.198  1.00 94.16           C  
ATOM   4064  CB  ALA A 252      23.541   3.976 -35.084  1.00 94.16           C  
ATOM   4065  HB1 ALA A 252      22.713   4.542 -35.512  1.00 94.16           H  
ATOM   4066  HB2 ALA A 252      23.840   4.429 -34.139  1.00 94.16           H  
ATOM   4067  HB3 ALA A 252      24.386   4.003 -35.772  1.00 94.16           H  
ATOM   4068  O   ALA A 252      23.775   1.333 -36.835  1.00 94.16           O  
ATOM   4069  N   ALA A 253      21.590   1.813 -36.645  1.00 94.97           N  
ATOM   4070  H   ALA A 253      20.886   2.282 -36.094  1.00 94.97           H  
ATOM   4071  CA  ALA A 253      21.248   1.444 -38.014  1.00 94.97           C  
ATOM   4072  HA  ALA A 253      22.083   0.919 -38.476  1.00 94.97           H  
ATOM   4073  C   ALA A 253      20.986   2.711 -38.828  1.00 94.97           C  
ATOM   4074  CB  ALA A 253      20.056   0.489 -38.018  1.00 94.97           C  
ATOM   4075  HB1 ALA A 253      19.844   0.169 -39.039  1.00 94.97           H  
ATOM   4076  HB2 ALA A 253      19.175   0.989 -37.617  1.00 94.97           H  
ATOM   4077  HB3 ALA A 253      20.293  -0.388 -37.416  1.00 94.97           H  
ATOM   4078  O   ALA A 253      20.294   3.617 -38.365  1.00 94.97           O  
ATOM   4079  N   VAL A 254      21.538   2.779 -40.034  1.00 95.29           N  
ATOM   4080  H   VAL A 254      22.119   2.015 -40.347  1.00 95.29           H  
ATOM   4081  CA  VAL A 254      21.417   3.948 -40.905  1.00 95.29           C  
ATOM   4082  HA  VAL A 254      20.911   4.750 -40.366  1.00 95.29           H  
ATOM   4083  C   VAL A 254      20.561   3.602 -42.108  1.00 95.29           C  
ATOM   4084  CB  VAL A 254      22.793   4.497 -41.306  1.00 95.29           C  
ATOM   4085  HB  VAL A 254      23.349   3.742 -41.862  1.00 95.29           H  
ATOM   4086  O   VAL A 254      20.851   2.654 -42.841  1.00 95.29           O  
ATOM   4087  CG1 VAL A 254      22.654   5.760 -42.163  1.00 95.29           C  
ATOM   4088 HG11 VAL A 254      22.035   6.491 -41.643  1.00 95.29           H  
ATOM   4089 HG12 VAL A 254      22.199   5.516 -43.122  1.00 95.29           H  
ATOM   4090 HG13 VAL A 254      23.637   6.188 -42.359  1.00 95.29           H  
ATOM   4091  CG2 VAL A 254      23.577   4.872 -40.043  1.00 95.29           C  
ATOM   4092 HG21 VAL A 254      24.531   5.309 -40.339  1.00 95.29           H  
ATOM   4093 HG22 VAL A 254      23.018   5.599 -39.454  1.00 95.29           H  
ATOM   4094 HG23 VAL A 254      23.780   3.989 -39.438  1.00 95.29           H  
ATOM   4095  N   GLY A 255      19.502   4.389 -42.293  1.00 93.56           N  
ATOM   4096  H   GLY A 255      19.354   5.144 -41.639  1.00 93.56           H  
ATOM   4097  CA  GLY A 255      18.686   4.382 -43.495  1.00 93.56           C  
ATOM   4098  HA2 GLY A 255      18.674   3.387 -43.939  1.00 93.56           H  
ATOM   4099  HA3 GLY A 255      17.662   4.659 -43.241  1.00 93.56           H  
ATOM   4100  C   GLY A 255      19.216   5.398 -44.496  1.00 93.56           C  
ATOM   4101  O   GLY A 255      19.363   6.584 -44.181  1.00 93.56           O  
ATOM   4102  N   TRP A 256      19.478   4.942 -45.715  1.00 92.18           N  
ATOM   4103  H   TRP A 256      19.335   3.960 -45.904  1.00 92.18           H  
ATOM   4104  CA  TRP A 256      20.031   5.767 -46.784  1.00 92.18           C  
ATOM   4105  HA  TRP A 256      20.502   6.650 -46.352  1.00 92.18           H  
ATOM   4106  C   TRP A 256      18.941   6.232 -47.746  1.00 92.18           C  
ATOM   4107  CB  TRP A 256      21.121   4.982 -47.510  1.00 92.18           C  
ATOM   4108  HB2 TRP A 256      20.670   4.138 -48.032  1.00 92.18           H  
ATOM   4109  HB3 TRP A 256      21.569   5.643 -48.252  1.00 92.18           H  
ATOM   4110  O   TRP A 256      18.055   5.460 -48.107  1.00 92.18           O  
ATOM   4111  CG  TRP A 256      22.211   4.476 -46.620  1.00 92.18           C  
ATOM   4112  CD1 TRP A 256      22.330   3.217 -46.142  1.00 92.18           C  
ATOM   4113  HD1 TRP A 256      21.657   2.397 -46.346  1.00 92.18           H  
ATOM   4114  CD2 TRP A 256      23.323   5.228 -46.049  1.00 92.18           C  
ATOM   4115  CE2 TRP A 256      24.099   4.345 -45.241  1.00 92.18           C  
ATOM   4116  CE3 TRP A 256      23.746   6.572 -46.132  1.00 92.18           C  
ATOM   4117  HE3 TRP A 256      23.186   7.269 -46.738  1.00 92.18           H  
ATOM   4118  NE1 TRP A 256      23.453   3.132 -45.349  1.00 92.18           N  
ATOM   4119  HE1 TRP A 256      23.774   2.257 -44.960  1.00 92.18           H  
ATOM   4120  CH2 TRP A 256      25.645   6.113 -44.660  1.00 92.18           C  
ATOM   4121  HH2 TRP A 256      26.530   6.459 -44.147  1.00 92.18           H  
ATOM   4122  CZ2 TRP A 256      25.247   4.769 -44.557  1.00 92.18           C  
ATOM   4123  HZ2 TRP A 256      25.826   4.069 -43.974  1.00 92.18           H  
ATOM   4124  CZ3 TRP A 256      24.891   7.007 -45.441  1.00 92.18           C  
ATOM   4125  HZ3 TRP A 256      25.203   8.038 -45.516  1.00 92.18           H  
ATOM   4126  N   ALA A 257      19.036   7.479 -48.204  1.00 88.23           N  
ATOM   4127  H   ALA A 257      19.807   8.049 -47.887  1.00 88.23           H  
ATOM   4128  CA  ALA A 257      18.238   8.003 -49.306  1.00 88.23           C  
ATOM   4129  HA  ALA A 257      17.551   7.224 -49.638  1.00 88.23           H  
ATOM   4130  C   ALA A 257      19.144   8.388 -50.487  1.00 88.23           C  
ATOM   4131  CB  ALA A 257      17.387   9.185 -48.825  1.00 88.23           C  
ATOM   4132  HB1 ALA A 257      16.611   8.824 -48.150  1.00 88.23           H  
ATOM   4133  HB2 ALA A 257      16.906   9.664 -49.678  1.00 88.23           H  
ATOM   4134  HB3 ALA A 257      18.015   9.913 -48.313  1.00 88.23           H  
ATOM   4135  O   ALA A 257      20.301   8.768 -50.277  1.00 88.23           O  
ATOM   4136  N   PRO A 258      18.628   8.338 -51.726  1.00 82.25           N  
ATOM   4137  CA  PRO A 258      19.301   8.947 -52.865  1.00 82.25           C  
ATOM   4138  HA  PRO A 258      20.246   8.433 -53.040  1.00 82.25           H  
ATOM   4139  C   PRO A 258      19.558  10.437 -52.611  1.00 82.25           C  
ATOM   4140  CB  PRO A 258      18.371   8.740 -54.067  1.00 82.25           C  
ATOM   4141  HB2 PRO A 258      17.775   9.636 -54.240  1.00 82.25           H  
ATOM   4142  HB3 PRO A 258      18.931   8.484 -54.967  1.00 82.25           H  
ATOM   4143  O   PRO A 258      18.764  11.107 -51.936  1.00 82.25           O  
ATOM   4144  CG  PRO A 258      17.447   7.601 -53.637  1.00 82.25           C  
ATOM   4145  HG2 PRO A 258      16.471   7.667 -54.119  1.00 82.25           H  
ATOM   4146  HG3 PRO A 258      17.920   6.645 -53.857  1.00 82.25           H  
ATOM   4147  CD  PRO A 258      17.346   7.784 -52.127  1.00 82.25           C  
ATOM   4148  HD2 PRO A 258      16.552   8.493 -51.891  1.00 82.25           H  
ATOM   4149  HD3 PRO A 258      17.152   6.819 -51.656  1.00 82.25           H  
ATOM   4150  N   LEU A 259      20.653  10.956 -53.168  1.00 77.31           N  
ATOM   4151  H   LEU A 259      21.262  10.364 -53.714  1.00 77.31           H  
ATOM   4152  CA  LEU A 259      20.880  12.398 -53.220  1.00 77.31           C  
ATOM   4153  HA  LEU A 259      20.887  12.771 -52.196  1.00 77.31           H  
ATOM   4154  C   LEU A 259      19.730  13.070 -54.002  1.00 77.31           C  
ATOM   4155  CB  LEU A 259      22.253  12.689 -53.854  1.00 77.31           C  
ATOM   4156  HB2 LEU A 259      22.331  12.126 -54.784  1.00 77.31           H  
ATOM   4157  HB3 LEU A 259      22.316  13.747 -54.105  1.00 77.31           H  
ATOM   4158  O   LEU A 259      19.267  12.505 -54.999  1.00 77.31           O  
ATOM   4159  CG  LEU A 259      23.435  12.331 -52.932  1.00 77.31           C  
ATOM   4160  HG  LEU A 259      23.255  11.364 -52.462  1.00 77.31           H  
ATOM   4161  CD1 LEU A 259      24.721  12.238 -53.742  1.00 77.31           C  
ATOM   4162 HD11 LEU A 259      25.560  11.995 -53.090  1.00 77.31           H  
ATOM   4163 HD12 LEU A 259      24.918  13.189 -54.237  1.00 77.31           H  
ATOM   4164 HD13 LEU A 259      24.634  11.458 -54.498  1.00 77.31           H  
ATOM   4165  CD2 LEU A 259      23.640  13.382 -51.839  1.00 77.31           C  
ATOM   4166 HD21 LEU A 259      22.728  13.524 -51.259  1.00 77.31           H  
ATOM   4167 HD22 LEU A 259      23.903  14.341 -52.285  1.00 77.31           H  
ATOM   4168 HD23 LEU A 259      24.443  13.069 -51.172  1.00 77.31           H  
ATOM   4169  N   PRO A 260      19.231  14.241 -53.564  1.00 72.28           N  
ATOM   4170  CA  PRO A 260      18.249  15.017 -54.310  1.00 72.28           C  
ATOM   4171  HA  PRO A 260      17.307  14.469 -54.287  1.00 72.28           H  
ATOM   4172  C   PRO A 260      18.718  15.261 -55.753  1.00 72.28           C  
ATOM   4173  CB  PRO A 260      18.095  16.346 -53.560  1.00 72.28           C  
ATOM   4174  HB2 PRO A 260      18.757  17.099 -53.989  1.00 72.28           H  
ATOM   4175  HB3 PRO A 260      17.064  16.700 -53.573  1.00 72.28           H  
ATOM   4176  O   PRO A 260      19.921  15.420 -55.975  1.00 72.28           O  
ATOM   4177  CG  PRO A 260      18.566  16.029 -52.144  1.00 72.28           C  
ATOM   4178  HG2 PRO A 260      18.993  16.903 -51.653  1.00 72.28           H  
ATOM   4179  HG3 PRO A 260      17.735  15.628 -51.564  1.00 72.28           H  
ATOM   4180  CD  PRO A 260      19.611  14.940 -52.355  1.00 72.28           C  
ATOM   4181  HD2 PRO A 260      20.595  15.384 -52.501  1.00 72.28           H  
ATOM   4182  HD3 PRO A 260      19.614  14.266 -51.498  1.00 72.28           H  
ATOM   4183  N   PRO A 261      17.799  15.361 -56.733  1.00 66.83           N  
ATOM   4184  CA  PRO A 261      18.157  15.589 -58.132  1.00 66.83           C  
ATOM   4185  HA  PRO A 261      18.633  14.687 -58.518  1.00 66.83           H  
ATOM   4186  C   PRO A 261      19.103  16.783 -58.316  1.00 66.83           C  
ATOM   4187  CB  PRO A 261      16.832  15.802 -58.869  1.00 66.83           C  
ATOM   4188  HB2 PRO A 261      16.568  16.859 -58.881  1.00 66.83           H  
ATOM   4189  HB3 PRO A 261      16.870  15.410 -59.885  1.00 66.83           H  
ATOM   4190  O   PRO A 261      20.087  16.677 -59.042  1.00 66.83           O  
ATOM   4191  CG  PRO A 261      15.822  15.045 -58.009  1.00 66.83           C  
ATOM   4192  HG2 PRO A 261      15.836  13.989 -58.279  1.00 66.83           H  
ATOM   4193  HG3 PRO A 261      14.817  15.454 -58.111  1.00 66.83           H  
ATOM   4194  CD  PRO A 261      16.360  15.213 -56.591  1.00 66.83           C  
ATOM   4195  HD2 PRO A 261      15.945  16.116 -56.142  1.00 66.83           H  
ATOM   4196  HD3 PRO A 261      16.099  14.336 -55.999  1.00 66.83           H  
ATOM   4197  N   GLU A 262      18.866  17.883 -57.600  1.00 61.74           N  
ATOM   4198  H   GLU A 262      18.044  17.909 -57.014  1.00 61.74           H  
ATOM   4199  CA  GLU A 262      19.682  19.104 -57.654  1.00 61.74           C  
ATOM   4200  HA  GLU A 262      19.726  19.463 -58.682  1.00 61.74           H  
ATOM   4201  C   GLU A 262      21.135  18.871 -57.202  1.00 61.74           C  
ATOM   4202  CB  GLU A 262      19.010  20.187 -56.793  1.00 61.74           C  
ATOM   4203  HB2 GLU A 262      19.672  21.050 -56.728  1.00 61.74           H  
ATOM   4204  HB3 GLU A 262      18.856  19.786 -55.791  1.00 61.74           H  
ATOM   4205  O   GLU A 262      22.061  19.276 -57.904  1.00 61.74           O  
ATOM   4206  CG  GLU A 262      17.661  20.640 -57.384  1.00 61.74           C  
ATOM   4207  HG2 GLU A 262      17.851  21.137 -58.336  1.00 61.74           H  
ATOM   4208  HG3 GLU A 262      17.047  19.762 -57.585  1.00 61.74           H  
ATOM   4209  CD  GLU A 262      16.859  21.578 -56.466  1.00 61.74           C  
ATOM   4210  OE1 GLU A 262      15.727  21.926 -56.871  1.00 61.74           O  
ATOM   4211  OE2 GLU A 262      17.350  21.908 -55.365  1.00 61.74           O  
ATOM   4212  N   GLU A 263      21.352  18.149 -56.096  1.00 57.75           N  
ATOM   4213  H   GLU A 263      20.556  17.798 -55.583  1.00 57.75           H  
ATOM   4214  CA  GLU A 263      22.695  17.799 -55.603  1.00 57.75           C  
ATOM   4215  HA  GLU A 263      23.327  18.687 -55.605  1.00 57.75           H  
ATOM   4216  C   GLU A 263      23.375  16.756 -56.494  1.00 57.75           C  
ATOM   4217  CB  GLU A 263      22.629  17.258 -54.166  1.00 57.75           C  
ATOM   4218  HB2 GLU A 263      21.853  16.495 -54.108  1.00 57.75           H  
ATOM   4219  HB3 GLU A 263      23.586  16.793 -53.930  1.00 57.75           H  
ATOM   4220  O   GLU A 263      24.565  16.872 -56.777  1.00 57.75           O  
ATOM   4221  CG  GLU A 263      22.365  18.353 -53.121  1.00 57.75           C  
ATOM   4222  HG2 GLU A 263      21.394  18.803 -53.328  1.00 57.75           H  
ATOM   4223  HG3 GLU A 263      23.128  19.124 -53.226  1.00 57.75           H  
ATOM   4224  CD  GLU A 263      22.373  17.825 -51.673  1.00 57.75           C  
ATOM   4225  OE1 GLU A 263      22.332  18.665 -50.749  1.00 57.75           O  
ATOM   4226  OE2 GLU A 263      22.361  16.586 -51.474  1.00 57.75           O  
ATOM   4227  N   SER A 264      22.624  15.769 -56.997  1.00 56.34           N  
ATOM   4228  H   SER A 264      21.662  15.698 -56.696  1.00 56.34           H  
ATOM   4229  CA  SER A 264      23.162  14.781 -57.941  1.00 56.34           C  
ATOM   4230  HA  SER A 264      24.039  14.322 -57.485  1.00 56.34           H  
ATOM   4231  C   SER A 264      23.625  15.438 -59.245  1.00 56.34           C  
ATOM   4232  CB  SER A 264      22.141  13.668 -58.203  1.00 56.34           C  
ATOM   4233  HB2 SER A 264      22.642  12.848 -58.716  1.00 56.34           H  
ATOM   4234  HB3 SER A 264      21.769  13.297 -57.248  1.00 56.34           H  
ATOM   4235  O   SER A 264      24.678  15.086 -59.773  1.00 56.34           O  
ATOM   4236  OG  SER A 264      21.048  14.093 -58.994  1.00 56.34           O  
ATOM   4237  HG  SER A 264      20.816  14.999 -58.778  1.00 56.34           H  
ATOM   4238  N   THR A 265      22.890  16.454 -59.714  1.00 57.93           N  
ATOM   4239  H   THR A 265      22.052  16.707 -59.209  1.00 57.93           H  
ATOM   4240  CA  THR A 265      23.244  17.238 -60.903  1.00 57.93           C  
ATOM   4241  HA  THR A 265      23.508  16.551 -61.707  1.00 57.93           H  
ATOM   4242  C   THR A 265      24.461  18.116 -60.619  1.00 57.93           C  
ATOM   4243  CB  THR A 265      22.075  18.115 -61.387  1.00 57.93           C  
ATOM   4244  HB  THR A 265      21.935  18.949 -60.699  1.00 57.93           H  
ATOM   4245  O   THR A 265      25.344  18.214 -61.460  1.00 57.93           O  
ATOM   4246  CG2 THR A 265      22.314  18.652 -62.798  1.00 57.93           C  
ATOM   4247 HG21 THR A 265      21.449  19.230 -63.120  1.00 57.93           H  
ATOM   4248 HG22 THR A 265      22.470  17.823 -63.488  1.00 57.93           H  
ATOM   4249 HG23 THR A 265      23.194  19.295 -62.809  1.00 57.93           H  
ATOM   4250  OG1 THR A 265      20.868  17.395 -61.469  1.00 57.93           O  
ATOM   4251  HG1 THR A 265      20.624  17.108 -60.586  1.00 57.93           H  
ATOM   4252  N   GLN A 266      24.567  18.720 -59.429  1.00 55.18           N  
ATOM   4253  H   GLN A 266      23.812  18.631 -58.763  1.00 55.18           H  
ATOM   4254  CA  GLN A 266      25.754  19.487 -59.034  1.00 55.18           C  
ATOM   4255  HA  GLN A 266      25.966  20.226 -59.807  1.00 55.18           H  
ATOM   4256  C   GLN A 266      27.006  18.615 -58.911  1.00 55.18           C  
ATOM   4257  CB  GLN A 266      25.512  20.226 -57.715  1.00 55.18           C  
ATOM   4258  HB2 GLN A 266      26.473  20.519 -57.293  1.00 55.18           H  
ATOM   4259  HB3 GLN A 266      25.016  19.563 -57.007  1.00 55.18           H  
ATOM   4260  O   GLN A 266      28.052  19.026 -59.401  1.00 55.18           O  
ATOM   4261  CG  GLN A 266      24.679  21.497 -57.919  1.00 55.18           C  
ATOM   4262  HG2 GLN A 266      23.721  21.242 -58.371  1.00 55.18           H  
ATOM   4263  HG3 GLN A 266      25.209  22.168 -58.595  1.00 55.18           H  
ATOM   4264  CD  GLN A 266      24.417  22.236 -56.611  1.00 55.18           C  
ATOM   4265  NE2 GLN A 266      23.763  23.375 -56.657  1.00 55.18           N  
ATOM   4266 HE21 GLN A 266      23.557  23.779 -55.755  1.00 55.18           H  
ATOM   4267 HE22 GLN A 266      23.368  23.709 -57.524  1.00 55.18           H  
ATOM   4268  OE1 GLN A 266      24.790  21.829 -55.526  1.00 55.18           O  
ATOM   4269  N   GLN A 267      26.911  17.416 -58.325  1.00 54.18           N  
ATOM   4270  H   GLN A 267      26.037  17.155 -57.891  1.00 54.18           H  
ATOM   4271  CA  GLN A 267      28.038  16.481 -58.249  1.00 54.18           C  
ATOM   4272  HA  GLN A 267      28.910  17.008 -57.861  1.00 54.18           H  
ATOM   4273  C   GLN A 267      28.424  15.938 -59.623  1.00 54.18           C  
ATOM   4274  CB  GLN A 267      27.720  15.312 -57.311  1.00 54.18           C  
ATOM   4275  HB2 GLN A 267      26.721  14.928 -57.517  1.00 54.18           H  
ATOM   4276  HB3 GLN A 267      28.439  14.514 -57.499  1.00 54.18           H  
ATOM   4277  O   GLN A 267      29.610  15.843 -59.916  1.00 54.18           O  
ATOM   4278  CG  GLN A 267      27.832  15.711 -55.836  1.00 54.18           C  
ATOM   4279  HG2 GLN A 267      27.084  16.471 -55.609  1.00 54.18           H  
ATOM   4280  HG3 GLN A 267      28.819  16.134 -55.651  1.00 54.18           H  
ATOM   4281  CD  GLN A 267      27.627  14.523 -54.900  1.00 54.18           C  
ATOM   4282  NE2 GLN A 267      27.791  14.710 -53.609  1.00 54.18           N  
ATOM   4283 HE21 GLN A 267      28.045  15.622 -53.256  1.00 54.18           H  
ATOM   4284 HE22 GLN A 267      27.657  13.896 -53.027  1.00 54.18           H  
ATOM   4285  OE1 GLN A 267      27.317  13.410 -55.292  1.00 54.18           O  
ATOM   4286  N   GLN A 268      27.457  15.634 -60.496  1.00 57.29           N  
ATOM   4287  H   GLN A 268      26.493  15.674 -60.199  1.00 57.29           H  
ATOM   4288  CA  GLN A 268      27.752  15.273 -61.886  1.00 57.29           C  
ATOM   4289  HA  GLN A 268      28.473  14.455 -61.892  1.00 57.29           H  
ATOM   4290  C   GLN A 268      28.406  16.430 -62.643  1.00 57.29           C  
ATOM   4291  CB  GLN A 268      26.483  14.817 -62.615  1.00 57.29           C  
ATOM   4292  HB2 GLN A 268      25.650  15.471 -62.356  1.00 57.29           H  
ATOM   4293  HB3 GLN A 268      26.649  14.886 -63.691  1.00 57.29           H  
ATOM   4294  O   GLN A 268      29.386  16.204 -63.344  1.00 57.29           O  
ATOM   4295  CG  GLN A 268      26.144  13.359 -62.284  1.00 57.29           C  
ATOM   4296  HG2 GLN A 268      25.994  13.250 -61.210  1.00 57.29           H  
ATOM   4297  HG3 GLN A 268      26.983  12.728 -62.577  1.00 57.29           H  
ATOM   4298  CD  GLN A 268      24.892  12.864 -63.000  1.00 57.29           C  
ATOM   4299  NE2 GLN A 268      24.662  11.569 -63.023  1.00 57.29           N  
ATOM   4300 HE21 GLN A 268      23.807  11.292 -63.482  1.00 57.29           H  
ATOM   4301 HE22 GLN A 268      25.283  10.933 -62.543  1.00 57.29           H  
ATOM   4302  OE1 GLN A 268      24.096  13.598 -63.559  1.00 57.29           O  
ATOM   4303  N   ASN A 269      27.921  17.662 -62.468  1.00 62.79           N  
ATOM   4304  H   ASN A 269      27.069  17.774 -61.937  1.00 62.79           H  
ATOM   4305  CA  ASN A 269      28.509  18.846 -63.092  1.00 62.79           C  
ATOM   4306  HA  ASN A 269      28.628  18.658 -64.159  1.00 62.79           H  
ATOM   4307  C   ASN A 269      29.909  19.146 -62.537  1.00 62.79           C  
ATOM   4308  CB  ASN A 269      27.574  20.053 -62.907  1.00 62.79           C  
ATOM   4309  HB2 ASN A 269      27.306  20.147 -61.855  1.00 62.79           H  
ATOM   4310  HB3 ASN A 269      28.109  20.955 -63.203  1.00 62.79           H  
ATOM   4311  O   ASN A 269      30.781  19.525 -63.307  1.00 62.79           O  
ATOM   4312  CG  ASN A 269      26.305  19.993 -63.743  1.00 62.79           C  
ATOM   4313  ND2 ASN A 269      25.374  20.883 -63.491  1.00 62.79           N  
ATOM   4314 HD21 ASN A 269      25.492  21.542 -62.735  1.00 62.79           H  
ATOM   4315 HD22 ASN A 269      24.540  20.800 -64.056  1.00 62.79           H  
ATOM   4316  OD1 ASN A 269      26.125  19.196 -64.645  1.00 62.79           O  
ATOM   4317  N   GLN A 270      30.152  18.956 -61.235  1.00 52.69           N  
ATOM   4318  H   GLN A 270      29.384  18.689 -60.635  1.00 52.69           H  
ATOM   4319  CA  GLN A 270      31.482  19.087 -60.628  1.00 52.69           C  
ATOM   4320  HA  GLN A 270      31.929  20.026 -60.957  1.00 52.69           H  
ATOM   4321  C   GLN A 270      32.428  17.982 -61.095  1.00 52.69           C  
ATOM   4322  CB  GLN A 270      31.397  19.100 -59.093  1.00 52.69           C  
ATOM   4323  HB2 GLN A 270      30.626  18.406 -58.757  1.00 52.69           H  
ATOM   4324  HB3 GLN A 270      32.351  18.771 -58.681  1.00 52.69           H  
ATOM   4325  O   GLN A 270      33.537  18.289 -61.505  1.00 52.69           O  
ATOM   4326  CG  GLN A 270      31.126  20.511 -58.558  1.00 52.69           C  
ATOM   4327  HG2 GLN A 270      30.197  20.891 -58.983  1.00 52.69           H  
ATOM   4328  HG3 GLN A 270      31.940  21.165 -58.870  1.00 52.69           H  
ATOM   4329  CD  GLN A 270      31.012  20.561 -57.036  1.00 52.69           C  
ATOM   4330  NE2 GLN A 270      31.267  21.700 -56.429  1.00 52.69           N  
ATOM   4331 HE21 GLN A 270      31.224  21.662 -55.421  1.00 52.69           H  
ATOM   4332 HE22 GLN A 270      31.634  22.482 -56.952  1.00 52.69           H  
ATOM   4333  OE1 GLN A 270      30.664  19.611 -56.356  1.00 52.69           O  
ATOM   4334  N   ALA A 271      31.988  16.722 -61.125  1.00 55.00           N  
ATOM   4335  H   ALA A 271      31.078  16.508 -60.744  1.00 55.00           H  
ATOM   4336  CA  ALA A 271      32.801  15.618 -61.631  1.00 55.00           C  
ATOM   4337  HA  ALA A 271      33.753  15.614 -61.100  1.00 55.00           H  
ATOM   4338  C   ALA A 271      33.109  15.772 -63.131  1.00 55.00           C  
ATOM   4339  CB  ALA A 271      32.072  14.301 -61.339  1.00 55.00           C  
ATOM   4340  HB1 ALA A 271      31.123  14.273 -61.875  1.00 55.00           H  
ATOM   4341  HB2 ALA A 271      31.887  14.212 -60.269  1.00 55.00           H  
ATOM   4342  HB3 ALA A 271      32.694  13.465 -61.661  1.00 55.00           H  
ATOM   4343  O   ALA A 271      34.212  15.456 -63.567  1.00 55.00           O  
ATOM   4344  N   GLN A 272      32.164  16.293 -63.924  1.00 52.12           N  
ATOM   4345  H   GLN A 272      31.253  16.482 -63.532  1.00 52.12           H  
ATOM   4346  CA  GLN A 272      32.406  16.648 -65.325  1.00 52.12           C  
ATOM   4347  HA  GLN A 272      32.911  15.816 -65.816  1.00 52.12           H  
ATOM   4348  C   GLN A 272      33.335  17.857 -65.466  1.00 52.12           C  
ATOM   4349  CB  GLN A 272      31.080  16.914 -66.055  1.00 52.12           C  
ATOM   4350  HB2 GLN A 272      30.443  17.552 -65.442  1.00 52.12           H  
ATOM   4351  HB3 GLN A 272      31.292  17.442 -66.985  1.00 52.12           H  
ATOM   4352  O   GLN A 272      34.155  17.865 -66.377  1.00 52.12           O  
ATOM   4353  CG  GLN A 272      30.351  15.611 -66.410  1.00 52.12           C  
ATOM   4354  HG2 GLN A 272      30.161  15.035 -65.505  1.00 52.12           H  
ATOM   4355  HG3 GLN A 272      30.990  15.013 -67.059  1.00 52.12           H  
ATOM   4356  CD  GLN A 272      29.023  15.841 -67.127  1.00 52.12           C  
ATOM   4357  NE2 GLN A 272      28.318  14.786 -67.473  1.00 52.12           N  
ATOM   4358 HE21 GLN A 272      27.425  14.993 -67.898  1.00 52.12           H  
ATOM   4359 HE22 GLN A 272      28.629  13.861 -67.213  1.00 52.12           H  
ATOM   4360  OE1 GLN A 272      28.587  16.941 -67.417  1.00 52.12           O  
ATOM   4361  N   ALA A 273      33.246  18.847 -64.574  1.00 55.98           N  
ATOM   4362  H   ALA A 273      32.517  18.816 -63.876  1.00 55.98           H  
ATOM   4363  CA  ALA A 273      34.145  19.999 -64.562  1.00 55.98           C  
ATOM   4364  HA  ALA A 273      34.244  20.375 -65.580  1.00 55.98           H  
ATOM   4365  C   ALA A 273      35.565  19.652 -64.082  1.00 55.98           C  
ATOM   4366  CB  ALA A 273      33.526  21.106 -63.700  1.00 55.98           C  
ATOM   4367  HB1 ALA A 273      33.421  20.762 -62.671  1.00 55.98           H  
ATOM   4368  HB2 ALA A 273      32.549  21.382 -64.098  1.00 55.98           H  
ATOM   4369  HB3 ALA A 273      34.177  21.980 -63.718  1.00 55.98           H  
ATOM   4370  O   ALA A 273      36.502  20.318 -64.491  1.00 55.98           O  
ATOM   4371  N   GLU A 274      35.737  18.632 -63.234  1.00 48.00           N  
ATOM   4372  H   GLU A 274      34.918  18.225 -62.805  1.00 48.00           H  
ATOM   4373  CA  GLU A 274      37.054  18.131 -62.809  1.00 48.00           C  
ATOM   4374  HA  GLU A 274      37.749  18.967 -62.721  1.00 48.00           H  
ATOM   4375  C   GLU A 274      37.683  17.164 -63.826  1.00 48.00           C  
ATOM   4376  CB  GLU A 274      36.940  17.440 -61.438  1.00 48.00           C  
ATOM   4377  HB2 GLU A 274      37.850  16.866 -61.264  1.00 48.00           H  
ATOM   4378  HB3 GLU A 274      36.098  16.748 -61.456  1.00 48.00           H  
ATOM   4379  O   GLU A 274      38.900  16.985 -63.833  1.00 48.00           O  
ATOM   4380  CG  GLU A 274      36.781  18.431 -60.273  1.00 48.00           C  
ATOM   4381  HG2 GLU A 274      37.626  19.119 -60.291  1.00 48.00           H  
ATOM   4382  HG3 GLU A 274      35.874  19.018 -60.418  1.00 48.00           H  
ATOM   4383  CD  GLU A 274      36.724  17.748 -58.892  1.00 48.00           C  
ATOM   4384  OE1 GLU A 274      36.740  18.497 -57.886  1.00 48.00           O  
ATOM   4385  OE2 GLU A 274      36.667  16.497 -58.829  1.00 48.00           O  
ATOM   4386  N   GLN A 275      36.873  16.523 -64.677  1.00 47.10           N  
ATOM   4387  H   GLN A 275      35.877  16.661 -64.578  1.00 47.10           H  
ATOM   4388  CA  GLN A 275      37.362  15.698 -65.789  1.00 47.10           C  
ATOM   4389  HA  GLN A 275      38.312  15.249 -65.498  1.00 47.10           H  
ATOM   4390  C   GLN A 275      37.664  16.494 -67.070  1.00 47.10           C  
ATOM   4391  CB  GLN A 275      36.365  14.567 -66.090  1.00 47.10           C  
ATOM   4392  HB2 GLN A 275      35.347  14.956 -66.081  1.00 47.10           H  
ATOM   4393  HB3 GLN A 275      36.568  14.174 -67.086  1.00 47.10           H  
ATOM   4394  O   GLN A 275      38.374  15.967 -67.929  1.00 47.10           O  
ATOM   4395  CG  GLN A 275      36.498  13.405 -65.098  1.00 47.10           C  
ATOM   4396  HG2 GLN A 275      36.248  13.753 -64.095  1.00 47.10           H  
ATOM   4397  HG3 GLN A 275      37.535  13.068 -65.089  1.00 47.10           H  
ATOM   4398  CD  GLN A 275      35.608  12.212 -65.438  1.00 47.10           C  
ATOM   4399  NE2 GLN A 275      35.813  11.088 -64.785  1.00 47.10           N  
ATOM   4400 HE21 GLN A 275      35.177  10.334 -65.001  1.00 47.10           H  
ATOM   4401 HE22 GLN A 275      36.494  11.067 -64.039  1.00 47.10           H  
ATOM   4402  OE1 GLN A 275      34.726  12.228 -66.284  1.00 47.10           O  
ATOM   4403  N   GLN A 276      37.120  17.707 -67.220  1.00 39.79           N  
ATOM   4404  H   GLN A 276      36.620  18.097 -66.434  1.00 39.79           H  
ATOM   4405  CA  GLN A 276      37.457  18.646 -68.302  1.00 39.79           C  
ATOM   4406  HA  GLN A 276      37.716  18.091 -69.204  1.00 39.79           H  
ATOM   4407  C   GLN A 276      38.704  19.463 -67.969  1.00 39.79           C  
ATOM   4408  CB  GLN A 276      36.270  19.580 -68.595  1.00 39.79           C  
ATOM   4409  HB2 GLN A 276      35.822  19.914 -67.659  1.00 39.79           H  
ATOM   4410  HB3 GLN A 276      36.638  20.457 -69.127  1.00 39.79           H  
ATOM   4411  O   GLN A 276      39.509  19.679 -68.902  1.00 39.79           O  
ATOM   4412  CG  GLN A 276      35.222  18.892 -69.475  1.00 39.79           C  
ATOM   4413  HG2 GLN A 276      35.704  18.547 -70.390  1.00 39.79           H  
ATOM   4414  HG3 GLN A 276      34.832  18.017 -68.954  1.00 39.79           H  
ATOM   4415  CD  GLN A 276      34.048  19.791 -69.865  1.00 39.79           C  
ATOM   4416  NE2 GLN A 276      33.126  19.286 -70.658  1.00 39.79           N  
ATOM   4417 HE21 GLN A 276      32.334  19.889 -70.824  1.00 39.79           H  
ATOM   4418 HE22 GLN A 276      33.172  18.308 -70.905  1.00 39.79           H  
ATOM   4419  OE1 GLN A 276      33.907  20.951 -69.511  1.00 39.79           O  
ATOM   4420  OXT GLN A 276      38.802  19.895 -66.808  1.00 39.79           O  
TER    4421      GLN A 276                                                       
ATOM   4421  N   MET B   1     -28.230  47.355  59.908  1.00 33.57           N  
ATOM   4422  H   MET B   1     -28.721  47.343  60.791  1.00 33.57           H  
ATOM   4423  H2  MET B   1     -27.250  47.193  60.095  1.00 33.57           H  
ATOM   4424  H3  MET B   1     -28.334  48.268  59.490  1.00 33.57           H  
ATOM   4425  CA  MET B   1     -28.756  46.303  59.003  1.00 33.57           C  
ATOM   4426  HA  MET B   1     -28.182  46.348  58.078  1.00 33.57           H  
ATOM   4427  C   MET B   1     -30.199  46.596  58.607  1.00 33.57           C  
ATOM   4428  CB  MET B   1     -28.566  44.892  59.581  1.00 33.57           C  
ATOM   4429  HB2 MET B   1     -29.490  44.535  60.037  1.00 33.57           H  
ATOM   4430  HB3 MET B   1     -27.799  44.924  60.355  1.00 33.57           H  
ATOM   4431  O   MET B   1     -30.452  46.675  57.415  1.00 33.57           O  
ATOM   4432  CG  MET B   1     -28.098  43.901  58.510  1.00 33.57           C  
ATOM   4433  HG2 MET B   1     -28.890  43.746  57.778  1.00 33.57           H  
ATOM   4434  HG3 MET B   1     -27.228  44.319  58.003  1.00 33.57           H  
ATOM   4435  SD  MET B   1     -27.624  42.309  59.229  1.00 33.57           S  
ATOM   4436  CE  MET B   1     -26.657  41.582  57.880  1.00 33.57           C  
ATOM   4437  HE1 MET B   1     -25.797  42.213  57.658  1.00 33.57           H  
ATOM   4438  HE2 MET B   1     -26.309  40.593  58.179  1.00 33.57           H  
ATOM   4439  HE3 MET B   1     -27.282  41.486  56.992  1.00 33.57           H  
ATOM   4440  N   ILE B   2     -31.090  46.876  59.573  1.00 35.88           N  
ATOM   4441  H   ILE B   2     -30.875  46.672  60.538  1.00 35.88           H  
ATOM   4442  CA  ILE B   2     -32.479  47.297  59.311  1.00 35.88           C  
ATOM   4443  HA  ILE B   2     -32.971  46.503  58.749  1.00 35.88           H  
ATOM   4444  C   ILE B   2     -32.536  48.547  58.420  1.00 35.88           C  
ATOM   4445  CB  ILE B   2     -33.269  47.467  60.635  1.00 35.88           C  
ATOM   4446  HB  ILE B   2     -32.760  48.209  61.250  1.00 35.88           H  
ATOM   4447  O   ILE B   2     -33.232  48.487  57.423  1.00 35.88           O  
ATOM   4448  CG1 ILE B   2     -33.305  46.123  61.405  1.00 35.88           C  
ATOM   4449 HG12 ILE B   2     -32.292  45.739  61.528  1.00 35.88           H  
ATOM   4450 HG13 ILE B   2     -33.869  45.390  60.827  1.00 35.88           H  
ATOM   4451  CG2 ILE B   2     -34.702  47.967  60.368  1.00 35.88           C  
ATOM   4452 HG21 ILE B   2     -35.251  47.243  59.766  1.00 35.88           H  
ATOM   4453 HG22 ILE B   2     -35.238  48.119  61.306  1.00 35.88           H  
ATOM   4454 HG23 ILE B   2     -34.697  48.925  59.848  1.00 35.88           H  
ATOM   4455  CD1 ILE B   2     -33.910  46.211  62.811  1.00 35.88           C  
ATOM   4456 HD11 ILE B   2     -33.776  45.256  63.320  1.00 35.88           H  
ATOM   4457 HD12 ILE B   2     -34.978  46.422  62.759  1.00 35.88           H  
ATOM   4458 HD13 ILE B   2     -33.410  46.991  63.386  1.00 35.88           H  
ATOM   4459  N   SER B   3     -31.734  49.601  58.665  1.00 39.39           N  
ATOM   4460  H   SER B   3     -31.236  49.650  59.543  1.00 39.39           H  
ATOM   4461  CA  SER B   3     -31.758  50.819  57.822  1.00 39.39           C  
ATOM   4462  HA  SER B   3     -32.782  51.191  57.816  1.00 39.39           H  
ATOM   4463  C   SER B   3     -31.375  50.579  56.356  1.00 39.39           C  
ATOM   4464  CB  SER B   3     -30.899  51.952  58.395  1.00 39.39           C  
ATOM   4465  HB2 SER B   3     -31.143  52.109  59.446  1.00 39.39           H  
ATOM   4466  HB3 SER B   3     -31.131  52.866  57.848  1.00 39.39           H  
ATOM   4467  O   SER B   3     -32.045  51.086  55.473  1.00 39.39           O  
ATOM   4468  OG  SER B   3     -29.517  51.678  58.254  1.00 39.39           O  
ATOM   4469  HG  SER B   3     -29.075  52.529  58.201  1.00 39.39           H  
ATOM   4470  N   ARG B   4     -30.358  49.752  56.064  1.00 39.08           N  
ATOM   4471  H   ARG B   4     -29.815  49.398  56.839  1.00 39.08           H  
ATOM   4472  CA  ARG B   4     -29.998  49.392  54.676  1.00 39.08           C  
ATOM   4473  HA  ARG B   4     -29.962  50.304  54.081  1.00 39.08           H  
ATOM   4474  C   ARG B   4     -31.070  48.531  54.003  1.00 39.08           C  
ATOM   4475  CB  ARG B   4     -28.631  48.690  54.602  1.00 39.08           C  
ATOM   4476  HB2 ARG B   4     -28.577  48.156  53.653  1.00 39.08           H  
ATOM   4477  HB3 ARG B   4     -28.547  47.956  55.404  1.00 39.08           H  
ATOM   4478  O   ARG B   4     -31.265  48.656  52.800  1.00 39.08           O  
ATOM   4479  CG  ARG B   4     -27.446  49.667  54.649  1.00 39.08           C  
ATOM   4480  HG2 ARG B   4     -27.409  50.150  55.626  1.00 39.08           H  
ATOM   4481  HG3 ARG B   4     -27.579  50.430  53.883  1.00 39.08           H  
ATOM   4482  CD  ARG B   4     -26.131  48.914  54.386  1.00 39.08           C  
ATOM   4483  HD2 ARG B   4     -26.200  48.432  53.411  1.00 39.08           H  
ATOM   4484  HD3 ARG B   4     -26.006  48.147  55.151  1.00 39.08           H  
ATOM   4485  NE  ARG B   4     -24.963  49.816  54.396  1.00 39.08           N  
ATOM   4486  HE  ARG B   4     -25.155  50.804  54.481  1.00 39.08           H  
ATOM   4487  NH1 ARG B   4     -23.327  48.230  54.062  1.00 39.08           N  
ATOM   4488 HH11 ARG B   4     -22.350  48.007  53.940  1.00 39.08           H  
ATOM   4489 HH12 ARG B   4     -24.037  47.517  53.973  1.00 39.08           H  
ATOM   4490  NH2 ARG B   4     -22.754  50.374  54.284  1.00 39.08           N  
ATOM   4491 HH21 ARG B   4     -22.986  51.348  54.415  1.00 39.08           H  
ATOM   4492 HH22 ARG B   4     -21.782  50.123  54.169  1.00 39.08           H  
ATOM   4493  CZ  ARG B   4     -23.693  49.470  54.248  1.00 39.08           C  
ATOM   4494  N   VAL B   5     -31.754  47.666  54.757  1.00 41.69           N  
ATOM   4495  H   VAL B   5     -31.556  47.632  55.747  1.00 41.69           H  
ATOM   4496  CA  VAL B   5     -32.862  46.842  54.247  1.00 41.69           C  
ATOM   4497  HA  VAL B   5     -32.582  46.439  53.273  1.00 41.69           H  
ATOM   4498  C   VAL B   5     -34.105  47.702  54.012  1.00 41.69           C  
ATOM   4499  CB  VAL B   5     -33.143  45.647  55.182  1.00 41.69           C  
ATOM   4500  HB  VAL B   5     -33.257  46.008  56.203  1.00 41.69           H  
ATOM   4501  O   VAL B   5     -34.704  47.593  52.950  1.00 41.69           O  
ATOM   4502  CG1 VAL B   5     -34.407  44.870  54.802  1.00 41.69           C  
ATOM   4503 HG11 VAL B   5     -35.287  45.481  55.002  1.00 41.69           H  
ATOM   4504 HG12 VAL B   5     -34.382  44.591  53.748  1.00 41.69           H  
ATOM   4505 HG13 VAL B   5     -34.490  43.966  55.406  1.00 41.69           H  
ATOM   4506  CG2 VAL B   5     -31.972  44.653  55.143  1.00 41.69           C  
ATOM   4507 HG21 VAL B   5     -32.154  43.848  55.854  1.00 41.69           H  
ATOM   4508 HG22 VAL B   5     -31.038  45.150  55.406  1.00 41.69           H  
ATOM   4509 HG23 VAL B   5     -31.881  44.228  54.144  1.00 41.69           H  
ATOM   4510  N   THR B   6     -34.463  48.609  54.924  1.00 44.40           N  
ATOM   4511  H   THR B   6     -33.946  48.690  55.788  1.00 44.40           H  
ATOM   4512  CA  THR B   6     -35.585  49.538  54.732  1.00 44.40           C  
ATOM   4513  HA  THR B   6     -36.436  48.968  54.361  1.00 44.40           H  
ATOM   4514  C   THR B   6     -35.300  50.599  53.679  1.00 44.40           C  
ATOM   4515  CB  THR B   6     -36.037  50.231  56.026  1.00 44.40           C  
ATOM   4516  HB  THR B   6     -36.651  51.094  55.767  1.00 44.40           H  
ATOM   4517  O   THR B   6     -36.223  50.954  52.965  1.00 44.40           O  
ATOM   4518  CG2 THR B   6     -36.879  49.310  56.901  1.00 44.40           C  
ATOM   4519 HG21 THR B   6     -36.293  48.440  57.197  1.00 44.40           H  
ATOM   4520 HG22 THR B   6     -37.206  49.843  57.795  1.00 44.40           H  
ATOM   4521 HG23 THR B   6     -37.759  48.979  56.351  1.00 44.40           H  
ATOM   4522  OG1 THR B   6     -34.955  50.664  56.805  1.00 44.40           O  
ATOM   4523  HG1 THR B   6     -35.320  51.186  57.524  1.00 44.40           H  
ATOM   4524  N   GLU B   7     -34.063  51.066  53.512  1.00 44.52           N  
ATOM   4525  H   GLU B   7     -33.369  50.848  54.213  1.00 44.52           H  
ATOM   4526  CA  GLU B   7     -33.677  52.005  52.448  1.00 44.52           C  
ATOM   4527  HA  GLU B   7     -34.424  52.796  52.390  1.00 44.52           H  
ATOM   4528  C   GLU B   7     -33.620  51.319  51.071  1.00 44.52           C  
ATOM   4529  CB  GLU B   7     -32.339  52.649  52.835  1.00 44.52           C  
ATOM   4530  HB2 GLU B   7     -31.552  51.899  52.747  1.00 44.52           H  
ATOM   4531  HB3 GLU B   7     -32.405  52.979  53.872  1.00 44.52           H  
ATOM   4532  O   GLU B   7     -34.047  51.888  50.066  1.00 44.52           O  
ATOM   4533  CG  GLU B   7     -31.985  53.886  52.006  1.00 44.52           C  
ATOM   4534  HG2 GLU B   7     -32.786  54.617  52.111  1.00 44.52           H  
ATOM   4535  HG3 GLU B   7     -31.918  53.602  50.956  1.00 44.52           H  
ATOM   4536  CD  GLU B   7     -30.648  54.510  52.437  1.00 44.52           C  
ATOM   4537  OE1 GLU B   7     -30.434  55.681  52.058  1.00 44.52           O  
ATOM   4538  OE2 GLU B   7     -29.816  53.793  53.045  1.00 44.52           O  
ATOM   4539  N   ALA B   8     -33.185  50.054  51.010  1.00 44.37           N  
ATOM   4540  H   ALA B   8     -32.789  49.630  51.837  1.00 44.37           H  
ATOM   4541  CA  ALA B   8     -33.322  49.239  49.805  1.00 44.37           C  
ATOM   4542  HA  ALA B   8     -32.908  49.795  48.963  1.00 44.37           H  
ATOM   4543  C   ALA B   8     -34.801  48.961  49.481  1.00 44.37           C  
ATOM   4544  CB  ALA B   8     -32.515  47.946  49.965  1.00 44.37           C  
ATOM   4545  HB1 ALA B   8     -31.465  48.186  50.135  1.00 44.37           H  
ATOM   4546  HB2 ALA B   8     -32.601  47.350  49.057  1.00 44.37           H  
ATOM   4547  HB3 ALA B   8     -32.894  47.370  50.809  1.00 44.37           H  
ATOM   4548  O   ALA B   8     -35.217  49.136  48.339  1.00 44.37           O  
ATOM   4549  N   LEU B   9     -35.620  48.598  50.476  1.00 43.51           N  
ATOM   4550  H   LEU B   9     -35.216  48.441  51.388  1.00 43.51           H  
ATOM   4551  CA  LEU B   9     -37.056  48.346  50.307  1.00 43.51           C  
ATOM   4552  HA  LEU B   9     -37.187  47.715  49.429  1.00 43.51           H  
ATOM   4553  C   LEU B   9     -37.863  49.632  50.047  1.00 43.51           C  
ATOM   4554  CB  LEU B   9     -37.606  47.587  51.531  1.00 43.51           C  
ATOM   4555  HB2 LEU B   9     -37.295  48.119  52.430  1.00 43.51           H  
ATOM   4556  HB3 LEU B   9     -38.696  47.609  51.503  1.00 43.51           H  
ATOM   4557  O   LEU B   9     -38.884  49.573  49.365  1.00 43.51           O  
ATOM   4558  CG  LEU B   9     -37.158  46.113  51.618  1.00 43.51           C  
ATOM   4559  HG  LEU B   9     -36.086  46.040  51.434  1.00 43.51           H  
ATOM   4560  CD1 LEU B   9     -37.448  45.551  53.010  1.00 43.51           C  
ATOM   4561 HD11 LEU B   9     -37.028  46.212  53.768  1.00 43.51           H  
ATOM   4562 HD12 LEU B   9     -38.522  45.458  53.173  1.00 43.51           H  
ATOM   4563 HD13 LEU B   9     -36.993  44.565  53.105  1.00 43.51           H  
ATOM   4564  CD2 LEU B   9     -37.883  45.233  50.596  1.00 43.51           C  
ATOM   4565 HD21 LEU B   9     -37.644  45.556  49.583  1.00 43.51           H  
ATOM   4566 HD22 LEU B   9     -38.961  45.283  50.749  1.00 43.51           H  
ATOM   4567 HD23 LEU B   9     -37.555  44.200  50.710  1.00 43.51           H  
ATOM   4568  N   SER B  10     -37.422  50.796  50.536  1.00 46.62           N  
ATOM   4569  H   SER B  10     -36.622  50.794  51.153  1.00 46.62           H  
ATOM   4570  CA  SER B  10     -38.044  52.093  50.240  1.00 46.62           C  
ATOM   4571  HA  SER B  10     -39.125  51.963  50.282  1.00 46.62           H  
ATOM   4572  C   SER B  10     -37.702  52.554  48.828  1.00 46.62           C  
ATOM   4573  CB  SER B  10     -37.692  53.181  51.263  1.00 46.62           C  
ATOM   4574  HB2 SER B  10     -37.778  52.785  52.275  1.00 46.62           H  
ATOM   4575  HB3 SER B  10     -38.406  53.997  51.153  1.00 46.62           H  
ATOM   4576  O   SER B  10     -38.598  53.028  48.137  1.00 46.62           O  
ATOM   4577  OG  SER B  10     -36.398  53.700  51.047  1.00 46.62           O  
ATOM   4578  HG  SER B  10     -36.224  54.402  51.678  1.00 46.62           H  
ATOM   4579  N   LYS B  11     -36.472  52.316  48.347  1.00 44.51           N  
ATOM   4580  H   LYS B  11     -35.754  52.032  48.999  1.00 44.51           H  
ATOM   4581  CA  LYS B  11     -36.129  52.474  46.925  1.00 44.51           C  
ATOM   4582  HA  LYS B  11     -36.420  53.475  46.607  1.00 44.51           H  
ATOM   4583  C   LYS B  11     -36.942  51.527  46.041  1.00 44.51           C  
ATOM   4584  CB  LYS B  11     -34.617  52.308  46.704  1.00 44.51           C  
ATOM   4585  HB2 LYS B  11     -34.237  51.481  47.303  1.00 44.51           H  
ATOM   4586  HB3 LYS B  11     -34.438  52.084  45.652  1.00 44.51           H  
ATOM   4587  O   LYS B  11     -37.437  51.965  45.010  1.00 44.51           O  
ATOM   4588  CG  LYS B  11     -33.871  53.605  47.050  1.00 44.51           C  
ATOM   4589  HG2 LYS B  11     -34.257  54.409  46.424  1.00 44.51           H  
ATOM   4590  HG3 LYS B  11     -34.055  53.861  48.094  1.00 44.51           H  
ATOM   4591  CD  LYS B  11     -32.359  53.480  46.823  1.00 44.51           C  
ATOM   4592  HD2 LYS B  11     -31.962  52.731  47.508  1.00 44.51           H  
ATOM   4593  HD3 LYS B  11     -32.166  53.177  45.794  1.00 44.51           H  
ATOM   4594  CE  LYS B  11     -31.711  54.843  47.098  1.00 44.51           C  
ATOM   4595  HE2 LYS B  11     -32.098  55.566  46.380  1.00 44.51           H  
ATOM   4596  HE3 LYS B  11     -32.022  55.172  48.090  1.00 44.51           H  
ATOM   4597  NZ  LYS B  11     -30.229  54.798  47.037  1.00 44.51           N  
ATOM   4598  HZ1 LYS B  11     -29.908  54.508  46.125  1.00 44.51           H  
ATOM   4599  HZ2 LYS B  11     -29.876  54.175  47.749  1.00 44.51           H  
ATOM   4600  HZ3 LYS B  11     -29.857  55.715  47.240  1.00 44.51           H  
ATOM   4601  N   VAL B  12     -37.172  50.284  46.480  1.00 42.88           N  
ATOM   4602  H   VAL B  12     -36.665  49.973  47.297  1.00 42.88           H  
ATOM   4603  CA  VAL B  12     -38.073  49.335  45.796  1.00 42.88           C  
ATOM   4604  HA  VAL B  12     -37.767  49.264  44.752  1.00 42.88           H  
ATOM   4605  C   VAL B  12     -39.520  49.850  45.776  1.00 42.88           C  
ATOM   4606  CB  VAL B  12     -37.959  47.926  46.416  1.00 42.88           C  
ATOM   4607  HB  VAL B  12     -38.053  48.006  47.499  1.00 42.88           H  
ATOM   4608  O   VAL B  12     -40.159  49.804  44.734  1.00 42.88           O  
ATOM   4609  CG1 VAL B  12     -39.031  46.950  45.927  1.00 42.88           C  
ATOM   4610 HG11 VAL B  12     -39.000  46.903  44.838  1.00 42.88           H  
ATOM   4611 HG12 VAL B  12     -40.021  47.279  46.242  1.00 42.88           H  
ATOM   4612 HG13 VAL B  12     -38.853  45.956  46.339  1.00 42.88           H  
ATOM   4613  CG2 VAL B  12     -36.607  47.278  46.084  1.00 42.88           C  
ATOM   4614 HG21 VAL B  12     -36.570  47.020  45.025  1.00 42.88           H  
ATOM   4615 HG22 VAL B  12     -36.472  46.376  46.681  1.00 42.88           H  
ATOM   4616 HG23 VAL B  12     -35.784  47.963  46.288  1.00 42.88           H  
ATOM   4617  N   LYS B  13     -40.045  50.411  46.875  1.00 42.99           N  
ATOM   4618  H   LYS B  13     -39.498  50.387  47.724  1.00 42.99           H  
ATOM   4619  CA  LYS B  13     -41.382  51.041  46.894  1.00 42.99           C  
ATOM   4620  HA  LYS B  13     -42.096  50.352  46.444  1.00 42.99           H  
ATOM   4621  C   LYS B  13     -41.468  52.307  46.035  1.00 42.99           C  
ATOM   4622  CB  LYS B  13     -41.806  51.367  48.338  1.00 42.99           C  
ATOM   4623  HB2 LYS B  13     -42.216  52.377  48.373  1.00 42.99           H  
ATOM   4624  HB3 LYS B  13     -40.940  51.344  48.999  1.00 42.99           H  
ATOM   4625  O   LYS B  13     -42.520  52.555  45.457  1.00 42.99           O  
ATOM   4626  CG  LYS B  13     -42.879  50.403  48.858  1.00 42.99           C  
ATOM   4627  HG2 LYS B  13     -42.478  49.389  48.875  1.00 42.99           H  
ATOM   4628  HG3 LYS B  13     -43.742  50.435  48.193  1.00 42.99           H  
ATOM   4629  CD  LYS B  13     -43.312  50.812  50.272  1.00 42.99           C  
ATOM   4630  HD2 LYS B  13     -43.652  51.847  50.256  1.00 42.99           H  
ATOM   4631  HD3 LYS B  13     -42.452  50.729  50.937  1.00 42.99           H  
ATOM   4632  CE  LYS B  13     -44.443  49.906  50.767  1.00 42.99           C  
ATOM   4633  HE2 LYS B  13     -45.299  50.031  50.103  1.00 42.99           H  
ATOM   4634  HE3 LYS B  13     -44.110  48.870  50.694  1.00 42.99           H  
ATOM   4635  NZ  LYS B  13     -44.817  50.226  52.166  1.00 42.99           N  
ATOM   4636  HZ1 LYS B  13     -45.102  51.192  52.242  1.00 42.99           H  
ATOM   4637  HZ2 LYS B  13     -45.570  49.630  52.479  1.00 42.99           H  
ATOM   4638  HZ3 LYS B  13     -44.028  50.069  52.777  1.00 42.99           H  
ATOM   4639  N   GLY B  14     -40.401  53.107  45.999  1.00 43.59           N  
ATOM   4640  H   GLY B  14     -39.602  52.852  46.562  1.00 43.59           H  
ATOM   4641  CA  GLY B  14     -40.346  54.384  45.288  1.00 43.59           C  
ATOM   4642  HA2 GLY B  14     -41.234  54.971  45.522  1.00 43.59           H  
ATOM   4643  HA3 GLY B  14     -39.466  54.934  45.623  1.00 43.59           H  
ATOM   4644  C   GLY B  14     -40.257  54.239  43.770  1.00 43.59           C  
ATOM   4645  O   GLY B  14     -40.770  55.104  43.068  1.00 43.59           O  
ATOM   4646  N   SER B  15     -39.663  53.152  43.259  1.00 41.82           N  
ATOM   4647  H   SER B  15     -39.183  52.511  43.874  1.00 41.82           H  
ATOM   4648  CA  SER B  15     -39.640  52.869  41.817  1.00 41.82           C  
ATOM   4649  HA  SER B  15     -39.764  53.810  41.281  1.00 41.82           H  
ATOM   4650  C   SER B  15     -40.791  51.969  41.351  1.00 41.82           C  
ATOM   4651  CB  SER B  15     -38.277  52.320  41.381  1.00 41.82           C  
ATOM   4652  HB2 SER B  15     -38.173  52.459  40.305  1.00 41.82           H  
ATOM   4653  HB3 SER B  15     -37.485  52.878  41.880  1.00 41.82           H  
ATOM   4654  O   SER B  15     -41.272  52.157  40.240  1.00 41.82           O  
ATOM   4655  OG  SER B  15     -38.143  50.942  41.666  1.00 41.82           O  
ATOM   4656  HG  SER B  15     -38.574  50.473  40.948  1.00 41.82           H  
ATOM   4657  N   MET B  16     -41.305  51.056  42.193  1.00 38.38           N  
ATOM   4658  H   MET B  16     -40.853  50.917  43.086  1.00 38.38           H  
ATOM   4659  CA  MET B  16     -42.386  50.133  41.812  1.00 38.38           C  
ATOM   4660  HA  MET B  16     -42.175  49.800  40.796  1.00 38.38           H  
ATOM   4661  C   MET B  16     -43.768  50.808  41.773  1.00 38.38           C  
ATOM   4662  CB  MET B  16     -42.415  48.876  42.699  1.00 38.38           C  
ATOM   4663  HB2 MET B  16     -42.426  49.162  43.750  1.00 38.38           H  
ATOM   4664  HB3 MET B  16     -43.338  48.334  42.492  1.00 38.38           H  
ATOM   4665  O   MET B  16     -44.641  50.550  42.611  1.00 38.38           O  
ATOM   4666  CG  MET B  16     -41.271  47.896  42.428  1.00 38.38           C  
ATOM   4667  HG2 MET B  16     -41.276  47.644  41.368  1.00 38.38           H  
ATOM   4668  HG3 MET B  16     -40.318  48.371  42.659  1.00 38.38           H  
ATOM   4669  SD  MET B  16     -41.437  46.364  43.395  1.00 38.38           S  
ATOM   4670  CE  MET B  16     -40.085  45.404  42.665  1.00 38.38           C  
ATOM   4671  HE1 MET B  16     -40.019  44.434  43.157  1.00 38.38           H  
ATOM   4672  HE2 MET B  16     -40.277  45.260  41.602  1.00 38.38           H  
ATOM   4673  HE3 MET B  16     -39.143  45.940  42.784  1.00 38.38           H  
ATOM   4674  N   GLY B  17     -44.004  51.640  40.757  1.00 37.37           N  
ATOM   4675  H   GLY B  17     -43.220  51.869  40.163  1.00 37.37           H  
ATOM   4676  CA  GLY B  17     -45.357  52.007  40.340  1.00 37.37           C  
ATOM   4677  HA2 GLY B  17     -45.309  52.617  39.438  1.00 37.37           H  
ATOM   4678  HA3 GLY B  17     -45.829  52.587  41.132  1.00 37.37           H  
ATOM   4679  C   GLY B  17     -46.203  50.756  40.055  1.00 37.37           C  
ATOM   4680  O   GLY B  17     -45.675  49.675  39.787  1.00 37.37           O  
ATOM   4681  N   SER B  18     -47.532  50.879  40.096  1.00 45.09           N  
ATOM   4682  H   SER B  18     -47.930  51.796  40.237  1.00 45.09           H  
ATOM   4683  CA  SER B  18     -48.473  49.776  39.811  1.00 45.09           C  
ATOM   4684  HA  SER B  18     -48.410  49.042  40.614  1.00 45.09           H  
ATOM   4685  C   SER B  18     -48.170  49.036  38.498  1.00 45.09           C  
ATOM   4686  CB  SER B  18     -49.906  50.322  39.762  1.00 45.09           C  
ATOM   4687  HB2 SER B  18     -50.217  50.623  40.762  1.00 45.09           H  
ATOM   4688  HB3 SER B  18     -50.581  49.548  39.398  1.00 45.09           H  
ATOM   4689  O   SER B  18     -48.390  47.830  38.424  1.00 45.09           O  
ATOM   4690  OG  SER B  18     -49.949  51.446  38.904  1.00 45.09           O  
ATOM   4691  HG  SER B  18     -50.853  51.611  38.626  1.00 45.09           H  
ATOM   4692  N   HIS B  19     -47.592  49.727  37.508  1.00 40.01           N  
ATOM   4693  H   HIS B  19     -47.497  50.725  37.635  1.00 40.01           H  
ATOM   4694  CA  HIS B  19     -47.162  49.158  36.230  1.00 40.01           C  
ATOM   4695  HA  HIS B  19     -47.936  48.468  35.892  1.00 40.01           H  
ATOM   4696  C   HIS B  19     -45.861  48.325  36.287  1.00 40.01           C  
ATOM   4697  CB  HIS B  19     -47.069  50.293  35.197  1.00 40.01           C  
ATOM   4698  HB2 HIS B  19     -46.482  51.117  35.601  1.00 40.01           H  
ATOM   4699  HB3 HIS B  19     -46.553  49.921  34.312  1.00 40.01           H  
ATOM   4700  O   HIS B  19     -45.686  47.443  35.450  1.00 40.01           O  
ATOM   4701  CG  HIS B  19     -48.425  50.792  34.757  1.00 40.01           C  
ATOM   4702  CD2 HIS B  19     -49.019  51.986  35.073  1.00 40.01           C  
ATOM   4703  HD2 HIS B  19     -48.595  52.766  35.688  1.00 40.01           H  
ATOM   4704  ND1 HIS B  19     -49.310  50.102  33.959  1.00 40.01           N  
ATOM   4705  HD1 HIS B  19     -49.157  49.196  33.540  1.00 40.01           H  
ATOM   4706  CE1 HIS B  19     -50.408  50.858  33.798  1.00 40.01           C  
ATOM   4707  HE1 HIS B  19     -51.275  50.587  33.214  1.00 40.01           H  
ATOM   4708  NE2 HIS B  19     -50.278  52.012  34.467  1.00 40.01           N  
ATOM   4709  N   GLU B  20     -44.971  48.521  37.270  1.00 43.61           N  
ATOM   4710  H   GLU B  20     -45.165  49.213  37.980  1.00 43.61           H  
ATOM   4711  CA  GLU B  20     -43.715  47.751  37.391  1.00 43.61           C  
ATOM   4712  HA  GLU B  20     -43.356  47.501  36.392  1.00 43.61           H  
ATOM   4713  C   GLU B  20     -43.878  46.409  38.125  1.00 43.61           C  
ATOM   4714  CB  GLU B  20     -42.613  48.577  38.073  1.00 43.61           C  
ATOM   4715  HB2 GLU B  20     -43.019  49.050  38.967  1.00 43.61           H  
ATOM   4716  HB3 GLU B  20     -41.826  47.885  38.376  1.00 43.61           H  
ATOM   4717  O   GLU B  20     -43.047  45.516  37.954  1.00 43.61           O  
ATOM   4718  CG  GLU B  20     -41.986  49.638  37.155  1.00 43.61           C  
ATOM   4719  HG2 GLU B  20     -42.694  50.458  37.036  1.00 43.61           H  
ATOM   4720  HG3 GLU B  20     -41.823  49.191  36.174  1.00 43.61           H  
ATOM   4721  CD  GLU B  20     -40.638  50.177  37.676  1.00 43.61           C  
ATOM   4722  OE1 GLU B  20     -40.003  50.928  36.903  1.00 43.61           O  
ATOM   4723  OE2 GLU B  20     -40.229  49.809  38.807  1.00 43.61           O  
ATOM   4724  N   ARG B  21     -44.976  46.203  38.875  1.00 49.74           N  
ATOM   4725  H   ARG B  21     -45.633  46.969  38.930  1.00 49.74           H  
ATOM   4726  CA  ARG B  21     -45.255  44.965  39.645  1.00 49.74           C  
ATOM   4727  HA  ARG B  21     -44.443  44.812  40.356  1.00 49.74           H  
ATOM   4728  C   ARG B  21     -45.290  43.676  38.806  1.00 49.74           C  
ATOM   4729  CB  ARG B  21     -46.583  45.101  40.414  1.00 49.74           C  
ATOM   4730  HB2 ARG B  21     -46.849  44.128  40.827  1.00 49.74           H  
ATOM   4731  HB3 ARG B  21     -47.372  45.397  39.723  1.00 49.74           H  
ATOM   4732  O   ARG B  21     -45.377  42.584  39.365  1.00 49.74           O  
ATOM   4733  CG  ARG B  21     -46.515  46.096  41.579  1.00 49.74           C  
ATOM   4734  HG2 ARG B  21     -45.682  45.839  42.234  1.00 49.74           H  
ATOM   4735  HG3 ARG B  21     -46.366  47.102  41.187  1.00 49.74           H  
ATOM   4736  CD  ARG B  21     -47.825  46.038  42.373  1.00 49.74           C  
ATOM   4737  HD2 ARG B  21     -47.926  45.046  42.813  1.00 49.74           H  
ATOM   4738  HD3 ARG B  21     -48.654  46.202  41.684  1.00 49.74           H  
ATOM   4739  NE  ARG B  21     -47.861  47.063  43.432  1.00 49.74           N  
ATOM   4740  HE  ARG B  21     -47.082  47.704  43.458  1.00 49.74           H  
ATOM   4741  NH1 ARG B  21     -49.916  46.507  44.301  1.00 49.74           N  
ATOM   4742 HH11 ARG B  21     -50.693  46.693  44.918  1.00 49.74           H  
ATOM   4743 HH12 ARG B  21     -49.973  45.739  43.647  1.00 49.74           H  
ATOM   4744  NH2 ARG B  21     -48.812  48.280  45.100  1.00 49.74           N  
ATOM   4745 HH21 ARG B  21     -48.039  48.927  45.040  1.00 49.74           H  
ATOM   4746 HH22 ARG B  21     -49.615  48.493  45.673  1.00 49.74           H  
ATOM   4747  CZ  ARG B  21     -48.858  47.272  44.274  1.00 49.74           C  
ATOM   4748  N   HIS B  22     -45.261  43.773  37.478  1.00 52.85           N  
ATOM   4749  H   HIS B  22     -45.185  44.702  37.089  1.00 52.85           H  
ATOM   4750  CA  HIS B  22     -45.423  42.639  36.568  1.00 52.85           C  
ATOM   4751  HA  HIS B  22     -45.486  41.723  37.155  1.00 52.85           H  
ATOM   4752  C   HIS B  22     -44.239  42.390  35.621  1.00 52.85           C  
ATOM   4753  CB  HIS B  22     -46.763  42.797  35.837  1.00 52.85           C  
ATOM   4754  HB2 HIS B  22     -46.883  41.984  35.121  1.00 52.85           H  
ATOM   4755  HB3 HIS B  22     -46.764  43.737  35.284  1.00 52.85           H  
ATOM   4756  O   HIS B  22     -44.276  41.419  34.865  1.00 52.85           O  
ATOM   4757  CG  HIS B  22     -47.947  42.767  36.775  1.00 52.85           C  
ATOM   4758  CD2 HIS B  22     -49.113  43.472  36.639  1.00 52.85           C  
ATOM   4759  HD2 HIS B  22     -49.357  44.154  35.838  1.00 52.85           H  
ATOM   4760  ND1 HIS B  22     -48.053  42.029  37.939  1.00 52.85           N  
ATOM   4761  HD1 HIS B  22     -47.294  41.592  38.440  1.00 52.85           H  
ATOM   4762  CE1 HIS B  22     -49.266  42.262  38.468  1.00 52.85           C  
ATOM   4763  HE1 HIS B  22     -49.630  41.854  39.399  1.00 52.85           H  
ATOM   4764  NE2 HIS B  22     -49.936  43.147  37.720  1.00 52.85           N  
ATOM   4765  N   ALA B  23     -43.164  43.182  35.681  1.00 67.48           N  
ATOM   4766  H   ALA B  23     -43.135  43.920  36.370  1.00 67.48           H  
ATOM   4767  CA  ALA B  23     -42.065  43.106  34.715  1.00 67.48           C  
ATOM   4768  HA  ALA B  23     -42.461  42.679  33.794  1.00 67.48           H  
ATOM   4769  C   ALA B  23     -40.907  42.171  35.140  1.00 67.48           C  
ATOM   4770  CB  ALA B  23     -41.628  44.533  34.362  1.00 67.48           C  
ATOM   4771  HB1 ALA B  23     -41.205  45.020  35.241  1.00 67.48           H  
ATOM   4772  HB2 ALA B  23     -40.875  44.510  33.575  1.00 67.48           H  
ATOM   4773  HB3 ALA B  23     -42.484  45.112  34.015  1.00 67.48           H  
ATOM   4774  O   ALA B  23     -39.739  42.546  35.043  1.00 67.48           O  
ATOM   4775  N   LEU B  24     -41.201  40.928  35.556  1.00 83.92           N  
ATOM   4776  H   LEU B  24     -42.175  40.667  35.610  1.00 83.92           H  
ATOM   4777  CA  LEU B  24     -40.176  39.921  35.903  1.00 83.92           C  
ATOM   4778  HA  LEU B  24     -39.673  40.278  36.801  1.00 83.92           H  
ATOM   4779  C   LEU B  24     -39.071  39.747  34.831  1.00 83.92           C  
ATOM   4780  CB  LEU B  24     -40.859  38.582  36.259  1.00 83.92           C  
ATOM   4781  HB2 LEU B  24     -41.487  38.270  35.425  1.00 83.92           H  
ATOM   4782  HB3 LEU B  24     -41.512  38.753  37.115  1.00 83.92           H  
ATOM   4783  O   LEU B  24     -37.904  39.672  35.216  1.00 83.92           O  
ATOM   4784  CG  LEU B  24     -39.902  37.418  36.598  1.00 83.92           C  
ATOM   4785  HG  LEU B  24     -39.301  37.176  35.721  1.00 83.92           H  
ATOM   4786  CD1 LEU B  24     -38.974  37.730  37.772  1.00 83.92           C  
ATOM   4787 HD11 LEU B  24     -38.280  38.529  37.510  1.00 83.92           H  
ATOM   4788 HD12 LEU B  24     -38.392  36.845  38.029  1.00 83.92           H  
ATOM   4789 HD13 LEU B  24     -39.565  38.037  38.635  1.00 83.92           H  
ATOM   4790  CD2 LEU B  24     -40.728  36.187  36.967  1.00 83.92           C  
ATOM   4791 HD21 LEU B  24     -41.330  36.400  37.851  1.00 83.92           H  
ATOM   4792 HD22 LEU B  24     -41.390  35.921  36.143  1.00 83.92           H  
ATOM   4793 HD23 LEU B  24     -40.071  35.345  37.185  1.00 83.92           H  
ATOM   4794  N   PRO B  25     -39.356  39.755  33.508  1.00 84.67           N  
ATOM   4795  CA  PRO B  25     -38.292  39.712  32.500  1.00 84.67           C  
ATOM   4796  HA  PRO B  25     -37.761  38.764  32.591  1.00 84.67           H  
ATOM   4797  C   PRO B  25     -37.280  40.859  32.615  1.00 84.67           C  
ATOM   4798  CB  PRO B  25     -38.994  39.769  31.142  1.00 84.67           C  
ATOM   4799  HB2 PRO B  25     -38.478  39.161  30.399  1.00 84.67           H  
ATOM   4800  HB3 PRO B  25     -39.073  40.800  30.797  1.00 84.67           H  
ATOM   4801  O   PRO B  25     -36.091  40.636  32.408  1.00 84.67           O  
ATOM   4802  CG  PRO B  25     -40.388  39.235  31.433  1.00 84.67           C  
ATOM   4803  HG2 PRO B  25     -40.378  38.146  31.375  1.00 84.67           H  
ATOM   4804  HG3 PRO B  25     -41.108  39.659  30.732  1.00 84.67           H  
ATOM   4805  CD  PRO B  25     -40.662  39.684  32.864  1.00 84.67           C  
ATOM   4806  HD2 PRO B  25     -41.118  40.674  32.846  1.00 84.67           H  
ATOM   4807  HD3 PRO B  25     -41.324  38.972  33.356  1.00 84.67           H  
ATOM   4808  N   GLY B  26     -37.735  42.068  32.966  1.00 79.99           N  
ATOM   4809  H   GLY B  26     -38.699  42.160  33.253  1.00 79.99           H  
ATOM   4810  CA  GLY B  26     -36.861  43.225  33.177  1.00 79.99           C  
ATOM   4811  HA2 GLY B  26     -36.225  43.377  32.306  1.00 79.99           H  
ATOM   4812  HA3 GLY B  26     -37.470  44.116  33.330  1.00 79.99           H  
ATOM   4813  C   GLY B  26     -35.971  43.042  34.404  1.00 79.99           C  
ATOM   4814  O   GLY B  26     -34.768  43.258  34.322  1.00 79.99           O  
ATOM   4815  N   VAL B  27     -36.533  42.527  35.505  1.00 82.51           N  
ATOM   4816  H   VAL B  27     -37.531  42.369  35.496  1.00 82.51           H  
ATOM   4817  CA  VAL B  27     -35.774  42.201  36.727  1.00 82.51           C  
ATOM   4818  HA  VAL B  27     -35.279  43.107  37.076  1.00 82.51           H  
ATOM   4819  C   VAL B  27     -34.679  41.168  36.446  1.00 82.51           C  
ATOM   4820  CB  VAL B  27     -36.710  41.689  37.843  1.00 82.51           C  
ATOM   4821  HB  VAL B  27     -37.223  40.792  37.497  1.00 82.51           H  
ATOM   4822  O   VAL B  27     -33.546  41.336  36.893  1.00 82.51           O  
ATOM   4823  CG1 VAL B  27     -35.946  41.331  39.126  1.00 82.51           C  
ATOM   4824 HG11 VAL B  27     -36.650  41.031  39.903  1.00 82.51           H  
ATOM   4825 HG12 VAL B  27     -35.266  40.499  38.943  1.00 82.51           H  
ATOM   4826 HG13 VAL B  27     -35.374  42.194  39.469  1.00 82.51           H  
ATOM   4827  CG2 VAL B  27     -37.774  42.731  38.214  1.00 82.51           C  
ATOM   4828 HG21 VAL B  27     -38.420  42.340  39.000  1.00 82.51           H  
ATOM   4829 HG22 VAL B  27     -38.397  42.964  37.351  1.00 82.51           H  
ATOM   4830 HG23 VAL B  27     -37.296  43.647  38.559  1.00 82.51           H  
ATOM   4831  N   ILE B  28     -34.996  40.109  35.692  1.00 85.32           N  
ATOM   4832  H   ILE B  28     -35.949  40.022  35.368  1.00 85.32           H  
ATOM   4833  CA  ILE B  28     -34.017  39.084  35.298  1.00 85.32           C  
ATOM   4834  HA  ILE B  28     -33.493  38.742  36.190  1.00 85.32           H  
ATOM   4835  C   ILE B  28     -32.953  39.685  34.366  1.00 85.32           C  
ATOM   4836  CB  ILE B  28     -34.730  37.862  34.667  1.00 85.32           C  
ATOM   4837  HB  ILE B  28     -35.374  38.214  33.861  1.00 85.32           H  
ATOM   4838  O   ILE B  28     -31.765  39.428  34.556  1.00 85.32           O  
ATOM   4839  CG1 ILE B  28     -35.600  37.143  35.725  1.00 85.32           C  
ATOM   4840 HG12 ILE B  28     -34.952  36.674  36.465  1.00 85.32           H  
ATOM   4841 HG13 ILE B  28     -36.221  37.871  36.246  1.00 85.32           H  
ATOM   4842  CG2 ILE B  28     -33.704  36.874  34.074  1.00 85.32           C  
ATOM   4843 HG21 ILE B  28     -33.004  36.558  34.847  1.00 85.32           H  
ATOM   4844 HG22 ILE B  28     -33.150  37.341  33.260  1.00 85.32           H  
ATOM   4845 HG23 ILE B  28     -34.203  35.999  33.657  1.00 85.32           H  
ATOM   4846  CD1 ILE B  28     -36.539  36.075  35.151  1.00 85.32           C  
ATOM   4847 HD11 ILE B  28     -37.170  35.685  35.950  1.00 85.32           H  
ATOM   4848 HD12 ILE B  28     -35.978  35.246  34.721  1.00 85.32           H  
ATOM   4849 HD13 ILE B  28     -37.173  36.531  34.390  1.00 85.32           H  
ATOM   4850  N   GLY B  29     -33.354  40.505  33.390  1.00 82.74           N  
ATOM   4851  H   GLY B  29     -34.343  40.679  33.280  1.00 82.74           H  
ATOM   4852  CA  GLY B  29     -32.441  41.173  32.458  1.00 82.74           C  
ATOM   4853  HA2 GLY B  29     -31.887  40.425  31.891  1.00 82.74           H  
ATOM   4854  HA3 GLY B  29     -33.026  41.778  31.766  1.00 82.74           H  
ATOM   4855  C   GLY B  29     -31.439  42.095  33.159  1.00 82.74           C  
ATOM   4856  O   GLY B  29     -30.232  41.962  32.951  1.00 82.74           O  
ATOM   4857  N   ASP B  30     -31.916  42.967  34.048  1.00 79.65           N  
ATOM   4858  H   ASP B  30     -32.917  43.062  34.145  1.00 79.65           H  
ATOM   4859  CA  ASP B  30     -31.070  43.861  34.846  1.00 79.65           C  
ATOM   4860  HA  ASP B  30     -30.464  44.476  34.181  1.00 79.65           H  
ATOM   4861  C   ASP B  30     -30.112  43.085  35.754  1.00 79.65           C  
ATOM   4862  CB  ASP B  30     -31.953  44.771  35.717  1.00 79.65           C  
ATOM   4863  HB2 ASP B  30     -31.353  45.130  36.553  1.00 79.65           H  
ATOM   4864  HB3 ASP B  30     -32.779  44.194  36.134  1.00 79.65           H  
ATOM   4865  O   ASP B  30     -28.946  43.457  35.910  1.00 79.65           O  
ATOM   4866  CG  ASP B  30     -32.493  46.005  34.994  1.00 79.65           C  
ATOM   4867  OD1 ASP B  30     -32.112  46.229  33.824  1.00 79.65           O  
ATOM   4868  OD2 ASP B  30     -33.189  46.781  35.684  1.00 79.65           O  
ATOM   4869  N   ASP B  31     -30.578  41.983  36.340  1.00 82.83           N  
ATOM   4870  H   ASP B  31     -31.549  41.743  36.200  1.00 82.83           H  
ATOM   4871  CA  ASP B  31     -29.763  41.124  37.192  1.00 82.83           C  
ATOM   4872  HA  ASP B  31     -29.297  41.743  37.958  1.00 82.83           H  
ATOM   4873  C   ASP B  31     -28.639  40.425  36.409  1.00 82.83           C  
ATOM   4874  CB  ASP B  31     -30.688  40.114  37.876  1.00 82.83           C  
ATOM   4875  HB2 ASP B  31     -31.497  40.651  38.372  1.00 82.83           H  
ATOM   4876  HB3 ASP B  31     -31.119  39.439  37.136  1.00 82.83           H  
ATOM   4877  O   ASP B  31     -27.474  40.430  36.827  1.00 82.83           O  
ATOM   4878  CG  ASP B  31     -29.959  39.311  38.936  1.00 82.83           C  
ATOM   4879  OD1 ASP B  31     -29.105  39.878  39.646  1.00 82.83           O  
ATOM   4880  OD2 ASP B  31     -30.306  38.131  39.156  1.00 82.83           O  
ATOM   4881  N   LEU B  32     -28.961  39.883  35.230  1.00 83.18           N  
ATOM   4882  H   LEU B  32     -29.927  39.926  34.937  1.00 83.18           H  
ATOM   4883  CA  LEU B  32     -27.980  39.296  34.320  1.00 83.18           C  
ATOM   4884  HA  LEU B  32     -27.408  38.546  34.868  1.00 83.18           H  
ATOM   4885  C   LEU B  32     -26.970  40.344  33.833  1.00 83.18           C  
ATOM   4886  CB  LEU B  32     -28.698  38.617  33.138  1.00 83.18           C  
ATOM   4887  HB2 LEU B  32     -27.967  38.411  32.356  1.00 83.18           H  
ATOM   4888  HB3 LEU B  32     -29.425  39.317  32.727  1.00 83.18           H  
ATOM   4889  O   LEU B  32     -25.775  40.056  33.788  1.00 83.18           O  
ATOM   4890  CG  LEU B  32     -29.412  37.297  33.487  1.00 83.18           C  
ATOM   4891  HG  LEU B  32     -30.091  37.448  34.327  1.00 83.18           H  
ATOM   4892  CD1 LEU B  32     -30.224  36.824  32.281  1.00 83.18           C  
ATOM   4893 HD11 LEU B  32     -30.763  35.910  32.533  1.00 83.18           H  
ATOM   4894 HD12 LEU B  32     -29.568  36.636  31.432  1.00 83.18           H  
ATOM   4895 HD13 LEU B  32     -30.951  37.590  32.012  1.00 83.18           H  
ATOM   4896  CD2 LEU B  32     -28.425  36.183  33.858  1.00 83.18           C  
ATOM   4897 HD21 LEU B  32     -28.971  35.251  34.010  1.00 83.18           H  
ATOM   4898 HD22 LEU B  32     -27.910  36.431  34.786  1.00 83.18           H  
ATOM   4899 HD23 LEU B  32     -27.701  36.042  33.056  1.00 83.18           H  
ATOM   4900  N   LEU B  33     -27.393  41.578  33.554  1.00 81.12           N  
ATOM   4901  H   LEU B  33     -28.387  41.758  33.573  1.00 81.12           H  
ATOM   4902  CA  LEU B  33     -26.485  42.657  33.158  1.00 81.12           C  
ATOM   4903  HA  LEU B  33     -25.801  42.268  32.404  1.00 81.12           H  
ATOM   4904  C   LEU B  33     -25.611  43.163  34.316  1.00 81.12           C  
ATOM   4905  CB  LEU B  33     -27.297  43.808  32.544  1.00 81.12           C  
ATOM   4906  HB2 LEU B  33     -28.132  44.035  33.207  1.00 81.12           H  
ATOM   4907  HB3 LEU B  33     -26.671  44.699  32.490  1.00 81.12           H  
ATOM   4908  O   LEU B  33     -24.456  43.523  34.101  1.00 81.12           O  
ATOM   4909  CG  LEU B  33     -27.838  43.513  31.133  1.00 81.12           C  
ATOM   4910  HG  LEU B  33     -28.361  42.557  31.124  1.00 81.12           H  
ATOM   4911  CD1 LEU B  33     -28.818  44.614  30.735  1.00 81.12           C  
ATOM   4912 HD11 LEU B  33     -28.326  45.587  30.730  1.00 81.12           H  
ATOM   4913 HD12 LEU B  33     -29.225  44.409  29.745  1.00 81.12           H  
ATOM   4914 HD13 LEU B  33     -29.648  44.637  31.442  1.00 81.12           H  
ATOM   4915  CD2 LEU B  33     -26.715  43.472  30.089  1.00 81.12           C  
ATOM   4916 HD21 LEU B  33     -27.152  43.318  29.103  1.00 81.12           H  
ATOM   4917 HD22 LEU B  33     -26.166  44.414  30.087  1.00 81.12           H  
ATOM   4918 HD23 LEU B  33     -26.040  42.639  30.287  1.00 81.12           H  
ATOM   4919  N   ARG B  34     -26.107  43.205  35.552  1.00 77.05           N  
ATOM   4920  H   ARG B  34     -27.082  42.981  35.685  1.00 77.05           H  
ATOM   4921  CA  ARG B  34     -25.306  43.700  36.686  1.00 77.05           C  
ATOM   4922  HA  ARG B  34     -24.667  44.515  36.347  1.00 77.05           H  
ATOM   4923  C   ARG B  34     -24.344  42.653  37.231  1.00 77.05           C  
ATOM   4924  CB  ARG B  34     -26.223  44.245  37.783  1.00 77.05           C  
ATOM   4925  HB2 ARG B  34     -25.640  44.395  38.691  1.00 77.05           H  
ATOM   4926  HB3 ARG B  34     -27.013  43.524  37.993  1.00 77.05           H  
ATOM   4927  O   ARG B  34     -23.187  42.971  37.490  1.00 77.05           O  
ATOM   4928  CG  ARG B  34     -26.831  45.589  37.366  1.00 77.05           C  
ATOM   4929  HG2 ARG B  34     -27.419  45.468  36.456  1.00 77.05           H  
ATOM   4930  HG3 ARG B  34     -26.035  46.309  37.177  1.00 77.05           H  
ATOM   4931  CD  ARG B  34     -27.731  46.116  38.482  1.00 77.05           C  
ATOM   4932  HD2 ARG B  34     -27.120  46.307  39.364  1.00 77.05           H  
ATOM   4933  HD3 ARG B  34     -28.474  45.354  38.719  1.00 77.05           H  
ATOM   4934  NE  ARG B  34     -28.427  47.346  38.069  1.00 77.05           N  
ATOM   4935  HE  ARG B  34     -28.472  47.528  37.077  1.00 77.05           H  
ATOM   4936  NH1 ARG B  34     -29.243  47.945  40.129  1.00 77.05           N  
ATOM   4937 HH11 ARG B  34     -29.855  48.532  40.678  1.00 77.05           H
[truncated: 1,587,775 more chars]
