# Supplementary material for: Conformational changes in the essential E. coli septal cell wall synthesis complex suggest an activation mechanism
Source: Nat Commun. 2023 Jul 31;14:4585. doi: 10.1038/s41467-023-39921-4 (PMC10390529; doi:10.1038/s41467-023-39921-4)
Supplement: Supplementary file 5 — Supplementary Data 2 [file 41467_2023_39921_MOESM5_ESM.zip › Supplementary Data 2/predicted-structures/Escherichia-coli/FtsQLBWIN_full.pdb]

ATOM      1  N   MET A   1     -42.287 -37.314  33.165  1.00 28.86           N  
ATOM      2  H   MET A   1     -41.306 -37.362  33.401  1.00 28.86           H  
ATOM      3  H2  MET A   1     -42.803 -37.057  33.994  1.00 28.86           H  
ATOM      4  H3  MET A   1     -42.376 -36.629  32.429  1.00 28.86           H  
ATOM      5  CA  MET A   1     -42.713 -38.632  32.648  1.00 28.86           C  
ATOM      6  HA  MET A   1     -42.425 -39.401  33.364  1.00 28.86           H  
ATOM      7  C   MET A   1     -41.914 -38.830  31.397  1.00 28.86           C  
ATOM      8  CB  MET A   1     -44.206 -38.804  32.320  1.00 28.86           C  
ATOM      9  HB2 MET A   1     -44.572 -37.986  31.699  1.00 28.86           H  
ATOM     10  HB3 MET A   1     -44.331 -39.722  31.746  1.00 28.86           H  
ATOM     11  O   MET A   1     -41.913 -37.925  30.580  1.00 28.86           O  
ATOM     12  CG  MET A   1     -45.039 -38.945  33.592  1.00 28.86           C  
ATOM     13  HG2 MET A   1     -44.841 -38.112  34.266  1.00 28.86           H  
ATOM     14  HG3 MET A   1     -44.722 -39.852  34.107  1.00 28.86           H  
ATOM     15  SD  MET A   1     -46.814 -39.050  33.279  1.00 28.86           S  
ATOM     16  CE  MET A   1     -47.127 -40.715  33.940  1.00 28.86           C  
ATOM     17  HE1 MET A   1     -48.184 -40.956  33.826  1.00 28.86           H  
ATOM     18  HE2 MET A   1     -46.870 -40.755  34.998  1.00 28.86           H  
ATOM     19  HE3 MET A   1     -46.540 -41.452  33.391  1.00 28.86           H  
ATOM     20  N   SER A   2     -41.167 -39.904  31.287  1.00 30.67           N  
ATOM     21  H   SER A   2     -40.568 -39.951  30.475  1.00 30.67           H  
ATOM     22  CA  SER A   2     -41.360 -41.218  31.914  1.00 30.67           C  
ATOM     23  HA  SER A   2     -41.964 -41.180  32.821  1.00 30.67           H  
ATOM     24  C   SER A   2     -39.995 -41.818  32.261  1.00 30.67           C  
ATOM     25  CB  SER A   2     -42.058 -42.099  30.868  1.00 30.67           C  
ATOM     26  HB2 SER A   2     -41.972 -43.147  31.156  1.00 30.67           H  
ATOM     27  HB3 SER A   2     -43.112 -41.833  30.792  1.00 30.67           H  
ATOM     28  O   SER A   2     -39.003 -41.388  31.696  1.00 30.67           O  
ATOM     29  OG  SER A   2     -41.448 -41.966  29.606  1.00 30.67           O  
ATOM     30  HG  SER A   2     -41.417 -42.833  29.195  1.00 30.67           H  
ATOM     31  N   GLN A   3     -39.837 -42.774  33.165  1.00 28.34           N  
ATOM     32  H   GLN A   3     -38.888 -43.116  33.197  1.00 28.34           H  
ATOM     33  CA  GLN A   3     -40.703 -43.476  34.115  1.00 28.34           C  
ATOM     34  HA  GLN A   3     -41.251 -42.777  34.748  1.00 28.34           H  
ATOM     35  C   GLN A   3     -39.739 -44.294  34.991  1.00 28.34           C  
ATOM     36  CB  GLN A   3     -41.658 -44.467  33.407  1.00 28.34           C  
ATOM     37  HB2 GLN A   3     -41.595 -45.447  33.882  1.00 28.34           H  
ATOM     38  HB3 GLN A   3     -41.315 -44.631  32.385  1.00 28.34           H  
ATOM     39  O   GLN A   3     -38.630 -44.585  34.559  1.00 28.34           O  
ATOM     40  CG  GLN A   3     -43.142 -44.050  33.461  1.00 28.34           C  
ATOM     41  HG2 GLN A   3     -43.235 -42.968  33.366  1.00 28.34           H  
ATOM     42  HG3 GLN A   3     -43.546 -44.331  34.434  1.00 28.34           H  
ATOM     43  CD  GLN A   3     -43.997 -44.683  32.359  1.00 28.34           C  
ATOM     44  NE2 GLN A   3     -45.273 -44.896  32.578  1.00 28.34           N  
ATOM     45 HE21 GLN A   3     -45.662 -44.871  33.510  1.00 28.34           H  
ATOM     46 HE22 GLN A   3     -45.752 -45.377  31.831  1.00 28.34           H  
ATOM     47  OE1 GLN A   3     -43.558 -44.903  31.248  1.00 28.34           O  
ATOM     48  N   ALA A   4     -40.225 -44.707  36.159  1.00 29.34           N  
ATOM     49  H   ALA A   4     -41.162 -44.421  36.404  1.00 29.34           H  
ATOM     50  CA  ALA A   4     -39.657 -45.768  36.991  1.00 29.34           C  
ATOM     51  HA  ALA A   4     -40.415 -45.983  37.744  1.00 29.34           H  
ATOM     52  C   ALA A   4     -38.402 -45.420  37.815  1.00 29.34           C  
ATOM     53  CB  ALA A   4     -39.554 -47.068  36.180  1.00 29.34           C  
ATOM     54  HB1 ALA A   4     -38.756 -46.996  35.441  1.00 29.34           H  
ATOM     55  HB2 ALA A   4     -39.313 -47.894  36.850  1.00 29.34           H  
ATOM     56  HB3 ALA A   4     -40.497 -47.287  35.679  1.00 29.34           H  
ATOM     57  O   ALA A   4     -37.305 -45.897  37.567  1.00 29.34           O  
ATOM     58  N   ALA A   5     -38.629 -44.638  38.868  1.00 35.68           N  
ATOM     59  H   ALA A   5     -39.445 -44.045  38.818  1.00 35.68           H  
ATOM     60  CA  ALA A   5     -38.294 -45.022  40.242  1.00 35.68           C  
ATOM     61  HA  ALA A   5     -38.492 -46.087  40.361  1.00 35.68           H  
ATOM     62  C   ALA A   5     -39.237 -44.182  41.136  1.00 35.68           C  
ATOM     63  CB  ALA A   5     -36.807 -44.780  40.533  1.00 35.68           C  
ATOM     64  HB1 ALA A   5     -36.553 -43.736  40.349  1.00 35.68           H  
ATOM     65  HB2 ALA A   5     -36.598 -45.018  41.576  1.00 35.68           H  
ATOM     66  HB3 ALA A   5     -36.190 -45.417  39.900  1.00 35.68           H  
ATOM     67  O   ALA A   5     -39.103 -42.961  41.169  1.00 35.68           O  
ATOM     68  N   LEU A   6     -40.397 -44.683  41.594  1.00 27.35           N  
ATOM     69  H   LEU A   6     -41.048 -43.929  41.759  1.00 27.35           H  
ATOM     70  CA  LEU A   6     -40.586 -45.761  42.587  1.00 27.35           C  
ATOM     71  HA  LEU A   6     -41.634 -45.766  42.885  1.00 27.35           H  
ATOM     72  C   LEU A   6     -39.764 -45.387  43.818  1.00 27.35           C  
ATOM     73  CB  LEU A   6     -40.243 -47.172  42.063  1.00 27.35           C  
ATOM     74  HB2 LEU A   6     -40.392 -47.890  42.870  1.00 27.35           H  
ATOM     75  HB3 LEU A   6     -39.177 -47.232  41.842  1.00 27.35           H  
ATOM     76  O   LEU A   6     -38.546 -45.382  43.749  1.00 27.35           O  
ATOM     77  CG  LEU A   6     -41.076 -47.631  40.854  1.00 27.35           C  
ATOM     78  HG  LEU A   6     -41.278 -46.785  40.198  1.00 27.35           H  
ATOM     79  CD1 LEU A   6     -40.319 -48.677  40.040  1.00 27.35           C  
ATOM     80 HD11 LEU A   6     -40.090 -49.542  40.663  1.00 27.35           H  
ATOM     81 HD12 LEU A   6     -39.384 -48.261  39.666  1.00 27.35           H  
ATOM     82 HD13 LEU A   6     -40.922 -49.003  39.192  1.00 27.35           H  
ATOM     83  CD2 LEU A   6     -42.401 -48.242  41.309  1.00 27.35           C  
ATOM     84 HD21 LEU A   6     -42.214 -49.135  41.906  1.00 27.35           H  
ATOM     85 HD22 LEU A   6     -42.992 -48.524  40.438  1.00 27.35           H  
ATOM     86 HD23 LEU A   6     -42.965 -47.520  41.899  1.00 27.35           H  
ATOM     87  N   ASN A   7     -40.333 -44.952  44.927  1.00 28.63           N  
ATOM     88  H   ASN A   7     -39.650 -44.464  45.489  1.00 28.63           H  
ATOM     89  CA  ASN A   7     -41.308 -45.600  45.803  1.00 28.63           C  
ATOM     90  HA  ASN A   7     -42.299 -45.162  45.687  1.00 28.63           H  
ATOM     91  C   ASN A   7     -40.780 -45.260  47.208  1.00 28.63           C  
ATOM     92  CB  ASN A   7     -41.334 -47.149  45.658  1.00 28.63           C  
ATOM     93  HB2 ASN A   7     -40.420 -47.515  45.192  1.00 28.63           H  
ATOM     94  HB3 ASN A   7     -41.363 -47.603  46.648  1.00 28.63           H  
ATOM     95  O   ASN A   7     -39.584 -45.048  47.349  1.00 28.63           O  
ATOM     96  CG  ASN A   7     -42.545 -47.695  44.926  1.00 28.63           C  
ATOM     97  ND2 ASN A   7     -42.575 -48.980  44.666  1.00 28.63           N  
ATOM     98 HD21 ASN A   7     -41.818 -49.584  44.954  1.00 28.63           H  
ATOM     99 HD22 ASN A   7     -43.401 -49.333  44.204  1.00 28.63           H  
ATOM    100  OD1 ASN A   7     -43.481 -46.988  44.596  1.00 28.63           O  
ATOM    101  N   THR A   8     -41.672 -45.328  48.193  1.00 28.87           N  
ATOM    102  H   THR A   8     -42.635 -45.409  47.899  1.00 28.87           H  
ATOM    103  CA  THR A   8     -41.468 -45.264  49.654  1.00 28.87           C  
ATOM    104  HA  THR A   8     -42.273 -45.915  49.997  1.00 28.87           H  
ATOM    105  C   THR A   8     -41.753 -43.884  50.259  1.00 28.87           C  
ATOM    106  CB  THR A   8     -40.238 -45.994  50.231  1.00 28.87           C  
ATOM    107  HB  THR A   8     -40.369 -46.044  51.312  1.00 28.87           H  
ATOM    108  O   THR A   8     -41.077 -42.909  49.968  1.00 28.87           O  
ATOM    109  CG2 THR A   8     -40.130 -47.427  49.697  1.00 28.87           C  
ATOM    110 HG21 THR A   8     -39.334 -47.942  50.235  1.00 28.87           H  
ATOM    111 HG22 THR A   8     -39.886 -47.426  48.635  1.00 28.87           H  
ATOM    112 HG23 THR A   8     -41.067 -47.957  49.870  1.00 28.87           H  
ATOM    113  OG1 THR A   8     -39.024 -45.343  49.988  1.00 28.87           O  
ATOM    114  HG1 THR A   8     -38.348 -45.714  50.559  1.00 28.87           H  
ATOM    115  N   ARG A   9     -42.909 -43.656  50.902  1.00 27.20           N  
ATOM    116  H   ARG A   9     -43.044 -42.656  50.956  1.00 27.20           H  
ATOM    117  CA  ARG A   9     -43.550 -44.371  52.032  1.00 27.20           C  
ATOM    118  HA  ARG A   9     -44.513 -43.882  52.174  1.00 27.20           H  
ATOM    119  C   ARG A   9     -42.759 -44.139  53.321  1.00 27.20           C  
ATOM    120  CB  ARG A   9     -43.854 -45.863  51.769  1.00 27.20           C  
ATOM    121  HB2 ARG A   9     -42.945 -46.440  51.938  1.00 27.20           H  
ATOM    122  HB3 ARG A   9     -44.168 -45.963  50.730  1.00 27.20           H  
ATOM    123  O   ARG A   9     -41.543 -44.291  53.309  1.00 27.20           O  
ATOM    124  CG  ARG A   9     -44.982 -46.492  52.598  1.00 27.20           C  
ATOM    125  HG2 ARG A   9     -45.920 -45.993  52.356  1.00 27.20           H  
ATOM    126  HG3 ARG A   9     -44.780 -46.379  53.663  1.00 27.20           H  
ATOM    127  CD  ARG A   9     -45.084 -47.990  52.255  1.00 27.20           C  
ATOM    128  HD2 ARG A   9     -45.034 -48.109  51.173  1.00 27.20           H  
ATOM    129  HD3 ARG A   9     -44.236 -48.505  52.704  1.00 27.20           H  
ATOM    130  NE  ARG A   9     -46.343 -48.587  52.740  1.00 27.20           N  
ATOM    131  HE  ARG A   9     -46.908 -48.017  53.353  1.00 27.20           H  
ATOM    132  NH1 ARG A   9     -46.051 -50.696  51.865  1.00 27.20           N  
ATOM    133 HH11 ARG A   9     -46.371 -51.649  51.772  1.00 27.20           H  
ATOM    134 HH12 ARG A   9     -45.109 -50.447  51.596  1.00 27.20           H  
ATOM    135  NH2 ARG A   9     -47.923 -50.213  52.974  1.00 27.20           N  
ATOM    136 HH21 ARG A   9     -48.222 -51.170  52.857  1.00 27.20           H  
ATOM    137 HH22 ARG A   9     -48.473 -49.597  53.555  1.00 27.20           H  
ATOM    138  CZ  ARG A   9     -46.764 -49.823  52.523  1.00 27.20           C  
ATOM    139  N   ASN A  10     -43.533 -43.835  54.364  1.00 28.43           N  
ATOM    140  H   ASN A  10     -44.515 -43.726  54.155  1.00 28.43           H  
ATOM    141  CA  ASN A  10     -43.230 -43.670  55.792  1.00 28.43           C  
ATOM    142  HA  ASN A  10     -43.998 -44.239  56.316  1.00 28.43           H  
ATOM    143  C   ASN A  10     -43.434 -42.201  56.201  1.00 28.43           C  
ATOM    144  CB  ASN A  10     -41.914 -44.340  56.215  1.00 28.43           C  
ATOM    145  HB2 ASN A  10     -41.775 -44.183  57.284  1.00 28.43           H  
ATOM    146  HB3 ASN A  10     -41.066 -43.875  55.711  1.00 28.43           H  
ATOM    147  O   ASN A  10     -42.726 -41.323  55.719  1.00 28.43           O  
ATOM    148  CG  ASN A  10     -41.919 -45.845  55.960  1.00 28.43           C  
ATOM    149  ND2 ASN A  10     -40.859 -46.522  56.327  1.00 28.43           N  
ATOM    150 HD21 ASN A  10     -40.917 -47.528  56.266  1.00 28.43           H  
ATOM    151 HD22 ASN A  10     -40.136 -46.049  56.851  1.00 28.43           H  
ATOM    152  OD1 ASN A  10     -42.848 -46.441  55.420  1.00 28.43           O  
ATOM    153  N   SER A  11     -44.602 -41.856  56.765  1.00 26.39           N  
ATOM    154  H   SER A  11     -44.815 -40.901  56.514  1.00 26.39           H  
ATOM    155  CA  SER A  11     -44.966 -42.081  58.185  1.00 26.39           C  
ATOM    156  HA  SER A  11     -45.976 -41.694  58.320  1.00 26.39           H  
ATOM    157  C   SER A  11     -44.051 -41.215  59.072  1.00 26.39           C  
ATOM    158  CB  SER A  11     -45.040 -43.572  58.564  1.00 26.39           C  
ATOM    159  HB2 SER A  11     -45.758 -43.696  59.375  1.00 26.39           H  
ATOM    160  HB3 SER A  11     -45.456 -44.141  57.732  1.00 26.39           H  
ATOM    161  O   SER A  11     -42.861 -41.128  58.811  1.00 26.39           O  
ATOM    162  OG  SER A  11     -43.805 -44.125  58.956  1.00 26.39           O  
ATOM    163  HG  SER A  11     -43.883 -44.299  59.897  1.00 26.39           H  
ATOM    164  N   GLU A  12     -44.481 -40.428  60.047  1.00 26.39           N  
ATOM    165  H   GLU A  12     -43.732 -39.874  60.436  1.00 26.39           H  
ATOM    166  CA  GLU A  12     -45.621 -40.442  60.957  1.00 26.39           C  
ATOM    167  HA  GLU A  12     -46.580 -40.431  60.439  1.00 26.39           H  
ATOM    168  C   GLU A  12     -45.471 -39.159  61.807  1.00 26.39           C  
ATOM    169  CB  GLU A  12     -45.470 -41.669  61.887  1.00 26.39           C  
ATOM    170  HB2 GLU A  12     -45.522 -41.358  62.930  1.00 26.39           H  
ATOM    171  HB3 GLU A  12     -44.464 -42.069  61.759  1.00 26.39           H  
ATOM    172  O   GLU A  12     -44.342 -38.743  62.048  1.00 26.39           O  
ATOM    173  CG  GLU A  12     -46.536 -42.759  61.668  1.00 26.39           C  
ATOM    174  HG2 GLU A  12     -47.326 -42.620  62.406  1.00 26.39           H  
ATOM    175  HG3 GLU A  12     -47.004 -42.603  60.696  1.00 26.39           H  
ATOM    176  CD  GLU A  12     -46.006 -44.208  61.737  1.00 26.39           C  
ATOM    177  OE1 GLU A  12     -46.849 -45.113  61.547  1.00 26.39           O  
ATOM    178  OE2 GLU A  12     -44.770 -44.416  61.673  1.00 26.39           O  
ATOM    179  N   GLU A  13     -46.598 -38.593  62.265  1.00 27.50           N  
ATOM    180  H   GLU A  13     -47.446 -39.070  61.991  1.00 27.50           H  
ATOM    181  CA  GLU A  13     -46.725 -37.850  63.545  1.00 27.50           C  
ATOM    182  HA  GLU A  13     -47.785 -37.629  63.672  1.00 27.50           H  
ATOM    183  C   GLU A  13     -46.031 -36.451  63.651  1.00 27.50           C  
ATOM    184  CB  GLU A  13     -46.366 -38.856  64.662  1.00 27.50           C  
ATOM    185  HB2 GLU A  13     -45.346 -39.209  64.508  1.00 27.50           H  
ATOM    186  HB3 GLU A  13     -46.409 -38.366  65.635  1.00 27.50           H  
ATOM    187  O   GLU A  13     -44.937 -36.224  63.164  1.00 27.50           O  
ATOM    188  CG  GLU A  13     -47.346 -40.052  64.682  1.00 27.50           C  
ATOM    189  HG2 GLU A  13     -48.321 -39.678  64.996  1.00 27.50           H  
ATOM    190  HG3 GLU A  13     -47.486 -40.450  63.677  1.00 27.50           H  
ATOM    191  CD  GLU A  13     -46.920 -41.218  65.590  1.00 27.50           C  
ATOM    192  OE1 GLU A  13     -47.737 -42.163  65.679  1.00 27.50           O  
ATOM    193  OE2 GLU A  13     -45.800 -41.175  66.143  1.00 27.50           O  
ATOM    194  N   GLU A  14     -46.576 -35.370  64.233  1.00 27.82           N  
ATOM    195  H   GLU A  14     -45.974 -34.563  64.147  1.00 27.82           H  
ATOM    196  CA  GLU A  14     -47.609 -35.196  65.254  1.00 27.82           C  
ATOM    197  HA  GLU A  14     -48.501 -35.760  64.982  1.00 27.82           H  
ATOM    198  C   GLU A  14     -47.957 -33.677  65.430  1.00 27.82           C  
ATOM    199  CB  GLU A  14     -47.014 -35.745  66.570  1.00 27.82           C  
ATOM    200  HB2 GLU A  14     -46.154 -36.383  66.365  1.00 27.82           H  
ATOM    201  HB3 GLU A  14     -46.609 -34.918  67.153  1.00 27.82           H  
ATOM    202  O   GLU A  14     -47.153 -32.798  65.120  1.00 27.82           O  
ATOM    203  CG  GLU A  14     -48.016 -36.578  67.380  1.00 27.82           C  
ATOM    204  HG2 GLU A  14     -48.349 -37.418  66.770  1.00 27.82           H  
ATOM    205  HG3 GLU A  14     -48.889 -35.962  67.591  1.00 27.82           H  
ATOM    206  CD  GLU A  14     -47.422 -37.092  68.705  1.00 27.82           C  
ATOM    207  OE1 GLU A  14     -48.075 -37.972  69.304  1.00 27.82           O  
ATOM    208  OE2 GLU A  14     -46.415 -36.507  69.164  1.00 27.82           O  
ATOM    209  N   VAL A  15     -49.140 -33.391  65.999  1.00 27.96           N  
ATOM    210  H   VAL A  15     -49.687 -34.215  66.200  1.00 27.96           H  
ATOM    211  CA  VAL A  15     -49.568 -32.179  66.757  1.00 27.96           C  
ATOM    212  HA  VAL A  15     -50.502 -32.531  67.193  1.00 27.96           H  
ATOM    213  C   VAL A  15     -49.976 -30.854  66.057  1.00 27.96           C  
ATOM    214  CB  VAL A  15     -48.696 -31.942  68.012  1.00 27.96           C  
ATOM    215  HB  VAL A  15     -47.695 -31.628  67.718  1.00 27.96           H  
ATOM    216  O   VAL A  15     -49.243 -30.137  65.381  1.00 27.96           O  
ATOM    217  CG1 VAL A  15     -49.294 -30.872  68.939  1.00 27.96           C  
ATOM    218 HG11 VAL A  15     -48.688 -30.790  69.842  1.00 27.96           H  
ATOM    219 HG12 VAL A  15     -49.270 -29.900  68.448  1.00 27.96           H  
ATOM    220 HG13 VAL A  15     -50.314 -31.134  69.221  1.00 27.96           H  
ATOM    221  CG2 VAL A  15     -48.605 -33.210  68.870  1.00 27.96           C  
ATOM    222 HG21 VAL A  15     -49.585 -33.661  69.023  1.00 27.96           H  
ATOM    223 HG22 VAL A  15     -47.944 -33.938  68.400  1.00 27.96           H  
ATOM    224 HG23 VAL A  15     -48.160 -32.991  69.841  1.00 27.96           H  
ATOM    225  N   SER A  16     -51.214 -30.471  66.389  1.00 28.81           N  
ATOM    226  H   SER A  16     -51.698 -31.124  66.989  1.00 28.81           H  
ATOM    227  CA  SER A  16     -51.935 -29.208  66.197  1.00 28.81           C  
ATOM    228  HA  SER A  16     -52.009 -28.984  65.133  1.00 28.81           H  
ATOM    229  C   SER A  16     -51.372 -27.989  66.955  1.00 28.81           C  
ATOM    230  CB  SER A  16     -53.330 -29.466  66.788  1.00 28.81           C  
ATOM    231  HB2 SER A  16     -53.830 -30.249  66.219  1.00 28.81           H  
ATOM    232  HB3 SER A  16     -53.928 -28.556  66.727  1.00 28.81           H  
ATOM    233  O   SER A  16     -51.096 -28.095  68.146  1.00 28.81           O  
ATOM    234  OG  SER A  16     -53.222 -29.871  68.147  1.00 28.81           O  
ATOM    235  HG  SER A  16     -52.461 -29.438  68.539  1.00 28.81           H  
ATOM    236  N   SER A  17     -51.404 -26.779  66.371  1.00 29.47           N  
ATOM    237  H   SER A  17     -51.515 -26.723  65.369  1.00 29.47           H  
ATOM    238  CA  SER A  17     -51.602 -25.534  67.149  1.00 29.47           C  
ATOM    239  HA  SER A  17     -52.350 -25.767  67.907  1.00 29.47           H  
ATOM    240  C   SER A  17     -52.171 -24.365  66.315  1.00 29.47           C  
ATOM    241  CB  SER A  17     -50.347 -25.108  67.930  1.00 29.47           C  
ATOM    242  HB2 SER A  17     -50.603 -24.271  68.580  1.00 29.47           H  
ATOM    243  HB3 SER A  17     -49.990 -25.924  68.558  1.00 29.47           H  
ATOM    244  O   SER A  17     -51.975 -24.256  65.106  1.00 29.47           O  
ATOM    245  OG  SER A  17     -49.318 -24.701  67.064  1.00 29.47           O  
ATOM    246  HG  SER A  17     -48.828 -25.483  66.801  1.00 29.47           H  
ATOM    247  N   ARG A  18     -52.979 -23.528  66.981  1.00 32.57           N  
ATOM    248  H   ARG A  18     -52.989 -23.664  67.982  1.00 32.57           H  
ATOM    249  CA  ARG A  18     -53.841 -22.449  66.457  1.00 32.57           C  
ATOM    250  HA  ARG A  18     -54.458 -22.865  65.660  1.00 32.57           H  
ATOM    251  C   ARG A  18     -53.086 -21.239  65.872  1.00 32.57           C  
ATOM    252  CB  ARG A  18     -54.734 -21.954  67.615  1.00 32.57           C  
ATOM    253  HB2 ARG A  18     -55.055 -20.934  67.403  1.00 32.57           H  
ATOM    254  HB3 ARG A  18     -54.136 -21.911  68.525  1.00 32.57           H  
ATOM    255  O   ARG A  18     -52.035 -20.835  66.352  1.00 32.57           O  
ATOM    256  CG  ARG A  18     -56.005 -22.777  67.874  1.00 32.57           C  
ATOM    257  HG2 ARG A  18     -56.698 -22.627  67.046  1.00 32.57           H  
ATOM    258  HG3 ARG A  18     -55.760 -23.837  67.948  1.00 32.57           H  
ATOM    259  CD  ARG A  18     -56.650 -22.312  69.192  1.00 32.57           C  
ATOM    260  HD2 ARG A  18     -56.058 -22.704  70.018  1.00 32.57           H  
ATOM    261  HD3 ARG A  18     -56.618 -21.223  69.235  1.00 32.57           H  
ATOM    262  NE  ARG A  18     -58.060 -22.734  69.325  1.00 32.57           N  
ATOM    263  HE  ARG A  18     -58.542 -23.010  68.482  1.00 32.57           H  
ATOM    264  NH1 ARG A  18     -58.245 -22.498  71.611  1.00 32.57           N  
ATOM    265 HH11 ARG A  18     -57.252 -22.327  71.684  1.00 32.57           H  
ATOM    266 HH12 ARG A  18     -58.800 -22.559  72.452  1.00 32.57           H  
ATOM    267  NH2 ARG A  18     -60.044 -23.031  70.416  1.00 32.57           N  
ATOM    268 HH21 ARG A  18     -60.566 -23.077  71.279  1.00 32.57           H  
ATOM    269 HH22 ARG A  18     -60.503 -23.283  69.552  1.00 32.57           H  
ATOM    270  CZ  ARG A  18     -58.771 -22.752  70.445  1.00 32.57           C  
ATOM    271  N   ARG A  19     -53.749 -20.572  64.914  1.00 31.63           N  
ATOM    272  H   ARG A  19     -54.615 -21.005  64.626  1.00 31.63           H  
ATOM    273  CA  ARG A  19     -53.475 -19.222  64.375  1.00 31.63           C  
ATOM    274  HA  ARG A  19     -52.505 -19.213  63.878  1.00 31.63           H  
ATOM    275  C   ARG A  19     -53.472 -18.130  65.467  1.00 31.63           C  
ATOM    276  CB  ARG A  19     -54.606 -18.868  63.377  1.00 31.63           C  
ATOM    277  HB2 ARG A  19     -54.580 -17.792  63.200  1.00 31.63           H  
ATOM    278  HB3 ARG A  19     -55.565 -19.091  63.844  1.00 31.63           H  
ATOM    279  O   ARG A  19     -54.496 -17.952  66.118  1.00 31.63           O  
ATOM    280  CG  ARG A  19     -54.548 -19.552  62.002  1.00 31.63           C  
ATOM    281  HG2 ARG A  19     -53.682 -19.173  61.459  1.00 31.63           H  
ATOM    282  HG3 ARG A  19     -54.446 -20.630  62.123  1.00 31.63           H  
ATOM    283  CD  ARG A  19     -55.835 -19.250  61.211  1.00 31.63           C  
ATOM    284  HD2 ARG A  19     -56.652 -19.821  61.652  1.00 31.63           H  
ATOM    285  HD3 ARG A  19     -56.064 -18.188  61.307  1.00 31.63           H  
ATOM    286  NE  ARG A  19     -55.704 -19.570  59.774  1.00 31.63           N  
ATOM    287  HE  ARG A  19     -54.766 -19.710  59.426  1.00 31.63           H  
ATOM    288  NH1 ARG A  19     -57.942 -19.563  59.228  1.00 31.63           N  
ATOM    289 HH11 ARG A  19     -58.676 -19.663  58.541  1.00 31.63           H  
ATOM    290 HH12 ARG A  19     -58.178 -19.422  60.200  1.00 31.63           H  
ATOM    291  NH2 ARG A  19     -56.420 -19.867  57.630  1.00 31.63           N  
ATOM    292 HH21 ARG A  19     -57.174 -19.969  56.965  1.00 31.63           H  
ATOM    293 HH22 ARG A  19     -55.466 -19.988  57.322  1.00 31.63           H  
ATOM    294  CZ  ARG A  19     -56.686 -19.665  58.890  1.00 31.63           C  
ATOM    295  N   ASN A  20     -52.396 -17.335  65.575  1.00 40.80           N  
ATOM    296  H   ASN A  20     -51.534 -17.650  65.154  1.00 40.80           H  
ATOM    297  CA  ASN A  20     -52.423 -15.925  66.015  1.00 40.80           C  
ATOM    298  HA  ASN A  20     -53.204 -15.446  65.425  1.00 40.80           H  
ATOM    299  C   ASN A  20     -51.103 -15.190  65.658  1.00 40.80           C  
ATOM    300  CB  ASN A  20     -52.778 -15.807  67.522  1.00 40.80           C  
ATOM    301  HB2 ASN A  20     -52.970 -16.794  67.943  1.00 40.80           H  
ATOM    302  HB3 ASN A  20     -51.939 -15.383  68.073  1.00 40.80           H  
ATOM    303  O   ASN A  20     -50.061 -15.823  65.511  1.00 40.80           O  
ATOM    304  CG  ASN A  20     -54.009 -14.944  67.783  1.00 40.80           C  
ATOM    305  ND2 ASN A  20     -54.487 -14.900  69.004  1.00 40.80           N  
ATOM    306 HD21 ASN A  20     -54.073 -15.448  69.744  1.00 40.80           H  
ATOM    307 HD22 ASN A  20     -55.294 -14.311  69.152  1.00 40.80           H  
ATOM    308  OD1 ASN A  20     -54.527 -14.265  66.911  1.00 40.80           O  
ATOM    309  N   ASN A  21     -51.159 -13.862  65.490  1.00 43.61           N  
ATOM    310  H   ASN A  21     -52.052 -13.449  65.721  1.00 43.61           H  
ATOM    311  CA  ASN A  21     -50.223 -12.958  64.778  1.00 43.61           C  
ATOM    312  HA  ASN A  21     -50.166 -13.315  63.749  1.00 43.61           H  
ATOM    313  C   ASN A  21     -48.727 -12.880  65.216  1.00 43.61           C  
ATOM    314  CB  ASN A  21     -50.889 -11.559  64.753  1.00 43.61           C  
ATOM    315  HB2 ASN A  21     -51.264 -11.312  65.746  1.00 43.61           H  
ATOM    316  HB3 ASN A  21     -50.157 -10.797  64.485  1.00 43.61           H  
ATOM    317  O   ASN A  21     -48.028 -11.954  64.808  1.00 43.61           O  
ATOM    318  CG  ASN A  21     -52.005 -11.426  63.730  1.00 43.61           C  
ATOM    319  ND2 ASN A  21     -52.926 -10.515  63.938  1.00 43.61           N  
ATOM    320 HD21 ASN A  21     -52.902  -9.931  64.762  1.00 43.61           H  
ATOM    321 HD22 ASN A  21     -53.661 -10.451  63.248  1.00 43.61           H  
ATOM    322  OD1 ASN A  21     -52.055 -12.117  62.727  1.00 43.61           O  
ATOM    323  N   GLY A  22     -48.187 -13.849  65.962  1.00 47.41           N  
ATOM    324  H   GLY A  22     -48.787 -14.613  66.240  1.00 47.41           H  
ATOM    325  CA  GLY A  22     -46.745 -13.972  66.253  1.00 47.41           C  
ATOM    326  HA2 GLY A  22     -46.330 -12.989  66.471  1.00 47.41           H  
ATOM    327  HA3 GLY A  22     -46.621 -14.594  67.140  1.00 47.41           H  
ATOM    328  C   GLY A  22     -45.918 -14.606  65.119  1.00 47.41           C  
ATOM    329  O   GLY A  22     -44.703 -14.430  65.056  1.00 47.41           O  
ATOM    330  N   THR A  23     -46.563 -15.290  64.167  1.00 45.48           N  
ATOM    331  H   THR A  23     -47.565 -15.384  64.250  1.00 45.48           H  
ATOM    332  CA  THR A  23     -45.904 -16.103  63.124  1.00 45.48           C  
ATOM    333  HA  THR A  23     -45.171 -16.745  63.613  1.00 45.48           H  
ATOM    334  C   THR A  23     -45.141 -15.311  62.059  1.00 45.48           C  
ATOM    335  CB  THR A  23     -46.908 -17.028  62.427  1.00 45.48           C  
ATOM    336  HB  THR A  23     -46.413 -17.549  61.608  1.00 45.48           H  
ATOM    337  O   THR A  23     -44.235 -15.864  61.447  1.00 45.48           O  
ATOM    338  CG2 THR A  23     -47.498 -18.066  63.380  1.00 45.48           C  
ATOM    339 HG21 THR A  23     -48.149 -18.745  62.831  1.00 45.48           H  
ATOM    340 HG22 THR A  23     -46.694 -18.650  63.828  1.00 45.48           H  
ATOM    341 HG23 THR A  23     -48.069 -17.584  64.173  1.00 45.48           H  
ATOM    342  OG1 THR A  23     -47.979 -16.265  61.917  1.00 45.48           O  
ATOM    343  HG1 THR A  23     -48.596 -16.889  61.528  1.00 45.48           H  
ATOM    344  N   ARG A  24     -45.416 -14.013  61.849  1.00 48.25           N  
ATOM    345  H   ARG A  24     -46.177 -13.602  62.370  1.00 48.25           H  
ATOM    346  CA  ARG A  24     -44.545 -13.163  61.005  1.00 48.25           C  
ATOM    347  HA  ARG A  24     -44.267 -13.720  60.111  1.00 48.25           H  
ATOM    348  C   ARG A  24     -43.214 -12.861  61.695  1.00 48.25           C  
ATOM    349  CB  ARG A  24     -45.244 -11.859  60.576  1.00 48.25           C  
ATOM    350  HB2 ARG A  24     -44.480 -11.102  60.398  1.00 48.25           H  
ATOM    351  HB3 ARG A  24     -45.888 -11.501  61.379  1.00 48.25           H  
ATOM    352  O   ARG A  24     -42.182 -12.900  61.037  1.00 48.25           O  
ATOM    353  CG  ARG A  24     -46.051 -12.016  59.277  1.00 48.25           C  
ATOM    354  HG2 ARG A  24     -46.873 -12.713  59.442  1.00 48.25           H  
ATOM    355  HG3 ARG A  24     -45.401 -12.408  58.495  1.00 48.25           H  
ATOM    356  CD  ARG A  24     -46.608 -10.654  58.830  1.00 48.25           C  
ATOM    357  HD2 ARG A  24     -45.778  -9.956  58.718  1.00 48.25           H  
ATOM    358  HD3 ARG A  24     -47.272 -10.282  59.611  1.00 48.25           H  
ATOM    359  NE  ARG A  24     -47.346 -10.737  57.551  1.00 48.25           N  
ATOM    360  HE  ARG A  24     -47.271 -11.604  57.038  1.00 48.25           H  
ATOM    361  NH1 ARG A  24     -48.275  -8.626  57.584  1.00 48.25           N  
ATOM    362 HH11 ARG A  24     -47.826  -8.433  58.468  1.00 48.25           H  
ATOM    363 HH12 ARG A  24     -48.904  -7.948  57.179  1.00 48.25           H  
ATOM    364  NH2 ARG A  24     -48.729  -9.986  55.890  1.00 48.25           N  
ATOM    365 HH21 ARG A  24     -48.655 -10.866  55.401  1.00 48.25           H  
ATOM    366 HH22 ARG A  24     -49.332  -9.263  55.523  1.00 48.25           H  
ATOM    367  CZ  ARG A  24     -48.105  -9.789  57.018  1.00 48.25           C  
ATOM    368  N   LEU A  25     -43.228 -12.607  63.004  1.00 56.42           N  
ATOM    369  H   LEU A  25     -44.104 -12.676  63.502  1.00 56.42           H  
ATOM    370  CA  LEU A  25     -42.017 -12.345  63.786  1.00 56.42           C  
ATOM    371  HA  LEU A  25     -41.371 -11.696  63.195  1.00 56.42           H  
ATOM    372  C   LEU A  25     -41.239 -13.643  64.021  1.00 56.42           C  
ATOM    373  CB  LEU A  25     -42.404 -11.605  65.083  1.00 56.42           C  
ATOM    374  HB2 LEU A  25     -42.425 -12.298  65.924  1.00 56.42           H  
ATOM    375  HB3 LEU A  25     -43.416 -11.216  64.968  1.00 56.42           H  
ATOM    376  O   LEU A  25     -40.036 -13.653  63.817  1.00 56.42           O  
ATOM    377  CG  LEU A  25     -41.486 -10.409  65.407  1.00 56.42           C  
ATOM    378  HG  LEU A  25     -41.223  -9.893  64.484  1.00 56.42           H  
ATOM    379  CD1 LEU A  25     -42.234  -9.413  66.293  1.00 56.42           C  
ATOM    380 HD11 LEU A  25     -41.585  -8.569  66.524  1.00 56.42           H  
ATOM    381 HD12 LEU A  25     -42.531  -9.893  67.225  1.00 56.42           H  
ATOM    382 HD13 LEU A  25     -43.119  -9.040  65.777  1.00 56.42           H  
ATOM    383  CD2 LEU A  25     -40.205 -10.832  66.121  1.00 56.42           C  
ATOM    384 HD21 LEU A  25     -39.595  -9.956  66.342  1.00 56.42           H  
ATOM    385 HD22 LEU A  25     -39.627 -11.499  65.482  1.00 56.42           H  
ATOM    386 HD23 LEU A  25     -40.440 -11.344  67.055  1.00 56.42           H  
ATOM    387  N   ALA A  26     -41.927 -14.754  64.305  1.00 56.54           N  
ATOM    388  H   ALA A  26     -42.907 -14.670  64.533  1.00 56.54           H  
ATOM    389  CA  ALA A  26     -41.326 -16.087  64.346  1.00 56.54           C  
ATOM    390  HA  ALA A  26     -40.466 -16.061  65.015  1.00 56.54           H  
ATOM    391  C   ALA A  26     -40.831 -16.554  62.966  1.00 56.54           C  
ATOM    392  CB  ALA A  26     -42.335 -17.077  64.934  1.00 56.54           C  
ATOM    393  HB1 ALA A  26     -43.172 -17.211  64.249  1.00 56.54           H  
ATOM    394  HB2 ALA A  26     -41.848 -18.040  65.087  1.00 56.54           H  
ATOM    395  HB3 ALA A  26     -42.698 -16.714  65.895  1.00 56.54           H  
ATOM    396  O   ALA A  26     -39.815 -17.222  62.894  1.00 56.54           O  
ATOM    397  N   GLY A  27     -41.493 -16.178  61.866  1.00 62.32           N  
ATOM    398  H   GLY A  27     -42.388 -15.723  61.974  1.00 62.32           H  
ATOM    399  CA  GLY A  27     -41.042 -16.465  60.501  1.00 62.32           C  
ATOM    400  HA2 GLY A  27     -40.809 -17.525  60.409  1.00 62.32           H  
ATOM    401  HA3 GLY A  27     -41.845 -16.221  59.806  1.00 62.32           H  
ATOM    402  C   GLY A  27     -39.805 -15.657  60.106  1.00 62.32           C  
ATOM    403  O   GLY A  27     -38.909 -16.201  59.471  1.00 62.32           O  
ATOM    404  N   ILE A  28     -39.714 -14.390  60.530  1.00 71.67           N  
ATOM    405  H   ILE A  28     -40.508 -13.985  61.006  1.00 71.67           H  
ATOM    406  CA  ILE A  28     -38.500 -13.572  60.387  1.00 71.67           C  
ATOM    407  HA  ILE A  28     -38.126 -13.679  59.369  1.00 71.67           H  
ATOM    408  C   ILE A  28     -37.396 -14.085  61.311  1.00 71.67           C  
ATOM    409  CB  ILE A  28     -38.793 -12.073  60.632  1.00 71.67           C  
ATOM    410  HB  ILE A  28     -39.333 -11.976  61.574  1.00 71.67           H  
ATOM    411  O   ILE A  28     -36.269 -14.202  60.857  1.00 71.67           O  
ATOM    412  CG1 ILE A  28     -39.665 -11.508  59.489  1.00 71.67           C  
ATOM    413 HG12 ILE A  28     -39.064 -11.416  58.585  1.00 71.67           H  
ATOM    414 HG13 ILE A  28     -40.478 -12.199  59.268  1.00 71.67           H  
ATOM    415  CG2 ILE A  28     -37.490 -11.253  60.733  1.00 71.67           C  
ATOM    416 HG21 ILE A  28     -37.702 -10.189  60.836  1.00 71.67           H  
ATOM    417 HG22 ILE A  28     -36.869 -11.413  59.851  1.00 71.67           H  
ATOM    418 HG23 ILE A  28     -36.929 -11.546  61.620  1.00 71.67           H  
ATOM    419  CD1 ILE A  28     -40.293 -10.146  59.817  1.00 71.67           C  
ATOM    420 HD11 ILE A  28     -39.527  -9.373  59.888  1.00 71.67           H  
ATOM    421 HD12 ILE A  28     -40.985  -9.872  59.021  1.00 71.67           H  
ATOM    422 HD13 ILE A  28     -40.841 -10.206  60.757  1.00 71.67           H  
ATOM    423  N   LEU A  29     -37.696 -14.433  62.565  1.00 76.32           N  
ATOM    424  H   LEU A  29     -38.633 -14.265  62.904  1.00 76.32           H  
ATOM    425  CA  LEU A  29     -36.735 -15.032  63.492  1.00 76.32           C  
ATOM    426  HA  LEU A  29     -35.856 -14.391  63.548  1.00 76.32           H  
ATOM    427  C   LEU A  29     -36.254 -16.382  62.976  1.00 76.32           C  
ATOM    428  CB  LEU A  29     -37.337 -15.169  64.902  1.00 76.32           C  
ATOM    429  HB2 LEU A  29     -38.402 -15.382  64.814  1.00 76.32           H  
ATOM    430  HB3 LEU A  29     -36.888 -16.025  65.406  1.00 76.32           H  
ATOM    431  O   LEU A  29     -35.057 -16.584  62.935  1.00 76.32           O  
ATOM    432  CG  LEU A  29     -37.112 -13.923  65.775  1.00 76.32           C  
ATOM    433  HG  LEU A  29     -37.200 -13.026  65.163  1.00 76.32           H  
ATOM    434  CD1 LEU A  29     -38.162 -13.849  66.883  1.00 76.32           C  
ATOM    435 HD11 LEU A  29     -39.159 -13.800  66.445  1.00 76.32           H  
ATOM    436 HD12 LEU A  29     -38.092 -14.729  67.521  1.00 76.32           H  
ATOM    437 HD13 LEU A  29     -37.998 -12.956  67.487  1.00 76.32           H  
ATOM    438  CD2 LEU A  29     -35.726 -13.961  66.425  1.00 76.32           C  
ATOM    439 HD21 LEU A  29     -35.633 -14.835  67.070  1.00 76.32           H  
ATOM    440 HD22 LEU A  29     -35.573 -13.063  67.024  1.00 76.32           H  
ATOM    441 HD23 LEU A  29     -34.952 -14.004  65.660  1.00 76.32           H  
ATOM    442  N   PHE A  30     -37.125 -17.274  62.507  1.00 80.57           N  
ATOM    443  H   PHE A  30     -38.112 -17.082  62.605  1.00 80.57           H  
ATOM    444  CA  PHE A  30     -36.741 -18.548  61.901  1.00 80.57           C  
ATOM    445  HA  PHE A  30     -36.107 -19.091  62.602  1.00 80.57           H  
ATOM    446  C   PHE A  30     -35.932 -18.329  60.626  1.00 80.57           C  
ATOM    447  CB  PHE A  30     -37.980 -19.403  61.609  1.00 80.57           C  
ATOM    448  HB2 PHE A  30     -38.495 -19.604  62.547  1.00 80.57           H  
ATOM    449  HB3 PHE A  30     -38.661 -18.840  60.970  1.00 80.57           H  
ATOM    450  O   PHE A  30     -34.892 -18.949  60.480  1.00 80.57           O  
ATOM    451  CG  PHE A  30     -37.663 -20.728  60.938  1.00 80.57           C  
ATOM    452  CD1 PHE A  30     -37.834 -20.882  59.548  1.00 80.57           C  
ATOM    453  HD1 PHE A  30     -38.196 -20.056  58.953  1.00 80.57           H  
ATOM    454  CD2 PHE A  30     -37.185 -21.808  61.704  1.00 80.57           C  
ATOM    455  HD2 PHE A  30     -37.048 -21.701  62.770  1.00 80.57           H  
ATOM    456  CE1 PHE A  30     -37.539 -22.111  58.931  1.00 80.57           C  
ATOM    457  HE1 PHE A  30     -37.674 -22.230  57.866  1.00 80.57           H  
ATOM    458  CE2 PHE A  30     -36.886 -23.035  61.086  1.00 80.57           C  
ATOM    459  HE2 PHE A  30     -36.520 -23.862  61.677  1.00 80.57           H  
ATOM    460  CZ  PHE A  30     -37.065 -23.188  59.700  1.00 80.57           C  
ATOM    461  HZ  PHE A  30     -36.833 -24.132  59.230  1.00 80.57           H  
ATOM    462  N   LEU A  31     -36.331 -17.408  59.739  1.00 80.23           N  
ATOM    463  H   LEU A  31     -37.209 -16.932  59.888  1.00 80.23           H  
ATOM    464  CA  LEU A  31     -35.527 -17.046  58.569  1.00 80.23           C  
ATOM    465  HA  LEU A  31     -35.354 -17.946  57.979  1.00 80.23           H  
ATOM    466  C   LEU A  31     -34.162 -16.495  58.993  1.00 80.23           C  
ATOM    467  CB  LEU A  31     -36.272 -16.017  57.702  1.00 80.23           C  
ATOM    468  HB2 LEU A  31     -36.372 -15.099  58.281  1.00 80.23           H  
ATOM    469  HB3 LEU A  31     -37.277 -16.381  57.487  1.00 80.23           H  
ATOM    470  O   LEU A  31     -33.166 -16.889  58.409  1.00 80.23           O  
ATOM    471  CG  LEU A  31     -35.550 -15.712  56.371  1.00 80.23           C  
ATOM    472  HG  LEU A  31     -34.486 -15.933  56.446  1.00 80.23           H  
ATOM    473  CD1 LEU A  31     -36.120 -16.552  55.228  1.00 80.23           C  
ATOM    474 HD11 LEU A  31     -36.014 -17.609  55.472  1.00 80.23           H  
ATOM    475 HD12 LEU A  31     -37.174 -16.319  55.078  1.00 80.23           H  
ATOM    476 HD13 LEU A  31     -35.565 -16.347  54.312  1.00 80.23           H  
ATOM    477  CD2 LEU A  31     -35.686 -14.233  56.011  1.00 80.23           C  
ATOM    478 HD21 LEU A  31     -36.739 -13.966  55.920  1.00 80.23           H  
ATOM    479 HD22 LEU A  31     -35.224 -13.628  56.790  1.00 80.23           H  
ATOM    480 HD23 LEU A  31     -35.174 -14.036  55.069  1.00 80.23           H  
ATOM    481  N   LEU A  32     -34.096 -15.626  60.006  1.00 80.83           N  
ATOM    482  H   LEU A  32     -34.962 -15.325  60.429  1.00 80.83           H  
ATOM    483  CA  LEU A  32     -32.852 -15.085  60.554  1.00 80.83           C  
ATOM    484  HA  LEU A  32     -32.245 -14.700  59.735  1.00 80.83           H  
ATOM    485  C   LEU A  32     -32.023 -16.165  61.240  1.00 80.83           C  
ATOM    486  CB  LEU A  32     -33.131 -13.945  61.552  1.00 80.83           C  
ATOM    487  HB2 LEU A  32     -33.953 -14.244  62.203  1.00 80.83           H  
ATOM    488  HB3 LEU A  32     -32.256 -13.814  62.188  1.00 80.83           H  
ATOM    489  O   LEU A  32     -30.814 -16.111  61.101  1.00 80.83           O  
ATOM    490  CG  LEU A  32     -33.450 -12.583  60.913  1.00 80.83           C  
ATOM    491  HG  LEU A  32     -34.236 -12.695  60.167  1.00 80.83           H  
ATOM    492  CD1 LEU A  32     -33.933 -11.620  61.998  1.00 80.83           C  
ATOM    493 HD11 LEU A  32     -34.801 -12.044  62.503  1.00 80.83           H  
ATOM    494 HD12 LEU A  32     -33.143 -11.457  62.731  1.00 80.83           H  
ATOM    495 HD13 LEU A  32     -34.212 -10.667  61.550  1.00 80.83           H  
ATOM    496  CD2 LEU A  32     -32.222 -11.956  60.245  1.00 80.83           C  
ATOM    497 HD21 LEU A  32     -32.473 -10.963  59.871  1.00 80.83           H  
ATOM    498 HD22 LEU A  32     -31.407 -11.870  60.963  1.00 80.83           H  
ATOM    499 HD23 LEU A  32     -31.894 -12.567  59.403  1.00 80.83           H  
ATOM    500  N   THR A  33     -32.634 -17.135  61.923  1.00 83.32           N  
ATOM    501  H   THR A  33     -33.641 -17.081  61.984  1.00 83.32           H  
ATOM    502  CA  THR A  33     -31.974 -18.255  62.618  1.00 83.32           C  
ATOM    503  HA  THR A  33     -31.121 -17.879  63.183  1.00 83.32           H  
ATOM    504  C   THR A  33     -31.472 -19.262  61.598  1.00 83.32           C  
ATOM    505  CB  THR A  33     -32.881 -18.982  63.627  1.00 83.32           C  
ATOM    506  HB  THR A  33     -33.585 -19.618  63.089  1.00 83.32           H  
ATOM    507  O   THR A  33     -30.351 -19.718  61.705  1.00 83.32           O  
ATOM    508  CG2 THR A  33     -32.076 -19.837  64.608  1.00 83.32           C  
ATOM    509 HG21 THR A  33     -31.370 -19.222  65.166  1.00 83.32           H  
ATOM    510 HG22 THR A  33     -31.528 -20.613  64.073  1.00 83.32           H  
ATOM    511 HG23 THR A  33     -32.755 -20.324  65.308  1.00 83.32           H  
ATOM    512  OG1 THR A  33     -33.610 -18.094  64.435  1.00 83.32           O  
ATOM    513  HG1 THR A  33     -34.126 -17.509  63.875  1.00 83.32           H  
ATOM    514  N   VAL A  34     -32.241 -19.565  60.552  1.00 84.56           N  
ATOM    515  H   VAL A  34     -33.176 -19.184  60.524  1.00 84.56           H  
ATOM    516  CA  VAL A  34     -31.806 -20.382  59.417  1.00 84.56           C  
ATOM    517  HA  VAL A  34     -31.360 -21.302  59.794  1.00 84.56           H  
ATOM    518  C   VAL A  34     -30.726 -19.648  58.637  1.00 84.56           C  
ATOM    519  CB  VAL A  34     -32.987 -20.766  58.505  1.00 84.56           C  
ATOM    520  HB  VAL A  34     -33.559 -19.873  58.252  1.00 84.56           H  
ATOM    521  O   VAL A  34     -29.722 -20.261  58.328  1.00 84.56           O  
ATOM    522  CG1 VAL A  34     -32.524 -21.431  57.200  1.00 84.56           C  
ATOM    523 HG11 VAL A  34     -31.889 -22.287  57.427  1.00 84.56           H  
ATOM    524 HG12 VAL A  34     -33.389 -21.766  56.628  1.00 84.56           H  
ATOM    525 HG13 VAL A  34     -31.966 -20.721  56.589  1.00 84.56           H  
ATOM    526  CG2 VAL A  34     -33.903 -21.772  59.210  1.00 84.56           C  
ATOM    527 HG21 VAL A  34     -34.280 -21.364  60.148  1.00 84.56           H  
ATOM    528 HG22 VAL A  34     -33.356 -22.689  59.429  1.00 84.56           H  
ATOM    529 HG23 VAL A  34     -34.752 -22.005  58.568  1.00 84.56           H  
ATOM    530  N   LEU A  35     -30.864 -18.348  58.359  1.00 82.40           N  
ATOM    531  H   LEU A  35     -31.725 -17.888  58.620  1.00 82.40           H  
ATOM    532  CA  LEU A  35     -29.822 -17.551  57.709  1.00 82.40           C  
ATOM    533  HA  LEU A  35     -29.528 -18.053  56.787  1.00 82.40           H  
ATOM    534  C   LEU A  35     -28.571 -17.486  58.575  1.00 82.40           C  
ATOM    535  CB  LEU A  35     -30.305 -16.126  57.375  1.00 82.40           C  
ATOM    536  HB2 LEU A  35     -30.925 -15.763  58.195  1.00 82.40           H  
ATOM    537  HB3 LEU A  35     -29.442 -15.462  57.323  1.00 82.40           H  
ATOM    538  O   LEU A  35     -27.503 -17.717  58.043  1.00 82.40           O  
ATOM    539  CG  LEU A  35     -31.061 -16.022  56.040  1.00 82.40           C  
ATOM    540  HG  LEU A  35     -31.760 -16.853  55.944  1.00 82.40           H  
ATOM    541  CD1 LEU A  35     -31.847 -14.712  55.978  1.00 82.40           C  
ATOM    542 HD11 LEU A  35     -32.536 -14.661  56.822  1.00 82.40           H  
ATOM    543 HD12 LEU A  35     -32.418 -14.668  55.050  1.00 82.40           H  
ATOM    544 HD13 LEU A  35     -31.164 -13.864  56.029  1.00 82.40           H  
ATOM    545  CD2 LEU A  35     -30.089 -16.032  54.854  1.00 82.40           C  
ATOM    546 HD21 LEU A  35     -29.525 -16.965  54.841  1.00 82.40           H  
ATOM    547 HD22 LEU A  35     -30.646 -15.950  53.921  1.00 82.40           H  
ATOM    548 HD23 LEU A  35     -29.390 -15.200  54.932  1.00 82.40           H  
ATOM    549  N   THR A  36     -28.667 -17.243  59.883  1.00 83.28           N  
ATOM    550  H   THR A  36     -29.580 -17.066  60.278  1.00 83.28           H  
ATOM    551  CA  THR A  36     -27.501 -17.271  60.781  1.00 83.28           C  
ATOM    552  HA  THR A  36     -26.710 -16.676  60.325  1.00 83.28           H  
ATOM    553  C   THR A  36     -26.942 -18.671  60.917  1.00 83.28           C  
ATOM    554  CB  THR A  36     -27.724 -16.700  62.191  1.00 83.28           C  
ATOM    555  HB  THR A  36     -26.983 -17.129  62.865  1.00 83.28           H  
ATOM    556  O   THR A  36     -25.739 -18.803  60.877  1.00 83.28           O  
ATOM    557  CG2 THR A  36     -27.550 -15.189  62.236  1.00 83.28           C  
ATOM    558 HG21 THR A  36     -28.258 -14.710  61.559  1.00 83.28           H  
ATOM    559 HG22 THR A  36     -26.534 -14.930  61.940  1.00 83.28           H  
ATOM    560 HG23 THR A  36     -27.720 -14.833  63.252  1.00 83.28           H  
ATOM    561  OG1 THR A  36     -28.993 -16.991  62.691  1.00 83.28           O  
ATOM    562  HG1 THR A  36     -29.637 -16.535  62.144  1.00 83.28           H  
ATOM    563  N   THR A  37     -27.745 -19.731  60.976  1.00 83.96           N  
ATOM    564  H   THR A  37     -28.739 -19.572  61.054  1.00 83.96           H  
ATOM    565  CA  THR A  37     -27.240 -21.112  61.017  1.00 83.96           C  
ATOM    566  HA  THR A  37     -26.474 -21.176  61.789  1.00 83.96           H  
ATOM    567  C   THR A  37     -26.593 -21.487  59.691  1.00 83.96           C  
ATOM    568  CB  THR A  37     -28.326 -22.142  61.362  1.00 83.96           C  
ATOM    569  HB  THR A  37     -29.044 -22.214  60.545  1.00 83.96           H  
ATOM    570  O   THR A  37     -25.550 -22.114  59.700  1.00 83.96           O  
ATOM    571  CG2 THR A  37     -27.740 -23.523  61.655  1.00 83.96           C  
ATOM    572 HG21 THR A  37     -27.282 -23.941  60.758  1.00 83.96           H  
ATOM    573 HG22 THR A  37     -26.991 -23.447  62.443  1.00 83.96           H  
ATOM    574 HG23 THR A  37     -28.533 -24.193  61.984  1.00 83.96           H  
ATOM    575  OG1 THR A  37     -29.002 -21.776  62.534  1.00 83.96           O  
ATOM    576  HG1 THR A  37     -29.482 -20.965  62.350  1.00 83.96           H  
ATOM    577  N   VAL A  38     -27.139 -21.077  58.543  1.00 83.95           N  
ATOM    578  H   VAL A  38     -28.016 -20.579  58.595  1.00 83.95           H  
ATOM    579  CA  VAL A  38     -26.549 -21.275  57.206  1.00 83.95           C  
ATOM    580  HA  VAL A  38     -26.234 -22.313  57.102  1.00 83.95           H  
ATOM    581  C   VAL A  38     -25.303 -20.412  57.025  1.00 83.95           C  
ATOM    582  CB  VAL A  38     -27.580 -20.997  56.090  1.00 83.95           C  
ATOM    583  HB  VAL A  38     -28.069 -20.042  56.282  1.00 83.95           H  
ATOM    584  O   VAL A  38     -24.345 -20.869  56.420  1.00 83.95           O  
ATOM    585  CG1 VAL A  38     -26.959 -20.933  54.686  1.00 83.95           C  
ATOM    586 HG11 VAL A  38     -26.376 -21.834  54.494  1.00 83.95           H  
ATOM    587 HG12 VAL A  38     -26.307 -20.064  54.603  1.00 83.95           H  
ATOM    588 HG13 VAL A  38     -27.744 -20.839  53.936  1.00 83.95           H  
ATOM    589  CG2 VAL A  38     -28.639 -22.109  56.042  1.00 83.95           C  
ATOM    590 HG21 VAL A  38     -29.438 -21.829  55.355  1.00 83.95           H  
ATOM    591 HG22 VAL A  38     -29.070 -22.274  57.029  1.00 83.95           H  
ATOM    592 HG23 VAL A  38     -28.184 -23.043  55.712  1.00 83.95           H  
ATOM    593  N   LEU A  39     -25.278 -19.193  57.563  1.00 83.17           N  
ATOM    594  H   LEU A  39     -26.115 -18.850  58.011  1.00 83.17           H  
ATOM    595  CA  LEU A  39     -24.118 -18.304  57.522  1.00 83.17           C  
ATOM    596  HA  LEU A  39     -23.672 -18.348  56.529  1.00 83.17           H  
ATOM    597  C   LEU A  39     -23.032 -18.759  58.495  1.00 83.17           C  
ATOM    598  CB  LEU A  39     -24.528 -16.851  57.825  1.00 83.17           C  
ATOM    599  HB2 LEU A  39     -23.628 -16.277  58.047  1.00 83.17           H  
ATOM    600  HB3 LEU A  39     -25.136 -16.846  58.729  1.00 83.17           H  
ATOM    601  O   LEU A  39     -21.875 -18.699  58.129  1.00 83.17           O  
ATOM    602  CG  LEU A  39     -25.278 -16.131  56.687  1.00 83.17           C  
ATOM    603  HG  LEU A  39     -26.087 -16.753  56.305  1.00 83.17           H  
ATOM    604  CD1 LEU A  39     -25.869 -14.819  57.212  1.00 83.17           C  
ATOM    605 HD11 LEU A  39     -26.563 -15.033  58.025  1.00 83.17           H  
ATOM    606 HD12 LEU A  39     -25.072 -14.173  57.580  1.00 83.17           H  
ATOM    607 HD13 LEU A  39     -26.408 -14.312  56.412  1.00 83.17           H  
ATOM    608  CD2 LEU A  39     -24.360 -15.805  55.509  1.00 83.17           C  
ATOM    609 HD21 LEU A  39     -23.977 -16.724  55.067  1.00 83.17           H  
ATOM    610 HD22 LEU A  39     -24.916 -15.259  54.747  1.00 83.17           H  
ATOM    611 HD23 LEU A  39     -23.520 -15.197  55.846  1.00 83.17           H  
ATOM    612  N   VAL A  40     -23.376 -19.242  59.690  1.00 81.96           N  
ATOM    613  H   VAL A  40     -24.354 -19.214  59.938  1.00 81.96           H  
ATOM    614  CA  VAL A  40     -22.443 -19.771  60.696  1.00 81.96           C  
ATOM    615  HA  VAL A  40     -21.566 -19.125  60.735  1.00 81.96           H  
ATOM    616  C   VAL A  40     -21.959 -21.149  60.283  1.00 81.96           C  
ATOM    617  CB  VAL A  40     -23.055 -19.816  62.112  1.00 81.96           C  
ATOM    618  HB  VAL A  40     -24.022 -20.319  62.069  1.00 81.96           H  
ATOM    619  O   VAL A  40     -20.765 -21.368  60.300  1.00 81.96           O  
ATOM    620  CG1 VAL A  40     -22.175 -20.574  63.117  1.00 81.96           C  
ATOM    621 HG11 VAL A  40     -21.167 -20.161  63.122  1.00 81.96           H  
ATOM    622 HG12 VAL A  40     -22.126 -21.634  62.865  1.00 81.96           H  
ATOM    623 HG13 VAL A  40     -22.598 -20.490  64.118  1.00 81.96           H  
ATOM    624  CG2 VAL A  40     -23.242 -18.400  62.675  1.00 81.96           C  
ATOM    625 HG21 VAL A  40     -23.806 -18.446  63.606  1.00 81.96           H  
ATOM    626 HG22 VAL A  40     -23.778 -17.765  61.969  1.00 81.96           H  
ATOM    627 HG23 VAL A  40     -22.269 -17.947  62.868  1.00 81.96           H  
ATOM    628  N   SER A  41     -22.829 -22.065  59.853  1.00 76.50           N  
ATOM    629  H   SER A  41     -23.816 -21.851  59.876  1.00 76.50           H  
ATOM    630  CA  SER A  41     -22.391 -23.343  59.271  1.00 76.50           C  
ATOM    631  HA  SER A  41     -21.718 -23.827  59.979  1.00 76.50           H  
ATOM    632  C   SER A  41     -21.602 -23.106  57.993  1.00 76.50           C  
ATOM    633  CB  SER A  41     -23.538 -24.318  58.989  1.00 76.50           C  
ATOM    634  HB2 SER A  41     -24.059 -24.542  59.919  1.00 76.50           H  
ATOM    635  HB3 SER A  41     -23.121 -25.245  58.594  1.00 76.50           H  
ATOM    636  O   SER A  41     -20.568 -23.725  57.819  1.00 76.50           O  
ATOM    637  OG  SER A  41     -24.453 -23.790  58.054  1.00 76.50           O  
ATOM    638  HG  SER A  41     -24.958 -23.140  58.548  1.00 76.50           H  
ATOM    639  N   GLY A  42     -22.017 -22.158  57.151  1.00 82.37           N  
ATOM    640  H   GLY A  42     -22.925 -21.742  57.300  1.00 82.37           H  
ATOM    641  CA  GLY A  42     -21.253 -21.702  55.998  1.00 82.37           C  
ATOM    642  HA2 GLY A  42     -21.107 -22.531  55.305  1.00 82.37           H  
ATOM    643  HA3 GLY A  42     -21.804 -20.907  55.496  1.00 82.37           H  
ATOM    644  C   GLY A  42     -19.889 -21.158  56.406  1.00 82.37           C  
ATOM    645  O   GLY A  42     -18.903 -21.557  55.817  1.00 82.37           O  
ATOM    646  N   TRP A  43     -19.803 -20.325  57.442  1.00 83.73           N  
ATOM    647  H   TRP A  43     -20.661 -20.010  57.871  1.00 83.73           H  
ATOM    648  CA  TRP A  43     -18.559 -19.741  57.950  1.00 83.73           C  
ATOM    649  HA  TRP A  43     -17.987 -19.341  57.113  1.00 83.73           H  
ATOM    650  C   TRP A  43     -17.660 -20.769  58.645  1.00 83.73           C  
ATOM    651  CB  TRP A  43     -18.901 -18.575  58.885  1.00 83.73           C  
ATOM    652  HB2 TRP A  43     -19.484 -18.948  59.726  1.00 83.73           H  
ATOM    653  HB3 TRP A  43     -19.512 -17.857  58.337  1.00 83.73           H  
ATOM    654  O   TRP A  43     -16.457 -20.753  58.437  1.00 83.73           O  
ATOM    655  CG  TRP A  43     -17.725 -17.828  59.420  1.00 83.73           C  
ATOM    656  CD1 TRP A  43     -16.997 -16.923  58.729  1.00 83.73           C  
ATOM    657  HD1 TRP A  43     -17.176 -16.638  57.703  1.00 83.73           H  
ATOM    658  CD2 TRP A  43     -17.086 -17.946  60.728  1.00 83.73           C  
ATOM    659  CE2 TRP A  43     -15.967 -17.061  60.758  1.00 83.73           C  
ATOM    660  CE3 TRP A  43     -17.324 -18.725  61.882  1.00 83.73           C  
ATOM    661  HE3 TRP A  43     -18.149 -19.421  61.886  1.00 83.73           H  
ATOM    662  NE1 TRP A  43     -15.958 -16.467  59.515  1.00 83.73           N  
ATOM    663  HE1 TRP A  43     -15.223 -15.865  59.174  1.00 83.73           H  
ATOM    664  CH2 TRP A  43     -15.391 -17.736  63.006  1.00 83.73           C  
ATOM    665  HH2 TRP A  43     -14.743 -17.675  63.869  1.00 83.73           H  
ATOM    666  CZ2 TRP A  43     -15.127 -16.949  61.873  1.00 83.73           C  
ATOM    667  HZ2 TRP A  43     -14.276 -16.285  61.852  1.00 83.73           H  
ATOM    668  CZ3 TRP A  43     -16.485 -18.621  63.009  1.00 83.73           C  
ATOM    669  HZ3 TRP A  43     -16.672 -19.234  63.878  1.00 83.73           H  
ATOM    670  N   VAL A  44     -18.228 -21.712  59.398  1.00 81.03           N  
ATOM    671  H   VAL A  44     -19.224 -21.647  59.549  1.00 81.03           H  
ATOM    672  CA  VAL A  44     -17.516 -22.841  60.014  1.00 81.03           C  
ATOM    673  HA  VAL A  44     -16.632 -22.464  60.529  1.00 81.03           H  
ATOM    674  C   VAL A  44     -17.030 -23.809  58.943  1.00 81.03           C  
ATOM    675  CB  VAL A  44     -18.408 -23.571  61.042  1.00 81.03           C  
ATOM    676  HB  VAL A  44     -19.374 -23.786  60.586  1.00 81.03           H  
ATOM    677  O   VAL A  44     -15.905 -24.273  59.033  1.00 81.03           O  
ATOM    678  CG1 VAL A  44     -17.807 -24.899  61.529  1.00 81.03           C  
ATOM    679 HG11 VAL A  44     -16.799 -24.734  61.910  1.00 81.03           H  
ATOM    680 HG12 VAL A  44     -18.426 -25.320  62.322  1.00 81.03           H  
ATOM    681 HG13 VAL A  44     -17.767 -25.620  60.713  1.00 81.03           H  
ATOM    682  CG2 VAL A  44     -18.631 -22.707  62.291  1.00 81.03           C  
ATOM    683 HG21 VAL A  44     -19.014 -21.724  62.017  1.00 81.03           H  
ATOM    684 HG22 VAL A  44     -17.687 -22.569  62.819  1.00 81.03           H  
ATOM    685 HG23 VAL A  44     -19.348 -23.189  62.954  1.00 81.03           H  
ATOM    686  N   VAL A  45     -17.836 -24.099  57.917  1.00 82.52           N  
ATOM    687  H   VAL A  45     -18.767 -23.705  57.912  1.00 82.52           H  
ATOM    688  CA  VAL A  45     -17.432 -24.924  56.770  1.00 82.52           C  
ATOM    689  HA  VAL A  45     -16.965 -25.835  57.146  1.00 82.52           H  
ATOM    690  C   VAL A  45     -16.374 -24.201  55.944  1.00 82.52           C  
ATOM    691  CB  VAL A  45     -18.638 -25.339  55.902  1.00 82.52           C  
ATOM    692  HB  VAL A  45     -19.245 -24.461  55.683  1.00 82.52           H  
ATOM    693  O   VAL A  45     -15.405 -24.834  55.562  1.00 82.52           O  
ATOM    694  CG1 VAL A  45     -18.230 -25.977  54.566  1.00 82.52           C  
ATOM    695 HG11 VAL A  45     -17.742 -25.238  53.931  1.00 82.52           H  
ATOM    696 HG12 VAL A  45     -19.113 -26.343  54.042  1.00 82.52           H  
ATOM    697 HG13 VAL A  45     -17.541 -26.803  54.740  1.00 82.52           H  
ATOM    698  CG2 VAL A  45     -19.497 -26.383  56.633  1.00 82.52           C  
ATOM    699 HG21 VAL A  45     -20.425 -26.546  56.086  1.00 82.52           H  
ATOM    700 HG22 VAL A  45     -19.738 -26.048  57.642  1.00 82.52           H  
ATOM    701 HG23 VAL A  45     -18.951 -27.323  56.712  1.00 82.52           H  
ATOM    702  N   LEU A  46     -16.504 -22.893  55.709  1.00 82.83           N  
ATOM    703  H   LEU A  46     -17.339 -22.424  56.031  1.00 82.83           H  
ATOM    704  CA  LEU A  46     -15.487 -22.088  55.026  1.00 82.83           C  
ATOM    705  HA  LEU A  46     -15.244 -22.560  54.074  1.00 82.83           H  
ATOM    706  C   LEU A  46     -14.182 -22.062  55.830  1.00 82.83           C  
ATOM    707  CB  LEU A  46     -16.014 -20.664  54.761  1.00 82.83           C  
ATOM    708  HB2 LEU A  46     -16.466 -20.287  55.678  1.00 82.83           H  
ATOM    709  HB3 LEU A  46     -15.166 -20.018  54.532  1.00 82.83           H  
ATOM    710  O   LEU A  46     -13.135 -22.366  55.275  1.00 82.83           O  
ATOM    711  CG  LEU A  46     -17.023 -20.558  53.600  1.00 82.83           C  
ATOM    712  HG  LEU A  46     -17.788 -21.329  53.685  1.00 82.83           H  
ATOM    713  CD1 LEU A  46     -17.704 -19.185  53.627  1.00 82.83           C  
ATOM    714 HD11 LEU A  46     -18.422 -19.113  52.809  1.00 82.83           H  
ATOM    715 HD12 LEU A  46     -16.952 -18.403  53.526  1.00 82.83           H  
ATOM    716 HD13 LEU A  46     -18.228 -19.061  54.574  1.00 82.83           H  
ATOM    717  CD2 LEU A  46     -16.361 -20.737  52.235  1.00 82.83           C  
ATOM    718 HD21 LEU A  46     -17.097 -20.606  51.441  1.00 82.83           H  
ATOM    719 HD22 LEU A  46     -15.560 -20.008  52.114  1.00 82.83           H  
ATOM    720 HD23 LEU A  46     -15.936 -21.738  52.155  1.00 82.83           H  
ATOM    721  N   GLY A  47     -14.250 -21.830  57.143  1.00 79.85           N  
ATOM    722  H   GLY A  47     -15.134 -21.544  57.540  1.00 79.85           H  
ATOM    723  CA  GLY A  47     -13.095 -21.916  58.036  1.00 79.85           C  
ATOM    724  HA2 GLY A  47     -13.402 -21.633  59.043  1.00 79.85           H  
ATOM    725  HA3 GLY A  47     -12.325 -21.223  57.698  1.00 79.85           H  
ATOM    726  C   GLY A  47     -12.492 -23.324  58.090  1.00 79.85           C  
ATOM    727  O   GLY A  47     -11.279 -23.472  58.088  1.00 79.85           O  
ATOM    728  N   TRP A  48     -13.318 -24.374  58.056  1.00 81.36           N  
ATOM    729  H   TRP A  48     -14.311 -24.194  58.105  1.00 81.36           H  
ATOM    730  CA  TRP A  48     -12.877 -25.771  57.961  1.00 81.36           C  
ATOM    731  HA  TRP A  48     -12.137 -25.961  58.738  1.00 81.36           H  
ATOM    732  C   TRP A  48     -12.205 -26.078  56.619  1.00 81.36           C  
ATOM    733  CB  TRP A  48     -14.084 -26.698  58.174  1.00 81.36           C  
ATOM    734  HB2 TRP A  48     -14.544 -26.454  59.132  1.00 81.36           H  
ATOM    735  HB3 TRP A  48     -14.821 -26.514  57.393  1.00 81.36           H  
ATOM    736  O   TRP A  48     -11.238 -26.830  56.578  1.00 81.36           O  
ATOM    737  CG  TRP A  48     -13.777 -28.159  58.182  1.00 81.36           C  
ATOM    738  CD1 TRP A  48     -13.210 -28.801  59.218  1.00 81.36           C  
ATOM    739  HD1 TRP A  48     -12.922 -28.279  60.118  1.00 81.36           H  
ATOM    740  CD2 TRP A  48     -13.948 -29.162  57.136  1.00 81.36           C  
ATOM    741  CE2 TRP A  48     -13.435 -30.404  57.620  1.00 81.36           C  
ATOM    742  CE3 TRP A  48     -14.466 -29.151  55.824  1.00 81.36           C  
ATOM    743  HE3 TRP A  48     -14.841 -28.222  55.420  1.00 81.36           H  
ATOM    744  NE1 TRP A  48     -13.005 -30.131  58.897  1.00 81.36           N  
ATOM    745  HE1 TRP A  48     -12.519 -30.803  59.474  1.00 81.36           H  
ATOM    746  CH2 TRP A  48     -13.953 -31.527  55.547  1.00 81.36           C  
ATOM    747  HH2 TRP A  48     -13.944 -32.414  54.930  1.00 81.36           H  
ATOM    748  CZ2 TRP A  48     -13.426 -31.572  56.847  1.00 81.36           C  
ATOM    749  HZ2 TRP A  48     -13.009 -32.487  57.240  1.00 81.36           H  
ATOM    750  CZ3 TRP A  48     -14.473 -30.321  55.040  1.00 81.36           C  
ATOM    751  HZ3 TRP A  48     -14.862 -30.289  54.033  1.00 81.36           H  
ATOM    752  N   MET A  49     -12.699 -25.480  55.531  1.00 84.53           N  
ATOM    753  H   MET A  49     -13.511 -24.891  55.648  1.00 84.53           H  
ATOM    754  CA  MET A  49     -12.115 -25.571  54.193  1.00 84.53           C  
ATOM    755  HA  MET A  49     -11.915 -26.620  53.973  1.00 84.53           H  
ATOM    756  C   MET A  49     -10.776 -24.823  54.093  1.00 84.53           C  
ATOM    757  CB  MET A  49     -13.115 -25.082  53.135  1.00 84.53           C  
ATOM    758  HB2 MET A  49     -13.539 -24.124  53.434  1.00 84.53           H  
ATOM    759  HB3 MET A  49     -12.585 -24.940  52.193  1.00 84.53           H  
ATOM    760  O   MET A  49      -9.917 -25.228  53.309  1.00 84.53           O  
ATOM    761  CG  MET A  49     -14.245 -26.097  52.906  1.00 84.53           C  
ATOM    762  HG2 MET A  49     -14.719 -26.327  53.861  1.00 84.53           H  
ATOM    763  HG3 MET A  49     -13.813 -27.028  52.538  1.00 84.53           H  
ATOM    764  SD  MET A  49     -15.541 -25.563  51.749  1.00 84.53           S  
ATOM    765  CE  MET A  49     -14.624 -25.659  50.191  1.00 84.53           C  
ATOM    766  HE1 MET A  49     -13.797 -24.950  50.209  1.00 84.53           H  
ATOM    767  HE2 MET A  49     -15.288 -25.408  49.363  1.00 84.53           H  
ATOM    768  HE3 MET A  49     -14.241 -26.670  50.053  1.00 84.53           H  
ATOM    769  N   GLU A  50     -10.593 -23.764  54.882  1.00 82.20           N  
ATOM    770  H   GLU A  50     -11.382 -23.438  55.422  1.00 82.20           H  
ATOM    771  CA  GLU A  50      -9.367 -22.960  54.979  1.00 82.20           C  
ATOM    772  HA  GLU A  50      -8.869 -22.945  54.009  1.00 82.20           H  
ATOM    773  C   GLU A  50      -8.330 -23.525  55.971  1.00 82.20           C  
ATOM    774  CB  GLU A  50      -9.747 -21.509  55.335  1.00 82.20           C  
ATOM    775  HB2 GLU A  50      -8.852 -20.970  55.645  1.00 82.20           H  
ATOM    776  HB3 GLU A  50     -10.449 -21.519  56.169  1.00 82.20           H  
ATOM    777  O   GLU A  50      -7.163 -23.140  55.910  1.00 82.20           O  
ATOM    778  CG  GLU A  50     -10.364 -20.761  54.138  1.00 82.20           C  
ATOM    779  HG2 GLU A  50     -11.162 -21.363  53.704  1.00 82.20           H  
ATOM    780  HG3 GLU A  50      -9.586 -20.646  53.383  1.00 82.20           H  
ATOM    781  CD  GLU A  50     -10.915 -19.362  54.467  1.00 82.20           C  
ATOM    782  OE1 GLU A  50     -11.534 -18.768  53.550  1.00 82.20           O  
ATOM    783  OE2 GLU A  50     -10.719 -18.874  55.603  1.00 82.20           O  
ATOM    784  N   ASP A  51      -8.707 -24.466  56.844  1.00 81.88           N  
ATOM    785  H   ASP A  51      -9.686 -24.709  56.883  1.00 81.88           H  
ATOM    786  CA  ASP A  51      -7.817 -25.063  57.847  1.00 81.88           C  
ATOM    787  HA  ASP A  51      -7.214 -24.263  58.277  1.00 81.88           H  
ATOM    788  C   ASP A  51      -6.854 -26.093  57.224  1.00 81.88           C  
ATOM    789  CB  ASP A  51      -8.656 -25.646  59.000  1.00 81.88           C  
ATOM    790  HB2 ASP A  51      -9.244 -26.485  58.630  1.00 81.88           H  
ATOM    791  HB3 ASP A  51      -9.350 -24.879  59.344  1.00 81.88           H  
ATOM    792  O   ASP A  51      -7.215 -27.237  56.911  1.00 81.88           O  
ATOM    793  CG  ASP A  51      -7.834 -26.111  60.210  1.00 81.88           C  
ATOM    794  OD1 ASP A  51      -6.589 -26.202  60.090  1.00 81.88           O  
ATOM    795  OD2 ASP A  51      -8.483 -26.445  61.237  1.00 81.88           O  
ATOM    796  N   ALA A  52      -5.596 -25.681  57.058  1.00 79.32           N  
ATOM    797  H   ALA A  52      -5.388 -24.720  57.290  1.00 79.32           H  
ATOM    798  CA  ALA A  52      -4.541 -26.487  56.448  1.00 79.32           C  
ATOM    799  HA  ALA A  52      -4.879 -26.814  55.465  1.00 79.32           H  
ATOM    800  C   ALA A  52      -4.211 -27.770  57.223  1.00 79.32           C  
ATOM    801  CB  ALA A  52      -3.301 -25.603  56.269  1.00 79.32           C  
ATOM    802  HB1 ALA A  52      -3.550 -24.719  55.682  1.00 79.32           H  
ATOM    803  HB2 ALA A  52      -2.525 -26.162  55.746  1.00 79.32           H  
ATOM    804  HB3 ALA A  52      -2.919 -25.291  57.242  1.00 79.32           H  
ATOM    805  O   ALA A  52      -3.768 -28.737  56.606  1.00 79.32           O  
ATOM    806  N   GLN A  53      -4.461 -27.831  58.537  1.00 79.96           N  
ATOM    807  H   GLN A  53      -4.916 -27.053  58.993  1.00 79.96           H  
ATOM    808  CA  GLN A  53      -4.245 -29.064  59.304  1.00 79.96           C  
ATOM    809  HA  GLN A  53      -3.292 -29.504  59.010  1.00 79.96           H  
ATOM    810  C   GLN A  53      -5.319 -30.120  59.020  1.00 79.96           C  
ATOM    811  CB  GLN A  53      -4.196 -28.762  60.807  1.00 79.96           C  
ATOM    812  HB2 GLN A  53      -5.075 -28.188  61.101  1.00 79.96           H  
ATOM    813  HB3 GLN A  53      -4.212 -29.708  61.349  1.00 79.96           H  
ATOM    814  O   GLN A  53      -5.060 -31.315  59.159  1.00 79.96           O  
ATOM    815  CG  GLN A  53      -2.921 -28.008  61.208  1.00 79.96           C  
ATOM    816  HG2 GLN A  53      -2.929 -27.012  60.765  1.00 79.96           H  
ATOM    817  HG3 GLN A  53      -2.055 -28.549  60.827  1.00 79.96           H  
ATOM    818  CD  GLN A  53      -2.774 -27.866  62.721  1.00 79.96           C  
ATOM    819  NE2 GLN A  53      -1.591 -27.552  63.203  1.00 79.96           N  
ATOM    820 HE21 GLN A  53      -1.540 -27.454  64.207  1.00 79.96           H  
ATOM    821 HE22 GLN A  53      -0.813 -27.375  62.585  1.00 79.96           H  
ATOM    822  OE1 GLN A  53      -3.691 -28.040  63.507  1.00 79.96           O  
ATOM    823  N   ARG A  54      -6.524 -29.700  58.616  1.00 80.28           N  
ATOM    824  H   ARG A  54      -6.656 -28.706  58.497  1.00 80.28           H  
ATOM    825  CA  ARG A  54      -7.654 -30.608  58.362  1.00 80.28           C  
ATOM    826  HA  ARG A  54      -7.525 -31.516  58.950  1.00 80.28           H  
ATOM    827  C   ARG A  54      -7.742 -31.065  56.915  1.00 80.28           C  
ATOM    828  CB  ARG A  54      -8.963 -29.935  58.766  1.00 80.28           C  
ATOM    829  HB2 ARG A  54      -9.090 -29.015  58.195  1.00 80.28           H  
ATOM    830  HB3 ARG A  54      -9.787 -30.606  58.525  1.00 80.28           H  
ATOM    831  O   ARG A  54      -8.167 -32.189  56.664  1.00 80.28           O  
ATOM    832  CG  ARG A  54      -8.996 -29.619  60.264  1.00 80.28           C  
ATOM    833  HG2 ARG A  54      -8.242 -28.866  60.497  1.00 80.28           H  
ATOM    834  HG3 ARG A  54      -8.794 -30.517  60.847  1.00 80.28           H  
ATOM    835  CD  ARG A  54     -10.390 -29.098  60.589  1.00 80.28           C  
ATOM    836  HD2 ARG A  54     -10.668 -28.377  59.820  1.00 80.28           H  
ATOM    837  HD3 ARG A  54     -11.070 -29.949  60.577  1.00 80.28           H  
ATOM    838  NE  ARG A  54     -10.438 -28.419  61.883  1.00 80.28           N  
ATOM    839  HE  ARG A  54      -9.660 -27.793  62.032  1.00 80.28           H  
ATOM    840  NH1 ARG A  54     -12.612 -28.913  62.487  1.00 80.28           N  
ATOM    841 HH11 ARG A  54     -12.713 -29.468  61.650  1.00 80.28           H  
ATOM    842 HH12 ARG A  54     -13.359 -28.834  63.163  1.00 80.28           H  
ATOM    843  NH2 ARG A  54     -11.328 -27.694  63.833  1.00 80.28           N  
ATOM    844 HH21 ARG A  54     -12.084 -27.605  64.497  1.00 80.28           H  
ATOM    845 HH22 ARG A  54     -10.448 -27.222  63.985  1.00 80.28           H  
ATOM    846  CZ  ARG A  54     -11.455 -28.350  62.720  1.00 80.28           C  
ATOM    847  N   LEU A  55      -7.366 -30.199  55.977  1.00 86.64           N  
ATOM    848  H   LEU A  55      -7.083 -29.279  56.282  1.00 86.64           H  
ATOM    849  CA  LEU A  55      -7.383 -30.477  54.539  1.00 86.64           C  
ATOM    850  HA  LEU A  55      -7.598 -31.532  54.369  1.00 86.64           H  
ATOM    851  C   LEU A  55      -5.998 -30.226  53.921  1.00 86.64           C  
ATOM    852  CB  LEU A  55      -8.502 -29.641  53.898  1.00 86.64           C  
ATOM    853  HB2 LEU A  55      -8.453 -29.737  52.813  1.00 86.64           H  
ATOM    854  HB3 LEU A  55      -8.322 -28.596  54.152  1.00 86.64           H  
ATOM    855  O   LEU A  55      -5.871 -29.381  53.029  1.00 86.64           O  
ATOM    856  CG  LEU A  55      -9.913 -30.039  54.364  1.00 86.64           C  
ATOM    857  HG  LEU A  55      -9.959 -30.098  55.452  1.00 86.64           H  
ATOM    858  CD1 LEU A  55     -10.879 -28.961  53.913  1.00 86.64           C  
ATOM    859 HD11 LEU A  55     -10.523 -28.027  54.347  1.00 86.64           H  
ATOM    860 HD12 LEU A  55     -10.888 -28.887  52.825  1.00 86.64           H  
ATOM    861 HD13 LEU A  55     -11.877 -29.173  54.296  1.00 86.64           H  
ATOM    862  CD2 LEU A  55     -10.379 -31.362  53.765  1.00 86.64           C  
ATOM    863 HD21 LEU A  55     -11.380 -31.591  54.132  1.00 86.64           H  
ATOM    864 HD22 LEU A  55     -10.395 -31.282  52.679  1.00 86.64           H  
ATOM    865 HD23 LEU A  55      -9.706 -32.163  54.072  1.00 86.64           H  
ATOM    866  N   PRO A  56      -4.947 -30.917  54.395  1.00 85.19           N  
ATOM    867  CA  PRO A  56      -3.594 -30.686  53.914  1.00 85.19           C  
ATOM    868  HA  PRO A  56      -3.350 -29.626  53.992  1.00 85.19           H  
ATOM    869  C   PRO A  56      -3.431 -31.135  52.457  1.00 85.19           C  
ATOM    870  CB  PRO A  56      -2.689 -31.482  54.861  1.00 85.19           C  
ATOM    871  HB2 PRO A  56      -1.779 -31.826  54.370  1.00 85.19           H  
ATOM    872  HB3 PRO A  56      -2.440 -30.872  55.729  1.00 85.19           H  
ATOM    873  O   PRO A  56      -4.038 -32.109  52.017  1.00 85.19           O  
ATOM    874  CG  PRO A  56      -3.576 -32.647  55.296  1.00 85.19           C  
ATOM    875  HG2 PRO A  56      -3.267 -33.057  56.258  1.00 85.19           H  
ATOM    876  HG3 PRO A  56      -3.576 -33.421  54.528  1.00 85.19           H  
ATOM    877  CD  PRO A  56      -4.956 -32.000  55.376  1.00 85.19           C  
ATOM    878  HD2 PRO A  56      -5.090 -31.584  56.374  1.00 85.19           H  
ATOM    879  HD3 PRO A  56      -5.732 -32.735  55.159  1.00 85.19           H  
ATOM    880  N   LEU A  57      -2.544 -30.466  51.721  1.00 87.00           N  
ATOM    881  H   LEU A  57      -2.111 -29.649  52.129  1.00 87.00           H  
ATOM    882  CA  LEU A  57      -1.905 -31.024  50.525  1.00 87.00           C  
ATOM    883  HA  LEU A  57      -2.499 -31.851  50.135  1.00 87.00           H  
ATOM    884  C   LEU A  57      -0.551 -31.608  50.946  1.00 87.00           C  
ATOM    885  CB  LEU A  57      -1.785 -29.939  49.437  1.00 87.00           C  
ATOM    886  HB2 LEU A  57      -1.477 -29.004  49.905  1.00 87.00           H  
ATOM    887  HB3 LEU A  57      -1.007 -30.225  48.729  1.00 87.00           H  
ATOM    888  O   LEU A  57       0.469 -30.926  50.893  1.00 87.00           O  
ATOM    889  CG  LEU A  57      -3.090 -29.722  48.657  1.00 87.00           C  
ATOM    890  HG  LEU A  57      -3.921 -29.643  49.359  1.00 87.00           H  
ATOM    891  CD1 LEU A  57      -3.017 -28.433  47.844  1.00 87.00           C  
ATOM    892 HD11 LEU A  57      -2.855 -27.593  48.518  1.00 87.00           H  
ATOM    893 HD12 LEU A  57      -3.959 -28.281  47.317  1.00 87.00           H  
ATOM    894 HD13 LEU A  57      -2.191 -28.482  47.134  1.00 87.00           H  
ATOM    895  CD2 LEU A  57      -3.374 -30.858  47.667  1.00 87.00           C  
ATOM    896 HD21 LEU A  57      -3.471 -31.804  48.199  1.00 87.00           H  
ATOM    897 HD22 LEU A  57      -2.560 -30.945  46.947  1.00 87.00           H  
ATOM    898 HD23 LEU A  57      -4.309 -30.667  47.141  1.00 87.00           H  
ATOM    899  N   SER A  58      -0.556 -32.850  51.438  1.00 84.23           N  
ATOM    900  H   SER A  58      -1.417 -33.376  51.384  1.00 84.23           H  
ATOM    901  CA  SER A  58       0.612 -33.473  52.079  1.00 84.23           C  
ATOM    902  HA  SER A  58       1.236 -32.680  52.491  1.00 84.23           H  
ATOM    903  C   SER A  58       1.500 -34.266  51.107  1.00 84.23           C  
ATOM    904  CB  SER A  58       0.154 -34.337  53.265  1.00 84.23           C  
ATOM    905  HB2 SER A  58      -0.749 -33.924  53.714  1.00 84.23           H  
ATOM    906  HB3 SER A  58       0.944 -34.326  54.016  1.00 84.23           H  
ATOM    907  O   SER A  58       2.696 -34.447  51.353  1.00 84.23           O  
ATOM    908  OG  SER A  58      -0.060 -35.682  52.887  1.00 84.23           O  
ATOM    909  HG  SER A  58      -0.983 -35.942  52.843  1.00 84.23           H  
ATOM    910  N   LYS A  59       0.938 -34.723  49.979  1.00 87.97           N  
ATOM    911  H   LYS A  59      -0.041 -34.523  49.836  1.00 87.97           H  
ATOM    912  CA  LYS A  59       1.611 -35.609  49.019  1.00 87.97           C  
ATOM    913  HA  LYS A  59       2.625 -35.813  49.363  1.00 87.97           H  
ATOM    914  C   LYS A  59       1.708 -34.973  47.641  1.00 87.97           C  
ATOM    915  CB  LYS A  59       0.851 -36.935  48.952  1.00 87.97           C  
ATOM    916  HB2 LYS A  59      -0.214 -36.708  48.923  1.00 87.97           H  
ATOM    917  HB3 LYS A  59       1.124 -37.467  48.040  1.00 87.97           H  
ATOM    918  O   LYS A  59       0.716 -34.532  47.076  1.00 87.97           O  
ATOM    919  CG  LYS A  59       1.140 -37.843  50.151  1.00 87.97           C  
ATOM    920  HG2 LYS A  59       2.182 -38.164  50.134  1.00 87.97           H  
ATOM    921  HG3 LYS A  59       0.945 -37.303  51.077  1.00 87.97           H  
ATOM    922  CD  LYS A  59       0.216 -39.056  50.072  1.00 87.97           C  
ATOM    923  HD2 LYS A  59      -0.810 -38.697  49.995  1.00 87.97           H  
ATOM    924  HD3 LYS A  59       0.447 -39.645  49.185  1.00 87.97           H  
ATOM    925  CE  LYS A  59       0.343 -39.913  51.327  1.00 87.97           C  
ATOM    926  HE2 LYS A  59       0.279 -39.255  52.194  1.00 87.97           H  
ATOM    927  HE3 LYS A  59       1.312 -40.412  51.333  1.00 87.97           H  
ATOM    928  NZ  LYS A  59      -0.772 -40.882  51.354  1.00 87.97           N  
ATOM    929  HZ1 LYS A  59      -0.783 -41.434  50.508  1.00 87.97           H  
ATOM    930  HZ2 LYS A  59      -0.733 -41.469  52.175  1.00 87.97           H  
ATOM    931  HZ3 LYS A  59      -1.633 -40.354  51.373  1.00 87.97           H  
ATOM    932  N   LEU A  60       2.902 -34.994  47.056  1.00 89.80           N  
ATOM    933  H   LEU A  60       3.670 -35.397  47.574  1.00 89.80           H  
ATOM    934  CA  LEU A  60       3.154 -34.583  45.675  1.00 89.80           C  
ATOM    935  HA  LEU A  60       2.280 -34.066  45.280  1.00 89.80           H  
ATOM    936  C   LEU A  60       3.416 -35.829  44.824  1.00 89.80           C  
ATOM    937  CB  LEU A  60       4.335 -33.598  45.670  1.00 89.80           C  
ATOM    938  HB2 LEU A  60       5.183 -34.082  46.155  1.00 89.80           H  
ATOM    939  HB3 LEU A  60       4.067 -32.722  46.261  1.00 89.80           H  
ATOM    940  O   LEU A  60       4.418 -36.513  45.024  1.00 89.80           O  
ATOM    941  CG  LEU A  60       4.779 -33.143  44.270  1.00 89.80           C  
ATOM    942  HG  LEU A  60       4.995 -34.009  43.644  1.00 89.80           H  
ATOM    943  CD1 LEU A  60       3.727 -32.285  43.581  1.00 89.80           C  
ATOM    944 HD11 LEU A  60       2.837 -32.878  43.371  1.00 89.80           H  
ATOM    945 HD12 LEU A  60       3.466 -31.434  44.211  1.00 89.80           H  
ATOM    946 HD13 LEU A  60       4.139 -31.930  42.637  1.00 89.80           H  
ATOM    947  CD2 LEU A  60       6.055 -32.311  44.382  1.00 89.80           C  
ATOM    948 HD21 LEU A  60       6.842 -32.905  44.845  1.00 89.80           H  
ATOM    949 HD22 LEU A  60       6.387 -32.011  43.388  1.00 89.80           H  
ATOM    950 HD23 LEU A  60       5.870 -31.421  44.984  1.00 89.80           H  
ATOM    951  N   VAL A  61       2.536 -36.115  43.865  1.00 89.23           N  
ATOM    952  H   VAL A  61       1.756 -35.486  43.740  1.00 89.23           H  
ATOM    953  CA  VAL A  61       2.660 -37.267  42.960  1.00 89.23           C  
ATOM    954  HA  VAL A  61       3.437 -37.934  43.334  1.00 89.23           H  
ATOM    955  C   VAL A  61       3.087 -36.780  41.582  1.00 89.23           C  
ATOM    956  CB  VAL A  61       1.360 -38.093  42.904  1.00 89.23           C  
ATOM    957  HB  VAL A  61       0.546 -37.471  42.535  1.00 89.23           H  
ATOM    958  O   VAL A  61       2.287 -36.226  40.834  1.00 89.23           O  
ATOM    959  CG1 VAL A  61       1.517 -39.303  41.969  1.00 89.23           C  
ATOM    960 HG11 VAL A  61       2.354 -39.920  42.296  1.00 89.23           H  
ATOM    961 HG12 VAL A  61       0.606 -39.901  41.995  1.00 89.23           H  
ATOM    962 HG13 VAL A  61       1.690 -38.970  40.946  1.00 89.23           H  
ATOM    963  CG2 VAL A  61       0.977 -38.616  44.293  1.00 89.23           C  
ATOM    964 HG21 VAL A  61       0.071 -39.220  44.231  1.00 89.23           H  
ATOM    965 HG22 VAL A  61       0.770 -37.786  44.968  1.00 89.23           H  
ATOM    966 HG23 VAL A  61       1.781 -39.223  44.709  1.00 89.23           H  
ATOM    967  N   LEU A  62       4.349 -37.003  41.233  1.00 91.66           N  
ATOM    968  H   LEU A  62       4.947 -37.479  41.893  1.00 91.66           H  
ATOM    969  CA  LEU A  62       4.917 -36.668  39.926  1.00 91.66           C  
ATOM    970  HA  LEU A  62       4.339 -35.860  39.479  1.00 91.66           H  
ATOM    971  C   LEU A  62       4.845 -37.865  38.971  1.00 91.66           C  
ATOM    972  CB  LEU A  62       6.353 -36.166  40.139  1.00 91.66           C  
ATOM    973  HB2 LEU A  62       6.807 -36.720  40.960  1.00 91.66           H  
ATOM    974  HB3 LEU A  62       6.950 -36.371  39.250  1.00 91.66           H  
ATOM    975  O   LEU A  62       5.220 -38.976  39.333  1.00 91.66           O  
ATOM    976  CG  LEU A  62       6.374 -34.656  40.434  1.00 91.66           C  
ATOM    977  HG  LEU A  62       5.427 -34.346  40.879  1.00 91.66           H  
ATOM    978  CD1 LEU A  62       7.485 -34.311  41.422  1.00 91.66           C  
ATOM    979 HD11 LEU A  62       7.302 -34.816  42.371  1.00 91.66           H  
ATOM    980 HD12 LEU A  62       7.505 -33.236  41.597  1.00 91.66           H  
ATOM    981 HD13 LEU A  62       8.450 -34.626  41.025  1.00 91.66           H  
ATOM    982  CD2 LEU A  62       6.578 -33.904  39.119  1.00 91.66           C  
ATOM    983 HD21 LEU A  62       7.574 -34.096  38.719  1.00 91.66           H  
ATOM    984 HD22 LEU A  62       5.835 -34.229  38.390  1.00 91.66           H  
ATOM    985 HD23 LEU A  62       6.441 -32.834  39.271  1.00 91.66           H  
ATOM    986  N   THR A  63       4.377 -37.640  37.744  1.00 89.76           N  
ATOM    987  H   THR A  63       4.132 -36.690  37.506  1.00 89.76           H  
ATOM    988  CA  THR A  63       4.262 -38.654  36.679  1.00 89.76           C  
ATOM    989  HA  THR A  63       4.923 -39.490  36.907  1.00 89.76           H  
ATOM    990  C   THR A  63       4.706 -38.078  35.332  1.00 89.76           C  
ATOM    991  CB  THR A  63       2.824 -39.196  36.567  1.00 89.76           C  
ATOM    992  HB  THR A  63       2.780 -39.907  35.742  1.00 89.76           H  
ATOM    993  O   THR A  63       4.653 -36.864  35.154  1.00 89.76           O  
ATOM    994  CG2 THR A  63       2.339 -39.906  37.830  1.00 89.76           C  
ATOM    995 HG21 THR A  63       2.244 -39.193  38.649  1.00 89.76           H  
ATOM    996 HG22 THR A  63       1.375 -40.376  37.634  1.00 89.76           H  
ATOM    997 HG23 THR A  63       3.057 -40.676  38.112  1.00 89.76           H  
ATOM    998  OG1 THR A  63       1.900 -38.159  36.326  1.00 89.76           O  
ATOM    999  HG1 THR A  63       2.223 -37.388  36.799  1.00 89.76           H  
ATOM   1000  N   GLY A  64       5.101 -38.936  34.389  1.00 87.51           N  
ATOM   1001  H   GLY A  64       5.229 -39.909  34.628  1.00 87.51           H  
ATOM   1002  CA  GLY A  64       5.558 -38.539  33.050  1.00 87.51           C  
ATOM   1003  HA2 GLY A  64       5.516 -37.455  32.947  1.00 87.51           H  
ATOM   1004  HA3 GLY A  64       4.899 -38.968  32.295  1.00 87.51           H  
ATOM   1005  C   GLY A  64       6.992 -38.975  32.741  1.00 87.51           C  
ATOM   1006  O   GLY A  64       7.696 -39.472  33.625  1.00 87.51           O  
ATOM   1007  N   GLU A  65       7.407 -38.808  31.485  1.00 81.32           N  
ATOM   1008  H   GLU A  65       6.801 -38.341  30.825  1.00 81.32           H  
ATOM   1009  CA  GLU A  65       8.768 -39.106  31.027  1.00 81.32           C  
ATOM   1010  HA  GLU A  65       9.120 -40.009  31.524  1.00 81.32           H  
ATOM   1011  C   GLU A  65       9.709 -37.960  31.400  1.00 81.32           C  
ATOM   1012  CB  GLU A  65       8.808 -39.372  29.517  1.00 81.32           C  
ATOM   1013  HB2 GLU A  65       8.352 -38.537  28.985  1.00 81.32           H  
ATOM   1014  HB3 GLU A  65       9.853 -39.454  29.218  1.00 81.32           H  
ATOM   1015  O   GLU A  65       9.483 -36.805  31.038  1.00 81.32           O  
ATOM   1016  CG  GLU A  65       8.085 -40.679  29.160  1.00 81.32           C  
ATOM   1017  HG2 GLU A  65       7.026 -40.573  29.395  1.00 81.32           H  
ATOM   1018  HG3 GLU A  65       8.488 -41.477  29.784  1.00 81.32           H  
ATOM   1019  CD  GLU A  65       8.237 -41.075  27.684  1.00 81.32           C  
ATOM   1020  OE1 GLU A  65       7.731 -42.169  27.351  1.00 81.32           O  
ATOM   1021  OE2 GLU A  65       8.841 -40.293  26.917  1.00 81.32           O  
ATOM   1022  N   ARG A  66      10.750 -38.286  32.172  1.00 86.62           N  
ATOM   1023  H   ARG A  66      10.918 -39.265  32.354  1.00 86.62           H  
ATOM   1024  CA  ARG A  66      11.678 -37.316  32.757  1.00 86.62           C  
ATOM   1025  HA  ARG A  66      11.469 -36.320  32.365  1.00 86.62           H  
ATOM   1026  C   ARG A  66      13.102 -37.677  32.376  1.00 86.62           C  
ATOM   1027  CB  ARG A  66      11.532 -37.277  34.282  1.00 86.62           C  
ATOM   1028  HB2 ARG A  66      12.250 -36.560  34.680  1.00 86.62           H  
ATOM   1029  HB3 ARG A  66      11.771 -38.263  34.681  1.00 86.62           H  
ATOM   1030  O   ARG A  66      13.625 -38.677  32.865  1.00 86.62           O  
ATOM   1031  CG  ARG A  66      10.125 -36.866  34.726  1.00 86.62           C  
ATOM   1032  HG2 ARG A  66       9.378 -37.555  34.333  1.00 86.62           H  
ATOM   1033  HG3 ARG A  66       9.924 -35.869  34.334  1.00 86.62           H  
ATOM   1034  CD  ARG A  66      10.020 -36.830  36.248  1.00 86.62           C  
ATOM   1035  HD2 ARG A  66      10.755 -36.112  36.611  1.00 86.62           H  
ATOM   1036  HD3 ARG A  66       9.023 -36.483  36.518  1.00 86.62           H  
ATOM   1037  NE  ARG A  66      10.258 -38.165  36.838  1.00 86.62           N  
ATOM   1038  HE  ARG A  66      10.149 -38.952  36.214  1.00 86.62           H  
ATOM   1039  NH1 ARG A  66      10.812 -37.407  38.899  1.00 86.62           N  
ATOM   1040 HH11 ARG A  66      10.711 -36.473  38.528  1.00 86.62           H  
ATOM   1041 HH12 ARG A  66      11.010 -37.511  39.884  1.00 86.62           H  
ATOM   1042  NH2 ARG A  66      10.876 -39.612  38.493  1.00 86.62           N  
ATOM   1043 HH21 ARG A  66      11.220 -39.760  39.431  1.00 86.62           H  
ATOM   1044 HH22 ARG A  66      10.794 -40.382  37.845  1.00 86.62           H  
ATOM   1045  CZ  ARG A  66      10.650 -38.399  38.074  1.00 86.62           C  
ATOM   1046  N   HIS A  67      13.717 -36.853  31.545  1.00 86.09           N  
ATOM   1047  H   HIS A  67      13.214 -36.047  31.202  1.00 86.09           H  
ATOM   1048  CA  HIS A  67      15.120 -36.956  31.161  1.00 86.09           C  
ATOM   1049  HA  HIS A  67      15.508 -37.942  31.420  1.00 86.09           H  
ATOM   1050  C   HIS A  67      15.957 -35.919  31.915  1.00 86.09           C  
ATOM   1051  CB  HIS A  67      15.224 -36.785  29.640  1.00 86.09           C  
ATOM   1052  HB2 HIS A  67      14.797 -35.826  29.346  1.00 86.09           H  
ATOM   1053  HB3 HIS A  67      16.276 -36.780  29.356  1.00 86.09           H  
ATOM   1054  O   HIS A  67      17.049 -36.226  32.393  1.00 86.09           O  
ATOM   1055  CG  HIS A  67      14.525 -37.889  28.886  1.00 86.09           C  
ATOM   1056  CD2 HIS A  67      15.073 -39.084  28.512  1.00 86.09           C  
ATOM   1057  HD2 HIS A  67      16.091 -39.399  28.690  1.00 86.09           H  
ATOM   1058  ND1 HIS A  67      13.207 -37.904  28.481  1.00 86.09           N  
ATOM   1059  HD1 HIS A  67      12.548 -37.144  28.565  1.00 86.09           H  
ATOM   1060  CE1 HIS A  67      12.970 -39.081  27.874  1.00 86.09           C  
ATOM   1061  HE1 HIS A  67      12.029 -39.377  27.434  1.00 86.09           H  
ATOM   1062  NE2 HIS A  67      14.083 -39.835  27.874  1.00 86.09           N  
ATOM   1063  N   TYR A  68      15.417 -34.711  32.088  1.00 88.45           N  
ATOM   1064  H   TYR A  68      14.541 -34.530  31.619  1.00 88.45           H  
ATOM   1065  CA  TYR A  68      16.114 -33.578  32.680  1.00 88.45           C  
ATOM   1066  HA  TYR A  68      17.156 -33.852  32.844  1.00 88.45           H  
ATOM   1067  C   TYR A  68      15.547 -33.170  34.043  1.00 88.45           C  
ATOM   1068  CB  TYR A  68      16.106 -32.412  31.680  1.00 88.45           C  
ATOM   1069  HB2 TYR A  68      15.087 -32.035  31.596  1.00 88.45           H  
ATOM   1070  HB3 TYR A  68      16.727 -31.606  32.069  1.00 88.45           H  
ATOM   1071  O   TYR A  68      16.327 -32.745  34.891  1.00 88.45           O  
ATOM   1072  CG  TYR A  68      16.606 -32.789  30.294  1.00 88.45           C  
ATOM   1073  CD1 TYR A  68      17.944 -33.194  30.107  1.00 88.45           C  
ATOM   1074  HD1 TYR A  68      18.628 -33.218  30.943  1.00 88.45           H  
ATOM   1075  CD2 TYR A  68      15.715 -32.802  29.203  1.00 88.45           C  
ATOM   1076  HD2 TYR A  68      14.677 -32.537  29.340  1.00 88.45           H  
ATOM   1077  CE1 TYR A  68      18.395 -33.600  28.837  1.00 88.45           C  
ATOM   1078  HE1 TYR A  68      19.416 -33.925  28.702  1.00 88.45           H  
ATOM   1079  CE2 TYR A  68      16.159 -33.219  27.933  1.00 88.45           C  
ATOM   1080  HE2 TYR A  68      15.467 -33.259  27.105  1.00 88.45           H  
ATOM   1081  OH  TYR A  68      17.908 -34.078  26.535  1.00 88.45           O  
ATOM   1082  HH  TYR A  68      18.849 -34.258  26.470  1.00 88.45           H  
ATOM   1083  CZ  TYR A  68      17.497 -33.626  27.749  1.00 88.45           C  
ATOM   1084  N   THR A  69      14.240 -33.287  34.303  1.00 91.28           N  
ATOM   1085  H   THR A  69      13.644 -33.665  33.580  1.00 91.28           H  
ATOM   1086  CA  THR A  69      13.581 -32.759  35.517  1.00 91.28           C  
ATOM   1087  HA  THR A  69      13.995 -31.772  35.722  1.00 91.28           H  
ATOM   1088  C   THR A  69      13.812 -33.637  36.747  1.00 91.28           C  
ATOM   1089  CB  THR A  69      12.068 -32.573  35.319  1.00 91.28           C  
ATOM   1090  HB  THR A  69      11.583 -33.544  35.220  1.00 91.28           H  
ATOM   1091  O   THR A  69      13.404 -34.800  36.801  1.00 91.28           O  
ATOM   1092  CG2 THR A  69      11.405 -31.805  36.460  1.00 91.28           C  
ATOM   1093 HG21 THR A  69      11.430 -32.398  37.374  1.00 91.28           H  
ATOM   1094 HG22 THR A  69      11.923 -30.860  36.623  1.00 91.28           H  
ATOM   1095 HG23 THR A  69      10.367 -31.603  36.197  1.00 91.28           H  
ATOM   1096  OG1 THR A  69      11.838 -31.832  34.154  1.00 91.28           O  
ATOM   1097  HG1 THR A  69      11.849 -32.503  33.468  1.00 91.28           H  
ATOM   1098  N   ARG A  70      14.398 -33.054  37.797  1.00 90.47           N  
ATOM   1099  H   ARG A  70      14.625 -32.073  37.721  1.00 90.47           H  
ATOM   1100  CA  ARG A  70      14.592 -33.678  39.114  1.00 90.47           C  
ATOM   1101  HA  ARG A  70      14.615 -34.760  38.983  1.00 90.47           H  
ATOM   1102  C   ARG A  70      13.416 -33.342  40.037  1.00 90.47           C  
ATOM   1103  CB  ARG A  70      15.940 -33.221  39.706  1.00 90.47           C  
ATOM   1104  HB2 ARG A  70      16.078 -33.694  40.679  1.00 90.47           H  
ATOM   1105  HB3 ARG A  70      15.915 -32.141  39.857  1.00 90.47           H  
ATOM   1106  O   ARG A  70      12.754 -32.321  39.878  1.00 90.47           O  
ATOM   1107  CG  ARG A  70      17.141 -33.576  38.810  1.00 90.47           C  
ATOM   1108  HG2 ARG A  70      17.024 -33.106  37.833  1.00 90.47           H  
ATOM   1109  HG3 ARG A  70      17.185 -34.657  38.678  1.00 90.47           H  
ATOM   1110  CD  ARG A  70      18.453 -33.081  39.431  1.00 90.47           C  
ATOM   1111  HD2 ARG A  70      18.574 -33.540  40.412  1.00 90.47           H  
ATOM   1112  HD3 ARG A  70      18.390 -31.999  39.553  1.00 90.47           H  
ATOM   1113  NE  ARG A  70      19.616 -33.411  38.583  1.00 90.47           N  
ATOM   1114  HE  ARG A  70      19.422 -33.877  37.708  1.00 90.47           H  
ATOM   1115  NH1 ARG A  70      21.242 -32.495  39.928  1.00 90.47           N  
ATOM   1116 HH11 ARG A  70      22.209 -32.252  40.086  1.00 90.47           H  
ATOM   1117 HH12 ARG A  70      20.535 -32.201  40.587  1.00 90.47           H  
ATOM   1118  NH2 ARG A  70      21.819 -33.437  37.992  1.00 90.47           N  
ATOM   1119 HH21 ARG A  70      22.778 -33.172  38.170  1.00 90.47           H  
ATOM   1120 HH22 ARG A  70      21.596 -33.912  37.129  1.00 90.47           H  
ATOM   1121  CZ  ARG A  70      20.881 -33.118  38.839  1.00 90.47           C  
ATOM   1122  N   ASN A  71      13.174 -34.172  41.056  1.00 88.25           N  
ATOM   1123  H   ASN A  71      13.726 -35.014  41.130  1.00 88.25           H  
ATOM   1124  CA  ASN A  71      12.101 -33.924  42.037  1.00 88.25           C  
ATOM   1125  HA  ASN A  71      11.143 -33.894  41.518  1.00 88.25           H  
ATOM   1126  C   ASN A  71      12.256 -32.570  42.759  1.00 88.25           C  
ATOM   1127  CB  ASN A  71      12.078 -35.061  43.078  1.00 88.25           C  
ATOM   1128  HB2 ASN A  71      13.075 -35.190  43.500  1.00 88.25           H  
ATOM   1129  HB3 ASN A  71      11.410 -34.772  43.889  1.00 88.25           H  
ATOM   1130  O   ASN A  71      11.256 -31.919  43.063  1.00 88.25           O  
ATOM   1131  CG  ASN A  71      11.583 -36.398  42.557  1.00 88.25           C  
ATOM   1132  ND2 ASN A  71      11.722 -37.444  43.335  1.00 88.25           N  
ATOM   1133 HD21 ASN A  71      12.133 -37.350  44.253  1.00 88.25           H  
ATOM   1134 HD22 ASN A  71      11.352 -38.325  43.008  1.00 88.25           H  
ATOM   1135  OD1 ASN A  71      11.077 -36.539  41.458  1.00 88.25           O  
ATOM   1136  N   ASP A  72      13.497 -32.151  43.024  1.00 87.82           N  
ATOM   1137  H   ASP A  72      14.283 -32.722  42.746  1.00 87.82           H  
ATOM   1138  CA  ASP A  72      13.790 -30.889  43.710  1.00 87.82           C  
ATOM   1139  HA  ASP A  72      13.201 -30.855  44.627  1.00 87.82           H  
ATOM   1140  C   ASP A  72      13.400 -29.658  42.875  1.00 87.82           C  
ATOM   1141  CB  ASP A  72      15.271 -30.858  44.111  1.00 87.82           C  
ATOM   1142  HB2 ASP A  72      15.888 -30.733  43.221  1.00 87.82           H  
ATOM   1143  HB3 ASP A  72      15.536 -31.805  44.580  1.00 87.82           H  
ATOM   1144  O   ASP A  72      12.862 -28.702  43.424  1.00 87.82           O  
ATOM   1145  CG  ASP A  72      15.535 -29.730  45.113  1.00 87.82           C  
ATOM   1146  OD1 ASP A  72      14.893 -29.768  46.190  1.00 87.82           O  
ATOM   1147  OD2 ASP A  72      16.359 -28.850  44.796  1.00 87.82           O  
ATOM   1148  N   ASP A  73      13.533 -29.715  41.544  1.00 89.89           N  
ATOM   1149  H   ASP A  73      13.936 -30.544  41.130  1.00 89.89           H  
ATOM   1150  CA  ASP A  73      13.154 -28.614  40.644  1.00 89.89           C  
ATOM   1151  HA  ASP A  73      13.749 -27.731  40.879  1.00 89.89           H  
ATOM   1152  C   ASP A  73      11.664 -28.260  40.782  1.00 89.89           C  
ATOM   1153  CB  ASP A  73      13.403 -29.011  39.181  1.00 89.89           C  
ATOM   1154  HB2 ASP A  73      12.748 -29.843  38.921  1.00 89.89           H  
ATOM   1155  HB3 ASP A  73      13.121 -28.171  38.547  1.00 89.89           H  
ATOM   1156  O   ASP A  73      11.274 -27.091  40.863  1.00 89.89           O  
ATOM   1157  CG  ASP A  73      14.838 -29.388  38.836  1.00 89.89           C  
ATOM   1158  OD1 ASP A  73      15.803 -28.741  39.285  1.00 89.89           O  
ATOM   1159  OD2 ASP A  73      15.013 -30.342  38.048  1.00 89.89           O  
ATOM   1160  N   ILE A  74      10.818 -29.292  40.851  1.00 91.34           N  
ATOM   1161  H   ILE A  74      11.217 -30.218  40.785  1.00 91.34           H  
ATOM   1162  CA  ILE A  74       9.370 -29.146  41.019  1.00 91.34           C  
ATOM   1163  HA  ILE A  74       9.008 -28.395  40.318  1.00 91.34           H  
ATOM   1164  C   ILE A  74       9.051 -28.641  42.422  1.00 91.34           C  
ATOM   1165  CB  ILE A  74       8.653 -30.482  40.736  1.00 91.34           C  
ATOM   1166  HB  ILE A  74       9.051 -31.233  41.418  1.00 91.34           H  
ATOM   1167  O   ILE A  74       8.256 -27.712  42.574  1.00 91.34           O  
ATOM   1168  CG1 ILE A  74       8.916 -30.983  39.297  1.00 91.34           C  
ATOM   1169 HG12 ILE A  74       8.577 -32.016  39.217  1.00 91.34           H  
ATOM   1170 HG13 ILE A  74       9.988 -30.999  39.103  1.00 91.34           H  
ATOM   1171  CG2 ILE A  74       7.145 -30.341  41.021  1.00 91.34           C  
ATOM   1172 HG21 ILE A  74       6.731 -29.496  40.471  1.00 91.34           H  
ATOM   1173 HG22 ILE A  74       6.615 -31.249  40.733  1.00 91.34           H  
ATOM   1174 HG23 ILE A  74       6.971 -30.176  42.085  1.00 91.34           H  
ATOM   1175  CD1 ILE A  74       8.235 -30.161  38.195  1.00 91.34           C  
ATOM   1176 HD11 ILE A  74       8.502 -29.108  38.293  1.00 91.34           H  
ATOM   1177 HD12 ILE A  74       7.152 -30.269  38.253  1.00 91.34           H  
ATOM   1178 HD13 ILE A  74       8.563 -30.517  37.219  1.00 91.34           H  
ATOM   1179  N   ARG A  75       9.690 -29.214  43.449  1.00 89.49           N  
ATOM   1180  H   ARG A  75      10.366 -29.937  43.247  1.00 89.49           H  
ATOM   1181  CA  ARG A  75       9.509 -28.774  44.835  1.00 89.49           C  
ATOM   1182  HA  ARG A  75       8.455 -28.865  45.096  1.00 89.49           H  
ATOM   1183  C   ARG A  75       9.851 -27.288  44.978  1.00 89.49           C  
ATOM   1184  CB  ARG A  75      10.333 -29.675  45.768  1.00 89.49           C  
ATOM   1185  HB2 ARG A  75      11.379 -29.648  45.462  1.00 89.49           H  
ATOM   1186  HB3 ARG A  75       9.974 -30.701  45.682  1.00 89.49           H  
ATOM   1187  O   ARG A  75       9.033 -26.539  45.498  1.00 89.49           O  
ATOM   1188  CG  ARG A  75      10.238 -29.223  47.231  1.00 89.49           C  
ATOM   1189  HG2 ARG A  75       9.197 -29.190  47.556  1.00 89.49           H  
ATOM   1190  HG3 ARG A  75      10.652 -28.218  47.302  1.00 89.49           H  
ATOM   1191  CD  ARG A  75      11.064 -30.111  48.167  1.00 89.49           C  
ATOM   1192  HD2 ARG A  75      11.442 -29.480  48.972  1.00 89.49           H  
ATOM   1193  HD3 ARG A  75      11.923 -30.505  47.624  1.00 89.49           H  
ATOM   1194  NE  ARG A  75      10.271 -31.203  48.768  1.00 89.49           N  
ATOM   1195  HE  ARG A  75       9.271 -31.170  48.633  1.00 89.49           H  
ATOM   1196  NH1 ARG A  75      12.031 -32.251  49.799  1.00 89.49           N  
ATOM   1197 HH11 ARG A  75      12.662 -31.612  49.336  1.00 89.49           H  
ATOM   1198 HH12 ARG A  75      12.394 -32.937  50.445  1.00 89.49           H  
ATOM   1199  NH2 ARG A  75       9.949 -32.967  50.179  1.00 89.49           N  
ATOM   1200 HH21 ARG A  75       8.948 -32.870  50.080  1.00 89.49           H  
ATOM   1201 HH22 ARG A  75      10.323 -33.647  50.825  1.00 89.49           H  
ATOM   1202  CZ  ARG A  75      10.751 -32.134  49.574  1.00 89.49           C  
ATOM   1203  N   GLN A  76      10.996 -26.844  44.464  1.00 87.25           N  
ATOM   1204  H   GLN A  76      11.626 -27.516  44.050  1.00 87.25           H  
ATOM   1205  CA  GLN A  76      11.413 -25.439  44.492  1.00 87.25           C  
ATOM   1206  HA  GLN A  76      11.412 -25.085  45.523  1.00 87.25           H  
ATOM   1207  C   GLN A  76      10.461 -24.530  43.709  1.00 87.25           C  
ATOM   1208  CB  GLN A  76      12.834 -25.319  43.916  1.00 87.25           C  
ATOM   1209  HB2 GLN A  76      12.879 -25.833  42.956  1.00 87.25           H  
ATOM   1210  HB3 GLN A  76      13.065 -24.268  43.740  1.00 87.25           H  
ATOM   1211  O   GLN A  76      10.174 -23.414  44.146  1.00 87.25           O  
ATOM   1212  CG  GLN A  76      13.906 -25.906  44.847  1.00 87.25           C  
ATOM   1213  HG2 GLN A  76      13.679 -26.949  45.067  1.00 87.25           H  
ATOM   1214  HG3 GLN A  76      14.870 -25.885  44.338  1.00 87.25           H  
ATOM   1215  CD  GLN A  76      14.047 -25.151  46.163  1.00 87.25           C  
ATOM   1216  NE2 GLN A  76      14.626 -25.775  47.162  1.00 87.25           N  
ATOM   1217 HE21 GLN A  76      14.768 -25.254  48.015  1.00 87.25           H  
ATOM   1218 HE22 GLN A  76      15.015 -26.695  47.007  1.00 87.25           H  
ATOM   1219  OE1 GLN A  76      13.636 -24.008  46.312  1.00 87.25           O  
ATOM   1220  N   SER A  77       9.948 -24.997  42.565  1.00 89.73           N  
ATOM   1221  H   SER A  77      10.263 -25.897  42.231  1.00 89.73           H  
ATOM   1222  CA  SER A  77       8.960 -24.263  41.764  1.00 89.73           C  
ATOM   1223  HA  SER A  77       9.375 -23.291  41.496  1.00 89.73           H  
ATOM   1224  C   SER A  77       7.679 -23.994  42.549  1.00 89.73           C  
ATOM   1225  CB  SER A  77       8.643 -25.003  40.463  1.00 89.73           C  
ATOM   1226  HB2 SER A  77       8.238 -25.992  40.676  1.00 89.73           H  
ATOM   1227  HB3 SER A  77       7.905 -24.433  39.898  1.00 89.73           H  
ATOM   1228  O   SER A  77       7.208 -22.860  42.549  1.00 89.73           O  
ATOM   1229  OG  SER A  77       9.820 -25.122  39.691  1.00 89.73           O  
ATOM   1230  HG  SER A  77      10.355 -25.840  40.039  1.00 89.73           H  
ATOM   1231  N   ILE A  78       7.176 -24.997  43.275  1.00 88.89           N  
ATOM   1232  H   ILE A  78       7.630 -25.898  43.221  1.00 88.89           H  
ATOM   1233  CA  ILE A  78       5.992 -24.870  44.134  1.00 88.89           C  
ATOM   1234  HA  ILE A  78       5.199 -24.385  43.566  1.00 88.89           H  
ATOM   1235  C   ILE A  78       6.288 -23.970  45.340  1.00 88.89           C  
ATOM   1236  CB  ILE A  78       5.491 -26.267  44.567  1.00 88.89           C  
ATOM   1237  HB  ILE A  78       6.309 -26.787  45.065  1.00 88.89           H  
ATOM   1238  O   ILE A  78       5.530 -23.041  45.596  1.00 88.89           O  
ATOM   1239  CG1 ILE A  78       5.048 -27.097  43.339  1.00 88.89           C  
ATOM   1240 HG12 ILE A  78       5.777 -27.007  42.533  1.00 88.89           H  
ATOM   1241 HG13 ILE A  78       4.101 -26.704  42.972  1.00 88.89           H  
ATOM   1242  CG2 ILE A  78       4.314 -26.150  45.556  1.00 88.89           C  
ATOM   1243 HG21 ILE A  78       3.954 -27.135  45.851  1.00 88.89           H  
ATOM   1244 HG22 ILE A  78       3.495 -25.589  45.104  1.00 88.89           H  
ATOM   1245 HG23 ILE A  78       4.624 -25.636  46.466  1.00 88.89           H  
ATOM   1246  CD1 ILE A  78       4.875 -28.591  43.632  1.00 88.89           C  
ATOM   1247 HD11 ILE A  78       5.785 -28.987  44.083  1.00 88.89           H  
ATOM   1248 HD12 ILE A  78       4.030 -28.759  44.299  1.00 88.89           H  
ATOM   1249 HD13 ILE A  78       4.692 -29.117  42.695  1.00 88.89           H  
ATOM   1250  N   LEU A  79       7.406 -24.190  46.043  1.00 85.60           N  
ATOM   1251  H   LEU A  79       7.991 -24.970  45.778  1.00 85.60           H  
ATOM   1252  CA  LEU A  79       7.776 -23.422  47.242  1.00 85.60           C  
ATOM   1253  HA  LEU A  79       6.970 -23.499  47.972  1.00 85.60           H  
ATOM   1254  C   LEU A  79       7.951 -21.918  46.973  1.00 85.60           C  
ATOM   1255  CB  LEU A  79       9.073 -24.001  47.840  1.00 85.60           C  
ATOM   1256  HB2 LEU A  79       9.458 -23.295  48.577  1.00 85.60           H  
ATOM   1257  HB3 LEU A  79       9.815 -24.075  47.045  1.00 85.60           H  
ATOM   1258  O   LEU A  79       7.735 -21.104  47.867  1.00 85.60           O  
ATOM   1259  CG  LEU A  79       8.931 -25.370  48.532  1.00 85.60           C  
ATOM   1260  HG  LEU A  79       8.466 -26.089  47.857  1.00 85.60           H  
ATOM   1261  CD1 LEU A  79      10.321 -25.886  48.914  1.00 85.60           C  
ATOM   1262 HD11 LEU A  79      10.789 -25.195  49.615  1.00 85.60           H  
ATOM   1263 HD12 LEU A  79      10.237 -26.866  49.383  1.00 85.60           H  
ATOM   1264 HD13 LEU A  79      10.945 -25.959  48.024  1.00 85.60           H  
ATOM   1265  CD2 LEU A  79       8.081 -25.304  49.800  1.00 85.60           C  
ATOM   1266 HD21 LEU A  79       8.492 -24.566  50.490  1.00 85.60           H  
ATOM   1267 HD22 LEU A  79       8.060 -26.278  50.289  1.00 85.60           H  
ATOM   1268 HD23 LEU A  79       7.057 -25.022  49.554  1.00 85.60           H  
ATOM   1269  N   ALA A  80       8.305 -21.519  45.748  1.00 85.26           N  
ATOM   1270  H   ALA A  80       8.491 -22.225  45.050  1.00 85.26           H  
ATOM   1271  CA  ALA A  80       8.412 -20.103  45.384  1.00 85.26           C  
ATOM   1272  HA  ALA A  80       8.988 -19.595  46.158  1.00 85.26           H  
ATOM   1273  C   ALA A  80       7.071 -19.360  45.302  1.00 85.26           C  
ATOM   1274  CB  ALA A  80       9.182 -19.984  44.075  1.00 85.26           C  
ATOM   1275  HB1 ALA A  80       8.750 -20.645  43.324  1.00 85.26           H  
ATOM   1276  HB2 ALA A  80      10.221 -20.237  44.286  1.00 85.26           H  
ATOM   1277  HB3 ALA A  80       9.147 -18.954  43.718  1.00 85.26           H  
ATOM   1278  O   ALA A  80       7.072 -18.131  45.282  1.00 85.26           O  
ATOM   1279  N   LEU A  81       5.940 -20.072  45.273  1.00 85.75           N  
ATOM   1280  H   LEU A  81       5.991 -21.079  45.318  1.00 85.75           H  
ATOM   1281  CA  LEU A  81       4.612 -19.459  45.395  1.00 85.75           C  
ATOM   1282  HA  LEU A  81       4.615 -18.498  44.882  1.00 85.75           H  
ATOM   1283  C   LEU A  81       4.241 -19.144  46.852  1.00 85.75           C  
ATOM   1284  CB  LEU A  81       3.567 -20.371  44.734  1.00 85.75           C  
ATOM   1285  HB2 LEU A  81       2.570 -19.981  44.942  1.00 85.75           H  
ATOM   1286  HB3 LEU A  81       3.628 -21.360  45.187  1.00 85.75           H  
ATOM   1287  O   LEU A  81       3.201 -18.535  47.094  1.00 85.75           O  
ATOM   1288  CG  LEU A  81       3.740 -20.485  43.214  1.00 85.75           C  
ATOM   1289  HG  LEU A  81       4.773 -20.749  42.991  1.00 85.75           H  
ATOM   1290  CD1 LEU A  81       2.840 -21.599  42.686  1.00 85.75           C  
ATOM   1291 HD11 LEU A  81       2.883 -21.621  41.597  1.00 85.75           H  
ATOM   1292 HD12 LEU A  81       3.192 -22.554  43.077  1.00 85.75           H  
ATOM   1293 HD13 LEU A  81       1.811 -21.434  43.008  1.00 85.75           H  
ATOM   1294  CD2 LEU A  81       3.401 -19.171  42.503  1.00 85.75           C  
ATOM   1295 HD21 LEU A  81       3.403 -19.315  41.423  1.00 85.75           H  
ATOM   1296 HD22 LEU A  81       4.154 -18.418  42.739  1.00 85.75           H  
ATOM   1297 HD23 LEU A  81       2.422 -18.812  42.823  1.00 85.75           H  
ATOM   1298  N   GLY A  82       5.093 -19.524  47.806  1.00 80.61           N  
ATOM   1299  H   GLY A  82       5.912 -20.047  47.529  1.00 80.61           H  
ATOM   1300  CA  GLY A  82       4.782 -19.532  49.227  1.00 80.61           C  
ATOM   1301  HA2 GLY A  82       4.034 -18.771  49.453  1.00 80.61           H  
ATOM   1302  HA3 GLY A  82       5.685 -19.311  49.796  1.00 80.61           H  
ATOM   1303  C   GLY A  82       4.251 -20.890  49.675  1.00 80.61           C  
ATOM   1304  O   GLY A  82       4.325 -21.883  48.946  1.00 80.61           O  
ATOM   1305  N   GLU A  83       3.737 -20.939  50.902  1.00 76.82           N  
ATOM   1306  H   GLU A  83       3.661 -20.101  51.460  1.00 76.82           H  
ATOM   1307  CA  GLU A  83       3.112 -22.158  51.406  1.00 76.82           C  
ATOM   1308  HA  GLU A  83       3.838 -22.963  51.290  1.00 76.82           H  
ATOM   1309  C   GLU A  83       1.856 -22.481  50.587  1.00 76.82           C  
ATOM   1310  CB  GLU A  83       2.768 -22.062  52.896  1.00 76.82           C  
ATOM   1311  HB2 GLU A  83       2.195 -22.950  53.159  1.00 76.82           H  
ATOM   1312  HB3 GLU A  83       2.159 -21.178  53.084  1.00 76.82           H  
ATOM   1313  O   GLU A  83       1.011 -21.601  50.387  1.00 76.82           O  
ATOM   1314  CG  GLU A  83       4.036 -22.022  53.761  1.00 76.82           C  
ATOM   1315  HG2 GLU A  83       4.512 -21.048  53.647  1.00 76.82           H  
ATOM   1316  HG3 GLU A  83       4.729 -22.779  53.395  1.00 76.82           H  
ATOM   1317  CD  GLU A  83       3.761 -22.290  55.249  1.00 76.82           C  
ATOM   1318  OE1 GLU A  83       4.754 -22.558  55.961  1.00 76.82           O  
ATOM   1319  OE2 GLU A  83       2.584 -22.224  55.667  1.00 76.82           O  
ATOM   1320  N   PRO A  84       1.716 -23.723  50.093  1.00 78.63           N  
ATOM   1321  CA  PRO A  84       0.500 -24.122  49.419  1.00 78.63           C  
ATOM   1322  HA  PRO A  84       0.331 -23.450  48.578  1.00 78.63           H  
ATOM   1323  C   PRO A  84      -0.683 -24.024  50.388  1.00 78.63           C  
ATOM   1324  CB  PRO A  84       0.749 -25.538  48.892  1.00 78.63           C  
ATOM   1325  HB2 PRO A  84       1.115 -25.479  47.867  1.00 78.63           H  
ATOM   1326  HB3 PRO A  84      -0.148 -26.157  48.940  1.00 78.63           H  
ATOM   1327  O   PRO A  84      -0.601 -24.421  51.549  1.00 78.63           O  
ATOM   1328  CG  PRO A  84       1.858 -26.076  49.796  1.00 78.63           C  
ATOM   1329  HG2 PRO A  84       2.485 -26.802  49.280  1.00 78.63           H  
ATOM   1330  HG3 PRO A  84       1.412 -26.522  50.685  1.00 78.63           H  
ATOM   1331  CD  PRO A  84       2.646 -24.833  50.199  1.00 78.63           C  
ATOM   1332  HD2 PRO A  84       3.012 -24.950  51.219  1.00 78.63           H  
ATOM   1333  HD3 PRO A  84       3.475 -24.675  49.510  1.00 78.63           H  
ATOM   1334  N   GLY A  85      -1.797 -23.502  49.887  1.00 84.18           N  
ATOM   1335  H   GLY A  85      -1.763 -23.199  48.924  1.00 84.18           H  
ATOM   1336  CA  GLY A  85      -3.082 -23.532  50.560  1.00 84.18           C  
ATOM   1337  HA2 GLY A  85      -3.815 -22.987  49.964  1.00 84.18           H  
ATOM   1338  HA3 GLY A  85      -2.988 -23.045  51.531  1.00 84.18           H  
ATOM   1339  C   GLY A  85      -3.586 -24.958  50.779  1.00 84.18           C  
ATOM   1340  O   GLY A  85      -2.932 -25.959  50.482  1.00 84.18           O  
ATOM   1341  N   THR A  86      -4.807 -25.060  51.283  1.00 87.22           N  
ATOM   1342  H   THR A  86      -5.364 -24.226  51.406  1.00 87.22           H  
ATOM   1343  CA  THR A  86      -5.423 -26.353  51.579  1.00 87.22           C  
ATOM   1344  HA  THR A  86      -4.695 -26.971  52.104  1.00 87.22           H  
ATOM   1345  C   THR A  86      -5.812 -27.082  50.297  1.00 87.22           C  
ATOM   1346  CB  THR A  86      -6.642 -26.193  52.501  1.00 87.22           C  
ATOM   1347  HB  THR A  86      -6.899 -27.167  52.916  1.00 87.22           H  
ATOM   1348  O   THR A  86      -5.869 -26.504  49.205  1.00 87.22           O  
ATOM   1349  CG2 THR A  86      -6.375 -25.236  53.655  1.00 87.22           C  
ATOM   1350 HG21 THR A  86      -6.534 -24.203  53.346  1.00 87.22           H  
ATOM   1351 HG22 THR A  86      -5.346 -25.337  54.001  1.00 87.22           H  
ATOM   1352 HG23 THR A  86      -7.057 -25.476  54.471  1.00 87.22           H  
ATOM   1353  OG1 THR A  86      -7.763 -25.712  51.788  1.00 87.22           O  
ATOM   1354  HG1 THR A  86      -8.430 -25.500  52.445  1.00 87.22           H  
ATOM   1355  N   PHE A  87      -6.196 -28.351  50.424  1.00 90.11           N  
ATOM   1356  H   PHE A  87      -6.089 -28.799  51.323  1.00 90.11           H  
ATOM   1357  CA  PHE A  87      -6.813 -29.101  49.335  1.00 90.11           C  
ATOM   1358  HA  PHE A  87      -6.065 -29.279  48.562  1.00 90.11           H  
ATOM   1359  C   PHE A  87      -7.980 -28.331  48.686  1.00 90.11           C  
ATOM   1360  CB  PHE A  87      -7.292 -30.455  49.874  1.00 90.11           C  
ATOM   1361  HB2 PHE A  87      -6.448 -30.984  50.318  1.00 90.11           H  
ATOM   1362  HB3 PHE A  87      -8.032 -30.293  50.657  1.00 90.11           H  
ATOM   1363  O   PHE A  87      -8.178 -28.412  47.474  1.00 90.11           O  
ATOM   1364  CG  PHE A  87      -7.906 -31.320  48.795  1.00 90.11           C  
ATOM   1365  CD1 PHE A  87      -9.275 -31.207  48.484  1.00 90.11           C  
ATOM   1366  HD1 PHE A  87      -9.902 -30.538  49.053  1.00 90.11           H  
ATOM   1367  CD2 PHE A  87      -7.090 -32.188  48.052  1.00 90.11           C  
ATOM   1368  HD2 PHE A  87      -6.046 -32.298  48.304  1.00 90.11           H  
ATOM   1369  CE1 PHE A  87      -9.821 -31.940  47.415  1.00 90.11           C  
ATOM   1370  HE1 PHE A  87     -10.869 -31.843  47.177  1.00 90.11           H  
ATOM   1371  CE2 PHE A  87      -7.638 -32.931  46.996  1.00 90.11           C  
ATOM   1372  HE2 PHE A  87      -6.992 -33.596  46.443  1.00 90.11           H  
ATOM   1373  CZ  PHE A  87      -8.999 -32.804  46.669  1.00 90.11           C  
ATOM   1374  HZ  PHE A  87      -9.414 -33.376  45.852  1.00 90.11           H  
ATOM   1375  N   MET A  88      -8.741 -27.537  49.445  1.00 87.27           N  
ATOM   1376  H   MET A  88      -8.476 -27.394  50.409  1.00 87.27           H  
ATOM   1377  CA  MET A  88      -9.873 -26.777  48.906  1.00 87.27           C  
ATOM   1378  HA  MET A  88     -10.313 -27.338  48.081  1.00 87.27           H  
ATOM   1379  C   MET A  88      -9.456 -25.426  48.322  1.00 87.27           C  
ATOM   1380  CB  MET A  88     -10.960 -26.619  49.975  1.00 87.27           C  
ATOM   1381  HB2 MET A  88     -10.531 -26.164  50.868  1.00 87.27           H  
ATOM   1382  HB3 MET A  88     -11.743 -25.962  49.595  1.00 87.27           H  
ATOM   1383  O   MET A  88      -9.924 -25.081  47.236  1.00 87.27           O  
ATOM   1384  CG  MET A  88     -11.582 -27.971  50.341  1.00 87.27           C  
ATOM   1385  HG2 MET A  88     -10.789 -28.638  50.678  1.00 87.27           H  
ATOM   1386  HG3 MET A  88     -12.267 -27.816  51.175  1.00 87.27           H  
ATOM   1387  SD  MET A  88     -12.488 -28.806  49.006  1.00 87.27           S  
ATOM   1388  CE  MET A  88     -12.940 -30.328  49.881  1.00 87.27           C  
ATOM   1389  HE1 MET A  88     -13.504 -30.980  49.215  1.00 87.27           H  
ATOM   1390  HE2 MET A  88     -13.549 -30.084  50.752  1.00 87.27           H  
ATOM   1391  HE3 MET A  88     -12.040 -30.846  50.211  1.00 87.27           H  
ATOM   1392  N   THR A  89      -8.560 -24.691  48.985  1.00 86.97           N  
ATOM   1393  H   THR A  89      -8.172 -25.039  49.850  1.00 86.97           H  
ATOM   1394  CA  THR A  89      -8.232 -23.301  48.621  1.00 86.97           C  
ATOM   1395  HA  THR A  89      -9.096 -22.858  48.126  1.00 86.97           H  
ATOM   1396  C   THR A  89      -7.073 -23.159  47.640  1.00 86.97           C  
ATOM   1397  CB  THR A  89      -7.955 -22.449  49.865  1.00 86.97           C  
ATOM   1398  HB  THR A  89      -7.722 -21.430  49.554  1.00 86.97           H  
ATOM   1399  O   THR A  89      -7.009 -22.151  46.940  1.00 86.97           O  
ATOM   1400  CG2 THR A  89      -9.160 -22.408  50.800  1.00 86.97           C  
ATOM   1401 HG21 THR A  89      -8.946 -21.717  51.616  1.00 86.97           H  
ATOM   1402 HG22 THR A  89      -9.366 -23.394  51.216  1.00 86.97           H  
ATOM   1403 HG23 THR A  89     -10.037 -22.047  50.262  1.00 86.97           H  
ATOM   1404  OG1 THR A  89      -6.871 -22.960  50.604  1.00 86.97           O  
ATOM   1405  HG1 THR A  89      -6.845 -22.462  51.425  1.00 86.97           H  
ATOM   1406  N   GLN A  90      -6.186 -24.155  47.525  1.00 91.07           N  
ATOM   1407  H   GLN A  90      -6.226 -24.924  48.178  1.00 91.07           H  
ATOM   1408  CA  GLN A  90      -5.044 -24.072  46.614  1.00 91.07           C  
ATOM   1409  HA  GLN A  90      -4.506 -23.154  46.848  1.00 91.07           H  
ATOM   1410  C   GLN A  90      -5.496 -24.011  45.151  1.00 91.07           C  
ATOM   1411  CB  GLN A  90      -4.088 -25.253  46.841  1.00 91.07           C  
ATOM   1412  HB2 GLN A  90      -4.627 -26.183  46.658  1.00 91.07           H  
ATOM   1413  HB3 GLN A  90      -3.757 -25.246  47.879  1.00 91.07           H  
ATOM   1414  O   GLN A  90      -6.129 -24.946  44.641  1.00 91.07           O  
ATOM   1415  CG  GLN A  90      -2.850 -25.209  45.926  1.00 91.07           C  
ATOM   1416  HG2 GLN A  90      -2.200 -26.049  46.170  1.00 91.07           H  
ATOM   1417  HG3 GLN A  90      -3.150 -25.315  44.883  1.00 91.07           H  
ATOM   1418  CD  GLN A  90      -2.048 -23.925  46.102  1.00 91.07           C  
ATOM   1419  NE2 GLN A  90      -1.762 -23.164  45.072  1.00 91.07           N  
ATOM   1420 HE21 GLN A  90      -1.210 -22.345  45.280  1.00 91.07           H  
ATOM   1421 HE22 GLN A  90      -2.085 -23.370  44.137  1.00 91.07           H  
ATOM   1422  OE1 GLN A  90      -1.694 -23.543  47.191  1.00 91.07           O  
ATOM   1423  N   ASP A  91      -5.102 -22.943  44.461  1.00 90.15           N  
ATOM   1424  H   ASP A  91      -4.631 -22.197  44.953  1.00 90.15           H  
ATOM   1425  CA  ASP A  91      -5.265 -22.805  43.018  1.00 90.15           C  
ATOM   1426  HA  ASP A  91      -6.231 -23.224  42.737  1.00 90.15           H  
ATOM   1427  C   ASP A  91      -4.161 -23.589  42.291  1.00 90.15           C  
ATOM   1428  CB  ASP A  91      -5.288 -21.322  42.626  1.00 90.15           C  
ATOM   1429  HB2 ASP A  91      -5.986 -20.798  43.280  1.00 90.15           H  
ATOM   1430  HB3 ASP A  91      -4.295 -20.898  42.773  1.00 90.15           H  
ATOM   1431  O   ASP A  91      -2.966 -23.314  42.431  1.00 90.15           O  
ATOM   1432  CG  ASP A  91      -5.729 -21.105  41.172  1.00 90.15           C  
ATOM   1433  OD1 ASP A  91      -5.678 -22.078  40.379  1.00 90.15           O  
ATOM   1434  OD2 ASP A  91      -6.125 -19.969  40.849  1.00 90.15           O  
ATOM   1435  N   VAL A  92      -4.565 -24.602  41.527  1.00 91.22           N  
ATOM   1436  H   VAL A  92      -5.560 -24.709  41.387  1.00 91.22           H  
ATOM   1437  CA  VAL A  92      -3.652 -25.449  40.749  1.00 91.22           C  
ATOM   1438  HA  VAL A  92      -2.771 -25.666  41.355  1.00 91.22           H  
ATOM   1439  C   VAL A  92      -3.144 -24.770  39.488  1.00 91.22           C  
ATOM   1440  CB  VAL A  92      -4.301 -26.783  40.355  1.00 91.22           C  
ATOM   1441  HB  VAL A  92      -3.628 -27.310  39.678  1.00 91.22           H  
ATOM   1442  O   VAL A  92      -2.043 -25.091  39.050  1.00 91.22           O  
ATOM   1443  CG1 VAL A  92      -4.482 -27.659  41.589  1.00 91.22           C  
ATOM   1444 HG11 VAL A  92      -3.526 -27.778  42.097  1.00 91.22           H  
ATOM   1445 HG12 VAL A  92      -4.836 -28.636  41.260  1.00 91.22           H  
ATOM   1446 HG13 VAL A  92      -5.198 -27.204  42.274  1.00 91.22           H  
ATOM   1447  CG2 VAL A  92      -5.664 -26.638  39.662  1.00 91.22           C  
ATOM   1448 HG21 VAL A  92      -5.559 -26.036  38.760  1.00 91.22           H  
ATOM   1449 HG22 VAL A  92      -6.397 -26.175  40.322  1.00 91.22           H  
ATOM   1450 HG23 VAL A  92      -6.021 -27.622  39.358  1.00 91.22           H  
ATOM   1451  N   ASN A  93      -3.899 -23.820  38.928  1.00 90.80           N  
ATOM   1452  H   ASN A  93      -4.724 -23.492  39.410  1.00 90.80           H  
ATOM   1453  CA  ASN A  93      -3.510 -23.130  37.700  1.00 90.80           C  
ATOM   1454  HA  ASN A  93      -3.255 -23.864  36.936  1.00 90.80           H  
ATOM   1455  C   ASN A  93      -2.274 -22.262  37.952  1.00 90.80           C  
ATOM   1456  CB  ASN A  93      -4.681 -22.274  37.196  1.00 90.80           C  
ATOM   1457  HB2 ASN A  93      -4.936 -21.531  37.951  1.00 90.80           H  
ATOM   1458  HB3 ASN A  93      -4.370 -21.743  36.297  1.00 90.80           H  
ATOM   1459  O   ASN A  93      -1.390 -22.184  37.102  1.00 90.80           O  
ATOM   1460  CG  ASN A  93      -5.916 -23.080  36.842  1.00 90.80           C  
ATOM   1461  ND2 ASN A  93      -7.081 -22.564  37.148  1.00 90.80           N  
ATOM   1462 HD21 ASN A  93      -7.102 -21.753  37.750  1.00 90.80           H  
ATOM   1463 HD22 ASN A  93      -7.890 -23.128  36.929  1.00 90.80           H  
ATOM   1464  OD1 ASN A  93      -5.869 -24.170  36.300  1.00 90.80           O  
ATOM   1465  N   ILE A  94      -2.174 -21.666  39.148  1.00 89.18           N  
ATOM   1466  H   ILE A  94      -2.956 -21.753  39.782  1.00 89.18           H  
ATOM   1467  CA  ILE A  94      -0.994 -20.904  39.576  1.00 89.18           C  
ATOM   1468  HA  ILE A  94      -0.774 -20.153  38.818  1.00 89.18           H  
ATOM   1469  C   ILE A  94       0.230 -21.825  39.665  1.00 89.18           C  
ATOM   1470  CB  ILE A  94      -1.260 -20.172  40.914  1.00 89.18           C  
ATOM   1471  HB  ILE A  94      -1.480 -20.915  41.681  1.00 89.18           H  
ATOM   1472  O   ILE A  94       1.286 -21.483  39.141  1.00 89.18           O  
ATOM   1473  CG1 ILE A  94      -2.470 -19.218  40.787  1.00 89.18           C  
ATOM   1474 HG12 ILE A  94      -2.284 -18.499  39.989  1.00 89.18           H  
ATOM   1475 HG13 ILE A  94      -3.352 -19.796  40.513  1.00 89.18           H  
ATOM   1476  CG2 ILE A  94      -0.013 -19.381  41.349  1.00 89.18           C  
ATOM   1477 HG21 ILE A  94      -0.154 -18.962  42.345  1.00 89.18           H  
ATOM   1478 HG22 ILE A  94       0.189 -18.576  40.642  1.00 89.18           H  
ATOM   1479 HG23 ILE A  94       0.863 -20.028  41.392  1.00 89.18           H  
ATOM   1480  CD1 ILE A  94      -2.810 -18.447  42.070  1.00 89.18           C  
ATOM   1481 HD11 ILE A  94      -3.786 -17.976  41.957  1.00 89.18           H  
ATOM   1482 HD12 ILE A  94      -2.837 -19.124  42.923  1.00 89.18           H  
ATOM   1483 HD13 ILE A  94      -2.069 -17.668  42.250  1.00 89.18           H  
ATOM   1484  N   ILE A  95       0.084 -23.014  40.263  1.00 89.97           N  
ATOM   1485  H   ILE A  95      -0.821 -23.249  40.647  1.00 89.97           H  
ATOM   1486  CA  ILE A  95       1.174 -23.999  40.356  1.00 89.97           C  
ATOM   1487  HA  ILE A  95       2.044 -23.513  40.797  1.00 89.97           H  
ATOM   1488  C   ILE A  95       1.605 -24.475  38.966  1.00 89.97           C  
ATOM   1489  CB  ILE A  95       0.789 -25.193  41.259  1.00 89.97           C  
ATOM   1490  HB  ILE A  95      -0.113 -25.662  40.866  1.00 89.97           H  
ATOM   1491  O   ILE A  95       2.799 -24.525  38.684  1.00 89.97           O  
ATOM   1492  CG1 ILE A  95       0.507 -24.714  42.700  1.00 89.97           C  
ATOM   1493 HG12 ILE A  95       1.403 -24.248  43.109  1.00 89.97           H  
ATOM   1494 HG13 ILE A  95      -0.282 -23.962  42.679  1.00 89.97           H  
ATOM   1495  CG2 ILE A  95       1.930 -26.229  41.236  1.00 89.97           C  
ATOM   1496 HG21 ILE A  95       2.869 -25.731  41.477  1.00 89.97           H  
ATOM   1497 HG22 ILE A  95       1.751 -27.045  41.937  1.00 89.97           H  
ATOM   1498 HG23 ILE A  95       2.026 -26.677  40.247  1.00 89.97           H  
ATOM   1499  CD1 ILE A  95       0.056 -25.824  43.657  1.00 89.97           C  
ATOM   1500 HD11 ILE A  95       0.881 -26.505  43.864  1.00 89.97           H  
ATOM   1501 HD12 ILE A  95      -0.790 -26.368  43.236  1.00 89.97           H  
ATOM   1502 HD13 ILE A  95      -0.235 -25.382  44.610  1.00 89.97           H  
ATOM   1503  N   GLN A  96       0.648 -24.803  38.095  1.00 92.42           N  
ATOM   1504  H   GLN A  96      -0.317 -24.753  38.389  1.00 92.42           H  
ATOM   1505  CA  GLN A  96       0.930 -25.223  36.725  1.00 92.42           C  
ATOM   1506  HA  GLN A  96       1.548 -26.121  36.748  1.00 92.42           H  
ATOM   1507  C   GLN A  96       1.724 -24.148  35.977  1.00 92.42           C  
ATOM   1508  CB  GLN A  96      -0.392 -25.546  36.014  1.00 92.42           C  
ATOM   1509  HB2 GLN A  96      -1.004 -24.647  35.944  1.00 92.42           H  
ATOM   1510  HB3 GLN A  96      -0.940 -26.292  36.589  1.00 92.42           H  
ATOM   1511  O   GLN A  96       2.812 -24.431  35.480  1.00 92.42           O  
ATOM   1512  CG  GLN A  96      -0.129 -26.088  34.605  1.00 92.42           C  
ATOM   1513  HG2 GLN A  96       0.453 -27.007  34.666  1.00 92.42           H  
ATOM   1514  HG3 GLN A  96       0.447 -25.358  34.035  1.00 92.42           H  
ATOM   1515  CD  GLN A  96      -1.402 -26.379  33.828  1.00 92.42           C  
ATOM   1516  NE2 GLN A  96      -1.316 -26.354  32.521  1.00 92.42           N  
ATOM   1517 HE21 GLN A  96      -2.135 -26.579  31.973  1.00 92.42           H  
ATOM   1518 HE22 GLN A  96      -0.409 -26.213  32.098  1.00 92.42           H  
ATOM   1519  OE1 GLN A  96      -2.461 -26.648  34.381  1.00 92.42           O  
ATOM   1520  N   THR A  97       1.222 -22.910  35.988  1.00 88.41           N  
ATOM   1521  H   THR A  97       0.327 -22.766  36.433  1.00 88.41           H  
ATOM   1522  CA  THR A  97       1.860 -21.766  35.323  1.00 88.41           C  
ATOM   1523  HA  THR A  97       1.938 -21.976  34.256  1.00 88.41           H  
ATOM   1524  C   THR A  97       3.271 -21.529  35.863  1.00 88.41           C  
ATOM   1525  CB  THR A  97       1.028 -20.486  35.519  1.00 88.41           C  
ATOM   1526  HB  THR A  97       1.050 -20.200  36.571  1.00 88.41           H  
ATOM   1527  O   THR A  97       4.194 -21.270  35.098  1.00 88.41           O  
ATOM   1528  CG2 THR A  97       1.551 -19.321  34.682  1.00 88.41           C  
ATOM   1529 HG21 THR A  97       2.538 -19.026  35.038  1.00 88.41           H  
ATOM   1530 HG22 THR A  97       1.615 -19.619  33.635  1.00 88.41           H  
ATOM   1531 HG23 THR A  97       0.876 -18.471  34.777  1.00 88.41           H  
ATOM   1532  OG1 THR A  97      -0.318 -20.667  35.141  1.00 88.41           O  
ATOM   1533  HG1 THR A  97      -0.725 -21.265  35.773  1.00 88.41           H  
ATOM   1534  N   GLN A  98       3.466 -21.658  37.177  1.00 91.17           N  
ATOM   1535  H   GLN A  98       2.673 -21.845  37.773  1.00 91.17           H  
ATOM   1536  CA  GLN A  98       4.771 -21.474  37.807  1.00 91.17           C  
ATOM   1537  HA  GLN A  98       5.164 -20.502  37.509  1.00 91.17           H  
ATOM   1538  C   GLN A  98       5.788 -22.539  37.383  1.00 91.17           C  
ATOM   1539  CB  GLN A  98       4.571 -21.491  39.326  1.00 91.17           C  
ATOM   1540  HB2 GLN A  98       3.833 -20.736  39.595  1.00 91.17           H  
ATOM   1541  HB3 GLN A  98       4.185 -22.466  39.625  1.00 91.17           H  
ATOM   1542  O   GLN A  98       6.951 -22.212  37.149  1.00 91.17           O  
ATOM   1543  CG  GLN A  98       5.860 -21.225  40.111  1.00 91.17           C  
ATOM   1544  HG2 GLN A  98       6.642 -21.922  39.810  1.00 91.17           H  
ATOM   1545  HG3 GLN A  98       5.654 -21.418  41.164  1.00 91.17           H  
ATOM   1546  CD  GLN A  98       6.383 -19.799  39.992  1.00 91.17           C  
ATOM   1547  NE2 GLN A  98       7.517 -19.515  40.590  1.00 91.17           N  
ATOM   1548 HE21 GLN A  98       7.932 -20.201  41.204  1.00 91.17           H  
ATOM   1549 HE22 GLN A  98       7.803 -18.548  40.528  1.00 91.17           H  
ATOM   1550  OE1 GLN A  98       5.791 -18.907  39.412  1.00 91.17           O  
ATOM   1551  N   ILE A  99       5.376 -23.807  37.294  1.00 91.77           N  
ATOM   1552  H   ILE A  99       4.406 -24.014  37.484  1.00 91.77           H  
ATOM   1553  CA  ILE A  99       6.259 -24.896  36.855  1.00 91.77           C  
ATOM   1554  HA  ILE A  99       7.192 -24.840  37.416  1.00 91.77           H  
ATOM   1555  C   ILE A  99       6.627 -24.707  35.380  1.00 91.77           C  
ATOM   1556  CB  ILE A  99       5.615 -26.272  37.130  1.00 91.77           C  
ATOM   1557  HB  ILE A  99       4.626 -26.294  36.673  1.00 91.77           H  
ATOM   1558  O   ILE A  99       7.807 -24.782  35.047  1.00 91.77           O  
ATOM   1559  CG1 ILE A  99       5.487 -26.494  38.655  1.00 91.77           C  
ATOM   1560 HG12 ILE A  99       6.478 -26.623  39.089  1.00 91.77           H  
ATOM   1561 HG13 ILE A  99       5.039 -25.620  39.126  1.00 91.77           H  
ATOM   1562  CG2 ILE A  99       6.464 -27.414  36.538  1.00 91.77           C  
ATOM   1563 HG21 ILE A  99       7.430 -27.443  37.042  1.00 91.77           H  
ATOM   1564 HG22 ILE A  99       5.958 -28.373  36.649  1.00 91.77           H  
ATOM   1565 HG23 ILE A  99       6.643 -27.261  35.474  1.00 91.77           H  
ATOM   1566  CD1 ILE A  99       4.628 -27.704  39.021  1.00 91.77           C  
ATOM   1567 HD11 ILE A  99       4.499 -27.727  40.103  1.00 91.77           H  
ATOM   1568 HD12 ILE A  99       5.111 -28.629  38.707  1.00 91.77           H  
ATOM   1569 HD13 ILE A  99       3.651 -27.620  38.545  1.00 91.77           H  
ATOM   1570  N   GLU A 100       5.646 -24.403  34.525  1.00 90.13           N  
ATOM   1571  H   GLU A 100       4.697 -24.350  34.867  1.00 90.13           H  
ATOM   1572  CA  GLU A 100       5.863 -24.141  33.093  1.00 90.13           C  
ATOM   1573  HA  GLU A 100       6.343 -25.004  32.632  1.00 90.13           H  
ATOM   1574  C   GLU A 100       6.803 -22.945  32.862  1.00 90.13           C  
ATOM   1575  CB  GLU A 100       4.507 -23.904  32.398  1.00 90.13           C  
ATOM   1576  HB2 GLU A 100       4.687 -23.510  31.398  1.00 90.13           H  
ATOM   1577  HB3 GLU A 100       3.947 -23.161  32.965  1.00 90.13           H  
ATOM   1578  O   GLU A 100       7.662 -22.992  31.989  1.00 90.13           O  
ATOM   1579  CG  GLU A 100       3.675 -25.195  32.265  1.00 90.13           C  
ATOM   1580  HG2 GLU A 100       4.214 -25.889  31.620  1.00 90.13           H  
ATOM   1581  HG3 GLU A 100       3.593 -25.658  33.249  1.00 90.13           H  
ATOM   1582  CD  GLU A 100       2.253 -24.987  31.707  1.00 90.13           C  
ATOM   1583  OE1 GLU A 100       1.531 -26.010  31.567  1.00 90.13           O  
ATOM   1584  OE2 GLU A 100       1.851 -23.825  31.474  1.00 90.13           O  
ATOM   1585  N   GLN A 101       6.699 -21.886  33.674  1.00 87.31           N  
ATOM   1586  H   GLN A 101       5.938 -21.865  34.337  1.00 87.31           H  
ATOM   1587  CA  GLN A 101       7.566 -20.709  33.553  1.00 87.31           C  
ATOM   1588  HA  GLN A 101       7.684 -20.466  32.498  1.00 87.31           H  
ATOM   1589  C   GLN A 101       8.978 -20.926  34.105  1.00 87.31           C  
ATOM   1590  CB  GLN A 101       6.915 -19.514  34.263  1.00 87.31           C  
ATOM   1591  HB2 GLN A 101       6.570 -19.816  35.252  1.00 87.31           H  
ATOM   1592  HB3 GLN A 101       7.656 -18.724  34.384  1.00 87.31           H  
ATOM   1593  O   GLN A 101       9.935 -20.366  33.572  1.00 87.31           O  
ATOM   1594  CG  GLN A 101       5.749 -18.951  33.443  1.00 87.31           C  
ATOM   1595  HG2 GLN A 101       6.129 -18.606  32.481  1.00 87.31           H  
ATOM   1596  HG3 GLN A 101       5.015 -19.732  33.247  1.00 87.31           H  
ATOM   1597  CD  GLN A 101       5.044 -17.783  34.124  1.00 87.31           C  
ATOM   1598  NE2 GLN A 101       4.059 -17.204  33.475  1.00 87.31           N  
ATOM   1599 HE21 GLN A 101       3.745 -17.595  32.598  1.00 87.31           H  
ATOM   1600 HE22 GLN A 101       3.579 -16.470  33.975  1.00 87.31           H  
ATOM   1601  OE1 GLN A 101       5.350 -17.342  35.220  1.00 87.31           O  
ATOM   1602  N   ARG A 102       9.130 -21.694  35.191  1.00 90.73           N  
ATOM   1603  H   ARG A 102       8.304 -22.109  35.600  1.00 90.73           H  
ATOM   1604  CA  ARG A 102      10.428 -21.861  35.864  1.00 90.73           C  
ATOM   1605  HA  ARG A 102      10.998 -20.943  35.720  1.00 90.73           H  
ATOM   1606  C   ARG A 102      11.287 -22.967  35.254  1.00 90.73           C  
ATOM   1607  CB  ARG A 102      10.193 -22.054  37.366  1.00 90.73           C  
ATOM   1608  HB2 ARG A 102       9.464 -21.316  37.701  1.00 90.73           H  
ATOM   1609  HB3 ARG A 102       9.791 -23.050  37.553  1.00 90.73           H  
ATOM   1610  O   ARG A 102      12.508 -22.907  35.383  1.00 90.73           O  
ATOM   1611  CG  ARG A 102      11.489 -21.849  38.162  1.00 90.73           C  
ATOM   1612  HG2 ARG A 102      12.195 -22.649  37.938  1.00 90.73           H  
ATOM   1613  HG3 ARG A 102      11.932 -20.890  37.894  1.00 90.73           H  
ATOM   1614  CD  ARG A 102      11.183 -21.862  39.654  1.00 90.73           C  
ATOM   1615  HD2 ARG A 102      10.425 -21.106  39.858  1.00 90.73           H  
ATOM   1616  HD3 ARG A 102      10.789 -22.845  39.910  1.00 90.73           H  
ATOM   1617  NE  ARG A 102      12.387 -21.595  40.463  1.00 90.73           N  
ATOM   1618  HE  ARG A 102      13.270 -21.563  39.973  1.00 90.73           H  
ATOM   1619  NH1 ARG A 102      11.296 -21.530  42.446  1.00 90.73           N  
ATOM   1620 HH11 ARG A 102      10.440 -21.697  41.936  1.00 90.73           H  
ATOM   1621 HH12 ARG A 102      11.293 -21.711  43.439  1.00 90.73           H  
ATOM   1622  NH2 ARG A 102      13.506 -21.319  42.446  1.00 90.73           N  
ATOM   1623 HH21 ARG A 102      14.394 -21.310  41.965  1.00 90.73           H  
ATOM   1624 HH22 ARG A 102      13.477 -21.264  43.454  1.00 90.73           H  
ATOM   1625  CZ  ARG A 102      12.401 -21.473  41.776  1.00 90.73           C  
ATOM   1626  N   LEU A 103      10.671 -23.959  34.610  1.00 91.87           N  
ATOM   1627  H   LEU A 103       9.663 -23.934  34.554  1.00 91.87           H  
ATOM   1628  CA  LEU A 103      11.343 -25.116  34.016  1.00 91.87           C  
ATOM   1629  HA  LEU A 103      12.420 -25.044  34.172  1.00 91.87           H  
ATOM   1630  C   LEU A 103      11.096 -25.141  32.496  1.00 91.87           C  
ATOM   1631  CB  LEU A 103      10.878 -26.400  34.726  1.00 91.87           C  
ATOM   1632  HB2 LEU A 103      11.417 -27.246  34.298  1.00 91.87           H  
ATOM   1633  HB3 LEU A 103       9.816 -26.532  34.519  1.00 91.87           H  
ATOM   1634  O   LEU A 103      10.235 -25.882  32.023  1.00 91.87           O  
ATOM   1635  CG  LEU A 103      11.069 -26.406  36.253  1.00 91.87           C  
ATOM   1636  HG  LEU A 103      10.475 -25.606  36.696  1.00 91.87           H  
ATOM   1637  CD1 LEU A 103      10.580 -27.732  36.830  1.00 91.87           C  
ATOM   1638 HD11 LEU A 103      10.632 -27.699  37.919  1.00 91.87           H  
ATOM   1639 HD12 LEU A 103       9.546 -27.890  36.525  1.00 91.87           H  
ATOM   1640 HD13 LEU A 103      11.193 -28.550  36.454  1.00 91.87           H  
ATOM   1641  CD2 LEU A 103      12.524 -26.232  36.688  1.00 91.87           C  
ATOM   1642 HD21 LEU A 103      12.567 -26.153  37.774  1.00 91.87           H  
ATOM   1643 HD22 LEU A 103      13.119 -27.080  36.350  1.00 91.87           H  
ATOM   1644 HD23 LEU A 103      12.942 -25.314  36.275  1.00 91.87           H  
ATOM   1645  N   PRO A 104      11.854 -24.353  31.710  1.00 89.23           N  
ATOM   1646  CA  PRO A 104      11.574 -24.121  30.288  1.00 89.23           C  
ATOM   1647  HA  PRO A 104      10.546 -23.775  30.178  1.00 89.23           H  
ATOM   1648  C   PRO A 104      11.740 -25.359  29.390  1.00 89.23           C  
ATOM   1649  CB  PRO A 104      12.528 -22.993  29.875  1.00 89.23           C  
ATOM   1650  HB2 PRO A 104      12.857 -23.083  28.840  1.00 89.23           H  
ATOM   1651  HB3 PRO A 104      12.036 -22.032  30.028  1.00 89.23           H  
ATOM   1652  O   PRO A 104      11.310 -25.339  28.242  1.00 89.23           O  
ATOM   1653  CG  PRO A 104      13.694 -23.124  30.852  1.00 89.23           C  
ATOM   1654  HG2 PRO A 104      14.227 -22.181  30.980  1.00 89.23           H  
ATOM   1655  HG3 PRO A 104      14.372 -23.908  30.514  1.00 89.23           H  
ATOM   1656  CD  PRO A 104      13.000 -23.561  32.136  1.00 89.23           C  
ATOM   1657  HD2 PRO A 104      12.651 -22.683  32.680  1.00 89.23           H  
ATOM   1658  HD3 PRO A 104      13.691 -24.139  32.750  1.00 89.23           H  
ATOM   1659  N   TRP A 105      12.359 -26.438  29.882  1.00 92.07           N  
ATOM   1660  H   TRP A 105      12.698 -26.400  30.833  1.00 92.07           H  
ATOM   1661  CA  TRP A 105      12.482 -27.718  29.170  1.00 92.07           C  
ATOM   1662  HA  TRP A 105      12.570 -27.515  28.102  1.00 92.07           H  
ATOM   1663  C   TRP A 105      11.264 -28.639  29.322  1.00 92.07           C  
ATOM   1664  CB  TRP A 105      13.762 -28.415  29.618  1.00 92.07           C  
ATOM   1665  HB2 TRP A 105      13.882 -29.337  29.049  1.00 92.07           H  
ATOM   1666  HB3 TRP A 105      14.594 -27.761  29.360  1.00 92.07           H  
ATOM   1667  O   TRP A 105      11.251 -29.745  28.776  1.00 92.07           O  
ATOM   1668  CG  TRP A 105      13.851 -28.734  31.079  1.00 92.07           C  
ATOM   1669  CD1 TRP A 105      13.310 -29.819  31.674  1.00 92.07           C  
ATOM   1670  HD1 TRP A 105      12.744 -30.582  31.160  1.00 92.07           H  
ATOM   1671  CD2 TRP A 105      14.482 -27.967  32.150  1.00 92.07           C  
ATOM   1672  CE2 TRP A 105      14.313 -28.677  33.374  1.00 92.07           C  
ATOM   1673  CE3 TRP A 105      15.141 -26.722  32.224  1.00 92.07           C  
ATOM   1674  HE3 TRP A 105      15.227 -26.120  31.332  1.00 92.07           H  
ATOM   1675  NE1 TRP A 105      13.561 -29.781  33.029  1.00 92.07           N  
ATOM   1676  HE1 TRP A 105      13.136 -30.442  33.663  1.00 92.07           H  
ATOM   1677  CH2 TRP A 105      15.508 -26.973  34.619  1.00 92.07           C  
ATOM   1678  HH2 TRP A 105      15.884 -26.584  35.554  1.00 92.07           H  
ATOM   1679  CZ2 TRP A 105      14.823 -28.200  34.590  1.00 92.07           C  
ATOM   1680  HZ2 TRP A 105      14.656 -28.756  35.501  1.00 92.07           H  
ATOM   1681  CZ3 TRP A 105      15.646 -26.226  33.439  1.00 92.07           C  
ATOM   1682  HZ3 TRP A 105      16.128 -25.260  33.468  1.00 92.07           H  
ATOM   1683  N   ILE A 106      10.237 -28.201  30.049  1.00 91.05           N  
ATOM   1684  H   ILE A 106      10.288 -27.280  30.461  1.00 91.05           H  
ATOM   1685  CA  ILE A 106       8.965 -28.907  30.152  1.00 91.05           C  
ATOM   1686  HA  ILE A 106       9.135 -29.967  29.965  1.00 91.05           H  
ATOM   1687  C   ILE A 106       8.019 -28.386  29.062  1.00 91.05           C  
ATOM   1688  CB  ILE A 106       8.389 -28.794  31.577  1.00 91.05           C  
ATOM   1689  HB  ILE A 106       8.177 -27.749  31.804  1.00 91.05           H  
ATOM   1690  O   ILE A 106       7.706 -27.201  29.011  1.00 91.05           O  
ATOM   1691  CG1 ILE A 106       9.397 -29.343  32.618  1.00 91.05           C  
ATOM   1692 HG12 ILE A 106      10.304 -28.739  32.585  1.00 91.05           H  
ATOM   1693 HG13 ILE A 106       9.668 -30.366  32.357  1.00 91.05           H  
ATOM   1694  CG2 ILE A 106       7.077 -29.588  31.620  1.00 91.05           C  
ATOM   1695 HG21 ILE A 106       6.687 -29.602  32.637  1.00 91.05           H  
ATOM   1696 HG22 ILE A 106       6.330 -29.124  30.976  1.00 91.05           H  
ATOM   1697 HG23 ILE A 106       7.248 -30.617  31.303  1.00 91.05           H  
ATOM   1698  CD1 ILE A 106       8.899 -29.328  34.068  1.00 91.05           C  
ATOM   1699 HD11 ILE A 106       8.141 -30.097  34.219  1.00 91.05           H  
ATOM   1700 HD12 ILE A 106       8.479 -28.351  34.308  1.00 91.05           H  
ATOM   1701 HD13 ILE A 106       9.737 -29.545  34.730  1.00 91.05           H  
ATOM   1702  N   LYS A 107       7.546 -29.287  28.197  1.00 89.83           N  
ATOM   1703  H   LYS A 107       7.800 -30.252  28.349  1.00 89.83           H  
ATOM   1704  CA  LYS A 107       6.619 -29.004  27.091  1.00 89.83           C  
ATOM   1705  HA  LYS A 107       6.928 -28.086  26.590  1.00 89.83           H  
ATOM   1706  C   LYS A 107       5.203 -28.739  27.574  1.00 89.83           C  
ATOM   1707  CB  LYS A 107       6.687 -30.173  26.092  1.00 89.83           C  
ATOM   1708  HB2 LYS A 107       7.717 -30.260  25.746  1.00 89.83           H  
ATOM   1709  HB3 LYS A 107       6.422 -31.102  26.595  1.00 89.83           H  
ATOM   1710  O   LYS A 107       4.535 -27.838  27.078  1.00 89.83           O  
ATOM   1711  CG  LYS A 107       5.766 -30.000  24.874  1.00 89.83           C  
ATOM   1712  HG2 LYS A 107       4.725 -30.097  25.184  1.00 89.83           H  
ATOM   1713  HG3 LYS A 107       5.915 -29.010  24.441  1.00 89.83           H  
ATOM   1714  CD  LYS A 107       6.084 -31.066  23.816  1.00 89.83           C  
ATOM   1715  HD2 LYS A 107       5.955 -32.058  24.247  1.00 89.83           H  
ATOM   1716  HD3 LYS A 107       7.124 -30.950  23.510  1.00 89.83           H  
ATOM   1717  CE  LYS A 107       5.185 -30.917  22.583  1.00 89.83           C  
ATOM   1718  HE2 LYS A 107       4.160 -31.156  22.867  1.00 89.83           H  
ATOM   1719  HE3 LYS A 107       5.217 -29.879  22.252  1.00 89.83           H  
ATOM   1720  NZ  LYS A 107       5.635 -31.795  21.472  1.00 89.83           N  
ATOM   1721  HZ1 LYS A 107       5.006 -31.801  20.682  1.00 89.83           H  
ATOM   1722  HZ2 LYS A 107       6.462 -31.440  21.014  1.00 89.83           H  
ATOM   1723  HZ3 LYS A 107       5.844 -32.744  21.748  1.00 89.83           H  
ATOM   1724  N   GLN A 108       4.737 -29.535  28.530  1.00 91.85           N  
ATOM   1725  H   GLN A 108       5.349 -30.256  28.887  1.00 91.85           H  
ATOM   1726  CA  GLN A 108       3.406 -29.388  29.101  1.00 91.85           C  
ATOM   1727  HA  GLN A 108       3.144 -28.330  29.111  1.00 91.85           H  
ATOM   1728  C   GLN A 108       3.383 -29.901  30.535  1.00 91.85           C  
ATOM   1729  CB  GLN A 108       2.393 -30.141  28.222  1.00 91.85           C  
ATOM   1730  HB2 GLN A 108       2.591 -31.211  28.271  1.00 91.85           H  
ATOM   1731  HB3 GLN A 108       2.512 -29.815  27.188  1.00 91.85           H  
ATOM   1732  O   GLN A 108       3.968 -30.944  30.840  1.00 91.85           O  
ATOM   1733  CG  GLN A 108       0.944 -29.867  28.648  1.00 91.85           C  
ATOM   1734  HG2 GLN A 108       0.774 -28.790  28.659  1.00 91.85           H  
ATOM   1735  HG3 GLN A 108       0.776 -30.250  29.655  1.00 91.85           H  
ATOM   1736  CD  GLN A 108      -0.088 -30.508  27.727  1.00 91.85           C  
ATOM   1737  NE2 GLN A 108      -1.355 -30.231  27.938  1.00 91.85           N  
ATOM   1738 HE21 GLN A 108      -1.610 -29.555  28.644  1.00 91.85           H  
ATOM   1739 HE22 GLN A 108      -2.002 -30.627  27.271  1.00 91.85           H  
ATOM   1740  OE1 GLN A 108       0.197 -31.271  26.820  1.00 91.85           O  
ATOM   1741  N   VAL A 109       2.656 -29.194  31.401  1.00 93.41           N  
ATOM   1742  H   VAL A 109       2.241 -28.323  31.105  1.00 93.41           H  
ATOM   1743  CA  VAL A 109       2.372 -29.623  32.769  1.00 93.41           C  
ATOM   1744  HA  VAL A 109       2.815 -30.603  32.943  1.00 93.41           H  
ATOM   1745  C   VAL A 109       0.863 -29.737  32.941  1.00 93.41           C  
ATOM   1746  CB  VAL A 109       2.972 -28.644  33.792  1.00 93.41           C  
ATOM   1747  HB  VAL A 109       2.494 -27.670  33.683  1.00 93.41           H  
ATOM   1748  O   VAL A 109       0.099 -28.898  32.490  1.00 93.41           O  
ATOM   1749  CG1 VAL A 109       2.772 -29.137  35.230  1.00 93.41           C  
ATOM   1750 HG11 VAL A 109       1.708 -29.242  35.441  1.00 93.41           H  
ATOM   1751 HG12 VAL A 109       3.196 -28.414  35.927  1.00 93.41           H  
ATOM   1752 HG13 VAL A 109       3.263 -30.102  35.358  1.00 93.41           H  
ATOM   1753  CG2 VAL A 109       4.480 -28.480  33.622  1.00 93.41           C  
ATOM   1754 HG21 VAL A 109       4.822 -27.680  34.278  1.00 93.41           H  
ATOM   1755 HG22 VAL A 109       4.721 -28.182  32.602  1.00 93.41           H  
ATOM   1756 HG23 VAL A 109       4.980 -29.415  33.877  1.00 93.41           H  
ATOM   1757  N   SER A 110       0.405 -30.772  33.631  1.00 92.92           N  
ATOM   1758  H   SER A 110       1.071 -31.482  33.897  1.00 92.92           H  
ATOM   1759  CA  SER A 110      -0.971 -30.887  34.106  1.00 92.92           C  
ATOM   1760  HA  SER A 110      -1.528 -29.978  33.880  1.00 92.92           H  
ATOM   1761  C   SER A 110      -0.940 -31.062  35.616  1.00 92.92           C  
ATOM   1762  CB  SER A 110      -1.674 -32.044  33.390  1.00 92.92           C  
ATOM   1763  HB2 SER A 110      -1.940 -31.734  32.380  1.00 92.92           H  
ATOM   1764  HB3 SER A 110      -0.995 -32.894  33.326  1.00 92.92           H  
ATOM   1765  O   SER A 110      -0.537 -32.119  36.110  1.00 92.92           O  
ATOM   1766  OG  SER A 110      -2.837 -32.441  34.096  1.00 92.92           O  
ATOM   1767  HG  SER A 110      -2.544 -32.705  34.971  1.00 92.92           H  
ATOM   1768  N   VAL A 111      -1.401 -30.048  36.350  1.00 94.10           N  
ATOM   1769  H   VAL A 111      -1.740 -29.225  35.873  1.00 94.10           H  
ATOM   1770  CA  VAL A 111      -1.508 -30.081  37.814  1.00 94.10           C  
ATOM   1771  HA  VAL A 111      -0.914 -30.911  38.196  1.00 94.10           H  
ATOM   1772  C   VAL A 111      -2.959 -30.308  38.210  1.00 94.10           C  
ATOM   1773  CB  VAL A 111      -0.965 -28.797  38.468  1.00 94.10           C  
ATOM   1774  HB  VAL A 111      -1.586 -27.950  38.180  1.00 94.10           H  
ATOM   1775  O   VAL A 111      -3.852 -29.563  37.816  1.00 94.10           O  
ATOM   1776  CG1 VAL A 111      -0.971 -28.913  39.998  1.00 94.10           C  
ATOM   1777 HG11 VAL A 111      -0.376 -29.767  40.320  1.00 94.10           H  
ATOM   1778 HG12 VAL A 111      -0.555 -28.004  40.433  1.00 94.10           H  
ATOM   1779 HG13 VAL A 111      -1.992 -29.024  40.363  1.00 94.10           H  
ATOM   1780  CG2 VAL A 111       0.473 -28.522  38.026  1.00 94.10           C  
ATOM   1781 HG21 VAL A 111       0.869 -27.662  38.566  1.00 94.10           H  
ATOM   1782 HG22 VAL A 111       1.106 -29.390  38.211  1.00 94.10           H  
ATOM   1783 HG23 VAL A 111       0.483 -28.276  36.964  1.00 94.10           H  
ATOM   1784  N   ARG A 112      -3.212 -31.328  39.028  1.00 93.67           N  
ATOM   1785  H   ARG A 112      -2.443 -31.922  39.305  1.00 93.67           H  
ATOM   1786  CA  ARG A 112      -4.546 -31.599  39.571  1.00 93.67           C  
ATOM   1787  HA  ARG A 112      -5.116 -30.670  39.538  1.00 93.67           H  
ATOM   1788  C   ARG A 112      -4.469 -32.025  41.027  1.00 93.67           C  
ATOM   1789  CB  ARG A 112      -5.278 -32.618  38.683  1.00 93.67           C  
ATOM   1790  HB2 ARG A 112      -6.322 -32.663  38.994  1.00 93.67           H  
ATOM   1791  HB3 ARG A 112      -5.250 -32.268  37.651  1.00 93.67           H  
ATOM   1792  O   ARG A 112      -3.566 -32.756  41.420  1.00 93.67           O  
ATOM   1793  CG  ARG A 112      -4.680 -34.030  38.760  1.00 93.67           C  
ATOM   1794  HG2 ARG A 112      -4.824 -34.419  39.767  1.00 93.67           H  
ATOM   1795  HG3 ARG A 112      -3.613 -34.002  38.535  1.00 93.67           H  
ATOM   1796  CD  ARG A 112      -5.373 -34.962  37.767  1.00 93.67           C  
ATOM   1797  HD2 ARG A 112      -6.449 -34.788  37.812  1.00 93.67           H  
ATOM   1798  HD3 ARG A 112      -5.019 -34.727  36.764  1.00 93.67           H  
ATOM   1799  NE  ARG A 112      -5.104 -36.372  38.100  1.00 93.67           N  
ATOM   1800  HE  ARG A 112      -4.751 -36.546  39.030  1.00 93.67           H  
ATOM   1801  NH1 ARG A 112      -5.908 -37.305  36.164  1.00 93.67           N  
ATOM   1802 HH11 ARG A 112      -5.994 -36.379  35.769  1.00 93.67           H  
ATOM   1803 HH12 ARG A 112      -6.107 -38.110  35.587  1.00 93.67           H  
ATOM   1804  NH2 ARG A 112      -5.271 -38.620  37.861  1.00 93.67           N  
ATOM   1805 HH21 ARG A 112      -5.658 -39.395  37.341  1.00 93.67           H  
ATOM   1806 HH22 ARG A 112      -5.163 -38.701  38.861  1.00 93.67           H  
ATOM   1807  CZ  ARG A 112      -5.419 -37.421  37.367  1.00 93.67           C  
ATOM   1808  N   LYS A 113      -5.456 -31.617  41.817  1.00 93.53           N  
ATOM   1809  H   LYS A 113      -6.188 -31.053  41.408  1.00 93.53           H  
ATOM   1810  CA  LYS A 113      -5.647 -32.120  43.182  1.00 93.53           C  
ATOM   1811  HA  LYS A 113      -4.675 -32.302  43.642  1.00 93.53           H  
ATOM   1812  C   LYS A 113      -6.376 -33.458  43.121  1.00 93.53           C  
ATOM   1813  CB  LYS A 113      -6.385 -31.082  44.041  1.00 93.53           C  
ATOM   1814  HB2 LYS A 113      -7.337 -30.833  43.574  1.00 93.53           H  
ATOM   1815  HB3 LYS A 113      -6.577 -31.505  45.027  1.00 93.53           H  
ATOM   1816  O   LYS A 113      -7.340 -33.600  42.369  1.00 93.53           O  
ATOM   1817  CG  LYS A 113      -5.525 -29.822  44.216  1.00 93.53           C  
ATOM   1818  HG2 LYS A 113      -5.266 -29.433  43.231  1.00 93.53           H  
ATOM   1819  HG3 LYS A 113      -4.598 -30.099  44.717  1.00 93.53           H  
ATOM   1820  CD  LYS A 113      -6.187 -28.694  45.010  1.00 93.53           C  
ATOM   1821  HD2 LYS A 113      -6.373 -29.070  46.016  1.00 93.53           H  
ATOM   1822  HD3 LYS A 113      -5.472 -27.876  45.086  1.00 93.53           H  
ATOM   1823  CE  LYS A 113      -7.486 -28.158  44.384  1.00 93.53           C  
ATOM   1824  HE2 LYS A 113      -7.289 -27.872  43.350  1.00 93.53           H  
ATOM   1825  HE3 LYS A 113      -8.232 -28.952  44.399  1.00 93.53           H  
ATOM   1826  NZ  LYS A 113      -7.984 -26.985  45.144  1.00 93.53           N  
ATOM   1827  HZ1 LYS A 113      -7.316 -26.228  45.108  1.00 93.53           H  
ATOM   1828  HZ2 LYS A 113      -8.869 -26.633  44.809  1.00 93.53           H  
ATOM   1829  HZ3 LYS A 113      -8.094 -27.241  46.114  1.00 93.53           H  
ATOM   1830  N   GLN A 114      -5.922 -34.434  43.892  1.00 91.48           N  
ATOM   1831  H   GLN A 114      -5.127 -34.244  44.484  1.00 91.48           H  
ATOM   1832  CA  GLN A 114      -6.516 -35.758  44.003  1.00 91.48           C  
ATOM   1833  HA  GLN A 114      -7.476 -35.763  43.487  1.00 91.48           H  
ATOM   1834  C   GLN A 114      -6.784 -36.043  45.485  1.00 91.48           C  
ATOM   1835  CB  GLN A 114      -5.607 -36.774  43.292  1.00 91.48           C  
ATOM   1836  HB2 GLN A 114      -5.475 -36.447  42.261  1.00 91.48           H  
ATOM   1837  HB3 GLN A 114      -4.625 -36.800  43.764  1.00 91.48           H  
ATOM   1838  O   GLN A 114      -5.886 -36.008  46.318  1.00 91.48           O  
ATOM   1839  CG  GLN A 114      -6.210 -38.183  43.286  1.00 91.48           C  
ATOM   1840  HG2 GLN A 114      -6.248 -38.547  44.312  1.00 91.48           H  
ATOM   1841  HG3 GLN A 114      -7.229 -38.146  42.901  1.00 91.48           H  
ATOM   1842  CD  GLN A 114      -5.416 -39.176  42.435  1.00 91.48           C  
ATOM   1843  NE2 GLN A 114      -5.327 -40.405  42.888  1.00 91.48           N  
ATOM   1844 HE21 GLN A 114      -5.557 -40.549  43.861  1.00 91.48           H  
ATOM   1845 HE22 GLN A 114      -4.623 -41.002  42.478  1.00 91.48           H  
ATOM   1846  OE1 GLN A 114      -4.935 -38.898  41.331  1.00 91.48           O  
ATOM   1847  N   TRP A 115      -8.060 -36.236  45.819  1.00 87.13           N  
ATOM   1848  H   TRP A 115      -8.758 -36.274  45.090  1.00 87.13           H  
ATOM   1849  CA  TRP A 115      -8.500 -36.454  47.199  1.00 87.13           C  
ATOM   1850  HA  TRP A 115      -8.174 -35.607  47.802  1.00 87.13           H  
ATOM   1851  C   TRP A 115      -7.871 -37.744  47.773  1.00 87.13           C  
ATOM   1852  CB  TRP A 115     -10.038 -36.510  47.209  1.00 87.13           C  
ATOM   1853  HB2 TRP A 115     -10.422 -35.565  46.822  1.00 87.13           H  
ATOM   1854  HB3 TRP A 115     -10.363 -37.300  46.532  1.00 87.13           H  
ATOM   1855  O   TRP A 115      -7.834 -38.737  47.038  1.00 87.13           O  
ATOM   1856  CG  TRP A 115     -10.673 -36.748  48.544  1.00 87.13           C  
ATOM   1857  CD1 TRP A 115     -11.098 -37.943  49.011  1.00 87.13           C  
ATOM   1858  HD1 TRP A 115     -11.060 -38.869  48.456  1.00 87.13           H  
ATOM   1859  CD2 TRP A 115     -10.824 -35.812  49.656  1.00 87.13           C  
ATOM   1860  CE2 TRP A 115     -11.290 -36.533  50.794  1.00 87.13           C  
ATOM   1861  CE3 TRP A 115     -10.408 -34.482  49.867  1.00 87.13           C  
ATOM   1862  HE3 TRP A 115      -9.928 -33.944  49.063  1.00 87.13           H  
ATOM   1863  NE1 TRP A 115     -11.502 -37.811  50.326  1.00 87.13           N  
ATOM   1864  HE1 TRP A 115     -11.788 -38.591  50.901  1.00 87.13           H  
ATOM   1865  CH2 TRP A 115     -10.970 -34.620  52.239  1.00 87.13           C  
ATOM   1866  HH2 TRP A 115     -10.983 -34.171  53.221  1.00 87.13           H  
ATOM   1867  CZ2 TRP A 115     -11.388 -35.951  52.066  1.00 87.13           C  
ATOM   1868  HZ2 TRP A 115     -11.725 -36.531  52.912  1.00 87.13           H  
ATOM   1869  CZ3 TRP A 115     -10.469 -33.897  51.142  1.00 87.13           C  
ATOM   1870  HZ3 TRP A 115     -10.064 -32.906  51.283  1.00 87.13           H  
ATOM   1871  N   PRO A 116      -7.434 -37.772  49.053  1.00 88.00           N  
ATOM   1872  CA  PRO A 116      -7.656 -36.746  50.080  1.00 88.00           C  
ATOM   1873  HA  PRO A 116      -8.613 -36.256  49.905  1.00 88.00           H  
ATOM   1874  C   PRO A 116      -6.667 -35.581  50.158  1.00 88.00           C  
ATOM   1875  CB  PRO A 116      -7.783 -37.507  51.399  1.00 88.00           C  
ATOM   1876  HB2 PRO A 116      -7.468 -36.909  52.254  1.00 88.00           H  
ATOM   1877  HB3 PRO A 116      -8.812 -37.844  51.530  1.00 88.00           H  
ATOM   1878  O   PRO A 116      -7.079 -34.482  50.513  1.00 88.00           O  
ATOM   1879  CG  PRO A 116      -6.879 -38.716  51.183  1.00 88.00           C  
ATOM   1880  HG2 PRO A 116      -7.202 -39.570  51.778  1.00 88.00           H  
ATOM   1881  HG3 PRO A 116      -5.853 -38.448  51.434  1.00 88.00           H  
ATOM   1882  CD  PRO A 116      -6.979 -39.001  49.684  1.00 88.00           C  
ATOM   1883  HD2 PRO A 116      -7.710 -39.791  49.511  1.00 88.00           H  
ATOM   1884  HD3 PRO A 116      -6.008 -39.299  49.291  1.00 88.00           H  
ATOM   1885  N   ASP A 117      -5.404 -35.790  49.810  1.00 90.05           N  
ATOM   1886  H   ASP A 117      -5.109 -36.736  49.616  1.00 90.05           H  
ATOM   1887  CA  ASP A 117      -4.317 -34.872  50.171  1.00 90.05           C  
ATOM   1888  HA  ASP A 117      -4.719 -33.866  50.285  1.00 90.05           H  
ATOM   1889  C   ASP A 117      -3.210 -34.779  49.106  1.00 90.05           C  
ATOM   1890  CB  ASP A 117      -3.757 -35.312  51.535  1.00 90.05           C  
ATOM   1891  HB2 ASP A 117      -4.563 -35.294  52.268  1.00 90.05           H  
ATOM   1892  HB3 ASP A 117      -3.010 -34.587  51.859  1.00 90.05           H  
ATOM   1893  O   ASP A 117      -2.115 -34.280  49.380  1.00 90.05           O  
ATOM   1894  CG  ASP A 117      -3.120 -36.710  51.548  1.00 90.05           C  
ATOM   1895  OD1 ASP A 117      -3.437 -37.565  50.688  1.00 90.05           O  
ATOM   1896  OD2 ASP A 117      -2.302 -36.943  52.464  1.00 90.05           O  
ATOM   1897  N   GLU A 118      -3.474 -35.258  47.887  1.00 91.95           N  
ATOM   1898  H   GLU A 118      -4.394 -35.632  47.702  1.00 91.95           H  
ATOM   1899  CA  GLU A 118      -2.472 -35.364  46.829  1.00 91.95           C  
ATOM   1900  HA  GLU A 118      -1.488 -35.340  47.298  1.00 91.95           H  
ATOM   1901  C   GLU A 118      -2.546 -34.200  45.834  1.00 91.95           C  
ATOM   1902  CB  GLU A 118      -2.565 -36.709  46.090  1.00 91.95           C  
ATOM   1903  HB2 GLU A 118      -1.837 -36.703  45.280  1.00 91.95           H  
ATOM   1904  HB3 GLU A 118      -3.561 -36.809  45.658  1.00 91.95           H  
ATOM   1905  O   GLU A 118      -3.597 -33.871  45.280  1.00 91.95           O  
ATOM   1906  CG  GLU A 118      -2.290 -37.928  46.983  1.00 91.95           C  
ATOM   1907  HG2 GLU A 118      -3.023 -37.956  47.790  1.00 91.95           H  
ATOM   1908  HG3 GLU A 118      -1.297 -37.814  47.417  1.00 91.95           H  
ATOM   1909  CD  GLU A 118      -2.324 -39.269  46.233  1.00 91.95           C  
ATOM   1910  OE1 GLU A 118      -1.983 -40.285  46.883  1.00 91.95           O  
ATOM   1911  OE2 GLU A 118      -2.652 -39.290  45.018  1.00 91.95           O  
ATOM   1912  N   LEU A 119      -1.390 -33.628  45.516  1.00 92.00           N  
ATOM   1913  H   LEU A 119      -0.577 -33.901  46.050  1.00 92.00           H  
ATOM   1914  CA  LEU A 119      -1.172 -32.801  44.340  1.00 92.00           C  
ATOM   1915  HA  LEU A 119      -2.136 -32.462  43.961  1.00 92.00           H  
ATOM   1916  C   LEU A 119      -0.497 -33.663  43.271  1.00 92.00           C  
ATOM   1917  CB  LEU A 119      -0.332 -31.578  44.740  1.00 92.00           C  
ATOM   1918  HB2 LEU A 119       0.684 -31.906  44.961  1.00 92.00           H  
ATOM   1919  HB3 LEU A 119      -0.734 -31.136  45.652  1.00 92.00           H  
ATOM   1920  O   LEU A 119       0.676 -34.012  43.388  1.00 92.00           O  
ATOM   1921  CG  LEU A 119      -0.296 -30.501  43.645  1.00 92.00           C  
ATOM   1922  HG  LEU A 119      -0.006 -30.952  42.696  1.00 92.00           H  
ATOM   1923  CD1 LEU A 119      -1.653 -29.808  43.481  1.00 92.00           C  
ATOM   1924 HD11 LEU A 119      -2.004 -29.448  44.448  1.00 92.00           H  
ATOM   1925 HD12 LEU A 119      -1.547 -28.958  42.808  1.00 92.00           H  
ATOM   1926 HD13 LEU A 119      -2.383 -30.498  43.059  1.00 92.00           H  
ATOM   1927  CD2 LEU A 119       0.736 -29.438  44.004  1.00 92.00           C  
ATOM   1928 HD21 LEU A 119       1.711 -29.902  44.153  1.00 92.00           H  
ATOM   1929 HD22 LEU A 119       0.816 -28.726  43.184  1.00 92.00           H  
ATOM   1930 HD23 LEU A 119       0.445 -28.920  44.918  1.00 92.00           H  
ATOM   1931  N   LYS A 120      -1.231 -34.037  42.224  1.00 93.57           N  
ATOM   1932  H   LYS A 120      -2.173 -33.680  42.154  1.00 93.57           H  
ATOM   1933  CA  LYS A 120      -0.712 -34.850  41.124  1.00 93.57           C  
ATOM   1934  HA  LYS A 120       0.170 -35.376  41.488  1.00 93.57           H  
ATOM   1935  C   LYS A 120      -0.267 -33.963  39.967  1.00 93.57           C  
ATOM   1936  CB  LYS A 120      -1.737 -35.921  40.740  1.00 93.57           C  
ATOM   1937  HB2 LYS A 120      -2.646 -35.449  40.368  1.00 93.57           H  
ATOM   1938  HB3 LYS A 120      -1.985 -36.484  41.640  1.00 93.57           H  
ATOM   1939  O   LYS A 120      -1.066 -33.202  39.424  1.00 93.57           O  
ATOM   1940  CG  LYS A 120      -1.177 -36.883  39.683  1.00 93.57           C  
ATOM   1941  HG2 LYS A 120      -1.180 -36.396  38.708  1.00 93.57           H  
ATOM   1942  HG3 LYS A 120      -0.152 -37.153  39.940  1.00 93.57           H  
ATOM   1943  CD  LYS A 120      -2.015 -38.163  39.629  1.00 93.57           C  
ATOM   1944  HD2 LYS A 120      -1.968 -38.642  40.607  1.00 93.57           H  
ATOM   1945  HD3 LYS A 120      -3.053 -37.915  39.409  1.00 93.57           H  
ATOM   1946  CE  LYS A 120      -1.456 -39.113  38.566  1.00 93.57           C  
ATOM   1947  HE2 LYS A 120      -1.654 -38.699  37.577  1.00 93.57           H  
ATOM   1948  HE3 LYS A 120      -0.374 -39.163  38.687  1.00 93.57           H  
ATOM   1949  NZ  LYS A 120      -2.037 -40.472  38.700  1.00 93.57           N  
ATOM   1950  HZ1 LYS A 120      -3.045 -40.452  38.638  1.00 93.57           H  
ATOM   1951  HZ2 LYS A 120      -1.787 -40.854  39.600  1.00 93.57           H  
ATOM   1952  HZ3 LYS A 120      -1.664 -41.088  37.992  1.00 93.57           H  
ATOM   1953  N   ILE A 121       0.994 -34.098  39.578  1.00 94.18           N  
ATOM   1954  H   ILE A 121       1.562 -34.774  40.070  1.00 94.18           H  
ATOM   1955  CA  ILE A 121       1.638 -33.355  38.496  1.00 94.18           C  
ATOM   1956  HA  ILE A 121       0.919 -32.663  38.058  1.00 94.18           H  
ATOM   1957  C   ILE A 121       2.053 -34.352  37.419  1.00 94.18           C  
ATOM   1958  CB  ILE A 121       2.817 -32.512  39.032  1.00 94.18           C  
ATOM   1959  HB  ILE A 121       3.581 -33.178  39.433  1.00 94.18           H  
ATOM   1960  O   ILE A 121       2.851 -35.256  37.664  1.00 94.18           O  
ATOM   1961  CG1 ILE A 121       2.300 -31.618  40.183  1.00 94.18           C  
ATOM   1962 HG12 ILE A 121       1.345 -31.179  39.893  1.00 94.18           H  
ATOM   1963 HG13 ILE A 121       2.125 -32.242  41.059  1.00 94.18           H  
ATOM   1964  CG2 ILE A 121       3.443 -31.700  37.883  1.00 94.18           C  
ATOM   1965 HG21 ILE A 121       2.709 -31.004  37.477  1.00 94.18           H  
ATOM   1966 HG22 ILE A 121       3.789 -32.358  37.086  1.00 94.18           H  
ATOM   1967 HG23 ILE A 121       4.309 -31.140  38.235  1.00 94.18           H  
ATOM   1968  CD1 ILE A 121       3.222 -30.478  40.605  1.00 94.18           C  
ATOM   1969 HD11 ILE A 121       2.872 -30.062  41.549  1.00 94.18           H  
ATOM   1970 HD12 ILE A 121       3.169 -29.697  39.846  1.00 94.18           H  
ATOM   1971 HD13 ILE A 121       4.249 -30.829  40.703  1.00 94.18           H  
ATOM   1972  N   HIS A 122       1.481 -34.213  36.229  1.00 94.02           N  
ATOM   1973  H   HIS A 122       0.842 -33.443  36.092  1.00 94.02           H  
ATOM   1974  CA  HIS A 122       1.916 -34.938  35.041  1.00 94.02           C  
ATOM   1975  HA  HIS A 122       2.578 -35.755  35.327  1.00 94.02           H  
ATOM   1976  C   HIS A 122       2.696 -33.981  34.151  1.00 94.02           C  
ATOM   1977  CB  HIS A 122       0.711 -35.547  34.323  1.00 94.02           C  
ATOM   1978  HB2 HIS A 122       0.098 -34.755  33.895  1.00 94.02           H  
ATOM   1979  HB3 HIS A 122       0.106 -36.096  35.044  1.00 94.02           H  
ATOM   1980  O   HIS A 122       2.185 -32.904  33.852  1.00 94.02           O  
ATOM   1981  CG  HIS A 122       1.126 -36.502  33.237  1.00 94.02           C  
ATOM   1982  CD2 HIS A 122       1.076 -36.297  31.885  1.00 94.02           C  
ATOM   1983  HD2 HIS A 122       0.730 -35.406  31.382  1.00 94.02           H  
ATOM   1984  ND1 HIS A 122       1.659 -37.752  33.442  1.00 94.02           N  
ATOM   1985  HD1 HIS A 122       1.859 -38.158  34.344  1.00 94.02           H  
ATOM   1986  CE1 HIS A 122       1.923 -38.295  32.242  1.00 94.02           C  
ATOM   1987  HE1 HIS A 122       2.364 -39.266  32.072  1.00 94.02           H  
ATOM   1988  NE2 HIS A 122       1.561 -37.452  31.267  1.00 94.02           N  
ATOM   1989  N   LEU A 123       3.915 -34.341  33.765  1.00 94.22           N  
ATOM   1990  H   LEU A 123       4.268 -35.255  34.008  1.00 94.22           H  
ATOM   1991  CA  LEU A 123       4.770 -33.482  32.954  1.00 94.22           C  
ATOM   1992  HA  LEU A 123       4.163 -32.669  32.556  1.00 94.22           H  
ATOM   1993  C   LEU A 123       5.305 -34.232  31.735  1.00 94.22           C  
ATOM   1994  CB  LEU A 123       5.839 -32.823  33.846  1.00 94.22           C  
ATOM   1995  HB2 LEU A 123       6.321 -32.022  33.286  1.00 94.22           H  
ATOM   1996  HB3 LEU A 123       5.313 -32.346  34.674  1.00 94.22           H  
ATOM   1997  O   LEU A 123       5.557 -35.433  31.799  1.00 94.22           O  
ATOM   1998  CG  LEU A 123       6.921 -33.765  34.418  1.00 94.22           C  
ATOM   1999  HG  LEU A 123       6.468 -34.703  34.739  1.00 94.22           H  
ATOM   2000  CD1 LEU A 123       8.026 -34.056  33.397  1.00 94.22           C  
ATOM   2001 HD11 LEU A 123       7.900 -35.057  32.983  1.00 94.22           H  
ATOM   2002 HD12 LEU A 123       7.995 -33.344  32.572  1.00 94.22           H  
ATOM   2003 HD13 LEU A 123       9.017 -33.974  33.843  1.00 94.22           H  
ATOM   2004  CD2 LEU A 123       7.555 -33.120  35.654  1.00 94.22           C  
ATOM   2005 HD21 LEU A 123       8.286 -33.802  36.088  1.00 94.22           H  
ATOM   2006 HD22 LEU A 123       6.785 -32.897  36.393  1.00 94.22           H  
ATOM   2007 HD23 LEU A 123       8.055 -32.196  35.363  1.00 94.22           H  
ATOM   2008  N   VAL A 124       5.461 -33.508  30.633  1.00 91.47           N  
ATOM   2009  H   VAL A 124       5.185 -32.537  30.660  1.00 91.47           H  
ATOM   2010  CA  VAL A 124       6.066 -33.994  29.390  1.00 91.47           C  
ATOM   2011  HA  VAL A 124       6.449 -35.005  29.527  1.00 91.47           H  
ATOM   2012  C   VAL A 124       7.233 -33.073  29.076  1.00 91.47           C  
ATOM   2013  CB  VAL A 124       5.038 -34.011  28.241  1.00 91.47           C  
ATOM   2014  HB  VAL A 124       4.669 -32.999  28.074  1.00 91.47           H  
ATOM   2015  O   VAL A 124       7.050 -31.860  29.021  1.00 91.47           O  
ATOM   2016  CG1 VAL A 124       5.660 -34.521  26.935  1.00 91.47           C  
ATOM   2017 HG11 VAL A 124       4.906 -34.544  26.148  1.00 91.47           H  
ATOM   2018 HG12 VAL A 124       6.060 -35.525  27.075  1.00 91.47           H  
ATOM   2019 HG13 VAL A 124       6.467 -33.862  26.614  1.00 91.47           H  
ATOM   2020  CG2 VAL A 124       3.840 -34.912  28.577  1.00 91.47           C  
ATOM   2021 HG21 VAL A 124       3.152 -34.943  27.733  1.00 91.47           H  
ATOM   2022 HG22 VAL A 124       4.184 -35.922  28.798  1.00 91.47           H  
ATOM   2023 HG23 VAL A 124       3.304 -34.519  29.441  1.00 91.47           H  
ATOM   2024  N   GLU A 125       8.430 -33.623  28.905  1.00 92.30           N  
ATOM   2025  H   GLU A 125       8.524 -34.628  28.952  1.00 92.30           H  
ATOM   2026  CA  GLU A 125       9.626 -32.854  28.548  1.00 92.30           C  
ATOM   2027  HA  GLU A 125       9.532 -31.836  28.927  1.00 92.30           H  
ATOM   2028  C   GLU A 125       9.803 -32.743  27.033  1.00 92.30           C  
ATOM   2029  CB  GLU A 125      10.869 -33.465  29.200  1.00 92.30           C  
ATOM   2030  HB2 GLU A 125      10.936 -34.521  28.937  1.00 92.30           H  
ATOM   2031  HB3 GLU A 125      11.753 -32.950  28.823  1.00 92.30           H  
ATOM   2032  O   GLU A 125       9.319 -33.580  26.270  1.00 92.30           O  
ATOM   2033  CG  GLU A 125      10.824 -33.306  30.724  1.00 92.30           C  
ATOM   2034  HG2 GLU A 125       9.944 -33.814  31.118  1.00 92.30           H  
ATOM   2035  HG3 GLU A 125      10.743 -32.246  30.969  1.00 92.30           H  
ATOM   2036  CD  GLU A 125      12.062 -33.878  31.407  1.00 92.30           C  
ATOM   2037  OE1 GLU A 125      12.093 -33.905  32.655  1.00 92.30           O  
ATOM   2038  OE2 GLU A 125      13.025 -34.299  30.739  1.00 92.30           O  
ATOM   2039  N   TYR A 126      10.514 -31.707  26.595  1.00 91.25           N  
ATOM   2040  H   TYR A 126      10.901 -31.055  27.263  1.00 91.25           H  
ATOM   2041  CA  TYR A 126      10.987 -31.628  25.217  1.00 91.25           C  
ATOM   2042  HA  TYR A 126      10.167 -31.881  24.545  1.00 91.25           H  
ATOM   2043  C   TYR A 126      12.133 -32.626  24.969  1.00 91.25           C  
ATOM   2044  CB  TYR A 126      11.434 -30.200  24.905  1.00 91.25           C  
ATOM   2045  HB2 TYR A 126      12.158 -29.882  25.656  1.00 91.25           H  
ATOM   2046  HB3 TYR A 126      11.933 -30.225  23.937  1.00 91.25           H  
ATOM   2047  O   TYR A 126      13.010 -32.799  25.816  1.00 91.25           O  
ATOM   2048  CG  TYR A 126      10.325 -29.174  24.802  1.00 91.25           C  
ATOM   2049  CD1 TYR A 126       9.531 -29.140  23.644  1.00 91.25           C  
ATOM   2050  HD1 TYR A 126       9.704 -29.855  22.853  1.00 91.25           H  
ATOM   2051  CD2 TYR A 126      10.122 -28.221  25.816  1.00 91.25           C  
ATOM   2052  HD2 TYR A 126      10.754 -28.223  26.692  1.00 91.25           H  
ATOM   2053  CE1 TYR A 126       8.528 -28.166  23.497  1.00 91.25           C  
ATOM   2054  HE1 TYR A 126       7.930 -28.133  22.598  1.00 91.25           H  
ATOM   2055  CE2 TYR A 126       9.122 -27.241  25.678  1.00 91.25           C  
ATOM   2056  HE2 TYR A 126       8.975 -26.512  26.461  1.00 91.25           H  
ATOM   2057  OH  TYR A 126       7.316 -26.308  24.398  1.00 91.25           O  
ATOM   2058  HH  TYR A 126       7.275 -25.734  25.166  1.00 91.25           H  
ATOM   2059  CZ  TYR A 126       8.316 -27.219  24.518  1.00 91.25           C  
ATOM   2060  N   VAL A 127      12.155 -33.254  23.786  1.00 89.82           N  
ATOM   2061  H   VAL A 127      11.421 -33.048  23.124  1.00 89.82           H  
ATOM   2062  CA  VAL A 127      13.225 -34.171  23.349  1.00 89.82           C  
ATOM   2063  HA  VAL A 127      13.821 -34.459  24.215  1.00 89.82           H  
ATOM   2064  C   VAL A 127      14.113 -33.451  22.329  1.00 89.82           C  
ATOM   2065  CB  VAL A 127      12.653 -35.473  22.752  1.00 89.82           C  
ATOM   2066  HB  VAL A 127      12.026 -35.234  21.893  1.00 89.82           H  
ATOM   2067  O   VAL A 127      13.618 -33.118  21.250  1.00 89.82           O  
ATOM   2068  CG1 VAL A 127      13.773 -36.420  22.296  1.00 89.82           C  
ATOM   2069 HG11 VAL A 127      14.352 -35.968  21.490  1.00 89.82           H  
ATOM   2070 HG12 VAL A 127      14.435 -36.650  23.130  1.00 89.82           H  
ATOM   2071 HG13 VAL A 127      13.339 -37.347  21.920  1.00 89.82           H  
ATOM   2072  CG2 VAL A 127      11.797 -36.222  23.781  1.00 89.82           C  
ATOM   2073 HG21 VAL A 127      10.946 -35.612  24.084  1.00 89.82           H  
ATOM   2074 HG22 VAL A 127      12.392 -36.460  24.663  1.00 89.82           H  
ATOM   2075 HG23 VAL A 127      11.416 -37.146  23.347  1.00 89.82           H  
ATOM   2076  N   PRO A 128      15.400 -33.189  22.626  1.00 91.32           N  
ATOM   2077  CA  PRO A 128      16.255 -32.428  21.723  1.00 91.32           C  
ATOM   2078  HA  PRO A 128      15.712 -31.566  21.335  1.00 91.32           H  
ATOM   2079  C   PRO A 128      16.748 -33.279  20.550  1.00 91.32           C  
ATOM   2080  CB  PRO A 128      17.419 -31.934  22.579  1.00 91.32           C  
ATOM   2081  HB2 PRO A 128      17.154 -30.990  23.055  1.00 91.32           H  
ATOM   2082  HB3 PRO A 128      18.335 -31.814  22.000  1.00 91.32           H  
ATOM   2083  O   PRO A 128      17.168 -34.421  20.729  1.00 91.32           O  
ATOM   2084  CG  PRO A 128      17.553 -33.014  23.645  1.00 91.32           C  
ATOM   2085  HG2 PRO A 128      18.171 -33.830  23.272  1.00 91.32           H  
ATOM   2086  HG3 PRO A 128      17.985 -32.586  24.550  1.00 91.32           H  
ATOM   2087  CD  PRO A 128      16.117 -33.505  23.858  1.00 91.32           C  
ATOM   2088  HD2 PRO A 128      15.665 -32.972  24.694  1.00 91.32           H  
ATOM   2089  HD3 PRO A 128      16.115 -34.577  24.051  1.00 91.32           H  
ATOM   2090  N   ILE A 129      16.758 -32.689  19.354  1.00 91.32           N  
ATOM   2091  H   ILE A 129      16.341 -31.772  19.286  1.00 91.32           H  
ATOM   2092  CA  ILE A 129      17.385 -33.260  18.148  1.00 91.32           C  
ATOM   2093  HA  ILE A 129      17.653 -34.300  18.335  1.00 91.32           H  
ATOM   2094  C   ILE A 129      18.689 -32.539  17.808  1.00 91.32           C  
ATOM   2095  CB  ILE A 129      16.391 -33.231  16.965  1.00 91.32           C  
ATOM   2096  HB  ILE A 129      16.040 -32.209  16.826  1.00 91.32           H  
ATOM   2097  O   ILE A 129      19.600 -33.141  17.246  1.00 91.32           O  
ATOM   2098  CG1 ILE A 129      15.177 -34.118  17.323  1.00 91.32           C  
ATOM   2099 HG12 ILE A 129      15.523 -35.072  17.723  1.00 91.32           H  
ATOM   2100 HG13 ILE A 129      14.591 -33.620  18.095  1.00 91.32           H  
ATOM   2101  CG2 ILE A 129      17.060 -33.677  15.644  1.00 91.32           C  
ATOM   2102 HG21 ILE A 129      17.454 -34.688  15.749  1.00 91.32           H  
ATOM   2103 HG22 ILE A 129      16.358 -33.639  14.811  1.00 91.32           H  
ATOM   2104 HG23 ILE A 129      17.876 -33.005  15.380  1.00 91.32           H  
ATOM   2105  CD1 ILE A 129      14.254 -34.408  16.141  1.00 91.32           C  
ATOM   2106 HD11 ILE A 129      14.721 -35.132  15.474  1.00 91.32           H  
ATOM   2107 HD12 ILE A 129      13.326 -34.849  16.506  1.00 91.32           H  
ATOM   2108 HD13 ILE A 129      14.064 -33.487  15.590  1.00 91.32           H  
ATOM   2109  N   ALA A 130      18.790 -31.257  18.153  1.00 92.24           N  
ATOM   2110  H   ALA A 130      18.013 -30.811  18.618  1.00 92.24           H  
ATOM   2111  CA  ALA A 130      19.970 -30.452  17.893  1.00 92.24           C  
ATOM   2112  HA  ALA A 130      20.857 -31.085  17.909  1.00 92.24           H  
ATOM   2113  C   ALA A 130      20.147 -29.359  18.951  1.00 92.24           C  
ATOM   2114  CB  ALA A 130      19.848 -29.855  16.494  1.00 92.24           C  
ATOM   2115  HB1 ALA A 130      19.716 -30.644  15.753  1.00 92.24           H  
ATOM   2116  HB2 ALA A 130      18.999 -29.173  16.446  1.00 92.24           H  
ATOM   2117  HB3 ALA A 130      20.768 -29.312  16.280  1.00 92.24           H  
ATOM   2118  O   ALA A 130      19.191 -28.956  19.624  1.00 92.24           O  
ATOM   2119  N   ARG A 131      21.375 -28.853  19.074  1.00 91.35           N  
ATOM   2120  H   ARG A 131      22.077 -29.184  18.428  1.00 91.35           H  
ATOM   2121  CA  ARG A 131      21.662 -27.626  19.827  1.00 91.35           C  
ATOM   2122  HA  ARG A 131      21.016 -27.572  20.702  1.00 91.35           H  
ATOM   2123  C   ARG A 131      21.340 -26.411  18.955  1.00 91.35           C  
ATOM   2124  CB  ARG A 131      23.121 -27.629  20.297  1.00 91.35           C  
ATOM   2125  HB2 ARG A 131      23.351 -26.654  20.726  1.00 91.35           H  
ATOM   2126  HB3 ARG A 131      23.773 -27.795  19.439  1.00 91.35           H  
ATOM   2127  O   ARG A 131      21.590 -26.447  17.758  1.00 91.35           O  
ATOM   2128  CG  ARG A 131      23.363 -28.725  21.349  1.00 91.35           C  
ATOM   2129  HG2 ARG A 131      22.679 -28.586  22.185  1.00 91.35           H  
ATOM   2130  HG3 ARG A 131      23.161 -29.697  20.899  1.00 91.35           H  
ATOM   2131  CD  ARG A 131      24.802 -28.726  21.873  1.00 91.35           C  
ATOM   2132  HD2 ARG A 131      25.482 -28.841  21.029  1.00 91.35           H  
ATOM   2133  HD3 ARG A 131      24.926 -29.582  22.536  1.00 91.35           H  
ATOM   2134  NE  ARG A 131      25.105 -27.485  22.614  1.00 91.35           N  
ATOM   2135  HE  ARG A 131      24.353 -26.819  22.721  1.00 91.35           H  
ATOM   2136  NH1 ARG A 131      27.340 -27.856  22.951  1.00 91.35           N  
ATOM   2137 HH11 ARG A 131      27.248 -28.729  22.450  1.00 91.35           H  
ATOM   2138 HH12 ARG A 131      28.242 -27.527  23.263  1.00 91.35           H  
ATOM   2139  NH2 ARG A 131      26.413 -25.936  23.641  1.00 91.35           N  
ATOM   2140 HH21 ARG A 131      27.331 -25.578  23.865  1.00 91.35           H  
ATOM   2141 HH22 ARG A 131      25.635 -25.294  23.700  1.00 91.35           H  
ATOM   2142  CZ  ARG A 131      26.283 -27.099  23.064  1.00 91.35           C  
ATOM   2143  N   TRP A 132      20.785 -25.357  19.548  1.00 92.79           N  
ATOM   2144  H   TRP A 132      20.687 -25.383  20.553  1.00 92.79           H  
ATOM   2145  CA  TRP A 132      20.361 -24.121  18.885  1.00 92.79           C  
ATOM   2146  HA  TRP A 132      20.579 -24.183  17.819  1.00 92.79           H  
ATOM   2147  C   TRP A 132      21.117 -22.913  19.457  1.00 92.79           C  
ATOM   2148  CB  TRP A 132      18.840 -23.951  19.037  1.00 92.79           C  
ATOM   2149  HB2 TRP A 132      18.347 -24.801  18.565  1.00 92.79           H  
ATOM   2150  HB3 TRP A 132      18.576 -23.965  20.094  1.00 92.79           H  
ATOM   2151  O   TRP A 132      20.972 -22.614  20.645  1.00 92.79           O  
ATOM   2152  CG  TRP A 132      18.306 -22.697  18.413  1.00 92.79           C  
ATOM   2153  CD1 TRP A 132      17.849 -21.595  19.053  1.00 92.79           C  
ATOM   2154  HD1 TRP A 132      17.784 -21.471  20.124  1.00 92.79           H  
ATOM   2155  CD2 TRP A 132      18.249 -22.374  16.996  1.00 92.79           C  
ATOM   2156  CE2 TRP A 132      17.744 -21.050  16.847  1.00 92.79           C  
ATOM   2157  CE3 TRP A 132      18.614 -23.064  15.824  1.00 92.79           C  
ATOM   2158  HE3 TRP A 132      19.030 -24.057  15.904  1.00 92.79           H  
ATOM   2159  NE1 TRP A 132      17.516 -20.622  18.134  1.00 92.79           N  
ATOM   2160  HE1 TRP A 132      17.236 -19.686  18.393  1.00 92.79           H  
ATOM   2161  CH2 TRP A 132      17.970 -21.155  14.447  1.00 92.79           C  
ATOM   2162  HH2 TRP A 132      17.894 -20.698  13.472  1.00 92.79           H  
ATOM   2163  CZ2 TRP A 132      17.592 -20.444  15.597  1.00 92.79           C  
ATOM   2164  HZ2 TRP A 132      17.234 -19.427  15.526  1.00 92.79           H  
ATOM   2165  CZ3 TRP A 132      18.491 -22.454  14.566  1.00 92.79           C  
ATOM   2166  HZ3 TRP A 132      18.828 -22.982  13.686  1.00 92.79           H  
ATOM   2167  N   ASN A 133      21.905 -22.218  18.627  1.00 88.77           N  
ATOM   2168  H   ASN A 133      21.977 -22.538  17.672  1.00 88.77           H  
ATOM   2169  CA  ASN A 133      22.676 -21.014  18.997  1.00 88.77           C  
ATOM   2170  HA  ASN A 133      23.420 -20.850  18.217  1.00 88.77           H  
ATOM   2171  C   ASN A 133      23.487 -21.150  20.302  1.00 88.77           C  
ATOM   2172  CB  ASN A 133      21.749 -19.782  19.027  1.00 88.77           C  
ATOM   2173  HB2 ASN A 133      20.910 -19.976  19.696  1.00 88.77           H  
ATOM   2174  HB3 ASN A 133      22.296 -18.923  19.415  1.00 88.77           H  
ATOM   2175  O   ASN A 133      23.489 -20.241  21.128  1.00 88.77           O  
ATOM   2176  CG  ASN A 133      21.228 -19.366  17.676  1.00 88.77           C  
ATOM   2177  ND2 ASN A 133      20.216 -18.537  17.669  1.00 88.77           N  
ATOM   2178 HD21 ASN A 133      19.894 -18.115  18.528  1.00 88.77           H  
ATOM   2179 HD22 ASN A 133      19.935 -18.217  16.753  1.00 88.77           H  
ATOM   2180  OD1 ASN A 133      21.734 -19.737  16.629  1.00 88.77           O  
ATOM   2181  N   ASP A 134      24.120 -22.305  20.524  1.00 80.33           N  
ATOM   2182  H   ASP A 134      24.136 -22.958  19.754  1.00 80.33           H  
ATOM   2183  CA  ASP A 134      24.875 -22.698  21.730  1.00 80.33           C  
ATOM   2184  HA  ASP A 134      25.231 -23.713  21.547  1.00 80.33           H  
ATOM   2185  C   ASP A 134      24.099 -22.769  23.061  1.00 80.33           C  
ATOM   2186  CB  ASP A 134      26.133 -21.826  21.892  1.00 80.33           C  
ATOM   2187  HB2 ASP A 134      26.672 -22.157  22.780  1.00 80.33           H  
ATOM   2188  HB3 ASP A 134      25.851 -20.785  22.048  1.00 80.33           H  
ATOM   2189  O   ASP A 134      24.411 -23.639  23.884  1.00 80.33           O  
ATOM   2190  CG  ASP A 134      27.077 -21.941  20.699  1.00 80.33           C  
ATOM   2191  OD1 ASP A 134      27.260 -23.085  20.226  1.00 80.33           O  
ATOM   2192  OD2 ASP A 134      27.613 -20.904  20.265  1.00 80.33           O  
ATOM   2193  N   GLN A 135      23.108 -21.896  23.271  1.00 81.47           N  
ATOM   2194  H   GLN A 135      22.965 -21.219  22.535  1.00 81.47           H  
ATOM   2195  CA  GLN A 135      22.392 -21.658  24.531  1.00 81.47           C  
ATOM   2196  HA  GLN A 135      23.034 -21.936  25.367  1.00 81.47           H  
ATOM   2197  C   GLN A 135      21.087 -22.448  24.671  1.00 81.47           C  
ATOM   2198  CB  GLN A 135      22.058 -20.159  24.636  1.00 81.47           C  
ATOM   2199  HB2 GLN A 135      21.493 -19.997  25.554  1.00 81.47           H  
ATOM   2200  HB3 GLN A 135      21.428 -19.867  23.796  1.00 81.47           H  
ATOM   2201  O   GLN A 135      20.615 -22.697  25.785  1.00 81.47           O  
ATOM   2202  CG  GLN A 135      23.298 -19.258  24.668  1.00 81.47           C  
ATOM   2203  HG2 GLN A 135      24.000 -19.651  25.404  1.00 81.47           H  
ATOM   2204  HG3 GLN A 135      23.788 -19.255  23.695  1.00 81.47           H  
ATOM   2205  CD  GLN A 135      22.945 -17.820  25.037  1.00 81.47           C  
ATOM   2206  NE2 GLN A 135      23.701 -17.187  25.906  1.00 81.47           N  
ATOM   2207 HE21 GLN A 135      23.444 -16.222  26.059  1.00 81.47           H  
ATOM   2208 HE22 GLN A 135      24.550 -17.610  26.252  1.00 81.47           H  
ATOM   2209  OE1 GLN A 135      21.984 -17.232  24.580  1.00 81.47           O  
ATOM   2210  N   HIS A 136      20.483 -22.828  23.550  1.00 89.32           N  
ATOM   2211  H   HIS A 136      20.936 -22.636  22.668  1.00 89.32           H  
ATOM   2212  CA  HIS A 136      19.197 -23.508  23.502  1.00 89.32           C  
ATOM   2213  HA  HIS A 136      18.832 -23.701  24.511  1.00 89.32           H  
ATOM   2214  C   HIS A 136      19.341 -24.866  22.810  1.00 89.32           C  
ATOM   2215  CB  HIS A 136      18.180 -22.592  22.805  1.00 89.32           C  
ATOM   2216  HB2 HIS A 136      18.545 -22.413  21.793  1.00 89.32           H  
ATOM   2217  HB3 HIS A 136      17.216 -23.095  22.739  1.00 89.32           H  
ATOM   2218  O   HIS A 136      20.393 -25.243  22.294  1.00 89.32           O  
ATOM   2219  CG  HIS A 136      17.977 -21.259  23.482  1.00 89.32           C  
ATOM   2220  CD2 HIS A 136      18.510 -20.054  23.109  1.00 89.32           C  
ATOM   2221  HD2 HIS A 136      19.156 -19.877  22.261  1.00 89.32           H  
ATOM   2222  ND1 HIS A 136      17.253 -21.033  24.627  1.00 89.32           N  
ATOM   2223  HD1 HIS A 136      16.839 -21.731  25.228  1.00 89.32           H  
ATOM   2224  CE1 HIS A 136      17.370 -19.739  24.956  1.00 89.32           C  
ATOM   2225  HE1 HIS A 136      16.948 -19.277  25.837  1.00 89.32           H  
ATOM   2226  NE2 HIS A 136      18.117 -19.100  24.051  1.00 89.32           N  
ATOM   2227  N   MET A 137      18.261 -25.627  22.805  1.00 90.62           N  
ATOM   2228  H   MET A 137      17.442 -25.292  23.291  1.00 90.62           H  
ATOM   2229  CA  MET A 137      18.088 -26.846  22.031  1.00 90.62           C  
ATOM   2230  HA  MET A 137      18.889 -26.948  21.298  1.00 90.62           H  
ATOM   2231  C   MET A 137      16.777 -26.757  21.269  1.00 90.62           C  
ATOM   2232  CB  MET A 137      18.101 -28.064  22.953  1.00 90.62           C  
ATOM   2233  HB2 MET A 137      17.895 -28.954  22.359  1.00 90.62           H  
ATOM   2234  HB3 MET A 137      17.319 -27.950  23.704  1.00 90.62           H  
ATOM   2235  O   MET A 137      15.910 -25.956  21.618  1.00 90.62           O  
ATOM   2236  CG  MET A 137      19.469 -28.232  23.620  1.00 90.62           C  
ATOM   2237  HG2 MET A 137      20.226 -28.295  22.837  1.00 90.62           H  
ATOM   2238  HG3 MET A 137      19.687 -27.354  24.229  1.00 90.62           H  
ATOM   2239  SD  MET A 137      19.625 -29.696  24.662  1.00 90.62           S  
ATOM   2240  CE  MET A 137      18.444 -29.240  25.934  1.00 90.62           C  
ATOM   2241  HE1 MET A 137      17.444 -29.189  25.503  1.00 90.62           H  
ATOM   2242  HE2 MET A 137      18.466 -30.020  26.695  1.00 90.62           H  
ATOM   2243  HE3 MET A 137      18.712 -28.270  26.352  1.00 90.62           H  
ATOM   2244  N   VAL A 138      16.642 -27.571  20.229  1.00 92.67           N  
ATOM   2245  H   VAL A 138      17.400 -28.198  20.001  1.00 92.67           H  
ATOM   2246  CA  VAL A 138      15.437 -27.633  19.402  1.00 92.67           C  
ATOM   2247  HA  VAL A 138      14.662 -27.039  19.886  1.00 92.67           H  
ATOM   2248  C   VAL A 138      14.910 -29.064  19.329  1.00 92.67           C  
ATOM   2249  CB  VAL A 138      15.690 -26.981  18.031  1.00 92.67           C  
ATOM   2250  HB  VAL A 138      16.085 -25.981  18.207  1.00 92.67           H  
ATOM   2251  O   VAL A 138      15.690 -30.016  19.228  1.00 92.67           O  
ATOM   2252  CG1 VAL A 138      16.711 -27.735  17.178  1.00 92.67           C  
ATOM   2253 HG11 VAL A 138      16.855 -27.198  16.241  1.00 92.67           H  
ATOM   2254 HG12 VAL A 138      16.359 -28.743  16.959  1.00 92.67           H  
ATOM   2255 HG13 VAL A 138      17.664 -27.781  17.705  1.00 92.67           H  
ATOM   2256  CG2 VAL A 138      14.397 -26.814  17.237  1.00 92.67           C  
ATOM   2257 HG21 VAL A 138      14.603 -26.311  16.292  1.00 92.67           H  
ATOM   2258 HG22 VAL A 138      13.953 -27.787  17.027  1.00 92.67           H  
ATOM   2259 HG23 VAL A 138      13.694 -26.211  17.812  1.00 92.67           H  
ATOM   2260  N   ASP A 139      13.589 -29.214  19.424  1.00 91.66           N  
ATOM   2261  H   ASP A 139      13.016 -28.387  19.509  1.00 91.66           H  
ATOM   2262  CA  ASP A 139      12.896 -30.502  19.327  1.00 91.66           C  
ATOM   2263  HA  ASP A 139      13.577 -31.273  19.689  1.00 91.66           H  
ATOM   2264  C   ASP A 139      12.546 -30.891  17.875  1.00 91.66           C  
ATOM   2265  CB  ASP A 139      11.672 -30.516  20.271  1.00 91.66           C  
ATOM   2266  HB2 ASP A 139      11.968 -30.133  21.247  1.00 91.66           H  
ATOM   2267  HB3 ASP A 139      11.363 -31.551  20.415  1.00 91.66           H  
ATOM   2268  O   ASP A 139      12.938 -30.235  16.909  1.00 91.66           O  
ATOM   2269  CG  ASP A 139      10.452 -29.726  19.776  1.00 91.66           C  
ATOM   2270  OD1 ASP A 139      10.499 -29.153  18.668  1.00 91.66           O  
ATOM   2271  OD2 ASP A 139       9.431 -29.710  20.492  1.00 91.66           O  
ATOM   2272  N   ALA A 140      11.794 -31.983  17.707  1.00 89.42           N  
ATOM   2273  H   ALA A 140      11.476 -32.474  18.531  1.00 89.42           H  
ATOM   2274  CA  ALA A 140      11.364 -32.475  16.400  1.00 89.42           C  
ATOM   2275  HA  ALA A 140      12.251 -32.579  15.775  1.00 89.42           H  
ATOM   2276  C   ALA A 140      10.410 -31.542  15.639  1.00 89.42           C  
ATOM   2277  CB  ALA A 140      10.709 -33.848  16.591  1.00 89.42           C  
ATOM   2278  HB1 ALA A 140      10.572 -34.332  15.625  1.00 89.42           H  
ATOM   2279  HB2 ALA A 140       9.734 -33.724  17.062  1.00 89.42           H  
ATOM   2280  HB3 ALA A 140      11.315 -34.484  17.236  1.00 89.42           H  
ATOM   2281  O   ALA A 140      10.358 -31.618  14.405  1.00 89.42           O  
ATOM   2282  N   GLU A 141       9.672 -30.699  16.358  1.00 85.16           N  
ATOM   2283  H   GLU A 141       9.868 -30.608  17.345  1.00 85.16           H  
ATOM   2284  CA  GLU A 141       8.668 -29.780  15.826  1.00 85.16           C  
ATOM   2285  HA  GLU A 141       8.341 -30.129  14.846  1.00 85.16           H  
ATOM   2286  C   GLU A 141       9.218 -28.358  15.611  1.00 85.16           C  
ATOM   2287  CB  GLU A 141       7.445 -29.777  16.757  1.00 85.16           C  
ATOM   2288  HB2 GLU A 141       6.731 -29.046  16.379  1.00 85.16           H  
ATOM   2289  HB3 GLU A 141       7.760 -29.448  17.747  1.00 85.16           H  
ATOM   2290  O   GLU A 141       8.506 -27.494  15.101  1.00 85.16           O  
ATOM   2291  CG  GLU A 141       6.718 -31.137  16.836  1.00 85.16           C  
ATOM   2292  HG2 GLU A 141       7.041 -31.774  16.012  1.00 85.16           H  
ATOM   2293  HG3 GLU A 141       5.654 -30.953  16.688  1.00 85.16           H  
ATOM   2294  CD  GLU A 141       6.879 -31.883  18.173  1.00 85.16           C  
ATOM   2295  OE1 GLU A 141       6.842 -33.132  18.166  1.00 85.16           O  
ATOM   2296  OE2 GLU A 141       6.874 -31.235  19.243  1.00 85.16           O  
ATOM   2297  N   GLY A 142      10.486 -28.117  15.959  1.00 85.57           N  
ATOM   2298  H   GLY A 142      10.972 -28.836  16.476  1.00 85.57           H  
ATOM   2299  CA  GLY A 142      11.139 -26.818  15.820  1.00 85.57           C  
ATOM   2300  HA2 GLY A 142      10.744 -26.309  14.941  1.00 85.57           H  
ATOM   2301  HA3 GLY A 142      12.205 -26.979  15.665  1.00 85.57           H  
ATOM   2302  C   GLY A 142      10.959 -25.891  17.028  1.00 85.57           C  
ATOM   2303  O   GLY A 142      11.286 -24.708  16.925  1.00 85.57           O  
ATOM   2304  N   ASN A 143      10.458 -26.391  18.163  1.00 89.74           N  
ATOM   2305  H   ASN A 143      10.288 -27.385  18.214  1.00 89.74           H  
ATOM   2306  CA  ASN A 143      10.338 -25.617  19.397  1.00 89.74           C  
ATOM   2307  HA  ASN A 143       9.989 -24.616  19.143  1.00 89.74           H  
ATOM   2308  C   ASN A 143      11.701 -25.509  20.083  1.00 89.74           C  
ATOM   2309  CB  ASN A 143       9.319 -26.244  20.359  1.00 89.74           C  
ATOM   2310  HB2 ASN A 143       9.183 -25.593  21.222  1.00 89.74           H  
ATOM   2311  HB3 ASN A 143       9.713 -27.192  20.726  1.00 89.74           H  
ATOM   2312  O   ASN A 143      12.387 -26.512  20.289  1.00 89.74           O  
ATOM   2313  CG  ASN A 143       7.963 -26.469  19.730  1.00 89.74           C  
ATOM   2314  ND2 ASN A 143       7.523 -27.702  19.678  1.00 89.74           N  
ATOM   2315 HD21 ASN A 143       6.694 -27.883  19.130  1.00 89.74           H  
ATOM   2316 HD22 ASN A 143       8.149 -28.455  19.924  1.00 89.74           H  
ATOM   2317  OD1 ASN A 143       7.296 -25.544  19.292  1.00 89.74           O  
ATOM   2318  N   THR A 144      12.083 -24.292  20.468  1.00 88.85           N  
ATOM   2319  H   THR A 144      11.489 -23.501  20.264  1.00 88.85           H  
ATOM   2320  CA  THR A 144      13.334 -24.036  21.187  1.00 88.85           C  
ATOM   2321  HA  THR A 144      14.044 -24.819  20.919  1.00 88.85           H  
ATOM   2322  C   THR A 144      13.124 -24.059  22.695  1.00 88.85           C  
ATOM   2323  CB  THR A 144      13.964 -22.699  20.790  1.00 88.85           C  
ATOM   2324  HB  THR A 144      14.849 -22.526  21.402  1.00 88.85           H  
ATOM   2325  O   THR A 144      12.209 -23.409  23.197  1.00 88.85           O  
ATOM   2326  CG2 THR A 144      14.371 -22.678  19.321  1.00 88.85           C  
ATOM   2327 HG21 THR A 144      14.834 -21.719  19.089  1.00 88.85           H  
ATOM   2328 HG22 THR A 144      15.089 -23.475  19.126  1.00 88.85           H  
ATOM   2329 HG23 THR A 144      13.495 -22.816  18.687  1.00 88.85           H  
ATOM   2330  OG1 THR A 144      13.040 -21.654  21.001  1.00 88.85           O  
ATOM   2331  HG1 THR A 144      12.641 -21.799  21.862  1.00 88.85           H  
ATOM   2332  N   PHE A 145      14.009 -24.727  23.426  1.00 90.47           N  
ATOM   2333  H   PHE A 145      14.734 -25.242  22.947  1.00 90.47           H  
ATOM   2334  CA  PHE A 145      13.985 -24.802  24.887  1.00 90.47           C  
ATOM   2335  HA  PHE A 145      13.483 -23.917  25.279  1.00 90.47           H  
ATOM   2336  C   PHE A 145      15.409 -24.816  25.454  1.00 90.47           C  
ATOM   2337  CB  PHE A 145      13.178 -26.031  25.327  1.00 90.47           C  
ATOM   2338  HB2 PHE A 145      12.167 -25.951  24.926  1.00 90.47           H  
ATOM   2339  HB3 PHE A 145      13.090 -26.011  26.413  1.00 90.47           H  
ATOM   2340  O   PHE A 145      16.365 -25.142  24.756  1.00 90.47           O  
ATOM   2341  CG  PHE A 145      13.761 -27.367  24.906  1.00 90.47           C  
ATOM   2342  CD1 PHE A 145      13.603 -27.828  23.584  1.00 90.47           C  
ATOM   2343  HD1 PHE A 145      13.068 -27.235  22.857  1.00 90.47           H  
ATOM   2344  CD2 PHE A 145      14.442 -28.161  25.846  1.00 90.47           C  
ATOM   2345  HD2 PHE A 145      14.566 -27.813  26.861  1.00 90.47           H  
ATOM   2346  CE1 PHE A 145      14.133 -29.071  23.203  1.00 90.47           C  
ATOM   2347  HE1 PHE A 145      14.009 -29.424  22.190  1.00 90.47           H  
ATOM   2348  CE2 PHE A 145      14.919 -29.431  25.480  1.00 90.47           C  
ATOM   2349  HE2 PHE A 145      15.382 -30.074  26.215  1.00 90.47           H  
ATOM   2350  CZ  PHE A 145      14.764 -29.880  24.160  1.00 90.47           C  
ATOM   2351  HZ  PHE A 145      15.101 -30.870  23.890  1.00 90.47           H  
ATOM   2352  N   SER A 146      15.577 -24.453  26.724  1.00 88.02           N  
ATOM   2353  H   SER A 146      14.761 -24.227  27.274  1.00 88.02           H  
ATOM   2354  CA  SER A 146      16.883 -24.482  27.401  1.00 88.02           C  
ATOM   2355  HA  SER A 146      17.681 -24.683  26.687  1.00 88.02           H  
ATOM   2356  C   SER A 146      16.906 -25.569  28.454  1.00 88.02           C  
ATOM   2357  CB  SER A 146      17.191 -23.151  28.081  1.00 88.02           C  
ATOM   2358  HB2 SER A 146      18.088 -23.247  28.694  1.00 88.02           H  
ATOM   2359  HB3 SER A 146      16.355 -22.863  28.718  1.00 88.02           H  
ATOM   2360  O   SER A 146      15.953 -25.685  29.214  1.00 88.02           O  
ATOM   2361  OG  SER A 146      17.407 -22.162  27.110  1.00 88.02           O  
ATOM   2362  HG  SER A 146      18.334 -22.166  26.860  1.00 88.02           H  
ATOM   2363  N   VAL A 147      18.014 -26.299  28.555  1.00 87.79           N  
ATOM   2364  H   VAL A 147      18.772 -26.115  27.913  1.00 87.79           H  
ATOM   2365  CA  VAL A 147      18.315 -27.204  29.674  1.00 87.79           C  
ATOM   2366  HA  VAL A 147      17.530 -27.116  30.425  1.00 87.79           H  
ATOM   2367  C   VAL A 147      19.661 -26.780  30.269  1.00 87.79           C  
ATOM   2368  CB  VAL A 147      18.358 -28.674  29.222  1.00 87.79           C  
ATOM   2369  HB  VAL A 147      19.106 -28.770  28.434  1.00 87.79           H  
ATOM   2370  O   VAL A 147      20.566 -26.447  29.502  1.00 87.79           O  
ATOM   2371  CG1 VAL A 147      18.748 -29.637  30.339  1.00 87.79           C  
ATOM   2372 HG11 VAL A 147      18.024 -29.596  31.153  1.00 87.79           H  
ATOM   2373 HG12 VAL A 147      18.787 -30.651  29.941  1.00 87.79           H  
ATOM   2374 HG13 VAL A 147      19.744 -29.381  30.701  1.00 87.79           H  
ATOM   2375  CG2 VAL A 147      16.990 -29.153  28.730  1.00 87.79           C  
ATOM   2376 HG21 VAL A 147      16.301 -29.169  29.574  1.00 87.79           H  
ATOM   2377 HG22 VAL A 147      16.605 -28.499  27.948  1.00 87.79           H  
ATOM   2378 HG23 VAL A 147      17.060 -30.171  28.347  1.00 87.79           H  
ATOM   2379  N   PRO A 148      19.829 -26.787  31.605  1.00 84.90           N  
ATOM   2380  CA  PRO A 148      21.104 -26.488  32.244  1.00 84.90           C  
ATOM   2381  HA  PRO A 148      21.294 -25.424  32.100  1.00 84.90           H  
ATOM   2382  C   PRO A 148      22.249 -27.351  31.675  1.00 84.90           C  
ATOM   2383  CB  PRO A 148      20.889 -26.744  33.738  1.00 84.90           C  
ATOM   2384  HB2 PRO A 148      21.495 -26.078  34.353  1.00 84.90           H  
ATOM   2385  HB3 PRO A 148      21.107 -27.784  33.981  1.00 84.90           H  
ATOM   2386  O   PRO A 148      22.065 -28.568  31.556  1.00 84.90           O  
ATOM   2387  CG  PRO A 148      19.395 -26.484  33.921  1.00 84.90           C  
ATOM   2388  HG2 PRO A 148      19.220 -25.413  34.023  1.00 84.90           H  
ATOM   2389  HG3 PRO A 148      18.990 -27.024  34.777  1.00 84.90           H  
ATOM   2390  CD  PRO A 148      18.796 -26.976  32.608  1.00 84.90           C  
ATOM   2391  HD2 PRO A 148      17.918 -26.379  32.362  1.00 84.90           H  
ATOM   2392  HD3 PRO A 148      18.538 -28.032  32.690  1.00 84.90           H  
ATOM   2393  N   PRO A 149      23.428 -26.770  31.368  1.00 78.48           N  
ATOM   2394  CA  PRO A 149      24.536 -27.476  30.712  1.00 78.48           C  
ATOM   2395  HA  PRO A 149      24.234 -27.737  29.698  1.00 78.48           H  
ATOM   2396  C   PRO A 149      24.984 -28.749  31.439  1.00 78.48           C  
ATOM   2397  CB  PRO A 149      25.690 -26.467  30.658  1.00 78.48           C  
ATOM   2398  HB2 PRO A 149      26.322 -26.568  31.541  1.00 78.48           H  
ATOM   2399  HB3 PRO A 149      26.286 -26.587  29.753  1.00 78.48           H  
ATOM   2400  O   PRO A 149      25.367 -29.731  30.805  1.00 78.48           O  
ATOM   2401  CG  PRO A 149      25.000 -25.108  30.701  1.00 78.48           C  
ATOM   2402  HG2 PRO A 149      25.638 -24.342  31.141  1.00 78.48           H  
ATOM   2403  HG3 PRO A 149      24.700 -24.823  29.692  1.00 78.48           H  
ATOM   2404  CD  PRO A 149      23.758 -25.363  31.545  1.00 78.48           C  
ATOM   2405  HD2 PRO A 149      23.977 -25.171  32.595  1.00 78.48           H  
ATOM   2406  HD3 PRO A 149      22.961 -24.707  31.194  1.00 78.48           H  
ATOM   2407  N   GLU A 150      24.885 -28.778  32.775  1.00 82.06           N  
ATOM   2408  H   GLU A 150      24.590 -27.944  33.262  1.00 82.06           H  
ATOM   2409  CA  GLU A 150      25.273 -29.954  33.565  1.00 82.06           C  
ATOM   2410  HA  GLU A 150      26.303 -30.209  33.316  1.00 82.06           H  
ATOM   2411  C   GLU A 150      24.411 -31.194  33.268  1.00 82.06           C  
ATOM   2412  CB  GLU A 150      25.201 -29.680  35.078  1.00 82.06           C  
ATOM   2413  HB2 GLU A 150      25.686 -30.524  35.569  1.00 82.06           H  
ATOM   2414  HB3 GLU A 150      24.158 -29.717  35.393  1.00 82.06           H  
ATOM   2415  O   GLU A 150      24.813 -32.314  33.585  1.00 82.06           O  
ATOM   2416  CG  GLU A 150      25.902 -28.403  35.586  1.00 82.06           C  
ATOM   2417  HG2 GLU A 150      26.446 -28.666  36.494  1.00 82.06           H  
ATOM   2418  HG3 GLU A 150      26.641 -28.082  34.853  1.00 82.06           H  
ATOM   2419  CD  GLU A 150      24.948 -27.246  35.934  1.00 82.06           C  
ATOM   2420  OE1 GLU A 150      25.420 -26.091  35.909  1.00 82.06           O  
ATOM   2421  OE2 GLU A 150      23.753 -27.513  36.208  1.00 82.06           O  
ATOM   2422  N   ARG A 151      23.215 -31.019  32.684  1.00 83.40           N  
ATOM   2423  H   ARG A 151      22.969 -30.081  32.400  1.00 83.40           H  
ATOM   2424  CA  ARG A 151      22.263 -32.106  32.402  1.00 83.40           C  
ATOM   2425  HA  ARG A 151      22.501 -32.952  33.047  1.00 83.40           H  
ATOM   2426  C   ARG A 151      22.375 -32.662  30.978  1.00 83.40           C  
ATOM   2427  CB  ARG A 151      20.825 -31.659  32.717  1.00 83.40           C  
ATOM   2428  HB2 ARG A 151      20.537 -30.891  32.000  1.00 83.40           H  
ATOM   2429  HB3 ARG A 151      20.161 -32.514  32.591  1.00 83.40           H  
ATOM   2430  O   ARG A 151      21.789 -33.706  30.712  1.00 83.40           O  
ATOM   2431  CG  ARG A 151      20.646 -31.102  34.137  1.00 83.40           C  
ATOM   2432  HG2 ARG A 151      21.032 -31.824  34.856  1.00 83.40           H  
ATOM   2433  HG3 ARG A 151      21.211 -30.174  34.234  1.00 83.40           H  
ATOM   2434  CD  ARG A 151      19.171 -30.822  34.452  1.00 83.40           C  
ATOM   2435  HD2 ARG A 151      18.623 -31.764  34.424  1.00 83.40           H  
ATOM   2436  HD3 ARG A 151      18.764 -30.157  33.690  1.00 83.40           H  
ATOM   2437  NE  ARG A 151      19.034 -30.189  35.779  1.00 83.40           N  
ATOM   2438  HE  ARG A 151      19.867 -29.764  36.161  1.00 83.40           H  
ATOM   2439  NH1 ARG A 151      16.765 -30.385  36.028  1.00 83.40           N  
ATOM   2440 HH11 ARG A 151      16.703 -31.032  35.254  1.00 83.40           H  
ATOM   2441 HH12 ARG A 151      15.985 -30.291  36.662  1.00 83.40           H  
ATOM   2442  NH2 ARG A 151      17.927 -29.407  37.613  1.00 83.40           N  
ATOM   2443 HH21 ARG A 151      18.750 -28.934  37.956  1.00 83.40           H  
ATOM   2444 HH22 ARG A 151      17.060 -29.256  38.109  1.00 83.40           H  
ATOM   2445  CZ  ARG A 151      17.914 -29.995  36.454  1.00 83.40           C  
ATOM   2446  N   THR A 152      23.120 -32.009  30.082  1.00 79.99           N  
ATOM   2447  H   THR A 152      23.554 -31.140  30.357  1.00 79.99           H  
ATOM   2448  CA  THR A 152      23.233 -32.384  28.655  1.00 79.99           C  
ATOM   2449  HA  THR A 152      22.555 -33.212  28.446  1.00 79.99           H  
ATOM   2450  C   THR A 152      24.624 -32.875  28.241  1.00 79.99           C  
ATOM   2451  CB  THR A 152      22.805 -31.223  27.744  1.00 79.99           C  
ATOM   2452  HB  THR A 152      22.974 -31.494  26.701  1.00 79.99           H  
ATOM   2453  O   THR A 152      24.790 -33.333  27.114  1.00 79.99           O  
ATOM   2454  CG2 THR A 152      21.331 -30.863  27.917  1.00 79.99           C  
ATOM   2455 HG21 THR A 152      21.135 -30.557  28.944  1.00 79.99           H  
ATOM   2456 HG22 THR A 152      21.079 -30.040  27.248  1.00 79.99           H  
ATOM   2457 HG23 THR A 152      20.709 -31.722  27.665  1.00 79.99           H  
ATOM   2458  OG1 THR A 152      23.549 -30.070  28.055  1.00 79.99           O  
ATOM   2459  HG1 THR A 152      23.274 -29.379  27.448  1.00 79.99           H  
ATOM   2460  N   SER A 153      25.616 -32.862  29.140  1.00 69.24           N  
ATOM   2461  H   SER A 153      25.408 -32.479  30.051  1.00 69.24           H  
ATOM   2462  CA  SER A 153      27.040 -33.117  28.839  1.00 69.24           C  
ATOM   2463  HA  SER A 153      27.382 -32.332  28.165  1.00 69.24           H  
ATOM   2464  C   SER A 153      27.377 -34.452  28.154  1.00 69.24           C  
ATOM   2465  CB  SER A 153      27.855 -33.006  30.132  1.00 69.24           C  
ATOM   2466  HB2 SER A 153      28.913 -33.145  29.909  1.00 69.24           H  
ATOM   2467  HB3 SER A 153      27.717 -32.010  30.552  1.00 69.24           H  
ATOM   2468  O   SER A 153      28.460 -34.585  27.594  1.00 69.24           O  
ATOM   2469  OG  SER A 153      27.437 -33.976  31.082  1.00 69.24           O  
ATOM   2470  HG  SER A 153      27.821 -33.736  31.928  1.00 69.24           H  
ATOM   2471  N   LYS A 154      26.475 -35.442  28.173  1.00 72.26           N  
ATOM   2472  H   LYS A 154      25.594 -35.239  28.623  1.00 72.26           H  
ATOM   2473  CA  LYS A 154      26.685 -36.766  27.559  1.00 72.26           C  
ATOM   2474  HA  LYS A 154      27.756 -36.929  27.438  1.00 72.26           H  
ATOM   2475  C   LYS A 154      26.114 -36.919  26.143  1.00 72.26           C  
ATOM   2476  CB  LYS A 154      26.143 -37.863  28.491  1.00 72.26           C  
ATOM   2477  HB2 LYS A 154      26.225 -38.823  27.981  1.00 72.26           H  
ATOM   2478  HB3 LYS A 154      25.089 -37.675  28.698  1.00 72.26           H  
ATOM   2479  O   LYS A 154      26.377 -37.937  25.511  1.00 72.26           O  
ATOM   2480  CG  LYS A 154      26.924 -37.952  29.810  1.00 72.26           C  
ATOM   2481  HG2 LYS A 154      26.777 -37.039  30.388  1.00 72.26           H  
ATOM   2482  HG3 LYS A 154      27.985 -38.064  29.590  1.00 72.26           H  
ATOM   2483  CD  LYS A 154      26.450 -39.156  30.633  1.00 72.26           C  
ATOM   2484  HD2 LYS A 154      26.588 -40.062  30.042  1.00 72.26           H  
ATOM   2485  HD3 LYS A 154      25.392 -39.038  30.867  1.00 72.26           H  
ATOM   2486  CE  LYS A 154      27.265 -39.256  31.926  1.00 72.26           C  
ATOM   2487  HE2 LYS A 154      27.094 -38.356  32.516  1.00 72.26           H  
ATOM   2488  HE3 LYS A 154      28.322 -39.281  31.662  1.00 72.26           H  
ATOM   2489  NZ  LYS A 154      26.907 -40.469  32.703  1.00 72.26           N  
ATOM   2490  HZ1 LYS A 154      25.931 -40.454  32.961  1.00 72.26           H  
ATOM   2491  HZ2 LYS A 154      27.471 -40.528  33.538  1.00 72.26           H  
ATOM   2492  HZ3 LYS A 154      27.085 -41.295  32.151  1.00 72.26           H  
ATOM   2493  N   GLN A 155      25.308 -35.977  25.648  1.00 75.94           N  
ATOM   2494  H   GLN A 155      25.202 -35.108  26.151  1.00 75.94           H  
ATOM   2495  CA  GLN A 155      24.637 -36.107  24.347  1.00 75.94           C  
ATOM   2496  HA  GLN A 155      24.593 -37.160  24.071  1.00 75.94           H  
ATOM   2497  C   GLN A 155      25.418 -35.394  23.236  1.00 75.94           C  
ATOM   2498  CB  GLN A 155      23.183 -35.609  24.437  1.00 75.94           C  
ATOM   2499  HB2 GLN A 155      23.152 -34.667  24.985  1.00 75.94           H  
ATOM   2500  HB3 GLN A 155      22.809 -35.431  23.428  1.00 75.94           H  
ATOM   2501  O   GLN A 155      25.600 -34.178  23.273  1.00 75.94           O  
ATOM   2502  CG  GLN A 155      22.256 -36.644  25.096  1.00 75.94           C  
ATOM   2503  HG2 GLN A 155      22.636 -36.895  26.087  1.00 75.94           H  
ATOM   2504  HG3 GLN A 155      22.258 -37.551  24.491  1.00 75.94           H  
ATOM   2505  CD  GLN A 155      20.812 -36.161  25.253  1.00 75.94           C  
ATOM   2506  NE2 GLN A 155      19.853 -37.058  25.328  1.00 75.94           N  
ATOM   2507 HE21 GLN A 155      18.912 -36.696  25.383  1.00 75.94           H  
ATOM   2508 HE22 GLN A 155      20.046 -38.040  25.195  1.00 75.94           H  
ATOM   2509  OE1 GLN A 155      20.508 -34.984  25.369  1.00 75.94           O  
ATOM   2510  N   VAL A 156      25.834 -36.151  22.215  1.00 82.03           N  
ATOM   2511  H   VAL A 156      25.669 -37.147  22.252  1.00 82.03           H  
ATOM   2512  CA  VAL A 156      26.390 -35.601  20.970  1.00 82.03           C  
ATOM   2513  HA  VAL A 156      26.950 -34.695  21.201  1.00 82.03           H  
ATOM   2514  C   VAL A 156      25.225 -35.230  20.059  1.00 82.03           C  
ATOM   2515  CB  VAL A 156      27.362 -36.582  20.282  1.00 82.03           C  
ATOM   2516  HB  VAL A 156      26.826 -37.485  19.988  1.00 82.03           H  
ATOM   2517  O   VAL A 156      24.605 -36.095  19.445  1.00 82.03           O  
ATOM   2518  CG1 VAL A 156      27.990 -35.946  19.034  1.00 82.03           C  
ATOM   2519 HG11 VAL A 156      28.517 -35.030  19.300  1.00 82.03           H  
ATOM   2520 HG12 VAL A 156      28.693 -36.644  18.579  1.00 82.03           H  
ATOM   2521 HG13 VAL A 156      27.219 -35.717  18.298  1.00 82.03           H  
ATOM   2522  CG2 VAL A 156      28.502 -36.988  21.225  1.00 82.03           C  
ATOM   2523 HG21 VAL A 156      29.041 -36.104  21.566  1.00 82.03           H  
ATOM   2524 HG22 VAL A 156      29.194 -37.649  20.704  1.00 82.03           H  
ATOM   2525 HG23 VAL A 156      28.109 -37.523  22.090  1.00 82.03           H  
ATOM   2526  N   LEU A 157      24.905 -33.940  20.011  1.00 88.52           N  
ATOM   2527  H   LEU A 157      25.462 -33.292  20.548  1.00 88.52           H  
ATOM   2528  CA  LEU A 157      23.860 -33.379  19.159  1.00 88.52           C  
ATOM   2529  HA  LEU A 157      23.329 -34.191  18.661  1.00 88.52           H  
ATOM   2530  C   LEU A 157      24.500 -32.482  18.089  1.00 88.52           C  
ATOM   2531  CB  LEU A 157      22.863 -32.587  20.021  1.00 88.52           C  
ATOM   2532  HB2 LEU A 157      22.175 -32.058  19.362  1.00 88.52           H  
ATOM   2533  HB3 LEU A 157      23.434 -31.846  20.581  1.00 88.52           H  
ATOM   2534  O   LEU A 157      25.447 -31.760  18.415  1.00 88.52           O  
ATOM   2535  CG  LEU A 157      22.043 -33.420  21.021  1.00 88.52           C  
ATOM   2536  HG  LEU A 157      22.720 -33.972  21.672  1.00 88.52           H  
ATOM   2537  CD1 LEU A 157      21.207 -32.477  21.886  1.00 88.52           C  
ATOM   2538 HD11 LEU A 157      20.623 -33.056  22.601  1.00 88.52           H  
ATOM   2539 HD12 LEU A 157      21.862 -31.805  22.440  1.00 88.52           H  
ATOM   2540 HD13 LEU A 157      20.537 -31.892  21.256  1.00 88.52           H  
ATOM   2541  CD2 LEU A 157      21.100 -34.408  20.333  1.00 88.52           C  
ATOM   2542 HD21 LEU A 157      20.443 -33.882  19.641  1.00 88.52           H  
ATOM   2543 HD22 LEU A 157      21.674 -35.158  19.788  1.00 88.52           H  
ATOM   2544 HD23 LEU A 157      20.490 -34.918  21.079  1.00 88.52           H  
ATOM   2545  N   PRO A 158      23.996 -32.488  16.841  1.00 91.65           N  
ATOM   2546  CA  PRO A 158      24.443 -31.551  15.816  1.00 91.65           C  
ATOM   2547  HA  PRO A 158      25.513 -31.669  15.645  1.00 91.65           H  
ATOM   2548  C   PRO A 158      24.168 -30.106  16.250  1.00 91.65           C  
ATOM   2549  CB  PRO A 158      23.680 -31.937  14.543  1.00 91.65           C  
ATOM   2550  HB2 PRO A 158      23.473 -31.077  13.907  1.00 91.65           H  
ATOM   2551  HB3 PRO A 158      24.248 -32.687  13.994  1.00 91.65           H  
ATOM   2552  O   PRO A 158      23.211 -29.831  16.985  1.00 91.65           O  
ATOM   2553  CG  PRO A 158      22.397 -32.565  15.087  1.00 91.65           C  
ATOM   2554  HG2 PRO A 158      21.947 -33.268  14.385  1.00 91.65           H  
ATOM   2555  HG3 PRO A 158      21.688 -31.778  15.346  1.00 91.65           H  
ATOM   2556  CD  PRO A 158      22.867 -33.268  16.357  1.00 91.65           C  
ATOM   2557  HD2 PRO A 158      22.058 -33.298  17.088  1.00 91.65           H  
ATOM   2558  HD3 PRO A 158      23.198 -34.279  16.121  1.00 91.65           H  
ATOM   2559  N   MET A 159      25.007 -29.180  15.787  1.00 93.22           N  
ATOM   2560  H   MET A 159      25.759 -29.468  15.177  1.00 93.22           H  
ATOM   2561  CA  MET A 159      24.858 -27.753  16.080  1.00 93.22           C  
ATOM   2562  HA  MET A 159      24.316 -27.625  17.017  1.00 93.22           H  
ATOM   2563  C   MET A 159      24.068 -27.061  14.971  1.00 93.22           C  
ATOM   2564  CB  MET A 159      26.223 -27.079  16.243  1.00 93.22           C  
ATOM   2565  HB2 MET A 159      26.066 -26.017  16.429  1.00 93.22           H  
ATOM   2566  HB3 MET A 159      26.771 -27.172  15.304  1.00 93.22           H  
ATOM   2567  O   MET A 159      24.444 -27.122  13.799  1.00 93.22           O  
ATOM   2568  CG  MET A 159      27.086 -27.636  17.377  1.00 93.22           C  
ATOM   2569  HG2 MET A 159      28.090 -27.243  17.222  1.00 93.22           H  
ATOM   2570  HG3 MET A 159      27.143 -28.722  17.311  1.00 93.22           H  
ATOM   2571  SD  MET A 159      26.549 -27.153  19.042  1.00 93.22           S  
ATOM   2572  CE  MET A 159      28.172 -27.146  19.840  1.00 93.22           C  
ATOM   2573  HE1 MET A 159      28.100 -26.651  20.808  1.00 93.22           H  
ATOM   2574  HE2 MET A 159      28.868 -26.573  19.227  1.00 93.22           H  
ATOM   2575  HE3 MET A 159      28.540 -28.166  19.949  1.00 93.22           H  
ATOM   2576  N   LEU A 160      22.989 -26.378  15.338  1.00 95.16           N  
ATOM   2577  H   LEU A 160      22.719 -26.377  16.312  1.00 95.16           H  
ATOM   2578  CA  LEU A 160      22.213 -25.526  14.449  1.00 95.16           C  
ATOM   2579  HA  LEU A 160      22.620 -25.602  13.441  1.00 95.16           H  
ATOM   2580  C   LEU A 160      22.348 -24.069  14.889  1.00 95.16           C  
ATOM   2581  CB  LEU A 160      20.746 -25.979  14.394  1.00 95.16           C  
ATOM   2582  HB2 LEU A 160      20.201 -25.296  13.741  1.00 95.16           H  
ATOM   2583  HB3 LEU A 160      20.324 -25.897  15.395  1.00 95.16           H  
ATOM   2584  O   LEU A 160      22.112 -23.734  16.052  1.00 95.16           O  
ATOM   2585  CG  LEU A 160      20.530 -27.418  13.899  1.00 95.16           C  
ATOM   2586  HG  LEU A 160      21.006 -28.105  14.599  1.00 95.16           H  
ATOM   2587  CD1 LEU A 160      19.031 -27.719  13.841  1.00 95.16           C  
ATOM   2588 HD11 LEU A 160      18.876 -28.767  13.581  1.00 95.16           H  
ATOM   2589 HD12 LEU A 160      18.586 -27.524  14.816  1.00 95.16           H  
ATOM   2590 HD13 LEU A 160      18.550 -27.085  13.097  1.00 95.16           H  
ATOM   2591  CD2 LEU A 160      21.111 -27.709  12.522  1.00 95.16           C  
ATOM   2592 HD21 LEU A 160      20.876 -28.736  12.242  1.00 95.16           H  
ATOM   2593 HD22 LEU A 160      22.195 -27.605  12.547  1.00 95.16           H  
ATOM   2594 HD23 LEU A 160      20.693 -27.021  11.788  1.00 95.16           H  
ATOM   2595  N   TYR A 161      22.694 -23.205  13.942  1.00 93.57           N  
ATOM   2596  H   TYR A 161      22.853 -23.557  13.009  1.00 93.57           H  
ATOM   2597  CA  TYR A 161      22.805 -21.767  14.168  1.00 93.57           C  
ATOM   2598  HA  TYR A 161      22.546 -21.540  15.202  1.00 93.57           H  
ATOM   2599  C   TYR A 161      21.829 -21.012  13.272  1.00 93.57           C  
ATOM   2600  CB  TYR A 161      24.248 -21.296  13.947  1.00 93.57           C  
ATOM   2601  HB2 TYR A 161      24.274 -20.209  14.031  1.00 93.57           H  
ATOM   2602  HB3 TYR A 161      24.559 -21.550  12.934  1.00 93.57           H  
ATOM   2603  O   TYR A 161      21.712 -21.314  12.083  1.00 93.57           O  
ATOM   2604  CG  TYR A 161      25.247 -21.871  14.930  1.00 93.57           C  
ATOM   2605  CD1 TYR A 161      25.418 -21.257  16.185  1.00 93.57           C  
ATOM   2606  HD1 TYR A 161      24.853 -20.371  16.435  1.00 93.57           H  
ATOM   2607  CD2 TYR A 161      26.007 -23.009  14.594  1.00 93.57           C  
ATOM   2608  HD2 TYR A 161      25.888 -23.478  13.629  1.00 93.57           H  
ATOM   2609  CE1 TYR A 161      26.324 -21.797  17.119  1.00 93.57           C  
ATOM   2610  HE1 TYR A 161      26.464 -21.328  18.082  1.00 93.57           H  
ATOM   2611  CE2 TYR A 161      26.933 -23.533  15.518  1.00 93.57           C  
ATOM   2612  HE2 TYR A 161      27.536 -24.394  15.268  1.00 93.57           H  
ATOM   2613  OH  TYR A 161      27.919 -23.510  17.695  1.00 93.57           O  
ATOM   2614  HH  TYR A 161      27.784 -23.179  18.586  1.00 93.57           H  
ATOM   2615  CZ  TYR A 161      27.078 -22.944  16.791  1.00 93.57           C  
ATOM   2616  N   GLY A 162      21.164 -19.997  13.816  1.00 89.60           N  
ATOM   2617  H   GLY A 162      21.271 -19.813  14.804  1.00 89.60           H  
ATOM   2618  CA  GLY A 162      20.401 -19.051  13.015  1.00 89.60           C  
ATOM   2619  HA2 GLY A 162      21.121 -18.555  12.363  1.00 89.60           H  
ATOM   2620  HA3 GLY A 162      19.666 -19.577  12.406  1.00 89.60           H  
ATOM   2621  C   GLY A 162      19.717 -17.937  13.800  1.00 89.60           C  
ATOM   2622  O   GLY A 162      19.768 -17.912  15.027  1.00 89.60           O  
ATOM   2623  N   PRO A 163      19.087 -16.970  13.114  1.00 86.58           N  
ATOM   2624  CA  PRO A 163      18.416 -15.851  13.774  1.00 86.58           C  
ATOM   2625  HA  PRO A 163      19.134 -15.295  14.377  1.00 86.58           H  
ATOM   2626  C   PRO A 163      17.280 -16.336  14.687  1.00 86.58           C  
ATOM   2627  CB  PRO A 163      17.909 -14.961  12.634  1.00 86.58           C  
ATOM   2628  HB2 PRO A 163      16.975 -14.458  12.885  1.00 86.58           H  
ATOM   2629  HB3 PRO A 163      18.676 -14.231  12.375  1.00 86.58           H  
ATOM   2630  O   PRO A 163      16.651 -17.364  14.415  1.00 86.58           O  
ATOM   2631  CG  PRO A 163      17.731 -15.945  11.476  1.00 86.58           C  
ATOM   2632  HG2 PRO A 163      16.780 -16.464  11.597  1.00 86.58           H  
ATOM   2633  HG3 PRO A 163      17.756 -15.462  10.499  1.00 86.58           H  
ATOM   2634  CD  PRO A 163      18.892 -16.915  11.674  1.00 86.58           C  
ATOM   2635  HD2 PRO A 163      18.651 -17.890  11.251  1.00 86.58           H  
ATOM   2636  HD3 PRO A 163      19.791 -16.517  11.204  1.00 86.58           H  
ATOM   2637  N   GLU A 164      16.981 -15.596  15.756  1.00 80.17           N  
ATOM   2638  H   GLU A 164      17.521 -14.767  15.957  1.00 80.17           H  
ATOM   2639  CA  GLU A 164      15.885 -15.943  16.670  1.00 80.17           C  
ATOM   2640  HA  GLU A 164      16.162 -16.856  17.198  1.00 80.17           H  
ATOM   2641  C   GLU A 164      14.567 -16.215  15.920  1.00 80.17           C  
ATOM   2642  CB  GLU A 164      15.653 -14.847  17.717  1.00 80.17           C  
ATOM   2643  HB2 GLU A 164      14.719 -15.080  18.228  1.00 80.17           H  
ATOM   2644  HB3 GLU A 164      15.541 -13.886  17.216  1.00 80.17           H  
ATOM   2645  O   GLU A 164      14.197 -15.511  14.980  1.00 80.17           O  
ATOM   2646  CG  GLU A 164      16.762 -14.759  18.776  1.00 80.17           C  
ATOM   2647  HG2 GLU A 164      16.961 -15.763  19.150  1.00 80.17           H  
ATOM   2648  HG3 GLU A 164      17.671 -14.383  18.307  1.00 80.17           H  
ATOM   2649  CD  GLU A 164      16.365 -13.850  19.957  1.00 80.17           C  
ATOM   2650  OE1 GLU A 164      17.030 -13.951  21.009  1.00 80.17           O  
ATOM   2651  OE2 GLU A 164      15.369 -13.097  19.825  1.00 80.17           O  
ATOM   2652  N   GLY A 165      13.855 -17.273  16.322  1.00 81.04           N  
ATOM   2653  H   GLY A 165      14.187 -17.795  17.121  1.00 81.04           H  
ATOM   2654  CA  GLY A 165      12.598 -17.696  15.693  1.00 81.04           C  
ATOM   2655  HA2 GLY A 165      12.000 -16.811  15.476  1.00 81.04           H  
ATOM   2656  HA3 GLY A 165      12.043 -18.313  16.399  1.00 81.04           H  
ATOM   2657  C   GLY A 165      12.740 -18.491  14.387  1.00 81.04           C  
ATOM   2658  O   GLY A 165      11.734 -18.980  13.880  1.00 81.04           O  
ATOM   2659  N   SER A 166      13.953 -18.682  13.856  1.00 88.27           N  
ATOM   2660  H   SER A 166      14.739 -18.198  14.266  1.00 88.27           H  
ATOM   2661  CA  SER A 166      14.181 -19.475  12.633  1.00 88.27           C  
ATOM   2662  HA  SER A 166      13.265 -19.455  12.042  1.00 88.27           H  
ATOM   2663  C   SER A 166      14.486 -20.959  12.871  1.00 88.27           C  
ATOM   2664  CB  SER A 166      15.251 -18.836  11.756  1.00 88.27           C  
ATOM   2665  HB2 SER A 166      15.005 -17.787  11.590  1.00 88.27           H  
ATOM   2666  HB3 SER A 166      15.255 -19.347  10.793  1.00 88.27           H  
ATOM   2667  O   SER A 166      14.726 -21.690  11.915  1.00 88.27           O  
ATOM   2668  OG  SER A 166      16.526 -18.953  12.345  1.00 88.27           O  
ATOM   2669  HG  SER A 166      16.578 -18.373  13.108  1.00 88.27           H  
ATOM   2670  N   ALA A 167      14.435 -21.433  14.120  1.00 90.08           N  
ATOM   2671  H   ALA A 167      14.252 -20.778  14.867  1.00 90.08           H  
ATOM   2672  CA  ALA A 167      14.826 -22.795  14.492  1.00 90.08           C  
ATOM   2673  HA  ALA A 167      15.898 -22.905  14.327  1.00 90.08           H  
ATOM   2674  C   ALA A 167      14.130 -23.889  13.663  1.00 90.08           C  
ATOM   2675  CB  ALA A 167      14.552 -22.975  15.987  1.00 90.08           C  
ATOM   2676  HB1 ALA A 167      13.482 -22.915  16.190  1.00 90.08           H  
ATOM   2677  HB2 ALA A 167      15.075 -22.202  16.550  1.00 90.08           H  
ATOM   2678  HB3 ALA A 167      14.922 -23.947  16.311  1.00 90.08           H  
ATOM   2679  O   ALA A 167      14.784 -24.828  13.216  1.00 90.08           O  
ATOM   2680  N   ASN A 168      12.829 -23.740  13.392  1.00 90.92           N  
ATOM   2681  H   ASN A 168      12.341 -22.961  13.809  1.00 90.92           H  
ATOM   2682  CA  ASN A 168      12.083 -24.681  12.553  1.00 90.92           C  
ATOM   2683  HA  ASN A 168      12.253 -25.689  12.930  1.00 90.92           H  
ATOM   2684  C   ASN A 168      12.561 -24.666  11.083  1.00 90.92           C  
ATOM   2685  CB  ASN A 168      10.584 -24.355  12.690  1.00 90.92           C  
ATOM   2686  HB2 ASN A 168      10.364 -23.417  12.181  1.00 90.92           H  
ATOM   2687  HB3 ASN A 168      10.333 -24.247  13.745  1.00 90.92           H  
ATOM   2688  O   ASN A 168      12.753 -25.719  10.481  1.00 90.92           O  
ATOM   2689  CG  ASN A 168       9.683 -25.441  12.123  1.00 90.92           C  
ATOM   2690  ND2 ASN A 168       8.395 -25.200  12.080  1.00 90.92           N  
ATOM   2691 HD21 ASN A 168       8.018 -24.372  12.520  1.00 90.92           H  
ATOM   2692 HD22 ASN A 168       7.829 -25.993  11.815  1.00 90.92           H  
ATOM   2693  OD1 ASN A 168      10.096 -26.519  11.738  1.00 90.92           O  
ATOM   2694  N   GLU A 169      12.830 -23.482  10.520  1.00 88.96           N  
ATOM   2695  H   GLU A 169      12.807 -22.659  11.105  1.00 88.96           H  
ATOM   2696  CA  GLU A 169      13.359 -23.330   9.153  1.00 88.96           C  
ATOM   2697  HA  GLU A 169      12.714 -23.876   8.465  1.00 88.96           H  
ATOM   2698  C   GLU A 169      14.764 -23.947   9.035  1.00 88.96           C  
ATOM   2699  CB  GLU A 169      13.336 -21.831   8.761  1.00 88.96           C  
ATOM   2700  HB2 GLU A 169      14.011 -21.273   9.409  1.00 88.96           H  
ATOM   2701  HB3 GLU A 169      12.325 -21.457   8.922  1.00 88.96           H  
ATOM   2702  O   GLU A 169      15.043 -24.686   8.088  1.00 88.96           O  
ATOM   2703  CG  GLU A 169      13.722 -21.558   7.294  1.00 88.96           C  
ATOM   2704  HG2 GLU A 169      14.763 -21.844   7.149  1.00 88.96           H  
ATOM   2705  HG3 GLU A 169      13.109 -22.198   6.658  1.00 88.96           H  
ATOM   2706  CD  GLU A 169      13.541 -20.090   6.828  1.00 88.96           C  
ATOM   2707  OE1 GLU A 169      13.717 -19.812   5.621  1.00 88.96           O  
ATOM   2708  OE2 GLU A 169      13.187 -19.173   7.608  1.00 88.96           O  
ATOM   2709  N   VAL A 170      15.625 -23.720  10.035  1.00 92.96           N  
ATOM   2710  H   VAL A 170      15.341 -23.102  10.782  1.00 92.96           H  
ATOM   2711  CA  VAL A 170      16.976 -24.295  10.064  1.00 92.96           C  
ATOM   2712  HA  VAL A 170      17.430 -24.056   9.103  1.00 92.96           H  
ATOM   2713  C   VAL A 170      16.936 -25.815  10.214  1.00 92.96           C  
ATOM   2714  CB  VAL A 170      17.869 -23.656  11.139  1.00 92.96           C  
ATOM   2715  HB  VAL A 170      17.422 -23.806  12.121  1.00 92.96           H  
ATOM   2716  O   VAL A 170      17.653 -26.527   9.512  1.00 92.96           O  
ATOM   2717  CG1 VAL A 170      19.281 -24.261  11.122  1.00 92.96           C  
ATOM   2718 HG11 VAL A 170      19.245 -25.308  11.423  1.00 92.96           H  
ATOM   2719 HG12 VAL A 170      19.708 -24.187  10.122  1.00 92.96           H  
ATOM   2720 HG13 VAL A 170      19.935 -23.729  11.813  1.00 92.96           H  
ATOM   2721  CG2 VAL A 170      18.022 -22.158  10.867  1.00 92.96           C  
ATOM   2722 HG21 VAL A 170      18.303 -22.013   9.823  1.00 92.96           H  
ATOM   2723 HG22 VAL A 170      17.083 -21.638  11.056  1.00 92.96           H  
ATOM   2724 HG23 VAL A 170      18.792 -21.729  11.508  1.00 92.96           H  
ATOM   2725  N   LEU A 171      16.067 -26.329  11.087  1.00 93.55           N  
ATOM   2726  H   LEU A 171      15.519 -25.695  11.649  1.00 93.55           H  
ATOM   2727  CA  LEU A 171      15.879 -27.764  11.288  1.00 93.55           C  
ATOM   2728  HA  LEU A 171      16.844 -28.202  11.541  1.00 93.55           H  
ATOM   2729  C   LEU A 171      15.366 -28.456  10.019  1.00 93.55           C  
ATOM   2730  CB  LEU A 171      14.908 -27.958  12.462  1.00 93.55           C  
ATOM   2731  HB2 LEU A 171      13.963 -27.476  12.214  1.00 93.55           H  
ATOM   2732  HB3 LEU A 171      15.317 -27.461  13.341  1.00 93.55           H  
ATOM   2733  O   LEU A 171      15.844 -29.538   9.673  1.00 93.55           O  
ATOM   2734  CG  LEU A 171      14.628 -29.427  12.817  1.00 93.55           C  
ATOM   2735  HG  LEU A 171      14.246 -29.960  11.946  1.00 93.55           H  
ATOM   2736  CD1 LEU A 171      15.879 -30.146  13.330  1.00 93.55           C  
ATOM   2737 HD11 LEU A 171      15.623 -31.154  13.656  1.00 93.55           H  
ATOM   2738 HD12 LEU A 171      16.625 -30.211  12.538  1.00 93.55           H  
ATOM   2739 HD13 LEU A 171      16.297 -29.599  14.174  1.00 93.55           H  
ATOM   2740  CD2 LEU A 171      13.553 -29.472  13.898  1.00 93.55           C  
ATOM   2741 HD21 LEU A 171      13.881 -28.906  14.770  1.00 93.55           H  
ATOM   2742 HD22 LEU A 171      13.360 -30.498  14.211  1.00 93.55           H  
ATOM   2743 HD23 LEU A 171      12.627 -29.034  13.525  1.00 93.55           H  
ATOM   2744  N   GLN A 172      14.415 -27.840   9.311  1.00 92.18           N  
ATOM   2745  H   GLN A 172      14.026 -26.976   9.659  1.00 92.18           H  
ATOM   2746  CA  GLN A 172      13.928 -28.358   8.036  1.00 92.18           C  
ATOM   2747  HA  GLN A 172      13.600 -29.386   8.188  1.00 92.18           H  
ATOM   2748  C   GLN A 172      15.051 -28.393   6.989  1.00 92.18           C  
ATOM   2749  CB  GLN A 172      12.716 -27.539   7.567  1.00 92.18           C  
ATOM   2750  HB2 GLN A 172      13.007 -26.502   7.401  1.00 92.18           H  
ATOM   2751  HB3 GLN A 172      11.944 -27.571   8.336  1.00 92.18           H  
ATOM   2752  O   GLN A 172      15.284 -29.444   6.391  1.00 92.18           O  
ATOM   2753  CG  GLN A 172      12.160 -28.131   6.265  1.00 92.18           C  
ATOM   2754  HG2 GLN A 172      12.923 -28.070   5.489  1.00 92.18           H  
ATOM   2755  HG3 GLN A 172      11.920 -29.184   6.416  1.00 92.18           H  
ATOM   2756  CD  GLN A 172      10.918 -27.437   5.729  1.00 92.18           C  
ATOM   2757  NE2 GLN A 172      10.538 -27.777   4.519  1.00 92.18           N  
ATOM   2758 HE21 GLN A 172       9.767 -27.266   4.114  1.00 92.18           H  
ATOM   2759 HE22 GLN A 172      11.170 -28.330   3.959  1.00 92.18           H  
ATOM   2760  OE1 GLN A 172      10.275 -26.610   6.358  1.00 92.18           O  
ATOM   2761  N   GLY A 173      15.796 -27.295   6.822  1.00 91.17           N  
ATOM   2762  H   GLY A 173      15.553 -26.458   7.332  1.00 91.17           H  
ATOM   2763  CA  GLY A 173      16.923 -27.249   5.886  1.00 91.17           C  
ATOM   2764  HA2 GLY A 173      16.561 -27.460   4.880  1.00 91.17           H  
ATOM   2765  HA3 GLY A 173      17.355 -26.248   5.895  1.00 91.17           H  
ATOM   2766  C   GLY A 173      18.021 -28.261   6.229  1.00 91.17           C  
ATOM   2767  O   GLY A 173      18.525 -28.946   5.341  1.00 91.17           O  
ATOM   2768  N   TYR A 174      18.345 -28.435   7.514  1.00 93.86           N  
ATOM   2769  H   TYR A 174      17.923 -27.825   8.199  1.00 93.86           H  
ATOM   2770  CA  TYR A 174      19.271 -29.469   7.990  1.00 93.86           C  
ATOM   2771  HA  TYR A 174      20.252 -29.302   7.546  1.00 93.86           H  
ATOM   2772  C   TYR A 174      18.823 -30.879   7.582  1.00 93.86           C  
ATOM   2773  CB  TYR A 174      19.404 -29.364   9.517  1.00 93.86           C  
ATOM   2774  HB2 TYR A 174      18.414 -29.260   9.959  1.00 93.86           H  
ATOM   2775  HB3 TYR A 174      19.961 -28.458   9.757  1.00 93.86           H  
ATOM   2776  O   TYR A 174      19.637 -31.660   7.087  1.00 93.86           O  
ATOM   2777  CG  TYR A 174      20.086 -30.558  10.164  1.00 93.86           C  
ATOM   2778  CD1 TYR A 174      19.313 -31.619  10.680  1.00 93.86           C  
ATOM   2779  HD1 TYR A 174      18.235 -31.569  10.633  1.00 93.86           H  
ATOM   2780  CD2 TYR A 174      21.490 -30.615  10.236  1.00 93.86           C  
ATOM   2781  HD2 TYR A 174      22.083 -29.792   9.865  1.00 93.86           H  
ATOM   2782  CE1 TYR A 174      19.946 -32.750  11.234  1.00 93.86           C  
ATOM   2783  HE1 TYR A 174      19.369 -33.578  11.618  1.00 93.86           H  
ATOM   2784  CE2 TYR A 174      22.123 -31.725  10.824  1.00 93.86           C  
ATOM   2785  HE2 TYR A 174      23.197 -31.743  10.930  1.00 93.86           H  
ATOM   2786  OH  TYR A 174      21.974 -33.900  11.814  1.00 93.86           O  
ATOM   2787  HH  TYR A 174      22.927 -33.791  11.833  1.00 93.86           H  
ATOM   2788  CZ  TYR A 174      21.354 -32.808  11.296  1.00 93.86           C  
ATOM   2789  N   ARG A 175      17.533 -31.210   7.746  1.00 92.37           N  
ATOM   2790  H   ARG A 175      16.912 -30.511   8.128  1.00 92.37           H  
ATOM   2791  CA  ARG A 175      16.988 -32.522   7.357  1.00 92.37           C  
ATOM   2792  HA  ARG A 175      17.589 -33.307   7.817  1.00 92.37           H  
ATOM   2793  C   ARG A 175      17.094 -32.751   5.851  1.00 92.37           C  
ATOM   2794  CB  ARG A 175      15.528 -32.659   7.814  1.00 92.37           C  
ATOM   2795  HB2 ARG A 175      15.085 -33.520   7.315  1.00 92.37           H  
ATOM   2796  HB3 ARG A 175      14.971 -31.772   7.510  1.00 92.37           H  
ATOM   2797  O   ARG A 175      17.569 -33.805   5.436  1.00 92.37           O  
ATOM   2798  CG  ARG A 175      15.385 -32.861   9.329  1.00 92.37           C  
ATOM   2799  HG2 ARG A 175      15.828 -33.816   9.609  1.00 92.37           H  
ATOM   2800  HG3 ARG A 175      15.901 -32.064   9.864  1.00 92.37           H  
ATOM   2801  CD  ARG A 175      13.899 -32.847   9.705  1.00 92.37           C  
ATOM   2802  HD2 ARG A 175      13.480 -31.892   9.388  1.00 92.37           H  
ATOM   2803  HD3 ARG A 175      13.388 -33.649   9.172  1.00 92.37           H  
ATOM   2804  NE  ARG A 175      13.696 -33.013  11.157  1.00 92.37           N  
ATOM   2805  HE  ARG A 175      14.500 -33.297  11.699  1.00 92.37           H  
ATOM   2806  NH1 ARG A 175      11.494 -32.326  11.260  1.00 92.37           N  
ATOM   2807 HH11 ARG A 175      11.487 -32.138  10.268  1.00 92.37           H  
ATOM   2808 HH12 ARG A 175      10.725 -32.038  11.847  1.00 92.37           H  
ATOM   2809  NH2 ARG A 175      12.550 -32.860  13.119  1.00 92.37           N  
ATOM   2810 HH21 ARG A 175      13.373 -33.114  13.646  1.00 92.37           H  
ATOM   2811 HH22 ARG A 175      11.733 -32.512  13.601  1.00 92.37           H  
ATOM   2812  CZ  ARG A 175      12.590 -32.740  11.828  1.00 92.37           C  
ATOM   2813  N   GLU A 176      16.681 -31.774   5.047  1.00 91.40           N  
ATOM   2814  H   GLU A 176      16.305 -30.935   5.465  1.00 91.40           H  
ATOM   2815  CA  GLU A 176      16.705 -31.864   3.580  1.00 91.40           C  
ATOM   2816  HA  GLU A 176      16.159 -32.752   3.261  1.00 91.40           H  
ATOM   2817  C   GLU A 176      18.139 -32.006   3.040  1.00 91.40           C  
ATOM   2818  CB  GLU A 176      16.014 -30.626   2.977  1.00 91.40           C  
ATOM   2819  HB2 GLU A 176      16.450 -29.728   3.414  1.00 91.40           H  
ATOM   2820  HB3 GLU A 176      16.201 -30.613   1.904  1.00 91.40           H  
ATOM   2821  O   GLU A 176      18.423 -32.894   2.233  1.00 91.40           O  
ATOM   2822  CG  GLU A 176      14.488 -30.623   3.206  1.00 91.40           C  
ATOM   2823  HG2 GLU A 176      14.284 -30.750   4.269  1.00 91.40           H  
ATOM   2824  HG3 GLU A 176      14.063 -31.483   2.688  1.00 91.40           H  
ATOM   2825  CD  GLU A 176      13.783 -29.342   2.715  1.00 91.40           C  
ATOM   2826  OE1 GLU A 176      12.581 -29.177   3.048  1.00 91.40           O  
ATOM   2827  OE2 GLU A 176      14.425 -28.534   2.007  1.00 91.40           O  
ATOM   2828  N   MET A 177      19.073 -31.189   3.536  1.00 94.14           N  
ATOM   2829  H   MET A 177      18.788 -30.475   4.191  1.00 94.14           H  
ATOM   2830  CA  MET A 177      20.480 -31.243   3.124  1.00 94.14           C  
ATOM   2831  HA  MET A 177      20.524 -31.281   2.036  1.00 94.14           H  
ATOM   2832  C   MET A 177      21.189 -32.501   3.642  1.00 94.14           C  
ATOM   2833  CB  MET A 177      21.203 -29.975   3.593  1.00 94.14           C  
ATOM   2834  HB2 MET A 177      22.270 -30.080   3.399  1.00 94.14           H  
ATOM   2835  HB3 MET A 177      21.061 -29.850   4.667  1.00 94.14           H  
ATOM   2836  O   MET A 177      21.982 -33.106   2.919  1.00 94.14           O  
ATOM   2837  CG  MET A 177      20.688 -28.740   2.840  1.00 94.14           C  
ATOM   2838  HG2 MET A 177      20.804 -28.919   1.771  1.00 94.14           H  
ATOM   2839  HG3 MET A 177      19.624 -28.607   3.035  1.00 94.14           H  
ATOM   2840  SD  MET A 177      21.544 -27.195   3.235  1.00 94.14           S  
ATOM   2841  CE  MET A 177      20.867 -26.890   4.883  1.00 94.14           C  
ATOM   2842  HE1 MET A 177      21.433 -26.079   5.341  1.00 94.14           H  
ATOM   2843  HE2 MET A 177      20.964 -27.779   5.507  1.00 94.14           H  
ATOM   2844  HE3 MET A 177      19.818 -26.603   4.804  1.00 94.14           H  
ATOM   2845  N   GLY A 178      20.877 -32.938   4.865  1.00 92.05           N  
ATOM   2846  H   GLY A 178      20.241 -32.391   5.427  1.00 92.05           H  
ATOM   2847  CA  GLY A 178      21.428 -34.157   5.454  1.00 92.05           C  
ATOM   2848  HA2 GLY A 178      22.516 -34.093   5.474  1.00 92.05           H  
ATOM   2849  HA3 GLY A 178      21.062 -34.247   6.477  1.00 92.05           H  
ATOM   2850  C   GLY A 178      21.026 -35.416   4.687  1.00 92.05           C  
ATOM   2851  O   GLY A 178      21.869 -36.276   4.449  1.00 92.05           O  
ATOM   2852  N   GLN A 179      19.772 -35.506   4.228  1.00 90.55           N  
ATOM   2853  H   GLN A 179      19.119 -34.768   4.451  1.00 90.55           H  
ATOM   2854  CA  GLN A 179      19.311 -36.619   3.389  1.00 90.55           C  
ATOM   2855  HA  GLN A 179      19.474 -37.558   3.917  1.00 90.55           H  
ATOM   2856  C   GLN A 179      20.081 -36.714   2.067  1.00 90.55           C  
ATOM   2857  CB  GLN A 179      17.815 -36.462   3.091  1.00 90.55           C  
ATOM   2858  HB2 GLN A 179      17.551 -37.109   2.254  1.00 90.55           H  
ATOM   2859  HB3 GLN A 179      17.606 -35.431   2.804  1.00 90.55           H  
ATOM   2860  O   GLN A 179      20.400 -37.815   1.622  1.00 90.55           O  
ATOM   2861  CG  GLN A 179      16.940 -36.858   4.286  1.00 90.55           C  
ATOM   2862  HG2 GLN A 179      17.225 -36.282   5.166  1.00 90.55           H  
ATOM   2863  HG3 GLN A 179      17.102 -37.912   4.509  1.00 90.55           H  
ATOM   2864  CD  GLN A 179      15.452 -36.645   4.021  1.00 90.55           C  
ATOM   2865  NE2 GLN A 179      14.603 -36.952   4.976  1.00 90.55           N  
ATOM   2866 HE21 GLN A 179      13.631 -36.791   4.754  1.00 90.55           H  
ATOM   2867 HE22 GLN A 179      14.933 -37.305   5.863  1.00 90.55           H  
ATOM   2868  OE1 GLN A 179      15.006 -36.229   2.966  1.00 90.55           O  
ATOM   2869  N   MET A 180      20.405 -35.573   1.451  1.00 89.28           N  
ATOM   2870  H   MET A 180      20.097 -34.701   1.856  1.00 89.28           H  
ATOM   2871  CA  MET A 180      21.184 -35.543   0.215  1.00 89.28           C  
ATOM   2872  HA  MET A 180      20.732 -36.237  -0.493  1.00 89.28           H  
ATOM   2873  C   MET A 180      22.632 -35.998   0.436  1.00 89.28           C  
ATOM   2874  CB  MET A 180      21.118 -34.132  -0.377  1.00 89.28           C  
ATOM   2875  HB2 MET A 180      20.071 -33.849  -0.493  1.00 89.28           H  
ATOM   2876  HB3 MET A 180      21.606 -33.415   0.283  1.00 89.28           H  
ATOM   2877  O   MET A 180      23.141 -36.815  -0.325  1.00 89.28           O  
ATOM   2878  CG  MET A 180      21.787 -34.101  -1.747  1.00 89.28           C  
ATOM   2879  HG2 MET A 180      21.384 -34.928  -2.332  1.00 89.28           H  
ATOM   2880  HG3 MET A 180      22.860 -34.256  -1.636  1.00 89.28           H  
ATOM   2881  SD  MET A 180      21.514 -32.569  -2.660  1.00 89.28           S  
ATOM   2882  CE  MET A 180      21.796 -33.274  -4.295  1.00 89.28           C  
ATOM   2883  HE1 MET A 180      21.530 -32.540  -5.056  1.00 89.28           H  
ATOM   2884  HE2 MET A 180      22.834 -33.593  -4.389  1.00 89.28           H  
ATOM   2885  HE3 MET A 180      21.151 -34.142  -4.430  1.00 89.28           H  
ATOM   2886  N   LEU A 181      23.270 -35.503   1.498  1.00 92.48           N  
ATOM   2887  H   LEU A 181      22.778 -34.834   2.072  1.00 92.48           H  
ATOM   2888  CA  LEU A 181      24.655 -35.823   1.858  1.00 92.48           C  
ATOM   2889  HA  LEU A 181      25.288 -35.714   0.978  1.00 92.48           H  
ATOM   2890  C   LEU A 181      24.845 -37.270   2.342  1.00 92.48           C  
ATOM   2891  CB  LEU A 181      25.080 -34.820   2.942  1.00 92.48           C  
ATOM   2892  HB2 LEU A 181      24.266 -34.716   3.659  1.00 92.48           H  
ATOM   2893  HB3 LEU A 181      25.931 -35.213   3.499  1.00 92.48           H  
ATOM   2894  O   LEU A 181      25.903 -37.862   2.126  1.00 92.48           O  
ATOM   2895  CG  LEU A 181      25.456 -33.434   2.393  1.00 92.48           C  
ATOM   2896  HG  LEU A 181      24.661 -33.066   1.744  1.00 92.48           H  
ATOM   2897  CD1 LEU A 181      25.607 -32.476   3.574  1.00 92.48           C  
ATOM   2898 HD11 LEU A 181      24.640 -32.364   4.066  1.00 92.48           H  
ATOM   2899 HD12 LEU A 181      25.942 -31.498   3.230  1.00 92.48           H  
ATOM   2900 HD13 LEU A 181      26.331 -32.874   4.285  1.00 92.48           H  
ATOM   2901  CD2 LEU A 181      26.770 -33.456   1.605  1.00 92.48           C  
ATOM   2902 HD21 LEU A 181      26.656 -34.045   0.695  1.00 92.48           H  
ATOM   2903 HD22 LEU A 181      27.563 -33.890   2.213  1.00 92.48           H  
ATOM   2904 HD23 LEU A 181      27.061 -32.444   1.322  1.00 92.48           H  
ATOM   2905  N   ALA A 182      23.814 -37.865   2.949  1.00 87.47           N  
ATOM   2906  H   ALA A 182      23.003 -37.305   3.173  1.00 87.47           H  
ATOM   2907  CA  ALA A 182      23.857 -39.238   3.447  1.00 87.47           C  
ATOM   2908  HA  ALA A 182      24.680 -39.320   4.157  1.00 87.47           H  
ATOM   2909  C   ALA A 182      24.102 -40.275   2.336  1.00 87.47           C  
ATOM   2910  CB  ALA A 182      22.545 -39.525   4.186  1.00 87.47           C  
ATOM   2911  HB1 ALA A 182      22.435 -38.834   5.021  1.00 87.47           H  
ATOM   2912  HB2 ALA A 182      21.700 -39.410   3.507  1.00 87.47           H  
ATOM   2913  HB3 ALA A 182      22.560 -40.544   4.572  1.00 87.47           H  
ATOM   2914  O   ALA A 182      24.660 -41.340   2.611  1.00 87.47           O  
ATOM   2915  N   LYS A 183      23.733 -39.964   1.083  1.00 79.19           N  
ATOM   2916  H   LYS A 183      23.332 -39.051   0.923  1.00 79.19           H  
ATOM   2917  CA  LYS A 183      23.960 -40.842  -0.076  1.00 79.19           C  
ATOM   2918  HA  LYS A 183      23.475 -41.799   0.116  1.00 79.19           H  
ATOM   2919  C   LYS A 183      25.447 -41.148  -0.295  1.00 79.19           C  
ATOM   2920  CB  LYS A 183      23.328 -40.192  -1.316  1.00 79.19           C  
ATOM   2921  HB2 LYS A 183      23.918 -39.325  -1.610  1.00 79.19           H  
ATOM   2922  HB3 LYS A 183      22.320 -39.858  -1.069  1.00 79.19           H  
ATOM   2923  O   LYS A 183      25.782 -42.267  -0.672  1.00 79.19           O  
ATOM   2924  CG  LYS A 183      23.247 -41.184  -2.483  1.00 79.19           C  
ATOM   2925  HG2 LYS A 183      24.252 -41.511  -2.753  1.00 79.19           H  
ATOM   2926  HG3 LYS A 183      22.660 -42.052  -2.182  1.00 79.19           H  
ATOM   2927  CD  LYS A 183      22.602 -40.532  -3.706  1.00 79.19           C  
ATOM   2928  HD2 LYS A 183      23.193 -39.659  -3.983  1.00 79.19           H  
ATOM   2929  HD3 LYS A 183      21.586 -40.221  -3.463  1.00 79.19           H  
ATOM   2930  CE  LYS A 183      22.592 -41.539  -4.857  1.00 79.19           C  
ATOM   2931  HE2 LYS A 183      21.959 -42.384  -4.584  1.00 79.19           H  
ATOM   2932  HE3 LYS A 183      23.610 -41.910  -4.983  1.00 79.19           H  
ATOM   2933  NZ  LYS A 183      22.127 -40.909  -6.114  1.00 79.19           N  
ATOM   2934  HZ1 LYS A 183      22.164 -41.573  -6.874  1.00 79.19           H  
ATOM   2935  HZ2 LYS A 183      21.188 -40.554  -6.009  1.00 79.19           H  
ATOM   2936  HZ3 LYS A 183      22.744 -40.142  -6.339  1.00 79.19           H  
ATOM   2937  N   ASP A 184      26.317 -40.199   0.043  1.00 78.19           N  
ATOM   2938  H   ASP A 184      25.945 -39.299   0.312  1.00 78.19           H  
ATOM   2939  CA  ASP A 184      27.773 -40.288  -0.115  1.00 78.19           C  
ATOM   2940  HA  ASP A 184      28.006 -41.196  -0.670  1.00 78.19           H  
ATOM   2941  C   ASP A 184      28.497 -40.423   1.235  1.00 78.19           C  
ATOM   2942  CB  ASP A 184      28.262 -39.121  -0.980  1.00 78.19           C  
ATOM   2943  HB2 ASP A 184      29.337 -39.203  -1.138  1.00 78.19           H  
ATOM   2944  HB3 ASP A 184      28.053 -38.178  -0.475  1.00 78.19           H  
ATOM   2945  O   ASP A 184      29.673 -40.097   1.368  1.00 78.19           O  
ATOM   2946  CG  ASP A 184      27.552 -39.163  -2.332  1.00 78.19           C  
ATOM   2947  OD1 ASP A 184      27.860 -40.076  -3.130  1.00 78.19           O  
ATOM   2948  OD2 ASP A 184      26.616 -38.354  -2.511  1.00 78.19           O  
ATOM   2949  N   ARG A 185      27.793 -40.951   2.252  1.00 83.35           N  
ATOM   2950  H   ARG A 185      26.821 -41.153   2.063  1.00 83.35           H  
ATOM   2951  CA  ARG A 185      28.309 -41.241   3.606  1.00 83.35           C  
ATOM   2952  HA  ARG A 185      27.474 -41.640   4.181  1.00 83.35           H  
ATOM   2953  C   ARG A 185      28.771 -40.014   4.406  1.00 83.35           C  
ATOM   2954  CB  ARG A 185      29.406 -42.326   3.563  1.00 83.35           C  
ATOM   2955  HB2 ARG A 185      30.303 -41.904   3.110  1.00 83.35           H  
ATOM   2956  HB3 ARG A 185      29.655 -42.607   4.586  1.00 83.35           H  
ATOM   2957  O   ARG A 185      29.488 -40.172   5.395  1.00 83.35           O  
ATOM   2958  CG  ARG A 185      29.014 -43.597   2.802  1.00 83.35           C  
ATOM   2959  HG2 ARG A 185      28.773 -43.357   1.767  1.00 83.35           H  
ATOM   2960  HG3 ARG A 185      28.147 -44.054   3.278  1.00 83.35           H  
ATOM   2961  CD  ARG A 185      30.195 -44.571   2.822  1.00 83.35           C  
ATOM   2962  HD2 ARG A 185      31.050 -44.085   2.351  1.00 83.35           H  
ATOM   2963  HD3 ARG A 185      30.444 -44.800   3.858  1.00 83.35           H  
ATOM   2964  NE  ARG A 185      29.878 -45.816   2.101  1.00 83.35           N  
ATOM   2965  HE  ARG A 185      28.967 -45.863   1.667  1.00 83.35           H  
ATOM   2966  NH1 ARG A 185      31.908 -46.845   2.401  1.00 83.35           N  
ATOM   2967 HH11 ARG A 185      32.236 -46.021   2.884  1.00 83.35           H  
ATOM   2968 HH12 ARG A 185      32.529 -47.624   2.239  1.00 83.35           H  
ATOM   2969  NH2 ARG A 185      30.296 -47.892   1.265  1.00 83.35           N  
ATOM   2970 HH21 ARG A 185      29.375 -47.909   0.852  1.00 83.35           H  
ATOM   2971 HH22 ARG A 185      30.930 -48.664   1.112  1.00 83.35           H  
ATOM   2972  CZ  ARG A 185      30.692 -46.841   1.927  1.00 83.35           C  
ATOM   2973  N   PHE A 186      28.336 -38.810   4.039  1.00 89.66           N  
ATOM   2974  H   PHE A 186      27.756 -38.731   3.215  1.00 89.66           H  
ATOM   2975  CA  PHE A 186      28.555 -37.618   4.855  1.00 89.66           C  
ATOM   2976  HA  PHE A 186      29.508 -37.712   5.375  1.00 89.66           H  
ATOM   2977  C   PHE A 186      27.465 -37.463   5.910  1.00 89.66           C  
ATOM   2978  CB  PHE A 186      28.628 -36.372   3.976  1.00 89.66           C  
ATOM   2979  HB2 PHE A 186      28.671 -35.488   4.612  1.00 89.66           H  
ATOM   2980  HB3 PHE A 186      27.719 -36.320   3.376  1.00 89.66           H  
ATOM   2981  O   PHE A 186      26.281 -37.679   5.646  1.00 89.66           O  
ATOM   2982  CG  PHE A 186      29.816 -36.348   3.052  1.00 89.66           C  
ATOM   2983  CD1 PHE A 186      31.117 -36.267   3.585  1.00 89.66           C  
ATOM   2984  HD1 PHE A 186      31.269 -36.224   4.653  1.00 89.66           H  
ATOM   2985  CD2 PHE A 186      29.617 -36.423   1.662  1.00 89.66           C  
ATOM   2986  HD2 PHE A 186      28.621 -36.514   1.254  1.00 89.66           H  
ATOM   2987  CE1 PHE A 186      32.220 -36.249   2.718  1.00 89.66           C  
ATOM   2988  HE1 PHE A 186      33.224 -36.213   3.114  1.00 89.66           H  
ATOM   2989  CE2 PHE A 186      30.720 -36.398   0.799  1.00 89.66           C  
ATOM   2990  HE2 PHE A 186      30.576 -36.469  -0.270  1.00 89.66           H  
ATOM   2991  CZ  PHE A 186      32.013 -36.305   1.330  1.00 89.66           C  
ATOM   2992  HZ  PHE A 186      32.852 -36.293   0.650  1.00 89.66           H  
ATOM   2993  N   THR A 187      27.859 -37.017   7.100  1.00 89.47           N  
ATOM   2994  H   THR A 187      28.843 -36.858   7.263  1.00 89.47           H  
ATOM   2995  CA  THR A 187      26.926 -36.569   8.137  1.00 89.47           C  
ATOM   2996  HA  THR A 187      25.914 -36.597   7.732  1.00 89.47           H  
ATOM   2997  C   THR A 187      27.203 -35.113   8.492  1.00 89.47           C  
ATOM   2998  CB  THR A 187      26.921 -37.485   9.371  1.00 89.47           C  
ATOM   2999  HB  THR A 187      26.242 -37.068  10.114  1.00 89.47           H  
ATOM   3000  O   THR A 187      28.343 -34.646   8.461  1.00 89.47           O  
ATOM   3001  CG2 THR A 187      26.459 -38.902   9.032  1.00 89.47           C  
ATOM   3002 HG21 THR A 187      27.171 -39.379   8.358  1.00 89.47           H  
ATOM   3003 HG22 THR A 187      25.485 -38.863   8.545  1.00 89.47           H  
ATOM   3004 HG23 THR A 187      26.374 -39.493   9.944  1.00 89.47           H  
ATOM   3005  OG1 THR A 187      28.197 -37.611   9.941  1.00 89.47           O  
ATOM   3006  HG1 THR A 187      28.138 -38.267  10.639  1.00 89.47           H  
ATOM   3007  N   LEU A 188      26.138 -34.366   8.786  1.00 93.19           N  
ATOM   3008  H   LEU A 188      25.226 -34.801   8.803  1.00 93.19           H  
ATOM   3009  CA  LEU A 188      26.226 -32.953   9.145  1.00 93.19           C  
ATOM   3010  HA  LEU A 188      27.036 -32.490   8.581  1.00 93.19           H  
ATOM   3011  C   LEU A 188      26.573 -32.804  10.628  1.00 93.19           C  
ATOM   3012  CB  LEU A 188      24.900 -32.253   8.798  1.00 93.19           C  
ATOM   3013  HB2 LEU A 188      24.080 -32.872   9.162  1.00 93.19           H  
ATOM   3014  HB3 LEU A 188      24.864 -31.297   9.320  1.00 93.19           H  
ATOM   3015  O   LEU A 188      25.778 -33.187  11.488  1.00 93.19           O  
ATOM   3016  CG  LEU A 188      24.683 -31.986   7.302  1.00 93.19           C  
ATOM   3017  HG  LEU A 188      24.807 -32.911   6.739  1.00 93.19           H  
ATOM   3018  CD1 LEU A 188      23.273 -31.445   7.059  1.00 93.19           C  
ATOM   3019 HD11 LEU A 188      22.531 -32.154   7.429  1.00 93.19           H  
ATOM   3020 HD12 LEU A 188      23.140 -30.496   7.577  1.00 93.19           H  
ATOM   3021 HD13 LEU A 188      23.114 -31.295   5.992  1.00 93.19           H  
ATOM   3022  CD2 LEU A 188      25.674 -30.943   6.798  1.00 93.19           C  
ATOM   3023 HD21 LEU A 188      25.489 -30.750   5.741  1.00 93.19           H  
ATOM   3024 HD22 LEU A 188      25.568 -30.021   7.370  1.00 93.19           H  
ATOM   3025 HD23 LEU A 188      26.697 -31.305   6.895  1.00 93.19           H  
ATOM   3026  N   LYS A 189      27.741 -32.216  10.906  1.00 92.74           N  
ATOM   3027  H   LYS A 189      28.306 -31.912  10.125  1.00 92.74           H  
ATOM   3028  CA  LYS A 189      28.182 -31.804  12.246  1.00 92.74           C  
ATOM   3029  HA  LYS A 189      27.876 -32.552  12.978  1.00 92.74           H  
ATOM   3030  C   LYS A 189      27.514 -30.487  12.646  1.00 92.74           C  
ATOM   3031  CB  LYS A 189      29.719 -31.706  12.231  1.00 92.74           C  
ATOM   3032  HB2 LYS A 189      30.013 -30.947  11.506  1.00 92.74           H  
ATOM   3033  HB3 LYS A 189      30.122 -32.661  11.895  1.00 92.74           H  
ATOM   3034  O   LYS A 189      27.028 -30.358  13.769  1.00 92.74           O  
ATOM   3035  CG  LYS A 189      30.370 -31.357  13.582  1.00 92.74           C  
ATOM   3036  HG2 LYS A 189      30.133 -32.127  14.317  1.00 92.74           H  
ATOM   3037  HG3 LYS A 189      29.994 -30.400  13.946  1.00 92.74           H  
ATOM   3038  CD  LYS A 189      31.894 -31.272  13.394  1.00 92.74           C  
ATOM   3039  HD2 LYS A 189      32.113 -30.684  12.503  1.00 92.74           H  
ATOM   3040  HD3 LYS A 189      32.283 -32.278  13.236  1.00 92.74           H  
ATOM   3041  CE  LYS A 189      32.618 -30.617  14.574  1.00 92.74           C  
ATOM   3042  HE2 LYS A 189      32.334 -31.117  15.501  1.00 92.74           H  
ATOM   3043  HE3 LYS A 189      32.295 -29.578  14.636  1.00 92.74           H  
ATOM   3044  NZ  LYS A 189      34.093 -30.681  14.377  1.00 92.74           N  
ATOM   3045  HZ1 LYS A 189      34.457 -31.620  14.464  1.00 92.74           H  
ATOM   3046  HZ2 LYS A 189      34.377 -30.443  13.437  1.00 92.74           H  
ATOM   3047  HZ3 LYS A 189      34.598 -30.067  15.001  1.00 92.74           H  
ATOM   3048  N   GLU A 190      27.447 -29.538  11.709  1.00 94.14           N  
ATOM   3049  H   GLU A 190      27.856 -29.727  10.805  1.00 94.14           H  
ATOM   3050  CA  GLU A 190      26.874 -28.206  11.933  1.00 94.14           C  
ATOM   3051  HA  GLU A 190      26.186 -28.271  12.776  1.00 94.14           H  
ATOM   3052  C   GLU A 190      26.091 -27.725  10.706  1.00 94.14           C  
ATOM   3053  CB  GLU A 190      27.952 -27.164  12.287  1.00 94.14           C  
ATOM   3054  HB2 GLU A 190      28.467 -26.885  11.368  1.00 94.14           H  
ATOM   3055  HB3 GLU A 190      27.458 -26.274  12.678  1.00 94.14           H  
ATOM   3056  O   GLU A 190      26.498 -27.969   9.566  1.00 94.14           O  
ATOM   3057  CG  GLU A 190      28.982 -27.659  13.316  1.00 94.14           C  
ATOM   3058  HG2 GLU A 190      29.477 -28.539  12.907  1.00 94.14           H  
ATOM   3059  HG3 GLU A 190      28.479 -27.952  14.237  1.00 94.14           H  
ATOM   3060  CD  GLU A 190      30.097 -26.658  13.613  1.00 94.14           C  
ATOM   3061  OE1 GLU A 190      30.710 -26.814  14.692  1.00 94.14           O  
ATOM   3062  OE2 GLU A 190      30.414 -25.854  12.703  1.00 94.14           O  
ATOM   3063  N   ALA A 191      24.993 -27.006  10.936  1.00 95.55           N  
ATOM   3064  H   ALA A 191      24.706 -26.864  11.895  1.00 95.55           H  
ATOM   3065  CA  ALA A 191      24.302 -26.243   9.903  1.00 95.55           C  
ATOM   3066  HA  ALA A 191      24.977 -26.115   9.058  1.00 95.55           H  
ATOM   3067  C   ALA A 191      23.953 -24.847  10.424  1.00 95.55           C  
ATOM   3068  CB  ALA A 191      23.079 -27.017   9.399  1.00 95.55           C  
ATOM   3069  HB1 ALA A 191      22.610 -26.464   8.585  1.00 95.55           H  
ATOM   3070  HB2 ALA A 191      22.357 -27.147  10.205  1.00 95.55           H  
ATOM   3071  HB3 ALA A 191      23.395 -27.991   9.027  1.00 95.55           H  
ATOM   3072  O   ALA A 191      23.215 -24.685  11.395  1.00 95.55           O  
ATOM   3073  N   ALA A 192      24.491 -23.832   9.761  1.00 94.85           N  
ATOM   3074  H   ALA A 192      25.082 -24.031   8.967  1.00 94.85           H  
ATOM   3075  CA  ALA A 192      24.299 -22.437  10.107  1.00 94.85           C  
ATOM   3076  HA  ALA A 192      23.712 -22.365  11.022  1.00 94.85           H  
ATOM   3077  C   ALA A 192      23.528 -21.719   8.997  1.00 94.85           C  
ATOM   3078  CB  ALA A 192      25.669 -21.808  10.382  1.00 94.85           C  
ATOM   3079  HB1 ALA A 192      26.166 -22.340  11.193  1.00 94.85           H  
ATOM   3080  HB2 ALA A 192      25.545 -20.763  10.666  1.00 94.85           H  
ATOM   3081  HB3 ALA A 192      26.291 -21.863   9.489  1.00 94.85           H  
ATOM   3082  O   ALA A 192      23.889 -21.810   7.821  1.00 94.85           O  
ATOM   3083  N   MET A 193      22.488 -20.982   9.382  1.00 94.23           N  
ATOM   3084  H   MET A 193      22.226 -21.001  10.357  1.00 94.23           H  
ATOM   3085  CA  MET A 193      21.737 -20.089   8.510  1.00 94.23           C  
ATOM   3086  HA  MET A 193      22.158 -20.136   7.505  1.00 94.23           H  
ATOM   3087  C   MET A 193      21.835 -18.657   9.035  1.00 94.23           C  
ATOM   3088  CB  MET A 193      20.278 -20.542   8.416  1.00 94.23           C  
ATOM   3089  HB2 MET A 193      20.235 -21.597   8.143  1.00 94.23           H  
ATOM   3090  HB3 MET A 193      19.807 -20.403   9.389  1.00 94.23           H  
ATOM   3091  O   MET A 193      21.378 -18.356  10.131  1.00 94.23           O  
ATOM   3092  CG  MET A 193      19.534 -19.722   7.357  1.00 94.23           C  
ATOM   3093  HG2 MET A 193      19.676 -18.662   7.565  1.00 94.23           H  
ATOM   3094  HG3 MET A 193      19.977 -19.942   6.386  1.00 94.23           H  
ATOM   3095  SD  MET A 193      17.751 -20.020   7.243  1.00 94.23           S  
ATOM   3096  CE  MET A 193      17.190 -19.220   8.771  1.00 94.23           C  
ATOM   3097  HE1 MET A 193      16.102 -19.270   8.810  1.00 94.23           H  
ATOM   3098  HE2 MET A 193      17.607 -19.726   9.642  1.00 94.23           H  
ATOM   3099  HE3 MET A 193      17.504 -18.176   8.778  1.00 94.23           H  
ATOM   3100  N   THR A 194      22.393 -17.736   8.258  1.00 90.44           N  
ATOM   3101  H   THR A 194      22.780 -18.023   7.370  1.00 90.44           H  
ATOM   3102  CA  THR A 194      22.489 -16.327   8.674  1.00 90.44           C  
ATOM   3103  HA  THR A 194      22.825 -16.305   9.711  1.00 90.44           H  
ATOM   3104  C   THR A 194      21.131 -15.610   8.619  1.00 90.44           C  
ATOM   3105  CB  THR A 194      23.531 -15.566   7.847  1.00 90.44           C  
ATOM   3106  HB  THR A 194      23.683 -14.586   8.300  1.00 90.44           H  
ATOM   3107  O   THR A 194      20.175 -16.101   8.014  1.00 90.44           O  
ATOM   3108  CG2 THR A 194      24.885 -16.269   7.768  1.00 90.44           C  
ATOM   3109 HG21 THR A 194      25.248 -16.479   8.774  1.00 90.44           H  
ATOM   3110 HG22 THR A 194      24.811 -17.206   7.217  1.00 90.44           H  
ATOM   3111 HG23 THR A 194      25.613 -15.623   7.276  1.00 90.44           H  
ATOM   3112  OG1 THR A 194      23.080 -15.378   6.529  1.00 90.44           O  
ATOM   3113  HG1 THR A 194      23.851 -15.023   6.081  1.00 90.44           H  
ATOM   3114  N   ALA A 195      21.040 -14.394   9.174  1.00 84.82           N  
ATOM   3115  H   ALA A 195      21.828 -14.040   9.698  1.00 84.82           H  
ATOM   3116  CA  ALA A 195      19.829 -13.559   9.119  1.00 84.82           C  
ATOM   3117  HA  ALA A 195      19.020 -14.086   9.624  1.00 84.82           H  
ATOM   3118  C   ALA A 195      19.339 -13.260   7.686  1.00 84.82           C  
ATOM   3119  CB  ALA A 195      20.101 -12.265   9.894  1.00 84.82           C  
ATOM   3120  HB1 ALA A 195      20.371 -12.496  10.924  1.00 84.82           H  
ATOM   3121  HB2 ALA A 195      20.912 -11.706   9.427  1.00 84.82           H  
ATOM   3122  HB3 ALA A 195      19.203 -11.648   9.901  1.00 84.82           H  
ATOM   3123  O   ALA A 195      18.139 -13.130   7.446  1.00 84.82           O  
ATOM   3124  N   ARG A 196      20.254 -13.226   6.706  1.00 86.94           N  
ATOM   3125  H   ARG A 196      21.221 -13.337   6.975  1.00 86.94           H  
ATOM   3126  CA  ARG A 196      19.927 -13.080   5.278  1.00 86.94           C  
ATOM   3127  HA  ARG A 196      19.040 -12.449   5.215  1.00 86.94           H  
ATOM   3128  C   ARG A 196      19.517 -14.394   4.596  1.00 86.94           C  
ATOM   3129  CB  ARG A 196      21.048 -12.314   4.546  1.00 86.94           C  
ATOM   3130  HB2 ARG A 196      20.754 -12.161   3.508  1.00 86.94           H  
ATOM   3131  HB3 ARG A 196      21.148 -11.330   5.004  1.00 86.94           H  
ATOM   3132  O   ARG A 196      19.242 -14.370   3.399  1.00 86.94           O  
ATOM   3133  CG  ARG A 196      22.416 -13.010   4.588  1.00 86.94           C  
ATOM   3134  HG2 ARG A 196      22.748 -13.064   5.625  1.00 86.94           H  
ATOM   3135  HG3 ARG A 196      22.335 -14.015   4.175  1.00 86.94           H  
ATOM   3136  CD  ARG A 196      23.471 -12.213   3.816  1.00 86.94           C  
ATOM   3137  HD2 ARG A 196      23.098 -11.962   2.823  1.00 86.94           H  
ATOM   3138  HD3 ARG A 196      23.647 -11.273   4.340  1.00 86.94           H  
ATOM   3139  NE  ARG A 196      24.749 -12.945   3.726  1.00 86.94           N  
ATOM   3140  HE  ARG A 196      25.489 -12.571   4.303  1.00 86.94           H  
ATOM   3141  NH1 ARG A 196      24.379 -13.917   1.710  1.00 86.94           N  
ATOM   3142 HH11 ARG A 196      23.596 -13.299   1.554  1.00 86.94           H  
ATOM   3143 HH12 ARG A 196      24.733 -14.544   1.002  1.00 86.94           H  
ATOM   3144  NH2 ARG A 196      26.222 -14.441   2.799  1.00 86.94           N  
ATOM   3145 HH21 ARG A 196      26.413 -15.048   2.015  1.00 86.94           H  
ATOM   3146 HH22 ARG A 196      26.832 -14.378   3.602  1.00 86.94           H  
ATOM   3147  CZ  ARG A 196      25.123 -13.753   2.759  1.00 86.94           C  
ATOM   3148  N   ARG A 197      19.443 -15.511   5.336  1.00 88.22           N  
ATOM   3149  H   ARG A 197      19.622 -15.406   6.324  1.00 88.22           H  
ATOM   3150  CA  ARG A 197      19.205 -16.896   4.871  1.00 88.22           C  
ATOM   3151  HA  ARG A 197      19.147 -17.510   5.770  1.00 88.22           H  
ATOM   3152  C   ARG A 197      20.353 -17.521   4.074  1.00 88.22           C  
ATOM   3153  CB  ARG A 197      17.844 -17.046   4.171  1.00 88.22           C  
ATOM   3154  HB2 ARG A 197      17.705 -18.100   3.932  1.00 88.22           H  
ATOM   3155  HB3 ARG A 197      17.836 -16.487   3.234  1.00 88.22           H  
ATOM   3156  O   ARG A 197      20.121 -18.307   3.156  1.00 88.22           O  
ATOM   3157  CG  ARG A 197      16.664 -16.609   5.042  1.00 88.22           C  
ATOM   3158  HG2 ARG A 197      16.703 -17.157   5.984  1.00 88.22           H  
ATOM   3159  HG3 ARG A 197      16.704 -15.539   5.246  1.00 88.22           H  
ATOM   3160  CD  ARG A 197      15.366 -16.947   4.309  1.00 88.22           C  
ATOM   3161  HD2 ARG A 197      15.194 -16.237   3.499  1.00 88.22           H  
ATOM   3162  HD3 ARG A 197      15.452 -17.943   3.875  1.00 88.22           H  
ATOM   3163  NE  ARG A 197      14.239 -16.982   5.237  1.00 88.22           N  
ATOM   3164  HE  ARG A 197      14.338 -17.644   5.994  1.00 88.22           H  
ATOM   3165  NH1 ARG A 197      12.567 -16.104   3.908  1.00 88.22           N  
ATOM   3166 HH11 ARG A 197      13.233 -15.483   3.470  1.00 88.22           H  
ATOM   3167 HH12 ARG A 197      11.583 -15.890   3.827  1.00 88.22           H  
ATOM   3168  NH2 ARG A 197      12.094 -17.160   5.817  1.00 88.22           N  
ATOM   3169 HH21 ARG A 197      12.441 -17.821   6.497  1.00 88.22           H  
ATOM   3170 HH22 ARG A 197      11.111 -17.196   5.588  1.00 88.22           H  
ATOM   3171  CZ  ARG A 197      12.979 -16.739   4.969  1.00 88.22           C  
ATOM   3172  N   SER A 198      21.592 -17.138   4.385  1.00 91.32           N  
ATOM   3173  H   SER A 198      21.721 -16.557   5.201  1.00 91.32           H  
ATOM   3174  CA  SER A 198      22.782 -17.768   3.797  1.00 91.32           C  
ATOM   3175  HA  SER A 198      22.580 -18.042   2.762  1.00 91.32           H  
ATOM   3176  C   SER A 198      23.143 -19.021   4.565  1.00 91.32           C  
ATOM   3177  CB  SER A 198      23.974 -16.820   3.814  1.00 91.32           C  
ATOM   3178  HB2 SER A 198      23.693 -15.896   3.310  1.00 91.32           H  
ATOM   3179  HB3 SER A 198      24.265 -16.603   4.842  1.00 91.32           H  
ATOM   3180  O   SER A 198      23.202 -18.972   5.790  1.00 91.32           O  
ATOM   3181  OG  SER A 198      25.079 -17.402   3.167  1.00 91.32           O  
ATOM   3182  HG  SER A 198      25.765 -17.551   3.822  1.00 91.32           H  
ATOM   3183  N   TRP A 199      23.413 -20.108   3.852  1.00 94.56           N  
ATOM   3184  H   TRP A 199      23.377 -20.050   2.844  1.00 94.56           H  
ATOM   3185  CA  TRP A 199      23.700 -21.403   4.445  1.00 94.56           C  
ATOM   3186  HA  TRP A 199      23.383 -21.388   5.488  1.00 94.56           H  
ATOM   3187  C   TRP A 199      25.186 -21.741   4.432  1.00 94.56           C  
ATOM   3188  CB  TRP A 199      22.861 -22.472   3.755  1.00 94.56           C  
ATOM   3189  HB2 TRP A 199      22.947 -22.368   2.674  1.00 94.56           H  
ATOM   3190  HB3 TRP A 199      23.247 -23.454   4.028  1.00 94.56           H  
ATOM   3191  O   TRP A 199      25.891 -21.549   3.434  1.00 94.56           O  
ATOM   3192  CG  TRP A 199      21.421 -22.429   4.142  1.00 94.56           C  
ATOM   3193  CD1 TRP A 199      20.444 -21.726   3.528  1.00 94.56           C  
ATOM   3194  HD1 TRP A 199      20.596 -21.068   2.685  1.00 94.56           H  
ATOM   3195  CD2 TRP A 199      20.787 -23.094   5.272  1.00 94.56           C  
ATOM   3196  CE2 TRP A 199      19.381 -22.880   5.180  1.00 94.56           C  
ATOM   3197  CE3 TRP A 199      21.261 -23.860   6.357  1.00 94.56           C  
ATOM   3198  HE3 TRP A 199      22.324 -23.987   6.495  1.00 94.56           H  
ATOM   3199  NE1 TRP A 199      19.233 -21.995   4.136  1.00 94.56           N  
ATOM   3200  HE1 TRP A 199      18.355 -21.577   3.864  1.00 94.56           H  
ATOM   3201  CH2 TRP A 199      18.976 -24.381   7.019  1.00 94.56           C  
ATOM   3202  HH2 TRP A 199      18.298 -24.974   7.615  1.00 94.56           H  
ATOM   3203  CZ2 TRP A 199      18.474 -23.515   6.036  1.00 94.56           C  
ATOM   3204  HZ2 TRP A 199      17.409 -23.370   5.923  1.00 94.56           H  
ATOM   3205  CZ3 TRP A 199      20.359 -24.510   7.219  1.00 94.56           C  
ATOM   3206  HZ3 TRP A 199      20.727 -25.143   8.013  1.00 94.56           H  
ATOM   3207  N   GLN A 200      25.632 -22.307   5.545  1.00 95.26           N  
ATOM   3208  H   GLN A 200      25.008 -22.359   6.337  1.00 95.26           H  
ATOM   3209  CA  GLN A 200      26.948 -22.891   5.715  1.00 95.26           C  
ATOM   3210  HA  GLN A 200      27.377 -23.090   4.733  1.00 95.26           H  
ATOM   3211  C   GLN A 200      26.813 -24.211   6.466  1.00 95.26           C  
ATOM   3212  CB  GLN A 200      27.841 -21.889   6.443  1.00 95.26           C  
ATOM   3213  HB2 GLN A 200      27.385 -21.627   7.398  1.00 95.26           H  
ATOM   3214  HB3 GLN A 200      27.903 -20.984   5.838  1.00 95.26           H  
ATOM   3215  O   GLN A 200      26.072 -24.302   7.443  1.00 95.26           O  
ATOM   3216  CG  GLN A 200      29.257 -22.411   6.695  1.00 95.26           C  
ATOM   3217  HG2 GLN A 200      29.684 -22.801   5.771  1.00 95.26           H  
ATOM   3218  HG3 GLN A 200      29.239 -23.205   7.442  1.00 95.26           H  
ATOM   3219  CD  GLN A 200      30.106 -21.262   7.204  1.00 95.26           C  
ATOM   3220  NE2 GLN A 200      30.923 -20.653   6.393  1.00 95.26           N  
ATOM   3221 HE21 GLN A 200      30.978 -20.964   5.433  1.00 95.26           H  
ATOM   3222 HE22 GLN A 200      31.117 -19.688   6.619  1.00 95.26           H  
ATOM   3223  OE1 GLN A 200      30.082 -20.849   8.344  1.00 95.26           O  
ATOM   3224  N   LEU A 201      27.515 -25.233   5.994  1.00 96.11           N  
ATOM   3225  H   LEU A 201      28.137 -25.075   5.213  1.00 96.11           H  
ATOM   3226  CA  LEU A 201      27.482 -26.570   6.576  1.00 96.11           C  
ATOM   3227  HA  LEU A 201      26.860 -26.575   7.472  1.00 96.11           H  
ATOM   3228  C   LEU A 201      28.888 -26.982   6.990  1.00 96.11           C  
ATOM   3229  CB  LEU A 201      26.894 -27.575   5.571  1.00 96.11           C  
ATOM   3230  HB2 LEU A 201      26.809 -28.541   6.069  1.00 96.11           H  
ATOM   3231  HB3 LEU A 201      27.606 -27.702   4.755  1.00 96.11           H  
ATOM   3232  O   LEU A 201      29.844 -26.682   6.277  1.00 96.11           O  
ATOM   3233  CG  LEU A 201      25.529 -27.196   4.972  1.00 96.11           C  
ATOM   3234  HG  LEU A 201      25.602 -26.229   4.475  1.00 96.11           H  
ATOM   3235  CD1 LEU A 201      25.129 -28.229   3.920  1.00 96.11           C  
ATOM   3236 HD11 LEU A 201      24.192 -27.929   3.451  1.00 96.11           H  
ATOM   3237 HD12 LEU A 201      24.981 -29.208   4.376  1.00 96.11           H  
ATOM   3238 HD13 LEU A 201      25.902 -28.298   3.155  1.00 96.11           H  
ATOM   3239  CD2 LEU A 201      24.434 -27.126   6.033  1.00 96.11           C  
ATOM   3240 HD21 LEU A 201      24.660 -26.342   6.755  1.00 96.11           H  
ATOM   3241 HD22 LEU A 201      23.486 -26.884   5.551  1.00 96.11           H  
ATOM   3242 HD23 LEU A 201      24.346 -28.081   6.551  1.00 96.11           H  
ATOM   3243  N   THR A 202      29.002 -27.727   8.081  1.00 95.32           N  
ATOM   3244  H   THR A 202      28.174 -27.899   8.634  1.00 95.32           H  
ATOM   3245  CA  THR A 202      30.245 -28.394   8.477  1.00 95.32           C  
ATOM   3246  HA  THR A 202      31.029 -28.176   7.751  1.00 95.32           H  
ATOM   3247  C   THR A 202      29.997 -29.897   8.466  1.00 95.32           C  
ATOM   3248  CB  THR A 202      30.753 -27.910   9.846  1.00 95.32           C  
ATOM   3249  HB  THR A 202      30.071 -28.259  10.621  1.00 95.32           H  
ATOM   3250  O   THR A 202      29.086 -30.394   9.137  1.00 95.32           O  
ATOM   3251  CG2 THR A 202      32.154 -28.445  10.140  1.00 95.32           C  
ATOM   3252 HG21 THR A 202      32.494 -28.056  11.099  1.00 95.32           H  
ATOM   3253 HG22 THR A 202      32.141 -29.534  10.191  1.00 95.32           H  
ATOM   3254 HG23 THR A 202      32.847 -28.128   9.360  1.00 95.32           H  
ATOM   3255  OG1 THR A 202      30.831 -26.499   9.898  1.00 95.32           O  
ATOM   3256  HG1 THR A 202      30.763 -26.240  10.820  1.00 95.32           H  
ATOM   3257  N   LEU A 203      30.780 -30.627   7.673  1.00 94.60           N  
ATOM   3258  H   LEU A 203      31.506 -30.157   7.151  1.00 94.60           H  
ATOM   3259  CA  LEU A 203      30.696 -32.083   7.572  1.00 94.60           C  
ATOM   3260  HA  LEU A 203      29.652 -32.389   7.643  1.00 94.60           H  
ATOM   3261  C   LEU A 203      31.442 -32.767   8.731  1.00 94.60           C  
ATOM   3262  CB  LEU A 203      31.236 -32.530   6.201  1.00 94.60           C  
ATOM   3263  HB2 LEU A 203      31.163 -33.615   6.134  1.00 94.60           H  
ATOM   3264  HB3 LEU A 203      32.290 -32.256   6.161  1.00 94.60           H  
ATOM   3265  O   LEU A 203      32.240 -32.153   9.438  1.00 94.60           O  
ATOM   3266  CG  LEU A 203      30.553 -31.913   4.966  1.00 94.60           C  
ATOM   3267  HG  LEU A 203      30.768 -30.845   4.927  1.00 94.60           H  
ATOM   3268  CD1 LEU A 203      31.105 -32.556   3.695  1.00 94.60           C  
ATOM   3269 HD11 LEU A 203      30.783 -33.595   3.629  1.00 94.60           H  
ATOM   3270 HD12 LEU A 203      32.194 -32.522   3.699  1.00 94.60           H  
ATOM   3271 HD13 LEU A 203      30.741 -32.014   2.822  1.00 94.60           H  
ATOM   3272  CD2 LEU A 203      29.037 -32.102   4.971  1.00 94.60           C  
ATOM   3273 HD21 LEU A 203      28.790 -33.152   5.127  1.00 94.60           H  
ATOM   3274 HD22 LEU A 203      28.620 -31.766   4.021  1.00 94.60           H  
ATOM   3275 HD23 LEU A 203      28.607 -31.498   5.769  1.00 94.60           H  
ATOM   3276  N   ASN A 204      31.216 -34.067   8.910  1.00 90.76           N  
ATOM   3277  H   ASN A 204      30.524 -34.517   8.328  1.00 90.76           H  
ATOM   3278  CA  ASN A 204      31.872 -34.895   9.928  1.00 90.76           C  
ATOM   3279  HA  ASN A 204      31.725 -34.413  10.894  1.00 90.76           H  
ATOM   3280  C   ASN A 204      33.397 -35.049   9.768  1.00 90.76           C  
ATOM   3281  CB  ASN A 204      31.177 -36.264   9.973  1.00 90.76           C  
ATOM   3282  HB2 ASN A 204      30.128 -36.097  10.220  1.00 90.76           H  
ATOM   3283  HB3 ASN A 204      31.618 -36.852  10.777  1.00 90.76           H  
ATOM   3284  O   ASN A 204      34.052 -35.496  10.702  1.00 90.76           O  
ATOM   3285  CG  ASN A 204      31.243 -37.061   8.672  1.00 90.76           C  
ATOM   3286  ND2 ASN A 204      31.540 -38.337   8.736  1.00 90.76           N  
ATOM   3287 HD21 ASN A 204      31.525 -38.845   7.864  1.00 90.76           H  
ATOM   3288 HD22 ASN A 204      31.748 -38.770   9.624  1.00 90.76           H  
ATOM   3289  OD1 ASN A 204      31.007 -36.566   7.580  1.00 90.76           O  
ATOM   3290  N   ASN A 205      33.957 -34.677   8.616  1.00 88.18           N  
ATOM   3291  H   ASN A 205      33.350 -34.313   7.895  1.00 88.18           H  
ATOM   3292  CA  ASN A 205      35.398 -34.630   8.340  1.00 88.18           C  
ATOM   3293  HA  ASN A 205      35.922 -35.178   9.124  1.00 88.18           H  
ATOM   3294  C   ASN A 205      35.976 -33.199   8.379  1.00 88.18           C  
ATOM   3295  CB  ASN A 205      35.661 -35.348   7.005  1.00 88.18           C  
ATOM   3296  HB2 ASN A 205      35.289 -36.370   7.069  1.00 88.18           H  
ATOM   3297  HB3 ASN A 205      36.736 -35.388   6.830  1.00 88.18           H  
ATOM   3298  O   ASN A 205      37.033 -32.948   7.802  1.00 88.18           O  
ATOM   3299  CG  ASN A 205      35.006 -34.670   5.813  1.00 88.18           C  
ATOM   3300  ND2 ASN A 205      35.211 -35.199   4.632  1.00 88.18           N  
ATOM   3301 HD21 ASN A 205      34.726 -34.755   3.865  1.00 88.18           H  
ATOM   3302 HD22 ASN A 205      35.768 -36.036   4.539  1.00 88.18           H  
ATOM   3303  OD1 ASN A 205      34.275 -33.698   5.912  1.00 88.18           O  
ATOM   3304  N   ASP A 206      35.260 -32.267   9.014  1.00 89.76           N  
ATOM   3305  H   ASP A 206      34.395 -32.557   9.448  1.00 89.76           H  
ATOM   3306  CA  ASP A 206      35.607 -30.847   9.168  1.00 89.76           C  
ATOM   3307  HA  ASP A 206      34.774 -30.394   9.706  1.00 89.76           H  
ATOM   3308  C   ASP A 206      35.693 -30.039   7.860  1.00 89.76           C  
ATOM   3309  CB  ASP A 206      36.838 -30.668  10.074  1.00 89.76           C  
ATOM   3310  HB2 ASP A 206      37.712 -31.111   9.597  1.00 89.76           H  
ATOM   3311  HB3 ASP A 206      37.037 -29.603  10.197  1.00 89.76           H  
ATOM   3312  O   ASP A 206      36.151 -28.896   7.867  1.00 89.76           O  
ATOM   3313  CG  ASP A 206      36.647 -31.263  11.472  1.00 89.76           C  
ATOM   3314  OD1 ASP A 206      35.629 -30.932  12.140  1.00 89.76           O  
ATOM   3315  OD2 ASP A 206      37.549 -32.013  11.899  1.00 89.76           O  
ATOM   3316  N   ILE A 207      35.196 -30.575   6.738  1.00 93.58           N  
ATOM   3317  H   ILE A 207      34.860 -31.527   6.763  1.00 93.58           H  
ATOM   3318  CA  ILE A 207      35.033 -29.789   5.510  1.00 93.58           C  
ATOM   3319  HA  ILE A 207      35.951 -29.225   5.343  1.00 93.58           H  
ATOM   3320  C   ILE A 207      33.889 -28.793   5.708  1.00 93.58           C  
ATOM   3321  CB  ILE A 207      34.800 -30.685   4.275  1.00 93.58           C  
ATOM   3322  HB  ILE A 207      33.932 -31.315   4.469  1.00 93.58           H  
ATOM   3323  O   ILE A 207      32.745 -29.188   5.961  1.00 93.58           O  
ATOM   3324  CG1 ILE A 207      36.024 -31.594   4.029  1.00 93.58           C  
ATOM   3325 HG12 ILE A 207      36.903 -30.978   3.839  1.00 93.58           H  
ATOM   3326 HG13 ILE A 207      36.222 -32.182   4.925  1.00 93.58           H  
ATOM   3327  CG2 ILE A 207      34.510 -29.827   3.025  1.00 93.58           C  
ATOM   3328 HG21 ILE A 207      34.318 -30.459   2.158  1.00 93.58           H  
ATOM   3329 HG22 ILE A 207      33.615 -29.223   3.176  1.00 93.58           H  
ATOM   3330 HG23 ILE A 207      35.356 -29.171   2.821  1.00 93.58           H  
ATOM   3331  CD1 ILE A 207      35.843 -32.573   2.861  1.00 93.58           C  
ATOM   3332 HD11 ILE A 207      36.635 -33.321   2.897  1.00 93.58           H  
ATOM   3333 HD12 ILE A 207      34.872 -33.063   2.932  1.00 93.58           H  
ATOM   3334 HD13 ILE A 207      35.914 -32.046   1.909  1.00 93.58           H  
ATOM   3335  N   LYS A 208      34.182 -27.501   5.530  1.00 95.65           N  
ATOM   3336  H   LYS A 208      35.153 -27.255   5.400  1.00 95.65           H  
ATOM   3337  CA  LYS A 208      33.165 -26.442   5.542  1.00 95.65           C  
ATOM   3338  HA  LYS A 208      32.330 -26.803   6.143  1.00 95.65           H  
ATOM   3339  C   LYS A 208      32.620 -26.174   4.137  1.00 95.65           C  
ATOM   3340  CB  LYS A 208      33.714 -25.197   6.258  1.00 95.65           C  
ATOM   3341  HB2 LYS A 208      34.521 -24.746   5.680  1.00 95.65           H  
ATOM   3342  HB3 LYS A 208      34.116 -25.524   7.216  1.00 95.65           H  
ATOM   3343  O   LYS A 208      33.381 -25.905   3.212  1.00 95.65           O  
ATOM   3344  CG  LYS A 208      32.599 -24.164   6.502  1.00 95.65           C  
ATOM   3345  HG2 LYS A 208      31.657 -24.700   6.617  1.00 95.65           H  
ATOM   3346  HG3 LYS A 208      32.494 -23.513   5.634  1.00 95.65           H  
ATOM   3347  CD  LYS A 208      32.784 -23.329   7.780  1.00 95.65           C  
ATOM   3348  HD2 LYS A 208      33.392 -23.865   8.509  1.00 95.65           H  
ATOM   3349  HD3 LYS A 208      31.794 -23.237   8.227  1.00 95.65           H  
ATOM   3350  CE  LYS A 208      33.351 -21.927   7.562  1.00 95.65           C  
ATOM   3351  HE2 LYS A 208      33.020 -21.559   6.591  1.00 95.65           H  
ATOM   3352  HE3 LYS A 208      34.438 -21.997   7.526  1.00 95.65           H  
ATOM   3353  NZ  LYS A 208      32.915 -20.999   8.642  1.00 95.65           N  
ATOM   3354  HZ1 LYS A 208      33.307 -20.075   8.530  1.00 95.65           H  
ATOM   3355  HZ2 LYS A 208      33.153 -21.363   9.553  1.00 95.65           H  
ATOM   3356  HZ3 LYS A 208      31.909 -20.907   8.626  1.00 95.65           H  
ATOM   3357  N   LEU A 209      31.302 -26.221   3.968  1.00 96.11           N  
ATOM   3358  H   LEU A 209      30.740 -26.442   4.777  1.00 96.11           H  
ATOM   3359  CA  LEU A 209      30.611 -25.924   2.713  1.00 96.11           C  
ATOM   3360  HA  LEU A 209      31.332 -25.895   1.895  1.00 96.11           H  
ATOM   3361  C   LEU A 209      29.942 -24.553   2.803  1.00 96.11           C  
ATOM   3362  CB  LEU A 209      29.576 -27.017   2.385  1.00 96.11           C  
ATOM   3363  HB2 LEU A 209      28.757 -26.941   3.101  1.00 96.11           H  
ATOM   3364  HB3 LEU A 209      29.163 -26.803   1.398  1.00 96.11           H  
ATOM   3365  O   LEU A 209      29.022 -24.365   3.600  1.00 96.11           O  
ATOM   3366  CG  LEU A 209      30.094 -28.465   2.399  1.00 96.11           C  
ATOM   3367  HG  LEU A 209      30.430 -28.727   3.402  1.00 96.11           H  
ATOM   3368  CD1 LEU A 209      28.952 -29.405   2.009  1.00 96.11           C  
ATOM   3369 HD11 LEU A 209      29.313 -30.433   1.985  1.00 96.11           H  
ATOM   3370 HD12 LEU A 209      28.572 -29.148   1.020  1.00 96.11           H  
ATOM   3371 HD13 LEU A 209      28.148 -29.335   2.742  1.00 96.11           H  
ATOM   3372  CD2 LEU A 209      31.246 -28.668   1.419  1.00 96.11           C  
ATOM   3373 HD21 LEU A 209      30.924 -28.434   0.405  1.00 96.11           H  
ATOM   3374 HD22 LEU A 209      31.571 -29.707   1.464  1.00 96.11           H  
ATOM   3375 HD23 LEU A 209      32.092 -28.036   1.691  1.00 96.11           H  
ATOM   3376  N   ASN A 210      30.362 -23.606   1.964  1.00 94.96           N  
ATOM   3377  H   ASN A 210      31.102 -23.838   1.316  1.00 94.96           H  
ATOM   3378  CA  ASN A 210      29.707 -22.300   1.861  1.00 94.96           C  
ATOM   3379  HA  ASN A 210      29.185 -22.079   2.792  1.00 94.96           H  
ATOM   3380  C   ASN A 210      28.678 -22.352   0.733  1.00 94.96           C  
ATOM   3381  CB  ASN A 210      30.734 -21.180   1.631  1.00 94.96           C  
ATOM   3382  HB2 ASN A 210      31.230 -21.335   0.673  1.00 94.96           H  
ATOM   3383  HB3 ASN A 210      30.219 -20.221   1.576  1.00 94.96           H  
ATOM   3384  O   ASN A 210      29.038 -22.300  -0.442  1.00 94.96           O  
ATOM   3385  CG  ASN A 210      31.786 -21.077   2.710  1.00 94.96           C  
ATOM   3386  ND2 ASN A 210      32.943 -20.559   2.374  1.00 94.96           N  
ATOM   3387 HD21 ASN A 210      33.672 -20.519   3.072  1.00 94.96           H  
ATOM   3388 HD22 ASN A 210      33.088 -20.213   1.436  1.00 94.96           H  
ATOM   3389  OD1 ASN A 210      31.574 -21.426   3.859  1.00 94.96           O  
ATOM   3390  N   LEU A 211      27.396 -22.457   1.080  1.00 93.91           N  
ATOM   3391  H   LEU A 211      27.150 -22.477   2.059  1.00 93.91           H  
ATOM   3392  CA  LEU A 211      26.317 -22.563   0.098  1.00 93.91           C  
ATOM   3393  HA  LEU A 211      26.711 -22.982  -0.828  1.00 93.91           H  
ATOM   3394  C   LEU A 211      25.730 -21.206  -0.285  1.00 93.91           C  
ATOM   3395  CB  LEU A 211      25.221 -23.499   0.630  1.00 93.91           C  
ATOM   3396  HB2 LEU A 211      24.858 -23.099   1.576  1.00 93.91           H  
ATOM   3397  HB3 LEU A 211      24.388 -23.494  -0.073  1.00 93.91           H  
ATOM   3398  O   LEU A 211      25.104 -21.111  -1.335  1.00 93.91           O  
ATOM   3399  CG  LEU A 211      25.660 -24.956   0.851  1.00 93.91           C  
ATOM   3400  HG  LEU A 211      26.517 -24.994   1.524  1.00 93.91           H  
ATOM   3401  CD1 LEU A 211      24.504 -25.728   1.477  1.00 93.91           C  
ATOM   3402 HD11 LEU A 211      23.612 -25.657   0.855  1.00 93.91           H  
ATOM   3403 HD12 LEU A 211      24.284 -25.332   2.469  1.00 93.91           H  
ATOM   3404 HD13 LEU A 211      24.779 -26.779   1.568  1.00 93.91           H  
ATOM   3405  CD2 LEU A 211      26.012 -25.659  -0.459  1.00 93.91           C  
ATOM   3406 HD21 LEU A 211      26.801 -25.114  -0.977  1.00 93.91           H  
ATOM   3407 HD22 LEU A 211      26.364 -26.668  -0.248  1.00 93.91           H  
ATOM   3408 HD23 LEU A 211      25.133 -25.715  -1.102  1.00 93.91           H  
ATOM   3409  N   GLY A 212      25.921 -20.161   0.522  1.00 90.71           N  
ATOM   3410  H   GLY A 212      26.332 -20.333   1.429  1.00 90.71           H  
ATOM   3411  CA  GLY A 212      25.324 -18.851   0.257  1.00 90.71           C  
ATOM   3412  HA2 GLY A 212      25.596 -18.521  -0.746  1.00 90.71           H  
ATOM   3413  HA3 GLY A 212      25.708 -18.108   0.957  1.00 90.71           H  
ATOM   3414  C   GLY A 212      23.798 -18.888   0.331  1.00 90.71           C  
ATOM   3415  O   GLY A 212      23.207 -19.743   0.996  1.00 90.71           O  
ATOM   3416  N   ARG A 213      23.143 -17.976  -0.389  1.00 86.83           N  
ATOM   3417  H   ARG A 213      23.681 -17.270  -0.869  1.00 86.83           H  
ATOM   3418  CA  ARG A 213      21.680 -17.907  -0.502  1.00 86.83           C  
ATOM   3419  HA  ARG A 213      21.228 -18.502   0.292  1.00 86.83           H  
ATOM   3420  C   ARG A 213      21.184 -18.435  -1.834  1.00 86.83           C  
ATOM   3421  CB  ARG A 213      21.221 -16.462  -0.357  1.00 86.83           C  
ATOM   3422  HB2 ARG A 213      21.653 -15.873  -1.166  1.00 86.83           H  
ATOM   3423  HB3 ARG A 213      20.135 -16.421  -0.433  1.00 86.83           H  
ATOM   3424  O   ARG A 213      21.816 -18.203  -2.862  1.00 86.83           O  
ATOM   3425  CG  ARG A 213      21.651 -15.902   0.994  1.00 86.83           C  
ATOM   3426  HG2 ARG A 213      22.738 -15.878   1.073  1.00 86.83           H  
ATOM   3427  HG3 ARG A 213      21.243 -16.541   1.777  1.00 86.83           H  
ATOM   3428  CD  ARG A 213      21.090 -14.514   1.190  1.00 86.83           C  
ATOM   3429  HD2 ARG A 213      21.402 -14.139   2.165  1.00 86.83           H  
ATOM   3430  HD3 ARG A 213      20.004 -14.594   1.154  1.00 86.83           H  
ATOM   3431  NE  ARG A 213      21.544 -13.604   0.142  1.00 86.83           N  
ATOM   3432  HE  ARG A 213      22.250 -13.936  -0.499  1.00 86.83           H  
ATOM   3433  NH1 ARG A 213      19.934 -12.056   0.552  1.00 86.83           N  
ATOM   3434 HH11 ARG A 213      19.662 -12.514   1.410  1.00 86.83           H  
ATOM   3435 HH12 ARG A 213      19.507 -11.188   0.260  1.00 86.83           H  
ATOM   3436  NH2 ARG A 213      21.254 -11.893  -1.263  1.00 86.83           N  
ATOM   3437 HH21 ARG A 213      20.896 -10.963  -1.424  1.00 86.83           H  
ATOM   3438 HH22 ARG A 213      22.009 -12.210  -1.855  1.00 86.83           H  
ATOM   3439  CZ  ARG A 213      20.907 -12.508  -0.183  1.00 86.83           C  
ATOM   3440  N   GLY A 214      19.997 -19.042  -1.807  1.00 80.56           N  
ATOM   3441  H   GLY A 214      19.570 -19.194  -0.905  1.00 80.56           H  
ATOM   3442  CA  GLY A 214      19.286 -19.494  -3.004  1.00 80.56           C  
ATOM   3443  HA2 GLY A 214      19.238 -18.680  -3.728  1.00 80.56           H  
ATOM   3444  HA3 GLY A 214      18.267 -19.765  -2.727  1.00 80.56           H  
ATOM   3445  C   GLY A 214      19.946 -20.694  -3.691  1.00 80.56           C  
ATOM   3446  O   GLY A 214      21.154 -20.895  -3.602  1.00 80.56           O  
ATOM   3447  N   ASP A 215      19.129 -21.523  -4.351  1.00 84.64           N  
ATOM   3448  H   ASP A 215      18.154 -21.274  -4.440  1.00 84.64           H  
ATOM   3449  CA  ASP A 215      19.573 -22.746  -5.041  1.00 84.64           C  
ATOM   3450  HA  ASP A 215      18.684 -23.352  -5.217  1.00 84.64           H  
ATOM   3451  C   ASP A 215      20.479 -23.657  -4.180  1.00 84.64           C  
ATOM   3452  CB  ASP A 215      20.165 -22.380  -6.422  1.00 84.64           C  
ATOM   3453  HB2 ASP A 215      20.792 -21.493  -6.333  1.00 84.64           H  
ATOM   3454  HB3 ASP A 215      20.806 -23.188  -6.776  1.00 84.64           H  
ATOM   3455  O   ASP A 215      21.314 -24.397  -4.700  1.00 84.64           O  
ATOM   3456  CG  ASP A 215      19.115 -22.159  -7.518  1.00 84.64           C  
ATOM   3457  OD1 ASP A 215      17.981 -22.680  -7.410  1.00 84.64           O  
ATOM   3458  OD2 ASP A 215      19.469 -21.654  -8.600  1.00 84.64           O  
ATOM   3459  N   THR A 216      20.299 -23.638  -2.854  1.00 89.01           N  
ATOM   3460  H   THR A 216      19.579 -23.039  -2.477  1.00 89.01           H  
ATOM   3461  CA  THR A 216      21.145 -24.349  -1.878  1.00 89.01           C  
ATOM   3462  HA  THR A 216      22.153 -23.936  -1.912  1.00 89.01           H  
ATOM   3463  C   THR A 216      21.250 -25.834  -2.196  1.00 89.01           C  
ATOM   3464  CB  THR A 216      20.601 -24.187  -0.452  1.00 89.01           C  
ATOM   3465  HB  THR A 216      21.118 -24.876   0.217  1.00 89.01           H  
ATOM   3466  O   THR A 216      22.350 -26.373  -2.225  1.00 89.01           O  
ATOM   3467  CG2 THR A 216      20.792 -22.762   0.058  1.00 89.01           C  
ATOM   3468 HG21 THR A 216      20.321 -22.044  -0.614  1.00 89.01           H  
ATOM   3469 HG22 THR A 216      21.856 -22.537   0.137  1.00 89.01           H  
ATOM   3470 HG23 THR A 216      20.340 -22.680   1.047  1.00 89.01           H  
ATOM   3471  OG1 THR A 216      19.215 -24.458  -0.431  1.00 89.01           O  
ATOM   3472  HG1 THR A 216      18.973 -24.654   0.477  1.00 89.01           H  
ATOM   3473  N   MET A 217      20.133 -26.473  -2.550  1.00 90.92           N  
ATOM   3474  H   MET A 217      19.260 -25.986  -2.408  1.00 90.92           H  
ATOM   3475  CA  MET A 217      20.109 -27.881  -2.952  1.00 90.92           C  
ATOM   3476  HA  MET A 217      20.622 -28.467  -2.189  1.00 90.92           H  
ATOM   3477  C   MET A 217      20.857 -28.145  -4.266  1.00 90.92           C  
ATOM   3478  CB  MET A 217      18.657 -28.374  -3.051  1.00 90.92           C  
ATOM   3479  HB2 MET A 217      18.101 -27.741  -3.743  1.00 90.92           H  
ATOM   3480  HB3 MET A 217      18.655 -29.389  -3.447  1.00 90.92           H  
ATOM   3481  O   MET A 217      21.538 -29.159  -4.378  1.00 90.92           O  
ATOM   3482  CG  MET A 217      17.943 -28.381  -1.692  1.00 90.92           C  
ATOM   3483  HG2 MET A 217      17.835 -27.352  -1.347  1.00 90.92           H  
ATOM   3484  HG3 MET A 217      16.942 -28.790  -1.822  1.00 90.92           H  
ATOM   3485  SD  MET A 217      18.780 -29.320  -0.382  1.00 90.92           S  
ATOM   3486  CE  MET A 217      18.622 -31.012  -1.011  1.00 90.92           C  
ATOM   3487  HE1 MET A 217      19.054 -31.702  -0.286  1.00 90.92           H  
ATOM   3488  HE2 MET A 217      19.148 -31.111  -1.960  1.00 90.92           H  
ATOM   3489  HE3 MET A 217      17.568 -31.256  -1.145  1.00 90.92           H  
ATOM   3490  N   LYS A 218      20.801 -27.236  -5.254  1.00 89.67           N  
ATOM   3491  H   LYS A 218      20.346 -26.355  -5.062  1.00 89.67           H  
ATOM   3492  CA  LYS A 218      21.589 -27.377  -6.496  1.00 89.67           C  
ATOM   3493  HA  LYS A 218      21.471 -28.387  -6.889  1.00 89.67           H  
ATOM   3494  C   LYS A 218      23.082 -27.189  -6.230  1.00 89.67           C  
ATOM   3495  CB  LYS A 218      21.164 -26.366  -7.567  1.00 89.67           C  
ATOM   3496  HB2 LYS A 218      21.298 -25.360  -7.169  1.00 89.67           H  
ATOM   3497  HB3 LYS A 218      21.841 -26.476  -8.414  1.00 89.67           H  
ATOM   3498  O   LYS A 218      23.902 -27.914  -6.784  1.00 89.67           O  
ATOM   3499  CG  LYS A 218      19.729 -26.518  -8.085  1.00 89.67           C  
ATOM   3500  HG2 LYS A 218      19.578 -27.518  -8.491  1.00 89.67           H  
ATOM   3501  HG3 LYS A 218      19.028 -26.342  -7.269  1.00 89.67           H  
ATOM   3502  CD  LYS A 218      19.520 -25.467  -9.183  1.00 89.67           C  
ATOM   3503  HD2 LYS A 218      19.863 -24.507  -8.797  1.00 89.67           H  
ATOM   3504  HD3 LYS A 218      20.131 -25.714 -10.051  1.00 89.67           H  
ATOM   3505  CE  LYS A 218      18.057 -25.340  -9.610  1.00 89.67           C  
ATOM   3506  HE2 LYS A 218      17.874 -25.984 -10.470  1.00 89.67           H  
ATOM   3507  HE3 LYS A 218      17.423 -25.670  -8.786  1.00 89.67           H  
ATOM   3508  NZ  LYS A 218      17.750 -23.921  -9.915  1.00 89.67           N  
ATOM   3509  HZ1 LYS A 218      18.428 -23.503 -10.537  1.00 89.67           H  
ATOM   3510  HZ2 LYS A 218      17.834 -23.374  -9.070  1.00 89.67           H  
ATOM   3511  HZ3 LYS A 218      16.808 -23.784 -10.255  1.00 89.67           H  
ATOM   3512  N   ARG A 219      23.436 -26.229  -5.372  1.00 93.02           N  
ATOM   3513  H   ARG A 219      22.700 -25.658  -4.981  1.00 93.02           H  
ATOM   3514  CA  ARG A 219      24.818 -25.996  -4.929  1.00 93.02           C  
ATOM   3515  HA  ARG A 219      25.469 -25.891  -5.797  1.00 93.02           H  
ATOM   3516  C   ARG A 219      25.357 -27.202  -4.157  1.00 93.02           C  
ATOM   3517  CB  ARG A 219      24.880 -24.702  -4.100  1.00 93.02           C  
ATOM   3518  HB2 ARG A 219      25.843 -24.654  -3.592  1.00 93.02           H  
ATOM   3519  HB3 ARG A 219      24.100 -24.712  -3.338  1.00 93.02           H  
ATOM   3520  O   ARG A 219      26.481 -27.622  -4.405  1.00 93.02           O  
ATOM   3521  CG  ARG A 219      24.726 -23.447  -4.976  1.00 93.02           C  
ATOM   3522  HG2 ARG A 219      25.528 -23.434  -5.714  1.00 93.02           H  
ATOM   3523  HG3 ARG A 219      23.768 -23.463  -5.495  1.00 93.02           H  
ATOM   3524  CD  ARG A 219      24.812 -22.181  -4.117  1.00 93.02           C  
ATOM   3525  HD2 ARG A 219      25.695 -22.251  -3.482  1.00 93.02           H  
ATOM   3526  HD3 ARG A 219      23.927 -22.135  -3.483  1.00 93.02           H  
ATOM   3527  NE  ARG A 219      24.916 -20.950  -4.931  1.00 93.02           N  
ATOM   3528  HE  ARG A 219      25.299 -21.043  -5.861  1.00 93.02           H  
ATOM   3529  NH1 ARG A 219      24.279 -19.455  -3.311  1.00 93.02           N  
ATOM   3530 HH11 ARG A 219      23.648 -18.685  -3.143  1.00 93.02           H  
ATOM   3531 HH12 ARG A 219      24.329 -20.202  -2.633  1.00 93.02           H  
ATOM   3532  NH2 ARG A 219      24.669 -18.707  -5.338  1.00 93.02           N  
ATOM   3533 HH21 ARG A 219      24.494 -17.789  -4.956  1.00 93.02           H  
ATOM   3534 HH22 ARG A 219      25.043 -18.791  -6.273  1.00 93.02           H  
ATOM   3535  CZ  ARG A 219      24.616 -19.726  -4.531  1.00 93.02           C  
ATOM   3536  N   LEU A 220      24.538 -27.811  -3.301  1.00 92.52           N  
ATOM   3537  H   LEU A 220      23.649 -27.376  -3.097  1.00 92.52           H  
ATOM   3538  CA  LEU A 220      24.882 -29.034  -2.579  1.00 92.52           C  
ATOM   3539  HA  LEU A 220      25.843 -28.870  -2.092  1.00 92.52           H  
ATOM   3540  C   LEU A 220      25.046 -30.238  -3.521  1.00 92.52           C  
ATOM   3541  CB  LEU A 220      23.807 -29.281  -1.509  1.00 92.52           C  
ATOM   3542  HB2 LEU A 220      23.652 -28.360  -0.947  1.00 92.52           H  
ATOM   3543  HB3 LEU A 220      22.869 -29.537  -2.002  1.00 92.52           H  
ATOM   3544  O   LEU A 220      26.006 -30.990  -3.380  1.00 92.52           O  
ATOM   3545  CG  LEU A 220      24.163 -30.397  -0.513  1.00 92.52           C  
ATOM   3546  HG  LEU A 220      24.312 -31.339  -1.040  1.00 92.52           H  
ATOM   3547  CD1 LEU A 220      25.423 -30.047   0.281  1.00 92.52           C  
ATOM   3548 HD11 LEU A 220      26.305 -30.133  -0.354  1.00 92.52           H  
ATOM   3549 HD12 LEU A 220      25.350 -29.038   0.686  1.00 92.52           H  
ATOM   3550 HD13 LEU A 220      25.534 -30.749   1.108  1.00 92.52           H  
ATOM   3551  CD2 LEU A 220      23.004 -30.562   0.467  1.00 92.52           C  
ATOM   3552 HD21 LEU A 220      22.089 -30.798  -0.076  1.00 92.52           H  
ATOM   3553 HD22 LEU A 220      22.867 -29.638   1.029  1.00 92.52           H  
ATOM   3554 HD23 LEU A 220      23.217 -31.377   1.159  1.00 92.52           H  
ATOM   3555  N   ALA A 221      24.182 -30.372  -4.533  1.00 90.37           N  
ATOM   3556  H   ALA A 221      23.361 -29.784  -4.548  1.00 90.37           H  
ATOM   3557  CA  ALA A 221      24.335 -31.374  -5.591  1.00 90.37           C  
ATOM   3558  HA  ALA A 221      24.295 -32.367  -5.143  1.00 90.37           H  
ATOM   3559  C   ALA A 221      25.685 -31.259  -6.305  1.00 90.37           C  
ATOM   3560  CB  ALA A 221      23.197 -31.215  -6.614  1.00 90.37           C  
ATOM   3561  HB1 ALA A 221      23.430 -30.416  -7.317  1.00 90.37           H  
ATOM   3562  HB2 ALA A 221      22.257 -30.961  -6.124  1.00 90.37           H  
ATOM   3563  HB3 ALA A 221      23.086 -32.143  -7.175  1.00 90.37           H  
ATOM   3564  O   ALA A 221      26.363 -32.258  -6.528  1.00 90.37           O  
ATOM   3565  N   ARG A 222      26.095 -30.022  -6.611  1.00 90.92           N  
ATOM   3566  H   ARG A 222      25.462 -29.257  -6.428  1.00 90.92           H  
ATOM   3567  CA  ARG A 222      27.375 -29.741  -7.264  1.00 90.92           C  
ATOM   3568  HA  ARG A 222      27.425 -30.323  -8.184  1.00 90.92           H  
ATOM   3569  C   ARG A 222      28.565 -30.177  -6.412  1.00 90.92           C  
ATOM   3570  CB  ARG A 222      27.456 -28.246  -7.591  1.00 90.92           C  
ATOM   3571  HB2 ARG A 222      26.488 -27.910  -7.963  1.00 90.92           H  
ATOM   3572  HB3 ARG A 222      27.701 -27.682  -6.691  1.00 90.92           H  
ATOM   3573  O   ARG A 222      29.551 -30.655  -6.956  1.00 90.92           O  
ATOM   3574  CG  ARG A 222      28.517 -27.983  -8.667  1.00 90.92           C  
ATOM   3575  HG2 ARG A 222      29.464 -28.445  -8.386  1.00 90.92           H  
ATOM   3576  HG3 ARG A 222      28.174 -28.431  -9.600  1.00 90.92           H  
ATOM   3577  CD  ARG A 222      28.762 -26.494  -8.898  1.00 90.92           C  
ATOM   3578  HD2 ARG A 222      29.480 -26.384  -9.712  1.00 90.92           H  
ATOM   3579  HD3 ARG A 222      29.217 -26.092  -7.993  1.00 90.92           H  
ATOM   3580  NE  ARG A 222      27.518 -25.777  -9.246  1.00 90.92           N  
ATOM   3581  HE  ARG A 222      26.955 -26.176  -9.984  1.00 90.92           H  
ATOM   3582  NH1 ARG A 222      27.689 -24.112  -7.675  1.00 90.92           N  
ATOM   3583 HH11 ARG A 222      28.657 -24.361  -7.535  1.00 90.92           H  
ATOM   3584 HH12 ARG A 222      27.412 -23.190  -7.370  1.00 90.92           H  
ATOM   3585  NH2 ARG A 222      25.915 -24.175  -8.989  1.00 90.92           N  
ATOM   3586 HH21 ARG A 222      25.701 -23.280  -8.572  1.00 90.92           H  
ATOM   3587 HH22 ARG A 222      25.587 -24.315  -9.933  1.00 90.92           H  
ATOM   3588  CZ  ARG A 222      27.042 -24.709  -8.633  1.00 90.92           C  
ATOM   3589  N   PHE A 223      28.482 -30.025  -5.090  1.00 92.49           N  
ATOM   3590  H   PHE A 223      27.643 -29.620  -4.700  1.00 92.49           H  
ATOM   3591  CA  PHE A 223      29.521 -30.523  -4.187  1.00 92.49           C  
ATOM   3592  HA  PHE A 223      30.485 -30.116  -4.493  1.00 92.49           H  
ATOM   3593  C   PHE A 223      29.647 -32.041  -4.245  1.00 92.49           C  
ATOM   3594  CB  PHE A 223      29.239 -30.074  -2.754  1.00 92.49           C  
ATOM   3595  HB2 PHE A 223      29.421 -29.001  -2.711  1.00 92.49           H  
ATOM   3596  HB3 PHE A 223      28.192 -30.245  -2.503  1.00 92.49           H  
ATOM   3597  O   PHE A 223      30.753 -32.542  -4.427  1.00 92.49           O  
ATOM   3598  CG  PHE A 223      30.105 -30.771  -1.725  1.00 92.49           C  
ATOM   3599  CD1 PHE A 223      29.557 -31.777  -0.906  1.00 92.49           C  
ATOM   3600  HD1 PHE A 223      28.510 -32.031  -0.981  1.00 92.49           H  
ATOM   3601  CD2 PHE A 223      31.480 -30.481  -1.652  1.00 92.49           C  
ATOM   3602  HD2 PHE A 223      31.910 -29.734  -2.302  1.00 92.49           H  
ATOM   3603  CE1 PHE A 223      30.381 -32.486  -0.015  1.00 92.49           C  
ATOM   3604  HE1 PHE A 223      29.967 -33.275   0.595  1.00 92.49           H  
ATOM   3605  CE2 PHE A 223      32.303 -31.190  -0.759  1.00 92.49           C  
ATOM   3606  HE2 PHE A 223      33.361 -30.979  -0.710  1.00 92.49           H  
ATOM   3607  CZ  PHE A 223      31.753 -32.191   0.059  1.00 92.49           C  
ATOM   3608  HZ  PHE A 223      32.384 -32.751   0.733  1.00 92.49           H  
ATOM   3609  N   VAL A 224      28.520 -32.749  -4.129  1.00 89.71           N  
ATOM   3610  H   VAL A 224      27.651 -32.252  -3.989  1.00 89.71           H  
ATOM   3611  CA  VAL A 224      28.474 -34.215  -4.226  1.00 89.71           C  
ATOM   3612  HA  VAL A 224      29.053 -34.653  -3.413  1.00 89.71           H  
ATOM   3613  C   VAL A 224      29.115 -34.689  -5.531  1.00 89.71           C  
ATOM   3614  CB  VAL A 224      27.014 -34.696  -4.108  1.00 89.71           C  
ATOM   3615  HB  VAL A 224      26.379 -34.092  -4.756  1.00 89.71           H  
ATOM   3616  O   VAL A 224      29.914 -35.619  -5.531  1.00 89.71           O  
ATOM   3617  CG1 VAL A 224      26.854 -36.152  -4.541  1.00 89.71           C  
ATOM   3618 HG11 VAL A 224      27.634 -36.759  -4.083  1.00 89.71           H  
ATOM   3619 HG12 VAL A 224      26.939 -36.237  -5.624  1.00 89.71           H  
ATOM   3620 HG13 VAL A 224      25.878 -36.534  -4.239  1.00 89.71           H  
ATOM   3621  CG2 VAL A 224      26.506 -34.524  -2.670  1.00 89.71           C  
ATOM   3622 HG21 VAL A 224      26.580 -33.481  -2.359  1.00 89.71           H  
ATOM   3623 HG22 VAL A 224      25.464 -34.837  -2.609  1.00 89.71           H  
ATOM   3624 HG23 VAL A 224      27.095 -35.148  -1.998  1.00 89.71           H  
ATOM   3625  N   GLU A 225      28.821 -34.002  -6.633  1.00 85.98           N  
ATOM   3626  H   GLU A 225      28.122 -33.276  -6.575  1.00 85.98           H  
ATOM   3627  CA  GLU A 225      29.366 -34.330  -7.947  1.00 85.98           C  
ATOM   3628  HA  GLU A 225      29.252 -35.401  -8.113  1.00 85.98           H  
ATOM   3629  C   GLU A 225      30.865 -34.022  -8.087  1.00 85.98           C  
ATOM   3630  CB  GLU A 225      28.517 -33.590  -8.985  1.00 85.98           C  
ATOM   3631  HB2 GLU A 225      28.620 -32.513  -8.854  1.00 85.98           H  
ATOM   3632  HB3 GLU A 225      27.476 -33.866  -8.815  1.00 85.98           H  
ATOM   3633  O   GLU A 225      31.602 -34.812  -8.669  1.00 85.98           O  
ATOM   3634  CG  GLU A 225      28.901 -33.970 -10.415  1.00 85.98           C  
ATOM   3635  HG2 GLU A 225      29.850 -33.497 -10.667  1.00 85.98           H  
ATOM   3636  HG3 GLU A 225      29.032 -35.051 -10.466  1.00 85.98           H  
ATOM   3637  CD  GLU A 225      27.841 -33.560 -11.442  1.00 85.98           C  
ATOM   3638  OE1 GLU A 225      27.965 -34.044 -12.587  1.00 85.98           O  
ATOM   3639  OE2 GLU A 225      26.886 -32.821 -11.105  1.00 85.98           O  
ATOM   3640  N   LEU A 226      31.345 -32.907  -7.530  1.00 89.79           N  
ATOM   3641  H   LEU A 226      30.694 -32.287  -7.070  1.00 89.79           H  
ATOM   3642  CA  LEU A 226      32.759 -32.524  -7.601  1.00 89.79           C  
ATOM   3643  HA  LEU A 226      33.130 -32.751  -8.600  1.00 89.79           H  
ATOM   3644  C   LEU A 226      33.653 -33.319  -6.638  1.00 89.79           C  
ATOM   3645  CB  LEU A 226      32.885 -31.010  -7.343  1.00 89.79           C  
ATOM   3646  HB2 LEU A 226      32.301 -30.760  -6.458  1.00 89.79           H  
ATOM   3647  HB3 LEU A 226      33.927 -30.777  -7.123  1.00 89.79           H  
ATOM   3648  O   LEU A 226      34.852 -33.440  -6.892  1.00 89.79           O  
ATOM   3649  CG  LEU A 226      32.438 -30.126  -8.524  1.00 89.79           C  
ATOM   3650  HG  LEU A 226      31.440 -30.413  -8.855  1.00 89.79           H  
ATOM   3651  CD1 LEU A 226      32.403 -28.660  -8.083  1.00 89.79           C  
ATOM   3652 HD11 LEU A 226      31.712 -28.550  -7.248  1.00 89.79           H  
ATOM   3653 HD12 LEU A 226      32.069 -28.035  -8.911  1.00 89.79           H  
ATOM   3654 HD13 LEU A 226      33.400 -28.345  -7.774  1.00 89.79           H  
ATOM   3655  CD2 LEU A 226      33.404 -30.227  -9.706  1.00 89.79           C  
ATOM   3656 HD21 LEU A 226      33.116 -29.526 -10.490  1.00 89.79           H  
ATOM   3657 HD22 LEU A 226      33.374 -31.233 -10.126  1.00 89.79           H  
ATOM   3658 HD23 LEU A 226      34.421 -30.004  -9.382  1.00 89.79           H  
ATOM   3659  N   TYR A 227      33.109 -33.856  -5.542  1.00 90.19           N  
ATOM   3660  H   TYR A 227      32.119 -33.726  -5.391  1.00 90.19           H  
ATOM   3661  CA  TYR A 227      33.899 -34.442  -4.455  1.00 90.19           C  
ATOM   3662  HA  TYR A 227      34.480 -33.629  -4.020  1.00 90.19           H  
ATOM   3663  C   TYR A 227      34.930 -35.505  -4.894  1.00 90.19           C  
ATOM   3664  CB  TYR A 227      32.978 -34.970  -3.345  1.00 90.19           C  
ATOM   3665  HB2 TYR A 227      32.344 -35.772  -3.726  1.00 90.19           H  
ATOM   3666  HB3 TYR A 227      32.320 -34.165  -3.017  1.00 90.19           H  
ATOM   3667  O   TYR A 227      36.073 -35.403  -4.441  1.00 90.19           O  
ATOM   3668  CG  TYR A 227      33.751 -35.468  -2.139  1.00 90.19           C  
ATOM   3669  CD1 TYR A 227      33.929 -36.848  -1.918  1.00 90.19           C  
ATOM   3670  HD1 TYR A 227      33.484 -37.567  -2.590  1.00 90.19           H  
ATOM   3671  CD2 TYR A 227      34.347 -34.533  -1.272  1.00 90.19           C  
ATOM   3672  HD2 TYR A 227      34.212 -33.477  -1.454  1.00 90.19           H  
ATOM   3673  CE1 TYR A 227      34.704 -37.293  -0.828  1.00 90.19           C  
ATOM   3674  HE1 TYR A 227      34.850 -38.349  -0.657  1.00 90.19           H  
ATOM   3675  CE2 TYR A 227      35.120 -34.971  -0.181  1.00 90.19           C  
ATOM   3676  HE2 TYR A 227      35.575 -34.248   0.480  1.00 90.19           H  
ATOM   3677  OH  TYR A 227      36.012 -36.771   1.122  1.00 90.19           O  
ATOM   3678  HH  TYR A 227      36.410 -36.027   1.580  1.00 90.19           H  
ATOM   3679  CZ  TYR A 227      35.298 -36.355   0.043  1.00 90.19           C  
ATOM   3680  N   PRO A 228      34.623 -36.462  -5.798  1.00 87.99           N  
ATOM   3681  CA  PRO A 228      35.604 -37.457  -6.244  1.00 87.99           C  
ATOM   3682  HA  PRO A 228      35.930 -38.038  -5.382  1.00 87.99           H  
ATOM   3683  C   PRO A 228      36.836 -36.831  -6.915  1.00 87.99           C  
ATOM   3684  CB  PRO A 228      34.847 -38.374  -7.215  1.00 87.99           C  
ATOM   3685  HB2 PRO A 228      35.178 -39.409  -7.128  1.00 87.99           H  
ATOM   3686  HB3 PRO A 228      34.967 -38.025  -8.241  1.00 87.99           H  
ATOM   3687  O   PRO A 228      37.967 -37.237  -6.645  1.00 87.99           O  
ATOM   3688  CG  PRO A 228      33.384 -38.215  -6.805  1.00 87.99           C  
ATOM   3689  HG2 PRO A 228      33.168 -38.852  -5.947  1.00 87.99           H  
ATOM   3690  HG3 PRO A 228      32.703 -38.428  -7.629  1.00 87.99           H  
ATOM   3691  CD  PRO A 228      33.321 -36.752  -6.386  1.00 87.99           C  
ATOM   3692  HD2 PRO A 228      32.497 -36.601  -5.689  1.00 87.99           H  
ATOM   3693  HD3 PRO A 228      33.183 -36.129  -7.270  1.00 87.99           H  
ATOM   3694  N   VAL A 229      36.629 -35.796  -7.737  1.00 87.36           N  
ATOM   3695  H   VAL A 229      35.683 -35.460  -7.850  1.00 87.36           H  
ATOM   3696  CA  VAL A 229      37.711 -35.057  -8.411  1.00 87.36           C  
ATOM   3697  HA  VAL A 229      38.372 -35.767  -8.909  1.00 87.36           H  
ATOM   3698  C   VAL A 229      38.548 -34.294  -7.387  1.00 87.36           C  
ATOM   3699  CB  VAL A 229      37.141 -34.090  -9.470  1.00 87.36           C  
ATOM   3700  HB  VAL A 229      36.464 -33.383  -8.991  1.00 87.36           H  
ATOM   3701  O   VAL A 229      39.777 -34.334  -7.421  1.00 87.36           O  
ATOM   3702  CG1 VAL A 229      38.243 -33.288 -10.171  1.00 87.36           C  
ATOM   3703 HG11 VAL A 229      37.814 -32.672 -10.961  1.00 87.36           H  
ATOM   3704 HG12 VAL A 229      38.748 -32.629  -9.465  1.00 87.36           H  
ATOM   3705 HG13 VAL A 229      38.977 -33.967 -10.605  1.00 87.36           H  
ATOM   3706  CG2 VAL A 229      36.358 -34.857 -10.542  1.00 87.36           C  
ATOM   3707 HG21 VAL A 229      36.999 -35.602 -11.013  1.00 87.36           H  
ATOM   3708 HG22 VAL A 229      35.495 -35.352 -10.096  1.00 87.36           H  
ATOM   3709 HG23 VAL A 229      35.997 -34.164 -11.302  1.00 87.36           H  
ATOM   3710  N   LEU A 230      37.888 -33.645  -6.423  1.00 88.94           N  
ATOM   3711  H   LEU A 230      36.879 -33.669  -6.435  1.00 88.94           H  
ATOM   3712  CA  LEU A 230      38.577 -32.918  -5.358  1.00 88.94           C  
ATOM   3713  HA  LEU A 230      39.279 -32.219  -5.813  1.00 88.94           H  
ATOM   3714  C   LEU A 230      39.412 -33.849  -4.472  1.00 88.94           C  
ATOM   3715  CB  LEU A 230      37.561 -32.136  -4.509  1.00 88.94           C  
ATOM   3716  HB2 LEU A 230      38.116 -31.625  -3.723  1.00 88.94           H  
ATOM   3717  HB3 LEU A 230      36.876 -32.840  -4.035  1.00 88.94           H  
ATOM   3718  O   LEU A 230      40.508 -33.474  -4.059  1.00 88.94           O  
ATOM   3719  CG  LEU A 230      36.742 -31.083  -5.272  1.00 88.94           C  
ATOM   3720  HG  LEU A 230      36.078 -31.570  -5.986  1.00 88.94           H  
ATOM   3721  CD1 LEU A 230      35.867 -30.311  -4.281  1.00 88.94           C  
ATOM   3722 HD11 LEU A 230      35.268 -29.577  -4.820  1.00 88.94           H  
ATOM   3723 HD12 LEU A 230      35.197 -31.005  -3.774  1.00 88.94           H  
ATOM   3724 HD13 LEU A 230      36.492 -29.803  -3.546  1.00 88.94           H  
ATOM   3725  CD2 LEU A 230      37.637 -30.126  -6.056  1.00 88.94           C  
ATOM   3726 HD21 LEU A 230      38.476 -29.800  -5.442  1.00 88.94           H  
ATOM   3727 HD22 LEU A 230      37.060 -29.271  -6.407  1.00 88.94           H  
ATOM   3728 HD23 LEU A 230      38.032 -30.637  -6.934  1.00 88.94           H  
ATOM   3729  N   GLN A 231      38.926 -35.061  -4.199  1.00 87.27           N  
ATOM   3730  H   GLN A 231      38.004 -35.294  -4.540  1.00 87.27           H  
ATOM   3731  CA  GLN A 231      39.650 -36.065  -3.423  1.00 87.27           C  
ATOM   3732  HA  GLN A 231      39.979 -35.604  -2.492  1.00 87.27           H  
ATOM   3733  C   GLN A 231      40.901 -36.567  -4.158  1.00 87.27           C  
ATOM   3734  CB  GLN A 231      38.689 -37.214  -3.085  1.00 87.27           C  
ATOM   3735  HB2 GLN A 231      38.413 -37.743  -3.998  1.00 87.27           H  
ATOM   3736  HB3 GLN A 231      37.785 -36.799  -2.640  1.00 87.27           H  
ATOM   3737  O   GLN A 231      41.958 -36.700  -3.540  1.00 87.27           O  
ATOM   3738  CG  GLN A 231      39.310 -38.201  -2.087  1.00 87.27           C  
ATOM   3739  HG2 GLN A 231      40.183 -38.679  -2.531  1.00 87.27           H  
ATOM   3740  HG3 GLN A 231      39.631 -37.651  -1.202  1.00 87.27           H  
ATOM   3741  CD  GLN A 231      38.337 -39.295  -1.660  1.00 87.27           C  
ATOM   3742  NE2 GLN A 231      38.501 -39.852  -0.480  1.00 87.27           N  
ATOM   3743 HE21 GLN A 231      39.233 -39.545   0.144  1.00 87.27           H  
ATOM   3744 HE22 GLN A 231      37.818 -40.558  -0.244  1.00 87.27           H  
ATOM   3745  OE1 GLN A 231      37.419 -39.685  -2.358  1.00 87.27           O  
ATOM   3746  N   GLN A 232      40.809 -36.792  -5.472  1.00 85.76           N  
ATOM   3747  H   GLN A 232      39.908 -36.702  -5.919  1.00 85.76           H  
ATOM   3748  CA  GLN A 232      41.957 -37.165  -6.302  1.00 85.76           C  
ATOM   3749  HA  GLN A 232      42.416 -38.061  -5.883  1.00 85.76           H  
ATOM   3750  C   GLN A 232      43.023 -36.058  -6.326  1.00 85.76           C  
ATOM   3751  CB  GLN A 232      41.449 -37.488  -7.714  1.00 85.76           C  
ATOM   3752  HB2 GLN A 232      41.001 -36.595  -8.151  1.00 85.76           H  
ATOM   3753  HB3 GLN A 232      40.683 -38.260  -7.646  1.00 85.76           H  
ATOM   3754  O   GLN A 232      44.217 -36.337  -6.174  1.00 85.76           O  
ATOM   3755  CG  GLN A 232      42.572 -37.986  -8.636  1.00 85.76           C  
ATOM   3756  HG2 GLN A 232      43.351 -37.227  -8.711  1.00 85.76           H  
ATOM   3757  HG3 GLN A 232      43.011 -38.889  -8.212  1.00 85.76           H  
ATOM   3758  CD  GLN A 232      42.089 -38.294 -10.049  1.00 85.76           C  
ATOM   3759  NE2 GLN A 232      42.981 -38.674 -10.936  1.00 85.76           N  
ATOM   3760 HE21 GLN A 232      42.628 -38.823 -11.870  1.00 85.76           H  
ATOM   3761 HE22 GLN A 232      43.960 -38.710 -10.693  1.00 85.76           H  
ATOM   3762  OE1 GLN A 232      40.924 -38.201 -10.395  1.00 85.76           O  
ATOM   3763  N   GLN A 233      42.606 -34.796  -6.461  1.00 84.25           N  
ATOM   3764  H   GLN A 233      41.631 -34.618  -6.656  1.00 84.25           H  
ATOM   3765  CA  GLN A 233      43.537 -33.669  -6.424  1.00 84.25           C  
ATOM   3766  HA  GLN A 233      44.334 -33.871  -7.140  1.00 84.25           H  
ATOM   3767  C   GLN A 233      44.184 -33.511  -5.042  1.00 84.25           C  
ATOM   3768  CB  GLN A 233      42.826 -32.376  -6.844  1.00 84.25           C  
ATOM   3769  HB2 GLN A 233      42.285 -32.531  -7.778  1.00 84.25           H  
ATOM   3770  HB3 GLN A 233      42.107 -32.089  -6.077  1.00 84.25           H  
ATOM   3771  O   GLN A 233      45.391 -33.307  -4.953  1.00 84.25           O  
ATOM   3772  CG  GLN A 233      43.858 -31.248  -7.027  1.00 84.25           C  
ATOM   3773  HG2 GLN A 233      44.466 -31.145  -6.129  1.00 84.25           H  
ATOM   3774  HG3 GLN A 233      43.351 -30.291  -7.150  1.00 84.25           H  
ATOM   3775  CD  GLN A 233      44.771 -31.439  -8.233  1.00 84.25           C  
ATOM   3776  NE2 GLN A 233      45.893 -30.765  -8.261  1.00 84.25           N  
ATOM   3777 HE21 GLN A 233      46.220 -30.307  -7.422  1.00 84.25           H  
ATOM   3778 HE22 GLN A 233      46.553 -31.002  -8.988  1.00 84.25           H  
ATOM   3779  OE1 GLN A 233      44.501 -32.194  -9.154  1.00 84.25           O  
ATOM   3780  N   ALA A 234      43.411 -33.664  -3.962  1.00 86.32           N  
ATOM   3781  H   ALA A 234      42.420 -33.802  -4.100  1.00 86.32           H  
ATOM   3782  CA  ALA A 234      43.912 -33.599  -2.589  1.00 86.32           C  
ATOM   3783  HA  ALA A 234      44.276 -32.591  -2.391  1.00 86.32           H  
ATOM   3784  C   ALA A 234      45.080 -34.577  -2.358  1.00 86.32           C  
ATOM   3785  CB  ALA A 234      42.741 -33.913  -1.643  1.00 86.32           C  
ATOM   3786  HB1 ALA A 234      41.873 -33.297  -1.883  1.00 86.32           H  
ATOM   3787  HB2 ALA A 234      42.453 -34.960  -1.737  1.00 86.32           H  
ATOM   3788  HB3 ALA A 234      43.032 -33.730  -0.609  1.00 86.32           H  
ATOM   3789  O   ALA A 234      46.118 -34.204  -1.809  1.00 86.32           O  
ATOM   3790  N   GLN A 235      44.927 -35.817  -2.837  1.00 83.64           N  
ATOM   3791  H   GLN A 235      44.052 -36.049  -3.286  1.00 83.64           H  
ATOM   3792  CA  GLN A 235      45.968 -36.846  -2.774  1.00 83.64           C  
ATOM   3793  HA  GLN A 235      46.318 -36.942  -1.746  1.00 83.64           H  
ATOM   3794  C   GLN A 235      47.188 -36.489  -3.632  1.00 83.64           C  
ATOM   3795  CB  GLN A 235      45.382 -38.190  -3.229  1.00 83.64           C  
ATOM   3796  HB2 GLN A 235      46.194 -38.907  -3.351  1.00 83.64           H  
ATOM   3797  HB3 GLN A 235      44.894 -38.060  -4.195  1.00 83.64           H  
ATOM   3798  O   GLN A 235      48.317 -36.678  -3.188  1.00 83.64           O  
ATOM   3799  CG  GLN A 235      44.379 -38.763  -2.218  1.00 83.64           C  
ATOM   3800  HG2 GLN A 235      44.901 -38.995  -1.290  1.00 83.64           H  
ATOM   3801  HG3 GLN A 235      43.610 -38.022  -1.998  1.00 83.64           H  
ATOM   3802  CD  GLN A 235      43.687 -40.027  -2.721  1.00 83.64           C  
ATOM   3803  NE2 GLN A 235      42.777 -40.583  -1.952  1.00 83.64           N  
ATOM   3804 HE21 GLN A 235      42.569 -40.200  -1.041  1.00 83.64           H  
ATOM   3805 HE22 GLN A 235      42.349 -41.417  -2.330  1.00 83.64           H  
ATOM   3806  OE1 GLN A 235      43.938 -40.552  -3.791  1.00 83.64           O  
ATOM   3807  N   THR A 236      46.964 -35.943  -4.830  1.00 82.45           N  
ATOM   3808  H   THR A 236      46.006 -35.803  -5.116  1.00 82.45           H  
ATOM   3809  CA  THR A 236      48.034 -35.546  -5.764  1.00 82.45           C  
ATOM   3810  HA  THR A 236      48.704 -36.393  -5.911  1.00 82.45           H  
ATOM   3811  C   THR A 236      48.876 -34.391  -5.214  1.00 82.45           C  
ATOM   3812  CB  THR A 236      47.437 -35.164  -7.129  1.00 82.45           C  
ATOM   3813  HB  THR A 236      46.803 -34.284  -7.020  1.00 82.45           H  
ATOM   3814  O   THR A 236      50.100 -34.409  -5.327  1.00 82.45           O  
ATOM   3815  CG2 THR A 236      48.507 -34.877  -8.181  1.00 82.45           C  
ATOM   3816 HG21 THR A 236      49.192 -35.722  -8.257  1.00 82.45           H  
ATOM   3817 HG22 THR A 236      48.027 -34.708  -9.145  1.00 82.45           H  
ATOM   3818 HG23 THR A 236      49.062 -33.979  -7.910  1.00 82.45           H  
ATOM   3819  OG1 THR A 236      46.654 -36.232  -7.627  1.00 82.45           O  
ATOM   3820  HG1 THR A 236      45.842 -36.269  -7.117  1.00 82.45           H  
ATOM   3821  N   ASP A 237      48.235 -33.414  -4.571  1.00 82.68           N  
ATOM   3822  H   ASP A 237      47.226 -33.437  -4.563  1.00 82.68           H  
ATOM   3823  CA  ASP A 237      48.892 -32.212  -4.048  1.00 82.68           C  
ATOM   3824  HA  ASP A 237      49.754 -31.983  -4.675  1.00 82.68           H  
ATOM   3825  C   ASP A 237      49.426 -32.375  -2.615  1.00 82.68           C  
ATOM   3826  CB  ASP A 237      47.917 -31.024  -4.129  1.00 82.68           C  
ATOM   3827  HB2 ASP A 237      46.980 -31.295  -3.641  1.00 82.68           H  
ATOM   3828  HB3 ASP A 237      48.339 -30.181  -3.584  1.00 82.68           H  
ATOM   3829  O   ASP A 237      50.055 -31.452  -2.092  1.00 82.68           O  
ATOM   3830  CG  ASP A 237      47.634 -30.540  -5.555  1.00 82.68           C  
ATOM   3831  OD1 ASP A 237      48.384 -30.888  -6.490  1.00 82.68           O  
ATOM   3832  OD2 ASP A 237      46.691 -29.730  -5.707  1.00 82.68           O  
ATOM   3833  N   GLY A 238      49.153 -33.507  -1.952  1.00 83.27           N  
ATOM   3834  H   GLY A 238      48.655 -34.235  -2.443  1.00 83.27           H  
ATOM   3835  CA  GLY A 238      49.521 -33.726  -0.549  1.00 83.27           C  
ATOM   3836  HA2 GLY A 238      50.601 -33.630  -0.439  1.00 83.27           H  
ATOM   3837  HA3 GLY A 238      49.228 -34.737  -0.265  1.00 83.27           H  
ATOM   3838  C   GLY A 238      48.842 -32.740   0.411  1.00 83.27           C  
ATOM   3839  O   GLY A 238      49.446 -32.285   1.384  1.00 83.27           O  
ATOM   3840  N   LYS A 239      47.595 -32.359   0.123  1.00 87.74           N  
ATOM   3841  H   LYS A 239      47.141 -32.835  -0.644  1.00 87.74           H  
ATOM   3842  CA  LYS A 239      46.807 -31.383   0.895  1.00 87.74           C  
ATOM   3843  HA  LYS A 239      47.321 -31.153   1.829  1.00 87.74           H  
ATOM   3844  C   LYS A 239      45.456 -31.976   1.262  1.00 87.74           C  
ATOM   3845  CB  LYS A 239      46.637 -30.085   0.090  1.00 87.74           C  
ATOM   3846  HB2 LYS A 239      46.214 -30.330  -0.884  1.00 87.74           H  
ATOM   3847  HB3 LYS A 239      45.940 -29.427   0.610  1.00 87.74           H  
ATOM   3848  O   LYS A 239      44.993 -32.926   0.643  1.00 87.74           O  
ATOM   3849  CG  LYS A 239      47.964 -29.338  -0.094  1.00 87.74           C  
ATOM   3850  HG2 LYS A 239      48.347 -29.024   0.878  1.00 87.74           H  
ATOM   3851  HG3 LYS A 239      48.693 -30.002  -0.558  1.00 87.74           H  
ATOM   3852  CD  LYS A 239      47.771 -28.115  -0.993  1.00 87.74           C  
ATOM   3853  HD2 LYS A 239      47.226 -28.419  -1.887  1.00 87.74           H  
ATOM   3854  HD3 LYS A 239      47.200 -27.356  -0.459  1.00 87.74           H  
ATOM   3855  CE  LYS A 239      49.130 -27.549  -1.403  1.00 87.74           C  
ATOM   3856  HE2 LYS A 239      49.637 -27.158  -0.521  1.00 87.74           H  
ATOM   3857  HE3 LYS A 239      49.728 -28.369  -1.800  1.00 87.74           H  
ATOM   3858  NZ  LYS A 239      48.961 -26.502  -2.438  1.00 87.74           N  
ATOM   3859  HZ1 LYS A 239      49.860 -26.157  -2.744  1.00 87.74           H  
ATOM   3860  HZ2 LYS A 239      48.390 -25.741  -2.099  1.00 87.74           H  
ATOM   3861  HZ3 LYS A 239      48.501 -26.909  -3.240  1.00 87.74           H  
ATOM   3862  N   ARG A 240      44.776 -31.382   2.242  1.00 89.73           N  
ATOM   3863  H   ARG A 240      45.194 -30.573   2.679  1.00 89.73           H  
ATOM   3864  CA  ARG A 240      43.366 -31.687   2.521  1.00 89.73           C  
ATOM   3865  HA  ARG A 240      43.059 -32.511   1.877  1.00 89.73           H  
ATOM   3866  C   ARG A 240      42.460 -30.521   2.154  1.00 89.73           C  
ATOM   3867  CB  ARG A 240      43.168 -32.179   3.957  1.00 89.73           C  
ATOM   3868  HB2 ARG A 240      43.812 -33.042   4.127  1.00 89.73           H  
ATOM   3869  HB3 ARG A 240      42.135 -32.511   4.062  1.00 89.73           H  
ATOM   3870  O   ARG A 240      42.869 -29.360   2.179  1.00 89.73           O  
ATOM   3871  CG  ARG A 240      43.453 -31.114   5.022  1.00 89.73           C  
ATOM   3872  HG2 ARG A 240      42.856 -30.223   4.827  1.00 89.73           H  
ATOM   3873  HG3 ARG A 240      44.512 -30.855   5.009  1.00 89.73           H  
ATOM   3874  CD  ARG A 240      43.068 -31.674   6.390  1.00 89.73           C  
ATOM   3875  HD2 ARG A 240      43.641 -32.583   6.575  1.00 89.73           H  
ATOM   3876  HD3 ARG A 240      42.011 -31.936   6.357  1.00 89.73           H  
ATOM   3877  NE  ARG A 240      43.314 -30.701   7.468  1.00 89.73           N  
ATOM   3878  HE  ARG A 240      44.137 -30.124   7.369  1.00 89.73           H  
ATOM   3879  NH1 ARG A 240      41.579 -31.344   8.849  1.00 89.73           N  
ATOM   3880 HH11 ARG A 240      41.028 -31.217   9.686  1.00 89.73           H  
ATOM   3881 HH12 ARG A 240      41.285 -32.045   8.184  1.00 89.73           H  
ATOM   3882  NH2 ARG A 240      42.898 -29.658   9.451  1.00 89.73           N  
ATOM   3883 HH21 ARG A 240      42.357 -29.593  10.301  1.00 89.73           H  
ATOM   3884 HH22 ARG A 240      43.707 -29.071   9.312  1.00 89.73           H  
ATOM   3885  CZ  ARG A 240      42.598 -30.574   8.575  1.00 89.73           C  
ATOM   3886  N   ILE A 241      41.211 -30.846   1.844  1.00 92.43           N  
ATOM   3887  H   ILE A 241      40.950 -31.821   1.874  1.00 92.43           H  
ATOM   3888  CA  ILE A 241      40.156 -29.862   1.603  1.00 92.43           C  
ATOM   3889  HA  ILE A 241      40.525 -29.100   0.916  1.00 92.43           H  
ATOM   3890  C   ILE A 241      39.815 -29.204   2.945  1.00 92.43           C  
ATOM   3891  CB  ILE A 241      38.927 -30.545   0.963  1.00 92.43           C  
ATOM   3892  HB  ILE A 241      38.542 -31.282   1.668  1.00 92.43           H  
ATOM   3893  O   ILE A 241      39.455 -29.897   3.892  1.00 92.43           O  
ATOM   3894  CG1 ILE A 241      39.299 -31.280  -0.350  1.00 92.43           C  
ATOM   3895 HG12 ILE A 241      40.181 -31.901  -0.197  1.00 92.43           H  
ATOM   3896 HG13 ILE A 241      39.537 -30.552  -1.125  1.00 92.43           H  
ATOM   3897  CG2 ILE A 241      37.826 -29.501   0.706  1.00 92.43           C  
ATOM   3898 HG21 ILE A 241      37.511 -29.039   1.641  1.00 92.43           H  
ATOM   3899 HG22 ILE A 241      36.950 -29.977   0.265  1.00 92.43           H  
ATOM   3900 HG23 ILE A 241      38.192 -28.727   0.031  1.00 92.43           H  
ATOM   3901  CD1 ILE A 241      38.197 -32.219  -0.859  1.00 92.43           C  
ATOM   3902 HD11 ILE A 241      37.339 -31.648  -1.214  1.00 92.43           H  
ATOM   3903 HD12 ILE A 241      38.587 -32.815  -1.684  1.00 92.43           H  
ATOM   3904 HD13 ILE A 241      37.883 -32.893  -0.062  1.00 92.43           H  
ATOM   3905  N   SER A 242      39.948 -27.881   3.029  1.00 92.10           N  
ATOM   3906  H   SER A 242      40.249 -27.378   2.206  1.00 92.10           H  
ATOM   3907  CA  SER A 242      39.564 -27.097   4.210  1.00 92.10           C  
ATOM   3908  HA  SER A 242      39.644 -27.709   5.109  1.00 92.10           H  
ATOM   3909  C   SER A 242      38.113 -26.631   4.093  1.00 92.10           C  
ATOM   3910  CB  SER A 242      40.517 -25.906   4.350  1.00 92.10           C  
ATOM   3911  HB2 SER A 242      40.441 -25.263   3.474  1.00 92.10           H  
ATOM   3912  HB3 SER A 242      41.537 -26.284   4.413  1.00 92.10           H  
ATOM   3913  O   SER A 242      37.269 -26.920   4.939  1.00 92.10           O  
ATOM   3914  OG  SER A 242      40.223 -25.143   5.501  1.00 92.10           O  
ATOM   3915  HG  SER A 242      40.945 -24.532   5.664  1.00 92.10           H  
ATOM   3916  N   TYR A 243      37.797 -25.964   2.983  1.00 94.84           N  
ATOM   3917  H   TYR A 243      38.508 -25.804   2.284  1.00 94.84           H  
ATOM   3918  CA  TYR A 243      36.439 -25.549   2.660  1.00 94.84           C  
ATOM   3919  HA  TYR A 243      35.752 -26.247   3.139  1.00 94.84           H  
ATOM   3920  C   TYR A 243      36.185 -25.625   1.158  1.00 94.84           C  
ATOM   3921  CB  TYR A 243      36.151 -24.141   3.207  1.00 94.84           C  
ATOM   3922  HB2 TYR A 243      35.096 -23.913   3.056  1.00 94.84           H  
ATOM   3923  HB3 TYR A 243      36.327 -24.144   4.283  1.00 94.84           H  
ATOM   3924  O   TYR A 243      37.106 -25.506   0.345  1.00 94.84           O  
ATOM   3925  CG  TYR A 243      36.972 -23.033   2.580  1.00 94.84           C  
ATOM   3926  CD1 TYR A 243      38.219 -22.700   3.141  1.00 94.84           C  
ATOM   3927  HD1 TYR A 243      38.573 -23.233   4.011  1.00 94.84           H  
ATOM   3928  CD2 TYR A 243      36.499 -22.345   1.443  1.00 94.84           C  
ATOM   3929  HD2 TYR A 243      35.547 -22.605   1.003  1.00 94.84           H  
ATOM   3930  CE1 TYR A 243      39.000 -21.681   2.568  1.00 94.84           C  
ATOM   3931  HE1 TYR A 243      39.958 -21.428   2.996  1.00 94.84           H  
ATOM   3932  CE2 TYR A 243      37.282 -21.328   0.862  1.00 94.84           C  
ATOM   3933  HE2 TYR A 243      36.952 -20.798  -0.019  1.00 94.84           H  
ATOM   3934  OH  TYR A 243      39.311 -20.043   0.870  1.00 94.84           O  
ATOM   3935  HH  TYR A 243      40.175 -19.961   1.281  1.00 94.84           H  
ATOM   3936  CZ  TYR A 243      38.534 -21.002   1.424  1.00 94.84           C  
ATOM   3937  N   VAL A 244      34.915 -25.791   0.802  1.00 95.68           N  
ATOM   3938  H   VAL A 244      34.229 -25.866   1.539  1.00 95.68           H  
ATOM   3939  CA  VAL A 244      34.429 -25.706  -0.575  1.00 95.68           C  
ATOM   3940  HA  VAL A 244      35.258 -25.441  -1.230  1.00 95.68           H  
ATOM   3941  C   VAL A 244      33.400 -24.590  -0.650  1.00 95.68           C  
ATOM   3942  CB  VAL A 244      33.862 -27.044  -1.079  1.00 95.68           C  
ATOM   3943  HB  VAL A 244      32.953 -27.292  -0.530  1.00 95.68           H  
ATOM   3944  O   VAL A 244      32.353 -24.627  -0.000  1.00 95.68           O  
ATOM   3945  CG1 VAL A 244      33.526 -26.946  -2.572  1.00 95.68           C  
ATOM   3946 HG11 VAL A 244      32.775 -26.175  -2.741  1.00 95.68           H  
ATOM   3947 HG12 VAL A 244      33.136 -27.897  -2.934  1.00 95.68           H  
ATOM   3948 HG13 VAL A 244      34.421 -26.694  -3.141  1.00 95.68           H  
ATOM   3949  CG2 VAL A 244      34.873 -28.184  -0.899  1.00 95.68           C  
ATOM   3950 HG21 VAL A 244      35.002 -28.397   0.162  1.00 95.68           H  
ATOM   3951 HG22 VAL A 244      35.834 -27.903  -1.330  1.00 95.68           H  
ATOM   3952 HG23 VAL A 244      34.513 -29.086  -1.392  1.00 95.68           H  
ATOM   3953  N   ASP A 245      33.711 -23.575  -1.444  1.00 95.28           N  
ATOM   3954  H   ASP A 245      34.580 -23.605  -1.958  1.00 95.28           H  
ATOM   3955  CA  ASP A 245      32.839 -22.440  -1.675  1.00 95.28           C  
ATOM   3956  HA  ASP A 245      32.162 -22.364  -0.823  1.00 95.28           H  
ATOM   3957  C   ASP A 245      31.986 -22.656  -2.921  1.00 95.28           C  
ATOM   3958  CB  ASP A 245      33.648 -21.147  -1.733  1.00 95.28           C  
ATOM   3959  HB2 ASP A 245      34.481 -21.205  -1.032  1.00 95.28           H  
ATOM   3960  HB3 ASP A 245      34.049 -20.983  -2.733  1.00 95.28           H  
ATOM   3961  O   ASP A 245      32.481 -22.643  -4.048  1.00 95.28           O  
ATOM   3962  CG  ASP A 245      32.747 -19.993  -1.330  1.00 95.28           C  
ATOM   3963  OD1 ASP A 245      31.690 -19.774  -1.960  1.00 95.28           O  
ATOM   3964  OD2 ASP A 245      33.039 -19.368  -0.291  1.00 95.28           O  
ATOM   3965  N   LEU A 246      30.690 -22.872  -2.710  1.00 94.17           N  
ATOM   3966  H   LEU A 246      30.350 -22.819  -1.761  1.00 94.17           H  
ATOM   3967  CA  LEU A 246      29.718 -23.241  -3.740  1.00 94.17           C  
ATOM   3968  HA  LEU A 246      30.251 -23.562  -4.636  1.00 94.17           H  
ATOM   3969  C   LEU A 246      28.849 -22.052  -4.152  1.00 94.17           C  
ATOM   3970  CB  LEU A 246      28.875 -24.419  -3.227  1.00 94.17           C  
ATOM   3971  HB2 LEU A 246      28.099 -24.661  -3.954  1.00 94.17           H  
ATOM   3972  HB3 LEU A 246      28.386 -24.098  -2.307  1.00 94.17           H  
ATOM   3973  O   LEU A 246      27.875 -22.229  -4.886  1.00 94.17           O  
ATOM   3974  CG  LEU A 246      29.711 -25.682  -2.964  1.00 94.17           C  
ATOM   3975  HG  LEU A 246      30.698 -25.401  -2.596  1.00 94.17           H  
ATOM   3976  CD1 LEU A 246      29.068 -26.526  -1.871  1.00 94.17           C  
ATOM   3977 HD11 LEU A 246      29.773 -27.296  -1.558  1.00 94.17           H  
ATOM   3978 HD12 LEU A 246      28.136 -26.969  -2.220  1.00 94.17           H  
ATOM   3979 HD13 LEU A 246      28.893 -25.907  -0.991  1.00 94.17           H  
ATOM   3980  CD2 LEU A 246      29.888 -26.496  -4.247  1.00 94.17           C  
ATOM   3981 HD21 LEU A 246      30.591 -27.309  -4.068  1.00 94.17           H  
ATOM   3982 HD22 LEU A 246      28.932 -26.912  -4.564  1.00 94.17           H  
ATOM   3983 HD23 LEU A 246      30.278 -25.854  -5.037  1.00 94.17           H  
ATOM   3984  N   ARG A 247      29.204 -20.832  -3.723  1.00 93.79           N  
ATOM   3985  H   ARG A 247      30.026 -20.763  -3.141  1.00 93.79           H  
ATOM   3986  CA  ARG A 247      28.476 -19.586  -4.024  1.00 93.79           C  
ATOM   3987  HA  ARG A 247      27.418 -19.758  -3.827  1.00 93.79           H  
ATOM   3988  C   ARG A 247      28.548 -19.166  -5.497  1.00 93.79           C  
ATOM   3989  CB  ARG A 247      28.957 -18.465  -3.084  1.00 93.79           C  
ATOM   3990  HB2 ARG A 247      30.030 -18.320  -3.207  1.00 93.79           H  
ATOM   3991  HB3 ARG A 247      28.462 -17.533  -3.359  1.00 93.79           H  
ATOM   3992  O   ARG A 247      28.065 -18.099  -5.844  1.00 93.79           O  
ATOM   3993  CG  ARG A 247      28.621 -18.780  -1.617  1.00 93.79           C  
ATOM   3994  HG2 ARG A 247      27.540 -18.901  -1.546  1.00 93.79           H  
ATOM   3995  HG3 ARG A 247      29.084 -19.717  -1.309  1.00 93.79           H  
ATOM   3996  CD  ARG A 247      29.053 -17.673  -0.646  1.00 93.79           C  
ATOM   3997  HD2 ARG A 247      28.536 -17.830   0.300  1.00 93.79           H  
ATOM   3998  HD3 ARG A 247      28.746 -16.707  -1.048  1.00 93.79           H  
ATOM   3999  NE  ARG A 247      30.507 -17.671  -0.395  1.00 93.79           N  
ATOM   4000  HE  ARG A 247      31.048 -18.422  -0.799  1.00 93.79           H  
ATOM   4001  NH1 ARG A 247      30.632 -15.745   0.879  1.00 93.79           N  
ATOM   4002 HH11 ARG A 247      31.213 -15.102   1.398  1.00 93.79           H  
ATOM   4003 HH12 ARG A 247      29.660 -15.527   0.714  1.00 93.79           H  
ATOM   4004  NH2 ARG A 247      32.449 -16.929   0.562  1.00 93.79           N  
ATOM   4005 HH21 ARG A 247      32.886 -17.784   0.248  1.00 93.79           H  
ATOM   4006 HH22 ARG A 247      32.958 -16.268   1.132  1.00 93.79           H  
ATOM   4007  CZ  ARG A 247      31.179 -16.796   0.340  1.00 93.79           C  
ATOM   4008  N   TYR A 248      29.097 -20.007  -6.365  1.00 91.03           N  
ATOM   4009  H   TYR A 248      29.433 -20.885  -5.997  1.00 91.03           H  
ATOM   4010  CA  TYR A 248      29.119 -19.832  -7.812  1.00 91.03           C  
ATOM   4011  HA  TYR A 248      29.123 -18.767  -8.043  1.00 91.03           H  
ATOM   4012  C   TYR A 248      27.877 -20.451  -8.469  1.00 91.03           C  
ATOM   4013  CB  TYR A 248      30.416 -20.431  -8.363  1.00 91.03           C  
ATOM   4014  HB2 TYR A 248      30.411 -21.504  -8.174  1.00 91.03           H  
ATOM   4015  HB3 TYR A 248      30.446 -20.285  -9.443  1.00 91.03           H  
ATOM   4016  O   TYR A 248      27.249 -21.377  -7.937  1.00 91.03           O  
ATOM   4017  CG  TYR A 248      31.664 -19.831  -7.750  1.00 91.03           C  
ATOM   4018  CD1 TYR A 248      32.268 -18.716  -8.359  1.00 91.03           C  
ATOM   4019  HD1 TYR A 248      31.852 -18.297  -9.263  1.00 91.03           H  
ATOM   4020  CD2 TYR A 248      32.204 -20.369  -6.564  1.00 91.03           C  
ATOM   4021  HD2 TYR A 248      31.744 -21.224  -6.091  1.00 91.03           H  
ATOM   4022  CE1 TYR A 248      33.414 -18.137  -7.788  1.00 91.03           C  
ATOM   4023  HE1 TYR A 248      33.880 -17.281  -8.253  1.00 91.03           H  
ATOM   4024  CE2 TYR A 248      33.337 -19.779  -5.979  1.00 91.03           C  
ATOM   4025  HE2 TYR A 248      33.739 -20.174  -5.057  1.00 91.03           H  
ATOM   4026  OH  TYR A 248      35.010 -18.071  -6.020  1.00 91.03           O  
ATOM   4027  HH  TYR A 248      35.258 -17.264  -6.476  1.00 91.03           H  
ATOM   4028  CZ  TYR A 248      33.943 -18.666  -6.597  1.00 91.03           C  
ATOM   4029  N   ASP A 249      27.528 -19.973  -9.659  1.00 84.20           N  
ATOM   4030  H   ASP A 249      28.064 -19.225 -10.075  1.00 84.20           H  
ATOM   4031  CA  ASP A 249      26.397 -20.488 -10.439  1.00 84.20           C  
ATOM   4032  HA  ASP A 249      25.567 -20.667  -9.756  1.00 84.20           H  
ATOM   4033  C   ASP A 249      26.699 -21.833 -11.130  1.00 84.20           C  
ATOM   4034  CB  ASP A 249      25.925 -19.410 -11.429  1.00 84.20           C  
ATOM   4035  HB2 ASP A 249      25.633 -18.528 -10.860  1.00 84.20           H  
ATOM   4036  HB3 ASP A 249      25.030 -19.783 -11.928  1.00 84.20           H  
ATOM   4037  O   ASP A 249      25.808 -22.672 -11.283  1.00 84.20           O  
ATOM   4038  CG  ASP A 249      26.932 -18.979 -12.506  1.00 84.20           C  
ATOM   4039  OD1 ASP A 249      28.071 -19.510 -12.516  1.00 84.20           O  
ATOM   4040  OD2 ASP A 249      26.511 -18.121 -13.319  1.00 84.20           O  
ATOM   4041  N   SER A 250      27.962 -22.074 -11.477  1.00 85.71           N  
ATOM   4042  H   SER A 250      28.556 -21.257 -11.469  1.00 85.71           H  
ATOM   4043  CA  SER A 250      28.411 -23.185 -12.326  1.00 85.71           C  
ATOM   4044  HA  SER A 250      27.616 -23.924 -12.424  1.00 85.71           H  
ATOM   4045  C   SER A 250      29.640 -23.933 -11.800  1.00 85.71           C  
ATOM   4046  CB  SER A 250      28.709 -22.633 -13.721  1.00 85.71           C  
ATOM   4047  HB2 SER A 250      27.774 -22.343 -14.199  1.00 85.71           H  
ATOM   4048  HB3 SER A 250      29.192 -23.411 -14.314  1.00 85.71           H  
ATOM   4049  O   SER A 250      30.038 -24.943 -12.371  1.00 85.71           O  
ATOM   4050  OG  SER A 250      29.565 -21.509 -13.660  1.00 85.71           O  
ATOM   4051  HG  SER A 250      29.064 -20.735 -13.394  1.00 85.71           H  
ATOM   4052  N   GLY A 251      30.236 -23.484 -10.697  1.00 88.48           N  
ATOM   4053  H   GLY A 251      29.862 -22.660 -10.249  1.00 88.48           H  
ATOM   4054  CA  GLY A 251      31.487 -24.047 -10.188  1.00 88.48           C  
ATOM   4055  HA2 GLY A 251      31.621 -25.072 -10.533  1.00 88.48           H  
ATOM   4056  HA3 GLY A 251      32.314 -23.458 -10.585  1.00 88.48           H  
ATOM   4057  C   GLY A 251      31.597 -24.060  -8.670  1.00 88.48           C  
ATOM   4058  O   GLY A 251      30.598 -23.933  -7.950  1.00 88.48           O  
ATOM   4059  N   ALA A 252      32.828 -24.229  -8.205  1.00 93.43           N  
ATOM   4060  H   ALA A 252      33.567 -24.393  -8.874  1.00 93.43           H  
ATOM   4061  CA  ALA A 252      33.222 -24.143  -6.811  1.00 93.43           C  
ATOM   4062  HA  ALA A 252      32.567 -23.431  -6.309  1.00 93.43           H  
ATOM   4063  C   ALA A 252      34.672 -23.655  -6.691  1.00 93.43           C  
ATOM   4064  CB  ALA A 252      33.060 -25.519  -6.158  1.00 93.43           C  
ATOM   4065  HB1 ALA A 252      33.804 -26.207  -6.559  1.00 93.43           H  
ATOM   4066  HB2 ALA A 252      33.200 -25.428  -5.081  1.00 93.43           H  
ATOM   4067  HB3 ALA A 252      32.066 -25.917  -6.363  1.00 93.43           H  
ATOM   4068  O   ALA A 252      35.520 -24.012  -7.508  1.00 93.43           O  
ATOM   4069  N   ALA A 253      34.969 -22.880  -5.651  1.00 94.29           N  
ATOM   4070  H   ALA A 253      34.236 -22.671  -4.989  1.00 94.29           H  
ATOM   4071  CA  ALA A 253      36.344 -22.580  -5.260  1.00 94.29           C  
ATOM   4072  HA  ALA A 253      37.023 -22.832  -6.075  1.00 94.29           H  
ATOM   4073  C   ALA A 253      36.729 -23.436  -4.054  1.00 94.29           C  
ATOM   4074  CB  ALA A 253      36.503 -21.084  -4.992  1.00 94.29           C  
ATOM   4075  HB1 ALA A 253      37.544 -20.860  -4.759  1.00 94.29           H  
ATOM   4076  HB2 ALA A 253      35.884 -20.787  -4.145  1.00 94.29           H  
ATOM   4077  HB3 ALA A 253      36.214 -20.521  -5.880  1.00 94.29           H  
ATOM   4078  O   ALA A 253      35.952 -23.569  -3.109  1.00 94.29           O  
ATOM   4079  N   VAL A 254      37.921 -24.023  -4.081  1.00 94.74           N  
ATOM   4080  H   VAL A 254      38.501 -23.903  -4.900  1.00 94.74           H  
ATOM   4081  CA  VAL A 254      38.404 -24.911  -3.022  1.00 94.74           C  
ATOM   4082  HA  VAL A 254      37.606 -25.076  -2.297  1.00 94.74           H  
ATOM   4083  C   VAL A 254      39.554 -24.253  -2.284  1.00 94.74           C  
ATOM   4084  CB  VAL A 254      38.781 -26.292  -3.575  1.00 94.74           C  
ATOM   4085  HB  VAL A 254      39.579 -26.194  -4.312  1.00 94.74           H  
ATOM   4086  O   VAL A 254      40.553 -23.858  -2.891  1.00 94.74           O  
ATOM   4087  CG1 VAL A 254      39.242 -27.235  -2.457  1.00 94.74           C  
ATOM   4088 HG11 VAL A 254      39.414 -28.234  -2.858  1.00 94.74           H  
ATOM   4089 HG12 VAL A 254      40.180 -26.881  -2.029  1.00 94.74           H  
ATOM   4090 HG13 VAL A 254      38.483 -27.280  -1.676  1.00 94.74           H  
ATOM   4091  CG2 VAL A 254      37.554 -26.921  -4.243  1.00 94.74           C  
ATOM   4092 HG21 VAL A 254      37.813 -27.923  -4.586  1.00 94.74           H  
ATOM   4093 HG22 VAL A 254      37.242 -26.336  -5.108  1.00 94.74           H  
ATOM   4094 HG23 VAL A 254      36.732 -26.990  -3.531  1.00 94.74           H  
ATOM   4095  N   GLY A 255      39.397 -24.151  -0.966  1.00 92.83           N  
ATOM   4096  H   GLY A 255      38.544 -24.510  -0.561  1.00 92.83           H  
ATOM   4097  CA  GLY A 255      40.454 -23.762  -0.049  1.00 92.83           C  
ATOM   4098  HA2 GLY A 255      41.159 -23.096  -0.546  1.00 92.83           H  
ATOM   4099  HA3 GLY A 255      40.018 -23.235   0.800  1.00 92.83           H  
ATOM   4100  C   GLY A 255      41.178 -24.993   0.479  1.00 92.83           C  
ATOM   4101  O   GLY A 255      40.558 -25.905   1.033  1.00 92.83           O  
ATOM   4102  N   TRP A 256      42.498 -25.004   0.342  1.00 92.03           N  
ATOM   4103  H   TRP A 256      42.941 -24.227  -0.126  1.00 92.03           H  
ATOM   4104  CA  TRP A 256      43.344 -26.118   0.758  1.00 92.03           C  
ATOM   4105  HA  TRP A 256      42.737 -27.018   0.853  1.00 92.03           H  
ATOM   4106  C   TRP A 256      44.000 -25.845   2.111  1.00 92.03           C  
ATOM   4107  CB  TRP A 256      44.382 -26.384  -0.331  1.00 92.03           C  
ATOM   4108  HB2 TRP A 256      45.051 -25.526  -0.409  1.00 92.03           H  
ATOM   4109  HB3 TRP A 256      44.971 -27.249  -0.027  1.00 92.03           H  
ATOM   4110  O   TRP A 256      44.426 -24.725   2.385  1.00 92.03           O  
ATOM   4111  CG  TRP A 256      43.798 -26.671  -1.678  1.00 92.03           C  
ATOM   4112  CD1 TRP A 256      43.667 -25.793  -2.699  1.00 92.03           C  
ATOM   4113  HD1 TRP A 256      43.983 -24.760  -2.687  1.00 92.03           H  
ATOM   4114  CD2 TRP A 256      43.215 -27.921  -2.150  1.00 92.03           C  
ATOM   4115  CE2 TRP A 256      42.751 -27.731  -3.486  1.00 92.03           C  
ATOM   4116  CE3 TRP A 256      43.026 -29.193  -1.571  1.00 92.03           C  
ATOM   4117  HE3 TRP A 256      43.368 -29.374  -0.563  1.00 92.03           H  
ATOM   4118  NE1 TRP A 256      43.079 -26.422  -3.776  1.00 92.03           N  
ATOM   4119  HE1 TRP A 256      42.997 -25.976  -4.678  1.00 92.03           H  
ATOM   4120  CH2 TRP A 256      41.955 -30.013  -3.611  1.00 92.03           C  
ATOM   4121  HH2 TRP A 256      41.483 -30.819  -4.154  1.00 92.03           H  
ATOM   4122  CZ2 TRP A 256      42.127 -28.755  -4.212  1.00 92.03           C  
ATOM   4123  HZ2 TRP A 256      41.787 -28.581  -5.222  1.00 92.03           H  
ATOM   4124  CZ3 TRP A 256      42.402 -30.224  -2.295  1.00 92.03           C  
ATOM   4125  HZ3 TRP A 256      42.265 -31.190  -1.833  1.00 92.03           H  
ATOM   4126  N   ALA A 257      44.123 -26.880   2.940  1.00 87.84           N  
ATOM   4127  H   ALA A 257      43.761 -27.776   2.645  1.00 87.84           H  
ATOM   4128  CA  ALA A 257      44.935 -26.866   4.151  1.00 87.84           C  
ATOM   4129  HA  ALA A 257      45.403 -25.886   4.248  1.00 87.84           H  
ATOM   4130  C   ALA A 257      46.047 -27.924   4.061  1.00 87.84           C  
ATOM   4131  CB  ALA A 257      44.042 -27.073   5.382  1.00 87.84           C  
ATOM   4132  HB1 ALA A 257      43.422 -27.960   5.250  1.00 87.84           H  
ATOM   4133  HB2 ALA A 257      44.660 -27.200   6.271  1.00 87.84           H  
ATOM   4134  HB3 ALA A 257      43.408 -26.198   5.525  1.00 87.84           H  
ATOM   4135  O   ALA A 257      45.876 -28.939   3.375  1.00 87.84           O  
ATOM   4136  N   PRO A 258      47.173 -27.729   4.768  1.00 81.95           N  
ATOM   4137  CA  PRO A 258      48.148 -28.792   4.968  1.00 81.95           C  
ATOM   4138  HA  PRO A 258      48.592 -29.058   4.009  1.00 81.95           H  
ATOM   4139  C   PRO A 258      47.479 -30.023   5.591  1.00 81.95           C  
ATOM   4140  CB  PRO A 258      49.226 -28.212   5.892  1.00 81.95           C  
ATOM   4141  HB2 PRO A 258      50.225 -28.531   5.594  1.00 81.95           H  
ATOM   4142  HB3 PRO A 258      49.033 -28.504   6.924  1.00 81.95           H  
ATOM   4143  O   PRO A 258      46.531 -29.894   6.380  1.00 81.95           O  
ATOM   4144  CG  PRO A 258      49.055 -26.699   5.761  1.00 81.95           C  
ATOM   4145  HG2 PRO A 258      49.370 -26.175   6.664  1.00 81.95           H  
ATOM   4146  HG3 PRO A 258      49.613 -26.343   4.896  1.00 81.95           H  
ATOM   4147  CD  PRO A 258      47.560 -26.538   5.506  1.00 81.95           C  
ATOM   4148  HD2 PRO A 258      47.025 -26.505   6.455  1.00 81.95           H  
ATOM   4149  HD3 PRO A 258      47.384 -25.626   4.934  1.00 81.95           H  
ATOM   4150  N   LEU A 259      47.977 -31.212   5.247  1.00 77.50           N  
ATOM   4151  H   LEU A 259      48.766 -31.255   4.619  1.00 77.50           H  
ATOM   4152  CA  LEU A 259      47.647 -32.417   6.004  1.00 77.50           C  
ATOM   4153  HA  LEU A 259      46.570 -32.572   5.942  1.00 77.50           H  
ATOM   4154  C   LEU A 259      48.031 -32.180   7.479  1.00 77.50           C  
ATOM   4155  CB  LEU A 259      48.378 -33.631   5.398  1.00 77.50           C  
ATOM   4156  HB2 LEU A 259      49.433 -33.381   5.294  1.00 77.50           H  
ATOM   4157  HB3 LEU A 259      48.311 -34.471   6.089  1.00 77.50           H  
ATOM   4158  O   LEU A 259      49.066 -31.555   7.733  1.00 77.50           O  
ATOM   4159  CG  LEU A 259      47.818 -34.066   4.029  1.00 77.50           C  
ATOM   4160  HG  LEU A 259      47.670 -33.189   3.400  1.00 77.50           H  
ATOM   4161  CD1 LEU A 259      48.792 -35.004   3.322  1.00 77.50           C  
ATOM   4162 HD11 LEU A 259      48.384 -35.307   2.358  1.00 77.50           H  
ATOM   4163 HD12 LEU A 259      48.974 -35.889   3.931  1.00 77.50           H  
ATOM   4164 HD13 LEU A 259      49.738 -34.490   3.151  1.00 77.50           H  
ATOM   4165  CD2 LEU A 259      46.479 -34.795   4.173  1.00 77.50           C  
ATOM   4166 HD21 LEU A 259      45.750 -34.157   4.671  1.00 77.50           H  
ATOM   4167 HD22 LEU A 259      46.102 -35.057   3.184  1.00 77.50           H  
ATOM   4168 HD23 LEU A 259      46.616 -35.707   4.754  1.00 77.50           H  
ATOM   4169  N   PRO A 260      47.191 -32.587   8.450  1.00 67.99           N  
ATOM   4170  CA  PRO A 260      47.568 -32.502   9.854  1.00 67.99           C  
ATOM   4171  HA  PRO A 260      47.681 -31.453  10.128  1.00 67.99           H  
ATOM   4172  C   PRO A 260      48.895 -33.249  10.060  1.00 67.99           C  
ATOM   4173  CB  PRO A 260      46.410 -33.118  10.646  1.00 67.99           C  
ATOM   4174  HB2 PRO A 260      46.756 -33.667  11.521  1.00 67.99           H  
ATOM   4175  HB3 PRO A 260      45.716 -32.332  10.943  1.00 67.99           H  
ATOM   4176  O   PRO A 260      49.127 -34.243   9.364  1.00 67.99           O  
ATOM   4177  CG  PRO A 260      45.730 -34.040   9.634  1.00 67.99           C  
ATOM   4178  HG2 PRO A 260      44.669 -34.167   9.849  1.00 67.99           H  
ATOM   4179  HG3 PRO A 260      46.236 -35.005   9.629  1.00 67.99           H  
ATOM   4180  CD  PRO A 260      45.961 -33.341   8.297  1.00 67.99           C  
ATOM   4181  HD2 PRO A 260      46.035 -34.083   7.501  1.00 67.99           H  
ATOM   4182  HD3 PRO A 260      45.144 -32.646   8.105  1.00 67.99           H  
ATOM   4183  N   PRO A 261      49.770 -32.786  10.973  1.00 62.75           N  
ATOM   4184  CA  PRO A 261      50.923 -33.580  11.377  1.00 62.75           C  
ATOM   4185  HA  PRO A 261      51.636 -33.646  10.556  1.00 62.75           H  
ATOM   4186  C   PRO A 261      50.409 -34.967  11.761  1.00 62.75           C  
ATOM   4187  CB  PRO A 261      51.544 -32.855  12.582  1.00 62.75           C  
ATOM   4188  HB2 PRO A 261      51.243 -33.339  13.511  1.00 62.75           H  
ATOM   4189  HB3 PRO A 261      52.631 -32.827  12.512  1.00 62.75           H  
ATOM   4190  O   PRO A 261      49.417 -35.044  12.486  1.00 62.75           O  
ATOM   4191  CG  PRO A 261      50.943 -31.450  12.535  1.00 62.75           C  
ATOM   4192  HG2 PRO A 261      51.568 -30.812  11.910  1.00 62.75           H  
ATOM   4193  HG3 PRO A 261      50.836 -31.022  13.532  1.00 62.75           H  
ATOM   4194  CD  PRO A 261      49.592 -31.649  11.857  1.00 62.75           C  
ATOM   4195  HD2 PRO A 261      48.837 -31.890  12.605  1.00 62.75           H  
ATOM   4196  HD3 PRO A 261      49.318 -30.748  11.308  1.00 62.75           H  
ATOM   4197  N   GLU A 262      51.026 -36.041  11.261  1.00 54.43           N  
ATOM   4198  H   GLU A 262      51.804 -35.933  10.626  1.00 54.43           H  
ATOM   4199  CA  GLU A 262      50.778 -37.370  11.821  1.00 54.43           C  
ATOM   4200  HA  GLU A 262      49.737 -37.655  11.672  1.00 54.43           H  
ATOM   4201  C   GLU A 262      51.047 -37.248  13.322  1.00 54.43           C  
ATOM   4202  CB  GLU A 262      51.693 -38.431  11.175  1.00 54.43           C  
ATOM   4203  HB2 GLU A 262      51.701 -39.315  11.813  1.00 54.43           H  
ATOM   4204  HB3 GLU A 262      52.707 -38.036  11.116  1.00 54.43           H  
ATOM   4205  O   GLU A 262      52.190 -37.023  13.726  1.00 54.43           O  
ATOM   4206  CG  GLU A 262      51.213 -38.857   9.777  1.00 54.43           C  
ATOM   4207  HG2 GLU A 262      50.205 -39.262   9.869  1.00 54.43           H  
ATOM   4208  HG3 GLU A 262      51.160 -37.972   9.143  1.00 54.43           H  
ATOM   4209  CD  GLU A 262      52.126 -39.897   9.098  1.00 54.43           C  
ATOM   4210  OE1 GLU A 262      51.637 -40.550   8.148  1.00 54.43           O  
ATOM   4211  OE2 GLU A 262      53.308 -40.011   9.494  1.00 54.43           O  
ATOM   4212  N   GLU A 263      49.990 -37.266  14.143  1.00 42.99           N  
ATOM   4213  H   GLU A 263      49.058 -37.305  13.756  1.00 42.99           H  
ATOM   4214  CA  GLU A 263      50.143 -37.294  15.591  1.00 42.99           C  
ATOM   4215  HA  GLU A 263      50.639 -36.382  15.925  1.00 42.99           H  
ATOM   4216  C   GLU A 263      51.047 -38.481  15.879  1.00 42.99           C  
ATOM   4217  CB  GLU A 263      48.794 -37.426  16.321  1.00 42.99           C  
ATOM   4218  HB2 GLU A 263      48.156 -38.123  15.779  1.00 42.99           H  
ATOM   4219  HB3 GLU A 263      48.978 -37.826  17.318  1.00 42.99           H  
ATOM   4220  O   GLU A 263      50.713 -39.628  15.560  1.00 42.99           O  
ATOM   4221  CG  GLU A 263      48.087 -36.069  16.478  1.00 42.99           C  
ATOM   4222  HG2 GLU A 263      47.938 -35.640  15.487  1.00 42.99           H  
ATOM   4223  HG3 GLU A 263      48.744 -35.400  17.034  1.00 42.99           H  
ATOM   4224  CD  GLU A 263      46.724 -36.154  17.194  1.00 42.99           C  
ATOM   4225  OE1 GLU A 263      46.144 -35.070  17.438  1.00 42.99           O  
ATOM   4226  OE2 GLU A 263      46.240 -37.282  17.446  1.00 42.99           O  
ATOM   4227  N   SER A 264      52.241 -38.195  16.403  1.00 40.91           N  
ATOM   4228  H   SER A 264      52.475 -37.233  16.605  1.00 40.91           H  
ATOM   4229  CA  SER A 264      53.150 -39.242  16.818  1.00 40.91           C  
ATOM   4230  HA  SER A 264      53.478 -39.779  15.928  1.00 40.91           H  
ATOM   4231  C   SER A 264      52.347 -40.184  17.700  1.00 40.91           C  
ATOM   4232  CB  SER A 264      54.382 -38.680  17.535  1.00 40.91           C  
ATOM   4233  HB2 SER A 264      54.946 -38.059  16.839  1.00 40.91           H  
ATOM   4234  HB3 SER A 264      55.013 -39.510  17.854  1.00 40.91           H  
ATOM   4235  O   SER A 264      51.616 -39.771  18.604  1.00 40.91           O  
ATOM   4236  OG  SER A 264      54.022 -37.906  18.663  1.00 40.91           O  
ATOM   4237  HG  SER A 264      54.807 -37.698  19.175  1.00 40.91           H  
ATOM   4238  N   THR A 265      52.467 -41.474  17.421  1.00 43.36           N  
ATOM   4239  H   THR A 265      53.009 -41.720  16.605  1.00 43.36           H  
ATOM   4240  CA  THR A 265      51.697 -42.575  18.015  1.00 43.36           C  
ATOM   4241  HA  THR A 265      50.646 -42.414  17.774  1.00 43.36           H  
ATOM   4242  C   THR A 265      51.808 -42.642  19.557  1.00 43.36           C  
ATOM   4243  CB  THR A 265      52.170 -43.879  17.339  1.00 43.36           C  
ATOM   4244  HB  THR A 265      53.061 -44.237  17.854  1.00 43.36           H  
ATOM   4245  O   THR A 265      51.246 -43.518  20.203  1.00 43.36           O  
ATOM   4246  CG2 THR A 265      51.129 -44.990  17.315  1.00 43.36           C  
ATOM   4247 HG21 THR A 265      50.234 -44.654  16.791  1.00 43.36           H  
ATOM   4248 HG22 THR A 265      51.537 -45.864  16.807  1.00 43.36           H  
ATOM   4249 HG23 THR A 265      50.858 -45.273  18.332  1.00 43.36           H  
ATOM   4250  OG1 THR A 265      52.517 -43.643  15.984  1.00 43.36           O  
ATOM   4251  HG1 THR A 265      51.726 -43.350  15.526  1.00 43.36           H  
ATOM   4252  N   GLN A 266      52.514 -41.697  20.184  1.00 42.96           N  
ATOM   4253  H   GLN A 266      52.825 -40.930  19.605  1.00 42.96           H  
ATOM   4254  CA  GLN A 266      52.621 -41.491  21.621  1.00 42.96           C  
ATOM   4255  HA  GLN A 266      52.828 -42.451  22.094  1.00 42.96           H  
ATOM   4256  C   GLN A 266      51.332 -40.967  22.275  1.00 42.96           C  
ATOM   4257  CB  GLN A 266      53.809 -40.551  21.885  1.00 42.96           C  
ATOM   4258  HB2 GLN A 266      53.751 -40.175  22.906  1.00 42.96           H  
ATOM   4259  HB3 GLN A 266      53.767 -39.703  21.201  1.00 42.96           H  
ATOM   4260  O   GLN A 266      51.009 -41.448  23.359  1.00 42.96           O  
ATOM   4261  CG  GLN A 266      55.136 -41.310  21.723  1.00 42.96           C  
ATOM   4262  HG2 GLN A 266      55.186 -41.762  20.733  1.00 42.96           H  
ATOM   4263  HG3 GLN A 266      55.172 -42.110  22.463  1.00 42.96           H  
ATOM   4264  CD  GLN A 266      56.369 -40.428  21.891  1.00 42.96           C  
ATOM   4265  NE2 GLN A 266      57.485 -40.985  22.309  1.00 42.96           N  
ATOM   4266 HE21 GLN A 266      58.273 -40.360  22.401  1.00 42.96           H  
ATOM   4267 HE22 GLN A 266      57.521 -41.967  22.541  1.00 42.96           H  
ATOM   4268  OE1 GLN A 266      56.377 -39.240  21.618  1.00 42.96           O  
ATOM   4269  N   GLN A 267      50.558 -40.066  21.653  1.00 41.22           N  
ATOM   4270  H   GLN A 267      50.827 -39.711  20.747  1.00 41.22           H  
ATOM   4271  CA  GLN A 267      49.337 -39.544  22.303  1.00 41.22           C  
ATOM   4272  HA  GLN A 267      49.555 -39.386  23.359  1.00 41.22           H  
ATOM   4273  C   GLN A 267      48.174 -40.545  22.286  1.00 41.22           C  
ATOM   4274  CB  GLN A 267      48.930 -38.184  21.715  1.00 41.22           C  
ATOM   4275  HB2 GLN A 267      47.863 -38.027  21.870  1.00 41.22           H  
ATOM   4276  HB3 GLN A 267      49.132 -38.161  20.644  1.00 41.22           H  
ATOM   4277  O   GLN A 267      47.448 -40.659  23.274  1.00 41.22           O  
ATOM   4278  CG  GLN A 267      49.686 -37.055  22.434  1.00 41.22           C  
ATOM   4279  HG2 GLN A 267      50.759 -37.199  22.306  1.00 41.22           H  
ATOM   4280  HG3 GLN A 267      49.460 -37.101  23.499  1.00 41.22           H  
ATOM   4281  CD  GLN A 267      49.329 -35.662  21.928  1.00 41.22           C  
ATOM   4282  NE2 GLN A 267      49.652 -34.625  22.669  1.00 41.22           N  
ATOM   4283 HE21 GLN A 267      50.081 -34.753  23.574  1.00 41.22           H  
ATOM   4284 HE22 GLN A 267      49.370 -33.733  22.287  1.00 41.22           H  
ATOM   4285  OE1 GLN A 267      48.780 -35.456  20.866  1.00 41.22           O  
ATOM   4286  N   GLN A 268      48.047 -41.349  21.227  1.00 39.72           N  
ATOM   4287  H   GLN A 268      48.639 -41.190  20.425  1.00 39.72           H  
ATOM   4288  CA  GLN A 268      47.045 -42.418  21.171  1.00 39.72           C  
ATOM   4289  HA  GLN A 268      46.092 -41.989  21.480  1.00 39.72           H  
ATOM   4290  C   GLN A 268      47.338 -43.548  22.172  1.00 39.72           C  
ATOM   4291  CB  GLN A 268      46.914 -42.924  19.723  1.00 39.72           C  
ATOM   4292  HB2 GLN A 268      47.130 -43.992  19.672  1.00 39.72           H  
ATOM   4293  HB3 GLN A 268      47.629 -42.405  19.085  1.00 39.72           H  
ATOM   4294  O   GLN A 268      46.411 -44.061  22.796  1.00 39.72           O  
ATOM   4295  CG  GLN A 268      45.494 -42.670  19.193  1.00 39.72           C  
ATOM   4296  HG2 GLN A 268      44.798 -43.338  19.701  1.00 39.72           H  
ATOM   4297  HG3 GLN A 268      45.207 -41.642  19.413  1.00 39.72           H  
ATOM   4298  CD  GLN A 268      45.362 -42.865  17.686  1.00 39.72           C  
ATOM   4299  NE2 GLN A 268      44.165 -42.777  17.150  1.00 39.72           N  
ATOM   4300 HE21 GLN A 268      43.377 -42.483  17.710  1.00 39.72           H  
ATOM   4301 HE22 GLN A 268      44.151 -42.822  16.141  1.00 39.72           H  
ATOM   4302  OE1 GLN A 268      46.309 -43.093  16.956  1.00 39.72           O  
ATOM   4303  N   ASN A 269      48.616 -43.862  22.412  1.00 47.53           N  
ATOM   4304  H   ASN A 269      49.338 -43.444  21.842  1.00 47.53           H  
ATOM   4305  CA  ASN A 269      49.002 -44.825  23.445  1.00 47.53           C  
ATOM   4306  HA  ASN A 269      48.342 -45.690  23.378  1.00 47.53           H  
ATOM   4307  C   ASN A 269      48.820 -44.272  24.870  1.00 47.53           C  
ATOM   4308  CB  ASN A 269      50.441 -45.301  23.187  1.00 47.53           C  
ATOM   4309  HB2 ASN A 269      51.087 -44.442  23.005  1.00 47.53           H  
ATOM   4310  HB3 ASN A 269      50.802 -45.822  24.073  1.00 47.53           H  
ATOM   4311  O   ASN A 269      48.465 -45.035  25.762  1.00 47.53           O  
ATOM   4312  CG  ASN A 269      50.550 -46.274  22.022  1.00 47.53           C  
ATOM   4313  ND2 ASN A 269      51.749 -46.581  21.590  1.00 47.53           N  
ATOM   4314 HD21 ASN A 269      51.768 -47.208  20.798  1.00 47.53           H  
ATOM   4315 HD22 ASN A 269      52.564 -46.125  21.974  1.00 47.53           H  
ATOM   4316  OD1 ASN A 269      49.587 -46.797  21.494  1.00 47.53           O  
ATOM   4317  N   GLN A 270      49.001 -42.966  25.103  1.00 41.71           N  
ATOM   4318  H   GLN A 270      49.332 -42.370  24.357  1.00 41.71           H  
ATOM   4319  CA  GLN A 270      48.723 -42.362  26.416  1.00 41.71           C  
ATOM   4320  HA  GLN A 270      49.156 -42.997  27.189  1.00 41.71           H  
ATOM   4321  C   GLN A 270      47.225 -42.304  26.728  1.00 41.71           C  
ATOM   4322  CB  GLN A 270      49.369 -40.973  26.520  1.00 41.71           C  
ATOM   4323  HB2 GLN A 270      48.818 -40.370  27.243  1.00 41.71           H  
ATOM   4324  HB3 GLN A 270      49.332 -40.470  25.554  1.00 41.71           H  
ATOM   4325  O   GLN A 270      46.825 -42.677  27.827  1.00 41.71           O  
ATOM   4326  CG  GLN A 270      50.816 -41.097  27.013  1.00 41.71           C  
ATOM   4327  HG2 GLN A 270      51.370 -41.760  26.347  1.00 41.71           H  
ATOM   4328  HG3 GLN A 270      50.809 -41.540  28.009  1.00 41.71           H  
ATOM   4329  CD  GLN A 270      51.555 -39.765  27.072  1.00 41.71           C  
ATOM   4330  NE2 GLN A 270      52.544 -39.640  27.931  1.00 41.71           N  
ATOM   4331 HE21 GLN A 270      52.724 -40.372  28.603  1.00 41.71           H  
ATOM   4332 HE22 GLN A 270      52.968 -38.725  27.970  1.00 41.71           H  
ATOM   4333  OE1 GLN A 270      51.300 -38.823  26.340  1.00 41.71           O  
ATOM   4334  N   ALA A 271      46.383 -41.936  25.758  1.00 42.82           N  
ATOM   4335  H   ALA A 271      46.756 -41.602  24.880  1.00 42.82           H  
ATOM   4336  CA  ALA A 271      44.935 -41.911  25.961  1.00 42.82           C  
ATOM   4337  HA  ALA A 271      44.721 -41.328  26.857  1.00 42.82           H  
ATOM   4338  C   ALA A 271      44.344 -43.318  26.186  1.00 42.82           C  
ATOM   4339  CB  ALA A 271      44.292 -41.207  24.762  1.00 42.82           C  
ATOM   4340  HB1 ALA A 271      44.498 -41.765  23.848  1.00 42.82           H  
ATOM   4341  HB2 ALA A 271      44.696 -40.199  24.668  1.00 42.82           H  
ATOM   4342  HB3 ALA A 271      43.214 -41.146  24.912  1.00 42.82           H  
ATOM   4343  O   ALA A 271      43.390 -43.469  26.947  1.00 42.82           O  
ATOM   4344  N   GLN A 272      44.921 -44.355  25.565  1.00 43.50           N  
ATOM   4345  H   GLN A 272      45.664 -44.176  24.904  1.00 43.50           H  
ATOM   4346  CA  GLN A 272      44.524 -45.745  25.816  1.00 43.50           C  
ATOM   4347  HA  GLN A 272      43.441 -45.781  25.929  1.00 43.50           H  
ATOM   4348  C   GLN A 272      45.088 -46.310  27.128  1.00 43.50           C  
ATOM   4349  CB  GLN A 272      44.900 -46.629  24.618  1.00 43.50           C  
ATOM   4350  HB2 GLN A 272      44.845 -47.675  24.919  1.00 43.50           H  
ATOM   4351  HB3 GLN A 272      45.919 -46.413  24.300  1.00 43.50           H  
ATOM   4352  O   GLN A 272      44.430 -47.149  27.736  1.00 43.50           O  
ATOM   4353  CG  GLN A 272      43.917 -46.413  23.458  1.00 43.50           C  
ATOM   4354  HG2 GLN A 272      42.906 -46.620  23.808  1.00 43.50           H  
ATOM   4355  HG3 GLN A 272      43.958 -45.373  23.134  1.00 43.50           H  
ATOM   4356  CD  GLN A 272      44.197 -47.300  22.249  1.00 43.50           C  
ATOM   4357  NE2 GLN A 272      43.285 -47.362  21.302  1.00 43.50           N  
ATOM   4358 HE21 GLN A 272      43.531 -47.938  20.510  1.00 43.50           H  
ATOM   4359 HE22 GLN A 272      42.437 -46.818  21.376  1.00 43.50           H  
ATOM   4360  OE1 GLN A 272      45.210 -47.960  22.112  1.00 43.50           O  
ATOM   4361  N   ALA A 273      46.246 -45.835  27.598  1.00 46.16           N  
ATOM   4362  H   ALA A 273      46.777 -45.183  27.039  1.00 46.16           H  
ATOM   4363  CA  ALA A 273      46.797 -46.226  28.897  1.00 46.16           C  
ATOM   4364  HA  ALA A 273      46.689 -47.305  29.011  1.00 46.16           H  
ATOM   4365  C   ALA A 273      46.062 -45.583  30.087  1.00 46.16           C  
ATOM   4366  CB  ALA A 273      48.292 -45.892  28.918  1.00 46.16           C  
ATOM   4367  HB1 ALA A 273      48.799 -46.413  28.106  1.00 46.16           H  
ATOM   4368  HB2 ALA A 273      48.719 -46.213  29.869  1.00 46.16           H  
ATOM   4369  HB3 ALA A 273      48.433 -44.817  28.809  1.00 46.16           H  
ATOM   4370  O   ALA A 273      46.049 -46.166  31.162  1.00 46.16           O  
ATOM   4371  N   GLU A 274      45.440 -44.412  29.914  1.00 43.42           N  
ATOM   4372  H   GLU A 274      45.602 -43.899  29.059  1.00 43.42           H  
ATOM   4373  CA  GLU A 274      44.619 -43.783  30.963  1.00 43.42           C  
ATOM   4374  HA  GLU A 274      45.021 -44.048  31.941  1.00 43.42           H  
ATOM   4375  C   GLU A 274      43.158 -44.268  30.972  1.00 43.42           C  
ATOM   4376  CB  GLU A 274      44.678 -42.252  30.829  1.00 43.42           C  
ATOM   4377  HB2 GLU A 274      43.914 -41.816  31.472  1.00 43.42           H  
ATOM   4378  HB3 GLU A 274      44.460 -41.974  29.797  1.00 43.42           H  
ATOM   4379  O   GLU A 274      42.443 -44.051  31.951  1.00 43.42           O  
ATOM   4380  CG  GLU A 274      46.040 -41.677  31.253  1.00 43.42           C  
ATOM   4381  HG2 GLU A 274      46.253 -42.009  32.269  1.00 43.42           H  
ATOM   4382  HG3 GLU A 274      46.817 -42.078  30.602  1.00 43.42           H  
ATOM   4383  CD  GLU A 274      46.096 -40.139  31.209  1.00 43.42           C  
ATOM   4384  OE1 GLU A 274      47.096 -39.588  31.728  1.00 43.42           O  
ATOM   4385  OE2 GLU A 274      45.158 -39.507  30.668  1.00 43.42           O  
ATOM   4386  N   GLN A 275      42.694 -44.916  29.896  1.00 41.06           N  
ATOM   4387  H   GLN A 275      43.324 -45.050  29.118  1.00 41.06           H  
ATOM   4388  CA  GLN A 275      41.350 -45.505  29.824  1.00 41.06           C  
ATOM   4389  HA  GLN A 275      40.705 -44.971  30.521  1.00 41.06           H  
ATOM   4390  C   GLN A 275      41.270 -46.972  30.279  1.00 41.06           C  
ATOM   4391  CB  GLN A 275      40.763 -45.333  28.410  1.00 41.06           C  
ATOM   4392  HB2 GLN A 275      41.544 -45.453  27.660  1.00 41.06           H  
ATOM   4393  HB3 GLN A 275      40.012 -46.104  28.238  1.00 41.06           H  
ATOM   4394  O   GLN A 275      40.153 -47.459  30.470  1.00 41.06           O  
ATOM   4395  CG  GLN A 275      40.071 -43.974  28.253  1.00 41.06           C  
ATOM   4396  HG2 GLN A 275      39.360 -43.844  29.069  1.00 41.06           H  
ATOM   4397  HG3 GLN A 275      40.816 -43.181  28.319  1.00 41.06           H  
ATOM   4398  CD  GLN A 275      39.315 -43.829  26.934  1.00 41.06           C  
ATOM   4399  NE2 GLN A 275      38.389 -42.897  26.852  1.00 41.06           N  
ATOM   4400 HE21 GLN A 275      38.259 -42.259  27.623  1.00 41.06           H  
ATOM   4401 HE22 GLN A 275      37.960 -42.797  25.943  1.00 41.06           H  
ATOM   4402  OE1 GLN A 275      39.509 -44.525  25.951  1.00 41.06           O  
ATOM   4403  N   GLN A 276      42.402 -47.666  30.442  1.00 37.32           N  
ATOM   4404  H   GLN A 276      43.276 -47.162  30.378  1.00 37.32           H  
ATOM   4405  CA  GLN A 276      42.475 -48.989  31.084  1.00 37.32           C  
ATOM   4406  HA  GLN A 276      41.516 -49.500  30.993  1.00 37.32           H  
ATOM   4407  C   GLN A 276      42.713 -48.860  32.586  1.00 37.32           C  
ATOM   4408  CB  GLN A 276      43.573 -49.848  30.435  1.00 37.32           C  
ATOM   4409  HB2 GLN A 276      43.817 -50.666  31.113  1.00 37.32           H  
ATOM   4410  HB3 GLN A 276      44.472 -49.251  30.283  1.00 37.32           H  
ATOM   4411  O   GLN A 276      42.076 -49.634  33.334  1.00 37.32           O  
ATOM   4412  CG  GLN A 276      43.100 -50.449  29.108  1.00 37.32           C  
ATOM   4413  HG2 GLN A 276      42.922 -49.646  28.393  1.00 37.32           H  
ATOM   4414  HG3 GLN A 276      42.156 -50.968  29.275  1.00 37.32           H  
ATOM   4415  CD  GLN A 276      44.089 -51.440  28.492  1.00 37.32           C  
ATOM   4416  NE2 GLN A 276      43.669 -52.193  27.496  1.00 37.32           N  
ATOM   4417 HE21 GLN A 276      42.737 -52.062  27.130  1.00 37.32           H  
ATOM   4418 HE22 GLN A 276      44.373 -52.793  27.091  1.00 37.32           H  
ATOM   4419  OE1 GLN A 276      45.242 -51.591  28.859  1.00 37.32           O  
ATOM   4420  OXT GLN A 276      43.546 -48.011  32.948  1.00 37.32           O  
TER    4421      GLN A 276                                                       
ATOM   4421  N   MET B   1     -78.069  -5.871  34.456  1.00 32.86           N  
ATOM   4422  H   MET B   1     -78.880  -5.312  34.678  1.00 32.86           H  
ATOM   4423  H2  MET B   1     -78.026  -6.658  35.088  1.00 32.86           H  
ATOM   4424  H3  MET B   1     -78.180  -6.220  33.515  1.00 32.86           H  
ATOM   4425  CA  MET B   1     -76.829  -5.059  34.548  1.00 32.86           C  
ATOM   4426  HA  MET B   1     -75.994  -5.704  34.275  1.00 32.86           H  
ATOM   4427  C   MET B   1     -76.550  -4.612  35.985  1.00 32.86           C  
ATOM   4428  CB  MET B   1     -76.837  -3.894  33.544  1.00 32.86           C  
ATOM   4429  HB2 MET B   1     -77.052  -2.953  34.051  1.00 32.86           H  
ATOM   4430  HB3 MET B   1     -77.616  -4.063  32.800  1.00 32.86           H  
ATOM   4431  O   MET B   1     -75.441  -4.828  36.450  1.00 32.86           O  
ATOM   4432  CG  MET B   1     -75.502  -3.788  32.799  1.00 32.86           C  
ATOM   4433  HG2 MET B   1     -74.714  -3.501  33.495  1.00 32.86           H  
ATOM   4434  HG3 MET B   1     -75.257  -4.764  32.378  1.00 32.86           H  
ATOM   4435  SD  MET B   1     -75.566  -2.590  31.442  1.00 32.86           S  
ATOM   4436  CE  MET B   1     -74.068  -3.039  30.523  1.00 32.86           C  
ATOM   4437  HE1 MET B   1     -73.961  -2.381  29.662  1.00 32.86           H  
ATOM   4438  HE2 MET B   1     -74.139  -4.071  30.180  1.00 32.86           H  
ATOM   4439  HE3 MET B   1     -73.195  -2.932  31.167  1.00 32.86           H  
ATOM   4440  N   ILE B   2     -77.552  -4.099  36.718  1.00 35.39           N  
ATOM   4441  H   ILE B   2     -78.422  -3.844  36.273  1.00 35.39           H  
ATOM   4442  CA  ILE B   2     -77.416  -3.648  38.120  1.00 35.39           C  
ATOM   4443  HA  ILE B   2     -76.600  -2.927  38.162  1.00 35.39           H  
ATOM   4444  C   ILE B   2     -77.022  -4.787  39.084  1.00 35.39           C  
ATOM   4445  CB  ILE B   2     -78.703  -2.901  38.570  1.00 35.39           C  
ATOM   4446  HB  ILE B   2     -79.548  -3.583  38.473  1.00 35.39           H  
ATOM   4447  O   ILE B   2     -76.127  -4.570  39.894  1.00 35.39           O  
ATOM   4448  CG1 ILE B   2     -78.953  -1.670  37.659  1.00 35.39           C  
ATOM   4449 HG12 ILE B   2     -78.952  -1.976  36.613  1.00 35.39           H  
ATOM   4450 HG13 ILE B   2     -78.146  -0.950  37.795  1.00 35.39           H  
ATOM   4451  CG2 ILE B   2     -78.614  -2.460  40.043  1.00 35.39           C  
ATOM   4452 HG21 ILE B   2     -78.482  -3.317  40.705  1.00 35.39           H  
ATOM   4453 HG22 ILE B   2     -77.782  -1.770  40.186  1.00 35.39           H  
ATOM   4454 HG23 ILE B   2     -79.535  -1.967  40.354  1.00 35.39           H  
ATOM   4455  CD1 ILE B   2     -80.290  -0.958  37.898  1.00 35.39           C  
ATOM   4456 HD11 ILE B   2     -80.438  -0.201  37.128  1.00 35.39           H  
ATOM   4457 HD12 ILE B   2     -80.295  -0.462  38.868  1.00 35.39           H  
ATOM   4458 HD13 ILE B   2     -81.110  -1.675  37.849  1.00 35.39           H  
ATOM   4459  N   SER B   3     -77.576  -6.008  38.959  1.00 37.00           N  
ATOM   4460  H   SER B   3     -78.365  -6.136  38.342  1.00 37.00           H  
ATOM   4461  CA  SER B   3     -77.207  -7.147  39.833  1.00 37.00           C  
ATOM   4462  HA  SER B   3     -77.281  -6.816  40.868  1.00 37.00           H  
ATOM   4463  C   SER B   3     -75.768  -7.647  39.626  1.00 37.00           C  
ATOM   4464  CB  SER B   3     -78.191  -8.316  39.712  1.00 37.00           C  
ATOM   4465  HB2 SER B   3     -79.207  -7.962  39.884  1.00 37.00           H  
ATOM   4466  HB3 SER B   3     -77.947  -9.053  40.478  1.00 37.00           H  
ATOM   4467  O   SER B   3     -75.065  -7.885  40.595  1.00 37.00           O  
ATOM   4468  OG  SER B   3     -78.103  -8.930  38.440  1.00 37.00           O  
ATOM   4469  HG  SER B   3     -78.442  -9.823  38.545  1.00 37.00           H  
ATOM   4470  N   ARG B   4     -75.270  -7.713  38.381  1.00 35.66           N  
ATOM   4471  H   ARG B   4     -75.918  -7.565  37.620  1.00 35.66           H  
ATOM   4472  CA  ARG B   4     -73.875  -8.111  38.090  1.00 35.66           C  
ATOM   4473  HA  ARG B   4     -73.630  -8.977  38.704  1.00 35.66           H  
ATOM   4474  C   ARG B   4     -72.848  -7.049  38.494  1.00 35.66           C  
ATOM   4475  CB  ARG B   4     -73.695  -8.501  36.613  1.00 35.66           C  
ATOM   4476  HB2 ARG B   4     -72.626  -8.554  36.405  1.00 35.66           H  
ATOM   4477  HB3 ARG B   4     -74.126  -7.733  35.971  1.00 35.66           H  
ATOM   4478  O   ARG B   4     -71.772  -7.400  38.963  1.00 35.66           O  
ATOM   4479  CG  ARG B   4     -74.304  -9.872  36.283  1.00 35.66           C  
ATOM   4480  HG2 ARG B   4     -73.917 -10.619  36.976  1.00 35.66           H  
ATOM   4481  HG3 ARG B   4     -75.388  -9.822  36.386  1.00 35.66           H  
ATOM   4482  CD  ARG B   4     -73.938 -10.280  34.849  1.00 35.66           C  
ATOM   4483  HD2 ARG B   4     -72.855 -10.392  34.786  1.00 35.66           H  
ATOM   4484  HD3 ARG B   4     -74.244  -9.488  34.166  1.00 35.66           H  
ATOM   4485  NE  ARG B   4     -74.587 -11.546  34.456  1.00 35.66           N  
ATOM   4486  HE  ARG B   4     -75.085 -12.046  35.178  1.00 35.66           H  
ATOM   4487  NH1 ARG B   4     -73.780 -11.630  32.305  1.00 35.66           N  
ATOM   4488 HH11 ARG B   4     -73.189 -10.833  32.495  1.00 35.66           H  
ATOM   4489 HH12 ARG B   4     -73.676 -12.127  31.432  1.00 35.66           H  
ATOM   4490  NH2 ARG B   4     -75.139 -13.244  33.042  1.00 35.66           N  
ATOM   4491 HH21 ARG B   4     -75.051 -13.711  32.151  1.00 35.66           H  
ATOM   4492 HH22 ARG B   4     -75.668 -13.691  33.777  1.00 35.66           H  
ATOM   4493  CZ  ARG B   4     -74.499 -12.131  33.273  1.00 35.66           C  
ATOM   4494  N   VAL B   5     -73.176  -5.758  38.361  1.00 38.28           N  
ATOM   4495  H   VAL B   5     -74.061  -5.530  37.932  1.00 38.28           H  
ATOM   4496  CA  VAL B   5     -72.319  -4.655  38.840  1.00 38.28           C  
ATOM   4497  HA  VAL B   5     -71.290  -4.856  38.539  1.00 38.28           H  
ATOM   4498  C   VAL B   5     -72.319  -4.593  40.368  1.00 38.28           C  
ATOM   4499  CB  VAL B   5     -72.736  -3.311  38.209  1.00 38.28           C  
ATOM   4500  HB  VAL B   5     -73.807  -3.168  38.350  1.00 38.28           H  
ATOM   4501  O   VAL B   5     -71.261  -4.408  40.959  1.00 38.28           O  
ATOM   4502  CG1 VAL B   5     -72.005  -2.106  38.813  1.00 38.28           C  
ATOM   4503 HG11 VAL B   5     -72.214  -1.210  38.229  1.00 38.28           H  
ATOM   4504 HG12 VAL B   5     -70.930  -2.283  38.829  1.00 38.28           H  
ATOM   4505 HG13 VAL B   5     -72.366  -1.934  39.827  1.00 38.28           H  
ATOM   4506  CG2 VAL B   5     -72.435  -3.313  36.705  1.00 38.28           C  
ATOM   4507 HG21 VAL B   5     -71.361  -3.395  36.540  1.00 38.28           H  
ATOM   4508 HG22 VAL B   5     -72.795  -2.388  36.253  1.00 38.28           H  
ATOM   4509 HG23 VAL B   5     -72.927  -4.153  36.215  1.00 38.28           H  
ATOM   4510  N   THR B   6     -73.462  -4.815  41.026  1.00 40.98           N  
ATOM   4511  H   THR B   6     -74.311  -4.977  40.504  1.00 40.98           H  
ATOM   4512  CA  THR B   6     -73.517  -4.913  42.495  1.00 40.98           C  
ATOM   4513  HA  THR B   6     -72.939  -4.085  42.906  1.00 40.98           H  
ATOM   4514  C   THR B   6     -72.854  -6.176  43.028  1.00 40.98           C  
ATOM   4515  CB  THR B   6     -74.931  -4.793  43.081  1.00 40.98           C  
ATOM   4516  HB  THR B   6     -74.926  -5.172  44.103  1.00 40.98           H  
ATOM   4517  O   THR B   6     -72.264  -6.092  44.092  1.00 40.98           O  
ATOM   4518  CG2 THR B   6     -75.417  -3.348  43.120  1.00 40.98           C  
ATOM   4519 HG21 THR B   6     -74.759  -2.754  43.754  1.00 40.98           H  
ATOM   4520 HG22 THR B   6     -76.425  -3.314  43.534  1.00 40.98           H  
ATOM   4521 HG23 THR B   6     -75.427  -2.923  42.116  1.00 40.98           H  
ATOM   4522  OG1 THR B   6     -75.867  -5.515  42.337  1.00 40.98           O  
ATOM   4523  HG1 THR B   6     -76.000  -5.051  41.507  1.00 40.98           H  
ATOM   4524  N   GLU B   7     -72.848  -7.299  42.306  1.00 40.84           N  
ATOM   4525  H   GLU B   7     -73.486  -7.370  41.527  1.00 40.84           H  
ATOM   4526  CA  GLU B   7     -72.129  -8.524  42.694  1.00 40.84           C  
ATOM   4527  HA  GLU B   7     -72.278  -8.685  43.762  1.00 40.84           H  
ATOM   4528  C   GLU B   7     -70.609  -8.420  42.452  1.00 40.84           C  
ATOM   4529  CB  GLU B   7     -72.769  -9.708  41.958  1.00 40.84           C  
ATOM   4530  HB2 GLU B   7     -73.852  -9.607  42.028  1.00 40.84           H  
ATOM   4531  HB3 GLU B   7     -72.479  -9.674  40.908  1.00 40.84           H  
ATOM   4532  O   GLU B   7     -69.806  -8.843  43.286  1.00 40.84           O  
ATOM   4533  CG  GLU B   7     -72.413 -11.070  42.563  1.00 40.84           C  
ATOM   4534  HG2 GLU B   7     -72.648 -11.050  43.627  1.00 40.84           H  
ATOM   4535  HG3 GLU B   7     -71.342 -11.237  42.454  1.00 40.84           H  
ATOM   4536  CD  GLU B   7     -73.179 -12.220  41.887  1.00 40.84           C  
ATOM   4537  OE1 GLU B   7     -73.238 -13.296  42.517  1.00 40.84           O  
ATOM   4538  OE2 GLU B   7     -73.635 -12.036  40.732  1.00 40.84           O  
ATOM   4539  N   ALA B   8     -70.178  -7.754  41.373  1.00 41.96           N  
ATOM   4540  H   ALA B   8     -70.851  -7.487  40.668  1.00 41.96           H  
ATOM   4541  CA  ALA B   8     -68.776  -7.382  41.175  1.00 41.96           C  
ATOM   4542  HA  ALA B   8     -68.161  -8.276  41.279  1.00 41.96           H  
ATOM   4543  C   ALA B   8     -68.305  -6.373  42.241  1.00 41.96           C  
ATOM   4544  CB  ALA B   8     -68.598  -6.839  39.751  1.00 41.96           C  
ATOM   4545  HB1 ALA B   8     -67.550  -6.589  39.581  1.00 41.96           H  
ATOM   4546  HB2 ALA B   8     -69.206  -5.946  39.611  1.00 41.96           H  
ATOM   4547  HB3 ALA B   8     -68.903  -7.595  39.028  1.00 41.96           H  
ATOM   4548  O   ALA B   8     -67.228  -6.532  42.814  1.00 41.96           O  
ATOM   4549  N   LEU B   9     -69.131  -5.374  42.578  1.00 40.19           N  
ATOM   4550  H   LEU B   9     -69.985  -5.268  42.050  1.00 40.19           H  
ATOM   4551  CA  LEU B   9     -68.844  -4.395  43.631  1.00 40.19           C  
ATOM   4552  HA  LEU B   9     -67.795  -4.112  43.544  1.00 40.19           H  
ATOM   4553  C   LEU B   9     -69.026  -4.961  45.050  1.00 40.19           C  
ATOM   4554  CB  LEU B   9     -69.698  -3.130  43.433  1.00 40.19           C  
ATOM   4555  HB2 LEU B   9     -69.628  -2.512  44.329  1.00 40.19           H  
ATOM   4556  HB3 LEU B   9     -70.740  -3.434  43.334  1.00 40.19           H  
ATOM   4557  O   LEU B   9     -68.385  -4.463  45.973  1.00 40.19           O  
ATOM   4558  CG  LEU B   9     -69.289  -2.266  42.223  1.00 40.19           C  
ATOM   4559  HG  LEU B   9     -69.164  -2.893  41.340  1.00 40.19           H  
ATOM   4560  CD1 LEU B   9     -70.381  -1.236  41.934  1.00 40.19           C  
ATOM   4561 HD11 LEU B   9     -70.140  -0.690  41.022  1.00 40.19           H  
ATOM   4562 HD12 LEU B   9     -71.335  -1.747  41.801  1.00 40.19           H  
ATOM   4563 HD13 LEU B   9     -70.475  -0.534  42.763  1.00 40.19           H  
ATOM   4564  CD2 LEU B   9     -67.981  -1.510  42.476  1.00 40.19           C  
ATOM   4565 HD21 LEU B   9     -68.070  -0.886  43.365  1.00 40.19           H  
ATOM   4566 HD22 LEU B   9     -67.755  -0.880  41.615  1.00 40.19           H  
ATOM   4567 HD23 LEU B   9     -67.161  -2.215  42.605  1.00 40.19           H  
ATOM   4568  N   SER B  10     -69.846  -5.998  45.257  1.00 43.71           N  
ATOM   4569  H   SER B  10     -70.430  -6.319  44.498  1.00 43.71           H  
ATOM   4570  CA  SER B  10     -69.962  -6.706  46.539  1.00 43.71           C  
ATOM   4571  HA  SER B  10     -69.935  -5.960  47.333  1.00 43.71           H  
ATOM   4572  C   SER B  10     -68.777  -7.638  46.750  1.00 43.71           C  
ATOM   4573  CB  SER B  10     -71.281  -7.472  46.719  1.00 43.71           C  
ATOM   4574  HB2 SER B  10     -71.416  -7.672  47.782  1.00 43.71           H  
ATOM   4575  HB3 SER B  10     -72.123  -6.867  46.382  1.00 43.71           H  
ATOM   4576  O   SER B  10     -68.290  -7.709  47.871  1.00 43.71           O  
ATOM   4577  OG  SER B  10     -71.251  -8.710  46.046  1.00 43.71           O  
ATOM   4578  HG  SER B  10     -72.092  -9.160  46.159  1.00 43.71           H  
ATOM   4579  N   LYS B  11     -68.220  -8.240  45.688  1.00 41.65           N  
ATOM   4580  H   LYS B  11     -68.746  -8.263  44.826  1.00 41.65           H  
ATOM   4581  CA  LYS B  11     -66.892  -8.869  45.738  1.00 41.65           C  
ATOM   4582  HA  LYS B  11     -66.867  -9.547  46.591  1.00 41.65           H  
ATOM   4583  C   LYS B  11     -65.790  -7.844  46.017  1.00 41.65           C  
ATOM   4584  CB  LYS B  11     -66.618  -9.690  44.466  1.00 41.65           C  
ATOM   4585  HB2 LYS B  11     -65.542  -9.833  44.365  1.00 41.65           H  
ATOM   4586  HB3 LYS B  11     -66.978  -9.152  43.588  1.00 41.65           H  
ATOM   4587  O   LYS B  11     -64.912  -8.149  46.814  1.00 41.65           O  
ATOM   4588  CG  LYS B  11     -67.279 -11.075  44.550  1.00 41.65           C  
ATOM   4589  HG2 LYS B  11     -66.894 -11.599  45.424  1.00 41.65           H  
ATOM   4590  HG3 LYS B  11     -68.357 -10.953  44.663  1.00 41.65           H  
ATOM   4591  CD  LYS B  11     -66.998 -11.919  43.299  1.00 41.65           C  
ATOM   4592  HD2 LYS B  11     -65.922 -12.012  43.155  1.00 41.65           H  
ATOM   4593  HD3 LYS B  11     -67.438 -11.419  42.436  1.00 41.65           H  
ATOM   4594  CE  LYS B  11     -67.623 -13.310  43.469  1.00 41.65           C  
ATOM   4595  HE2 LYS B  11     -67.140 -13.813  44.307  1.00 41.65           H  
ATOM   4596  HE3 LYS B  11     -68.674 -13.180  43.727  1.00 41.65           H  
ATOM   4597  NZ  LYS B  11     -67.515 -14.134  42.238  1.00 41.65           N  
ATOM   4598  HZ1 LYS B  11     -66.551 -14.280  41.974  1.00 41.65           H  
ATOM   4599  HZ2 LYS B  11     -68.006 -13.685  41.478  1.00 41.65           H  
ATOM   4600  HZ3 LYS B  11     -67.955 -15.031  42.384  1.00 41.65           H  
ATOM   4601  N   VAL B  12     -65.876  -6.616  45.485  1.00 39.72           N  
ATOM   4602  H   VAL B  12     -66.561  -6.464  44.759  1.00 39.72           H  
ATOM   4603  CA  VAL B  12     -64.972  -5.510  45.875  1.00 39.72           C  
ATOM   4604  HA  VAL B  12     -63.948  -5.877  45.810  1.00 39.72           H  
ATOM   4605  C   VAL B  12     -65.177  -5.100  47.338  1.00 39.72           C  
ATOM   4606  CB  VAL B  12     -65.084  -4.294  44.930  1.00 39.72           C  
ATOM   4607  HB  VAL B  12     -66.130  -3.998  44.850  1.00 39.72           H  
ATOM   4608  O   VAL B  12     -64.192  -4.921  48.038  1.00 39.72           O  
ATOM   4609  CG1 VAL B  12     -64.291  -3.070  45.409  1.00 39.72           C  
ATOM   4610 HG11 VAL B  12     -63.252  -3.347  45.586  1.00 39.72           H  
ATOM   4611 HG12 VAL B  12     -64.334  -2.280  44.660  1.00 39.72           H  
ATOM   4612 HG13 VAL B  12     -64.719  -2.682  46.334  1.00 39.72           H  
ATOM   4613  CG2 VAL B  12     -64.554  -4.630  43.532  1.00 39.72           C  
ATOM   4614 HG21 VAL B  12     -65.023  -5.535  43.144  1.00 39.72           H  
ATOM   4615 HG22 VAL B  12     -63.478  -4.796  43.569  1.00 39.72           H  
ATOM   4616 HG23 VAL B  12     -64.772  -3.807  42.851  1.00 39.72           H  
ATOM   4617  N   LYS B  13     -66.410  -5.004  47.857  1.00 39.52           N  
ATOM   4618  H   LYS B  13     -67.194  -5.105  47.229  1.00 39.52           H  
ATOM   4619  CA  LYS B  13     -66.660  -4.741  49.291  1.00 39.52           C  
ATOM   4620  HA  LYS B  13     -66.054  -3.890  49.602  1.00 39.52           H  
ATOM   4621  C   LYS B  13     -66.208  -5.896  50.191  1.00 39.52           C  
ATOM   4622  CB  LYS B  13     -68.140  -4.419  49.555  1.00 39.52           C  
ATOM   4623  HB2 LYS B  13     -68.398  -4.762  50.557  1.00 39.52           H  
ATOM   4624  HB3 LYS B  13     -68.770  -4.959  48.848  1.00 39.52           H  
ATOM   4625  O   LYS B  13     -65.665  -5.635  51.257  1.00 39.52           O  
ATOM   4626  CG  LYS B  13     -68.433  -2.916  49.489  1.00 39.52           C  
ATOM   4627  HG2 LYS B  13     -67.794  -2.395  50.202  1.00 39.52           H  
ATOM   4628  HG3 LYS B  13     -68.222  -2.547  48.485  1.00 39.52           H  
ATOM   4629  CD  LYS B  13     -69.903  -2.650  49.839  1.00 39.52           C  
ATOM   4630  HD2 LYS B  13     -70.531  -3.112  49.078  1.00 39.52           H  
ATOM   4631  HD3 LYS B  13     -70.128  -3.097  50.808  1.00 39.52           H  
ATOM   4632  CE  LYS B  13     -70.170  -1.143  49.896  1.00 39.52           C  
ATOM   4633  HE2 LYS B  13     -69.846  -0.703  48.954  1.00 39.52           H  
ATOM   4634  HE3 LYS B  13     -69.564  -0.713  50.694  1.00 39.52           H  
ATOM   4635  NZ  LYS B  13     -71.608  -0.863  50.120  1.00 39.52           N  
ATOM   4636  HZ1 LYS B  13     -72.152  -1.268  49.371  1.00 39.52           H  
ATOM   4637  HZ2 LYS B  13     -71.776   0.133  50.126  1.00 39.52           H  
ATOM   4638  HZ3 LYS B  13     -71.910  -1.267  50.995  1.00 39.52           H  
ATOM   4639  N   GLY B  14     -66.411  -7.141  49.762  1.00 39.21           N  
ATOM   4640  H   GLY B  14     -66.913  -7.259  48.894  1.00 39.21           H  
ATOM   4641  CA  GLY B  14     -66.024  -8.356  50.478  1.00 39.21           C  
ATOM   4642  HA2 GLY B  14     -66.484  -9.215  49.989  1.00 39.21           H  
ATOM   4643  HA3 GLY B  14     -66.380  -8.306  51.506  1.00 39.21           H  
ATOM   4644  C   GLY B  14     -64.511  -8.575  50.500  1.00 39.21           C  
ATOM   4645  O   GLY B  14     -63.989  -9.054  51.500  1.00 39.21           O  
ATOM   4646  N   SER B  15     -63.789  -8.151  49.455  1.00 38.74           N  
ATOM   4647  H   SER B  15     -64.265  -7.858  48.613  1.00 38.74           H  
ATOM   4648  CA  SER B  15     -62.320  -8.106  49.450  1.00 38.74           C  
ATOM   4649  HA  SER B  15     -61.959  -8.901  50.103  1.00 38.74           H  
ATOM   4650  C   SER B  15     -61.740  -6.798  50.014  1.00 38.74           C  
ATOM   4651  CB  SER B  15     -61.765  -8.413  48.054  1.00 38.74           C  
ATOM   4652  HB2 SER B  15     -62.327  -9.236  47.613  1.00 38.74           H  
ATOM   4653  HB3 SER B  15     -60.724  -8.721  48.152  1.00 38.74           H  
ATOM   4654  O   SER B  15     -60.566  -6.769  50.357  1.00 38.74           O  
ATOM   4655  OG  SER B  15     -61.822  -7.286  47.201  1.00 38.74           O  
ATOM   4656  HG  SER B  15     -61.166  -6.652  47.502  1.00 38.74           H  
ATOM   4657  N   MET B  16     -62.535  -5.727  50.152  1.00 34.94           N  
ATOM   4658  H   MET B  16     -63.451  -5.771  49.729  1.00 34.94           H  
ATOM   4659  CA  MET B  16     -62.213  -4.507  50.921  1.00 34.94           C  
ATOM   4660  HA  MET B  16     -61.132  -4.364  50.895  1.00 34.94           H  
ATOM   4661  C   MET B  16     -62.572  -4.651  52.416  1.00 34.94           C  
ATOM   4662  CB  MET B  16     -62.864  -3.248  50.306  1.00 34.94           C  
ATOM   4663  HB2 MET B  16     -63.920  -3.438  50.114  1.00 34.94           H  
ATOM   4664  HB3 MET B  16     -62.810  -2.428  51.022  1.00 34.94           H  
ATOM   4665  O   MET B  16     -62.815  -3.656  53.105  1.00 34.94           O  
ATOM   4666  CG  MET B  16     -62.181  -2.726  49.040  1.00 34.94           C  
ATOM   4667  HG2 MET B  16     -61.136  -2.523  49.274  1.00 34.94           H  
ATOM   4668  HG3 MET B  16     -62.211  -3.486  48.259  1.00 34.94           H  
ATOM   4669  SD  MET B  16     -62.945  -1.194  48.422  1.00 34.94           S  
ATOM   4670  CE  MET B  16     -61.782  -0.775  47.098  1.00 34.94           C  
ATOM   4671  HE1 MET B  16     -60.789  -0.618  47.519  1.00 34.94           H  
ATOM   4672  HE2 MET B  16     -62.112   0.134  46.597  1.00 34.94           H  
ATOM   4673  HE3 MET B  16     -61.742  -1.591  46.377  1.00 34.94           H  
ATOM   4674  N   GLY B  17     -62.611  -5.883  52.932  1.00 33.11           N  
ATOM   4675  H   GLY B  17     -62.398  -6.661  52.324  1.00 33.11           H  
ATOM   4676  CA  GLY B  17     -62.687  -6.149  54.364  1.00 33.11           C  
ATOM   4677  HA2 GLY B  17     -63.612  -5.730  54.760  1.00 33.11           H  
ATOM   4678  HA3 GLY B  17     -62.690  -7.225  54.537  1.00 33.11           H  
ATOM   4679  C   GLY B  17     -61.483  -5.546  55.095  1.00 33.11           C  
ATOM   4680  O   GLY B  17     -60.342  -5.813  54.741  1.00 33.11           O  
ATOM   4681  N   SER B  18     -61.766  -4.705  56.093  1.00 36.13           N  
ATOM   4682  H   SER B  18     -62.750  -4.512  56.220  1.00 36.13           H  
ATOM   4683  CA  SER B  18     -60.874  -4.255  57.175  1.00 36.13           C  
ATOM   4684  HA  SER B  18     -61.294  -3.321  57.546  1.00 36.13           H  
ATOM   4685  C   SER B  18     -59.399  -3.952  56.820  1.00 36.13           C  
ATOM   4686  CB  SER B  18     -60.971  -5.237  58.351  1.00 36.13           C  
ATOM   4687  HB2 SER B  18     -60.301  -4.915  59.149  1.00 36.13           H  
ATOM   4688  HB3 SER B  18     -61.991  -5.246  58.736  1.00 36.13           H  
ATOM   4689  O   SER B  18     -58.537  -4.823  56.807  1.00 36.13           O  
ATOM   4690  OG  SER B  18     -60.623  -6.542  57.947  1.00 36.13           O  
ATOM   4691  HG  SER B  18     -59.816  -6.484  57.429  1.00 36.13           H  
ATOM   4692  N   HIS B  19     -59.095  -2.656  56.714  1.00 35.07           N  
ATOM   4693  H   HIS B  19     -59.887  -2.030  56.668  1.00 35.07           H  
ATOM   4694  CA  HIS B  19     -57.801  -2.016  57.014  1.00 35.07           C  
ATOM   4695  HA  HIS B  19     -58.045  -0.954  56.971  1.00 35.07           H  
ATOM   4696  C   HIS B  19     -56.593  -2.052  56.058  1.00 35.07           C  
ATOM   4697  CB  HIS B  19     -57.405  -2.250  58.484  1.00 35.07           C  
ATOM   4698  HB2 HIS B  19     -57.617  -3.276  58.788  1.00 35.07           H  
ATOM   4699  HB3 HIS B  19     -56.333  -2.098  58.609  1.00 35.07           H  
ATOM   4700  O   HIS B  19     -55.709  -1.222  56.271  1.00 35.07           O  
ATOM   4701  CG  HIS B  19     -58.109  -1.285  59.395  1.00 35.07           C  
ATOM   4702  CD2 HIS B  19     -59.229  -1.519  60.144  1.00 35.07           C  
ATOM   4703  HD2 HIS B  19     -59.759  -2.457  60.226  1.00 35.07           H  
ATOM   4704  ND1 HIS B  19     -57.768   0.037  59.567  1.00 35.07           N  
ATOM   4705  HD1 HIS B  19     -56.921   0.472  59.231  1.00 35.07           H  
ATOM   4706  CE1 HIS B  19     -58.661   0.588  60.405  1.00 35.07           C  
ATOM   4707  HE1 HIS B  19     -58.631   1.603  60.774  1.00 35.07           H  
ATOM   4708  NE2 HIS B  19     -59.581  -0.317  60.764  1.00 35.07           N  
ATOM   4709  N   GLU B  20     -56.545  -2.796  54.951  1.00 39.09           N  
ATOM   4710  H   GLU B  20     -57.219  -3.536  54.817  1.00 39.09           H  
ATOM   4711  CA  GLU B  20     -55.426  -2.639  53.993  1.00 39.09           C  
ATOM   4712  HA  GLU B  20     -54.655  -2.001  54.426  1.00 39.09           H  
ATOM   4713  C   GLU B  20     -55.845  -1.886  52.721  1.00 39.09           C  
ATOM   4714  CB  GLU B  20     -54.681  -3.960  53.747  1.00 39.09           C  
ATOM   4715  HB2 GLU B  20     -55.386  -4.748  53.482  1.00 39.09           H  
ATOM   4716  HB3 GLU B  20     -54.000  -3.798  52.913  1.00 39.09           H  
ATOM   4717  O   GLU B  20     -56.167  -2.473  51.688  1.00 39.09           O  
ATOM   4718  CG  GLU B  20     -53.855  -4.369  54.989  1.00 39.09           C  
ATOM   4719  HG2 GLU B  20     -54.538  -4.705  55.770  1.00 39.09           H  
ATOM   4720  HG3 GLU B  20     -53.331  -3.490  55.362  1.00 39.09           H  
ATOM   4721  CD  GLU B  20     -52.806  -5.464  54.715  1.00 39.09           C  
ATOM   4722  OE1 GLU B  20     -52.035  -5.784  55.652  1.00 39.09           O  
ATOM   4723  OE2 GLU B  20     -52.736  -5.952  53.566  1.00 39.09           O  
ATOM   4724  N   ARG B  21     -55.818  -0.542  52.776  1.00 46.00           N  
ATOM   4725  H   ARG B  21     -55.549  -0.138  53.662  1.00 46.00           H  
ATOM   4726  CA  ARG B  21     -55.855   0.319  51.577  1.00 46.00           C  
ATOM   4727  HA  ARG B  21     -56.812   0.203  51.068  1.00 46.00           H  
ATOM   4728  C   ARG B  21     -54.741  -0.149  50.636  1.00 46.00           C  
ATOM   4729  CB  ARG B  21     -55.610   1.803  51.938  1.00 46.00           C  
ATOM   4730  HB2 ARG B  21     -54.656   1.882  52.458  1.00 46.00           H  
ATOM   4731  HB3 ARG B  21     -55.531   2.368  51.009  1.00 46.00           H  
ATOM   4732  O   ARG B  21     -53.576   0.134  50.904  1.00 46.00           O  
ATOM   4733  CG  ARG B  21     -56.684   2.466  52.810  1.00 46.00           C  
ATOM   4734  HG2 ARG B  21     -57.651   2.421  52.309  1.00 46.00           H  
ATOM   4735  HG3 ARG B  21     -56.748   1.932  53.757  1.00 46.00           H  
ATOM   4736  CD  ARG B  21     -56.305   3.934  53.078  1.00 46.00           C  
ATOM   4737  HD2 ARG B  21     -55.253   3.976  53.363  1.00 46.00           H  
ATOM   4738  HD3 ARG B  21     -56.442   4.506  52.161  1.00 46.00           H  
ATOM   4739  NE  ARG B  21     -57.109   4.522  54.168  1.00 46.00           N  
ATOM   4740  HE  ARG B  21     -57.743   3.899  54.648  1.00 46.00           H  
ATOM   4741  NH1 ARG B  21     -56.266   6.665  54.088  1.00 46.00           N  
ATOM   4742 HH11 ARG B  21     -56.254   7.610  54.444  1.00 46.00           H  
ATOM   4743 HH12 ARG B  21     -55.684   6.411  53.303  1.00 46.00           H  
ATOM   4744  NH2 ARG B  21     -57.767   6.131  55.642  1.00 46.00           N  
ATOM   4745 HH21 ARG B  21     -58.375   5.473  56.109  1.00 46.00           H  
ATOM   4746 HH22 ARG B  21     -57.714   7.080  55.986  1.00 46.00           H  
ATOM   4747  CZ  ARG B  21     -57.043   5.764  54.624  1.00 46.00           C  
ATOM   4748  N   HIS B  22     -55.067  -0.864  49.561  1.00 52.39           N  
ATOM   4749  H   HIS B  22     -56.020  -1.178  49.445  1.00 52.39           H  
ATOM   4750  CA  HIS B  22     -54.058  -1.304  48.601  1.00 52.39           C  
ATOM   4751  HA  HIS B  22     -53.308  -1.899  49.122  1.00 52.39           H  
ATOM   4752  C   HIS B  22     -53.380  -0.056  48.027  1.00 52.39           C  
ATOM   4753  CB  HIS B  22     -54.684  -2.185  47.514  1.00 52.39           C  
ATOM   4754  HB2 HIS B  22     -53.942  -2.341  46.731  1.00 52.39           H  
ATOM   4755  HB3 HIS B  22     -55.534  -1.668  47.069  1.00 52.39           H  
ATOM   4756  O   HIS B  22     -54.007   0.764  47.353  1.00 52.39           O  
ATOM   4757  CG  HIS B  22     -55.133  -3.545  47.998  1.00 52.39           C  
ATOM   4758  CD2 HIS B  22     -55.285  -4.660  47.216  1.00 52.39           C  
ATOM   4759  HD2 HIS B  22     -55.096  -4.724  46.154  1.00 52.39           H  
ATOM   4760  ND1 HIS B  22     -55.466  -3.917  49.287  1.00 52.39           N  
ATOM   4761  HD1 HIS B  22     -55.492  -3.345  50.119  1.00 52.39           H  
ATOM   4762  CE1 HIS B  22     -55.804  -5.216  49.275  1.00 52.39           C  
ATOM   4763  HE1 HIS B  22     -56.110  -5.785  50.140  1.00 52.39           H  
ATOM   4764  NE2 HIS B  22     -55.725  -5.705  48.030  1.00 52.39           N  
ATOM   4765  N   ALA B  23     -52.111   0.146  48.378  1.00 70.07           N  
ATOM   4766  H   ALA B  23     -51.674  -0.508  49.012  1.00 70.07           H  
ATOM   4767  CA  ALA B  23     -51.346   1.275  47.885  1.00 70.07           C  
ATOM   4768  HA  ALA B  23     -51.886   2.190  48.132  1.00 70.07           H  
ATOM   4769  C   ALA B  23     -51.236   1.165  46.356  1.00 70.07           C  
ATOM   4770  CB  ALA B  23     -49.985   1.302  48.592  1.00 70.07           C  
ATOM   4771  HB1 ALA B  23     -49.413   0.412  48.331  1.00 70.07           H  
ATOM   4772  HB2 ALA B  23     -49.431   2.192  48.293  1.00 70.07           H  
ATOM   4773  HB3 ALA B  23     -50.133   1.329  49.672  1.00 70.07           H  
ATOM   4774  O   ALA B  23     -50.976   0.081  45.833  1.00 70.07           O  
ATOM   4775  N   LEU B  24     -51.391   2.286  45.645  1.00 81.54           N  
ATOM   4776  H   LEU B  24     -51.642   3.131  46.139  1.00 81.54           H  
ATOM   4777  CA  LEU B  24     -51.359   2.346  44.177  1.00 81.54           C  
ATOM   4778  HA  LEU B  24     -52.266   1.863  43.816  1.00 81.54           H  
ATOM   4779  C   LEU B  24     -50.175   1.584  43.532  1.00 81.54           C  
ATOM   4780  CB  LEU B  24     -51.417   3.830  43.763  1.00 81.54           C  
ATOM   4781  HB2 LEU B  24     -52.334   4.257  44.170  1.00 81.54           H  
ATOM   4782  HB3 LEU B  24     -50.578   4.360  44.213  1.00 81.54           H  
ATOM   4783  O   LEU B  24     -50.413   0.898  42.539  1.00 81.54           O  
ATOM   4784  CG  LEU B  24     -51.392   4.103  42.248  1.00 81.54           C  
ATOM   4785  HG  LEU B  24     -50.444   3.764  41.831  1.00 81.54           H  
ATOM   4786  CD1 LEU B  24     -52.543   3.420  41.512  1.00 81.54           C  
ATOM   4787 HD11 LEU B  24     -52.406   2.338  41.519  1.00 81.54           H  
ATOM   4788 HD12 LEU B  24     -52.568   3.752  40.474  1.00 81.54           H  
ATOM   4789 HD13 LEU B  24     -53.488   3.664  41.996  1.00 81.54           H  
ATOM   4790  CD2 LEU B  24     -51.511   5.611  42.030  1.00 81.54           C  
ATOM   4791 HD21 LEU B  24     -50.702   6.130  42.544  1.00 81.54           H  
ATOM   4792 HD22 LEU B  24     -51.460   5.836  40.965  1.00 81.54           H  
ATOM   4793 HD23 LEU B  24     -52.467   5.965  42.416  1.00 81.54           H  
ATOM   4794  N   PRO B  25     -48.938   1.593  44.083  1.00 82.68           N  
ATOM   4795  CA  PRO B  25     -47.853   0.763  43.552  1.00 82.68           C  
ATOM   4796  HA  PRO B  25     -47.621   1.098  42.541  1.00 82.68           H  
ATOM   4797  C   PRO B  25     -48.166  -0.739  43.511  1.00 82.68           C  
ATOM   4798  CB  PRO B  25     -46.646   1.021  44.458  1.00 82.68           C  
ATOM   4799  HB2 PRO B  25     -46.621   0.299  45.275  1.00 82.68           H  
ATOM   4800  HB3 PRO B  25     -45.712   0.990  43.898  1.00 82.68           H  
ATOM   4801  O   PRO B  25     -47.795  -1.405  42.551  1.00 82.68           O  
ATOM   4802  CG  PRO B  25     -46.913   2.406  45.027  1.00 82.68           C  
ATOM   4803  HG2 PRO B  25     -46.420   2.533  45.990  1.00 82.68           H  
ATOM   4804  HG3 PRO B  25     -46.574   3.157  44.313  1.00 82.68           H  
ATOM   4805  CD  PRO B  25     -48.432   2.446  45.152  1.00 82.68           C  
ATOM   4806  HD2 PRO B  25     -48.784   3.474  45.063  1.00 82.68           H  
ATOM   4807  HD3 PRO B  25     -48.714   2.027  46.118  1.00 82.68           H  
ATOM   4808  N   GLY B  26     -48.857  -1.271  44.526  1.00 76.31           N  
ATOM   4809  H   GLY B  26     -49.255  -0.653  45.219  1.00 76.31           H  
ATOM   4810  CA  GLY B  26     -49.262  -2.679  44.574  1.00 76.31           C  
ATOM   4811  HA2 GLY B  26     -49.686  -2.902  45.553  1.00 76.31           H  
ATOM   4812  HA3 GLY B  26     -48.397  -3.322  44.410  1.00 76.31           H  
ATOM   4813  C   GLY B  26     -50.314  -3.004  43.516  1.00 76.31           C  
ATOM   4814  O   GLY B  26     -50.178  -3.992  42.806  1.00 76.31           O  
ATOM   4815  N   VAL B  27     -51.294  -2.111  43.326  1.00 79.49           N  
ATOM   4816  H   VAL B  27     -51.326  -1.305  43.935  1.00 79.49           H  
ATOM   4817  CA  VAL B  27     -52.319  -2.243  42.272  1.00 79.49           C  
ATOM   4818  HA  VAL B  27     -52.838  -3.191  42.412  1.00 79.49           H  
ATOM   4819  C   VAL B  27     -51.680  -2.282  40.879  1.00 79.49           C  
ATOM   4820  CB  VAL B  27     -53.352  -1.098  42.353  1.00 79.49           C  
ATOM   4821  HB  VAL B  27     -52.841  -0.144  42.218  1.00 79.49           H  
ATOM   4822  O   VAL B  27     -52.040  -3.125  40.061  1.00 79.49           O  
ATOM   4823  CG1 VAL B  27     -54.432  -1.213  41.269  1.00 79.49           C  
ATOM   4824 HG11 VAL B  27     -55.170  -0.420  41.395  1.00 79.49           H  
ATOM   4825 HG12 VAL B  27     -53.988  -1.111  40.278  1.00 79.49           H  
ATOM   4826 HG13 VAL B  27     -54.927  -2.181  41.340  1.00 79.49           H  
ATOM   4827  CG2 VAL B  27     -54.056  -1.070  43.718  1.00 79.49           C  
ATOM   4828 HG21 VAL B  27     -54.553  -2.022  43.900  1.00 79.49           H  
ATOM   4829 HG22 VAL B  27     -54.794  -0.268  43.741  1.00 79.49           H  
ATOM   4830 HG23 VAL B  27     -53.336  -0.885  44.515  1.00 79.49           H  
ATOM   4831  N   ILE B  28     -50.713  -1.397  40.610  1.00 83.21           N  
ATOM   4832  H   ILE B  28     -50.472  -0.721  41.321  1.00 83.21           H  
ATOM   4833  CA  ILE B  28     -49.978  -1.375  39.335  1.00 83.21           C  
ATOM   4834  HA  ILE B  28     -50.698  -1.385  38.518  1.00 83.21           H  
ATOM   4835  C   ILE B  28     -49.121  -2.643  39.179  1.00 83.21           C  
ATOM   4836  CB  ILE B  28     -49.138  -0.079  39.217  1.00 83.21           C  
ATOM   4837  HB  ILE B  28     -48.509   0.009  40.103  1.00 83.21           H  
ATOM   4838  O   ILE B  28     -49.102  -3.238  38.102  1.00 83.21           O  
ATOM   4839  CG1 ILE B  28     -50.063   1.160  39.138  1.00 83.21           C  
ATOM   4840 HG12 ILE B  28     -50.802   1.119  39.938  1.00 83.21           H  
ATOM   4841 HG13 ILE B  28     -50.605   1.145  38.193  1.00 83.21           H  
ATOM   4842  CG2 ILE B  28     -48.224  -0.127  37.976  1.00 83.21           C  
ATOM   4843 HG21 ILE B  28     -47.656   0.797  37.872  1.00 83.21           H  
ATOM   4844 HG22 ILE B  28     -48.822  -0.288  37.080  1.00 83.21           H  
ATOM   4845 HG23 ILE B  28     -47.499  -0.936  38.068  1.00 83.21           H  
ATOM   4846  CD1 ILE B  28     -49.333   2.503  39.264  1.00 83.21           C  
ATOM   4847 HD11 ILE B  28     -50.067   3.308  39.307  1.00 83.21           H  
ATOM   4848 HD12 ILE B  28     -48.745   2.508  40.181  1.00 83.21           H  
ATOM   4849 HD13 ILE B  28     -48.684   2.678  38.405  1.00 83.21           H  
ATOM   4850  N   GLY B  29     -48.434  -3.080  40.240  1.00 80.07           N  
ATOM   4851  H   GLY B  29     -48.483  -2.550  41.099  1.00 80.07           H  
ATOM   4852  CA  GLY B  29     -47.606  -4.289  40.234  1.00 80.07           C  
ATOM   4853  HA2 GLY B  29     -47.147  -4.404  41.217  1.00 80.07           H  
ATOM   4854  HA3 GLY B  29     -46.818  -4.188  39.488  1.00 80.07           H  
ATOM   4855  C   GLY B  29     -48.400  -5.564  39.933  1.00 80.07           C  
ATOM   4856  O   GLY B  29     -48.021  -6.326  39.041  1.00 80.07           O  
ATOM   4857  N   ASP B  30     -49.534  -5.763  40.608  1.00 76.40           N  
ATOM   4858  H   ASP B  30     -49.774  -5.128  41.356  1.00 76.40           H  
ATOM   4859  CA  ASP B  30     -50.427  -6.903  40.375  1.00 76.40           C  
ATOM   4860  HA  ASP B  30     -49.868  -7.830  40.498  1.00 76.40           H  
ATOM   4861  C   ASP B  30     -51.000  -6.901  38.954  1.00 76.40           C  
ATOM   4862  CB  ASP B  30     -51.587  -6.875  41.385  1.00 76.40           C  
ATOM   4863  HB2 ASP B  30     -51.979  -5.861  41.463  1.00 76.40           H  
ATOM   4864  HB3 ASP B  30     -52.389  -7.508  41.004  1.00 76.40           H  
ATOM   4865  O   ASP B  30     -51.098  -7.951  38.313  1.00 76.40           O  
ATOM   4866  CG  ASP B  30     -51.223  -7.401  42.775  1.00 76.40           C  
ATOM   4867  OD1 ASP B  30     -50.153  -8.035  42.909  1.00 76.40           O  
ATOM   4868  OD2 ASP B  30     -52.087  -7.254  43.666  1.00 76.40           O  
ATOM   4869  N   ASP B  31     -51.341  -5.723  38.429  1.00 80.99           N  
ATOM   4870  H   ASP B  31     -51.264  -4.902  39.010  1.00 80.99           H  
ATOM   4871  CA  ASP B  31     -51.853  -5.567  37.069  1.00 80.99           C  
ATOM   4872  HA  ASP B  31     -52.698  -6.243  36.940  1.00 80.99           H  
ATOM   4873  C   ASP B  31     -50.798  -5.930  36.009  1.00 80.99           C  
ATOM   4874  CB  ASP B  31     -52.353  -4.127  36.910  1.00 80.99           C  
ATOM   4875  HB2 ASP B  31     -53.042  -3.898  37.723  1.00 80.99           H  
ATOM   4876  HB3 ASP B  31     -51.514  -3.433  36.963  1.00 80.99           H  
ATOM   4877  O   ASP B  31     -51.063  -6.714  35.089  1.00 80.99           O  
ATOM   4878  CG  ASP B  31     -53.102  -3.921  35.604  1.00 80.99           C  
ATOM   4879  OD1 ASP B  31     -53.834  -4.834  35.176  1.00 80.99           O  
ATOM   4880  OD2 ASP B  31     -53.043  -2.808  35.038  1.00 80.99           O  
ATOM   4881  N   LEU B  32     -49.566  -5.434  36.174  1.00 80.07           N  
ATOM   4882  H   LEU B  32     -49.406  -4.813  36.954  1.00 80.07           H  
ATOM   4883  CA  LEU B  32     -48.433  -5.787  35.315  1.00 80.07           C  
ATOM   4884  HA  LEU B  32     -48.707  -5.578  34.281  1.00 80.07           H  
ATOM   4885  C   LEU B  32     -48.113  -7.289  35.388  1.00 80.07           C  
ATOM   4886  CB  LEU B  32     -47.204  -4.940  35.696  1.00 80.07           C  
ATOM   4887  HB2 LEU B  32     -46.319  -5.381  35.239  1.00 80.07           H  
ATOM   4888  HB3 LEU B  32     -47.074  -4.990  36.777  1.00 80.07           H  
ATOM   4889  O   LEU B  32     -47.834  -7.903  34.360  1.00 80.07           O  
ATOM   4890  CG  LEU B  32     -47.277  -3.460  35.268  1.00 80.07           C  
ATOM   4891  HG  LEU B  32     -48.206  -3.014  35.623  1.00 80.07           H  
ATOM   4892  CD1 LEU B  32     -46.101  -2.696  35.879  1.00 80.07           C  
ATOM   4893 HD11 LEU B  32     -45.156  -3.105  35.522  1.00 80.07           H  
ATOM   4894 HD12 LEU B  32     -46.143  -2.778  36.965  1.00 80.07           H  
ATOM   4895 HD13 LEU B  32     -46.166  -1.642  35.608  1.00 80.07           H  
ATOM   4896  CD2 LEU B  32     -47.206  -3.295  33.745  1.00 80.07           C  
ATOM   4897 HD21 LEU B  32     -47.183  -2.234  33.496  1.00 80.07           H  
ATOM   4898 HD22 LEU B  32     -46.305  -3.770  33.357  1.00 80.07           H  
ATOM   4899 HD23 LEU B  32     -48.088  -3.735  33.279  1.00 80.07           H  
ATOM   4900  N   LEU B  33     -48.215  -7.918  36.562  1.00 77.50           N  
ATOM   4901  H   LEU B  33     -48.414  -7.362  37.381  1.00 77.50           H  
ATOM   4902  CA  LEU B  33     -47.988  -9.357  36.726  1.00 77.50           C  
ATOM   4903  HA  LEU B  33     -47.103  -9.629  36.150  1.00 77.50           H  
ATOM   4904  C   LEU B  33     -49.137 -10.228  36.193  1.00 77.50           C  
ATOM   4905  CB  LEU B  33     -47.734  -9.666  38.211  1.00 77.50           C  
ATOM   4906  HB2 LEU B  33     -48.497  -9.157  38.800  1.00 77.50           H  
ATOM   4907  HB3 LEU B  33     -47.850 -10.735  38.384  1.00 77.50           H  
ATOM   4908  O   LEU B  33     -48.898 -11.370  35.798  1.00 77.50           O  
ATOM   4909  CG  LEU B  33     -46.342  -9.241  38.713  1.00 77.50           C  
ATOM   4910  HG  LEU B  33     -46.145  -8.207  38.431  1.00 77.50           H  
ATOM   4911  CD1 LEU B  33     -46.292  -9.353  40.236  1.00 77.50           C  
ATOM   4912 HD11 LEU B  33     -47.117  -8.793  40.676  1.00 77.50           H  
ATOM   4913 HD12 LEU B  33     -46.356 -10.394  40.555  1.00 77.50           H  
ATOM   4914 HD13 LEU B  33     -45.360  -8.920  40.601  1.00 77.50           H  
ATOM   4915  CD2 LEU B  33     -45.235 -10.135  38.139  1.00 77.50           C  
ATOM   4916 HD21 LEU B  33     -44.277  -9.828  38.559  1.00 77.50           H  
ATOM   4917 HD22 LEU B  33     -45.178 -10.025  37.056  1.00 77.50           H  
ATOM   4918 HD23 LEU B  33     -45.416 -11.177  38.404  1.00 77.50           H  
ATOM   4919  N   ARG B  34     -50.384  -9.755  36.182  1.00 73.20           N  
ATOM   4920  H   ARG B  34     -50.557  -8.859  36.615  1.00 73.20           H  
ATOM   4921  CA  ARG B  34     -51.517 -10.544  35.665  1.00 73.20           C  
ATOM   4922  HA  ARG B  34     -51.330 -11.606  35.825  1.00 73.20           H  
ATOM   4923  C   ARG B  34     -51.680 -10.402  34.159  1.00 73.20           C  
ATOM   4924  CB  ARG B  34     -52.804 -10.184  36.413  1.00 73.20           C  
ATOM   4925  HB2 ARG B  34     -53.655 -10.592  35.867  1.00 73.20           H  
ATOM   4926  HB3 ARG B  34     -52.912  -9.100  36.460  1.00 73.20           H  
ATOM   4927  O   ARG B  34     -51.764 -11.409  33.465  1.00 73.20           O  
ATOM   4928  CG  ARG B  34     -52.804 -10.777  37.828  1.00 73.20           C  
ATOM   4929  HG2 ARG B  34     -52.719 -11.863  37.770  1.00 73.20           H  
ATOM   4930  HG3 ARG B  34     -51.958 -10.388  38.395  1.00 73.20           H  
ATOM   4931  CD  ARG B  34     -54.105 -10.410  38.541  1.00 73.20           C  
ATOM   4932  HD2 ARG B  34     -54.218  -9.326  38.523  1.00 73.20           H  
ATOM   4933  HD3 ARG B  34     -54.937 -10.863  38.001  1.00 73.20           H  
ATOM   4934  NE  ARG B  34     -54.098 -10.865  39.943  1.00 73.20           N  
ATOM   4935  HE  ARG B  34     -53.194 -11.027  40.364  1.00 73.20           H  
ATOM   4936  NH1 ARG B  34     -56.349 -10.640  40.344  1.00 73.20           N  
ATOM   4937 HH11 ARG B  34     -56.480 -10.343  39.388  1.00 73.20           H
[truncated: 1,930,162 more chars]
