# Supplementary material for: Conformational changes in the essential E. coli septal cell wall synthesis complex suggest an activation mechanism
Source: Nat Commun. 2023 Jul 31;14:4585. doi: 10.1038/s41467-023-39921-4 (PMC10390529; doi:10.1038/s41467-023-39921-4)
Supplement: Supplementary file 5 — Supplementary Data 2 [file 41467_2023_39921_MOESM5_ESM.zip › Supplementary Data 2/predicted-structures/Escherichia-coli/FtsWI.pdb]

ATOM      1  N   MET A   1     -27.925  14.906  70.854  1.00 31.12           N  
ATOM      2  H   MET A   1     -27.709  15.761  71.347  1.00 31.12           H  
ATOM      3  H2  MET A   1     -28.486  15.117  70.041  1.00 31.12           H  
ATOM      4  H3  MET A   1     -28.470  14.309  71.459  1.00 31.12           H  
ATOM      5  CA  MET A   1     -26.685  14.190  70.468  1.00 31.12           C  
ATOM      6  HA  MET A   1     -26.137  14.791  69.743  1.00 31.12           H  
ATOM      7  C   MET A   1     -27.060  12.862  69.820  1.00 31.12           C  
ATOM      8  CB  MET A   1     -25.782  13.943  71.693  1.00 31.12           C  
ATOM      9  HB2 MET A   1     -26.279  14.289  72.599  1.00 31.12           H  
ATOM     10  HB3 MET A   1     -25.599  12.875  71.811  1.00 31.12           H  
ATOM     11  O   MET A   1     -27.964  12.218  70.325  1.00 31.12           O  
ATOM     12  CG  MET A   1     -24.428  14.648  71.584  1.00 31.12           C  
ATOM     13  HG2 MET A   1     -23.904  14.293  70.697  1.00 31.12           H  
ATOM     14  HG3 MET A   1     -24.587  15.722  71.495  1.00 31.12           H  
ATOM     15  SD  MET A   1     -23.395  14.332  73.035  1.00 31.12           S  
ATOM     16  CE  MET A   1     -21.953  15.375  72.681  1.00 31.12           C  
ATOM     17  HE1 MET A   1     -22.261  16.417  72.599  1.00 31.12           H  
ATOM     18  HE2 MET A   1     -21.483  15.059  71.749  1.00 31.12           H  
ATOM     19  HE3 MET A   1     -21.232  15.283  73.493  1.00 31.12           H  
ATOM     20  N   ARG A   2     -26.354  12.479  68.744  1.00 25.53           N  
ATOM     21  H   ARG A   2     -25.645  13.119  68.415  1.00 25.53           H  
ATOM     22  CA  ARG A   2     -26.401  11.178  68.039  1.00 25.53           C  
ATOM     23  HA  ARG A   2     -25.750  11.251  67.169  1.00 25.53           H  
ATOM     24  C   ARG A   2     -27.764  10.767  67.455  1.00 25.53           C  
ATOM     25  CB  ARG A   2     -25.787  10.070  68.923  1.00 25.53           C  
ATOM     26  HB2 ARG A   2     -25.922   9.112  68.421  1.00 25.53           H  
ATOM     27  HB3 ARG A   2     -26.311  10.024  69.878  1.00 25.53           H  
ATOM     28  O   ARG A   2     -28.524  10.032  68.071  1.00 25.53           O  
ATOM     29  CG  ARG A   2     -24.281  10.276  69.164  1.00 25.53           C  
ATOM     30  HG2 ARG A   2     -23.769  10.316  68.202  1.00 25.53           H  
ATOM     31  HG3 ARG A   2     -24.118  11.216  69.691  1.00 25.53           H  
ATOM     32  CD  ARG A   2     -23.685   9.134  69.997  1.00 25.53           C  
ATOM     33  HD2 ARG A   2     -24.170   9.122  70.973  1.00 25.53           H  
ATOM     34  HD3 ARG A   2     -23.888   8.189  69.494  1.00 25.53           H  
ATOM     35  NE  ARG A   2     -22.225   9.293  70.171  1.00 25.53           N  
ATOM     36  HE  ARG A   2     -21.791  10.096  69.739  1.00 25.53           H  
ATOM     37  NH1 ARG A   2     -21.853   7.409  71.438  1.00 25.53           N  
ATOM     38 HH11 ARG A   2     -21.217   6.824  71.961  1.00 25.53           H  
ATOM     39 HH12 ARG A   2     -22.842   7.205  71.439  1.00 25.53           H  
ATOM     40  NH2 ARG A   2     -20.140   8.728  70.902  1.00 25.53           N  
ATOM     41 HH21 ARG A   2     -19.741   9.547  70.467  1.00 25.53           H  
ATOM     42 HH22 ARG A   2     -19.529   8.115  71.422  1.00 25.53           H  
ATOM     43  CZ  ARG A   2     -21.417   8.479  70.833  1.00 25.53           C  
ATOM     44  N   LEU A   3     -28.003  11.158  66.199  1.00 32.05           N  
ATOM     45  H   LEU A   3     -27.338  11.781  65.763  1.00 32.05           H  
ATOM     46  CA  LEU A   3     -28.864  10.396  65.287  1.00 32.05           C  
ATOM     47  HA  LEU A   3     -29.851  10.253  65.727  1.00 32.05           H  
ATOM     48  C   LEU A   3     -28.217   9.016  65.099  1.00 32.05           C  
ATOM     49  CB  LEU A   3     -28.998  11.156  63.947  1.00 32.05           C  
ATOM     50  HB2 LEU A   3     -28.043  11.627  63.716  1.00 32.05           H  
ATOM     51  HB3 LEU A   3     -29.195  10.442  63.147  1.00 32.05           H  
ATOM     52  O   LEU A   3     -27.304   8.850  64.292  1.00 32.05           O  
ATOM     53  CG  LEU A   3     -30.121  12.211  63.945  1.00 32.05           C  
ATOM     54  HG  LEU A   3     -30.251  12.607  64.952  1.00 32.05           H  
ATOM     55  CD1 LEU A   3     -29.772  13.377  63.021  1.00 32.05           C  
ATOM     56 HD11 LEU A   3     -30.582  14.107  63.027  1.00 32.05           H  
ATOM     57 HD12 LEU A   3     -28.861  13.866  63.366  1.00 32.05           H  
ATOM     58 HD13 LEU A   3     -29.623  13.017  62.003  1.00 32.05           H  
ATOM     59  CD2 LEU A   3     -31.442  11.601  63.469  1.00 32.05           C  
ATOM     60 HD21 LEU A   3     -32.231  12.351  63.518  1.00 32.05           H  
ATOM     61 HD22 LEU A   3     -31.716  10.765  64.112  1.00 32.05           H  
ATOM     62 HD23 LEU A   3     -31.348  11.249  62.442  1.00 32.05           H  
ATOM     63  N   SER A   4     -28.625   8.045  65.911  1.00 28.67           N  
ATOM     64  H   SER A   4     -29.330   8.245  66.607  1.00 28.67           H  
ATOM     65  CA  SER A   4     -28.296   6.641  65.706  1.00 28.67           C  
ATOM     66  HA  SER A   4     -27.215   6.531  65.618  1.00 28.67           H  
ATOM     67  C   SER A   4     -28.941   6.200  64.393  1.00 28.67           C  
ATOM     68  CB  SER A   4     -28.768   5.794  66.899  1.00 28.67           C  
ATOM     69  HB2 SER A   4     -28.089   5.954  67.736  1.00 28.67           H  
ATOM     70  HB3 SER A   4     -28.743   4.739  66.624  1.00 28.67           H  
ATOM     71  O   SER A   4     -30.152   6.018  64.303  1.00 28.67           O  
ATOM     72  OG  SER A   4     -30.076   6.152  67.306  1.00 28.67           O  
ATOM     73  HG  SER A   4     -30.414   5.501  67.926  1.00 28.67           H  
ATOM     74  N   LEU A   5     -28.132   6.067  63.341  1.00 31.13           N  
ATOM     75  H   LEU A   5     -27.166   6.345  63.437  1.00 31.13           H  
ATOM     76  CA  LEU A   5     -28.541   5.370  62.125  1.00 31.13           C  
ATOM     77  HA  LEU A   5     -29.378   5.896  61.666  1.00 31.13           H  
ATOM     78  C   LEU A   5     -28.968   3.952  62.547  1.00 31.13           C  
ATOM     79  CB  LEU A   5     -27.355   5.339  61.141  1.00 31.13           C  
ATOM     80  HB2 LEU A   5     -27.517   4.548  60.409  1.00 31.13           H  
ATOM     81  HB3 LEU A   5     -26.455   5.077  61.698  1.00 31.13           H  
ATOM     82  O   LEU A   5     -28.129   3.218  63.084  1.00 31.13           O  
ATOM     83  CG  LEU A   5     -27.134   6.672  60.398  1.00 31.13           C  
ATOM     84  HG  LEU A   5     -27.336   7.507  61.069  1.00 31.13           H  
ATOM     85  CD1 LEU A   5     -25.683   6.788  59.933  1.00 31.13           C  
ATOM     86 HD11 LEU A   5     -25.434   5.969  59.257  1.00 31.13           H  
ATOM     87 HD12 LEU A   5     -25.537   7.738  59.417  1.00 31.13           H  
ATOM     88 HD13 LEU A   5     -25.017   6.763  60.796  1.00 31.13           H  
ATOM     89  CD2 LEU A   5     -28.054   6.780  59.180  1.00 31.13           C  
ATOM     90 HD21 LEU A   5     -27.959   5.894  58.551  1.00 31.13           H  
ATOM     91 HD22 LEU A   5     -27.786   7.657  58.591  1.00 31.13           H  
ATOM     92 HD23 LEU A   5     -29.088   6.885  59.507  1.00 31.13           H  
ATOM     93  N   PRO A   6     -30.239   3.544  62.365  1.00 32.61           N  
ATOM     94  CA  PRO A   6     -30.605   2.162  62.600  1.00 32.61           C  
ATOM     95  HA  PRO A   6     -30.388   1.902  63.636  1.00 32.61           H  
ATOM     96  C   PRO A   6     -29.766   1.307  61.654  1.00 32.61           C  
ATOM     97  CB  PRO A   6     -32.110   2.033  62.348  1.00 32.61           C  
ATOM     98  HB2 PRO A   6     -32.619   1.711  63.256  1.00 32.61           H  
ATOM     99  HB3 PRO A   6     -32.309   1.323  61.545  1.00 32.61           H  
ATOM    100  O   PRO A   6     -29.688   1.586  60.456  1.00 32.61           O  
ATOM    101  CG  PRO A   6     -32.588   3.431  61.946  1.00 32.61           C  
ATOM    102  HG2 PRO A   6     -33.165   3.392  61.022  1.00 32.61           H  
ATOM    103  HG3 PRO A   6     -33.196   3.852  62.747  1.00 32.61           H  
ATOM    104  CD  PRO A   6     -31.332   4.281  61.760  1.00 32.61           C  
ATOM    105  HD2 PRO A   6     -31.131   4.414  60.696  1.00 32.61           H  
ATOM    106  HD3 PRO A   6     -31.469   5.250  62.240  1.00 32.61           H  
ATOM    107  N   ARG A   7     -29.097   0.294  62.217  1.00 28.87           N  
ATOM    108  H   ARG A   7     -29.184   0.192  63.218  1.00 28.87           H  
ATOM    109  CA  ARG A   7     -28.315  -0.698  61.475  1.00 28.87           C  
ATOM    110  HA  ARG A   7     -27.400  -0.234  61.106  1.00 28.87           H  
ATOM    111  C   ARG A   7     -29.132  -1.172  60.270  1.00 28.87           C  
ATOM    112  CB  ARG A   7     -27.971  -1.889  62.391  1.00 28.87           C  
ATOM    113  HB2 ARG A   7     -27.651  -2.721  61.764  1.00 28.87           H  
ATOM    114  HB3 ARG A   7     -28.867  -2.202  62.927  1.00 28.87           H  
ATOM    115  O   ARG A   7     -30.226  -1.701  60.450  1.00 28.87           O  
ATOM    116  CG  ARG A   7     -26.843  -1.595  63.394  1.00 28.87           C  
ATOM    117  HG2 ARG A   7     -25.934  -1.356  62.842  1.00 28.87           H  
ATOM    118  HG3 ARG A   7     -27.113  -0.744  64.019  1.00 28.87           H  
ATOM    119  CD  ARG A   7     -26.590  -2.823  64.286  1.00 28.87           C  
ATOM    120  HD2 ARG A   7     -27.462  -2.978  64.921  1.00 28.87           H  
ATOM    121  HD3 ARG A   7     -26.463  -3.697  63.647  1.00 28.87           H  
ATOM    122  NE  ARG A   7     -25.380  -2.671  65.122  1.00 28.87           N  
ATOM    123  HE  ARG A   7     -24.795  -1.869  64.933  1.00 28.87           H  
ATOM    124  NH1 ARG A   7     -25.625  -4.573  66.396  1.00 28.87           N  
ATOM    125 HH11 ARG A   7     -26.493  -4.782  65.923  1.00 28.87           H  
ATOM    126 HH12 ARG A   7     -25.274  -5.188  67.116  1.00 28.87           H  
ATOM    127  NH2 ARG A   7     -23.827  -3.292  66.676  1.00 28.87           N  
ATOM    128 HH21 ARG A   7     -23.242  -2.507  66.430  1.00 28.87           H  
ATOM    129 HH22 ARG A   7     -23.500  -3.938  67.380  1.00 28.87           H  
ATOM    130  CZ  ARG A   7     -24.953  -3.508  66.057  1.00 28.87           C  
ATOM    131  N   LEU A   8     -28.573  -0.991  59.071  1.00 30.47           N  
ATOM    132  H   LEU A   8     -27.720  -0.450  59.040  1.00 30.47           H  
ATOM    133  CA  LEU A   8     -29.006  -1.610  57.819  1.00 30.47           C  
ATOM    134  HA  LEU A   8     -29.978  -1.220  57.517  1.00 30.47           H  
ATOM    135  C   LEU A   8     -29.127  -3.127  58.027  1.00 30.47           C  
ATOM    136  CB  LEU A   8     -27.947  -1.294  56.731  1.00 30.47           C  
ATOM    137  HB2 LEU A   8     -26.960  -1.319  57.192  1.00 30.47           H  
ATOM    138  HB3 LEU A   8     -27.949  -2.090  55.986  1.00 30.47           H  
ATOM    139  O   LEU A   8     -28.176  -3.872  57.808  1.00 30.47           O  
ATOM    140  CG  LEU A   8     -28.142   0.042  55.990  1.00 30.47           C  
ATOM    141  HG  LEU A   8     -28.691   0.737  56.624  1.00 30.47           H  
ATOM    142  CD1 LEU A   8     -26.793   0.671  55.641  1.00 30.47           C  
ATOM    143 HD11 LEU A   8     -26.950   1.607  55.103  1.00 30.47           H  
ATOM    144 HD12 LEU A   8     -26.213  -0.006  55.013  1.00 30.47           H  
ATOM    145 HD13 LEU A   8     -26.234   0.884  56.552  1.00 30.47           H  
ATOM    146  CD2 LEU A   8     -28.915  -0.180  54.687  1.00 30.47           C  
ATOM    147 HD21 LEU A   8     -29.882  -0.634  54.903  1.00 30.47           H  
ATOM    148 HD22 LEU A   8     -28.353  -0.830  54.017  1.00 30.47           H  
ATOM    149 HD23 LEU A   8     -29.080   0.777  54.192  1.00 30.47           H  
ATOM    150  N   LYS A   9     -30.292  -3.621  58.450  1.00 25.80           N  
ATOM    151  H   LYS A   9     -31.005  -2.971  58.750  1.00 25.80           H  
ATOM    152  CA  LYS A   9     -30.670  -4.990  58.118  1.00 25.80           C  
ATOM    153  HA  LYS A   9     -29.803  -5.649  58.161  1.00 25.80           H  
ATOM    154  C   LYS A   9     -31.109  -4.926  56.667  1.00 25.80           C  
ATOM    155  CB  LYS A   9     -31.751  -5.547  59.060  1.00 25.80           C  
ATOM    156  HB2 LYS A   9     -32.264  -6.359  58.544  1.00 25.80           H  
ATOM    157  HB3 LYS A   9     -32.484  -4.774  59.289  1.00 25.80           H  
ATOM    158  O   LYS A   9     -32.250  -4.575  56.387  1.00 25.80           O  
ATOM    159  CG  LYS A   9     -31.142  -6.111  60.354  1.00 25.80           C  
ATOM    160  HG2 LYS A   9     -30.699  -5.299  60.931  1.00 25.80           H  
ATOM    161  HG3 LYS A   9     -30.363  -6.830  60.100  1.00 25.80           H  
ATOM    162  CD  LYS A   9     -32.214  -6.819  61.196  1.00 25.80           C  
ATOM    163  HD2 LYS A   9     -32.687  -7.592  60.590  1.00 25.80           H  
ATOM    164  HD3 LYS A   9     -32.971  -6.090  61.486  1.00 25.80           H  
ATOM    165  CE  LYS A   9     -31.600  -7.458  62.449  1.00 25.80           C  
ATOM    166  HE2 LYS A   9     -31.111  -6.677  63.031  1.00 25.80           H  
ATOM    167  HE3 LYS A   9     -30.837  -8.171  62.136  1.00 25.80           H  
ATOM    168  NZ  LYS A   9     -32.632  -8.141  63.275  1.00 25.80           N  
ATOM    169  HZ1 LYS A   9     -33.337  -7.483  63.576  1.00 25.80           H  
ATOM    170  HZ2 LYS A   9     -33.093  -8.866  62.744  1.00 25.80           H  
ATOM    171  HZ3 LYS A   9     -32.221  -8.561  64.097  1.00 25.80           H  
ATOM    172  N   MET A  10     -30.185  -5.211  55.747  1.00 28.56           N  
ATOM    173  H   MET A  10     -29.242  -5.410  56.050  1.00 28.56           H  
ATOM    174  CA  MET A  10     -30.591  -5.607  54.402  1.00 28.56           C  
ATOM    175  HA  MET A  10     -31.021  -4.747  53.889  1.00 28.56           H  
ATOM    176  C   MET A  10     -31.637  -6.713  54.584  1.00 28.56           C  
ATOM    177  CB  MET A  10     -29.411  -6.154  53.584  1.00 28.56           C  
ATOM    178  HB2 MET A  10     -28.899  -6.932  54.149  1.00 28.56           H  
ATOM    179  HB3 MET A  10     -29.805  -6.602  52.672  1.00 28.56           H  
ATOM    180  O   MET A  10     -31.352  -7.671  55.318  1.00 28.56           O  
ATOM    181  CG  MET A  10     -28.400  -5.080  53.179  1.00 28.56           C  
ATOM    182  HG2 MET A  10     -28.915  -4.278  52.649  1.00 28.56           H  
ATOM    183  HG3 MET A  10     -27.943  -4.668  54.079  1.00 28.56           H  
ATOM    184  SD  MET A  10     -27.096  -5.740  52.109  1.00 28.56           S  
ATOM    185  CE  MET A  10     -25.926  -4.358  52.118  1.00 28.56           C  
ATOM    186  HE1 MET A  10     -25.586  -4.168  53.136  1.00 28.56           H  
ATOM    187  HE2 MET A  10     -26.408  -3.465  51.719  1.00 28.56           H  
ATOM    188  HE3 MET A  10     -25.067  -4.609  51.495  1.00 28.56           H  
ATOM    189  N   PRO A  11     -32.848  -6.598  54.012  1.00 35.61           N  
ATOM    190  CA  PRO A  11     -33.723  -7.751  53.960  1.00 35.61           C  
ATOM    191  HA  PRO A  11     -34.016  -8.051  54.966  1.00 35.61           H  
ATOM    192  C   PRO A  11     -32.910  -8.861  53.297  1.00 35.61           C  
ATOM    193  CB  PRO A  11     -34.963  -7.318  53.171  1.00 35.61           C  
ATOM    194  HB2 PRO A  11     -35.342  -8.116  52.532  1.00 35.61           H  
ATOM    195  HB3 PRO A  11     -35.736  -6.994  53.867  1.00 35.61           H  
ATOM    196  O   PRO A  11     -32.342  -8.661  52.223  1.00 35.61           O  
ATOM    197  CG  PRO A  11     -34.486  -6.117  52.355  1.00 35.61           C  
ATOM    198  HG2 PRO A  11     -34.079  -6.465  51.406  1.00 35.61           H  
ATOM    199  HG3 PRO A  11     -35.290  -5.401  52.182  1.00 35.61           H  
ATOM    200  CD  PRO A  11     -33.363  -5.511  53.194  1.00 35.61           C  
ATOM    201  HD2 PRO A  11     -33.762  -4.730  53.841  1.00 35.61           H  
ATOM    202  HD3 PRO A  11     -32.600  -5.103  52.531  1.00 35.61           H  
ATOM    203  N   ARG A  12     -32.775  -9.997  53.995  1.00 30.82           N  
ATOM    204  H   ARG A  12     -33.224 -10.042  54.898  1.00 30.82           H  
ATOM    205  CA  ARG A  12     -32.248 -11.229  53.408  1.00 30.82           C  
ATOM    206  HA  ARG A  12     -31.184 -11.136  53.189  1.00 30.82           H  
ATOM    207  C   ARG A  12     -33.009 -11.406  52.104  1.00 30.82           C  
ATOM    208  CB  ARG A  12     -32.526 -12.429  54.335  1.00 30.82           C  
ATOM    209  HB2 ARG A  12     -32.386 -13.343  53.757  1.00 30.82           H  
ATOM    210  HB3 ARG A  12     -33.565 -12.399  54.663  1.00 30.82           H  
ATOM    211  O   ARG A  12     -34.214 -11.617  52.177  1.00 30.82           O  
ATOM    212  CG  ARG A  12     -31.608 -12.500  55.562  1.00 30.82           C  
ATOM    213  HG2 ARG A  12     -30.578 -12.604  55.224  1.00 30.82           H  
ATOM    214  HG3 ARG A  12     -31.701 -11.589  56.153  1.00 30.82           H  
ATOM    215  CD  ARG A  12     -31.993 -13.714  56.423  1.00 30.82           C  
ATOM    216  HD2 ARG A  12     -32.074 -14.589  55.778  1.00 30.82           H  
ATOM    217  HD3 ARG A  12     -32.968 -13.524  56.873  1.00 30.82           H  
ATOM    218  NE  ARG A  12     -30.988 -13.992  57.469  1.00 30.82           N  
ATOM    219  HE  ARG A  12     -30.070 -13.597  57.325  1.00 30.82           H  
ATOM    220  NH1 ARG A  12     -32.262 -15.403  58.766  1.00 30.82           N  
ATOM    221 HH11 ARG A  12     -32.332 -16.066  59.525  1.00 30.82           H  
ATOM    222 HH12 ARG A  12     -33.035 -15.292  58.125  1.00 30.82           H  
ATOM    223  NH2 ARG A  12     -30.130 -15.037  59.303  1.00 30.82           N  
ATOM    224 HH21 ARG A  12     -29.214 -14.666  59.095  1.00 30.82           H  
ATOM    225 HH22 ARG A  12     -30.226 -15.707  60.053  1.00 30.82           H  
ATOM    226  CZ  ARG A  12     -31.133 -14.804  58.504  1.00 30.82           C  
ATOM    227  N   LEU A  13     -32.344 -11.246  50.959  1.00 35.94           N  
ATOM    228  H   LEU A  13     -31.381 -10.944  50.996  1.00 35.94           H  
ATOM    229  CA  LEU A  13     -32.914 -11.586  49.662  1.00 35.94           C  
ATOM    230  HA  LEU A  13     -33.784 -10.966  49.446  1.00 35.94           H  
ATOM    231  C   LEU A  13     -33.331 -13.055  49.786  1.00 35.94           C  
ATOM    232  CB  LEU A  13     -31.841 -11.393  48.566  1.00 35.94           C  
ATOM    233  HB2 LEU A  13     -32.132 -11.959  47.681  1.00 35.94           H  
ATOM    234  HB3 LEU A  13     -30.905 -11.823  48.922  1.00 35.94           H  
ATOM    235  O   LEU A  13     -32.445 -13.910  49.865  1.00 35.94           O  
ATOM    236  CG  LEU A  13     -31.603  -9.927  48.152  1.00 35.94           C  
ATOM    237  HG  LEU A  13     -31.642  -9.288  49.034  1.00 35.94           H  
ATOM    238  CD1 LEU A  13     -30.224  -9.767  47.509  1.00 35.94           C  
ATOM    239 HD11 LEU A  13     -29.448 -10.051  48.220  1.00 35.94           H  
ATOM    240 HD12 LEU A  13     -30.069  -8.728  47.221  1.00 35.94           H  
ATOM    241 HD13 LEU A  13     -30.148 -10.400  46.625  1.00 35.94           H  
ATOM    242  CD2 LEU A  13     -32.655  -9.460  47.144  1.00 35.94           C  
ATOM    243 HD21 LEU A  13     -32.471  -8.419  46.876  1.00 35.94           H  
ATOM    244 HD22 LEU A  13     -32.612 -10.073  46.243  1.00 35.94           H  
ATOM    245 HD23 LEU A  13     -33.650  -9.536  47.582  1.00 35.94           H  
ATOM    246  N   PRO A  14     -34.630 -13.396  49.897  1.00 36.54           N  
ATOM    247  CA  PRO A  14     -35.008 -14.783  49.723  1.00 36.54           C  
ATOM    248  HA  PRO A  14     -34.476 -15.417  50.433  1.00 36.54           H  
ATOM    249  C   PRO A  14     -34.599 -15.102  48.286  1.00 36.54           C  
ATOM    250  CB  PRO A  14     -36.522 -14.858  49.961  1.00 36.54           C  
ATOM    251  HB2 PRO A  14     -36.772 -15.610  50.710  1.00 36.54           H  
ATOM    252  HB3 PRO A  14     -37.038 -15.071  49.025  1.00 36.54           H  
ATOM    253  O   PRO A  14     -34.806 -14.263  47.409  1.00 36.54           O  
ATOM    254  CG  PRO A  14     -36.912 -13.455  50.437  1.00 36.54           C  
ATOM    255  HG2 PRO A  14     -37.905 -13.168  50.090  1.00 36.54           H  
ATOM    256  HG3 PRO A  14     -36.857 -13.409  51.525  1.00 36.54           H  
ATOM    257  CD  PRO A  14     -35.826 -12.568  49.839  1.00 36.54           C  
ATOM    258  HD2 PRO A  14     -35.740 -11.635  50.395  1.00 36.54           H  
ATOM    259  HD3 PRO A  14     -36.062 -12.350  48.797  1.00 36.54           H  
ATOM    260  N   GLY A  15     -33.983 -16.261  48.053  1.00 40.56           N  
ATOM    261  H   GLY A  15     -33.802 -16.863  48.843  1.00 40.56           H  
ATOM    262  CA  GLY A  15     -33.482 -16.709  46.747  1.00 40.56           C  
ATOM    263  HA2 GLY A  15     -32.916 -17.632  46.876  1.00 40.56           H  
ATOM    264  HA3 GLY A  15     -32.809 -15.948  46.351  1.00 40.56           H  
ATOM    265  C   GLY A  15     -34.575 -16.960  45.700  1.00 40.56           C  
ATOM    266  O   GLY A  15     -34.559 -17.974  45.016  1.00 40.56           O  
ATOM    267  N   PHE A  16     -35.543 -16.059  45.585  1.00 43.81           N  
ATOM    268  H   PHE A  16     -35.446 -15.216  46.134  1.00 43.81           H  
ATOM    269  CA  PHE A  16     -36.520 -15.999  44.521  1.00 43.81           C  
ATOM    270  HA  PHE A  16     -36.652 -16.993  44.093  1.00 43.81           H  
ATOM    271  C   PHE A  16     -35.978 -15.080  43.436  1.00 43.81           C  
ATOM    272  CB  PHE A  16     -37.868 -15.538  45.086  1.00 43.81           C  
ATOM    273  HB2 PHE A  16     -37.717 -14.794  45.868  1.00 43.81           H  
ATOM    274  HB3 PHE A  16     -38.439 -15.061  44.289  1.00 43.81           H  
ATOM    275  O   PHE A  16     -35.596 -13.941  43.702  1.00 43.81           O  
ATOM    276  CG  PHE A  16     -38.674 -16.704  45.615  1.00 43.81           C  
ATOM    277  CD1 PHE A  16     -39.482 -17.432  44.725  1.00 43.81           C  
ATOM    278  HD1 PHE A  16     -39.525 -17.149  43.683  1.00 43.81           H  
ATOM    279  CD2 PHE A  16     -38.564 -17.118  46.955  1.00 43.81           C  
ATOM    280  HD2 PHE A  16     -37.911 -16.588  47.632  1.00 43.81           H  
ATOM    281  CE1 PHE A  16     -40.204 -18.550  45.174  1.00 43.81           C  
ATOM    282  HE1 PHE A  16     -40.816 -19.114  44.486  1.00 43.81           H  
ATOM    283  CE2 PHE A  16     -39.279 -18.243  47.405  1.00 43.81           C  
ATOM    284  HE2 PHE A  16     -39.187 -18.570  48.430  1.00 43.81           H  
ATOM    285  CZ  PHE A  16     -40.104 -18.955  46.516  1.00 43.81           C  
ATOM    286  HZ  PHE A  16     -40.645 -19.824  46.859  1.00 43.81           H  
ATOM    287  N   SER A  17     -35.931 -15.594  42.206  1.00 45.51           N  
ATOM    288  H   SER A  17     -36.268 -16.535  42.063  1.00 45.51           H  
ATOM    289  CA  SER A  17     -35.526 -14.826  41.035  1.00 45.51           C  
ATOM    290  HA  SER A  17     -34.455 -14.639  41.109  1.00 45.51           H  
ATOM    291  C   SER A  17     -36.258 -13.481  41.009  1.00 45.51           C  
ATOM    292  CB  SER A  17     -35.790 -15.629  39.755  1.00 45.51           C  
ATOM    293  HB2 SER A  17     -35.399 -15.075  38.901  1.00 45.51           H  
ATOM    294  HB3 SER A  17     -35.266 -16.583  39.815  1.00 45.51           H  
ATOM    295  O   SER A  17     -37.454 -13.396  41.297  1.00 45.51           O  
ATOM    296  OG  SER A  17     -37.173 -15.857  39.562  1.00 45.51           O  
ATOM    297  HG  SER A  17     -37.277 -16.544  38.899  1.00 45.51           H  
ATOM    298  N   ILE A  18     -35.537 -12.419  40.651  1.00 46.26           N  
ATOM    299  H   ILE A  18     -34.543 -12.547  40.529  1.00 46.26           H  
ATOM    300  CA  ILE A  18     -36.071 -11.056  40.508  1.00 46.26           C  
ATOM    301  HA  ILE A  18     -36.294 -10.657  41.498  1.00 46.26           H  
ATOM    302  C   ILE A  18     -37.394 -11.043  39.720  1.00 46.26           C  
ATOM    303  CB  ILE A  18     -34.966 -10.190  39.855  1.00 46.26           C  
ATOM    304  HB  ILE A  18     -34.465 -10.792  39.096  1.00 46.26           H  
ATOM    305  O   ILE A  18     -38.300 -10.293  40.061  1.00 46.26           O  
ATOM    306  CG1 ILE A  18     -33.929  -9.800  40.934  1.00 46.26           C  
ATOM    307 HG12 ILE A  18     -34.357  -9.047  41.596  1.00 46.26           H  
ATOM    308 HG13 ILE A  18     -33.691 -10.675  41.538  1.00 46.26           H  
ATOM    309  CG2 ILE A  18     -35.511  -8.943  39.142  1.00 46.26           C  
ATOM    310 HG21 ILE A  18     -34.694  -8.342  38.743  1.00 46.26           H  
ATOM    311 HG22 ILE A  18     -36.091  -8.338  39.839  1.00 46.26           H  
ATOM    312 HG23 ILE A  18     -36.134  -9.234  38.296  1.00 46.26           H  
ATOM    313  CD1 ILE A  18     -32.605  -9.274  40.364  1.00 46.26           C  
ATOM    314 HD11 ILE A  18     -32.182 -10.002  39.671  1.00 46.26           H  
ATOM    315 HD12 ILE A  18     -31.901  -9.115  41.181  1.00 46.26           H  
ATOM    316 HD13 ILE A  18     -32.755  -8.325  39.849  1.00 46.26           H  
ATOM    317  N   LEU A  19     -37.547 -11.930  38.729  1.00 41.24           N  
ATOM    318  H   LEU A  19     -36.763 -12.533  38.525  1.00 41.24           H  
ATOM    319  CA  LEU A  19     -38.776 -12.126  37.953  1.00 41.24           C  
ATOM    320  HA  LEU A  19     -39.065 -11.177  37.502  1.00 41.24           H  
ATOM    321  C   LEU A  19     -39.973 -12.591  38.796  1.00 41.24           C  
ATOM    322  CB  LEU A  19     -38.488 -13.154  36.846  1.00 41.24           C  
ATOM    323  HB2 LEU A  19     -37.960 -14.001  37.286  1.00 41.24           H  
ATOM    324  HB3 LEU A  19     -39.430 -13.532  36.449  1.00 41.24           H  
ATOM    325  O   LEU A  19     -41.070 -12.064  38.624  1.00 41.24           O  
ATOM    326  CG  LEU A  19     -37.664 -12.582  35.679  1.00 41.24           C  
ATOM    327  HG  LEU A  19     -36.851 -11.970  36.068  1.00 41.24           H  
ATOM    328  CD1 LEU A  19     -37.055 -13.721  34.865  1.00 41.24           C  
ATOM    329 HD11 LEU A  19     -37.841 -14.358  34.459  1.00 41.24           H  
ATOM    330 HD12 LEU A  19     -36.472 -13.311  34.040  1.00 41.24           H  
ATOM    331 HD13 LEU A  19     -36.392 -14.318  35.491  1.00 41.24           H  
ATOM    332  CD2 LEU A  19     -38.537 -11.732  34.753  1.00 41.24           C  
ATOM    333 HD21 LEU A  19     -39.351 -12.332  34.345  1.00 41.24           H  
ATOM    334 HD22 LEU A  19     -37.931 -11.355  33.929  1.00 41.24           H  
ATOM    335 HD23 LEU A  19     -38.949 -10.880  35.293  1.00 41.24           H  
ATOM    336  N   VAL A  20     -39.787 -13.542  39.719  1.00 43.38           N  
ATOM    337  H   VAL A  20     -38.851 -13.881  39.890  1.00 43.38           H  
ATOM    338  CA  VAL A  20     -40.868 -14.003  40.603  1.00 43.38           C  
ATOM    339  HA  VAL A  20     -41.749 -14.181  39.986  1.00 43.38           H  
ATOM    340  C   VAL A  20     -41.232 -12.910  41.598  1.00 43.38           C  
ATOM    341  CB  VAL A  20     -40.542 -15.331  41.311  1.00 43.38           C  
ATOM    342  HB  VAL A  20     -39.591 -15.246  41.837  1.00 43.38           H  
ATOM    343  O   VAL A  20     -42.422 -12.666  41.762  1.00 43.38           O  
ATOM    344  CG1 VAL A  20     -41.640 -15.718  42.316  1.00 43.38           C  
ATOM    345 HG11 VAL A  20     -41.498 -16.742  42.660  1.00 43.38           H  
ATOM    346 HG12 VAL A  20     -41.609 -15.058  43.183  1.00 43.38           H  
ATOM    347 HG13 VAL A  20     -42.621 -15.647  41.845  1.00 43.38           H  
ATOM    348  CG2 VAL A  20     -40.453 -16.468  40.287  1.00 43.38           C  
ATOM    349 HG21 VAL A  20     -39.742 -16.218  39.499  1.00 43.38           H  
ATOM    350 HG22 VAL A  20     -41.428 -16.639  39.831  1.00 43.38           H  
ATOM    351 HG23 VAL A  20     -40.122 -17.382  40.778  1.00 43.38           H  
ATOM    352  N   TRP A  21     -40.255 -12.200  42.174  1.00 48.57           N  
ATOM    353  H   TRP A  21     -39.297 -12.443  41.964  1.00 48.57           H  
ATOM    354  CA  TRP A  21     -40.516 -11.056  43.059  1.00 48.57           C  
ATOM    355  HA  TRP A  21     -41.185 -11.381  43.856  1.00 48.57           H  
ATOM    356  C   TRP A  21     -41.225  -9.905  42.332  1.00 48.57           C  
ATOM    357  CB  TRP A  21     -39.217 -10.583  43.718  1.00 48.57           C  
ATOM    358  HB2 TRP A  21     -38.546 -10.195  42.951  1.00 48.57           H  
ATOM    359  HB3 TRP A  21     -38.726 -11.439  44.181  1.00 48.57           H  
ATOM    360  O   TRP A  21     -42.204  -9.376  42.844  1.00 48.57           O  
ATOM    361  CG  TRP A  21     -39.413  -9.530  44.768  1.00 48.57           C  
ATOM    362  CD1 TRP A  21     -39.779  -9.758  46.051  1.00 48.57           C  
ATOM    363  HD1 TRP A  21     -39.964 -10.735  46.473  1.00 48.57           H  
ATOM    364  CD2 TRP A  21     -39.296  -8.078  44.642  1.00 48.57           C  
ATOM    365  CE2 TRP A  21     -39.597  -7.489  45.908  1.00 48.57           C  
ATOM    366  CE3 TRP A  21     -38.967  -7.198  43.588  1.00 48.57           C  
ATOM    367  HE3 TRP A  21     -38.736  -7.608  42.615  1.00 48.57           H  
ATOM    368  NE1 TRP A  21     -39.891  -8.558  46.726  1.00 48.57           N  
ATOM    369  HE1 TRP A  21     -40.182  -8.481  47.690  1.00 48.57           H  
ATOM    370  CH2 TRP A  21     -39.224  -5.258  45.054  1.00 48.57           C  
ATOM    371  HH2 TRP A  21     -39.191  -4.188  45.202  1.00 48.57           H  
ATOM    372  CZ2 TRP A  21     -39.565  -6.104  46.122  1.00 48.57           C  
ATOM    373  HZ2 TRP A  21     -39.804  -5.698  47.094  1.00 48.57           H  
ATOM    374  CZ3 TRP A  21     -38.929  -5.804  43.791  1.00 48.57           C  
ATOM    375  HZ3 TRP A  21     -38.668  -5.150  42.973  1.00 48.57           H  
ATOM    376  N   ILE A  22     -40.814  -9.572  41.103  1.00 45.86           N  
ATOM    377  H   ILE A  22     -39.976 -10.006  40.744  1.00 45.86           H  
ATOM    378  CA  ILE A  22     -41.526  -8.617  40.239  1.00 45.86           C  
ATOM    379  HA  ILE A  22     -41.617  -7.670  40.771  1.00 45.86           H  
ATOM    380  C   ILE A  22     -42.949  -9.110  39.970  1.00 45.86           C  
ATOM    381  CB  ILE A  22     -40.740  -8.365  38.927  1.00 45.86           C  
ATOM    382  HB  ILE A  22     -40.409  -9.326  38.534  1.00 45.86           H  
ATOM    383  O   ILE A  22     -43.880  -8.317  40.059  1.00 45.86           O  
ATOM    384  CG1 ILE A  22     -39.501  -7.486  39.206  1.00 45.86           C  
ATOM    385 HG12 ILE A  22     -39.821  -6.472  39.444  1.00 45.86           H  
ATOM    386 HG13 ILE A  22     -38.967  -7.868  40.077  1.00 45.86           H  
ATOM    387  CG2 ILE A  22     -41.612  -7.692  37.850  1.00 45.86           C  
ATOM    388 HG21 ILE A  22     -42.086  -6.795  38.250  1.00 45.86           H  
ATOM    389 HG22 ILE A  22     -41.022  -7.425  36.974  1.00 45.86           H  
ATOM    390 HG23 ILE A  22     -42.370  -8.396  37.506  1.00 45.86           H  
ATOM    391  CD1 ILE A  22     -38.513  -7.436  38.032  1.00 45.86           C  
ATOM    392 HD11 ILE A  22     -38.925  -6.865  37.200  1.00 45.86           H  
ATOM    393 HD12 ILE A  22     -38.278  -8.447  37.699  1.00 45.86           H  
ATOM    394 HD13 ILE A  22     -37.597  -6.942  38.357  1.00 45.86           H  
ATOM    395  N   SER A  23     -43.149 -10.402  39.688  1.00 47.98           N  
ATOM    396  H   SER A  23     -42.341 -10.997  39.579  1.00 47.98           H  
ATOM    397  CA  SER A  23     -44.478 -10.963  39.412  1.00 47.98           C  
ATOM    398  HA  SER A  23     -44.955 -10.328  38.665  1.00 47.98           H  
ATOM    399  C   SER A  23     -45.392 -10.985  40.639  1.00 47.98           C  
ATOM    400  CB  SER A  23     -44.370 -12.369  38.809  1.00 47.98           C  
ATOM    401  HB2 SER A  23     -43.539 -12.410  38.105  1.00 47.98           H  
ATOM    402  HB3 SER A  23     -45.287 -12.577  38.256  1.00 47.98           H  
ATOM    403  O   SER A  23     -46.584 -10.717  40.506  1.00 47.98           O  
ATOM    404  OG  SER A  23     -44.222 -13.372  39.799  1.00 47.98           O  
ATOM    405  HG  SER A  23     -43.529 -13.110  40.409  1.00 47.98           H  
ATOM    406  N   THR A  24     -44.865 -11.281  41.832  1.00 42.93           N  
ATOM    407  H   THR A  24     -43.879 -11.493  41.896  1.00 42.93           H  
ATOM    408  CA  THR A  24     -45.629 -11.319  43.085  1.00 42.93           C  
ATOM    409  HA  THR A  24     -46.606 -11.759  42.885  1.00 42.93           H  
ATOM    410  C   THR A  24     -45.882  -9.914  43.607  1.00 42.93           C  
ATOM    411  CB  THR A  24     -44.957 -12.177  44.167  1.00 42.93           C  
ATOM    412  HB  THR A  24     -45.464 -12.007  45.117  1.00 42.93           H  
ATOM    413  O   THR A  24     -47.002  -9.643  44.034  1.00 42.93           O  
ATOM    414  CG2 THR A  24     -45.035 -13.669  43.848  1.00 42.93           C  
ATOM    415 HG21 THR A  24     -44.552 -14.242  44.639  1.00 42.93           H  
ATOM    416 HG22 THR A  24     -46.079 -13.975  43.781  1.00 42.93           H  
ATOM    417 HG23 THR A  24     -44.539 -13.878  42.900  1.00 42.93           H  
ATOM    418  OG1 THR A  24     -43.603 -11.847  44.311  1.00 42.93           O  
ATOM    419  HG1 THR A  24     -43.212 -12.470  44.928  1.00 42.93           H  
ATOM    420  N   ALA A  25     -44.923  -8.994  43.468  1.00 48.75           N  
ATOM    421  H   ALA A  25     -44.002  -9.293  43.179  1.00 48.75           H  
ATOM    422  CA  ALA A  25     -45.128  -7.568  43.701  1.00 48.75           C  
ATOM    423  HA  ALA A  25     -45.518  -7.436  44.710  1.00 48.75           H  
ATOM    424  C   ALA A  25     -46.169  -6.997  42.724  1.00 48.75           C  
ATOM    425  CB  ALA A  25     -43.786  -6.832  43.609  1.00 48.75           C  
ATOM    426  HB1 ALA A  25     -43.365  -6.934  42.609  1.00 48.75           H  
ATOM    427  HB2 ALA A  25     -43.934  -5.775  43.829  1.00 48.75           H  
ATOM    428  HB3 ALA A  25     -43.086  -7.246  44.336  1.00 48.75           H  
ATOM    429  O   ALA A  25     -47.108  -6.346  43.167  1.00 48.75           O  
ATOM    430  N   LEU A  26     -46.091  -7.307  41.420  1.00 41.77           N  
ATOM    431  H   LEU A  26     -45.276  -7.809  41.099  1.00 41.77           H  
ATOM    432  CA  LEU A  26     -47.107  -6.927  40.426  1.00 41.77           C  
ATOM    433  HA  LEU A  26     -47.238  -5.845  40.467  1.00 41.77           H  
ATOM    434  C   LEU A  26     -48.474  -7.542  40.740  1.00 41.77           C  
ATOM    435  CB  LEU A  26     -46.677  -7.322  38.996  1.00 41.77           C  
ATOM    436  HB2 LEU A  26     -47.565  -7.528  38.399  1.00 41.77           H  
ATOM    437  HB3 LEU A  26     -46.119  -8.258  39.036  1.00 41.77           H  
ATOM    438  O   LEU A  26     -49.468  -6.830  40.671  1.00 41.77           O  
ATOM    439  CG  LEU A  26     -45.865  -6.235  38.267  1.00 41.77           C  
ATOM    440  HG  LEU A  26     -45.185  -5.752  38.968  1.00 41.77           H  
ATOM    441  CD1 LEU A  26     -45.047  -6.835  37.128  1.00 41.77           C  
ATOM    442 HD11 LEU A  26     -45.705  -7.232  36.355  1.00 41.77           H  
ATOM    443 HD12 LEU A  26     -44.396  -6.074  36.697  1.00 41.77           H  
ATOM    444 HD13 LEU A  26     -44.436  -7.649  37.517  1.00 41.77           H  
ATOM    445  CD2 LEU A  26     -46.798  -5.189  37.645  1.00 41.77           C  
ATOM    446 HD21 LEU A  26     -46.203  -4.426  37.143  1.00 41.77           H  
ATOM    447 HD22 LEU A  26     -47.388  -4.709  38.426  1.00 41.77           H  
ATOM    448 HD23 LEU A  26     -47.466  -5.655  36.922  1.00 41.77           H  
ATOM    449  N   LYS A  27     -48.560  -8.827  41.108  1.00 42.99           N  
ATOM    450  H   LYS A  27     -47.713  -9.377  41.098  1.00 42.99           H  
ATOM    451  CA  LYS A  27     -49.832  -9.489  41.461  1.00 42.99           C  
ATOM    452  HA  LYS A  27     -50.556  -9.292  40.670  1.00 42.99           H  
ATOM    453  C   LYS A  27     -50.455  -8.910  42.731  1.00 42.99           C  
ATOM    454  CB  LYS A  27     -49.657 -11.011  41.607  1.00 42.99           C  
ATOM    455  HB2 LYS A  27     -48.676 -11.236  42.026  1.00 42.99           H  
ATOM    456  HB3 LYS A  27     -50.404 -11.378  42.311  1.00 42.99           H  
ATOM    457  O   LYS A  27     -51.637  -8.574  42.706  1.00 42.99           O  
ATOM    458  CG  LYS A  27     -49.864 -11.767  40.286  1.00 42.99           C  
ATOM    459  HG2 LYS A  27     -49.120 -11.445  39.558  1.00 42.99           H  
ATOM    460  HG3 LYS A  27     -50.858 -11.540  39.900  1.00 42.99           H  
ATOM    461  CD  LYS A  27     -49.743 -13.282  40.512  1.00 42.99           C  
ATOM    462  HD2 LYS A  27     -48.719 -13.511  40.807  1.00 42.99           H  
ATOM    463  HD3 LYS A  27     -50.419 -13.580  41.314  1.00 42.99           H  
ATOM    464  CE  LYS A  27     -50.102 -14.054  39.236  1.00 42.99           C  
ATOM    465  HE2 LYS A  27     -51.123 -13.802  38.950  1.00 42.99           H  
ATOM    466  HE3 LYS A  27     -49.442 -13.721  38.435  1.00 42.99           H  
ATOM    467  NZ  LYS A  27     -49.972 -15.524  39.422  1.00 42.99           N  
ATOM    468  HZ1 LYS A  27     -50.210 -16.013  38.571  1.00 42.99           H  
ATOM    469  HZ2 LYS A  27     -50.585 -15.851  40.155  1.00 42.99           H  
ATOM    470  HZ3 LYS A  27     -49.022 -15.768  39.665  1.00 42.99           H  
ATOM    471  N   GLY A  28     -49.683  -8.766  43.810  1.00 44.06           N  
ATOM    472  H   GLY A  28     -48.718  -9.057  43.757  1.00 44.06           H  
ATOM    473  CA  GLY A  28     -50.137  -8.144  45.060  1.00 44.06           C  
ATOM    474  HA2 GLY A  28     -49.325  -8.173  45.787  1.00 44.06           H  
ATOM    475  HA3 GLY A  28     -50.988  -8.693  45.463  1.00 44.06           H  
ATOM    476  C   GLY A  28     -50.545  -6.681  44.861  1.00 44.06           C  
ATOM    477  O   GLY A  28     -51.513  -6.213  45.455  1.00 44.06           O  
ATOM    478  N   TRP A  29     -49.886  -5.980  43.937  1.00 39.53           N  
ATOM    479  H   TRP A  29     -49.050  -6.388  43.543  1.00 39.53           H  
ATOM    480  CA  TRP A  29     -50.192  -4.602  43.561  1.00 39.53           C  
ATOM    481  HA  TRP A  29     -50.399  -4.036  44.469  1.00 39.53           H  
ATOM    482  C   TRP A  29     -51.431  -4.474  42.662  1.00 39.53           C  
ATOM    483  CB  TRP A  29     -48.936  -4.013  42.923  1.00 39.53           C  
ATOM    484  HB2 TRP A  29     -48.674  -4.602  42.043  1.00 39.53           H  
ATOM    485  HB3 TRP A  29     -48.119  -4.099  43.640  1.00 39.53           H  
ATOM    486  O   TRP A  29     -52.307  -3.666  42.967  1.00 39.53           O  
ATOM    487  CG  TRP A  29     -49.000  -2.587  42.512  1.00 39.53           C  
ATOM    488  CD1 TRP A  29     -48.804  -1.527  43.325  1.00 39.53           C  
ATOM    489  HD1 TRP A  29     -48.596  -1.598  44.383  1.00 39.53           H  
ATOM    490  CD2 TRP A  29     -49.172  -2.052  41.174  1.00 39.53           C  
ATOM    491  CE2 TRP A  29     -49.036  -0.635  41.246  1.00 39.53           C  
ATOM    492  CE3 TRP A  29     -49.383  -2.632  39.906  1.00 39.53           C  
ATOM    493  HE3 TRP A  29     -49.462  -3.706  39.826  1.00 39.53           H  
ATOM    494  NE1 TRP A  29     -48.831  -0.365  42.582  1.00 39.53           N  
ATOM    495  HE1 TRP A  29     -48.590   0.538  42.966  1.00 39.53           H  
ATOM    496  CH2 TRP A  29     -49.269  -0.443  38.860  1.00 39.53           C  
ATOM    497  HH2 TRP A  29     -49.246   0.161  37.965  1.00 39.53           H  
ATOM    498  CZ2 TRP A  29     -49.073   0.170  40.106  1.00 39.53           C  
ATOM    499  HZ2 TRP A  29     -48.912   1.236  40.177  1.00 39.53           H  
ATOM    500  CZ3 TRP A  29     -49.444  -1.831  38.753  1.00 39.53           C  
ATOM    501  HZ3 TRP A  29     -49.578  -2.287  37.783  1.00 39.53           H  
ATOM    502  N   VAL A  30     -51.577  -5.268  41.592  1.00 42.37           N  
ATOM    503  H   VAL A  30     -50.832  -5.913  41.370  1.00 42.37           H  
ATOM    504  CA  VAL A  30     -52.776  -5.249  40.723  1.00 42.37           C  
ATOM    505  HA  VAL A  30     -52.952  -4.223  40.400  1.00 42.37           H  
ATOM    506  C   VAL A  30     -54.020  -5.679  41.506  1.00 42.37           C  
ATOM    507  CB  VAL A  30     -52.599  -6.113  39.449  1.00 42.37           C  
ATOM    508  HB  VAL A  30     -52.286  -7.116  39.737  1.00 42.37           H  
ATOM    509  O   VAL A  30     -55.057  -5.033  41.374  1.00 42.37           O  
ATOM    510  CG1 VAL A  30     -53.893  -6.223  38.627  1.00 42.37           C  
ATOM    511 HG11 VAL A  30     -54.647  -6.783  39.180  1.00 42.37           H  
ATOM    512 HG12 VAL A  30     -54.281  -5.230  38.401  1.00 42.37           H  
ATOM    513 HG13 VAL A  30     -53.703  -6.756  37.696  1.00 42.37           H  
ATOM    514  CG2 VAL A  30     -51.550  -5.515  38.499  1.00 42.37           C  
ATOM    515 HG21 VAL A  30     -51.855  -4.519  38.179  1.00 42.37           H  
ATOM    516 HG22 VAL A  30     -50.581  -5.448  38.992  1.00 42.37           H  
ATOM    517 HG23 VAL A  30     -51.435  -6.156  37.625  1.00 42.37           H  
ATOM    518  N   MET A  31     -53.919  -6.712  42.353  1.00 42.94           N  
ATOM    519  H   MET A  31     -53.035  -7.194  42.429  1.00 42.94           H  
ATOM    520  CA  MET A  31     -55.068  -7.278  43.079  1.00 42.94           C  
ATOM    521  HA  MET A  31     -55.975  -6.994  42.547  1.00 42.94           H  
ATOM    522  C   MET A  31     -55.279  -6.730  44.501  1.00 42.94           C  
ATOM    523  CB  MET A  31     -55.017  -8.815  43.052  1.00 42.94           C  
ATOM    524  HB2 MET A  31     -55.831  -9.204  43.665  1.00 42.94           H  
ATOM    525  HB3 MET A  31     -54.076  -9.175  43.468  1.00 42.94           H  
ATOM    526  O   MET A  31     -56.282  -7.060  45.122  1.00 42.94           O  
ATOM    527  CG  MET A  31     -55.211  -9.348  41.627  1.00 42.94           C  
ATOM    528  HG2 MET A  31     -54.323  -9.133  41.033  1.00 42.94           H  
ATOM    529  HG3 MET A  31     -56.050  -8.814  41.180  1.00 42.94           H  
ATOM    530  SD  MET A  31     -55.593 -11.118  41.519  1.00 42.94           S  
ATOM    531  CE  MET A  31     -53.943 -11.831  41.712  1.00 42.94           C  
ATOM    532  HE1 MET A  31     -53.530 -11.535  42.676  1.00 42.94           H  
ATOM    533  HE2 MET A  31     -53.295 -11.471  40.912  1.00 42.94           H  
ATOM    534  HE3 MET A  31     -54.014 -12.918  41.667  1.00 42.94           H  
ATOM    535  N   GLY A  32     -54.396  -5.862  45.007  1.00 36.31           N  
ATOM    536  H   GLY A  32     -53.541  -5.692  44.498  1.00 36.31           H  
ATOM    537  CA  GLY A  32     -54.585  -5.174  46.287  1.00 36.31           C  
ATOM    538  HA2 GLY A  32     -55.594  -4.764  46.330  1.00 36.31           H  
ATOM    539  HA3 GLY A  32     -53.874  -4.351  46.352  1.00 36.31           H  
ATOM    540  C   GLY A  32     -54.386  -6.069  47.513  1.00 36.31           C  
ATOM    541  O   GLY A  32     -55.324  -6.333  48.259  1.00 36.31           O  
ATOM    542  N   SER A  33     -53.156  -6.501  47.785  1.00 37.31           N  
ATOM    543  H   SER A  33     -52.416  -6.325  47.120  1.00 37.31           H  
ATOM    544  CA  SER A  33     -52.795  -7.007  49.113  1.00 37.31           C  
ATOM    545  HA  SER A  33     -53.651  -7.535  49.534  1.00 37.31           H  
ATOM    546  C   SER A  33     -52.450  -5.840  50.044  1.00 37.31           C  
ATOM    547  CB  SER A  33     -51.658  -8.030  49.030  1.00 37.31           C  
ATOM    548  HB2 SER A  33     -51.358  -8.320  50.037  1.00 37.31           H  
ATOM    549  HB3 SER A  33     -52.015  -8.917  48.506  1.00 37.31           H  
ATOM    550  O   SER A  33     -51.573  -5.038  49.727  1.00 37.31           O  
ATOM    551  OG  SER A  33     -50.541  -7.514  48.337  1.00 37.31           O  
ATOM    552  HG  SER A  33     -50.306  -6.664  48.716  1.00 37.31           H  
ATOM    553  N   ARG A  34     -53.118  -5.759  51.205  1.00 36.43           N  
ATOM    554  H   ARG A  34     -53.859  -6.431  51.349  1.00 36.43           H  
ATOM    555  CA  ARG A  34     -52.744  -4.893  52.340  1.00 36.43           C  
ATOM    556  HA  ARG A  34     -52.741  -3.846  52.039  1.00 36.43           H  
ATOM    557  C   ARG A  34     -51.318  -5.244  52.792  1.00 36.43           C  
ATOM    558  CB  ARG A  34     -53.725  -5.109  53.522  1.00 36.43           C  
ATOM    559  HB2 ARG A  34     -53.944  -6.174  53.608  1.00 36.43           H  
ATOM    560  HB3 ARG A  34     -53.219  -4.809  54.439  1.00 36.43           H  
ATOM    561  O   ARG A  34     -51.149  -6.144  53.612  1.00 36.43           O  
ATOM    562  CG  ARG A  34     -55.043  -4.319  53.480  1.00 36.43           C  
ATOM    563  HG2 ARG A  34     -55.564  -4.511  52.542  1.00 36.43           H  
ATOM    564  HG3 ARG A  34     -54.817  -3.256  53.554  1.00 36.43           H  
ATOM    565  CD  ARG A  34     -55.931  -4.751  54.664  1.00 36.43           C  
ATOM    566  HD2 ARG A  34     -55.314  -4.807  55.560  1.00 36.43           H  
ATOM    567  HD3 ARG A  34     -56.323  -5.746  54.452  1.00 36.43           H  
ATOM    568  NE  ARG A  34     -57.041  -3.809  54.926  1.00 36.43           N  
ATOM    569  HE  ARG A  34     -56.951  -2.886  54.525  1.00 36.43           H  
ATOM    570  NH1 ARG A  34     -58.347  -5.191  56.225  1.00 36.43           N  
ATOM    571 HH11 ARG A  34     -59.166  -5.330  56.800  1.00 36.43           H  
ATOM    572 HH12 ARG A  34     -57.713  -5.956  56.043  1.00 36.43           H  
ATOM    573  NH2 ARG A  34     -58.953  -3.068  55.924  1.00 36.43           N  
ATOM    574 HH21 ARG A  34     -59.758  -3.230  56.511  1.00 36.43           H  
ATOM    575 HH22 ARG A  34     -58.809  -2.149  55.530  1.00 36.43           H  
ATOM    576  CZ  ARG A  34     -58.103  -4.028  55.686  1.00 36.43           C  
ATOM    577  N   GLU A  35     -50.293  -4.573  52.274  1.00 38.80           N  
ATOM    578  H   GLU A  35     -50.446  -3.929  51.511  1.00 38.80           H  
ATOM    579  CA  GLU A  35     -48.980  -4.607  52.922  1.00 38.80           C  
ATOM    580  HA  GLU A  35     -48.678  -5.646  53.049  1.00 38.80           H  
ATOM    581  C   GLU A  35     -49.138  -3.999  54.320  1.00 38.80           C  
ATOM    582  CB  GLU A  35     -47.887  -3.902  52.093  1.00 38.80           C  
ATOM    583  HB2 GLU A  35     -47.163  -3.450  52.771  1.00 38.80           H  
ATOM    584  HB3 GLU A  35     -48.337  -3.114  51.488  1.00 38.80           H  
ATOM    585  O   GLU A  35     -49.604  -2.869  54.482  1.00 38.80           O  
ATOM    586  CG  GLU A  35     -47.137  -4.909  51.202  1.00 38.80           C  
ATOM    587  HG2 GLU A  35     -46.705  -5.676  51.844  1.00 38.80           H  
ATOM    588  HG3 GLU A  35     -47.860  -5.394  50.546  1.00 38.80           H  
ATOM    589  CD  GLU A  35     -46.024  -4.283  50.340  1.00 38.80           C  
ATOM    590  OE1 GLU A  35     -45.134  -5.054  49.916  1.00 38.80           O  
ATOM    591  OE2 GLU A  35     -46.098  -3.064  50.052  1.00 38.80           O  
ATOM    592  N   LYS A  36     -48.815  -4.792  55.347  1.00 37.98           N  
ATOM    593  H   LYS A  36     -48.468  -5.715  55.124  1.00 37.98           H  
ATOM    594  CA  LYS A  36     -48.618  -4.304  56.711  1.00 37.98           C  
ATOM    595  HA  LYS A  36     -49.484  -3.731  57.042  1.00 37.98           H  
ATOM    596  C   LYS A  36     -47.415  -3.360  56.657  1.00 37.98           C  
ATOM    597  CB  LYS A  36     -48.356  -5.484  57.670  1.00 37.98           C  
ATOM    598  HB2 LYS A  36     -47.927  -5.083  58.588  1.00 37.98           H  
ATOM    599  HB3 LYS A  36     -47.615  -6.148  57.224  1.00 37.98           H  
ATOM    600  O   LYS A  36     -46.285  -3.829  56.674  1.00 37.98           O  
ATOM    601  CG  LYS A  36     -49.608  -6.294  58.049  1.00 37.98           C  
ATOM    602  HG2 LYS A  36     -50.084  -6.676  57.147  1.00 37.98           H  
ATOM    603  HG3 LYS A  36     -50.307  -5.642  58.573  1.00 37.98           H  
ATOM    604  CD  LYS A  36     -49.218  -7.472  58.959  1.00 37.98           C  
ATOM    605  HD2 LYS A  36     -48.572  -8.146  58.397  1.00 37.98           H  
ATOM    606  HD3 LYS A  36     -48.662  -7.089  59.815  1.00 37.98           H  
ATOM    607  CE  LYS A  36     -50.452  -8.235  59.458  1.00 37.98           C  
ATOM    608  HE2 LYS A  36     -51.072  -7.549  60.036  1.00 37.98           H  
ATOM    609  HE3 LYS A  36     -51.030  -8.561  58.593  1.00 37.98           H  
ATOM    610  NZ  LYS A  36     -50.070  -9.407  60.290  1.00 37.98           N  
ATOM    611  HZ1 LYS A  36     -49.532  -9.109  61.092  1.00 37.98           H  
ATOM    612  HZ2 LYS A  36     -49.508 -10.052  59.755  1.00 37.98           H  
ATOM    613  HZ3 LYS A  36     -50.889  -9.895  60.622  1.00 37.98           H  
ATOM    614  N   ASP A  37     -47.666  -2.059  56.536  1.00 41.65           N  
ATOM    615  H   ASP A  37     -48.614  -1.783  56.325  1.00 41.65           H  
ATOM    616  CA  ASP A  37     -46.650  -1.000  56.576  1.00 41.65           C  
ATOM    617  HA  ASP A  37     -45.864  -1.250  55.863  1.00 41.65           H  
ATOM    618  C   ASP A  37     -46.017  -0.984  57.987  1.00 41.65           C  
ATOM    619  CB  ASP A  37     -47.296   0.358  56.161  1.00 41.65           C  
ATOM    620  HB2 ASP A  37     -48.363   0.209  55.993  1.00 41.65           H  
ATOM    621  HB3 ASP A  37     -47.216   1.078  56.975  1.00 41.65           H  
ATOM    622  O   ASP A  37     -46.428  -0.243  58.876  1.00 41.65           O  
ATOM    623  CG  ASP A  37     -46.714   1.039  54.906  1.00 41.65           C  
ATOM    624  OD1 ASP A  37     -45.612   0.659  54.455  1.00 41.65           O  
ATOM    625  OD2 ASP A  37     -47.374   1.977  54.395  1.00 41.65           O  
ATOM    626  N   THR A  38     -45.065  -1.885  58.246  1.00 37.34           N  
ATOM    627  H   THR A  38     -44.905  -2.607  57.558  1.00 37.34           H  
ATOM    628  CA  THR A  38     -44.267  -1.919  59.487  1.00 37.34           C  
ATOM    629  HA  THR A  38     -44.808  -1.361  60.251  1.00 37.34           H  
ATOM    630  C   THR A  38     -42.932  -1.181  59.362  1.00 37.34           C  
ATOM    631  CB  THR A  38     -44.080  -3.343  60.044  1.00 37.34           C  
ATOM    632  HB  THR A  38     -43.266  -3.351  60.768  1.00 37.34           H  
ATOM    633  O   THR A  38     -42.150  -1.182  60.311  1.00 37.34           O  
ATOM    634  CG2 THR A  38     -45.340  -3.824  60.763  1.00 37.34           C  
ATOM    635 HG21 THR A  38     -45.561  -3.160  61.599  1.00 37.34           H  
ATOM    636 HG22 THR A  38     -46.180  -3.825  60.068  1.00 37.34           H  
ATOM    637 HG23 THR A  38     -45.177  -4.834  61.141  1.00 37.34           H  
ATOM    638  OG1 THR A  38     -43.797  -4.285  59.033  1.00 37.34           O  
ATOM    639  HG1 THR A  38     -43.003  -3.997  58.576  1.00 37.34           H  
ATOM    640  N   ASP A  39     -42.673  -0.491  58.249  1.00 42.76           N  
ATOM    641  H   ASP A  39     -43.352  -0.491  57.501  1.00 42.76           H  
ATOM    642  CA  ASP A  39     -41.440   0.276  58.057  1.00 42.76           C  
ATOM    643  HA  ASP A  39     -40.661  -0.159  58.684  1.00 42.76           H  
ATOM    644  C   ASP A  39     -41.596   1.721  58.561  1.00 42.76           C  
ATOM    645  CB  ASP A  39     -40.924   0.140  56.615  1.00 42.76           C  
ATOM    646  HB2 ASP A  39     -41.755   0.249  55.918  1.00 42.76           H  
ATOM    647  HB3 ASP A  39     -40.219   0.950  56.427  1.00 42.76           H  
ATOM    648  O   ASP A  39     -41.927   2.659  57.838  1.00 42.76           O  
ATOM    649  CG  ASP A  39     -40.185  -1.185  56.348  1.00 42.76           C  
ATOM    650  OD1 ASP A  39     -39.942  -1.954  57.307  1.00 42.76           O  
ATOM    651  OD2 ASP A  39     -39.808  -1.391  55.174  1.00 42.76           O  
ATOM    652  N   SER A  40     -41.351   1.867  59.865  1.00 45.18           N  
ATOM    653  H   SER A  40     -41.275   0.983  60.348  1.00 45.18           H  
ATOM    654  CA  SER A  40     -40.752   3.022  60.553  1.00 45.18           C  
ATOM    655  HA  SER A  40     -41.249   3.126  61.517  1.00 45.18           H  
ATOM    656  C   SER A  40     -40.810   4.387  59.841  1.00 45.18           C  
ATOM    657  CB  SER A  40     -39.272   2.674  60.826  1.00 45.18           C  
ATOM    658  HB2 SER A  40     -38.826   3.475  61.415  1.00 45.18           H  
ATOM    659  HB3 SER A  40     -39.217   1.752  61.405  1.00 45.18           H  
ATOM    660  O   SER A  40     -39.975   4.618  58.981  1.00 45.18           O  
ATOM    661  OG  SER A  40     -38.523   2.515  59.631  1.00 45.18           O  
ATOM    662  HG  SER A  40     -38.889   3.146  59.007  1.00 45.18           H  
ATOM    663  N   LEU A  41     -41.673   5.325  60.271  1.00 51.74           N  
ATOM    664  H   LEU A  41     -42.411   4.987  60.872  1.00 51.74           H  
ATOM    665  CA  LEU A  41     -41.539   6.809  60.193  1.00 51.74           C  
ATOM    666  HA  LEU A  41     -42.547   7.211  60.299  1.00 51.74           H  
ATOM    667  C   LEU A  41     -41.024   7.475  58.886  1.00 51.74           C  
ATOM    668  CB  LEU A  41     -40.720   7.284  61.417  1.00 51.74           C  
ATOM    669  HB2 LEU A  41     -39.840   6.646  61.501  1.00 51.74           H  
ATOM    670  HB3 LEU A  41     -40.355   8.299  61.263  1.00 51.74           H  
ATOM    671  O   LEU A  41     -40.770   8.682  58.868  1.00 51.74           O  
ATOM    672  CG  LEU A  41     -41.497   7.269  62.746  1.00 51.74           C  
ATOM    673  HG  LEU A  41     -42.116   6.373  62.801  1.00 51.74           H  
ATOM    674  CD1 LEU A  41     -40.516   7.245  63.917  1.00 51.74           C  
ATOM    675 HD11 LEU A  41     -41.067   7.233  64.857  1.00 51.74           H  
ATOM    676 HD12 LEU A  41     -39.899   6.348  63.866  1.00 51.74           H  
ATOM    677 HD13 LEU A  41     -39.876   8.127  63.888  1.00 51.74           H  
ATOM    678  CD2 LEU A  41     -42.386   8.508  62.894  1.00 51.74           C  
ATOM    679 HD21 LEU A  41     -42.923   8.462  63.842  1.00 51.74           H  
ATOM    680 HD22 LEU A  41     -41.780   9.413  62.870  1.00 51.74           H  
ATOM    681 HD23 LEU A  41     -43.115   8.544  62.085  1.00 51.74           H  
ATOM    682  N   ILE A  42     -40.842   6.750  57.784  1.00 56.98           N  
ATOM    683  H   ILE A  42     -40.995   5.754  57.852  1.00 56.98           H  
ATOM    684  CA  ILE A  42     -40.312   7.282  56.535  1.00 56.98           C  
ATOM    685  HA  ILE A  42     -39.585   8.059  56.768  1.00 56.98           H  
ATOM    686  C   ILE A  42     -41.479   7.930  55.807  1.00 56.98           C  
ATOM    687  CB  ILE A  42     -39.573   6.207  55.711  1.00 56.98           C  
ATOM    688  HB  ILE A  42     -40.222   5.338  55.596  1.00 56.98           H  
ATOM    689  O   ILE A  42     -42.313   7.273  55.185  1.00 56.98           O  
ATOM    690  CG1 ILE A  42     -38.267   5.789  56.415  1.00 56.98           C  
ATOM    691 HG12 ILE A  42     -37.549   6.603  56.322  1.00 56.98           H  
ATOM    692 HG13 ILE A  42     -38.435   5.652  57.483  1.00 56.98           H  
ATOM    693  CG2 ILE A  42     -39.217   6.763  54.319  1.00 56.98           C  
ATOM    694 HG21 ILE A  42     -38.657   7.694  54.396  1.00 56.98           H  
ATOM    695 HG22 ILE A  42     -38.645   6.033  53.746  1.00 56.98           H  
ATOM    696 HG23 ILE A  42     -40.136   6.937  53.759  1.00 56.98           H  
ATOM    697  CD1 ILE A  42     -37.664   4.489  55.868  1.00 56.98           C  
ATOM    698 HD11 ILE A  42     -38.409   3.695  55.907  1.00 56.98           H  
ATOM    699 HD12 ILE A  42     -37.326   4.616  54.839  1.00 56.98           H  
ATOM    700 HD13 ILE A  42     -36.816   4.196  56.488  1.00 56.98           H  
ATOM    701  N   MET A  43     -41.515   9.253  55.902  1.00 74.41           N  
ATOM    702  H   MET A  43     -40.881   9.684  56.560  1.00 74.41           H  
ATOM    703  CA  MET A  43     -42.583  10.074  55.351  1.00 74.41           C  
ATOM    704  HA  MET A  43     -43.527   9.542  55.465  1.00 74.41           H  
ATOM    705  C   MET A  43     -42.425  10.352  53.852  1.00 74.41           C  
ATOM    706  CB  MET A  43     -42.685  11.386  56.146  1.00 74.41           C  
ATOM    707  HB2 MET A  43     -41.741  11.925  56.074  1.00 74.41           H  
ATOM    708  HB3 MET A  43     -43.473  12.000  55.711  1.00 74.41           H  
ATOM    709  O   MET A  43     -43.177  11.149  53.337  1.00 74.41           O  
ATOM    710  CG  MET A  43     -43.046  11.199  57.620  1.00 74.41           C  
ATOM    711  HG2 MET A  43     -42.946  12.170  58.107  1.00 74.41           H  
ATOM    712  HG3 MET A  43     -42.347  10.514  58.099  1.00 74.41           H  
ATOM    713  SD  MET A  43     -44.737  10.602  57.875  1.00 74.41           S  
ATOM    714  CE  MET A  43     -45.250  11.742  59.182  1.00 74.41           C  
ATOM    715  HE1 MET A  43     -44.637  11.580  60.068  1.00 74.41           H  
ATOM    716  HE2 MET A  43     -46.296  11.559  59.429  1.00 74.41           H  
ATOM    717  HE3 MET A  43     -45.126  12.768  58.836  1.00 74.41           H  
ATOM    718  N   TYR A  44     -41.464   9.774  53.127  1.00 79.51           N  
ATOM    719  H   TYR A  44     -40.876   9.067  53.544  1.00 79.51           H  
ATOM    720  CA  TYR A  44     -41.344  10.003  51.679  1.00 79.51           C  
ATOM    721  HA  TYR A  44     -42.345  10.091  51.255  1.00 79.51           H  
ATOM    722  C   TYR A  44     -40.654   8.843  50.954  1.00 79.51           C  
ATOM    723  CB  TYR A  44     -40.603  11.325  51.402  1.00 79.51           C  
ATOM    724  HB2 TYR A  44     -41.139  12.144  51.883  1.00 79.51           H  
ATOM    725  HB3 TYR A  44     -40.635  11.524  50.331  1.00 79.51           H  
ATOM    726  O   TYR A  44     -39.903   8.067  51.550  1.00 79.51           O  
ATOM    727  CG  TYR A  44     -39.155  11.344  51.858  1.00 79.51           C  
ATOM    728  CD1 TYR A  44     -38.825  11.830  53.138  1.00 79.51           C  
ATOM    729  HD1 TYR A  44     -39.608  12.208  53.780  1.00 79.51           H  
ATOM    730  CD2 TYR A  44     -38.141  10.866  51.004  1.00 79.51           C  
ATOM    731  HD2 TYR A  44     -38.391  10.501  50.019  1.00 79.51           H  
ATOM    732  CE1 TYR A  44     -37.485  11.838  53.569  1.00 79.51           C  
ATOM    733  HE1 TYR A  44     -37.235  12.227  54.545  1.00 79.51           H  
ATOM    734  CE2 TYR A  44     -36.803  10.856  51.436  1.00 79.51           C  
ATOM    735  HE2 TYR A  44     -36.021  10.497  50.783  1.00 79.51           H  
ATOM    736  OH  TYR A  44     -35.180  11.327  53.132  1.00 79.51           O  
ATOM    737  HH  TYR A  44     -35.050  11.864  53.917  1.00 79.51           H  
ATOM    738  CZ  TYR A  44     -36.473  11.344  52.716  1.00 79.51           C  
ATOM    739  N   ASP A  45     -40.869   8.747  49.645  1.00 86.38           N  
ATOM    740  H   ASP A  45     -41.644   9.279  49.276  1.00 86.38           H  
ATOM    741  CA  ASP A  45     -40.333   7.691  48.790  1.00 86.38           C  
ATOM    742  HA  ASP A  45     -40.504   6.741  49.296  1.00 86.38           H  
ATOM    743  C   ASP A  45     -38.817   7.826  48.558  1.00 86.38           C  
ATOM    744  CB  ASP A  45     -41.126   7.646  47.477  1.00 86.38           C  
ATOM    745  HB2 ASP A  45     -40.865   8.493  46.843  1.00 86.38           H  
ATOM    746  HB3 ASP A  45     -42.191   7.714  47.702  1.00 86.38           H  
ATOM    747  O   ASP A  45     -38.342   8.468  47.619  1.00 86.38           O  
ATOM    748  CG  ASP A  45     -40.890   6.344  46.719  1.00 86.38           C  
ATOM    749  OD1 ASP A  45     -39.795   5.749  46.820  1.00 86.38           O  
ATOM    750  OD2 ASP A  45     -41.850   5.849  46.092  1.00 86.38           O  
ATOM    751  N   ARG A  46     -38.029   7.176  49.420  1.00 87.74           N  
ATOM    752  H   ARG A  46     -38.477   6.775  50.231  1.00 87.74           H  
ATOM    753  CA  ARG A  46     -36.564   7.125  49.289  1.00 87.74           C  
ATOM    754  HA  ARG A  46     -36.176   8.142  49.245  1.00 87.74           H  
ATOM    755  C   ARG A  46     -36.108   6.450  47.997  1.00 87.74           C  
ATOM    756  CB  ARG A  46     -35.951   6.392  50.487  1.00 87.74           C  
ATOM    757  HB2 ARG A  46     -36.421   5.414  50.592  1.00 87.74           H  
ATOM    758  HB3 ARG A  46     -34.889   6.242  50.295  1.00 87.74           H  
ATOM    759  O   ARG A  46     -35.063   6.819  47.469  1.00 87.74           O  
ATOM    760  CG  ARG A  46     -36.101   7.182  51.791  1.00 87.74           C  
ATOM    761  HG2 ARG A  46     -35.607   8.148  51.685  1.00 87.74           H  
ATOM    762  HG3 ARG A  46     -37.156   7.340  52.017  1.00 87.74           H  
ATOM    763  CD  ARG A  46     -35.445   6.396  52.928  1.00 87.74           C  
ATOM    764  HD2 ARG A  46     -34.406   6.199  52.664  1.00 87.74           H  
ATOM    765  HD3 ARG A  46     -35.967   5.446  53.040  1.00 87.74           H  
ATOM    766  NE  ARG A  46     -35.491   7.143  54.196  1.00 87.74           N  
ATOM    767  HE  ARG A  46     -35.892   8.069  54.158  1.00 87.74           H  
ATOM    768  NH1 ARG A  46     -34.507   5.532  55.505  1.00 87.74           N  
ATOM    769 HH11 ARG A  46     -34.225   5.194  56.414  1.00 87.74           H  
ATOM    770 HH12 ARG A  46     -34.480   4.911  54.708  1.00 87.74           H  
ATOM    771  NH2 ARG A  46     -35.128   7.468  56.421  1.00 87.74           N  
ATOM    772 HH21 ARG A  46     -35.551   8.382  56.355  1.00 87.74           H  
ATOM    773 HH22 ARG A  46     -34.816   7.119  57.316  1.00 87.74           H  
ATOM    774  CZ  ARG A  46     -35.042   6.713  55.362  1.00 87.74           C  
ATOM    775  N   THR A  47     -36.860   5.476  47.489  1.00 91.34           N  
ATOM    776  H   THR A  47     -37.769   5.295  47.891  1.00 91.34           H  
ATOM    777  CA  THR A  47     -36.509   4.767  46.255  1.00 91.34           C  
ATOM    778  HA  THR A  47     -35.481   4.411  46.328  1.00 91.34           H  
ATOM    779  C   THR A  47     -36.578   5.717  45.066  1.00 91.34           C  
ATOM    780  CB  THR A  47     -37.428   3.558  46.032  1.00 91.34           C  
ATOM    781  HB  THR A  47     -38.452   3.895  45.869  1.00 91.34           H  
ATOM    782  O   THR A  47     -35.627   5.783  44.292  1.00 91.34           O  
ATOM    783  CG2 THR A  47     -36.997   2.708  44.839  1.00 91.34           C  
ATOM    784 HG21 THR A  47     -37.125   3.275  43.917  1.00 91.34           H  
ATOM    785 HG22 THR A  47     -35.950   2.419  44.935  1.00 91.34           H  
ATOM    786 HG23 THR A  47     -37.618   1.814  44.782  1.00 91.34           H  
ATOM    787  OG1 THR A  47     -37.402   2.718  47.164  1.00 91.34           O  
ATOM    788  HG1 THR A  47     -36.661   2.116  47.064  1.00 91.34           H  
ATOM    789  N   LEU A  48     -37.650   6.509  44.956  1.00 93.61           N  
ATOM    790  H   LEU A  48     -38.390   6.409  45.635  1.00 93.61           H  
ATOM    791  CA  LEU A  48     -37.778   7.535  43.918  1.00 93.61           C  
ATOM    792  HA  LEU A  48     -37.718   7.046  42.945  1.00 93.61           H  
ATOM    793  C   LEU A  48     -36.632   8.557  43.988  1.00 93.61           C  
ATOM    794  CB  LEU A  48     -39.155   8.208  44.057  1.00 93.61           C  
ATOM    795  HB2 LEU A  48     -39.237   8.628  45.060  1.00 93.61           H  
ATOM    796  HB3 LEU A  48     -39.930   7.449  43.948  1.00 93.61           H  
ATOM    797  O   LEU A  48     -36.056   8.904  42.957  1.00 93.61           O  
ATOM    798  CG  LEU A  48     -39.415   9.337  43.042  1.00 93.61           C  
ATOM    799  HG  LEU A  48     -38.676  10.126  43.176  1.00 93.61           H  
ATOM    800  CD1 LEU A  48     -39.363   8.841  41.597  1.00 93.61           C  
ATOM    801 HD11 LEU A  48     -40.060   8.017  41.448  1.00 93.61           H  
ATOM    802 HD12 LEU A  48     -38.351   8.523  41.348  1.00 93.61           H  
ATOM    803 HD13 LEU A  48     -39.629   9.660  40.930  1.00 93.61           H  
ATOM    804  CD2 LEU A  48     -40.797   9.940  43.273  1.00 93.61           C  
ATOM    805 HD21 LEU A  48     -40.936  10.782  42.594  1.00 93.61           H  
ATOM    806 HD22 LEU A  48     -40.880  10.304  44.298  1.00 93.61           H  
ATOM    807 HD23 LEU A  48     -41.570   9.194  43.090  1.00 93.61           H  
ATOM    808  N   LEU A  49     -36.260   8.994  45.195  1.00 92.24           N  
ATOM    809  H   LEU A  49     -36.794   8.692  45.997  1.00 92.24           H  
ATOM    810  CA  LEU A  49     -35.160   9.939  45.391  1.00 92.24           C  
ATOM    811  HA  LEU A  49     -35.371  10.822  44.787  1.00 92.24           H  
ATOM    812  C   LEU A  49     -33.813   9.370  44.908  1.00 92.24           C  
ATOM    813  CB  LEU A  49     -35.122  10.347  46.875  1.00 92.24           C  
ATOM    814  HB2 LEU A  49     -34.885   9.466  47.471  1.00 92.24           H  
ATOM    815  HB3 LEU A  49     -36.111  10.698  47.172  1.00 92.24           H  
ATOM    816  O   LEU A  49     -33.111  10.030  44.143  1.00 92.24           O  
ATOM    817  CG  LEU A  49     -34.090  11.445  47.191  1.00 92.24           C  
ATOM    818  HG  LEU A  49     -33.105  11.123  46.854  1.00 92.24           H  
ATOM    819  CD1 LEU A  49     -34.446  12.778  46.528  1.00 92.24           C  
ATOM    820 HD11 LEU A  49     -35.449  13.089  46.819  1.00 92.24           H  
ATOM    821 HD12 LEU A  49     -33.745  13.553  46.839  1.00 92.24           H  
ATOM    822 HD13 LEU A  49     -34.384  12.688  45.444  1.00 92.24           H  
ATOM    823  CD2 LEU A  49     -34.022  11.665  48.702  1.00 92.24           C  
ATOM    824 HD21 LEU A  49     -33.743  10.734  49.196  1.00 92.24           H  
ATOM    825 HD22 LEU A  49     -34.989  12.006  49.073  1.00 92.24           H  
ATOM    826 HD23 LEU A  49     -33.267  12.418  48.927  1.00 92.24           H  
ATOM    827  N   TRP A  50     -33.467   8.138  45.294  1.00 93.50           N  
ATOM    828  H   TRP A  50     -34.070   7.639  45.933  1.00 93.50           H  
ATOM    829  CA  TRP A  50     -32.218   7.498  44.862  1.00 93.50           C  
ATOM    830  HA  TRP A  50     -31.392   8.180  45.065  1.00 93.50           H  
ATOM    831  C   TRP A  50     -32.176   7.218  43.361  1.00 93.50           C  
ATOM    832  CB  TRP A  50     -31.984   6.205  45.649  1.00 93.50           C  
ATOM    833  HB2 TRP A  50     -31.201   5.634  45.149  1.00 93.50           H  
ATOM    834  HB3 TRP A  50     -32.891   5.601  45.632  1.00 93.50           H  
ATOM    835  O   TRP A  50     -31.139   7.429  42.739  1.00 93.50           O  
ATOM    836  CG  TRP A  50     -31.538   6.413  47.060  1.00 93.50           C  
ATOM    837  CD1 TRP A  50     -32.158   5.946  48.166  1.00 93.50           C  
ATOM    838  HD1 TRP A  50     -33.066   5.361  48.152  1.00 93.50           H  
ATOM    839  CD2 TRP A  50     -30.361   7.136  47.534  1.00 93.50           C  
ATOM    840  CE2 TRP A  50     -30.344   7.078  48.959  1.00 93.50           C  
ATOM    841  CE3 TRP A  50     -29.304   7.830  46.905  1.00 93.50           C  
ATOM    842  HE3 TRP A  50     -29.264   7.879  45.827  1.00 93.50           H  
ATOM    843  NE1 TRP A  50     -31.456   6.334  49.290  1.00 93.50           N  
ATOM    844  HE1 TRP A  50     -31.710   6.067  50.230  1.00 93.50           H  
ATOM    845  CH2 TRP A  50     -28.307   8.377  49.068  1.00 93.50           C  
ATOM    846  HH2 TRP A  50     -27.519   8.848  49.636  1.00 93.50           H  
ATOM    847  CZ2 TRP A  50     -29.339   7.684  49.725  1.00 93.50           C  
ATOM    848  HZ2 TRP A  50     -29.350   7.616  50.803  1.00 93.50           H  
ATOM    849  CZ3 TRP A  50     -28.292   8.447  47.664  1.00 93.50           C  
ATOM    850  HZ3 TRP A  50     -27.492   8.972  47.163  1.00 93.50           H  
ATOM    851  N   LEU A  51     -33.296   6.803  42.761  1.00 95.12           N  
ATOM    852  H   LEU A  51     -34.113   6.623  43.327  1.00 95.12           H  
ATOM    853  CA  LEU A  51     -33.390   6.628  41.310  1.00 95.12           C  
ATOM    854  HA  LEU A  51     -32.606   5.948  40.975  1.00 95.12           H  
ATOM    855  C   LEU A  51     -33.173   7.949  40.568  1.00 95.12           C  
ATOM    856  CB  LEU A  51     -34.765   6.052  40.948  1.00 95.12           C  
ATOM    857  HB2 LEU A  51     -35.534   6.667  41.415  1.00 95.12           H  
ATOM    858  HB3 LEU A  51     -34.885   6.127  39.868  1.00 95.12           H  
ATOM    859  O   LEU A  51     -32.493   7.973  39.549  1.00 95.12           O  
ATOM    860  CG  LEU A  51     -34.971   4.584  41.348  1.00 95.12           C  
ATOM    861  HG  LEU A  51     -34.708   4.430  42.394  1.00 95.12           H  
ATOM    862  CD1 LEU A  51     -36.442   4.224  41.151  1.00 95.12           C  
ATOM    863 HD11 LEU A  51     -36.600   3.191  41.460  1.00 95.12           H  
ATOM    864 HD12 LEU A  51     -37.065   4.876  41.765  1.00 95.12           H  
ATOM    865 HD13 LEU A  51     -36.713   4.346  40.103  1.00 95.12           H  
ATOM    866  CD2 LEU A  51     -34.122   3.642  40.497  1.00 95.12           C  
ATOM    867 HD21 LEU A  51     -33.063   3.804  40.697  1.00 95.12           H  
ATOM    868 HD22 LEU A  51     -34.322   3.823  39.441  1.00 95.12           H  
ATOM    869 HD23 LEU A  51     -34.361   2.606  40.737  1.00 95.12           H  
ATOM    870  N   THR A  52     -33.701   9.048  41.105  1.00 94.29           N  
ATOM    871  H   THR A  52     -34.251   8.946  41.946  1.00 94.29           H  
ATOM    872  CA  THR A  52     -33.543  10.390  40.528  1.00 94.29           C  
ATOM    873  HA  THR A  52     -33.862  10.372  39.486  1.00 94.29           H  
ATOM    874  C   THR A  52     -32.088  10.837  40.559  1.00 94.29           C  
ATOM    875  CB  THR A  52     -34.414  11.399  41.280  1.00 94.29           C  
ATOM    876  HB  THR A  52     -34.095  11.463  42.320  1.00 94.29           H  
ATOM    877  O   THR A  52     -31.554  11.240  39.528  1.00 94.29           O  
ATOM    878  CG2 THR A  52     -34.386  12.802  40.675  1.00 94.29           C  
ATOM    879 HG21 THR A  52     -35.008  13.468  41.273  1.00 94.29           H  
ATOM    880 HG22 THR A  52     -33.370  13.196  40.666  1.00 94.29           H  
ATOM    881 HG23 THR A  52     -34.770  12.778  39.655  1.00 94.29           H  
ATOM    882  OG1 THR A  52     -35.742  10.937  41.239  1.00 94.29           O  
ATOM    883  HG1 THR A  52     -35.821  10.184  41.828  1.00 94.29           H  
ATOM    884  N   PHE A  53     -31.421  10.713  41.712  1.00 94.26           N  
ATOM    885  H   PHE A  53     -31.910  10.390  42.534  1.00 94.26           H  
ATOM    886  CA  PHE A  53     -29.992  11.019  41.815  1.00 94.26           C  
ATOM    887  HA  PHE A  53     -29.823  12.035  41.458  1.00 94.26           H  
ATOM    888  C   PHE A  53     -29.144  10.108  40.933  1.00 94.26           C  
ATOM    889  CB  PHE A  53     -29.527  10.914  43.272  1.00 94.26           C  
ATOM    890  HB2 PHE A  53     -28.440  10.834  43.283  1.00 94.26           H  
ATOM    891  HB3 PHE A  53     -29.924  10.001  43.716  1.00 94.26           H  
ATOM    892  O   PHE A  53     -28.211  10.584  40.298  1.00 94.26           O  
ATOM    893  CG  PHE A  53     -29.891  12.113  44.118  1.00 94.26           C  
ATOM    894  CD1 PHE A  53     -29.397  13.386  43.773  1.00 94.26           C  
ATOM    895  HD1 PHE A  53     -28.769  13.509  42.903  1.00 94.26           H  
ATOM    896  CD2 PHE A  53     -30.680  11.960  45.271  1.00 94.26           C  
ATOM    897  HD2 PHE A  53     -31.039  10.981  45.554  1.00 94.26           H  
ATOM    898  CE1 PHE A  53     -29.713  14.506  44.562  1.00 94.26           C  
ATOM    899  HE1 PHE A  53     -29.335  15.480  44.289  1.00 94.26           H  
ATOM    900  CE2 PHE A  53     -30.976  13.077  46.072  1.00 94.26           C  
ATOM    901  HE2 PHE A  53     -31.548  12.954  46.979  1.00 94.26           H  
ATOM    902  CZ  PHE A  53     -30.507  14.351  45.710  1.00 94.26           C  
ATOM    903  HZ  PHE A  53     -30.739  15.209  46.324  1.00 94.26           H  
ATOM    904  N   GLY A  54     -29.478   8.820  40.856  1.00 95.52           N  
ATOM    905  H   GLY A  54     -30.231   8.473  41.433  1.00 95.52           H  
ATOM    906  CA  GLY A  54     -28.767   7.879  40.003  1.00 95.52           C  
ATOM    907  HA2 GLY A  54     -27.706   7.895  40.252  1.00 95.52           H  
ATOM    908  HA3 GLY A  54     -29.153   6.880  40.206  1.00 95.52           H  
ATOM    909  C   GLY A  54     -28.915   8.202  38.512  1.00 95.52           C  
ATOM    910  O   GLY A  54     -27.915   8.220  37.803  1.00 95.52           O  
ATOM    911  N   LEU A  55     -30.125   8.526  38.038  1.00 96.40           N  
ATOM    912  H   LEU A  55     -30.917   8.500  38.665  1.00 96.40           H  
ATOM    913  CA  LEU A  55     -30.351   8.948  36.649  1.00 96.40           C  
ATOM    914  HA  LEU A  55     -29.929   8.201  35.977  1.00 96.40           H  
ATOM    915  C   LEU A  55     -29.632  10.263  36.332  1.00 96.40           C  
ATOM    916  CB  LEU A  55     -31.857   9.099  36.369  1.00 96.40           C  
ATOM    917  HB2 LEU A  55     -31.978   9.651  35.437  1.00 96.40           H  
ATOM    918  HB3 LEU A  55     -32.297   9.698  37.166  1.00 96.40           H  
ATOM    919  O   LEU A  55     -28.998  10.354  35.288  1.00 96.40           O  
ATOM    920  CG  LEU A  55     -32.636   7.779  36.238  1.00 96.40           C  
ATOM    921  HG  LEU A  55     -32.480   7.158  37.120  1.00 96.40           H  
ATOM    922  CD1 LEU A  55     -34.125   8.087  36.113  1.00 96.40           C  
ATOM    923 HD11 LEU A  55     -34.695   7.158  36.083  1.00 96.40           H  
ATOM    924 HD12 LEU A  55     -34.303   8.660  35.203  1.00 96.40           H  
ATOM    925 HD13 LEU A  55     -34.439   8.671  36.979  1.00 96.40           H  
ATOM    926  CD2 LEU A  55     -32.243   6.989  34.994  1.00 96.40           C  
ATOM    927 HD21 LEU A  55     -32.862   6.097  34.906  1.00 96.40           H  
ATOM    928 HD22 LEU A  55     -31.197   6.684  35.042  1.00 96.40           H  
ATOM    929 HD23 LEU A  55     -32.412   7.611  34.115  1.00 96.40           H  
ATOM    930  N   ALA A  56     -29.679  11.244  37.239  1.00 95.24           N  
ATOM    931  H   ALA A  56     -30.240  11.116  38.069  1.00 95.24           H  
ATOM    932  CA  ALA A  56     -28.965  12.510  37.077  1.00 95.24           C  
ATOM    933  HA  ALA A  56     -29.227  12.940  36.110  1.00 95.24           H  
ATOM    934  C   ALA A  56     -27.437  12.328  37.090  1.00 95.24           C  
ATOM    935  CB  ALA A  56     -29.430  13.474  38.175  1.00 95.24           C  
ATOM    936  HB1 ALA A  56     -28.923  14.431  38.053  1.00 95.24           H  
ATOM    937  HB2 ALA A  56     -29.193  13.065  39.158  1.00 95.24           H  
ATOM    938  HB3 ALA A  56     -30.505  13.631  38.096  1.00 95.24           H  
ATOM    939  O   ALA A  56     -26.735  12.989  36.330  1.00 95.24           O  
ATOM    940  N   ALA A  57     -26.910  11.413  37.910  1.00 95.87           N  
ATOM    941  H   ALA A  57     -27.519  10.935  38.559  1.00 95.87           H  
ATOM    942  CA  ALA A  57     -25.485  11.092  37.943  1.00 95.87           C  
ATOM    943  HA  ALA A  57     -24.921  12.021  38.021  1.00 95.87           H  
ATOM    944  C   ALA A  57     -25.028  10.389  36.656  1.00 95.87           C  
ATOM    945  CB  ALA A  57     -25.190  10.244  39.186  1.00 95.87           C  
ATOM    946  HB1 ALA A  57     -25.752   9.311  39.147  1.00 95.87           H  
ATOM    947  HB2 ALA A  57     -25.469  10.796  40.083  1.00 95.87           H  
ATOM    948  HB3 ALA A  57     -24.125  10.017  39.226  1.00 95.87           H  
ATOM    949  O   ALA A  57     -24.015  10.782  36.079  1.00 95.87           O  
ATOM    950  N   ILE A  58     -25.791   9.399  36.174  1.00 95.98           N  
ATOM    951  H   ILE A  58     -26.601   9.112  36.706  1.00 95.98           H  
ATOM    952  CA  ILE A  58     -25.547   8.760  34.871  1.00 95.98           C  
ATOM    953  HA  ILE A  58     -24.535   8.355  34.862  1.00 95.98           H  
ATOM    954  C   ILE A  58     -25.612   9.816  33.765  1.00 95.98           C  
ATOM    955  CB  ILE A  58     -26.541   7.600  34.620  1.00 95.98           C  
ATOM    956  HB  ILE A  58     -27.551   7.964  34.806  1.00 95.98           H  
ATOM    957  O   ILE A  58     -24.706   9.882  32.941  1.00 95.98           O  
ATOM    958  CG1 ILE A  58     -26.247   6.427  35.584  1.00 95.98           C  
ATOM    959 HG12 ILE A  58     -26.134   6.806  36.600  1.00 95.98           H  
ATOM    960 HG13 ILE A  58     -25.302   5.959  35.307  1.00 95.98           H  
ATOM    961  CG2 ILE A  58     -26.469   7.103  33.160  1.00 95.98           C  
ATOM    962 HG21 ILE A  58     -26.757   7.893  32.467  1.00 95.98           H  
ATOM    963 HG22 ILE A  58     -25.456   6.777  32.924  1.00 95.98           H  
ATOM    964 HG23 ILE A  58     -27.157   6.273  32.999  1.00 95.98           H  
ATOM    965  CD1 ILE A  58     -27.344   5.353  35.613  1.00 95.98           C  
ATOM    966 HD11 ILE A  58     -27.387   4.816  34.666  1.00 95.98           H  
ATOM    967 HD12 ILE A  58     -28.310   5.815  35.816  1.00 95.98           H  
ATOM    968 HD13 ILE A  58     -27.123   4.636  36.404  1.00 95.98           H  
ATOM    969  N   GLY A  59     -26.630  10.679  33.786  1.00 95.98           N  
ATOM    970  H   GLY A  59     -27.349  10.559  34.485  1.00 95.98           H  
ATOM    971  CA  GLY A  59     -26.769  11.814  32.877  1.00 95.98           C  
ATOM    972  HA2 GLY A  59     -26.975  11.464  31.865  1.00 95.98           H  
ATOM    973  HA3 GLY A  59     -27.588  12.444  33.223  1.00 95.98           H  
ATOM    974  C   GLY A  59     -25.523  12.682  32.838  1.00 95.98           C  
ATOM    975  O   GLY A  59     -24.894  12.799  31.794  1.00 95.98           O  
ATOM    976  N   PHE A  60     -25.099  13.202  33.986  1.00 96.21           N  
ATOM    977  H   PHE A  60     -25.669  13.070  34.810  1.00 96.21           H  
ATOM    978  CA  PHE A  60     -23.937  14.081  34.091  1.00 96.21           C  
ATOM    979  HA  PHE A  60     -24.124  14.977  33.499  1.00 96.21           H  
ATOM    980  C   PHE A  60     -22.642  13.436  33.575  1.00 96.21           C  
ATOM    981  CB  PHE A  60     -23.779  14.478  35.559  1.00 96.21           C  
ATOM    982  HB2 PHE A  60     -24.714  14.918  35.904  1.00 96.21           H  
ATOM    983  HB3 PHE A  60     -23.601  13.585  36.158  1.00 96.21           H  
ATOM    984  O   PHE A  60     -21.891  14.052  32.811  1.00 96.21           O  
ATOM    985  CG  PHE A  60     -22.656  15.467  35.782  1.00 96.21           C  
ATOM    986  CD1 PHE A  60     -21.470  15.063  36.422  1.00 96.21           C  
ATOM    987  HD1 PHE A  60     -21.363  14.048  36.774  1.00 96.21           H  
ATOM    988  CD2 PHE A  60     -22.779  16.781  35.294  1.00 96.21           C  
ATOM    989  HD2 PHE A  60     -23.675  17.084  34.773  1.00 96.21           H  
ATOM    990  CE1 PHE A  60     -20.413  15.976  36.585  1.00 96.21           C  
ATOM    991  HE1 PHE A  60     -19.497  15.663  37.065  1.00 96.21           H  
ATOM    992  CE2 PHE A  60     -21.726  17.694  35.465  1.00 96.21           C  
ATOM    993  HE2 PHE A  60     -21.822  18.698  35.080  1.00 96.21           H  
ATOM    994  CZ  PHE A  60     -20.543  17.293  36.109  1.00 96.21           C  
ATOM    995  HZ  PHE A  60     -19.727  17.993  36.221  1.00 96.21           H  
ATOM    996  N   ILE A  61     -22.384  12.179  33.957  1.00 96.43           N  
ATOM    997  H   ILE A  61     -23.045  11.723  34.568  1.00 96.43           H  
ATOM    998  CA  ILE A  61     -21.204  11.423  33.509  1.00 96.43           C  
ATOM    999  HA  ILE A  61     -20.307  11.997  33.742  1.00 96.43           H  
ATOM   1000  C   ILE A  61     -21.237  11.243  31.986  1.00 96.43           C  
ATOM   1001  CB  ILE A  61     -21.126  10.067  34.255  1.00 96.43           C  
ATOM   1002  HB  ILE A  61     -22.097   9.577  34.181  1.00 96.43           H  
ATOM   1003  O   ILE A  61     -20.244  11.504  31.302  1.00 96.43           O  
ATOM   1004  CG1 ILE A  61     -20.796  10.295  35.749  1.00 96.43           C  
ATOM   1005 HG12 ILE A  61     -21.435  11.082  36.150  1.00 96.43           H  
ATOM   1006 HG13 ILE A  61     -19.765  10.635  35.844  1.00 96.43           H  
ATOM   1007  CG2 ILE A  61     -20.073   9.139  33.620  1.00 96.43           C  
ATOM   1008 HG21 ILE A  61     -19.101   9.631  33.591  1.00 96.43           H  
ATOM   1009 HG22 ILE A  61     -19.988   8.206  34.178  1.00 96.43           H  
ATOM   1010 HG23 ILE A  61     -20.373   8.870  32.607  1.00 96.43           H  
ATOM   1011  CD1 ILE A  61     -20.996   9.051  36.626  1.00 96.43           C  
ATOM   1012 HD11 ILE A  61     -20.262   8.283  36.381  1.00 96.43           H  
ATOM   1013 HD12 ILE A  61     -22.002   8.655  36.485  1.00 96.43           H  
ATOM   1014 HD13 ILE A  61     -20.870   9.327  37.673  1.00 96.43           H  
ATOM   1015  N   MET A  62     -22.387  10.849  31.439  1.00 96.17           N  
ATOM   1016  H   MET A  62     -23.179  10.684  32.044  1.00 96.17           H  
ATOM   1017  CA  MET A  62     -22.533  10.544  30.016  1.00 96.17           C  
ATOM   1018  HA  MET A  62     -21.654   9.986  29.693  1.00 96.17           H  
ATOM   1019  C   MET A  62     -22.587  11.800  29.145  1.00 96.17           C  
ATOM   1020  CB  MET A  62     -23.763   9.654  29.812  1.00 96.17           C  
ATOM   1021  HB2 MET A  62     -23.935   9.505  28.746  1.00 96.17           H  
ATOM   1022  HB3 MET A  62     -24.642  10.145  30.228  1.00 96.17           H  
ATOM   1023  O   MET A  62     -22.015  11.801  28.058  1.00 96.17           O  
ATOM   1024  CG  MET A  62     -23.568   8.291  30.493  1.00 96.17           C  
ATOM   1025  HG2 MET A  62     -23.412   8.445  31.560  1.00 96.17           H  
ATOM   1026  HG3 MET A  62     -24.499   7.730  30.410  1.00 96.17           H  
ATOM   1027  SD  MET A  62     -22.179   7.259  29.934  1.00 96.17           S  
ATOM   1028  CE  MET A  62     -22.240   7.427  28.130  1.00 96.17           C  
ATOM   1029  HE1 MET A  62     -23.244   7.213  27.763  1.00 96.17           H  
ATOM   1030  HE2 MET A  62     -21.956   8.439  27.843  1.00 96.17           H  
ATOM   1031  HE3 MET A  62     -21.533   6.731  27.679  1.00 96.17           H  
ATOM   1032  N   VAL A  63     -23.182  12.896  29.626  1.00 95.59           N  
ATOM   1033  H   VAL A  63     -23.675  12.822  30.505  1.00 95.59           H  
ATOM   1034  CA  VAL A  63     -23.124  14.218  28.983  1.00 95.59           C  
ATOM   1035  HA  VAL A  63     -23.500  14.139  27.963  1.00 95.59           H  
ATOM   1036  C   VAL A  63     -21.678  14.681  28.909  1.00 95.59           C  
ATOM   1037  CB  VAL A  63     -23.978  15.257  29.745  1.00 95.59           C  
ATOM   1038  HB  VAL A  63     -23.765  15.184  30.811  1.00 95.59           H  
ATOM   1039  O   VAL A  63     -21.235  15.130  27.851  1.00 95.59           O  
ATOM   1040  CG1 VAL A  63     -23.692  16.699  29.297  1.00 95.59           C  
ATOM   1041 HG11 VAL A  63     -22.684  16.997  29.583  1.00 95.59           H  
ATOM   1042 HG12 VAL A  63     -24.382  17.368  29.811  1.00 95.59           H  
ATOM   1043 HG13 VAL A  63     -23.815  16.795  28.218  1.00 95.59           H  
ATOM   1044  CG2 VAL A  63     -25.470  15.015  29.510  1.00 95.59           C  
ATOM   1045 HG21 VAL A  63     -26.053  15.708  30.117  1.00 95.59           H  
ATOM   1046 HG22 VAL A  63     -25.716  15.153  28.457  1.00 95.59           H  
ATOM   1047 HG23 VAL A  63     -25.745  14.004  29.811  1.00 95.59           H  
ATOM   1048  N   THR A  64     -20.922  14.530  30.000  1.00 95.61           N  
ATOM   1049  H   THR A  64     -21.356  14.173  30.839  1.00 95.61           H  
ATOM   1050  CA  THR A  64     -19.497  14.872  30.036  1.00 95.61           C  
ATOM   1051  HA  THR A  64     -19.387  15.923  29.769  1.00 95.61           H  
ATOM   1052  C   THR A  64     -18.728  14.059  28.996  1.00 95.61           C  
ATOM   1053  CB  THR A  64     -18.917  14.685  31.446  1.00 95.61           C  
ATOM   1054  HB  THR A  64     -19.014  13.646  31.762  1.00 95.61           H  
ATOM   1055  O   THR A  64     -18.076  14.645  28.137  1.00 95.61           O  
ATOM   1056  CG2 THR A  64     -17.447  15.089  31.529  1.00 95.61           C  
ATOM   1057 HG21 THR A  64     -16.836  14.322  31.052  1.00 95.61           H  
ATOM   1058 HG22 THR A  64     -17.147  15.169  32.574  1.00 95.61           H  
ATOM   1059 HG23 THR A  64     -17.284  16.044  31.028  1.00 95.61           H  
ATOM   1060  OG1 THR A  64     -19.612  15.501  32.358  1.00 95.61           O  
ATOM   1061  HG1 THR A  64     -20.433  15.060  32.586  1.00 95.61           H  
ATOM   1062  N   SER A  65     -18.869  12.730  28.991  1.00 95.05           N  
ATOM   1063  H   SER A  65     -19.438  12.303  29.709  1.00 95.05           H  
ATOM   1064  CA  SER A  65     -18.190  11.853  28.026  1.00 95.05           C  
ATOM   1065  HA  SER A  65     -17.112  11.985  28.127  1.00 95.05           H  
ATOM   1066  C   SER A  65     -18.547  12.168  26.568  1.00 95.05           C  
ATOM   1067  CB  SER A  65     -18.503  10.389  28.340  1.00 95.05           C  
ATOM   1068  HB2 SER A  65     -18.281  10.174  29.385  1.00 95.05           H  
ATOM   1069  HB3 SER A  65     -19.555  10.179  28.146  1.00 95.05           H  
ATOM   1070  O   SER A  65     -17.654  12.340  25.736  1.00 95.05           O  
ATOM   1071  OG  SER A  65     -17.692   9.581  27.516  1.00 95.05           O  
ATOM   1072  HG  SER A  65     -18.076   8.701  27.501  1.00 95.05           H  
ATOM   1073  N   ALA A  66     -19.839  12.305  26.256  1.00 94.85           N  
ATOM   1074  H   ALA A  66     -20.524  12.155  26.983  1.00 94.85           H  
ATOM   1075  CA  ALA A  66     -20.341  12.506  24.896  1.00 94.85           C  
ATOM   1076  HA  ALA A  66     -19.891  11.756  24.246  1.00 94.85           H  
ATOM   1077  C   ALA A  66     -20.010  13.890  24.308  1.00 94.85           C  
ATOM   1078  CB  ALA A  66     -21.860  12.283  24.915  1.00 94.85           C  
ATOM   1079  HB1 ALA A  66     -22.090  11.296  25.316  1.00 94.85           H  
ATOM   1080  HB2 ALA A  66     -22.338  13.033  25.545  1.00 94.85           H  
ATOM   1081  HB3 ALA A  66     -22.257  12.355  23.903  1.00 94.85           H  
ATOM   1082  O   ALA A  66     -20.025  14.061  23.088  1.00 94.85           O  
ATOM   1083  N   SER A  67     -19.738  14.891  25.152  1.00 93.92           N  
ATOM   1084  H   SER A  67     -19.757  14.693  26.142  1.00 93.92           H  
ATOM   1085  CA  SER A  67     -19.500  16.280  24.730  1.00 93.92           C  
ATOM   1086  HA  SER A  67     -19.836  16.389  23.699  1.00 93.92           H  
ATOM   1087  C   SER A  67     -18.028  16.710  24.737  1.00 93.92           C  
ATOM   1088  CB  SER A  67     -20.347  17.242  25.560  1.00 93.92           C  
ATOM   1089  HB2 SER A  67     -20.222  18.252  25.170  1.00 93.92           H  
ATOM   1090  HB3 SER A  67     -21.400  16.968  25.485  1.00 93.92           H  
ATOM   1091  O   SER A  67     -17.720  17.781  24.214  1.00 93.92           O  
ATOM   1092  OG  SER A  67     -19.948  17.211  26.911  1.00 93.92           O  
ATOM   1093  HG  SER A  67     -20.344  16.434  27.313  1.00 93.92           H  
ATOM   1094  N   MET A  68     -17.100  15.890  25.244  1.00 92.15           N  
ATOM   1095  H   MET A  68     -17.403  15.051  25.719  1.00 92.15           H  
ATOM   1096  CA  MET A  68     -15.669  16.236  25.270  1.00 92.15           C  
ATOM   1097  HA  MET A  68     -15.552  17.110  25.910  1.00 92.15           H  
ATOM   1098  C   MET A  68     -15.104  16.646  23.896  1.00 92.15           C  
ATOM   1099  CB  MET A  68     -14.826  15.104  25.878  1.00 92.15           C  
ATOM   1100  HB2 MET A  68     -15.196  14.134  25.547  1.00 92.15           H  
ATOM   1101  HB3 MET A  68     -13.795  15.209  25.541  1.00 92.15           H  
ATOM   1102  O   MET A  68     -14.494  17.717  23.811  1.00 92.15           O  
ATOM   1103  CG  MET A  68     -14.807  15.089  27.402  1.00 92.15           C  
ATOM   1104  HG2 MET A  68     -15.831  15.037  27.772  1.00 92.15           H  
ATOM   1105  HG3 MET A  68     -14.350  16.004  27.779  1.00 92.15           H  
ATOM   1106  SD  MET A  68     -13.877  13.656  28.006  1.00 92.15           S  
ATOM   1107  CE  MET A  68     -14.788  13.268  29.517  1.00 92.15           C  
ATOM   1108  HE1 MET A  68     -14.408  12.339  29.942  1.00 92.15           H  
ATOM   1109  HE2 MET A  68     -14.650  14.077  30.234  1.00 92.15           H  
ATOM   1110  HE3 MET A  68     -15.849  13.161  29.293  1.00 92.15           H  
ATOM   1111  N   PRO A  69     -15.322  15.884  22.798  1.00 90.68           N  
ATOM   1112  CA  PRO A  69     -14.742  16.236  21.498  1.00 90.68           C  
ATOM   1113  HA  PRO A  69     -13.661  16.322  21.611  1.00 90.68           H  
ATOM   1114  C   PRO A  69     -15.285  17.558  20.945  1.00 90.68           C  
ATOM   1115  CB  PRO A  69     -15.055  15.052  20.571  1.00 90.68           C  
ATOM   1116  HB2 PRO A  69     -15.998  15.213  20.048  1.00 90.68           H  
ATOM   1117  HB3 PRO A  69     -14.251  14.876  19.857  1.00 90.68           H  
ATOM   1118  O   PRO A  69     -14.528  18.386  20.434  1.00 90.68           O  
ATOM   1119  CG  PRO A  69     -15.213  13.887  21.545  1.00 90.68           C  
ATOM   1120  HG2 PRO A  69     -15.794  13.065  21.127  1.00 90.68           H  
ATOM   1121  HG3 PRO A  69     -14.231  13.535  21.865  1.00 90.68           H  
ATOM   1122  CD  PRO A  69     -15.926  14.557  22.712  1.00 90.68           C  
ATOM   1123  HD2 PRO A  69     -15.791  13.955  23.610  1.00 90.68           H  
ATOM   1124  HD3 PRO A  69     -16.989  14.653  22.489  1.00 90.68           H  
ATOM   1125  N   ILE A  70     -16.593  17.793  21.103  1.00 89.86           N  
ATOM   1126  H   ILE A  70     -17.148  17.109  21.598  1.00 89.86           H  
ATOM   1127  CA  ILE A  70     -17.242  18.999  20.581  1.00 89.86           C  
ATOM   1128  HA  ILE A  70     -16.809  19.173  19.596  1.00 89.86           H  
ATOM   1129  C   ILE A  70     -16.897  20.240  21.421  1.00 89.86           C  
ATOM   1130  CB  ILE A  70     -18.756  18.749  20.376  1.00 89.86           C  
ATOM   1131  HB  ILE A  70     -18.870  17.721  20.032  1.00 89.86           H  
ATOM   1132  O   ILE A  70     -16.722  21.321  20.857  1.00 89.86           O  
ATOM   1133  CG1 ILE A  70     -19.298  19.660  19.258  1.00 89.86           C  
ATOM   1134 HG12 ILE A  70     -18.680  19.521  18.370  1.00 89.86           H  
ATOM   1135 HG13 ILE A  70     -19.221  20.704  19.562  1.00 89.86           H  
ATOM   1136  CG2 ILE A  70     -19.604  18.911  21.643  1.00 89.86           C  
ATOM   1137 HG21 ILE A  70     -19.690  19.967  21.899  1.00 89.86           H  
ATOM   1138 HG22 ILE A  70     -20.603  18.505  21.487  1.00 89.86           H  
ATOM   1139 HG23 ILE A  70     -19.158  18.361  22.472  1.00 89.86           H  
ATOM   1140  CD1 ILE A  70     -20.751  19.354  18.866  1.00 89.86           C  
ATOM   1141 HD11 ILE A  70     -20.864  18.291  18.657  1.00 89.86           H  
ATOM   1142 HD12 ILE A  70     -21.006  19.919  17.970  1.00 89.86           H  
ATOM   1143 HD13 ILE A  70     -21.433  19.647  19.665  1.00 89.86           H  
ATOM   1144  N   GLY A  71     -16.720  20.092  22.741  1.00 88.49           N  
ATOM   1145  H   GLY A  71     -16.883  19.183  23.149  1.00 88.49           H  
ATOM   1146  CA  GLY A  71     -16.212  21.147  23.626  1.00 88.49           C  
ATOM   1147  HA2 GLY A  71     -16.848  22.030  23.565  1.00 88.49           H  
ATOM   1148  HA3 GLY A  71     -16.212  20.781  24.653  1.00 88.49           H  
ATOM   1149  C   GLY A  71     -14.781  21.552  23.272  1.00 88.49           C  
ATOM   1150  O   GLY A  71     -14.494  22.735  23.075  1.00 88.49           O  
ATOM   1151  N   GLN A  72     -13.903  20.566  23.060  1.00 89.32           N  
ATOM   1152  H   GLN A  72     -14.181  19.614  23.248  1.00 89.32           H  
ATOM   1153  CA  GLN A  72     -12.530  20.822  22.627  1.00 89.32           C  
ATOM   1154  HA  GLN A  72     -12.061  21.460  23.375  1.00 89.32           H  
ATOM   1155  C   GLN A  72     -12.479  21.567  21.286  1.00 89.32           C  
ATOM   1156  CB  GLN A  72     -11.758  19.492  22.557  1.00 89.32           C  
ATOM   1157  HB2 GLN A  72     -11.812  18.998  23.527  1.00 89.32           H  
ATOM   1158  HB3 GLN A  72     -12.231  18.838  21.823  1.00 89.32           H  
ATOM   1159  O   GLN A  72     -11.664  22.468  21.116  1.00 89.32           O  
ATOM   1160  CG  GLN A  72     -10.276  19.669  22.168  1.00 89.32           C  
ATOM   1161  HG2 GLN A  72      -9.797  18.690  22.155  1.00 89.32           H  
ATOM   1162  HG3 GLN A  72     -10.211  20.080  21.161  1.00 89.32           H  
ATOM   1163  CD  GLN A  72      -9.497  20.565  23.128  1.00 89.32           C  
ATOM   1164  NE2 GLN A  72      -8.451  21.220  22.691  1.00 89.32           N  
ATOM   1165 HE21 GLN A  72      -8.232  21.263  21.706  1.00 89.32           H  
ATOM   1166 HE22 GLN A  72      -8.078  21.914  23.323  1.00 89.32           H  
ATOM   1167  OE1 GLN A  72      -9.830  20.717  24.283  1.00 89.32           O  
ATOM   1168  N   ARG A  73     -13.354  21.247  20.327  1.00 85.82           N  
ATOM   1169  H   ARG A  73     -13.971  20.463  20.482  1.00 85.82           H  
ATOM   1170  CA  ARG A  73     -13.352  21.927  19.023  1.00 85.82           C  
ATOM   1171  HA  ARG A  73     -12.316  22.057  18.710  1.00 85.82           H  
ATOM   1172  C   ARG A  73     -13.941  23.339  19.067  1.00 85.82           C  
ATOM   1173  CB  ARG A  73     -14.065  21.045  17.994  1.00 85.82           C  
ATOM   1174  HB2 ARG A  73     -13.634  20.044  18.015  1.00 85.82           H  
ATOM   1175  HB3 ARG A  73     -15.119  20.970  18.260  1.00 85.82           H  
ATOM   1176  O   ARG A  73     -13.414  24.222  18.397  1.00 85.82           O  
ATOM   1177  CG  ARG A  73     -13.910  21.626  16.577  1.00 85.82           C  
ATOM   1178  HG2 ARG A  73     -12.849  21.690  16.332  1.00 85.82           H  
ATOM   1179  HG3 ARG A  73     -14.334  22.629  16.534  1.00 85.82           H  
ATOM   1180  CD  ARG A  73     -14.603  20.767  15.523  1.00 85.82           C  
ATOM   1181  HD2 ARG A  73     -14.160  19.772  15.533  1.00 85.82           H  
ATOM   1182  HD3 ARG A  73     -14.442  21.196  14.534  1.00 85.82           H  
ATOM   1183  NE  ARG A  73     -16.039  20.639  15.791  1.00 85.82           N  
ATOM   1184  HE  ARG A  73     -16.309  19.746  16.180  1.00 85.82           H  
ATOM   1185  NH1 ARG A  73     -16.789  22.655  14.990  1.00 85.82           N  
ATOM   1186 HH11 ARG A  73     -17.548  23.295  14.805  1.00 85.82           H  
ATOM   1187 HH12 ARG A  73     -15.830  22.910  14.800  1.00 85.82           H  
ATOM   1188  NH2 ARG A  73     -18.228  21.125  15.786  1.00 85.82           N  
ATOM   1189 HH21 ARG A  73     -18.325  20.146  16.018  1.00 85.82           H  
ATOM   1190 HH22 ARG A  73     -19.022  21.709  15.566  1.00 85.82           H  
ATOM   1191  CZ  ARG A  73     -17.009  21.484  15.522  1.00 85.82           C  
ATOM   1192  N   LEU A  74     -15.049  23.551  19.782  1.00 85.16           N  
ATOM   1193  H   LEU A  74     -15.438  22.778  20.304  1.00 85.16           H  
ATOM   1194  CA  LEU A  74     -15.769  24.833  19.763  1.00 85.16           C  
ATOM   1195  HA  LEU A  74     -15.703  25.263  18.764  1.00 85.16           H  
ATOM   1196  C   LEU A  74     -15.160  25.883  20.696  1.00 85.16           C  
ATOM   1197  CB  LEU A  74     -17.251  24.611  20.116  1.00 85.16           C  
ATOM   1198  HB2 LEU A  74     -17.303  24.054  21.051  1.00 85.16           H  
ATOM   1199  HB3 LEU A  74     -17.711  25.584  20.289  1.00 85.16           H  
ATOM   1200  O   LEU A  74     -15.176  27.064  20.358  1.00 85.16           O  
ATOM   1201  CG  LEU A  74     -18.073  23.877  19.043  1.00 85.16           C  
ATOM   1202  HG  LEU A  74     -17.623  22.909  18.824  1.00 85.16           H  
ATOM   1203  CD1 LEU A  74     -19.492  23.648  19.569  1.00 85.16           C  
ATOM   1204 HD11 LEU A  74     -19.440  23.062  20.486  1.00 85.16           H  
ATOM   1205 HD12 LEU A  74     -19.973  24.603  19.781  1.00 85.16           H  
ATOM   1206 HD13 LEU A  74     -20.077  23.094  18.835  1.00 85.16           H  
ATOM   1207  CD2 LEU A  74     -18.180  24.673  17.737  1.00 85.16           C  
ATOM   1208 HD21 LEU A  74     -18.554  25.676  17.944  1.00 85.16           H  
ATOM   1209 HD22 LEU A  74     -18.859  24.167  17.051  1.00 85.16           H  
ATOM   1210 HD23 LEU A  74     -17.198  24.748  17.269  1.00 85.16           H  
ATOM   1211  N   THR A  75     -14.656  25.474  21.861  1.00 86.23           N  
ATOM   1212  H   THR A  75     -14.736  24.500  22.113  1.00 86.23           H  
ATOM   1213  CA  THR A  75     -14.186  26.399  22.907  1.00 86.23           C  
ATOM   1214  HA  THR A  75     -14.151  27.411  22.504  1.00 86.23           H  
ATOM   1215  C   THR A  75     -12.767  26.110  23.381  1.00 86.23           C  
ATOM   1216  CB  THR A  75     -15.153  26.424  24.104  1.00 86.23           C  
ATOM   1217  HB  THR A  75     -14.768  27.092  24.875  1.00 86.23           H  
ATOM   1218  O   THR A  75     -12.303  26.778  24.300  1.00 86.23           O  
ATOM   1219  CG2 THR A  75     -16.544  26.914  23.698  1.00 86.23           C  
ATOM   1220 HG21 THR A  75     -17.017  26.197  23.027  1.00 86.23           H  
ATOM   1221 HG22 THR A  75     -17.160  27.022  24.590  1.00 86.23           H  
ATOM   1222 HG23 THR A  75     -16.462  27.880  23.200  1.00 86.23           H  
ATOM   1223  OG1 THR A  75     -15.333  25.139  24.648  1.00 86.23           O  
ATOM   1224  HG1 THR A  75     -14.565  24.911  25.177  1.00 86.23           H  
ATOM   1225  N   ASN A  76     -12.077  25.127  22.785  1.00 85.96           N  
ATOM   1226  H   ASN A  76     -12.508  24.622  22.025  1.00 85.96           H  
ATOM   1227  CA  ASN A  76     -10.764  24.657  23.243  1.00 85.96           C  
ATOM   1228  HA  ASN A  76     -10.523  23.759  22.674  1.00 85.96           H  
ATOM   1229  C   ASN A  76     -10.768  24.198  24.719  1.00 85.96           C  
ATOM   1230  CB  ASN A  76      -9.705  25.717  22.883  1.00 85.96           C  
ATOM   1231  HB2 ASN A  76      -9.985  26.220  21.957  1.00 85.96           H  
ATOM   1232  HB3 ASN A  76      -9.667  26.463  23.677  1.00 85.96           H  
ATOM   1233  O   ASN A  76      -9.746  24.255  25.396  1.00 85.96           O  
ATOM   1234  CG  ASN A  76      -8.323  25.134  22.658  1.00 85.96           C  
ATOM   1235  ND2 ASN A  76      -7.290  25.840  23.051  1.00 85.96           N  
ATOM   1236 HD21 ASN A  76      -7.436  26.677  23.596  1.00 85.96           H  
ATOM   1237 HD22 ASN A  76      -6.383  25.414  22.924  1.00 85.96           H  
ATOM   1238  OD1 ASN A  76      -8.139  24.079  22.075  1.00 85.96           O  
ATOM   1239  N   ASP A  77     -11.938  23.773  25.213  1.00 90.58           N  
ATOM   1240  H   ASP A  77     -12.712  23.706  24.567  1.00 90.58           H  
ATOM   1241  CA  ASP A  77     -12.174  23.288  26.577  1.00 90.58           C  
ATOM   1242  HA  ASP A  77     -11.221  23.047  27.050  1.00 90.58           H  
ATOM   1243  C   ASP A  77     -13.061  22.032  26.505  1.00 90.58           C  
ATOM   1244  CB  ASP A  77     -12.826  24.392  27.434  1.00 90.58           C  
ATOM   1245  HB2 ASP A  77     -13.734  24.740  26.942  1.00 90.58           H  
ATOM   1246  HB3 ASP A  77     -12.138  25.235  27.494  1.00 90.58           H  
ATOM   1247  O   ASP A  77     -14.266  22.159  26.250  1.00 90.58           O  
ATOM   1248  CG  ASP A  77     -13.179  23.949  28.867  1.00 90.58           C  
ATOM   1249  OD1 ASP A  77     -12.839  22.821  29.291  1.00 90.58           O  
ATOM   1250  OD2 ASP A  77     -13.812  24.750  29.596  1.00 90.58           O  
ATOM   1251  N   PRO A  78     -12.515  20.819  26.735  1.00 91.67           N  
ATOM   1252  CA  PRO A  78     -13.282  19.574  26.667  1.00 91.67           C  
ATOM   1253  HA  PRO A  78     -13.656  19.437  25.653  1.00 91.67           H  
ATOM   1254  C   PRO A  78     -14.458  19.545  27.649  1.00 91.67           C  
ATOM   1255  CB  PRO A  78     -12.290  18.452  27.005  1.00 91.67           C  
ATOM   1256  HB2 PRO A  78     -12.460  17.571  26.386  1.00 91.67           H  
ATOM   1257  HB3 PRO A  78     -12.368  18.186  28.060  1.00 91.67           H  
ATOM   1258  O   PRO A  78     -15.468  18.896  27.393  1.00 91.67           O  
ATOM   1259  CG  PRO A  78     -10.916  19.060  26.750  1.00 91.67           C  
ATOM   1260  HG2 PRO A  78     -10.152  18.613  27.386  1.00 91.67           H  
ATOM   1261  HG3 PRO A  78     -10.662  18.925  25.699  1.00 91.67           H  
ATOM   1262  CD  PRO A  78     -11.131  20.536  27.081  1.00 91.67           C  
ATOM   1263  HD2 PRO A  78     -10.995  20.693  28.151  1.00 91.67           H  
ATOM   1264  HD3 PRO A  78     -10.425  21.160  26.532  1.00 91.67           H  
ATOM   1265  N   PHE A  79     -14.363  20.263  28.770  1.00 94.51           N  
ATOM   1266  H   PHE A  79     -13.560  20.864  28.893  1.00 94.51           H  
ATOM   1267  CA  PHE A  79     -15.351  20.221  29.848  1.00 94.51           C  
ATOM   1268  HA  PHE A  79     -15.926  19.300  29.751  1.00 94.51           H  
ATOM   1269  C   PHE A  79     -16.372  21.360  29.777  1.00 94.51           C  
ATOM   1270  CB  PHE A  79     -14.626  20.153  31.195  1.00 94.51           C  
ATOM   1271  HB2 PHE A  79     -15.360  20.161  32.000  1.00 94.51           H  
ATOM   1272  HB3 PHE A  79     -14.002  21.040  31.308  1.00 94.51           H  
ATOM   1273  O   PHE A  79     -17.146  21.549  30.716  1.00 94.51           O  
ATOM   1274  CG  PHE A  79     -13.778  18.907  31.351  1.00 94.51           C  
ATOM   1275  CD1 PHE A  79     -14.395  17.667  31.603  1.00 94.51           C  
ATOM   1276  HD1 PHE A  79     -15.469  17.604  31.696  1.00 94.51           H  
ATOM   1277  CD2 PHE A  79     -12.378  18.980  31.226  1.00 94.51           C  
ATOM   1278  HD2 PHE A  79     -11.900  19.925  31.013  1.00 94.51           H  
ATOM   1279  CE1 PHE A  79     -13.615  16.506  31.740  1.00 94.51           C  
ATOM   1280  HE1 PHE A  79     -14.088  15.557  31.943  1.00 94.51           H  
ATOM   1281  CE2 PHE A  79     -11.598  17.818  31.364  1.00 94.51           C  
ATOM   1282  HE2 PHE A  79     -10.524  17.872  31.265  1.00 94.51           H  
ATOM   1283  CZ  PHE A  79     -12.216  16.582  31.621  1.00 94.51           C  
ATOM   1284  HZ  PHE A  79     -11.617  15.689  31.723  1.00 94.51           H  
ATOM   1285  N   PHE A  80     -16.419  22.120  28.679  1.00 92.68           N  
ATOM   1286  H   PHE A  80     -15.730  21.959  27.959  1.00 92.68           H  
ATOM   1287  CA  PHE A  80     -17.323  23.264  28.535  1.00 92.68           C  
ATOM   1288  HA  PHE A  80     -17.037  24.027  29.259  1.00 92.68           H  
ATOM   1289  C   PHE A  80     -18.800  22.911  28.789  1.00 92.68           C  
ATOM   1290  CB  PHE A  80     -17.145  23.842  27.131  1.00 92.68           C  
ATOM   1291  HB2 PHE A  80     -16.124  24.214  27.039  1.00 92.68           H  
ATOM   1292  HB3 PHE A  80     -17.274  23.052  26.390  1.00 92.68           H  
ATOM   1293  O   PHE A  80     -19.485  23.581  29.567  1.00 92.68           O  
ATOM   1294  CG  PHE A  80     -18.105  24.971  26.823  1.00 92.68           C  
ATOM   1295  CD1 PHE A  80     -19.256  24.735  26.047  1.00 92.68           C  
ATOM   1296  HD1 PHE A  80     -19.458  23.744  25.668  1.00 92.68           H  
ATOM   1297  CD2 PHE A  80     -17.846  26.260  27.320  1.00 92.68           C  
ATOM   1298  HD2 PHE A  80     -16.961  26.439  27.912  1.00 92.68           H  
ATOM   1299  CE1 PHE A  80     -20.118  25.796  25.725  1.00 92.68           C  
ATOM   1300  HE1 PHE A  80     -20.969  25.615  25.086  1.00 92.68           H  
ATOM   1301  CE2 PHE A  80     -18.708  27.323  27.000  1.00 92.68           C  
ATOM   1302  HE2 PHE A  80     -18.470  28.322  27.337  1.00 92.68           H  
ATOM   1303  CZ  PHE A  80     -19.826  27.094  26.179  1.00 92.68           C  
ATOM   1304  HZ  PHE A  80     -20.434  27.926  25.858  1.00 92.68           H  
ATOM   1305  N   PHE A  81     -19.294  21.839  28.164  1.00 91.49           N  
ATOM   1306  H   PHE A  81     -18.683  21.314  27.555  1.00 91.49           H  
ATOM   1307  CA  PHE A  81     -20.680  21.390  28.330  1.00 91.49           C  
ATOM   1308  HA  PHE A  81     -21.346  22.248  28.244  1.00 91.49           H  
ATOM   1309  C   PHE A  81     -20.924  20.778  29.712  1.00 91.49           C  
ATOM   1310  CB  PHE A  81     -21.035  20.402  27.219  1.00 91.49           C  
ATOM   1311  HB2 PHE A  81     -20.268  19.628  27.204  1.00 91.49           H  
ATOM   1312  HB3 PHE A  81     -21.989  19.928  27.449  1.00 91.49           H  
ATOM   1313  O   PHE A  81     -21.961  21.054  30.309  1.00 91.49           O  
ATOM   1314  CG  PHE A  81     -21.127  21.040  25.850  1.00 91.49           C  
ATOM   1315  CD1 PHE A  81     -22.324  21.655  25.443  1.00 91.49           C  
ATOM   1316  HD1 PHE A  81     -23.191  21.618  26.086  1.00 91.49           H  
ATOM   1317  CD2 PHE A  81     -20.008  21.048  24.996  1.00 91.49           C  
ATOM   1318  HD2 PHE A  81     -19.089  20.569  25.297  1.00 91.49           H  
ATOM   1319  CE1 PHE A  81     -22.405  22.279  24.185  1.00 91.49           C  
ATOM   1320  HE1 PHE A  81     -23.339  22.710  23.856  1.00 91.49           H  
ATOM   1321  CE2 PHE A  81     -20.080  21.705  23.756  1.00 91.49           C  
ATOM   1322  HE2 PHE A  81     -19.207  21.748  23.122  1.00 91.49           H  
ATOM   1323  CZ  PHE A  81     -21.281  22.307  23.343  1.00 91.49           C  
ATOM   1324  HZ  PHE A  81     -21.337  22.786  22.377  1.00 91.49           H  
ATOM   1325  N   ALA A  82     -19.948  20.049  30.260  1.00 93.63           N  
ATOM   1326  H   ALA A  82     -19.119  19.857  29.715  1.00 93.63           H  
ATOM   1327  CA  ALA A  82     -20.011  19.513  31.620  1.00 93.63           C  
ATOM   1328  HA  ALA A  82     -20.885  18.868  31.707  1.00 93.63           H  
ATOM   1329  C   ALA A  82     -20.145  20.629  32.671  1.00 93.63           C  
ATOM   1330  CB  ALA A  82     -18.759  18.664  31.861  1.00 93.63           C  
ATOM   1331  HB1 ALA A  82     -18.688  17.896  31.091  1.00 93.63           H  
ATOM   1332  HB2 ALA A  82     -18.835  18.176  32.833  1.00 93.63           H  
ATOM   1333  HB3 ALA A  82     -17.860  19.281  31.842  1.00 93.63           H  
ATOM   1334  O   ALA A  82     -20.975  20.540  33.572  1.00 93.63           O  
ATOM   1335  N   LYS A  83     -19.397  21.733  32.526  1.00 93.10           N  
ATOM   1336  H   LYS A  83     -18.706  21.737  31.790  1.00 93.10           H  
ATOM   1337  CA  LYS A  83     -19.514  22.911  33.405  1.00 93.10           C  
ATOM   1338  HA  LYS A  83     -19.357  22.601  34.438  1.00 93.10           H  
ATOM   1339  C   LYS A  83     -20.918  23.516  33.352  1.00 93.10           C  
ATOM   1340  CB  LYS A  83     -18.459  23.963  33.026  1.00 93.10           C  
ATOM   1341  HB2 LYS A  83     -18.511  24.147  31.952  1.00 93.10           H  
ATOM   1342  HB3 LYS A  83     -18.687  24.897  33.540  1.00 93.10           H  
ATOM   1343  O   LYS A  83     -21.487  23.832  34.394  1.00 93.10           O  
ATOM   1344  CG  LYS A  83     -17.030  23.544  33.407  1.00 93.10           C  
ATOM   1345  HG2 LYS A  83     -16.835  22.530  33.058  1.00 93.10           H  
ATOM   1346  HG3 LYS A  83     -16.928  23.559  34.492  1.00 93.10           H  
ATOM   1347  CD  LYS A  83     -16.001  24.495  32.779  1.00 93.10           C  
ATOM   1348  HD2 LYS A  83     -16.128  25.499  33.184  1.00 93.10           H  
ATOM   1349  HD3 LYS A  83     -16.161  24.521  31.701  1.00 93.10           H  
ATOM   1350  CE  LYS A  83     -14.578  23.995  33.049  1.00 93.10           C  
ATOM   1351  HE2 LYS A  83     -14.527  22.946  32.759  1.00 93.10           H  
ATOM   1352  HE3 LYS A  83     -14.367  24.063  34.116  1.00 93.10           H  
ATOM   1353  NZ  LYS A  83     -13.573  24.756  32.267  1.00 93.10           N  
ATOM   1354  HZ1 LYS A  83     -12.646  24.367  32.366  1.00 93.10           H  
ATOM   1355  HZ2 LYS A  83     -13.769  24.674  31.280  1.00 93.10           H  
ATOM   1356  HZ3 LYS A  83     -13.567  25.743  32.481  1.00 93.10           H  
ATOM   1357  N   ARG A  84     -21.497  23.657  32.154  1.00 91.26           N  
ATOM   1358  H   ARG A  84     -20.976  23.348  31.345  1.00 91.26           H  
ATOM   1359  CA  ARG A  84     -22.864  24.181  31.983  1.00 91.26           C  
ATOM   1360  HA  ARG A  84     -22.963  25.110  32.544  1.00 91.26           H  
ATOM   1361  C   ARG A  84     -23.918  23.251  32.570  1.00 91.26           C  
ATOM   1362  CB  ARG A  84     -23.157  24.450  30.503  1.00 91.26           C  
ATOM   1363  HB2 ARG A  84     -24.230  24.603  30.386  1.00 91.26           H  
ATOM   1364  HB3 ARG A  84     -22.865  23.591  29.898  1.00 91.26           H  
ATOM   1365  O   ARG A  84     -24.816  23.725  33.259  1.00 91.26           O  
ATOM   1366  CG  ARG A  84     -22.433  25.708  30.015  1.00 91.26           C  
ATOM   1367  HG2 ARG A  84     -22.706  26.543  30.660  1.00 91.26           H  
ATOM   1368  HG3 ARG A  84     -21.353  25.562  30.059  1.00 91.26           H  
ATOM   1369  CD  ARG A  84     -22.848  26.029  28.578  1.00 91.26           C  
ATOM   1370  HD2 ARG A  84     -23.936  25.998  28.520  1.00 91.26           H  
ATOM   1371  HD3 ARG A  84     -22.432  25.271  27.914  1.00 91.26           H  
ATOM   1372  NE  ARG A  84     -22.369  27.366  28.181  1.00 91.26           N  
ATOM   1373  HE  ARG A  84     -21.615  27.749  28.732  1.00 91.26           H  
ATOM   1374  NH1 ARG A  84     -23.726  27.657  26.358  1.00 91.26           N  
ATOM   1375 HH11 ARG A  84     -24.094  28.263  25.638  1.00 91.26           H  
ATOM   1376 HH12 ARG A  84     -24.042  26.705  26.477  1.00 91.26           H  
ATOM   1377  NH2 ARG A  84     -22.399  29.322  27.016  1.00 91.26           N  
ATOM   1378 HH21 ARG A  84     -21.738  29.719  27.669  1.00 91.26           H  
ATOM   1379 HH22 ARG A  84     -22.832  29.930  26.335  1.00 91.26           H  
ATOM   1380  CZ  ARG A  84     -22.831  28.106  27.192  1.00 91.26           C  
ATOM   1381  N   ASP A  85     -23.796  21.951  32.333  1.00 92.84           N  
ATOM   1382  H   ASP A  85     -23.045  21.624  31.743  1.00 92.84           H  
ATOM   1383  CA  ASP A  85     -24.710  20.953  32.890  1.00 92.84           C  
ATOM   1384  HA  ASP A  85     -25.729  21.225  32.613  1.00 92.84           H  
ATOM   1385  C   ASP A  85     -24.639  20.926  34.426  1.00 92.84           C  
ATOM   1386  CB  ASP A  85     -24.385  19.589  32.268  1.00 92.84           C  
ATOM   1387  HB2 ASP A  85     -23.519  19.154  32.767  1.00 92.84           H  
ATOM   1388  HB3 ASP A  85     -24.134  19.721  31.216  1.00 92.84           H  
ATOM   1389  O   ASP A  85     -25.665  20.930  35.105  1.00 92.84           O  
ATOM   1390  CG  ASP A  85     -25.581  18.642  32.340  1.00 92.84           C  
ATOM   1391  OD1 ASP A  85     -26.685  19.094  31.952  1.00 92.84           O  
ATOM   1392  OD2 ASP A  85     -25.360  17.477  32.725  1.00 92.84           O  
ATOM   1393  N   GLY A  86     -23.430  21.066  34.982  1.00 93.96           N  
ATOM   1394  H   GLY A  86     -22.624  21.012  34.376  1.00 93.96           H  
ATOM   1395  CA  GLY A  86     -23.198  21.229  36.418  1.00 93.96           C  
ATOM   1396  HA2 GLY A  86     -22.128  21.349  36.586  1.00 93.96           H  
ATOM   1397  HA3 GLY A  86     -23.533  20.334  36.941  1.00 93.96           H  
ATOM   1398  C   GLY A  86     -23.915  22.444  37.019  1.00 93.96           C  
ATOM   1399  O   GLY A  86     -24.512  22.337  38.091  1.00 93.96           O  
ATOM   1400  N   VAL A  87     -23.941  23.586  36.320  1.00 93.65           N  
ATOM   1401  H   VAL A  87     -23.427  23.625  35.451  1.00 93.65           H  
ATOM   1402  CA  VAL A  87     -24.723  24.763  36.750  1.00 93.65           C  
ATOM   1403  HA  VAL A  87     -24.435  25.012  37.771  1.00 93.65           H  
ATOM   1404  C   VAL A  87     -26.221  24.445  36.785  1.00 93.65           C  
ATOM   1405  CB  VAL A  87     -24.435  25.994  35.863  1.00 93.65           C  
ATOM   1406  HB  VAL A  87     -24.563  25.728  34.814  1.00 93.65           H  
ATOM   1407  O   VAL A  87     -26.895  24.792  37.757  1.00 93.65           O  
ATOM   1408  CG1 VAL A  87     -25.364  27.178  36.168  1.00 93.65           C  
ATOM   1409 HG11 VAL A  87     -25.061  28.047  35.585  1.00 93.65           H  
ATOM   1410 HG12 VAL A  87     -25.323  27.424  37.229  1.00 93.65           H  
ATOM   1411 HG13 VAL A  87     -26.390  26.932  35.895  1.00 93.65           H  
ATOM   1412  CG2 VAL A  87     -22.997  26.486  36.069  1.00 93.65           C  
ATOM   1413 HG21 VAL A  87     -22.785  27.310  35.386  1.00 93.65           H  
ATOM   1414 HG22 VAL A  87     -22.862  26.826  37.096  1.00 93.65           H  
ATOM   1415 HG23 VAL A  87     -22.287  25.683  35.872  1.00 93.65           H  
ATOM   1416  N   TYR A  88     -26.753  23.745  35.778  1.00 93.30           N  
ATOM   1417  H   TYR A  88     -26.157  23.438  35.023  1.00 93.30           H  
ATOM   1418  CA  TYR A  88     -28.162  23.341  35.782  1.00 93.30           C  
ATOM   1419  HA  TYR A  88     -28.763  24.224  35.999  1.00 93.30           H  
ATOM   1420  C   TYR A  88     -28.487  22.323  36.880  1.00 93.30           C  
ATOM   1421  CB  TYR A  88     -28.595  22.817  34.411  1.00 93.30           C  
ATOM   1422  HB2 TYR A  88     -29.587  22.377  34.514  1.00 93.30           H  
ATOM   1423  HB3 TYR A  88     -27.917  22.026  34.089  1.00 93.30           H  
ATOM   1424  O   TYR A  88     -29.573  22.409  37.446  1.00 93.30           O  
ATOM   1425  CG  TYR A  88     -28.701  23.884  33.343  1.00 93.30           C  
ATOM   1426  CD1 TYR A  88     -29.732  24.844  33.409  1.00 93.30           C  
ATOM   1427  HD1 TYR A  88     -30.430  24.825  34.234  1.00 93.30           H  
ATOM   1428  CD2 TYR A  88     -27.805  23.888  32.261  1.00 93.30           C  
ATOM   1429  HD2 TYR A  88     -27.032  23.136  32.207  1.00 93.30           H  
ATOM   1430  CE1 TYR A  88     -29.861  25.811  32.392  1.00 93.30           C  
ATOM   1431  HE1 TYR A  88     -30.651  26.546  32.428  1.00 93.30           H  
ATOM   1432  CE2 TYR A  88     -27.909  24.868  31.259  1.00 93.30           C  
ATOM   1433  HE2 TYR A  88     -27.201  24.869  30.443  1.00 93.30           H  
ATOM   1434  OH  TYR A  88     -29.039  26.762  30.342  1.00 93.30           O  
ATOM   1435  HH  TYR A  88     -28.279  26.696  29.760  1.00 93.30           H  
ATOM   1436  CZ  TYR A  88     -28.937  25.832  31.326  1.00 93.30           C  
ATOM   1437  N   LEU A  89     -27.566  21.423  37.244  1.00 94.04           N  
ATOM   1438  H   LEU A  89     -26.731  21.342  36.682  1.00 94.04           H  
ATOM   1439  CA  LEU A  89     -27.735  20.518  38.389  1.00 94.04           C  
ATOM   1440  HA  LEU A  89     -28.679  19.984  38.274  1.00 94.04           H  
ATOM   1441  C   LEU A  89     -27.827  21.277  39.719  1.00 94.04           C  
ATOM   1442  CB  LEU A  89     -26.580  19.503  38.438  1.00 94.04           C  
ATOM   1443  HB2 LEU A  89     -26.535  19.062  39.433  1.00 94.04           H  
ATOM   1444  HB3 LEU A  89     -25.641  20.031  38.272  1.00 94.04           H  
ATOM   1445  O   LEU A  89     -28.689  20.965  40.540  1.00 94.04           O  
ATOM   1446  CG  LEU A  89     -26.704  18.363  37.417  1.00 94.04           C  
ATOM   1447  HG  LEU A  89     -26.925  18.771  36.431  1.00 94.04           H  
ATOM   1448  CD1 LEU A  89     -25.387  17.600  37.352  1.00 94.04           C  
ATOM   1449 HD11 LEU A  89     -25.481  16.821  36.596  1.00 94.04           H  
ATOM   1450 HD12 LEU A  89     -24.586  18.272  37.044  1.00 94.04           H  
ATOM   1451 HD13 LEU A  89     -25.143  17.153  38.316  1.00 94.04           H  
ATOM   1452  CD2 LEU A  89     -27.791  17.355  37.813  1.00 94.04           C  
ATOM   1453 HD21 LEU A  89     -27.522  16.861  38.746  1.00 94.04           H  
ATOM   1454 HD22 LEU A  89     -27.879  16.605  37.026  1.00 94.04           H  
ATOM   1455 HD23 LEU A  89     -28.757  17.844  37.938  1.00 94.04           H  
ATOM   1456  N   ILE A  90     -26.996  22.305  39.922  1.00 94.65           N  
ATOM   1457  H   ILE A  90     -26.286  22.488  39.227  1.00 94.65           H  
ATOM   1458  CA  ILE A  90     -27.063  23.157  41.123  1.00 94.65           C  
ATOM   1459  HA  ILE A  90     -27.023  22.518  42.005  1.00 94.65           H  
ATOM   1460  C   ILE A  90     -28.402  23.904  41.170  1.00 94.65           C  
ATOM   1461  CB  ILE A  90     -25.859  24.128  41.178  1.00 94.65           C  
ATOM   1462  HB  ILE A  90     -25.813  24.677  40.237  1.00 94.65           H  
ATOM   1463  O   ILE A  90     -29.083  23.897  42.197  1.00 94.65           O  
ATOM   1464  CG1 ILE A  90     -24.540  23.342  41.361  1.00 94.65           C  
ATOM   1465 HG12 ILE A  90     -24.503  22.513  40.655  1.00 94.65           H  
ATOM   1466 HG13 ILE A  90     -24.506  22.916  42.364  1.00 94.65           H  
ATOM   1467  CG2 ILE A  90     -26.024  25.147  42.326  1.00 94.65           C  
ATOM   1468 HG21 ILE A  90     -26.907  25.767  42.170  1.00 94.65           H  
ATOM   1469 HG22 ILE A  90     -26.113  24.627  43.279  1.00 94.65           H  
ATOM   1470 HG23 ILE A  90     -25.167  25.820  42.365  1.00 94.65           H  
ATOM   1471  CD1 ILE A  90     -23.279  24.187  41.134  1.00 94.65           C  
ATOM   1472 HD11 ILE A  90     -22.404  23.538  41.162  1.00 94.65           H  
ATOM   1473 HD12 ILE A  90     -23.327  24.670  40.158  1.00 94.65           H  
ATOM   1474 HD13 ILE A  90     -23.172  24.942  41.913  1.00 94.65           H  
ATOM   1475  N   LEU A  91     -28.823  24.505  40.054  1.00 94.41           N  
ATOM   1476  H   LEU A  91     -28.220  24.481  39.243  1.00 94.41           H  
ATOM   1477  CA  LEU A  91     -30.116  25.189  39.959  1.00 94.41           C  
ATOM   1478  HA  LEU A  91     -30.183  25.928  40.758  1.00 94.41           H  
ATOM   1479  C   LEU A  91     -31.295  24.223  40.168  1.00 94.41           C  
ATOM   1480  CB  LEU A  91     -30.211  25.898  38.599  1.00 94.41           C  
ATOM   1481  HB2 LEU A  91     -29.979  25.170  37.822  1.00 94.41           H  
ATOM   1482  HB3 LEU A  91     -31.239  26.233  38.454  1.00 94.41           H  
ATOM   1483  O   LEU A  91     -32.257  24.568  40.856  1.00 94.41           O  
ATOM   1484  CG  LEU A  91     -29.279  27.108  38.414  1.00 94.41           C  
ATOM   1485  HG  LEU A  91     -28.243  26.811  38.579  1.00 94.41           H  
ATOM   1486  CD1 LEU A  91     -29.418  27.629  36.982  1.00 94.41           C  
ATOM   1487 HD11 LEU A  91     -28.740  28.469  36.835  1.00 94.41           H  
ATOM   1488 HD12 LEU A  91     -30.442  27.952  36.793  1.00 94.41           H  
ATOM   1489 HD13 LEU A  91     -29.146  26.841  36.279  1.00 94.41           H  
ATOM   1490  CD2 LEU A  91     -29.610  28.250  39.377  1.00 94.41           C  
ATOM   1491 HD21 LEU A  91     -29.406  27.947  40.403  1.00 94.41           H  
ATOM   1492 HD22 LEU A  91     -28.982  29.112  39.150  1.00 94.41           H  
ATOM   1493 HD23 LEU A  91     -30.658  28.534  39.280  1.00 94.41           H  
ATOM   1494  N   ALA A  92     -31.209  23.000  39.639  1.00 94.57           N  
ATOM   1495  H   ALA A  92     -30.416  22.784  39.051  1.00 94.57           H  
ATOM   1496  CA  ALA A  92     -32.206  21.951  39.837  1.00 94.57           C  
ATOM   1497  HA  ALA A  92     -33.185  22.331  39.546  1.00 94.57           H  
ATOM   1498  C   ALA A  92     -32.296  21.538  41.308  1.00 94.57           C  
ATOM   1499  CB  ALA A  92     -31.862  20.750  38.947  1.00 94.57           C  
ATOM   1500  HB1 ALA A  92     -30.884  20.349  39.213  1.00 94.57           H  
ATOM   1501  HB2 ALA A  92     -32.608  19.968  39.091  1.00 94.57           H  
ATOM   1502  HB3 ALA A  92     -31.853  21.040  37.897  1.00 94.57           H  
ATOM   1503  O   ALA A  92     -33.398  21.375  41.827  1.00 94.57           O  
ATOM   1504  N   PHE A  93     -31.160  21.439  42.002  1.00 93.37           N  
ATOM   1505  H   PHE A  93     -30.285  21.538  41.508  1.00 93.37           H  
ATOM   1506  CA  PHE A  93     -31.115  21.148  43.433  1.00 93.37           C  
ATOM   1507  HA  PHE A  93     -31.684  20.237  43.615  1.00 93.37           H  
ATOM   1508  C   PHE A  93     -31.754  22.265  44.275  1.00 93.37           C  
ATOM   1509  CB  PHE A  93     -29.659  20.887  43.834  1.00 93.37           C  
ATOM   1510  HB2 PHE A  93     -29.072  21.795  43.697  1.00 93.37           H  
ATOM   1511  HB3 PHE A  93     -29.242  20.125  43.176  1.00 93.37           H  
ATOM   1512  O   PHE A  93     -32.527  21.985  45.193  1.00 93.37           O  
ATOM   1513  CG  PHE A  93     -29.514  20.409  45.261  1.00 93.37           C  
ATOM   1514  CD1 PHE A  93     -29.109  21.301  46.271  1.00 93.37           C  
ATOM   1515  HD1 PHE A  93     -28.893  22.331  46.030  1.00 93.37           H  
ATOM   1516  CD2 PHE A  93     -29.795  19.068  45.580  1.00 93.37           C  
ATOM   1517  HD2 PHE A  93     -30.104  18.383  44.804  1.00 93.37           H  
ATOM   1518  CE1 PHE A  93     -28.971  20.847  47.594  1.00 93.37           C  
ATOM   1519  HE1 PHE A  93     -28.643  21.528  48.365  1.00 93.37           H  
ATOM   1520  CE2 PHE A  93     -29.669  18.617  46.905  1.00 93.37           C  
ATOM   1521  HE2 PHE A  93     -29.877  17.585  47.147  1.00 93.37           H  
ATOM   1522  CZ  PHE A  93     -29.257  19.507  47.912  1.00 93.37           C  
ATOM   1523  HZ  PHE A  93     -29.147  19.159  48.929  1.00 93.37           H  
ATOM   1524  N   ILE A  94     -31.513  23.536  43.933  1.00 94.04           N  
ATOM   1525  H   ILE A  94     -30.846  23.711  43.195  1.00 94.04           H  
ATOM   1526  CA  ILE A  94     -32.159  24.682  44.598  1.00 94.04           C  
ATOM   1527  HA  ILE A  94     -31.994  24.593  45.672  1.00 94.04           H  
ATOM   1528  C   ILE A  94     -33.680  24.649  44.380  1.00 94.04           C  
ATOM   1529  CB  ILE A  94     -31.528  26.014  44.126  1.00 94.04           C  
ATOM   1530  HB  ILE A  94     -31.551  26.043  43.037  1.00 94.04           H  
ATOM   1531  O   ILE A  94     -34.447  24.724  45.345  1.00 94.04           O  
ATOM   1532  CG1 ILE A  94     -30.056  26.111  44.592  1.00 94.04           C  
ATOM   1533 HG12 ILE A  94     -29.539  25.175  44.381  1.00 94.04           H  
ATOM   1534 HG13 ILE A  94     -30.023  26.262  45.671  1.00 94.04           H  
ATOM   1535  CG2 ILE A  94     -32.326  27.222  44.659  1.00 94.04           C  
ATOM   1536 HG21 ILE A  94     -31.862  28.158  44.348  1.00 94.04           H  
ATOM   1537 HG22 ILE A  94     -32.373  27.192  45.748  1.00 94.04           H  
ATOM   1538 HG23 ILE A  94     -33.339  27.222  44.255  1.00 94.04           H  
ATOM   1539  CD1 ILE A  94     -29.261  27.230  43.906  1.00 94.04           C  
ATOM   1540 HD11 ILE A  94     -28.217  27.166  44.211  1.00 94.04           H  
ATOM   1541 HD12 ILE A  94     -29.644  28.210  44.191  1.00 94.04           H  
ATOM   1542 HD13 ILE A  94     -29.318  27.114  42.824  1.00 94.04           H  
ATOM   1543  N   LEU A  95     -34.136  24.477  43.133  1.00 93.63           N  
ATOM   1544  H   LEU A  95     -33.465  24.417  42.380  1.00 93.63           H  
ATOM   1545  CA  LEU A  95     -35.565  24.350  42.816  1.00 93.63           C  
ATOM   1546  HA  LEU A  95     -36.091  25.224  43.198  1.00 93.63           H  
ATOM   1547  C   LEU A  95     -36.202  23.135  43.494  1.00 93.63           C  
ATOM   1548  CB  LEU A  95     -35.765  24.244  41.295  1.00 93.63           C  
ATOM   1549  HB2 LEU A  95     -36.774  23.881  41.105  1.00 93.63           H  
ATOM   1550  HB3 LEU A  95     -35.071  23.501  40.903  1.00 93.63           H  
ATOM   1551  O   LEU A  95     -37.366  23.199  43.902  1.00 93.63           O  
ATOM   1552  CG  LEU A  95     -35.586  25.559  40.519  1.00 93.63           C  
ATOM   1553  HG  LEU A  95     -34.574  25.939  40.660  1.00 93.63           H  
ATOM   1554  CD1 LEU A  95     -35.808  25.274  39.034  1.00 93.63           C  
ATOM   1555 HD11 LEU A  95     -35.552  26.155  38.446  1.00 93.63           H  
ATOM   1556 HD12 LEU A  95     -36.848  25.002  38.852  1.00 93.63           H  
ATOM   1557 HD13 LEU A  95     -35.177  24.440  38.730  1.00 93.63           H  
ATOM   1558  CD2 LEU A  95     -36.590  26.635  40.944  1.00 93.63           C  
ATOM   1559 HD21 LEU A  95     -37.607  26.245  40.895  1.00 93.63           H  
ATOM   1560 HD22 LEU A  95     -36.372  26.975  41.956  1.00 93.63           H  
ATOM   1561 HD23 LEU A  95     -36.504  27.495  40.279  1.00 93.63           H  
ATOM   1562  N   ALA A  96     -35.451  22.046  43.652  1.00 91.13           N  
ATOM   1563  H   ALA A  96     -34.534  22.024  43.230  1.00 91.13           H  
ATOM   1564  CA  ALA A  96     -35.919  20.849  44.325  1.00 91.13           C  
ATOM   1565  HA  ALA A  96     -36.840  20.552  43.824  1.00 91.13           H  
ATOM   1566  C   ALA A  96     -36.253  21.120  45.801  1.00 91.13           C  
ATOM   1567  CB  ALA A  96     -34.873  19.736  44.151  1.00 91.13           C  
ATOM   1568  HB1 ALA A  96     -35.143  18.859  44.739  1.00 91.13           H  
ATOM   1569  HB2 ALA A  96     -34.803  19.454  43.101  1.00 91.13           H  
ATOM   1570  HB3 ALA A  96     -33.894  20.070  44.495  1.00 91.13           H  
ATOM   1571  O   ALA A  96     -37.344  20.772  46.262  1.00 91.13           O  
ATOM   1572  N   ILE A  97     -35.370  21.820  46.524  1.00 91.49           N  
ATOM   1573  H   ILE A  97     -34.499  22.079  46.083  1.00 91.49           H  
ATOM   1574  CA  ILE A  97     -35.602  22.215  47.923  1.00 91.49           C  
ATOM   1575  HA  ILE A  97     -35.823  21.317  48.500  1.00 91.49           H  
ATOM   1576  C   ILE A  97     -36.826  23.129  48.039  1.00 91.49           C  
ATOM   1577  CB  ILE A  97     -34.339  22.878  48.522  1.00 91.49           C  
ATOM   1578  HB  ILE A  97     -34.022  23.687  47.863  1.00 91.49           H  
ATOM   1579  O   ILE A  97     -37.662  22.915  48.918  1.00 91.49           O  
ATOM   1580  CG1 ILE A  97     -33.199  21.840  48.624  1.00 91.49           C  
ATOM   1581 HG12 ILE A  97     -33.462  21.086  49.365  1.00 91.49           H  
ATOM   1582 HG13 ILE A  97     -33.076  21.330  47.668  1.00 91.49           H  
ATOM   1583  CG2 ILE A  97     -34.633  23.474  49.917  1.00 91.49           C  
ATOM   1584 HG21 ILE A  97     -35.390  24.255  49.850  1.00 91.49           H  
ATOM   1585 HG22 ILE A  97     -33.740  23.945  50.327  1.00 91.49           H  
ATOM   1586 HG23 ILE A  97     -34.976  22.690  50.593  1.00 91.49           H  
ATOM   1587  CD1 ILE A  97     -31.838  22.442  48.992  1.00 91.49           C  
ATOM   1588 HD11 ILE A  97     -31.546  23.184  48.249  1.00 91.49           H  
ATOM   1589 HD12 ILE A  97     -31.098  21.642  49.010  1.00 91.49           H  
ATOM   1590 HD13 ILE A  97     -31.860  22.897  49.982  1.00 91.49           H  
ATOM   1591  N   ILE A  98     -36.960  24.120  47.150  1.00 93.61           N  
ATOM   1592  H   ILE A  98     -36.225  24.251  46.469  1.00 93.61           H  
ATOM   1593  CA  ILE A  98     -38.109  25.041  47.141  1.00 93.61           C  
ATOM   1594  HA  ILE A  98     -38.184  25.518  48.118  1.00 93.61           H  
ATOM   1595  C   ILE A  98     -39.412  24.263  46.921  1.00 93.61           C  
ATOM   1596  CB  ILE A  98     -37.905  26.146  46.077  1.00 93.61           C  
ATOM   1597  HB  ILE A  98     -37.691  25.670  45.120  1.00 93.61           H  
ATOM   1598  O   ILE A  98     -40.375  24.434  47.666  1.00 93.61           O  
ATOM   1599  CG1 ILE A  98     -36.707  27.046  46.463  1.00 93.61           C  
ATOM   1600 HG12 ILE A  98     -35.852  26.427  46.736  1.00 93.61           H  
ATOM   1601 HG13 ILE A  98     -36.968  27.644  47.335  1.00 93.61           H  
ATOM   1602  CG2 ILE A  98     -39.178  27.002  45.916  1.00 93.61           C  
ATOM   1603 HG21 ILE A  98     -40.011  26.395  45.561  1.00 93.61           H  
ATOM   1604 HG22 ILE A  98     -39.449  27.458  46.868  1.00 93.61           H  
ATOM   1605 HG23 ILE A  98     -39.021  27.788  45.177  1.00 93.61           H  
ATOM   1606  CD1 ILE A  98     -36.242  27.980  45.338  1.00 93.61           C  
ATOM   1607 HD11 ILE A  98     -37.002  28.729  45.116  1.00 93.61           H  
ATOM   1608 HD12 ILE A  98     -36.023  27.401  44.441  1.00 93.61           H  
ATOM   1609 HD13 ILE A  98     -35.335  28.495  45.653  1.00 93.61           H  
ATOM   1610  N   THR A  99     -39.429  23.351  45.949  1.00 93.61           N  
ATOM   1611  H   THR A  99     -38.592  23.242  45.393  1.00 93.61           H  
ATOM   1612  CA  THR A  99     -40.615  22.556  45.597  1.00 93.61           C  
ATOM   1613  HA  THR A  99     -41.431  23.236  45.351  1.00 93.61           H  
ATOM   1614  C   THR A  99     -41.086  21.677  46.756  1.00 93.61           C  
ATOM   1615  CB  THR A  99     -40.327  21.692  44.363  1.00 93.61           C  
ATOM   1616  HB  THR A  99     -39.527  20.989  44.590  1.00 93.61           H  
ATOM   1617  O   THR A  99     -42.283  21.613  47.022  1.00 93.61           O  
ATOM   1618  CG2 THR A  99     -41.552  20.913  43.893  1.00 93.61           C  
ATOM   1619 HG21 THR A  99     -41.814  20.143  44.619  1.00 93.61           H  
ATOM   1620 HG22 THR A  99     -42.402  21.580  43.752  1.00 93.61           H  
ATOM   1621 HG23 THR A  99     -41.318  20.429  42.944  1.00 93.61           H  
ATOM   1622  OG1 THR A  99     -39.914  22.512  43.293  1.00 93.61           O  
ATOM   1623  HG1 THR A  99     -39.023  22.812  43.486  1.00 93.61           H  
ATOM   1624  N   LEU A 100     -40.164  21.056  47.503  1.00 89.75           N  
ATOM   1625  H   LEU A 100     -39.194  21.141  47.235  1.00 89.75           H  
ATOM   1626  CA  LEU A 100     -40.495  20.229  48.675  1.00 89.75           C  
ATOM   1627  HA  LEU A 100     -41.241  19.490  48.382  1.00 89.75           H  
ATOM   1628  C   LEU A 100     -41.111  21.025  49.840  1.00 89.75           C  
ATOM   1629  CB  LEU A 100     -39.219  19.515  49.156  1.00 89.75           C  
ATOM   1630  HB2 LEU A 100     -38.423  20.255  49.248  1.00 89.75           H  
ATOM   1631  HB3 LEU A 100     -39.401  19.105  50.149  1.00 89.75           H  
ATOM   1632  O   LEU A 100     -41.788  20.449  50.700  1.00 89.75           O  
ATOM   1633  CG  LEU A 100     -38.734  18.367  48.253  1.00 89.75           C  
ATOM   1634  HG  LEU A 100     -38.612  18.723  47.230  1.00 89.75           H  
ATOM   1635  CD1 LEU A 100     -37.380  17.874  48.767  1.00 89.75           C  
ATOM   1636 HD11 LEU A 100     -37.470  17.517  49.792  1.00 89.75           H  
ATOM   1637 HD12 LEU A 100     -36.657  18.688  48.719  1.00 89.75           H  
ATOM   1638 HD13 LEU A 100     -37.022  17.064  48.132  1.00 89.75           H  
ATOM   1639  CD2 LEU A 100     -39.705  17.185  48.251  1.00 89.75           C  
ATOM   1640 HD21 LEU A 100     -40.646  17.470  47.780  1.00 89.75           H  
ATOM   1641 HD22 LEU A 100     -39.275  16.371  47.668  1.00 89.75           H  
ATOM   1642 HD23 LEU A 100     -39.892  16.840  49.268  1.00 89.75           H  
ATOM   1643  N   ARG A 101     -40.876  22.342  49.896  1.00 90.40           N  
ATOM   1644  H   ARG A 101     -40.319  22.751  49.159  1.00 90.40           H  
ATOM   1645  CA  ARG A 101     -41.440  23.234  50.921  1.00 90.40           C  
ATOM   1646  HA  ARG A 101     -41.573  22.677  51.849  1.00 90.40           H  
ATOM   1647  C   ARG A 101     -42.841  23.733  50.573  1.00 90.40           C  
ATOM   1648  CB  ARG A 101     -40.485  24.415  51.168  1.00 90.40           C  
ATOM   1649  HB2 ARG A 101     -40.305  24.930  50.224  1.00 90.40           H  
ATOM   1650  HB3 ARG A 101     -40.962  25.127  51.841  1.00 90.40           H  
ATOM   1651  O   ARG A 101     -43.556  24.147  51.481  1.00 90.40           O  
ATOM   1652  CG  ARG A 101     -39.131  24.009  51.770  1.00 90.40           C  
ATOM   1653  HG2 ARG A 101     -38.665  23.239  51.156  1.00 90.40           H  
ATOM   1654  HG3 ARG A 101     -38.482  24.885  51.774  1.00 90.40           H  
ATOM   1655  CD  ARG A 101     -39.264  23.483  53.202  1.00 90.40           C  
ATOM   1656  HD2 ARG A 101     -39.762  24.241  53.806  1.00 90.40           H  
ATOM   1657  HD3 ARG A 101     -39.871  22.577  53.193  1.00 90.40           H  
ATOM   1658  NE  ARG A 101     -37.942  23.175  53.779  1.00 90.40           N  
ATOM   1659  HE  ARG A 101     -37.148  23.308  53.169  1.00 90.40           H  
ATOM   1660  NH1 ARG A 101     -38.669  22.553  55.864  1.00 90.40           N  
ATOM   1661 HH11 ARG A 101     -39.617  22.752  55.576  1.00 90.40           H  
ATOM   1662 HH12 ARG A 101     -38.471  22.271  56.813  1.00 90.40           H  
ATOM   1663  NH2 ARG A 101     -36.484  22.537  55.406  1.00 90.40           N  
ATOM   1664 HH21 ARG A 101     -36.301  22.246  56.355  1.00 90.40           H  
ATOM   1665 HH22 ARG A 101     -35.712  22.711  54.779  1.00 90.40           H  
ATOM   1666  CZ  ARG A 101     -37.706  22.757  55.009  1.00 90.40           C  
ATOM   1667  N   LEU A 102     -43.241  23.678  49.303  1.00 92.91           N  
ATOM   1668  H   LEU A 102     -42.621  23.266  48.621  1.00 92.91           H  
ATOM   1669  CA  LEU A 102     -44.542  24.159  48.841  1.00 92.91           C  
ATOM   1670  HA  LEU A 102     -44.839  24.989  49.482  1.00 92.91           H  
ATOM   1671  C   LEU A 102     -45.604  23.046  48.941  1.00 92.91           C  
ATOM   1672  CB  LEU A 102     -44.409  24.695  47.405  1.00 92.91           C  
ATOM   1673  HB2 LEU A 102     -43.990  23.904  46.782  1.00 92.91           H  
ATOM   1674  HB3 LEU A 102     -45.403  24.928  47.024  1.00 92.91           H  
ATOM   1675  O   LEU A 102     -45.413  21.981  48.352  1.00 92.91           O  
ATOM   1676  CG  LEU A 102     -43.526  25.952  47.276  1.00 92.91           C  
ATOM   1677  HG  LEU A 102     -42.551  25.769  47.729  1.00 92.91           H  
ATOM   1678  CD1 LEU A 102     -43.314  26.274  45.798  1.00 92.91           C  
ATOM   1679 HD11 LEU A 102     -42.816  25.438  45.308  1.00 92.91           H  
ATOM   1680 HD12 LEU A 102     -44.273  26.459  45.312  1.00 92.91           H  
ATOM   1681 HD13 LEU A 102     -42.685  27.159  45.700  1.00 92.91           H  
ATOM   1682  CD2 LEU A 102     -44.148  27.175  47.954  1.00 92.91           C  
ATOM   1683 HD21 LEU A 102     -45.142  27.363  47.548  1.00 92.91           H  
ATOM   1684 HD22 LEU A 102     -44.213  27.021  49.031  1.00 92.91           H  
ATOM   1685 HD23 LEU A 102     -43.522  28.049  47.775  1.00 92.91           H  
ATOM   1686  N   PRO A 103     -46.728  23.263  49.653  1.00 93.70           N  
ATOM   1687  CA  PRO A 103     -47.795  22.268  49.764  1.00 93.70           C  
ATOM   1688  HA  PRO A 103     -47.372  21.315  50.082  1.00 93.70           H  
ATOM   1689  C   PRO A 103     -48.519  22.053  48.429  1.00 93.70           C  
ATOM   1690  CB  PRO A 103     -48.735  22.803  50.849  1.00 93.70           C  
ATOM   1691  HB2 PRO A 103     -48.389  22.467  51.827  1.00 93.70           H  
ATOM   1692  HB3 PRO A 103     -49.769  22.498  50.691  1.00 93.70           H  
ATOM   1693  O   PRO A 103     -48.561  22.961  47.595  1.00 93.70           O  
ATOM   1694  CG  PRO A 103     -48.566  24.318  50.744  1.00 93.70           C  
ATOM   1695  HG2 PRO A 103     -49.195  24.699  49.939  1.00 93.70           H  
ATOM   1696  HG3 PRO A 103     -48.802  24.818  51.683  1.00 93.70           H  
ATOM   1697  CD  PRO A 103     -47.094  24.481  50.367  1.00 93.70           C  
ATOM   1698  HD2 PRO A 103     -46.488  24.568  51.269  1.00 93.70           H  
ATOM   1699  HD3 PRO A 103     -46.972  25.364  49.740  1.00 93.70           H  
ATOM   1700  N   MET A 104     -49.138  20.887  48.210  1.00 94.69           N  
ATOM   1701  H   MET A 104     -49.123  20.167  48.919  1.00 94.69           H  
ATOM   1702  CA  MET A 104     -49.841  20.620  46.939  1.00 94.69           C  
ATOM   1703  HA  MET A 104     -49.151  20.823  46.120  1.00 94.69           H  
ATOM   1704  C   MET A 104     -51.030  21.553  46.691  1.00 94.69           C  
ATOM   1705  CB  MET A 104     -50.270  19.154  46.836  1.00 94.69           C  
ATOM   1706  HB2 MET A 104     -50.930  19.036  45.976  1.00 94.69           H  
ATOM   1707  HB3 MET A 104     -50.833  18.865  47.724  1.00 94.69           H  
ATOM   1708  O   MET A 104     -51.317  21.887  45.540  1.00 94.69           O  
ATOM   1709  CG  MET A 104     -49.065  18.234  46.628  1.00 94.69           C  
ATOM   1710  HG2 MET A 104     -49.432  17.208  46.624  1.00 94.69           H  
ATOM   1711  HG3 MET A 104     -48.375  18.333  47.467  1.00 94.69           H  
ATOM   1712  SD  MET A 104     -48.193  18.555  45.059  1.00 94.69           S  
ATOM   1713  CE  MET A 104     -46.710  19.395  45.661  1.00 94.69           C  
ATOM   1714  HE1 MET A 104     -46.182  19.848  44.822  1.00 94.69           H  
ATOM   1715  HE2 MET A 104     -46.969  20.161  46.392  1.00 94.69           H  
ATOM   1716  HE3 MET A 104     -46.065  18.647  46.122  1.00 94.69           H  
ATOM   1717  N   GLU A 105     -51.647  22.071  47.752  1.00 92.48           N  
ATOM   1718  H   GLU A 105     -51.418  21.701  48.664  1.00 92.48           H  
ATOM   1719  CA  GLU A 105     -52.686  23.104  47.670  1.00 92.48           C  
ATOM   1720  HA  GLU A 105     -53.553  22.709  47.141  1.00 92.48           H  
ATOM   1721  C   GLU A 105     -52.212  24.369  46.939  1.00 92.48           C  
ATOM   1722  CB  GLU A 105     -53.112  23.513  49.082  1.00 92.48           C  
ATOM   1723  HB2 GLU A 105     -53.816  24.341  48.994  1.00 92.48           H  
ATOM   1724  HB3 GLU A 105     -52.233  23.860  49.625  1.00 92.48           H  
ATOM   1725  O   GLU A 105     -52.981  24.981  46.194  1.00 92.48           O  
ATOM   1726  CG  GLU A 105     -53.785  22.382  49.870  1.00 92.48           C  
ATOM   1727  HG2 GLU A 105     -54.641  22.022  49.298  1.00 92.48           H  
ATOM   1728  HG3 GLU A 105     -53.078  21.560  49.987  1.00 92.48           H  
ATOM   1729  CD  GLU A 105     -54.251  22.848  51.258  1.00 92.48           C  
ATOM   1730  OE1 GLU A 105     -54.898  22.032  51.945  1.00 92.48           O  
ATOM   1731  OE2 GLU A 105     -53.954  24.011  51.620  1.00 92.48           O  
ATOM   1732  N   PHE A 106     -50.935  24.747  47.093  1.00 94.76           N  
ATOM   1733  H   PHE A 106     -50.326  24.160  47.644  1.00 94.76           H  
ATOM   1734  CA  PHE A 106     -50.352  25.890  46.387  1.00 94.76           C  
ATOM   1735  HA  PHE A 106     -50.952  26.777  46.591  1.00 94.76           H  
ATOM   1736  C   PHE A 106     -50.378  25.655  44.872  1.00 94.76           C  
ATOM   1737  CB  PHE A 106     -48.921  26.137  46.892  1.00 94.76           C  
ATOM   1738  HB2 PHE A 106     -48.331  25.228  46.776  1.00 94.76           H  
ATOM   1739  HB3 PHE A 106     -48.954  26.379  47.954  1.00 94.76           H  
ATOM   1740  O   PHE A 106     -50.893  26.478  44.111  1.00 94.76           O  
ATOM   1741  CG  PHE A 106     -48.195  27.239  46.152  1.00 94.76           C  
ATOM   1742  CD1 PHE A 106     -47.400  26.929  45.031  1.00 94.76           C  
ATOM   1743  HD1 PHE A 106     -47.285  25.905  44.709  1.00 94.76           H  
ATOM   1744  CD2 PHE A 106     -48.328  28.575  46.569  1.00 94.76           C  
ATOM   1745  HD2 PHE A 106     -48.927  28.816  47.435  1.00 94.76           H  
ATOM   1746  CE1 PHE A 106     -46.758  27.956  44.318  1.00 94.76           C  
ATOM   1747  HE1 PHE A 106     -46.153  27.717  43.456  1.00 94.76           H  
ATOM   1748  CE2 PHE A 106     -47.679  29.601  45.859  1.00 94.76           C  
ATOM   1749  HE2 PHE A 106     -47.779  30.628  46.177  1.00 94.76           H  
ATOM   1750  CZ  PHE A 106     -46.900  29.292  44.731  1.00 94.76           C  
ATOM   1751  HZ  PHE A 106     -46.404  30.081  44.186  1.00 94.76           H  
ATOM   1752  N   TRP A 107     -49.891  24.495  44.433  1.00 94.89           N  
ATOM   1753  H   TRP A 107     -49.537  23.839  45.114  1.00 94.89           H  
ATOM   1754  CA  TRP A 107     -49.864  24.118  43.020  1.00 94.89           C  
ATOM   1755  HA  TRP A 107     -49.343  24.891  42.456  1.00 94.89           H  
ATOM   1756  C   TRP A 107     -51.271  23.993  42.433  1.00 94.89           C  
ATOM   1757  CB  TRP A 107     -49.087  22.809  42.879  1.00 94.89           C  
ATOM   1758  HB2 TRP A 107     -49.116  22.497  41.835  1.00 94.89           H  
ATOM   1759  HB3 TRP A 107     -49.572  22.030  43.468  1.00 94.89           H  
ATOM   1760  O   TRP A 107     -51.502  24.391  41.290  1.00 94.89           O  
ATOM   1761  CG  TRP A 107     -47.654  22.910  43.294  1.00 94.89           C  
ATOM   1762  CD1 TRP A 107     -47.150  22.584  44.505  1.00 94.89           C  
ATOM   1763  HD1 TRP A 107     -47.726  22.210  45.339  1.00 94.89           H  
ATOM   1764  CD2 TRP A 107     -46.520  23.387  42.508  1.00 94.89           C  
ATOM   1765  CE2 TRP A 107     -45.346  23.301  43.314  1.00 94.89           C  
ATOM   1766  CE3 TRP A 107     -46.368  23.880  41.195  1.00 94.89           C  
ATOM   1767  HE3 TRP A 107     -47.239  23.959  40.560  1.00 94.89           H  
ATOM   1768  NE1 TRP A 107     -45.787  22.799  44.520  1.00 94.89           N  
ATOM   1769  HE1 TRP A 107     -45.207  22.612  45.326  1.00 94.89           H  
ATOM   1770  CH2 TRP A 107     -43.964  24.166  41.531  1.00 94.89           C  
ATOM   1771  HH2 TRP A 107     -42.996  24.463  41.152  1.00 94.89           H  
ATOM   1772  CZ2 TRP A 107     -44.086  23.692  42.845  1.00 94.89           C  
ATOM   1773  HZ2 TRP A 107     -43.218  23.636  43.486  1.00 94.89           H  
ATOM   1774  CZ3 TRP A 107     -45.100  24.263  40.712  1.00 94.89           C  
ATOM   1775  HZ3 TRP A 107     -44.980  24.639  39.707  1.00 94.89           H  
ATOM   1776  N   GLN A 108     -52.236  23.512  43.218  1.00 96.29           N  
ATOM   1777  H   GLN A 108     -51.983  23.142  44.124  1.00 96.29           H  
ATOM   1778  CA  GLN A 108     -53.635  23.459  42.807  1.00 96.29           C  
ATOM   1779  HA  GLN A 108     -53.687  22.946  41.847  1.00 96.29           H  
ATOM   1780  C   GLN A 108     -54.223  24.863  42.625  1.00 96.29           C  
ATOM   1781  CB  GLN A 108     -54.433  22.644  43.830  1.00 96.29           C  
ATOM   1782  HB2 GLN A 108     -53.941  21.685  43.989  1.00 96.29           H  
ATOM   1783  HB3 GLN A 108     -54.469  23.174  44.782  1.00 96.29           H  
ATOM   1784  O   GLN A 108     -54.807  25.150  41.572  1.00 96.29           O  
ATOM   1785  CG  GLN A 108     -55.861  22.399  43.326  1.00 96.29           C  
ATOM   1786  HG2 GLN A 108     -55.821  21.884  42.366  1.00 96.29           H  
ATOM   1787  HG3 GLN A 108     -56.371  23.352  43.186  1.00 96.29           H  
ATOM   1788  CD  GLN A 108     -56.696  21.559  44.280  1.00 96.29           C  
ATOM   1789  NE2 GLN A 108     -57.968  21.399  43.995  1.00 96.29           N  
ATOM   1790 HE21 GLN A 108     -58.499  20.890  44.687  1.00 96.29           H  
ATOM   1791 HE22 GLN A 108     -58.362  21.817  43.164  1.00 96.29           H  
ATOM   1792  OE1 GLN A 108     -56.241  21.028  45.272  1.00 96.29           O  
ATOM   1793  N   ARG A 109     -54.040  25.751  43.612  1.00 95.39           N  
ATOM   1794  H   ARG A 109     -53.551  25.436  44.437  1.00 95.39           H  
ATOM   1795  CA  ARG A 109     -54.563  27.127  43.606  1.00 95.39           C  
ATOM   1796  HA  ARG A 109     -55.646  27.089  43.496  1.00 95.39           H  
ATOM   1797  C   ARG A 109     -54.030  27.939  42.427  1.00 95.39           C  
ATOM   1798  CB  ARG A 109     -54.226  27.791  44.954  1.00 95.39           C  
ATOM   1799  HB2 ARG A 109     -54.640  27.179  45.756  1.00 95.39           H  
ATOM   1800  HB3 ARG A 109     -53.144  27.831  45.080  1.00 95.39           H  
ATOM   1801  O   ARG A 109     -54.809  28.619  41.764  1.00 95.39           O  
ATOM   1802  CG  ARG A 109     -54.801  29.211  45.072  1.00 95.39           C  
ATOM   1803  HG2 ARG A 109     -54.338  29.858  44.327  1.00 95.39           H  
ATOM   1804  HG3 ARG A 109     -55.876  29.179  44.899  1.00 95.39           H  
ATOM   1805  CD  ARG A 109     -54.532  29.791  46.465  1.00 95.39           C  
ATOM   1806  HD2 ARG A 109     -53.455  29.818  46.630  1.00 95.39           H  
ATOM   1807  HD3 ARG A 109     -54.985  29.136  47.209  1.00 95.39           H  
ATOM   1808  NE  ARG A 109     -55.085  31.155  46.598  1.00 95.39           N  
ATOM   1809  HE  ARG A 109     -55.447  31.582  45.757  1.00 95.39           H  
ATOM   1810  NH1 ARG A 109     -54.650  31.433  48.836  1.00 95.39           N  
ATOM   1811 HH11 ARG A 109     -54.686  31.996  49.674  1.00 95.39           H  
ATOM   1812 HH12 ARG A 109     -54.258  30.503  48.874  1.00 95.39           H  
ATOM   1813  NH2 ARG A 109     -55.633  33.077  47.695  1.00 95.39           N  
ATOM   1814 HH21 ARG A 109     -55.653  33.620  48.546  1.00 95.39           H  
ATOM   1815 HH22 ARG A 109     -56.016  33.467  46.846  1.00 95.39           H  
ATOM   1816  CZ  ARG A 109     -55.118  31.879  47.704  1.00 95.39           C  
ATOM   1817  N   TYR A 110     -52.735  27.826  42.135  1.00 96.02           N  
ATOM   1818  H   TYR A 110     -52.160  27.277  42.758  1.00 96.02           H  
ATOM   1819  CA  TYR A 110     -52.062  28.594  41.079  1.00 96.02           C  
ATOM   1820  HA  TYR A 110     -52.666  29.475  40.861  1.00 96.02           H  
ATOM   1821  C   TYR A 110     -51.941  27.852  39.738  1.00 96.02           C  
ATOM   1822  CB  TYR A 110     -50.719  29.112  41.608  1.00 96.02           C  
ATOM   1823  HB2 TYR A 110     -50.120  28.271  41.957  1.00 96.02           H  
ATOM   1824  HB3 TYR A 110     -50.169  29.589  40.797  1.00 96.02           H  
ATOM   1825  O   TYR A 110     -51.357  28.372  38.790  1.00 96.02           O  
ATOM   1826  CG  TYR A 110     -50.881  30.131  42.722  1.00 96.02           C  
ATOM   1827  CD1 TYR A 110     -51.306  31.441  42.423  1.00 96.02           C  
ATOM   1828  HD1 TYR A 110     -51.503  31.725  41.400  1.00 96.02           H  
ATOM   1829  CD2 TYR A 110     -50.617  29.773  44.056  1.00 96.02           C  
ATOM   1830  HD2 TYR A 110     -50.247  28.785  44.289  1.00 96.02           H  
ATOM   1831  CE1 TYR A 110     -51.453  32.392  43.450  1.00 96.02           C  
ATOM   1832  HE1 TYR A 110     -51.756  33.401  43.212  1.00 96.02           H  
ATOM   1833  CE2 TYR A 110     -50.793  30.709  45.090  1.00 96.02           C  
ATOM   1834  HE2 TYR A 110     -50.578  30.443  46.115  1.00 96.02           H  
ATOM   1835  OH  TYR A 110     -51.337  32.929  45.790  1.00 96.02           O  
ATOM   1836  HH  TYR A 110     -51.462  33.820  45.454  1.00 96.02           H  
ATOM   1837  CZ  TYR A 110     -51.197  32.024  44.788  1.00 96.02           C  
ATOM   1838  N   SER A 111     -52.537  26.667  39.600  1.00 95.32           N  
ATOM   1839  H   SER A 111     -52.906  26.229  40.433  1.00 95.32           H  
ATOM   1840  CA  SER A 111     -52.475  25.870  38.363  1.00 95.32           C  
ATOM   1841  HA  SER A 111     -51.441  25.562  38.208  1.00 95.32           H  
ATOM   1842  C   SER A 111     -52.917  26.636  37.104  1.00 95.32           C  
ATOM   1843  CB  SER A 111     -53.326  24.607  38.515  1.00 95.32           C  
ATOM   1844  HB2 SER A 111     -53.331  24.074  37.564  1.00 95.32           H  
ATOM   1845  HB3 SER A 111     -52.889  23.951  39.268  1.00 95.32           H  
ATOM   1846  O   SER A 111     -52.276  26.542  36.059  1.00 95.32           O  
ATOM   1847  OG  SER A 111     -54.657  24.929  38.888  1.00 95.32           O  
ATOM   1848  HG  SER A 111     -54.644  25.042  39.842  1.00 95.32           H  
ATOM   1849  N   ALA A 112     -53.985  27.437  37.190  1.00 94.41           N  
ATOM   1850  H   ALA A 112     -54.465  27.483  38.077  1.00 94.41           H  
ATOM   1851  CA  ALA A 112     -54.478  28.231  36.061  1.00 94.41           C  
ATOM   1852  HA  ALA A 112     -54.496  27.603  35.170  1.00 94.41           H  
ATOM   1853  C   ALA A 112     -53.567  29.422  35.723  1.00 94.41           C  
ATOM   1854  CB  ALA A 112     -55.913  28.679  36.365  1.00 94.41           C  
ATOM   1855  HB1 ALA A 112     -56.305  29.237  35.515  1.00 94.41           H  
ATOM   1856  HB2 ALA A 112     -55.925  29.321  37.245  1.00 94.41           H  
ATOM   1857  HB3 ALA A 112     -56.543  27.807  36.542  1.00 94.41           H  
ATOM   1858  O   ALA A 112     -53.344  29.707  34.548  1.00 94.41           O  
ATOM   1859  N   THR A 113     -53.005  30.089  36.734  1.00 95.17           N  
ATOM   1860  H   THR A 113     -53.155  29.782  37.685  1.00 95.17           H  
ATOM   1861  CA  THR A 113     -52.073  31.208  36.532  1.00 95.17           C  
ATOM   1862  HA  THR A 113     -52.486  31.883  35.782  1.00 95.17           H  
ATOM   1863  C   THR A 113     -50.728  30.729  35.997  1.00 95.17           C  
ATOM   1864  CB  THR A 113     -51.871  32.014  37.824  1.00 95.17           C  
ATOM   1865  HB  THR A 113     -51.066  32.736  37.685  1.00 95.17           H  
ATOM   1866  O   THR A 113     -50.146  31.397  35.149  1.00 95.17           O  
ATOM   1867  CG2 THR A 113     -53.142  32.759  38.224  1.00 95.17           C  
ATOM   1868 HG21 THR A 113     -52.948  33.349  39.120  1.00 95.17           H  
ATOM   1869 HG22 THR A 113     -53.951  32.057  38.428  1.00 95.17           H  
ATOM   1870 HG23 THR A 113     -53.440  33.434  37.421  1.00 95.17           H  
ATOM   1871  OG1 THR A 113     -51.570  31.170  38.909  1.00 95.17           O  
ATOM   1872  HG1 THR A 113     -50.688  30.809  38.794  1.00 95.17           H  
ATOM   1873  N   MET A 114     -50.261  29.548  36.417  1.00 95.31           N  
ATOM   1874  H   MET A 114     -50.772  29.052  37.134  1.00 95.31           H  
ATOM   1875  CA  MET A 114     -49.072  28.906  35.849  1.00 95.31           C  
ATOM   1876  HA  MET A 114     -48.213  29.569  35.948  1.00 95.31           H  
ATOM   1877  C   MET A 114     -49.256  28.609  34.359  1.00 95.31           C  
ATOM   1878  CB  MET A 114     -48.780  27.591  36.576  1.00 95.31           C  
ATOM   1879  HB2 MET A 114     -48.054  27.039  35.979  1.00 95.31           H  
ATOM   1880  HB3 MET A 114     -49.690  26.995  36.640  1.00 95.31           H  
ATOM   1881  O   MET A 114     -48.385  28.934  33.556  1.00 95.31           O  
ATOM   1882  CG  MET A 114     -48.199  27.776  37.979  1.00 95.31           C  
ATOM   1883  HG2 MET A 114     -48.861  28.414  38.565  1.00 95.31           H  
ATOM   1884  HG3 MET A 114     -47.232  28.273  37.902  1.00 95.31           H  
ATOM   1885  SD  MET A 114     -47.988  26.206  38.860  1.00 95.31           S  
ATOM   1886  CE  MET A 114     -46.739  25.404  37.815  1.00 95.31           C  
ATOM   1887  HE1 MET A 114     -45.829  26.004  37.799  1.00 95.31           H  
ATOM   1888  HE2 MET A 114     -46.518  24.412  38.210  1.00 95.31           H  
ATOM   1889  HE3 MET A 114     -47.118  25.280  36.800  1.00 95.31           H  
ATOM   1890  N   LEU A 115     -50.407  28.043  33.979  1.00 96.26           N  
ATOM   1891  H   LEU A 115     -51.074  27.765  34.685  1.00 96.26           H  
ATOM   1892  CA  LEU A 115     -50.719  27.777  32.576  1.00 96.26           C  
ATOM   1893  HA  LEU A 115     -49.915  27.171  32.159  1.00 96.26           H  
ATOM   1894  C   LEU A 115     -50.770  29.074  31.758  1.00 96.26           C  
ATOM   1895  CB  LEU A 115     -52.024  26.973  32.494  1.00 96.26           C  
ATOM   1896  HB2 LEU A 115     -51.895  26.032  33.027  1.00 96.26           H  
ATOM   1897  HB3 LEU A 115     -52.815  27.539  32.987  1.00 96.26           H  
ATOM   1898  O   LEU A 115     -50.145  29.142  30.702  1.00 96.26           O  
ATOM   1899  CG  LEU A 115     -52.458  26.679  31.048  1.00 96.26           C  
ATOM   1900  HG  LEU A 115     -52.587  27.618  30.509  1.00 96.26           H  
ATOM   1901  CD1 LEU A 115     -51.458  25.804  30.294  1.00 96.26           C  
ATOM   1902 HD11 LEU A 115     -50.524  26.343  30.136  1.00 96.26           H  
ATOM   1903 HD12 LEU A 115     -51.257  24.886  30.848  1.00 96.26           H  
ATOM   1904 HD13 LEU A 115     -51.873  25.562  29.316  1.00 96.26           H  
ATOM   1905  CD2 LEU A 115     -53.804  25.966  31.050  1.00 96.26           C  
ATOM   1906 HD21 LEU A 115     -54.190  25.959  30.030  1.00 96.26           H  
ATOM   1907 HD22 LEU A 115     -54.513  26.503  31.679  1.00 96.26           H  
ATOM   1908 HD23 LEU A 115     -53.688  24.943  31.408  1.00 96.26           H  
ATOM   1909  N   LEU A 116     -51.441  30.117  32.258  1.00 96.39           N  
ATOM   1910  H   LEU A 116     -51.949  30.001  33.123  1.00 96.39           H  
ATOM   1911  CA  LEU A 116     -51.478  31.420  31.589  1.00 96.39           C  
ATOM   1912  HA  LEU A 116     -51.884  31.269  30.589  1.00 96.39           H  
ATOM   1913  C   LEU A 116     -50.071  32.017  31.423  1.00 96.39           C  
ATOM   1914  CB  LEU A 116     -52.412  32.358  32.372  1.00 96.39           C  
ATOM   1915  HB2 LEU A 116     -53.381  31.874  32.492  1.00 96.39           H  
ATOM   1916  HB3 LEU A 116     -51.991  32.519  33.365  1.00 96.39           H  
ATOM   1917  O   LEU A 116     -49.725  32.467  30.334  1.00 96.39           O  
ATOM   1918  CG  LEU A 116     -52.623  33.729  31.700  1.00 96.39           C  
ATOM   1919  HG  LEU A 116     -51.660  34.220  31.556  1.00 96.39           H  
ATOM   1920  CD1 LEU A 116     -53.329  33.606  30.347  1.00 96.39           C  
ATOM   1921 HD11 LEU A 116     -54.268  33.062  30.455  1.00 96.39           H  
ATOM   1922 HD12 LEU A 116     -53.535  34.601  29.952  1.00 96.39           H  
ATOM   1923 HD13 LEU A 116     -52.685  33.094  29.632  1.00 96.39           H  
ATOM   1924  CD2 LEU A 116     -53.473  34.614  32.610  1.00 96.39           C  
ATOM   1925 HD21 LEU A 116     -52.974  34.743  33.570  1.00 96.39           H  
ATOM   1926 HD22 LEU A 116     -54.455  34.165  32.765  1.00 96.39           H  
ATOM   1927 HD23 LEU A 116     -53.596  35.595  32.153  1.00 96.39           H  
ATOM   1928  N   GLY A 117     -49.233  31.948  32.462  1.00 95.42           N  
ATOM   1929  H   GLY A 117     -49.579  31.588  33.340  1.00 95.42           H  
ATOM   1930  CA  GLY A 117     -47.832  32.369  32.395  1.00 95.42           C  
ATOM   1931  HA2 GLY A 117     -47.368  32.211  33.369  1.00 95.42           H  
ATOM   1932  HA3 GLY A 117     -47.782  33.430  32.150  1.00 95.42           H  
ATOM   1933  C   GLY A 117     -47.032  31.589  31.349  1.00 95.42           C  
ATOM   1934  O   GLY A 117     -46.278  32.186  30.586  1.00 95.42           O  
ATOM   1935  N   SER A 118     -47.245  30.273  31.242  1.00 94.64           N  
ATOM   1936  H   SER A 118     -47.834  29.822  31.928  1.00 94.64           H  
ATOM   1937  CA  SER A 118     -46.594  29.451  30.213  1.00 94.64           C  
ATOM   1938  HA  SER A 118     -45.524  29.651  30.261  1.00 94.64           H  
ATOM   1939  C   SER A 118     -47.040  29.816  28.790  1.00 94.64           C  
ATOM   1940  CB  SER A 118     -46.775  27.958  30.508  1.00 94.64           C  
ATOM   1941  HB2 SER A 118     -46.533  27.768  31.554  1.00 94.64           H  
ATOM   1942  HB3 SER A 118     -46.071  27.397  29.893  1.00 94.64           H  
ATOM   1943  O   SER A 118     -46.201  29.899  27.899  1.00 94.64           O  
ATOM   1944  OG  SER A 118     -48.082  27.486  30.239  1.00 94.64           O  
ATOM   1945  HG  SER A 118     -48.724  28.164  30.459  1.00 94.64           H  
ATOM   1946  N   ILE A 119     -48.325  30.135  28.582  1.00 95.14           N  
ATOM   1947  H   ILE A 119     -48.964  30.069  29.362  1.00 95.14           H  
ATOM   1948  CA  ILE A 119     -48.857  30.609  27.293  1.00 95.14           C  
ATOM   1949  HA  ILE A 119     -48.582  29.897  26.515  1.00 95.14           H  
ATOM   1950  C   ILE A 119     -48.223  31.951  26.912  1.00 95.14           C  
ATOM   1951  CB  ILE A 119     -50.403  30.699  27.349  1.00 95.14           C  
ATOM   1952  HB  ILE A 119     -50.690  31.246  28.247  1.00 95.14           H  
ATOM   1953  O   ILE A 119     -47.787  32.120  25.775  1.00 95.14           O  
ATOM   1954  CG1 ILE A 119     -51.013  29.283  27.415  1.00 95.14           C  
ATOM   1955 HG12 ILE A 119     -50.471  28.680  28.144  1.00 95.14           H  
ATOM   1956 HG13 ILE A 119     -50.899  28.811  26.440  1.00 95.14           H  
ATOM   1957  CG2 ILE A 119     -50.976  31.448  26.132  1.00 95.14           C  
ATOM   1958 HG21 ILE A 119     -50.671  32.494  26.150  1.00 95.14           H  
ATOM   1959 HG22 ILE A 119     -50.620  30.990  25.209  1.00 95.14           H  
ATOM   1960 HG23 ILE A 119     -52.066  31.436  26.140  1.00 95.14           H  
ATOM   1961  CD1 ILE A 119     -52.497  29.249  27.805  1.00 95.14           C  
ATOM   1962 HD11 ILE A 119     -53.114  29.699  27.027  1.00 95.14           H  
ATOM   1963 HD12 ILE A 119     -52.645  29.778  28.746  1.00 95.14           H  
ATOM   1964 HD13 ILE A 119     -52.806  28.211  27.931  1.00 95.14           H  
ATOM   1965  N   ILE A 120     -48.117  32.885  27.863  1.00 94.46           N  
ATOM   1966  H   ILE A 120     -48.511  32.691  28.772  1.00 94.46           H  
ATOM   1967  CA  ILE A 120     -47.449  34.176  27.649  1.00 94.46           C  
ATOM   1968  HA  ILE A 120     -47.911  34.676  26.798  1.00 94.46           H  
ATOM   1969  C   ILE A 120     -45.982  33.963  27.271  1.00 94.46           C  
ATOM   1970  CB  ILE A 120     -47.616  35.090  28.884  1.00 94.46           C  
ATOM   1971  HB  ILE A 120     -47.304  34.539  29.771  1.00 94.46           H  
ATOM   1972  O   ILE A 120     -45.518  34.547  26.297  1.00 94.46           O  
ATOM   1973  CG1 ILE A 120     -49.098  35.500  29.044  1.00 94.46           C  
ATOM   1974 HG12 ILE A 120     -49.741  34.628  28.926  1.00 94.46           H  
ATOM   1975 HG13 ILE A 120     -49.366  36.208  28.259  1.00 94.46           H  
ATOM   1976  CG2 ILE A 120     -46.735  36.349  28.762  1.00 94.46           C  
ATOM   1977 HG21 ILE A 120     -46.893  37.017  29.608  1.00 94.46           H  
ATOM   1978 HG22 ILE A 120     -45.680  36.077  28.766  1.00 94.46           H  
ATOM   1979 HG23 ILE A 120     -46.963  36.883  27.839  1.00 94.46           H  
ATOM   1980  CD1 ILE A 120     -49.421  36.123  30.409  1.00 94.46           C  
ATOM   1981 HD11 ILE A 120     -48.912  37.079  30.531  1.00 94.46           H  
ATOM   1982 HD12 ILE A 120     -50.495  36.295  30.477  1.00 94.46           H  
ATOM   1983 HD13 ILE A 120     -49.122  35.443  31.207  1.00 94.46           H  
ATOM   1984  N   LEU A 121     -45.265  33.082  27.970  1.00 92.88           N  
ATOM   1985  H   LEU A 121     -45.688  32.639  28.772  1.00 92.88           H  
ATOM   1986  CA  LEU A 121     -43.875  32.767  27.634  1.00 92.88           C  
ATOM   1987  HA  LEU A 121     -43.309  33.698  27.595  1.00 92.88           H  
ATOM   1988  C   LEU A 121     -43.739  32.127  26.246  1.00 92.88           C  
ATOM   1989  CB  LEU A 121     -43.270  31.863  28.716  1.00 92.88           C  
ATOM   1990  HB2 LEU A 121     -42.315  31.490  28.346  1.00 92.88           H  
ATOM   1991  HB3 LEU A 121     -43.933  31.012  28.871  1.00 92.88           H  
ATOM   1992  O   LEU A 121     -42.806  32.467  25.523  1.00 92.88           O  
ATOM   1993  CG  LEU A 121     -43.004  32.563  30.059  1.00 92.88           C  
ATOM   1994  HG  LEU A 121     -43.887  33.114  30.383  1.00 92.88           H  
ATOM   1995  CD1 LEU A 121     -42.669  31.506  31.111  1.00 92.88           C  
ATOM   1996 HD11 LEU A 121     -42.463  31.993  32.064  1.00 92.88           H  
ATOM   1997 HD12 LEU A 121     -41.799  30.927  30.804  1.00 92.88           H  
ATOM   1998 HD13 LEU A 121     -43.528  30.848  31.240  1.00 92.88           H  
ATOM   1999  CD2 LEU A 121     -41.827  33.536  29.968  1.00 92.88           C  
ATOM   2000 HD21 LEU A 121     -40.930  33.019  29.629  1.00 92.88           H  
ATOM   2001 HD22 LEU A 121     -41.639  33.976  30.947  1.00 92.88           H  
ATOM   2002 HD23 LEU A 121     -42.057  34.345  29.274  1.00 92.88           H  
ATOM   2003  N   LEU A 122     -44.665  31.252  25.838  1.00 93.21           N  
ATOM   2004  H   LEU A 122     -45.394  30.984  26.484  1.00 93.21           H  
ATOM   2005  CA  LEU A 122     -44.687  30.701  24.479  1.00 93.21           C  
ATOM   2006  HA  LEU A 122     -43.706  30.279  24.263  1.00 93.21           H  
ATOM   2007  C   LEU A 122     -44.925  31.787  23.420  1.00 93.21           C  
ATOM   2008  CB  LEU A 122     -45.757  29.602  24.356  1.00 93.21           C  
ATOM   2009  HB2 LEU A 122     -45.905  29.391  23.297  1.00 93.21           H  
ATOM   2010  HB3 LEU A 122     -46.700  29.988  24.745  1.00 93.21           H  
ATOM   2011  O   LEU A 122     -44.277  31.762  22.376  1.00 93.21           O  
ATOM   2012  CG  LEU A 122     -45.439  28.273  25.060  1.00 93.21           C  
ATOM   2013  HG  LEU A 122     -45.246  28.440  26.119  1.00 93.21           H  
ATOM   2014  CD1 LEU A 122     -46.648  27.351  24.906  1.00 93.21           C  
ATOM   2015 HD11 LEU A 122     -46.413  26.381  25.344  1.00 93.21           H  
ATOM   2016 HD12 LEU A 122     -46.893  27.216  23.853  1.00 93.21           H  
ATOM   2017 HD13 LEU A 122     -47.501  27.780  25.433  1.00 93.21           H  
ATOM   2018  CD2 LEU A 122     -44.224  27.560  24.462  1.00 93.21           C  
ATOM   2019 HD21 LEU A 122     -43.325  28.164  24.576  1.00 93.21           H  
ATOM   2020 HD22 LEU A 122     -44.068  26.616  24.984  1.00 93.21           H  
ATOM   2021 HD23 LEU A 122     -44.393  27.356  23.405  1.00 93.21           H  
ATOM   2022  N   MET A 123     -45.798  32.761  23.683  1.00 92.36           N  
ATOM   2023  H   MET A 123     -46.330  32.722  24.541  1.00 92.36           H  
ATOM   2024  CA  MET A 123     -45.970  33.913  22.789  1.00 92.36           C  
ATOM   2025  HA  MET A 123     -46.137  33.551  21.775  1.00 92.36           H  
ATOM   2026  C   MET A 123     -44.710  34.786  22.743  1.00 92.36           C  
ATOM   2027  CB  MET A 123     -47.188  34.748  23.204  1.00 92.36           C  
ATOM   2028  HB2 MET A 123     -47.202  35.661  22.609  1.00 92.36           H  
ATOM   2029  HB3 MET A 123     -47.104  35.024  24.255  1.00 92.36           H  
ATOM   2030  O   MET A 123     -44.303  35.204  21.663  1.00 92.36           O  
ATOM   2031  CG  MET A 123     -48.505  34.002  22.963  1.00 92.36           C  
ATOM   2032  HG2 MET A 123     -48.526  33.676  21.923  1.00 92.36           H  
ATOM   2033  HG3 MET A 123     -48.540  33.113  23.592  1.00 92.36           H  
ATOM   2034  SD  MET A 123     -50.003  34.984  23.259  1.00 92.36           S  
ATOM   2035  CE  MET A 123     -49.857  35.333  25.030  1.00 92.36           C  
ATOM   2036  HE1 MET A 123     -48.997  35.980  25.206  1.00 92.36           H  
ATOM   2037  HE2 MET A 123     -49.734  34.399  25.578  1.00 92.36           H  
ATOM   2038  HE3 MET A 123     -50.757  35.843  25.373  1.00 92.36           H  
ATOM   2039  N   ILE A 124     -44.041  35.001  23.880  1.00 91.03           N  
ATOM   2040  H   ILE A 124     -44.445  34.665  24.743  1.00 91.03           H  
ATOM   2041  CA  ILE A 124     -42.775  35.747  23.940  1.00 91.03           C  
ATOM   2042  HA  ILE A 124     -42.934  36.729  23.495  1.00 91.03           H  
ATOM   2043  C   ILE A 124     -41.697  35.063  23.095  1.00 91.03           C  
ATOM   2044  CB  ILE A 124     -42.320  35.957  25.405  1.00 91.03           C  
ATOM   2045  HB  ILE A 124     -42.371  35.001  25.927  1.00 91.03           H  
ATOM   2046  O   ILE A 124     -40.971  35.752  22.388  1.00 91.03           O  
ATOM   2047  CG1 ILE A 124     -43.259  36.965  26.107  1.00 91.03           C  
ATOM   2048 HG12 ILE A 124     -44.298  36.720  25.887  1.00 91.03           H  
ATOM   2049 HG13 ILE A 124     -43.075  37.963  25.710  1.00 91.03           H  
ATOM   2050  CG2 ILE A 124     -40.865  36.464  25.485  1.00 91.03           C  
ATOM   2051 HG21 ILE A 124     -40.571  36.643  26.519  1.00 91.03           H  
ATOM   2052 HG22 ILE A 124     -40.174  35.722  25.084  1.00 91.03           H  
ATOM   2053 HG23 ILE A 124     -40.759  37.390  24.920  1.00 91.03           H  
ATOM   2054  CD1 ILE A 124     -43.105  37.003  27.633  1.00 91.03           C  
ATOM   2055 HD11 ILE A 124     -43.267  36.007  28.047  1.00 91.03           H  
ATOM   2056 HD12 ILE A 124     -43.849  37.682  28.048  1.00 91.03           H  
ATOM   2057 HD13 ILE A 124     -42.117  37.363  27.918  1.00 91.03           H  
ATOM   2058  N   VAL A 125     -41.606  33.728  23.094  1.00 89.94           N  
ATOM   2059  H   VAL A 125     -42.199  33.203  23.721  1.00 89.94           H  
ATOM   2060  CA  VAL A 125     -40.639  33.008  22.238  1.00 89.94           C  
ATOM   2061  HA  VAL A 125     -39.639  33.386  22.451  1.00 89.94           H  
ATOM   2062  C   VAL A 125     -40.895  33.248  20.753  1.00 89.94           C  
ATOM   2063  CB  VAL A 125     -40.649  31.494  22.507  1.00 89.94           C  
ATOM   2064  HB  VAL A 125     -41.651  31.114  22.310  1.00 89.94           H  
ATOM   2065  O   VAL A 125     -39.940  33.339  19.989  1.00 89.94           O  
ATOM   2066  CG1 VAL A 125     -39.668  30.709  21.626  1.00 89.94           C  
ATOM   2067 HG11 VAL A 125     -38.653  31.081  21.766  1.00 89.94           H  
ATOM   2068 HG12 VAL A 125     -39.945  30.797  20.575  1.00 89.94           H  
ATOM   2069 HG13 VAL A 125     -39.711  29.650  21.881  1.00 89.94           H  
ATOM   2070  CG2 VAL A 125     -40.300  31.192  23.961  1.00 89.94           C  
ATOM   2071 HG21 VAL A 125     -39.584  30.374  24.036  1.00 89.94           H  
ATOM   2072 HG22 VAL A 125     -41.218  30.896  24.470  1.00 89.94           H  
ATOM   2073 HG23 VAL A 125     -39.877  32.073  24.443  1.00 89.94           H  
ATOM   2074  N   LEU A 126     -42.150  33.387  20.326  1.00 86.57           N  
ATOM   2075  H   LEU A 126     -42.907  33.353  20.994  1.00 86.57           H  
ATOM   2076  CA  LEU A 126     -42.457  33.675  18.921  1.00 86.57           C  
ATOM   2077  HA  LEU A 126     -41.915  32.971  18.289  1.00 86.57           H  
ATOM   2078  C   LEU A 126     -41.975  35.069  18.487  1.00 86.57           C  
ATOM   2079  CB  LEU A 126     -43.967  33.511  18.676  1.00 86.57           C  
ATOM   2080  HB2 LEU A 126     -44.194  33.862  17.669  1.00 86.57           H  
ATOM   2081  HB3 LEU A 126     -44.511  34.151  19.370  1.00 86.57           H  
ATOM   2082  O   LEU A 126     -41.700  35.267  17.308  1.00 86.57           O  
ATOM   2083  CG  LEU A 126     -44.476  32.066  18.811  1.00 86.57           C  
ATOM   2084  HG  LEU A 126     -44.183  31.654  19.777  1.00 86.57           H  
ATOM   2085  CD1 LEU A 126     -46.001  32.038  18.722  1.00 86.57           C  
ATOM   2086 HD11 LEU A 126     -46.358  31.016  18.847  1.00 86.57           H  
ATOM   2087 HD12 LEU A 126     -46.426  32.661  19.509  1.00 86.57           H  
ATOM   2088 HD13 LEU A 126     -46.324  32.417  17.752  1.00 86.57           H  
ATOM   2089  CD2 LEU A 126     -43.919  31.167  17.709  1.00 86.57           C  
ATOM   2090 HD21 LEU A 126     -44.388  30.184  17.762  1.00 86.57           H  
ATOM   2091 HD22 LEU A 126     -42.841  31.045  17.820  1.00 86.57           H  
ATOM   2092 HD23 LEU A 126     -44.125  31.599  16.730  1.00 86.57           H  
ATOM   2093  N   VAL A 127     -41.851  36.010  19.430  1.00 85.95           N  
ATOM   2094  H   VAL A 127     -42.114  35.763  20.374  1.00 85.95           H  
ATOM   2095  CA  VAL A 127     -41.434  37.397  19.163  1.00 85.95           C  
ATOM   2096  HA  VAL A 127     -41.609  37.624  18.112  1.00 85.95           H  
ATOM   2097  C   VAL A 127     -39.935  37.614  19.412  1.00 85.95           C  
ATOM   2098  CB  VAL A 127     -42.286  38.375  19.999  1.00 85.95           C  
ATOM   2099  HB  VAL A 127     -42.116  38.180  21.058  1.00 85.95           H  
ATOM   2100  O   VAL A 127     -39.272  38.278  18.624  1.00 85.95           O  
ATOM   2101  CG1 VAL A 127     -41.928  39.839  19.711  1.00 85.95           C  
ATOM   2102 HG11 VAL A 127     -42.046  40.050  18.648  1.00 85.95           H  
ATOM   2103 HG12 VAL A 127     -42.576  40.502  20.283  1.00 85.95           H  
ATOM   2104 HG13 VAL A 127     -40.897  40.043  20.000  1.00 85.95           H  
ATOM   2105  CG2 VAL A 127     -43.787  38.210  19.718  1.00 85.95           C  
ATOM   2106 HG21 VAL A 127     -43.986  38.374  18.659  1.00 85.95           H  
ATOM   2107 HG22 VAL A 127     -44.120  37.208  19.991  1.00 85.95           H  
ATOM   2108 HG23 VAL A 127     -44.357  38.929  20.307  1.00 85.95           H  
ATOM   2109  N   VAL A 128     -39.396  37.067  20.506  1.00 82.42           N  
ATOM   2110  H   VAL A 128     -40.020  36.538  21.099  1.00 82.42           H  
ATOM   2111  CA  VAL A 128     -38.038  37.335  21.030  1.00 82.42           C  
ATOM   2112  HA  VAL A 128     -37.584  38.135  20.444  1.00 82.42           H  
ATOM   2113  C   VAL A 128     -37.112  36.117  20.906  1.00 82.42           C  
ATOM   2114  CB  VAL A 128     -38.125  37.813  22.504  1.00 82.42           C  
ATOM   2115  HB  VAL A 128     -38.485  36.988  23.119  1.00 82.42           H  
ATOM   2116  O   VAL A 128     -35.905  36.221  21.116  1.00 82.42           O  
ATOM   2117  CG1 VAL A 128     -36.783  38.288  23.084  1.00 82.42           C  
ATOM   2118 HG11 VAL A 128     -36.326  39.018  22.415  1.00 82.42           H  
ATOM   2119 HG12 VAL A 128     -36.932  38.743  24.063  1.00 82.42           H  
ATOM   2120 HG13 VAL A 128     -36.103  37.447  23.219  1.00 82.42           H  
ATOM   2121  CG2 VAL A 128     -39.106  38.985  22.669  1.00 82.42           C  
ATOM   2122 HG21 VAL A 128     -40.120  38.669  22.427  1.00 82.42           H  
ATOM   2123 HG22 VAL A 128     -39.107  39.337  23.701  1.00 82.42           H  
ATOM   2124 HG23 VAL A 128     -38.818  39.805  22.010  1.00 82.42           H  
ATOM   2125  N   GLY A 129     -37.652  34.937  20.597  1.00 74.33           N  
ATOM   2126  H   GLY A 129     -38.625  34.898  20.325  1.00 74.33           H  
ATOM   2127  CA  GLY A 129     -36.895  33.689  20.594  1.00 74.33           C  
ATOM   2128  HA2 GLY A 129     -37.548  32.853  20.342  1.00 74.33           H  
ATOM   2129  HA3 GLY A 129     -36.498  33.521  21.595  1.00 74.33           H  
ATOM   2130  C   GLY A 129     -35.741  33.704  19.597  1.00 74.33           C  
ATOM   2131  O   GLY A 129     -35.891  34.102  18.442  1.00 74.33           O  
ATOM   2132  N   SER A 130     -34.583  33.212  20.031  1.00 61.73           N  
ATOM   2133  H   SER A 130     -34.522  32.833  20.965  1.00 61.73           H  
ATOM   2134  CA  SER A 130     -33.426  33.069  19.155  1.00 61.73           C  
ATOM   2135  HA  SER A 130     -33.372  33.958  18.527  1.00 61.73           H  
ATOM   2136  C   SER A 130     -33.612  31.859  18.236  1.00 61.73           C  
ATOM   2137  CB  SER A 130     -32.127  33.032  19.968  1.00 61.73           C  
ATOM   2138  HB2 SER A 130     -31.971  34.019  20.404  1.00 61.73           H  
ATOM   2139  HB3 SER A 130     -31.289  32.813  19.305  1.00 61.73           H  
ATOM   2140  O   SER A 130     -33.848  30.733  18.685  1.00 61.73           O  
ATOM   2141  OG  SER A 130     -32.165  32.081  21.017  1.00 61.73           O  
ATOM   2142  HG  SER A 130     -31.544  32.359  21.693  1.00 61.73           H  
ATOM   2143  N   SER A 131     -33.526  32.091  16.923  1.00 55.42           N  
ATOM   2144  H   SER A 131     -33.402  33.043  16.609  1.00 55.42           H  
ATOM   2145  CA  SER A 131     -33.590  31.022  15.926  1.00 55.42           C  
ATOM   2146  HA  SER A 131     -34.396  30.340  16.198  1.00 55.42           H  
ATOM   2147  C   SER A 131     -32.275  30.249  15.916  1.00 55.42           C  
ATOM   2148  CB  SER A 131     -33.921  31.580  14.540  1.00 55.42           C  
ATOM   2149  HB2 SER A 131     -33.137  32.266  14.220  1.00 55.42           H  
ATOM   2150  HB3 SER A 131     -34.866  32.121  14.597  1.00 55.42           H  
ATOM   2151  O   SER A 131     -31.230  30.769  15.525  1.00 55.42           O  
ATOM   2152  OG  SER A 131     -34.046  30.526  13.600  1.00 55.42           O  
ATOM   2153  HG  SER A 131     -34.553  30.874  12.863  1.00 55.42           H  
ATOM   2154  N   VAL A 132     -32.319  28.986  16.341  1.00 53.13           N  
ATOM   2155  H   VAL A 132     -33.204  28.631  16.673  1.00 53.13           H  
ATOM   2156  CA  VAL A 132     -31.194  28.052  16.215  1.00 53.13           C  
ATOM   2157  HA  VAL A 132     -30.315  28.591  15.863  1.00 53.13           H  
ATOM   2158  C   VAL A 132     -31.575  27.020  15.161  1.00 53.13           C  
ATOM   2159  CB  VAL A 132     -30.823  27.412  17.567  1.00 53.13           C  
ATOM   2160  HB  VAL A 132     -31.669  26.837  17.943  1.00 53.13           H  
ATOM   2161  O   VAL A 132     -32.577  26.322  15.308  1.00 53.13           O  
ATOM   2162  CG1 VAL A 132     -29.618  26.472  17.411  1.00 53.13           C  
ATOM   2163 HG11 VAL A 132     -29.353  26.054  18.382  1.00 53.13           H  
ATOM   2164 HG12 VAL A 132     -29.871  25.646  16.747  1.00 53.13           H  
ATOM   2165 HG13 VAL A 132     -28.764  27.018  17.010  1.00 53.13           H  
ATOM   2166  CG2 VAL A 132     -30.452  28.475  18.612  1.00 53.13           C  
ATOM   2167 HG21 VAL A 132     -29.635  29.097  18.245  1.00 53.13           H  
ATOM   2168 HG22 VAL A 132     -31.312  29.113  18.814  1.00 53.13           H  
ATOM   2169 HG23 VAL A 132     -30.160  27.997  19.547  1.00 53.13           H  
ATOM   2170  N   LYS A 133     -30.792  26.931  14.075  1.00 53.11           N  
ATOM   2171  H   LYS A 133     -30.013  27.571  14.015  1.00 53.11           H  
ATOM   2172  CA  LYS A 133     -31.059  26.040  12.922  1.00 53.11           C  
ATOM   2173  HA  LYS A 133     -30.388  26.329  12.113  1.00 53.11           H  
ATOM   2174  C   LYS A 133     -32.475  26.209  12.329  1.00 53.11           C  
ATOM   2175  CB  LYS A 133     -30.744  24.569  13.283  1.00 53.11           C  
ATOM   2176  HB2 LYS A 133     -30.998  23.937  12.432  1.00 53.11           H  
ATOM   2177  HB3 LYS A 133     -31.375  24.266  14.119  1.00 53.11           H  
ATOM   2178  O   LYS A 133     -33.078  25.238  11.884  1.00 53.11           O  
ATOM   2179  CG  LYS A 133     -29.272  24.294  13.630  1.00 53.11           C  
ATOM   2180  HG2 LYS A 133     -28.958  24.944  14.448  1.00 53.11           H  
ATOM   2181  HG3 LYS A 133     -28.653  24.502  12.757  1.00 53.11           H  
ATOM   2182  CD  LYS A 133     -29.082  22.828  14.060  1.00 53.11           C  
ATOM   2183  HD2 LYS A 133     -29.679  22.650  14.955  1.00 53.11           H  
ATOM   2184  HD3 LYS A 133     -29.433  22.167  13.267  1.00 53.11           H  
ATOM   2185  CE  LYS A 133     -27.606  22.523  14.364  1.00 53.11           C  
ATOM   2186  HE2 LYS A 133     -27.219  23.306  15.015  1.00 53.11           H  
ATOM   2187  HE3 LYS A 133     -27.046  22.560  13.430  1.00 53.11           H  
ATOM   2188  NZ  LYS A 133     -27.413  21.201  15.029  1.00 53.11           N  
ATOM   2189  HZ1 LYS A 133     -26.439  20.984  15.184  1.00 53.11           H  
ATOM   2190  HZ2 LYS A 133     -27.739  21.182  15.985  1.00 53.11           H  
ATOM   2191  HZ3 LYS A 133     -27.852  20.434  14.539  1.00 53.11           H  
ATOM   2192  N   GLY A 134     -33.003  27.435  12.330  1.00 54.42           N  
ATOM   2193  H   GLY A 134     -32.476  28.192  12.741  1.00 54.42           H  
ATOM   2194  CA  GLY A 134     -34.314  27.755  11.754  1.00 54.42           C  
ATOM   2195  HA2 GLY A 134     -34.310  28.798  11.435  1.00 54.42           H  
ATOM   2196  HA3 GLY A 134     -34.484  27.139  10.871  1.00 54.42           H  
ATOM   2197  C   GLY A 134     -35.511  27.563  12.692  1.00 54.42           C  
ATOM   2198  O   GLY A 134     -36.635  27.782  12.252  1.00 54.42           O  
ATOM   2199  N   ALA A 135     -35.308  27.184  13.962  1.00 54.06           N  
ATOM   2200  H   ALA A 135     -34.366  27.002  14.277  1.00 54.06           H  
ATOM   2201  CA  ALA A 135     -36.385  27.062  14.947  1.00 54.06           C  
ATOM   2202  HA  ALA A 135     -37.325  27.372  14.491  1.00 54.06           H  
ATOM   2203  C   ALA A 135     -36.154  27.971  16.167  1.00 54.06           C  
ATOM   2204  CB  ALA A 135     -36.544  25.585  15.334  1.00 54.06           C  
ATOM   2205  HB1 ALA A 135     -37.375  25.478  16.031  1.00 54.06           H  
ATOM   2206  HB2 ALA A 135     -35.628  25.227  15.804  1.00 54.06           H  
ATOM   2207  HB3 ALA A 135     -36.748  24.994  14.442  1.00 54.06           H  
ATOM   2208  O   ALA A 135     -35.174  27.816  16.901  1.00 54.06           O  
ATOM   2209  N   SER A 136     -37.090  28.892  16.406  1.00 60.40           N  
ATOM   2210  H   SER A 136     -37.802  29.057  15.709  1.00 60.40           H  
ATOM   2211  CA  SER A 136     -37.136  29.770  17.582  1.00 60.40           C  
ATOM   2212  HA  SER A 136     -36.120  30.039  17.870  1.00 60.40           H  
ATOM   2213  C   SER A 136     -37.802  29.029  18.743  1.00 60.40           C  
ATOM   2214  CB  SER A 136     -37.893  31.078  17.276  1.00 60.40           C  
ATOM   2215  HB2 SER A 136     -38.958  30.959  17.471  1.00 60.40           H  
ATOM   2216  HB3 SER A 136     -37.515  31.871  17.922  1.00 60.40           H  
ATOM   2217  O   SER A 136     -39.026  28.972  18.833  1.00 60.40           O  
ATOM   2218  OG  SER A 136     -37.751  31.455  15.920  1.00 60.40           O  
ATOM   2219  HG  SER A 136     -38.164  32.315  15.814  1.00 60.40           H  
ATOM   2220  N   ARG A 137     -37.005  28.397  19.612  1.00 76.89           N  
ATOM   2221  H   ARG A 137     -36.014  28.414  19.418  1.00 76.89           H  
ATOM   2222  CA  ARG A 137     -37.525  27.627  20.767  1.00 76.89           C  
ATOM   2223  HA  ARG A 137     -38.606  27.749  20.836  1.00 76.89           H  
ATOM   2224  C   ARG A 137     -36.998  28.090  22.119  1.00 76.89           C  
ATOM   2225  CB  ARG A 137     -37.234  26.133  20.584  1.00 76.89           C  
ATOM   2226  HB2 ARG A 137     -37.546  25.606  21.485  1.00 76.89           H  
ATOM   2227  HB3 ARG A 137     -36.162  25.986  20.454  1.00 76.89           H  
ATOM   2228  O   ARG A 137     -37.543  27.712  23.154  1.00 76.89           O  
ATOM   2229  CG  ARG A 137     -37.983  25.530  19.391  1.00 76.89           C  
ATOM   2230  HG2 ARG A 137     -39.051  25.724  19.491  1.00 76.89           H  
ATOM   2231  HG3 ARG A 137     -37.617  25.966  18.461  1.00 76.89           H  
ATOM   2232  CD  ARG A 137     -37.740  24.023  19.387  1.00 76.89           C  
ATOM   2233  HD2 ARG A 137     -36.664  23.853  19.419  1.00 76.89           H  
ATOM   2234  HD3 ARG A 137     -38.193  23.593  20.280  1.00 76.89           H  
ATOM   2235  NE  ARG A 137     -38.306  23.373  18.193  1.00 76.89           N  
ATOM   2236  HE  ARG A 137     -39.028  23.881  17.702  1.00 76.89           H  
ATOM   2237  NH1 ARG A 137     -37.143  21.415  18.451  1.00 76.89           N  
ATOM   2238 HH11 ARG A 137     -36.918  20.476  18.156  1.00 76.89           H  
ATOM   2239 HH12 ARG A 137     -36.861  21.731  19.368  1.00 76.89           H  
ATOM   2240  NH2 ARG A 137     -38.425  21.676  16.666  1.00 76.89           N  
ATOM   2241 HH21 ARG A 137     -38.149  20.753  16.361  1.00 76.89           H  
ATOM   2242 HH22 ARG A 137     -39.205  22.124  16.208  1.00 76.89           H  
ATOM   2243  CZ  ARG A 137     -37.962  22.171  17.772  1.00 76.89           C  
ATOM   2244  N   TRP A 138     -35.928  28.875  22.113  1.00 81.58           N  
ATOM   2245  H   TRP A 138     -35.603  29.254  21.235  1.00 81.58           H  
ATOM   2246  CA  TRP A 138     -35.167  29.207  23.308  1.00 81.58           C  
ATOM   2247  HA  TRP A 138     -35.608  28.714  24.174  1.00 81.58           H  
ATOM   2248  C   TRP A 138     -35.209  30.710  23.557  1.00 81.58           C  
ATOM   2249  CB  TRP A 138     -33.733  28.683  23.163  1.00 81.58           C  
ATOM   2250  HB2 TRP A 138     -33.184  28.923  24.074  1.00 81.58           H  
ATOM   2251  HB3 TRP A 138     -33.247  29.210  22.342  1.00 81.58           H  
ATOM   2252  O   TRP A 138     -35.098  31.510  22.628  1.00 81.58           O  
ATOM   2253  CG  TRP A 138     -33.622  27.205  22.918  1.00 81.58           C  
ATOM   2254  CD1 TRP A 138     -33.641  26.605  21.705  1.00 81.58           C  
ATOM   2255  HD1 TRP A 138     -33.726  27.130  20.765  1.00 81.58           H  
ATOM   2256  CD2 TRP A 138     -33.482  26.125  23.893  1.00 81.58           C  
ATOM   2257  CE2 TRP A 138     -33.447  24.884  23.189  1.00 81.58           C  
ATOM   2258  CE3 TRP A 138     -33.372  26.070  25.299  1.00 81.58           C  
ATOM   2259  HE3 TRP A 138     -33.427  26.987  25.868  1.00 81.58           H  
ATOM   2260  NE1 TRP A 138     -33.550  25.235  21.861  1.00 81.58           N  
ATOM   2261  HE1 TRP A 138     -33.540  24.581  21.091  1.00 81.58           H  
ATOM   2262  CH2 TRP A 138     -33.214  23.632  25.245  1.00 81.58           C  
ATOM   2263  HH2 TRP A 138     -33.147  22.686  25.762  1.00 81.58           H  
ATOM   2264  CZ2 TRP A 138     -33.322  23.652  23.844  1.00 81.58           C  
ATOM   2265  HZ2 TRP A 138     -33.328  22.726  23.288  1.00 81.58           H  
ATOM   2266  CZ3 TRP A 138     -33.224  24.839  25.968  1.00 81.58           C  
ATOM   2267  HZ3 TRP A 138     -33.155  24.821  27.046  1.00 81.58           H  
ATOM   2268  N   ILE A 139     -35.334  31.079  24.828  1.00 82.10           N  
ATOM   2269  H   ILE A 139     -35.457  30.358  25.525  1.00 82.10           H  
ATOM   2270  CA  ILE A 139     -35.033  32.422  25.315  1.00 82.10           C  
ATOM   2271  HA  ILE A 139     -35.091  33.135  24.492  1.00 82.10           H  
ATOM   2272  C   ILE A 139     -33.594  32.372  25.824  1.00 82.10           C  
ATOM   2273  CB  ILE A 139     -36.037  32.867  26.400  1.00 82.10           C  
ATOM   2274  HB  ILE A 139     -35.950  32.192  27.252  1.00 82.10           H  
ATOM   2275  O   ILE A 139     -33.293  31.634  26.768  1.00 82.10           O  
ATOM   2276  CG1 ILE A 139     -37.490  32.801  25.870  1.00 82.10           C  
ATOM   2277 HG12 ILE A 139     -37.702  31.788  25.529  1.00 82.10           H  
ATOM   2278 HG13 ILE A 139     -37.598  33.474  25.019  1.00 82.10           H  
ATOM   2279  CG2 ILE A 139     -35.684  34.292  26.867  1.00 82.10           C  
ATOM   2280 HG21 ILE A 139     -34.654  34.342  27.219  1.00 82.10           H  
ATOM   2281 HG22 ILE A 139     -35.810  35.000  26.048  1.00 82.10           H  
ATOM   2282 HG23 ILE A 139     -36.322  34.592  27.699  1.00 82.10           H  
ATOM   2283  CD1 ILE A 139     -38.555  33.150  26.919  1.00 82.10           C  
ATOM   2284 HD11 ILE A 139     -38.425  32.525  27.803  1.00 82.10           H  
ATOM   2285 HD12 ILE A 139     -38.485  34.201  27.200  1.00 82.10           H  
ATOM   2286 HD13 ILE A 139     -39.550  32.980  26.509  1.00 82.10           H  
ATOM   2287  N   ASP A 140     -32.702  33.107  25.163  1.00 75.54           N  
ATOM   2288  H   ASP A 140     -33.019  33.727  24.432  1.00 75.54           H  
ATOM   2289  CA  ASP A 140     -31.297  33.185  25.557  1.00 75.54           C  
ATOM   2290  HA  ASP A 140     -31.022  32.247  26.039  1.00 75.54           H  
ATOM   2291  C   ASP A 140     -31.118  34.306  26.593  1.00 75.54           C  
ATOM   2292  CB  ASP A 140     -30.394  33.336  24.312  1.00 75.54           C  
ATOM   2293  HB2 ASP A 140     -30.365  34.377  23.989  1.00 75.54           H  
ATOM   2294  HB3 ASP A 140     -30.819  32.744  23.501  1.00 75.54           H  
ATOM   2295  O   ASP A 140     -31.302  35.480  26.282  1.00 75.54           O  
ATOM   2296  CG  ASP A 140     -28.967  32.826  24.567  1.00 75.54           C  
ATOM   2297  OD1 ASP A 140     -28.553  32.820  25.743  1.00 75.54           O  
ATOM   2298  OD2 ASP A 140     -28.337  32.283  23.621  1.00 75.54           O  
ATOM   2299  N   LEU A 141     -30.792  33.938  27.834  1.00 75.21           N  
ATOM   2300  H   LEU A 141     -30.650  32.954  28.012  1.00 75.21           H  
ATOM   2301  CA  LEU A 141     -30.471  34.857  28.935  1.00 75.21           C  
ATOM   2302  HA  LEU A 141     -30.783  35.863  28.655  1.00 75.21           H  
ATOM   2303  C   LEU A 141     -28.946  34.942  29.154  1.00 75.21           C  
ATOM   2304  CB  LEU A 141     -31.243  34.450  30.209  1.00 75.21           C  
ATOM   2305  HB2 LEU A 141     -30.957  35.121  31.018  1.00 75.21           H  
ATOM   2306  HB3 LEU A 141     -30.928  33.445  30.490  1.00 75.21           H  
ATOM   2307  O   LEU A 141     -28.476  35.202  30.263  1.00 75.21           O  
ATOM   2308  CG  LEU A 141     -32.779  34.473  30.092  1.00 75.21           C  
ATOM   2309  HG  LEU A 141     -33.097  33.847  29.258  1.00 75.21           H  
ATOM   2310  CD1 LEU A 141     -33.390  33.902  31.372  1.00 75.21           C  
ATOM   2311 HD11 LEU A 141     -34.476  33.894  31.286  1.00 75.21           H  
ATOM   2312 HD12 LEU A 141     -33.032  32.882  31.520  1.00 75.21           H  
ATOM   2313 HD13 LEU A 141     -33.101  34.513  32.227  1.00 75.21           H  
ATOM   2314  CD2 LEU A 141     -33.331  35.887  29.897  1.00 75.21           C  
ATOM   2315 HD21 LEU A 141     -34.421  35.861  29.878  1.00 75.21           H  
ATOM   2316 HD22 LEU A 141     -32.998  36.538  30.705  1.00 75.21           H  
ATOM   2317 HD23 LEU A 141     -32.984  36.288  28.946  1.00 75.21           H  
ATOM   2318  N   GLY A 142     -28.151  34.659  28.116  1.00 70.90           N  
ATOM   2319  H   GLY A 142     -28.580  34.328  27.264  1.00 70.90           H  
ATOM   2320  CA  GLY A 142     -26.690  34.693  28.145  1.00 70.90           C  
ATOM   2321  HA2 GLY A 142     -26.350  35.516  28.774  1.00 70.90           H  
ATOM   2322  HA3 GLY A 142     -26.325  34.861  27.131  1.00 70.90           H  
ATOM   2323  C   GLY A 142     -26.090  33.384  28.656  1.00 70.90           C  
ATOM   2324  O   GLY A 142     -25.663  32.536  27.874  1.00 70.90           O  
ATOM   2325  N   LEU A 143     -26.034  33.206  29.981  1.00 72.38           N  
ATOM   2326  H   LEU A 143     -26.431  33.926  30.568  1.00 72.38           H  
ATOM   2327  CA  LEU A 143     -25.498  31.974  30.586  1.00 72.38           C  
ATOM   2328  HA  LEU A 143     -24.655  31.624  29.990  1.00 72.38           H  
ATOM   2329  C   LEU A 143     -26.514  30.825  30.582  1.00 72.38           C  
ATOM   2330  CB  LEU A 143     -25.007  32.256  32.018  1.00 72.38           C  
ATOM   2331  HB2 LEU A 143     -24.767  31.306  32.495  1.00 72.38           H  
ATOM   2332  HB3 LEU A 143     -25.824  32.708  32.580  1.00 72.38           H  
ATOM   2333  O   LEU A 143     -26.126  29.656  30.555  1.00 72.38           O  
ATOM   2334  CG  LEU A 143     -23.769  33.166  32.109  1.00 72.38           C  
ATOM   2335  HG  LEU A 143     -23.974  34.113  31.610  1.00 72.38           H  
ATOM   2336  CD1 LEU A 143     -23.462  33.452  33.579  1.00 72.38           C  
ATOM   2337 HD11 LEU A 143     -24.319  33.936  34.047  1.00 72.38           H  
ATOM   2338 HD12 LEU A 143     -22.607  34.124  33.652  1.00 72.38           H  
ATOM   2339 HD13 LEU A 143     -23.238  32.526  34.107  1.00 72.38           H  
ATOM   2340  CD2 LEU A 143     -22.527  32.529  31.479  1.00 72.38           C  
ATOM   2341 HD21 LEU A 143     -21.663  33.171  31.650  1.00 72.38           H  
ATOM   2342 HD22 LEU A 143     -22.340  31.551  31.924  1.00 72.38           H  
ATOM   2343 HD23 LEU A 143     -22.663  32.429  30.402  1.00 72.38           H  
ATOM   2344  N   LEU A 144     -27.807  31.155  30.601  1.00 76.01           N  
ATOM   2345  H   LEU A 144     -28.046  32.134  30.527  1.00 76.01           H  
ATOM   2346  CA  LEU A 144     -28.902  30.196  30.688  1.00 76.01           C  
ATOM   2347  HA  LEU A 144     -28.491  29.187  30.713  1.00 76.01           H  
ATOM   2348  C   LEU A 144     -29.794  30.298  29.454  1.00 76.01           C  
ATOM   2349  CB  LEU A 144     -29.702  30.419  31.985  1.00 76.01           C  
ATOM   2350  HB2 LEU A 144     -30.536  29.717  32.007  1.00 76.01           H  
ATOM   2351  HB3 LEU A 144     -30.117  31.427  31.959  1.00 76.01           H  
ATOM   2352  O   LEU A 144     -30.155  31.389  29.020  1.00 76.01           O  
ATOM   2353  CG  LEU A 144     -28.887  30.256  33.283  1.00 76.01           C  
ATOM   2354  HG  LEU A 144     -28.023  30.921  33.261  1.00 76.01           H  
ATOM   2355  CD1 LEU A 144     -29.754  30.647  34.479  1.00 76.01           C  
ATOM   2356 HD11 LEU A 144     -30.088  31.679  34.368  1.00 76.01           H  
ATOM   2357 HD12 LEU A 144     -30.621  29.992  34.550  1.00 76.01           H  
ATOM   2358 HD13 LEU A 144     -29.169  30.572  35.396  1.00 76.01           H  
ATOM   2359  CD2 LEU A 144     -28.401  28.823  33.504  1.00 76.01           C  
ATOM   2360 HD21 LEU A 144     -27.759  28.506  32.682  1.00 76.01           H  
ATOM   2361 HD22 LEU A 144     -27.816  28.776  34.422  1.00 76.01           H  
ATOM   2362 HD23 LEU A 144     -29.252  28.148  33.593  1.00 76.01           H  
ATOM   2363  N   ARG A 145     -30.192  29.144  28.919  1.00 82.29           N  
ATOM   2364  H   ARG A 145     -29.910  28.292  29.383  1.00 82.29           H  
ATOM   2365  CA  ARG A 145     -31.178  29.046  27.842  1.00 82.29           C  
ATOM   2366  HA  ARG A 145     -31.469  30.047  27.521  1.00 82.29           H  
ATOM   2367  C   ARG A 145     -32.420  28.371  28.378  1.00 82.29           C  
ATOM   2368  CB  ARG A 145     -30.602  28.318  26.627  1.00 82.29           C  
ATOM   2369  HB2 ARG A 145     -30.150  27.375  26.933  1.00 82.29           H  
ATOM   2370  HB3 ARG A 145     -31.412  28.112  25.927  1.00 82.29           H  
ATOM   2371  O   ARG A 145     -32.383  27.202  28.771  1.00 82.29           O  
ATOM   2372  CG  ARG A 145     -29.570  29.198  25.919  1.00 82.29           C  
ATOM   2373  HG2 ARG A 145     -30.033  30.149  25.654  1.00 82.29           H  
ATOM   2374  HG3 ARG A 145     -28.721  29.390  26.575  1.00 82.29           H  
ATOM   2375  CD  ARG A 145     -29.089  28.509  24.646  1.00 82.29           C  
ATOM   2376  HD2 ARG A 145     -29.952  28.252  24.033  1.00 82.29           H  
ATOM   2377  HD3 ARG A 145     -28.550  27.600  24.914  1.00 82.29           H  
ATOM   2378  NE  ARG A 145     -28.217  29.416  23.896  1.00 82.29           N  
ATOM   2379  HE  ARG A 145     -28.217  30.388  24.172  1.00 82.29           H  
ATOM   2380  NH1 ARG A 145     -27.546  27.988  22.227  1.00 82.29           N  
ATOM   2381 HH11 ARG A 145     -27.062  27.856  21.350  1.00 82.29           H  
ATOM   2382 HH12 ARG A 145     -28.128  27.264  22.625  1.00 82.29           H  
ATOM   2383  NH2 ARG A 145     -26.906  30.151  22.255  1.00 82.29           N  
ATOM   2384 HH21 ARG A 145     -26.428  30.080  21.368  1.00 82.29           H  
ATOM   2385 HH22 ARG A 145     -27.116  31.062  22.640  1.00 82.29           H  
ATOM   2386  CZ  ARG A 145     -27.555  29.166  22.793  1.00 82.29           C  
ATOM   2387  N   ILE A 146     -33.514  29.121  28.395  1.00 86.16           N  
ATOM   2388  H   ILE A 146     -33.467  30.053  28.008  1.00 86.16           H  
ATOM   2389  CA  ILE A 146     -34.796  28.635  28.891  1.00 86.16           C  
ATOM   2390  HA  ILE A 146     -34.605  27.744  29.490  1.00 86.16           H  
ATOM   2391  C   ILE A 146     -35.666  28.236  27.701  1.00 86.16           C  
ATOM   2392  CB  ILE A 146     -35.452  29.625  29.874  1.00 86.16           C  
ATOM   2393  HB  ILE A 146     -35.641  30.567  29.359  1.00 86.16           H  
ATOM   2394  O   ILE A 146     -35.820  29.011  26.761  1.00 86.16           O  
ATOM   2395  CG1 ILE A 146     -34.486  29.882  31.060  1.00 86.16           C  
ATOM   2396 HG12 ILE A 146     -33.576  30.349  30.682  1.00 86.16           H  
ATOM   2397 HG13 ILE A 146     -34.211  28.933  31.519  1.00 86.16           H  
ATOM   2398  CG2 ILE A 146     -36.795  29.049  30.367  1.00 86.16           C  
ATOM   2399 HG21 ILE A 146     -37.474  28.889  29.529  1.00 86.16           H  
ATOM   2400 HG22 ILE A 146     -36.633  28.107  30.890  1.00 86.16           H  
ATOM   2401 HG23 ILE A 146     -37.284  29.755  31.039  1.00 86.16           H  
ATOM   2402  CD1 ILE A 146     -35.040  30.805  32.150  1.00 86.16           C  
ATOM   2403 HD11 ILE A 146     -34.239  31.073  32.838  1.00 86.16           H  
ATOM   2404 HD12 ILE A 146     -35.822  30.298  32.715  1.00 86.16           H  
ATOM   2405 HD13 ILE A 146     -35.446  31.711  31.700  1.00 86.16           H  
ATOM   2406  N   GLN A 147     -36.239  27.034  27.745  1.00 90.71           N  
ATOM   2407  H   GLN A 147     -36.009  26.438  28.527  1.00 90.71           H  
ATOM   2408  CA  GLN A 147     -37.222  26.534  26.787  1.00 90.71           C  
ATOM   2409  HA  GLN A 147     -37.248  27.186  25.914  1.00 90.71           H  
ATOM   2410  C   GLN A 147     -38.602  26.518  27.457  1.00 90.71           C  
ATOM   2411  CB  GLN A 147     -36.801  25.147  26.282  1.00 90.71           C  
ATOM   2412  HB2 GLN A 147     -35.797  25.226  25.865  1.00 90.71           H  
ATOM   2413  HB3 GLN A 147     -36.781  24.436  27.108  1.00 90.71           H  
ATOM   2414  O   GLN A 147     -38.903  25.595  28.222  1.00 90.71           O  
ATOM   2415  CG  GLN A 147     -37.724  24.627  25.169  1.00 90.71           C  
ATOM   2416  HG2 GLN A 147     -37.755  25.352  24.355  1.00 90.71           H  
ATOM   2417  HG3 GLN A 147     -38.732  24.512  25.569  1.00 90.71           H  
ATOM   2418  CD  GLN A 147     -37.275  23.284  24.598  1.00 90.71           C  
ATOM   2419  NE2 GLN A 147     -37.995  22.724  23.649  1.00 90.71           N  
ATOM   2420 HE21 GLN A 147     -37.732  21.775  23.423  1.00 90.71           H  
ATOM   2421 HE22 GLN A 147     -38.877  23.107  23.339  1.00 90.71           H  
ATOM   2422  OE1 GLN A 147     -36.285  22.699  24.999  1.00 90.71           O  
ATOM   2423  N   PRO A 148     -39.475  27.504  27.181  1.00 92.07           N  
ATOM   2424  CA  PRO A 148     -40.793  27.590  27.818  1.00 92.07           C  
ATOM   2425  HA  PRO A 148     -40.647  27.685  28.894  1.00 92.07           H  
ATOM   2426  C   PRO A 148     -41.709  26.390  27.563  1.00 92.07           C  
ATOM   2427  CB  PRO A 148     -41.407  28.883  27.287  1.00 92.07           C  
ATOM   2428  HB2 PRO A 148     -42.108  29.306  28.007  1.00 92.07           H  
ATOM   2429  HB3 PRO A 148     -41.894  28.717  26.326  1.00 92.07           H  
ATOM   2430  O   PRO A 148     -42.600  26.110  28.368  1.00 92.07           O  
ATOM   2431  CG  PRO A 148     -40.168  29.748  27.093  1.00 92.07           C  
ATOM   2432  HG2 PRO A 148     -39.786  30.069  28.062  1.00 92.07           H  
ATOM   2433  HG3 PRO A 148     -40.361  30.622  26.470  1.00 92.07           H  
ATOM   2434  CD  PRO A 148     -39.204  28.745  26.466  1.00 92.07           C  
ATOM   2435  HD2 PRO A 148     -38.183  29.098  26.605  1.00 92.07           H  
ATOM   2436  HD3 PRO A 148     -39.422  28.612  25.407  1.00 92.07           H  
ATOM   2437  N   ALA A 149     -41.470  25.638  26.486  1.00 92.85           N  
ATOM   2438  H   ALA A 149     -40.763  25.944  25.833  1.00 92.85           H  
ATOM   2439  CA  ALA A 149     -42.171  24.389  26.200  1.00 92.85           C  
ATOM   2440  HA  ALA A 149     -43.234  24.603  26.093  1.00 92.85           H  
ATOM   2441  C   ALA A 149     -42.016  23.349  27.333  1.00 92.85           C  
ATOM   2442  CB  ALA A 149     -41.650  23.859  24.859  1.00 92.85           C  
ATOM   2443  HB1 ALA A 149     -41.707  24.636  24.097  1.00 92.85           H  
ATOM   2444  HB2 ALA A 149     -40.621  23.513  24.956  1.00 92.85           H  
ATOM   2445  HB3 ALA A 149     -42.258  23.016  24.530  1.00 92.85           H  
ATOM   2446  O   ALA A 149     -42.967  22.626  27.633  1.00 92.85           O  
ATOM   2447  N   GLU A 150     -40.867  23.313  28.025  1.00 93.89           N  
ATOM   2448  H   GLU A 150     -40.127  23.957  27.785  1.00 93.89           H  
ATOM   2449  CA  GLU A 150     -40.662  22.428  29.181  1.00 93.89           C  
ATOM   2450  HA  GLU A 150     -40.931  21.410  28.900  1.00 93.89           H  
ATOM   2451  C   GLU A 150     -41.585  22.810  30.344  1.00 93.89           C  
ATOM   2452  CB  GLU A 150     -39.187  22.416  29.621  1.00 93.89           C  
ATOM   2453  HB2 GLU A 150     -38.860  23.439  29.812  1.00 93.89           H  
ATOM   2454  HB3 GLU A 150     -39.104  21.868  30.560  1.00 93.89           H  
ATOM   2455  O   GLU A 150     -42.293  21.954  30.875  1.00 93.89           O  
ATOM   2456  CG  GLU A 150     -38.238  21.770  28.597  1.00 93.89           C  
ATOM   2457  HG2 GLU A 150     -38.312  22.311  27.654  1.00 93.89           H  
ATOM   2458  HG3 GLU A 150     -37.214  21.878  28.956  1.00 93.89           H  
ATOM   2459  CD  GLU A 150     -38.534  20.279  28.375  1.00 93.89           C  
ATOM   2460  OE1 GLU A 150     -38.640  19.832  27.219  1.00 93.89           O  
ATOM   2461  OE2 GLU A 150     -38.788  19.525  29.345  1.00 93.89           O  
ATOM   2462  N   LEU A 151     -41.657  24.102  30.683  1.00 94.35           N  
ATOM   2463  H   LEU A 151     -41.082  24.758  30.172  1.00 94.35           H  
ATOM   2464  CA  LEU A 151     -42.542  24.614  31.735  1.00 94.35           C  
ATOM   2465  HA  LEU A 151     -42.332  24.066  32.653  1.00 94.35           H  
ATOM   2466  C   LEU A 151     -44.023  24.391  31.394  1.00 94.35           C  
ATOM   2467  CB  LEU A 151     -42.229  26.106  31.954  1.00 94.35           C  
ATOM   2468  HB2 LEU A 151     -42.369  26.632  31.009  1.00 94.35           H  
ATOM   2469  HB3 LEU A 151     -41.182  26.206  32.241  1.00 94.35           H  
ATOM   2470  O   LEU A 151     -44.809  24.006  32.260  1.00 94.35           O  
ATOM   2471  CG  LEU A 151     -43.105  26.792  33.021  1.00 94.35           C  
ATOM   2472  HG  LEU A 151     -44.155  26.707  32.742  1.00 94.35           H  
ATOM   2473  CD1 LEU A 151     -42.909  26.189  34.414  1.00 94.35           C  
ATOM   2474 HD11 LEU A 151     -43.512  26.740  35.135  1.00 94.35           H  
ATOM   2475 HD12 LEU A 151     -43.233  25.149  34.422  1.00 94.35           H  
ATOM   2476 HD13 LEU A 151     -41.860  26.251  34.706  1.00 94.35           H  
ATOM   2477  CD2 LEU A 151     -42.758  28.277  33.085  1.00 94.35           C  
ATOM   2478 HD21 LEU A 151     -43.411  28.778  33.799  1.00 94.35           H  
ATOM   2479 HD22 LEU A 151     -42.906  28.726  32.103  1.00 94.35           H  
ATOM   2480 HD23 LEU A 151     -41.720  28.411  33.389  1.00 94.35           H  
ATOM   2481  N   THR A 152     -44.386  24.577  30.122  1.00 95.61           N  
ATOM   2482  H   THR A 152     -43.674  24.901  29.484  1.00 95.61           H  
ATOM   2483  CA  THR A 152     -45.753  24.388  29.613  1.00 95.61           C  
ATOM   2484  HA  THR A 152     -46.420  25.097  30.103  1.00 95.61           H  
ATOM   2485  C   THR A 152     -46.280  22.983  29.902  1.00 95.61           C  
ATOM   2486  CB  THR A 152     -45.806  24.646  28.100  1.00 95.61           C  
ATOM   2487  HB  THR A 152     -45.170  23.926  27.585  1.00 95.61           H  
ATOM   2488  O   THR A 152     -47.439  22.843  30.291  1.00 95.61           O  
ATOM   2489  CG2 THR A 152     -47.224  24.533  27.541  1.00 95.61           C  
ATOM   2490 HG21 THR A 152     -47.638  23.542  27.727  1.00 95.61           H  
ATOM   2491 HG22 THR A 152     -47.863  25.288  27.999  1.00 95.61           H  
ATOM   2492 HG23 THR A 152     -47.197  24.675  26.461  1.00 95.61           H  
ATOM   2493  OG1 THR A 152     -45.347  25.948  27.814  1.00 95.61           O  
ATOM   2494  HG1 THR A 152     -44.413  26.011  28.024  1.00 95.61           H  
ATOM   2495  N   LYS A 153     -45.438  21.944  29.778  1.00 95.51           N  
ATOM   2496  H   LYS A 153     -44.491  22.132  29.480  1.00 95.51           H  
ATOM   2497  CA  LYS A 153     -45.813  20.557  30.107  1.00 95.51           C  
ATOM   2498  HA  LYS A 153     -46.692  20.272  29.529  1.00 95.51           H  
ATOM   2499  C   LYS A 153     -46.282  20.441  31.555  1.00 95.51           C  
ATOM   2500  CB  LYS A 153     -44.660  19.585  29.777  1.00 95.51           C  
ATOM   2501  HB2 LYS A 153     -44.905  18.607  30.190  1.00 95.51           H  
ATOM   2502  HB3 LYS A 153     -43.746  19.935  30.256  1.00 95.51           H  
ATOM   2503  O   LYS A 153     -47.418  20.035  31.799  1.00 95.51           O  
ATOM   2504  CG  LYS A 153     -44.426  19.419  28.261  1.00 95.51           C  
ATOM   2505  HG2 LYS A 153     -44.293  20.393  27.791  1.00 95.51           H  
ATOM   2506  HG3 LYS A 153     -45.313  18.949  27.835  1.00 95.51           H  
ATOM   2507  CD  LYS A 153     -43.249  18.512  27.881  1.00 95.51           C  
ATOM   2508  HD2 LYS A 153     -43.363  17.562  28.404  1.00 95.51           H  
ATOM   2509  HD3 LYS A 153     -43.294  18.304  26.812  1.00 95.51           H  
ATOM   2510  CE  LYS A 153     -41.892  19.141  28.198  1.00 95.51           C  
ATOM   2511  HE2 LYS A 153     -41.854  19.406  29.254  1.00 95.51           H  
ATOM   2512  HE3 LYS A 153     -41.802  20.069  27.634  1.00 95.51           H  
ATOM   2513  NZ  LYS A 153     -40.750  18.253  27.853  1.00 95.51           N  
ATOM   2514  HZ1 LYS A 153     -40.832  17.297  28.168  1.00 95.51           H  
ATOM   2515  HZ2 LYS A 153     -40.536  18.293  26.866  1.00 95.51           H  
ATOM   2516  HZ3 LYS A 153     -39.905  18.638  28.251  1.00 95.51           H  
ATOM   2517  N   LEU A 154     -45.465  20.890  32.507  1.00 96.12           N  
ATOM   2518  H   LEU A 154     -44.574  21.278  32.231  1.00 96.12           H  
ATOM   2519  CA  LEU A 154     -45.818  20.836  33.927  1.00 96.12           C  
ATOM   2520  HA  LEU A 154     -46.086  19.805  34.159  1.00 96.12           H  
ATOM   2521  C   LEU A 154     -47.044  21.708  34.251  1.00 96.12           C  
ATOM   2522  CB  LEU A 154     -44.586  21.229  34.760  1.00 96.12           C  
ATOM   2523  HB2 LEU A 154     -44.309  22.255  34.516  1.00 96.12           H  
ATOM   2524  HB3 LEU A 154     -43.755  20.581  34.482  1.00 96.12           H  
ATOM   2525  O   LEU A 154     -47.956  21.257  34.944  1.00 96.12           O  
ATOM   2526  CG  LEU A 154     -44.804  21.121  36.282  1.00 96.12           C  
ATOM   2527  HG  LEU A 154     -45.636  21.762  36.576  1.00 96.12           H  
ATOM   2528  CD1 LEU A 154     -45.101  19.684  36.716  1.00 96.12           C  
ATOM   2529 HD11 LEU A 154     -45.155  19.633  37.804  1.00 96.12           H  
ATOM   2530 HD12 LEU A 154     -46.064  19.360  36.322  1.00 96.12           H  
ATOM   2531 HD13 LEU A 154     -44.315  19.014  36.368  1.00 96.12           H  
ATOM   2532  CD2 LEU A 154     -43.558  21.604  37.022  1.00 96.12           C  
ATOM   2533 HD21 LEU A 154     -43.285  22.605  36.689  1.00 96.12           H  
ATOM   2534 HD22 LEU A 154     -42.725  20.923  36.844  1.00 96.12           H  
ATOM   2535 HD23 LEU A 154     -43.764  21.636  38.092  1.00 96.12           H  
ATOM   2536  N   SER A 155     -47.104  22.936  33.724  1.00 96.68           N  
ATOM   2537  H   SER A 155     -46.337  23.255  33.150  1.00 96.68           H  
ATOM   2538  CA  SER A 155     -48.235  23.847  33.954  1.00 96.68           C  
ATOM   2539  HA  SER A 155     -48.353  23.993  35.028  1.00 96.68           H  
ATOM   2540  C   SER A 155     -49.560  23.288  33.429  1.00 96.68           C  
ATOM   2541  CB  SER A 155     -47.974  25.210  33.310  1.00 96.68           C  
ATOM   2542  HB2 SER A 155     -47.857  25.102  32.232  1.00 96.68           H  
ATOM   2543  HB3 SER A 155     -48.832  25.852  33.509  1.00 96.68           H  
ATOM   2544  O   SER A 155     -50.576  23.373  34.124  1.00 96.68           O  
ATOM   2545  OG  SER A 155     -46.825  25.823  33.858  1.00 96.68           O  
ATOM   2546  HG  SER A 155     -46.538  25.330  34.630  1.00 96.68           H  
ATOM   2547  N   LEU A 156     -49.562  22.670  32.242  1.00 97.04           N  
ATOM   2548  H   LEU A 156     -48.705  22.631  31.708  1.00 97.04           H  
ATOM   2549  CA  LEU A 156     -50.747  22.024  31.680  1.00 97.04           C  
ATOM   2550  HA  LEU A 156     -51.554  22.757  31.661  1.00 97.04           H  
ATOM   2551  C   LEU A 156     -51.212  20.855  32.555  1.00 97.04           C  
ATOM   2552  CB  LEU A 156     -50.454  21.564  30.237  1.00 97.04           C  
ATOM   2553  HB2 LEU A 156     -49.610  20.875  30.252  1.00 97.04           H  
ATOM   2554  HB3 LEU A 156     -50.176  22.426  29.631  1.00 97.04           H  
ATOM   2555  O   LEU A 156     -52.409  20.722  32.811  1.00 97.04           O  
ATOM   2556  CG  LEU A 156     -51.657  20.852  29.588  1.00 97.04           C  
ATOM   2557  HG  LEU A 156     -51.951  20.027  30.237  1.00 97.04           H  
ATOM   2558  CD1 LEU A 156     -52.860  21.781  29.408  1.00 97.04           C  
ATOM   2559 HD11 LEU A 156     -53.256  22.073  30.380  1.00 97.04           H  
ATOM   2560 HD12 LEU A 156     -53.649  21.270  28.857  1.00 97.04           H  
ATOM   2561 HD13 LEU A 156     -52.560  22.674  28.859  1.00 97.04           H  
ATOM   2562  CD2 LEU A 156     -51.308  20.218  28.249  1.00 97.04           C  
ATOM   2563 HD21 LEU A 156     -50.909  20.965  27.564  1.00 97.04           H  
ATOM   2564 HD22 LEU A 156     -52.199  19.758  27.823  1.00 97.04           H  
ATOM   2565 HD23 LEU A 156     -50.583  19.421  28.419  1.00 97.04           H  
ATOM   2566  N   PHE A 157     -50.292  20.022  33.040  1.00 97.00           N  
ATOM   2567  H   PHE A 157     -49.324  20.147  32.780  1.00 97.00           H  
ATOM   2568  CA  PHE A 157     -50.656  18.861  33.852  1.00 97.00           C  
ATOM   2569  HA  PHE A 157     -51.481  18.344  33.362  1.00 97.00           H  
ATOM   2570  C   PHE A 157     -51.204  19.258  35.225  1.00 97.00           C  
ATOM   2571  CB  PHE A 157     -49.475  17.893  33.925  1.00 97.00           C  
ATOM   2572  HB2 PHE A 157     -48.660  18.380  34.460  1.00 97.00           H  
ATOM   2573  HB3 PHE A 157     -49.790  17.030  34.511  1.00 97.00           H  
ATOM   2574  O   PHE A 157     -52.220  18.705  35.649  1.00 97.00           O  
ATOM   2575  CG  PHE A 157     -48.957  17.392  32.583  1.00 97.00           C  
ATOM   2576  CD1 PHE A 157     -49.794  17.305  31.447  1.00 97.00           C  
ATOM   2577  HD1 PHE A 157     -50.838  17.577  31.503  1.00 97.00           H  
ATOM   2578  CD2 PHE A 157     -47.599  17.051  32.456  1.00 97.00           C  
ATOM   2579  HD2 PHE A 157     -46.938  17.121  33.307  1.00 97.00           H  
ATOM   2580  CE1 PHE A 157     -49.281  16.905  30.203  1.00 97.00           C  
ATOM   2581  HE1 PHE A 157     -49.929  16.860  29.341  1.00 97.00           H  
ATOM   2582  CE2 PHE A 157     -47.087  16.670  31.204  1.00 97.00           C  
ATOM   2583  HE2 PHE A 157     -46.033  16.463  31.092  1.00 97.00           H  
ATOM   2584  CZ  PHE A 157     -47.920  16.587  30.081  1.00 97.00           C  
ATOM   2585  HZ  PHE A 157     -47.512  16.286  29.128  1.00 97.00           H  
ATOM   2586  N   CYS A 158     -50.652  20.299  35.857  1.00 97.09           N  
ATOM   2587  H   CYS A 158     -49.785  20.677  35.504  1.00 97.09           H  
ATOM   2588  CA  CYS A 158     -51.260  20.920  37.038  1.00 97.09           C  
ATOM   2589  HA  CYS A 158     -51.355  20.175  37.828  1.00 97.09           H  
ATOM   2590  C   CYS A 158     -52.672  21.450  36.736  1.00 97.09           C  
ATOM   2591  CB  CYS A 158     -50.354  22.055  37.539  1.00 97.09           C  
ATOM   2592  HB2 CYS A 158     -50.876  22.625  38.307  1.00 97.09           H  
ATOM   2593  HB3 CYS A 158     -50.097  22.718  36.713  1.00 97.09           H  
ATOM   2594  O   CYS A 158     -53.606  21.221  37.507  1.00 97.09           O  
ATOM   2595  SG  CYS A 158     -48.844  21.363  38.265  1.00 97.09           S  
ATOM   2596  HG  CYS A 158     -48.238  22.515  38.564  1.00 97.09           H  
ATOM   2597  N   TYR A 159     -52.863  22.138  35.606  1.00 96.99           N  
ATOM   2598  H   TYR A 159     -52.072  22.325  35.007  1.00 96.99           H  
ATOM   2599  CA  TYR A 159     -54.176  22.656  35.219  1.00 96.99           C  
ATOM   2600  HA  TYR A 159     -54.560  23.283  36.024  1.00 96.99           H  
ATOM   2601  C   TYR A 159     -55.205  21.542  35.004  1.00 96.99           C  
ATOM   2602  CB  TYR A 159     -54.046  23.532  33.970  1.00 96.99           C  
ATOM   2603  HB2 TYR A 159     -53.540  22.977  33.181  1.00 96.99           H  
ATOM   2604  HB3 TYR A 159     -53.428  24.397  34.208  1.00 96.99           H  
ATOM   2605  O   TYR A 159     -56.324  21.644  35.511  1.00 96.99           O  
ATOM   2606  CG  TYR A 159     -55.387  24.006  33.446  1.00 96.99           C  
ATOM   2607  CD1 TYR A 159     -56.052  23.275  32.442  1.00 96.99           C  
ATOM   2608  HD1 TYR A 159     -55.595  22.388  32.029  1.00 96.99           H  
ATOM   2609  CD2 TYR A 159     -55.978  25.164  33.981  1.00 96.99           C  
ATOM   2610  HD2 TYR A 159     -55.456  25.714  34.750  1.00 96.99           H  
ATOM   2611  CE1 TYR A 159     -57.310  23.699  31.978  1.00 96.99           C  
ATOM   2612  HE1 TYR A 159     -57.828  23.142  31.211  1.00 96.99           H  
ATOM   2613  CE2 TYR A 159     -57.217  25.619  33.489  1.00 96.99           C  
ATOM   2614  HE2 TYR A 159     -57.642  26.539  33.861  1.00 96.99           H  
ATOM   2615  OH  TYR A 159     -59.081  25.310  32.006  1.00 96.99           O  
ATOM   2616  HH  TYR A 159     -59.268  26.216  32.262  1.00 96.99           H  
ATOM   2617  CZ  TYR A 159     -57.885  24.882  32.486  1.00 96.99           C  
ATOM   2618  N   ILE A 160     -54.842  20.470  34.296  1.00 96.25           N  
ATOM   2619  H   ILE A 160     -53.912  20.450  33.902  1.00 96.25           H  
ATOM   2620  CA  ILE A 160     -55.752  19.352  34.020  1.00 96.25           C  
ATOM   2621  HA  ILE A 160     -56.693  19.764  33.655  1.00 96.25           H  
ATOM   2622  C   ILE A 160     -56.058  18.578  35.296  1.00 96.25           C  
ATOM   2623  CB  ILE A 160     -55.201  18.426  32.926  1.00 96.25           C  
ATOM   2624  HB  ILE A 160     -54.203  18.111  33.231  1.00 96.25           H  
ATOM   2625  O   ILE A 160     -57.224  18.278  35.533  1.00 96.25           O  
ATOM   2626  CG1 ILE A 160     -55.118  19.179  31.583  1.00 96.25           C  
ATOM   2627 HG12 ILE A 160     -56.104  19.226  31.121  1.00 96.25           H  
ATOM   2628 HG13 ILE A 160     -54.765  20.200  31.730  1.00 96.25           H  
ATOM   2629  CG2 ILE A 160     -56.104  17.180  32.767  1.00 96.25           C  
ATOM   2630 HG21 ILE A 160     -57.144  17.483  32.642  1.00 96.25           H  
ATOM   2631 HG22 ILE A 160     -55.814  16.582  31.903  1.00 96.25           H  
ATOM   2632 HG23 ILE A 160     -56.022  16.538  33.644  1.00 96.25           H  
ATOM   2633  CD1 ILE A 160     -54.139  18.495  30.641  1.00 96.25           C  
ATOM   2634 HD11 ILE A 160     -54.130  19.008  29.679  1.00 96.25           H  
ATOM   2635 HD12 ILE A 160     -53.143  18.510  31.083  1.00 96.25           H  
ATOM   2636 HD13 ILE A 160     -54.411  17.449  30.500  1.00 96.25           H  
ATOM   2637  N   ALA A 161     -55.071  18.318  36.157  1.00 96.44           N  
ATOM   2638  H   ALA A 161     -54.119  18.554  35.915  1.00 96.44           H  
ATOM   2639  CA  ALA A 161     -55.316  17.693  37.455  1.00 96.44           C  
ATOM   2640  HA  ALA A 161     -55.737  16.700  37.294  1.00 96.44           H  
ATOM   2641  C   ALA A 161     -56.337  18.504  38.275  1.00 96.44           C  
ATOM   2642  CB  ALA A 161     -53.979  17.535  38.184  1.00 96.44           C  
ATOM   2643  HB1 ALA A 161     -54.143  17.065  39.154  1.00 96.44           H  
ATOM   2644  HB2 ALA A 161     -53.310  16.904  37.598  1.00 96.44           H  
ATOM   2645  HB3 ALA A 161     -53.508  18.506  38.335  1.00 96.44           H  
ATOM   2646  O   ALA A 161     -57.307  17.949  38.790  1.00 96.44           O  
ATOM   2647  N   ASN A 162     -56.203  19.835  38.313  1.00 96.18           N  
ATOM   2648  H   ASN A 162     -55.383  20.248  37.892  1.00 96.18           H  
ATOM   2649  CA  ASN A 162     -57.175  20.708  38.981  1.00 96.18           C  
ATOM   2650  HA  ASN A 162     -57.379  20.306  39.973  1.00 96.18           H  
ATOM   2651  C   ASN A 162     -58.528  20.785  38.240  1.00 96.18           C  
ATOM   2652  CB  ASN A 162     -56.542  22.098  39.139  1.00 96.18           C  
ATOM   2653  HB2 ASN A 162     -56.382  22.540  38.156  1.00 96.18           H  
ATOM   2654  HB3 ASN A 162     -55.573  22.008  39.629  1.00 96.18           H  
ATOM   2655  O   ASN A 162     -59.586  20.971  38.843  1.00 96.18           O  
ATOM   2656  CG  ASN A 162     -57.393  23.029  39.986  1.00 96.18           C  
ATOM   2657  ND2 ASN A 162     -57.316  24.312  39.742  1.00 96.18           N  
ATOM   2658 HD21 ASN A 162     -57.678  24.897  40.481  1.00 96.18           H  
ATOM   2659 HD22 ASN A 162     -56.535  24.626  39.183  1.00 96.18           H  
ATOM   2660  OD1 ASN A 162     -58.134  22.633  40.869  1.00 96.18           O  
ATOM   2661  N   TYR A 163     -58.536  20.657  36.915  1.00 95.26           N  
ATOM   2662  H   TYR A 163     -57.654  20.560  36.434  1.00 95.26           H  
ATOM   2663  CA  TYR A 163     -59.769  20.578  36.134  1.00 95.26           C  
ATOM   2664  HA  TYR A 163     -60.420  21.406  36.414  1.00 95.26           H  
ATOM   2665  C   TYR A 163     -60.541  19.285  36.429  1.00 95.26           C  
ATOM   2666  CB  TYR A 163     -59.442  20.725  34.646  1.00 95.26           C  
ATOM   2667  HB2 TYR A 163     -58.941  21.678  34.479  1.00 95.26           H  
ATOM   2668  HB3 TYR A 163     -58.759  19.931  34.345  1.00 95.26           H  
ATOM   2669  O   TYR A 163     -61.752  19.339  36.621  1.00 95.26           O  
ATOM   2670  CG  TYR A 163     -60.671  20.652  33.770  1.00 95.26           C  
ATOM   2671  CD1 TYR A 163     -61.054  19.415  33.220  1.00 95.26           C  
ATOM   2672  HD1 TYR A 163     -60.462  18.531  33.404  1.00 95.26           H  
ATOM   2673  CD2 TYR A 163     -61.443  21.805  33.535  1.00 95.26           C  
ATOM   2674  HD2 TYR A 163     -61.133  22.755  33.946  1.00 95.26           H  
ATOM   2675  CE1 TYR A 163     -62.210  19.330  32.429  1.00 95.26           C  
ATOM   2676  HE1 TYR A 163     -62.495  18.386  31.989  1.00 95.26           H  
ATOM   2677  CE2 TYR A 163     -62.610  21.719  32.754  1.00 95.26           C  
ATOM   2678  HE2 TYR A 163     -63.207  22.598  32.557  1.00 95.26           H  
ATOM   2679  OH  TYR A 163     -64.102  20.374  31.436  1.00 95.26           O  
ATOM   2680  HH  TYR A 163     -64.127  19.506  31.026  1.00 95.26           H  
ATOM   2681  CZ  TYR A 163     -62.993  20.477  32.204  1.00 95.26           C  
ATOM   2682  N   LEU A 164     -59.854  18.147  36.547  1.00 93.69           N  
ATOM   2683  H   LEU A 164     -58.859  18.174  36.375  1.00 93.69           H  
ATOM   2684  CA  LEU A 164     -60.447  16.852  36.894  1.00 93.69           C  
ATOM   2685  HA  LEU A 164     -61.274  16.644  36.215  1.00 93.69           H  
ATOM   2686  C   LEU A 164     -61.040  16.833  38.305  1.00 93.69           C  
ATOM   2687  CB  LEU A 164     -59.376  15.758  36.751  1.00 93.69           C  
ATOM   2688  HB2 LEU A 164     -58.490  16.047  37.317  1.00 93.69           H  
ATOM   2689  HB3 LEU A 164     -59.760  14.840  37.195  1.00 93.69           H  
ATOM   2690  O   LEU A 164     -62.053  16.177  38.530  1.00 93.69           O  
ATOM   2691  CG  LEU A 164     -58.969  15.457  35.300  1.00 93.69           C  
ATOM   2692  HG  LEU A 164     -58.571  16.349  34.817  1.00 93.69           H  
ATOM   2693  CD1 LEU A 164     -57.880  14.389  35.289  1.00 93.69           C  
ATOM   2694 HD11 LEU A 164     -57.645  14.103  34.264  1.00 93.69           H  
ATOM   2695 HD12 LEU A 164     -58.207  13.513  35.848  1.00 93.69           H  
ATOM   2696 HD13 LEU A 164     -56.980  14.786  35.759  1.00 93.69           H  
ATOM   2697  CD2 LEU A 164     -60.168  14.991  34.479  1.00 93.69           C  
ATOM   2698 HD21 LEU A 164     -60.735  15.863  34.153  1.00 93.69           H  
ATOM   2699 HD22 LEU A 164     -59.821  14.437  33.607  1.00 93.69           H  
ATOM   2700 HD23 LEU A 164     -60.806  14.342  35.079  1.00 93.69           H  
ATOM   2701  N   VAL A 165     -60.469  17.601  39.234  1.00 92.59           N  
ATOM   2702  H   VAL A 165     -59.577  18.023  39.018  1.00 92.59           H  
ATOM   2703  CA  VAL A 165     -61.052  17.813  40.568  1.00 92.59           C  
ATOM   2704  HA  VAL A 165     -61.280  16.847  41.020  1.00 92.59           H  
ATOM   2705  C   VAL A 165     -62.363  18.595  40.468  1.00 92.59           C  
ATOM   2706  CB  VAL A 165     -60.053  18.551  41.476  1.00 92.59           C  
ATOM   2707  HB  VAL A 165     -59.780  19.490  40.997  1.00 92.59           H  
ATOM   2708  O   VAL A 165     -63.370  18.190  41.035  1.00 92.59           O  
ATOM   2709  CG1 VAL A 165     -60.638  18.873  42.857  1.00 92.59           C  
ATOM   2710 HG11 VAL A 165     -59.866  19.305  43.493  1.00 92.59           H  
ATOM   2711 HG12 VAL A 165     -61.015  17.966  43.329  1.00 92.59           H  
ATOM   2712 HG13 VAL A 165     -61.452  19.593  42.772  1.00 92.59           H  
ATOM   2713  CG2 VAL A 165     -58.772  17.741  41.690  1.00 92.59           C  
ATOM   2714 HG21 VAL A 165     -58.863  17.114  42.577  1.00 92.59           H  
ATOM   2715 HG22 VAL A 165     -58.536  17.104  40.837  1.00 92.59           H  
ATOM   2716 HG23 VAL A 165     -57.950  18.442  41.832  1.00 92.59           H  
ATOM   2717  N   ARG A 166     -62.372  19.704  39.716  1.00 92.68           N  
ATOM   2718  H   ARG A 166     -61.503  19.968  39.275  1.00 92.68           H  
ATOM   2719  CA  ARG A 166     -63.526  20.620  39.632  1.00 92.68           C  
ATOM   2720  HA  ARG A 166     -63.977  20.708  40.620  1.00 92.68           H  
ATOM   2721  C   ARG A 166     -64.651  20.130  38.719  1.00 92.68           C  
ATOM   2722  CB  ARG A 166     -63.042  22.003  39.171  1.00 92.68           C  
ATOM   2723  HB2 ARG A 166     -62.485  21.891  38.241  1.00 92.68           H  
ATOM   2724  HB3 ARG A 166     -63.909  22.634  38.979  1.00 92.68           H  
ATOM   2725  O   ARG A 166     -65.792  20.549  38.894  1.00 92.68           O  
ATOM   2726  CG  ARG A 166     -62.169  22.696  40.229  1.00 92.68           C  
ATOM   2727  HG2 ARG A 166     -61.304  22.080  40.477  1.00 92.68           H  
ATOM   2728  HG3 ARG A 166     -62.758  22.828  41.137  1.00 92.68           H  
ATOM   2729  CD  ARG A 166     -61.687  24.073  39.758  1.00 92.68           C  
ATOM   2730  HD2 ARG A 166     -62.553  24.673  39.480  1.00 92.68           H  
ATOM   2731  HD3 ARG A 166     -61.182  24.555  40.595  1.00 92.68           H  
ATOM   2732  NE  ARG A 166     -60.745  23.970  38.625  1.00 92.68           N  
ATOM   2733  HE  ARG A 166     -60.343  23.055  38.480  1.00 92.68           H  
ATOM   2734  NH1 ARG A 166     -60.601  26.215  38.169  1.00 92.68           N  
ATOM   2735 HH11 ARG A 166     -61.188  26.399  38.970  1.00 92.68           H  
ATOM   2736 HH12 ARG A 166     -60.197  26.982  37.651  1.00 92.68           H  
ATOM   2737  NH2 ARG A 166     -59.441  24.761  36.931  1.00 92.68           N  
ATOM   2738 HH21 ARG A 166     -59.099  23.825  36.763  1.00 92.68           H  
ATOM   2739 HH22 ARG A 166     -59.031  25.533  36.425  1.00 92.68           H  
ATOM   2740  CZ  ARG A 166     -60.268  24.978  37.915  1.00 92.68           C  
ATOM   2741  N   LYS A 167     -64.325  19.340  37.692  1.00 90.95           N  
ATOM   2742  H   LYS A 167     -63.345  19.115  37.598  1.00 90.95           H  
ATOM   2743  CA  LYS A 167     -65.214  18.961  36.577  1.00 90.95           C  
ATOM   2744  HA  LYS A 167     -66.247  19.108  36.892  1.00 90.95           H  
ATOM   2745  C   LYS A 167     -65.147  17.467  36.233  1.00 90.95           C  
ATOM   2746  CB  LYS A 167     -64.931  19.857  35.345  1.00 90.95           C  
ATOM   2747  HB2 LYS A 167     -65.575  19.551  34.521  1.00 90.95           H  
ATOM   2748  HB3 LYS A 167     -63.901  19.697  35.026  1.00 90.95           H  
ATOM   2749  O   LYS A 167     -65.519  17.086  35.125  1.00 90.95           O  
ATOM   2750  CG  LYS A 167     -65.145  21.366  35.564  1.00 90.95           C  
ATOM   2751  HG2 LYS A 167     -64.879  21.888  34.645  1.00 90.95           H  
ATOM   2752  HG3 LYS A 167     -64.486  21.722  36.355  1.00 90.95           H  
ATOM   2753  CD  LYS A 167     -66.603  21.701  35.913  1.00 90.95           C  
ATOM   2754  HD2 LYS A 167     -66.906  21.158  36.808  1.00 90.95           H  
ATOM   2755  HD3 LYS A 167     -67.249  21.372  35.099  1.00 90.95           H  
ATOM   2756  CE  LYS A 167     -66.812  23.195  36.162  1.00 90.95           C  
ATOM   2757  HE2 LYS A 167     -66.626  23.739  35.236  1.00 90.95           H  
ATOM   2758  HE3 LYS A 167     -66.092  23.523  36.912  1.00 90.95           H  
ATOM   2759  NZ  LYS A 167     -68.193  23.441  36.650  1.00 90.95           N  
ATOM   2760  HZ1 LYS A 167     -68.365  24.422  36.820  1.00 90.95           H  
ATOM   2761  HZ2 LYS A 167     -68.339  22.945  37.518  1.00 90.95           H  
ATOM   2762  HZ3 LYS A 167     -68.871  23.088  35.990  1.00 90.95           H  
ATOM   2763  N   GLY A 168     -64.708  16.618  37.165  1.00 85.47           N  
ATOM   2764  H   GLY A 168     -64.385  16.990  38.047  1.00 85.47           H  
ATOM   2765  CA  GLY A 168     -64.588  15.168  36.962  1.00 85.47           C  
ATOM   2766  HA2 GLY A 168     -64.300  14.705  37.906  1.00 85.47           H  
ATOM   2767  HA3 GLY A 168     -63.805  14.969  36.230  1.00 85.47           H  
ATOM   2768  C   GLY A 168     -65.884  14.501  36.484  1.00 85.47           C  
ATOM   2769  O   GLY A 168     -65.860  13.745  35.515  1.00 85.47           O  
ATOM   2770  N   ASP A 169     -67.029  14.853  37.073  1.00 85.48           N  
ATOM   2771  H   ASP A 169     -67.000  15.383  37.932  1.00 85.48           H  
ATOM   2772  CA  ASP A 169     -68.331  14.304  36.660  1.00 85.48           C  
ATOM   2773  HA  ASP A 169     -68.263  13.216  36.637  1.00 85.48           H  
ATOM   2774  C   ASP A 169     -68.749  14.768  35.257  1.00 85.48           C  
ATOM   2775  CB  ASP A 169     -69.407  14.686  37.685  1.00 85.48           C  
ATOM   2776  HB2 ASP A 169     -70.364  14.274  37.365  1.00 85.48           H  
ATOM   2777  HB3 ASP A 169     -69.496  15.771  37.722  1.00 85.48           H  
ATOM   2778  O   ASP A 169     -69.311  13.995  34.479  1.00 85.48           O  
ATOM   2779  CG  ASP A 169     -69.077  14.141  39.074  1.00 85.48           C  
ATOM   2780  OD1 ASP A 169     -68.639  12.970  39.139  1.00 85.48           O  
ATOM   2781  OD2 ASP A 169     -69.175  14.939  40.027  1.00 85.48           O  
ATOM   2782  N   GLU A 170     -68.410  16.010  34.887  1.00 88.47           N  
ATOM   2783  H   GLU A 170     -67.881  16.568  35.542  1.00 88.47           H  
ATOM   2784  CA  GLU A 170     -68.640  16.527  33.532  1.00 88.47           C  
ATOM   2785  HA  GLU A 170     -69.685  16.347  33.279  1.00 88.47           H  
ATOM   2786  C   GLU A 170     -67.783  15.758  32.516  1.00 88.47           C  
ATOM   2787  CB  GLU A 170     -68.373  18.051  33.464  1.00 88.47           C  
ATOM   2788  HB2 GLU A 170     -67.297  18.227  33.444  1.00 88.47           H  
ATOM   2789  HB3 GLU A 170     -68.782  18.524  34.357  1.00 88.47           H  
ATOM   2790  O   GLU A 170     -68.263  15.455  31.430  1.00 88.47           O  
ATOM   2791  CG  GLU A 170     -69.016  18.719  32.228  1.00 88.47           C  
ATOM   2792  HG2 GLU A 170     -68.694  18.180  31.336  1.00 88.47           H  
ATOM   2793  HG3 GLU A 170     -70.098  18.607  32.299  1.00 88.47           H  
ATOM   2794  CD  GLU A 170     -68.686  20.219  32.028  1.00 88.47           C  
ATOM   2795  OE1 GLU A 170     -68.863  20.737  30.897  1.00 88.47           O  
ATOM   2796  OE2 GLU A 170     -68.227  20.925  32.953  1.00 88.47           O  
ATOM   2797  N   VAL A 171     -66.543  15.400  32.862  1.00 89.10           N  
ATOM   2798  H   VAL A 171     -66.216  15.672  33.778  1.00 89.10           H  
ATOM   2799  CA  VAL A 171     -65.640  14.606  32.005  1.00 89.10           C  
ATOM   2800  HA  VAL A 171     -65.594  15.063  31.016  1.00 89.10           H  
ATOM   2801  C   VAL A 171     -66.154  13.180  31.798  1.00 89.10           C  
ATOM   2802  CB  VAL A 171     -64.217  14.593  32.602  1.00 89.10           C  
ATOM   2803  HB  VAL A 171     -64.265  14.309  33.653  1.00 89.10           H  
ATOM   2804  O   VAL A 171     -66.049  12.647  30.694  1.00 89.10           O  
ATOM   2805  CG1 VAL A 171     -63.263  13.623  31.894  1.00 89.10           C  
ATOM   2806 HG11 VAL A 171     -63.575  12.594  32.073  1.00 89.10           H  
ATOM   2807 HG12 VAL A 171     -62.255  13.738  32.293  1.00 89.10           H  
ATOM   2808 HG13 VAL A 171     -63.257  13.817  30.822  1.00 89.10           H  
ATOM   2809  CG2 VAL A 171     -63.592  15.987  32.511  1.00 89.10           C  
ATOM   2810 HG21 VAL A 171     -63.327  16.201  31.475  1.00 89.10           H  
ATOM   2811 HG22 VAL A 171     -64.280  16.750  32.874  1.00 89.10           H  
ATOM   2812 HG23 VAL A 171     -62.691  16.020  33.123  1.00 89.10           H  
ATOM   2813  N   ARG A 172     -66.725  12.560  32.836  1.00 87.64           N  
ATOM   2814  H   ARG A 172     -66.745  13.048  33.721  1.00 87.64           H  
ATOM   2815  CA  ARG A 172     -67.273  11.194  32.767  1.00 87.64           C  
ATOM   2816  HA  ARG A 172     -66.564  10.538  32.262  1.00 87.64           H  
ATOM   2817  C   ARG A 172     -68.561  11.129  31.946  1.00 87.64           C  
ATOM   2818  CB  ARG A 172     -67.501  10.671  34.195  1.00 87.64           C  
ATOM   2819  HB2 ARG A 172     -68.073  11.405  34.762  1.00 87.64           H  
ATOM   2820  HB3 ARG A 172     -68.083   9.750  34.147  1.00 87.64           H  
ATOM   2821  O   ARG A 172     -68.737  10.218  31.135  1.00 87.64           O  
ATOM   2822  CG  ARG A 172     -66.179  10.370  34.919  1.00 87.64           C  
ATOM   2823  HG2 ARG A 172     -65.522  11.239  34.883  1.00 87.64           H  
ATOM   2824  HG3 ARG A 172     -65.685   9.538  34.419  1.00 87.64           H  
ATOM   2825  CD  ARG A 172     -66.435  10.000  36.385  1.00 87.64           C  
ATOM   2826  HD2 ARG A 172     -66.900  10.848  36.887  1.00 87.64           H  
ATOM   2827  HD3 ARG A 172     -67.121   9.154  36.419  1.00 87.64           H  
ATOM   2828  NE  ARG A 172     -65.182   9.650  37.077  1.00 87.64           N  
ATOM   2829  HE  ARG A 172     -64.325   9.800  36.564  1.00 87.64           H  
ATOM   2830  NH1 ARG A 172     -66.090   8.849  39.035  1.00 87.64           N  
ATOM   2831 HH11 ARG A 172     -65.952   8.441  39.948  1.00 87.64           H  
ATOM   2832 HH12 ARG A 172     -66.997   9.211  38.777  1.00 87.64           H  
ATOM   2833  NH2 ARG A 172     -63.900   8.756  38.734  1.00 87.64           N  
ATOM   2834 HH21 ARG A 172     -63.836   8.254  39.608  1.00 87.64           H  
ATOM   2835 HH22 ARG A 172     -63.049   9.024  38.263  1.00 87.64           H  
ATOM   2836  CZ  ARG A 172     -65.065   9.095  38.271  1.00 87.64           C  
ATOM   2837  N   ASN A 173     -69.450  12.105  32.125  1.00 87.39           N  
ATOM   2838  H   ASN A 173     -69.248  12.797  32.831  1.00 87.39           H  
ATOM   2839  CA  ASN A 173     -70.814  12.018  31.603  1.00 87.39           C  
ATOM   2840  HA  ASN A 173     -71.026  10.982  31.340  1.00 87.39           H  
ATOM   2841  C   ASN A 173     -71.035  12.823  30.312  1.00 87.39           C  
ATOM   2842  CB  ASN A 173     -71.776  12.379  32.747  1.00 87.39           C  
ATOM   2843  HB2 ASN A 173     -71.551  13.377  33.122  1.00 87.39           H  
ATOM   2844  HB3 ASN A 173     -72.802  12.376  32.381  1.00 87.39           H  
ATOM   2845  O   ASN A 173     -71.750  12.347  29.422  1.00 87.39           O  
ATOM   2846  CG  ASN A 173     -71.683  11.362  33.879  1.00 87.39           C  
ATOM   2847  ND2 ASN A 173     -71.702  11.793  35.117  1.00 87.39           N  
ATOM   2848 HD21 ASN A 173     -71.720  12.781  35.325  1.00 87.39           H  
ATOM   2849 HD22 ASN A 173     -71.666  11.094  35.845  1.00 87.39           H  
ATOM   2850  OD1 ASN A 173     -71.562  10.170  33.651  1.00 87.39           O  
ATOM   2851  N   ASN A 174     -70.365  13.971  30.152  1.00 86.81           N  
ATOM   2852  H   ASN A 174     -69.680  14.235  30.847  1.00 86.81           H  
ATOM   2853  CA  ASN A 174     -70.656  14.957  29.108  1.00 86.81           C  
ATOM   2854  HA  ASN A 174     -71.520  14.613  28.539  1.00 86.81           H  
ATOM   2855  C   ASN A 174     -69.495  15.141  28.119  1.00 86.81           C  
ATOM   2856  CB  ASN A 174     -71.046  16.298  29.764  1.00 86.81           C  
ATOM   2857  HB2 ASN A 174     -70.226  16.647  30.392  1.00 86.81           H  
ATOM   2858  HB3 ASN A 174     -71.222  17.044  28.988  1.00 86.81           H  
ATOM   2859  O   ASN A 174     -68.328  15.259  28.490  1.00 86.81           O  
ATOM   2860  CG  ASN A 174     -72.306  16.221  30.609  1.00 86.81           C  
ATOM   2861  ND2 ASN A 174     -72.565  17.213  31.426  1.00 86.81           N  
ATOM   2862 HD21 ASN A 174     -71.928  17.988  31.541  1.00 86.81           H  
ATOM   2863 HD22 ASN A 174     -73.423  17.127  31.951  1.00 86.81           H  
ATOM   2864  OD1 ASN A 174     -73.083  15.291  30.529  1.00 86.81           O  
ATOM   2865  N   LEU A 175     -69.819  15.287  26.830  1.00 88.39           N  
ATOM   2866  H   LEU A 175     -70.784  15.175  26.553  1.00 88.39           H  
ATOM   2867  CA  LEU A 175     -68.818  15.576  25.793  1.00 88.39           C  
ATOM   2868  HA  LEU A 175     -68.051  14.802  25.838  1.00 88.39           H  
ATOM   2869  C   LEU A 175     -68.106  16.920  26.026  1.00 88.39           C  
ATOM   2870  CB  LEU A 175     -69.508  15.527  24.419  1.00 88.39           C  
ATOM   2871  HB2 LEU A 175     -70.050  14.587  24.325  1.00 88.39           H  
ATOM   2872  HB3 LEU A 175     -70.233  16.339  24.360  1.00 88.39           H  
ATOM   2873  O   LEU A 175     -66.905  17.042  25.799  1.00 88.39           O  
ATOM   2874  CG  LEU A 175     -68.536  15.650  23.229  1.00 88.39           C  
ATOM   2875  HG  LEU A 175     -67.976  16.580  23.314  1.00 88.39           H  
ATOM   2876  CD1 LEU A 175     -67.549  14.482  23.185  1.00 88.39           C  
ATOM   2877 HD11 LEU A 175     -68.078  13.532  23.271  1.00 88.39           H  
ATOM   2878 HD12 LEU A 175     -67.000  14.500  22.244  1.00 88.39           H  
ATOM   2879 HD13 LEU A 175     -66.823  14.575  23.992  1.00 88.39           H  
ATOM   2880  CD2 LEU A 175     -69.330  15.702  21.927  1.00 88.39           C  
ATOM   2881 HD21 LEU A 175     -68.649  15.789  21.081  1.00 88.39           H  
ATOM   2882 HD22 LEU A 175     -69.986  16.573  21.925  1.00 88.39           H  
ATOM   2883 HD23 LEU A 175     -69.934  14.803  21.805  1.00 88.39           H  
ATOM   2884  N   ARG A 176     -68.824  17.920  26.552  1.00 89.53           N  
ATOM   2885  H   ARG A 176     -69.808  17.755  26.707  1.00 89.53           H  
ATOM   2886  CA  ARG A 176     -68.262  19.240  26.876  1.00 89.53           C  
ATOM   2887  HA  ARG A 176     -67.810  19.651  25.973  1.00 89.53           H  
ATOM   2888  C   ARG A 176     -67.145  19.165  27.924  1.00 89.53           C  
ATOM   2889  CB  ARG A 176     -69.400  20.164  27.334  1.00 89.53           C  
ATOM   2890  HB2 ARG A 176     -70.227  20.082  26.628  1.00 89.53           H  
ATOM   2891  HB3 ARG A 176     -69.752  19.850  28.317  1.00 89.53           H  
ATOM   2892  O   ARG A 176     -66.174  19.914  27.824  1.00 89.53           O  
ATOM   2893  CG  ARG A 176     -68.959  21.633  27.390  1.00 89.53           C  
ATOM   2894  HG2 ARG A 176     -68.620  21.941  26.400  1.00 89.53           H  
ATOM   2895  HG3 ARG A 176     -68.140  21.746  28.100  1.00 89.53           H  
ATOM   2896  CD  ARG A 176     -70.126  22.524  27.829  1.00 89.53           C  
ATOM   2897  HD2 ARG A 176     -70.395  22.263  28.852  1.00 89.53           H  
ATOM   2898  HD3 ARG A 176     -70.979  22.325  27.181  1.00 89.53           H  
ATOM   2899  NE  ARG A 176     -69.783  23.960  27.746  1.00 89.53           N  
ATOM   2900  HE  ARG A 176     -68.929  24.201  27.264  1.00 89.53           H  
ATOM   2901  NH1 ARG A 176     -71.780  24.776  28.547  1.00 89.53           N  
ATOM   2902 HH11 ARG A 176     -72.150  23.838  28.607  1.00 89.53           H  
ATOM   2903 HH12 ARG A 176     -72.393  25.557  28.731  1.00 89.53           H  
ATOM   2904  NH2 ARG A 176     -70.179  26.199  27.936  1.00 89.53           N  
ATOM   2905 HH21 ARG A 176     -70.819  26.955  28.133  1.00 89.53           H  
ATOM   2906 HH22 ARG A 176     -69.314  26.419  27.463  1.00 89.53           H  
ATOM   2907  CZ  ARG A 176     -70.579  24.966  28.076  1.00 89.53           C  
ATOM   2908  N   GLY A 177     -67.259  18.244  28.884  1.00 88.99           N  
ATOM   2909  H   GLY A 177     -68.051  17.619  28.869  1.00 88.99           H  
ATOM   2910  CA  GLY A 177     -66.239  18.017  29.905  1.00 88.99           C  
ATOM   2911  HA2 GLY A 177     -66.595  17.253  30.596  1.00 88.99           H  
ATOM   2912  HA3 GLY A 177     -66.067  18.939  30.460  1.00 88.99           H  
ATOM   2913  C   GLY A 177     -64.923  17.527  29.306  1.00 88.99           C  
ATOM   2914  O   GLY A 177     -63.865  17.989  29.726  1.00 88.99           O  
ATOM   2915  N   PHE A 178     -65.007  16.669  28.285  1.00 92.23           N  
ATOM   2916  H   PHE A 178     -65.926  16.341  28.025  1.00 92.23           H  
ATOM   2917  CA  PHE A 178     -63.874  16.144  27.520  1.00 92.23           C  
ATOM   2918  HA  PHE A 178     -63.085  15.845  28.210  1.00 92.23           H  
ATOM   2919  C   PHE A 178     -63.267  17.177  26.551  1.00 92.23           C  
ATOM   2920  CB  PHE A 178     -64.362  14.894  26.773  1.00 92.23           C  
ATOM   2921  HB2 PHE A 178     -65.161  15.167  26.084  1.00 92.23           H  
ATOM   2922  HB3 PHE A 178     -64.785  14.196  27.496  1.00 92.23           H  
ATOM   2923  O   PHE A 178     -62.047  17.295  26.460  1.00 92.23           O  
ATOM   2924  CG  PHE A 178     -63.284  14.175  25.992  1.00 92.23           C  
ATOM   2925  CD1 PHE A 178     -63.051  14.488  24.639  1.00 92.23           C  
ATOM   2926  HD1 PHE A 178     -63.635  15.252  24.146  1.00 92.23           H  
ATOM   2927  CD2 PHE A 178     -62.518  13.181  26.625  1.00 92.23           C  
ATOM   2928  HD2 PHE A 178     -62.699  12.941  27.662  1.00 92.23           H  
ATOM   2929  CE1 PHE A 178     -62.059  13.797  23.921  1.00 92.23           C  
ATOM   2930  HE1 PHE A 178     -61.884  14.023  22.879  1.00 92.23           H  
ATOM   2931  CE2 PHE A 178     -61.535  12.483  25.905  1.00 92.23           C  
ATOM   2932  HE2 PHE A 178     -60.963  11.700  26.382  1.00 92.23           H  
ATOM   2933  CZ  PHE A 178     -61.313  12.788  24.554  1.00 92.23           C  
ATOM   2934  HZ  PHE A 178     -60.578  12.223  24.000  1.00 92.23           H  
ATOM   2935  N   LEU A 179     -64.097  17.963  25.855  1.00 91.82           N  
ATOM   2936  H   LEU A 179     -65.088  17.784  25.933  1.00 91.82           H  
ATOM   2937  CA  LEU A 179     -63.639  18.924  24.838  1.00 91.82           C  
ATOM   2938  HA  LEU A 179     -62.906  18.428  24.202  1.00 91.82           H  
ATOM   2939  C   LEU A 179     -62.922  20.157  25.410  1.00 91.82           C  
ATOM   2940  CB  LEU A 179     -64.832  19.368  23.970  1.00 91.82           C  
ATOM   2941  HB2 LEU A 179     -65.642  19.682  24.628  1.00 91.82           H  
ATOM   2942  HB3 LEU A 179     -64.528  20.237  23.386  1.00 91.82           H  
ATOM   2943  O   LEU A 179     -62.055  20.714  24.745  1.00 91.82           O  
ATOM   2944  CG  LEU A 179     -65.360  18.307  22.987  1.00 91.82           C  
ATOM   2945  HG  LEU A 179     -65.634  17.403  23.532  1.00 91.82           H  
ATOM   2946  CD1 LEU A 179     -66.604  18.857  22.288  1.00 91.82           C  
ATOM   2947 HD11 LEU A 179     -67.374  19.088  23.024  1.00 91.82           H  
ATOM   2948 HD12 LEU A 179     -66.353  19.758  21.729  1.00 91.82           H  
ATOM   2949 HD13 LEU A 179     -66.994  18.114  21.592  1.00 91.82           H  
ATOM   2950  CD2 LEU A 179     -64.332  17.935  21.916  1.00 91.82           C  
ATOM   2951 HD21 LEU A 179     -64.783  17.253  21.195  1.00 91.82           H  
ATOM   2952 HD22 LEU A 179     -63.994  18.828  21.391  1.00 91.82           H  
ATOM   2953 HD23 LEU A 179     -63.475  17.432  22.364  1.00 91.82           H  
ATOM   2954  N   LYS A 180     -63.238  20.594  26.635  1.00 92.50           N  
ATOM   2955  H   LYS A 180     -63.975  20.112  27.130  1.00 92.50           H  
ATOM   2956  CA  LYS A 180     -62.599  21.770  27.260  1.00 92.50           C  
ATOM   2957  HA  LYS A 180     -62.719  22.625  26.594  1.00 92.50           H  
ATOM   2958  C   LYS A 180     -61.072  21.606  27.422  1.00 92.50           C  
ATOM   2959  CB  LYS A 180     -63.297  22.086  28.588  1.00 92.50           C  
ATOM   2960  HB2 LYS A 180     -63.548  21.137  29.062  1.00 92.50           H  
ATOM   2961  HB3 LYS A 180     -62.614  22.631  29.239  1.00 92.50           H  
ATOM   2962  O   LYS A 180     -60.347  22.467  26.925  1.00 92.50           O  
ATOM   2963  CG  LYS A 180     -64.597  22.892  28.461  1.00 92.50           C  
ATOM   2964  HG2 LYS A 180     -65.210  22.498  27.651  1.00 92.50           H  
ATOM   2965  HG3 LYS A 180     -64.363  23.939  28.266  1.00 92.50           H  
ATOM   2966  CD  LYS A 180     -65.356  22.753  29.789  1.00 92.50           C  
ATOM   2967  HD2 LYS A 180     -65.642  21.706  29.888  1.00 92.50           H  
ATOM   2968  HD3 LYS A 180     -64.693  23.013  30.614  1.00 92.50           H  
ATOM   2969  CE  LYS A 180     -66.628  23.589  29.896  1.00 92.50           C  
ATOM   2970  HE2 LYS A 180     -66.347  24.633  30.032  1.00 92.50           H  
ATOM   2971  HE3 LYS A 180     -67.190  23.494  28.967  1.00 92.50           H  
ATOM   2972  NZ  LYS A 180     -67.459  23.112  31.037  1.00 92.50           N  
ATOM   2973  HZ1 LYS A 180     -67.863  22.205  30.854  1.00 92.50           H  
ATOM   2974  HZ2 LYS A 180     -66.920  22.940  31.874  1.00 92.50           H  
ATOM   2975  HZ3 LYS A 180     -68.242  23.714  31.249  1.00 92.50           H  
ATOM   2976  N   PRO A 181     -60.549  20.519  28.032  1.00 93.40           N  
ATOM   2977  CA  PRO A 181     -59.112  20.235  28.031  1.00 93.40           C  
ATOM   2978  HA  PRO A 181     -58.596  21.022  28.581  1.00 93.40           H  
ATOM   2979  C   PRO A 181     -58.515  20.142  26.624  1.00 93.40           C  
ATOM   2980  CB  PRO A 181     -58.947  18.905  28.775  1.00 93.40           C  
ATOM   2981  HB2 PRO A 181     -58.003  18.860  29.317  1.00 93.40           H  
ATOM   2982  HB3 PRO A 181     -59.028  18.070  28.079  1.00 93.40           H  
ATOM   2983  O   PRO A 181     -57.412  20.633  26.405  1.00 93.40           O  
ATOM   2984  CG  PRO A 181     -60.144  18.888  29.715  1.00 93.40           C  
ATOM   2985  HG2 PRO A 181     -60.438  17.877  29.995  1.00 93.40           H  
ATOM   2986  HG3 PRO A 181     -59.914  19.485  30.598  1.00 93.40           H  
ATOM   2987  CD  PRO A 181     -61.233  19.575  28.904  1.00 93.40           C  
ATOM   2988  HD2 PRO A 181     -61.901  20.075  29.605  1.00 93.40           H  
ATOM   2989  HD3 PRO A 181     -61.778  18.841  28.310  1.00 93.40           H  
ATOM   2990  N   MET A 182     -59.247  19.570  25.659  1.00 92.91           N  
ATOM   2991  H   MET A 182     -60.150  19.180  25.887  1.00 92.91           H  
ATOM   2992  CA  MET A 182     -58.788  19.497  24.265  1.00 92.91           C  
ATOM   2993  HA  MET A 182     -57.792  19.055  24.247  1.00 92.91           H  
ATOM   2994  C   MET A 182     -58.643  20.883  23.629  1.00 92.91           C  
ATOM   2995  CB  MET A 182     -59.719  18.618  23.415  1.00 92.91           C  
ATOM   2996  HB2 MET A 182     -60.736  19.009  23.446  1.00 92.91           H  
ATOM   2997  HB3 MET A 182     -59.382  18.659  22.380  1.00 92.91           H  
ATOM   2998  O   MET A 182     -57.676  21.112  22.912  1.00 92.91           O  
ATOM   2999  CG  MET A 182     -59.741  17.147  23.839  1.00 92.91           C  
ATOM   3000  HG2 MET A 182     -60.126  17.060  24.855  1.00 92.91           H  
ATOM   3001  HG3 MET A 182     -60.430  16.621  23.179  1.00 92.91           H  
ATOM   3002  SD  MET A 182     -58.133  16.317  23.735  1.00 92.91           S  
ATOM   3003  CE  MET A 182     -57.645  16.374  25.468  1.00 92.91           C  
ATOM   3004  HE1 MET A 182     -56.714  15.820  25.588  1.00 92.91           H  
ATOM   3005  HE2 MET A 182     -57.508  17.406  25.791  1.00 92.91           H  
ATOM   3006  HE3 MET A 182     -58.431  15.907  26.061  1.00 92.91           H  
ATOM   3007  N   GLY A 183     -59.534  21.830  23.938  1.00 93.76           N  
ATOM   3008  H   GLY A 183     -60.342  21.568  24.483  1.00 93.76           H  
ATOM   3009  CA  GLY A 183     -59.408  23.222  23.499  1.00 93.76           C  
ATOM   3010  HA2 GLY A 183     -60.281  23.780  23.839  1.00 93.76           H  
ATOM   3011  HA3 GLY A 183     -59.373  23.258  22.410  1.00 93.76           H  
ATOM   3012  C   GLY A 183     -58.156  23.910  24.050  1.00 93.76           C  
ATOM   3013  O   GLY A 183     -57.477  24.626  23.320  1.00 93.76           O  
ATOM   3014  N   VAL A 184     -57.790  23.640  25.308  1.00 95.00           N  
ATOM   3015  H   VAL A 184     -58.382  23.037  25.861  1.00 95.00           H  
ATOM   3016  CA  VAL A 184     -56.539  24.156  25.896  1.00 95.00           C  
ATOM   3017  HA  VAL A 184     -56.500  25.234  25.743  1.00 95.00           H  
ATOM   3018  C   VAL A 184     -55.319  23.566  25.189  1.00 95.00           C  
ATOM   3019  CB  VAL A 184     -56.478  23.883  27.410  1.00 95.00           C  
ATOM   3020  HB  VAL A 184     -56.571  22.812  27.593  1.00 95.00           H  
ATOM   3021  O   VAL A 184     -54.403  24.307  24.832  1.00 95.00           O  
ATOM   3022  CG1 VAL A 184     -55.161  24.358  28.029  1.00 95.00           C  
ATOM   3023 HG11 VAL A 184     -54.316  23.826  27.592  1.00 95.00           H  
ATOM   3024 HG12 VAL A 184     -55.031  25.427  27.859  1.00 95.00           H  
ATOM   3025 HG13 VAL A 184     -55.169  24.147  29.098  1.00 95.00           H  
ATOM   3026  CG2 VAL A 184     -57.620  24.601  28.140  1.00 95.00           C  
ATOM   3027 HG21 VAL A 184     -57.541  24.432  29.214  1.00 95.00           H  
ATOM   3028 HG22 VAL A 184     -57.568  25.673  27.945  1.00 95.00           H  
ATOM   3029 HG23 VAL A 184     -58.585  24.224  27.800  1.00 95.00           H  
ATOM   3030  N   ILE A 185     -55.314  22.253  24.933  1.00 94.03           N  
ATOM   3031  H   ILE A 185     -56.091  21.690  25.250  1.00 94.03           H  
ATOM   3032  CA  ILE A 185     -54.240  21.619  24.156  1.00 94.03           C  
ATOM   3033  HA  ILE A 185     -53.287  21.843  24.635  1.00 94.03           H  
ATOM   3034  C   ILE A 185     -54.183  22.191  22.748  1.00 94.03           C  
ATOM   3035  CB  ILE A 185     -54.391  20.090  24.073  1.00 94.03           C  
ATOM   3036  HB  ILE A 185     -55.366  19.863  23.641  1.00 94.03           H  
ATOM   3037  O   ILE A 185     -53.085  22.398  22.260  1.00 94.03           O  
ATOM   3038  CG1 ILE A 185     -54.305  19.465  25.471  1.00 94.03           C  
ATOM   3039 HG12 ILE A 185     -53.299  19.590  25.871  1.00 94.03           H  
ATOM   3040 HG13 ILE A 185     -55.005  19.953  26.148  1.00 94.03           H  
ATOM   3041  CG2 ILE A 185     -53.296  19.470  23.175  1.00 94.03           C  
ATOM   3042 HG21 ILE A 185     -53.453  19.747  22.133  1.00 94.03           H  
ATOM   3043 HG22 ILE A 185     -53.305  18.381  23.222  1.00 94.03           H  
ATOM   3044 HG23 ILE A 185     -52.312  19.820  23.489  1.00 94.03           H  
ATOM   3045  CD1 ILE A 185     -54.651  17.981  25.409  1.00 94.03           C  
ATOM   3046 HD11 ILE A 185     -55.281  17.743  26.266  1.00 94.03           H  
ATOM   3047 HD12 ILE A 185     -55.222  17.740  24.513  1.00 94.03           H  
ATOM   3048 HD13 ILE A 185     -53.735  17.389  25.428  1.00 94.03           H  
ATOM   3049  N   LEU A 186     -55.317  22.468  22.101  1.00 94.00           N  
ATOM   3050  H   LEU A 186     -56.196  22.221  22.534  1.00 94.00           H  
ATOM   3051  CA  LEU A 186     -55.346  23.041  20.757  1.00 94.00           C  
ATOM   3052  HA  LEU A 186     -54.791  22.374  20.098  1.00 94.00           H  
ATOM   3053  C   LEU A 186     -54.648  24.407  20.717  1.00 94.00           C  
ATOM   3054  CB  LEU A 186     -56.804  23.114  20.271  1.00 94.00           C  
ATOM   3055  HB2 LEU A 186     -57.371  23.747  20.953  1.00 94.00           H  
ATOM   3056  HB3 LEU A 186     -57.235  22.113  20.303  1.00 94.00           H  
ATOM   3057  O   LEU A 186     -53.817  24.630  19.843  1.00 94.00           O  
ATOM   3058  CG  LEU A 186     -56.968  23.679  18.849  1.00 94.00           C  
ATOM   3059  HG  LEU A 186     -56.545  24.683  18.801  1.00 94.00           H  
ATOM   3060  CD1 LEU A 186     -56.287  22.801  17.797  1.00 94.00           C  
ATOM   3061 HD11 LEU A 186     -56.500  23.193  16.802  1.00 94.00           H  
ATOM   3062 HD12 LEU A 186     -56.653  21.777  17.864  1.00 94.00           H  
ATOM   3063 HD13 LEU A 186     -55.207  22.818  17.938  1.00 94.00           H  
ATOM   3064  CD2 LEU A 186     -58.456  23.776  18.515  1.00 94.00           C  
ATOM   3065 HD21 LEU A 186     -58.912  22.786  18.538  1.00 94.00           H  
ATOM   3066 HD22 LEU A 186     -58.954  24.425  19.236  1.00 94.00           H  
ATOM   3067 HD23 LEU A 186     -58.580  24.205  17.521  1.00 94.00           H  
ATOM   3068  N   VAL A 187     -54.910  25.287  21.690  1.00 95.38           N  
ATOM   3069  H   VAL A 187     -55.612  25.047  22.376  1.00 95.38           H  
ATOM   3070  CA  VAL A 187     -54.215  26.584  21.802  1.00 95.38           C  
ATOM   3071  HA  VAL A 187     -54.347  27.135  20.871  1.00 95.38           H  
ATOM   3072  C   VAL A 187     -52.709  26.388  21.989  1.00 95.38           C  
ATOM   3073  CB  VAL A 187     -54.805  27.429  22.950  1.00 95.38           C  
ATOM   3074  HB  VAL A 187     -54.802  26.842  23.868  1.00 95.38           H  
ATOM   3075  O   VAL A 187     -51.911  26.990  21.271  1.00 95.38           O  
ATOM   3076  CG1 VAL A 187     -54.009  28.718  23.202  1.00 95.38           C  
ATOM   3077 HG11 VAL A 187     -53.008  28.486  23.566  1.00 95.38           H  
ATOM   3078 HG12 VAL A 187     -53.929  29.295  22.281  1.00 95.38           H  
ATOM   3079 HG13 VAL A 187     -54.509  29.322  23.959  1.00 95.38           H  
ATOM   3080  CG2 VAL A 187     -56.250  27.835  22.634  1.00 95.38           C  
ATOM   3081 HG21 VAL A 187     -56.667  28.401  23.468  1.00 95.38           H  
ATOM   3082 HG22 VAL A 187     -56.870  26.954  22.471  1.00 95.38           H  
ATOM   3083 HG23 VAL A 187     -56.275  28.453  21.736  1.00 95.38           H  
ATOM   3084  N   LEU A 188     -52.305  25.506  22.908  1.00 95.57           N  
ATOM   3085  H   LEU A 188     -53.004  25.025  23.457  1.00 95.57           H  
ATOM   3086  CA  LEU A 188     -50.889  25.193  23.120  1.00 95.57           C  
ATOM   3087  HA  LEU A 188     -50.342  26.117  23.305  1.00 95.57           H  
ATOM   3088  C   LEU A 188     -50.247  24.554  21.885  1.00 95.57           C  
ATOM   3089  CB  LEU A 188     -50.741  24.254  24.326  1.00 95.57           C  
ATOM   3090  HB2 LEU A 188     -51.358  23.371  24.160  1.00 95.57           H  
ATOM   3091  HB3 LEU A 188     -49.703  23.926  24.374  1.00 95.57           H  
ATOM   3092  O   LEU A 188     -49.104  24.858  21.562  1.00 95.57           O  
ATOM   3093  CG  LEU A 188     -51.113  24.873  25.682  1.00 95.57           C  
ATOM   3094  HG  LEU A 188     -52.153  25.201  25.679  1.00 95.57           H  
ATOM   3095  CD1 LEU A 188     -50.944  23.799  26.753  1.00 95.57           C  
ATOM   3096 HD11 LEU A 188     -51.157  24.220  27.736  1.00 95.57           H  
ATOM   3097 HD12 LEU A 188     -49.922  23.420  26.747  1.00 95.57           H  
ATOM   3098 HD13 LEU A 188     -51.641  22.985  26.554  1.00 95.57           H  
ATOM   3099  CD2 LEU A 188     -50.232  26.070  26.028  1.00 95.57           C  
ATOM   3100 HD21 LEU A 188     -50.452  26.896  25.351  1.00 95.57           H  
ATOM   3101 HD22 LEU A 188     -50.426  26.393  27.051  1.00 95.57           H  
ATOM   3102 HD23 LEU A 188     -49.179  25.806  25.928  1.00 95.57           H  
ATOM   3103  N   ALA A 189     -50.978  23.693  21.180  1.00 93.31           N  
ATOM   3104  H   ALA A 189     -51.911  23.485  21.505  1.00 93.31           H  
ATOM   3105  CA  ALA A 189     -50.519  23.020  19.979  1.00 93.31           C  
ATOM   3106  HA  ALA A 189     -49.563  22.547  20.202  1.00 93.31           H  
ATOM   3107  C   ALA A 189     -50.272  24.020  18.855  1.00 93.31           C  
ATOM   3108  CB  ALA A 189     -51.518  21.930  19.572  1.00 93.31           C  
ATOM   3109  HB1 ALA A 189     -52.489  22.374  19.350  1.00 93.31           H  
ATOM   3110  HB2 ALA A 189     -51.153  21.418  18.682  1.00 93.31           H  
ATOM   3111  HB3 ALA A 189     -51.628  21.206  20.379  1.00 93.31           H  
ATOM   3112  O   ALA A 189     -49.230  23.941  18.220  1.00 93.31           O  
ATOM   3113  N   VAL A 190     -51.158  24.997  18.651  1.00 93.74           N  
ATOM   3114  H   VAL A 190     -52.006  25.005  19.200  1.00 93.74           H  
ATOM   3115  CA  VAL A 190     -50.945  26.072  17.669  1.00 93.74           C  
ATOM   3116  HA  VAL A 190     -50.791  25.625  16.687  1.00 93.74           H  
ATOM   3117  C   VAL A 190     -49.672  26.863  17.992  1.00 93.74           C  
ATOM   3118  CB  VAL A 190     -52.187  26.982  17.587  1.00 93.74           C  
ATOM   3119  HB  VAL A 190     -52.477  27.290  18.591  1.00 93.74           H  
ATOM   3120  O   VAL A 190     -48.836  27.049  17.111  1.00 93.74           O  
ATOM   3121  CG1 VAL A 190     -51.943  28.241  16.746  1.00 93.74           C  
ATOM   3122 HG11 VAL A 190     -52.869  28.806  16.644  1.00 93.74           H  
ATOM   3123 HG12 VAL A 190     -51.579  27.969  15.755  1.00 93.74           H  
ATOM   3124 HG13 VAL A 190     -51.210  28.886  17.230  1.00 93.74           H  
ATOM   3125  CG2 VAL A 190     -53.360  26.230  16.940  1.00 93.74           C  
ATOM   3126 HG21 VAL A 190     -53.565  25.298  17.467  1.00 93.74           H  
ATOM   3127 HG22 VAL A 190     -54.256  26.850  16.973  1.00 93.74           H  
ATOM   3128 HG23 VAL A 190     -53.127  25.997  15.901  1.00 93.74           H  
ATOM   3129  N   LEU A 191     -49.469  27.256  19.255  1.00 94.03           N  
ATOM   3130  H   LEU A 191     -50.188  27.068  19.939  1.00 94.03           H  
ATOM   3131  CA  LEU A 191     -48.276  28.008  19.669  1.00 94.03           C  
ATOM   3132  HA  LEU A 191     -48.156  28.868  19.010  1.00 94.03           H  
ATOM   3133  C   LEU A 191     -46.981  27.193  19.540  1.00 94.03           C  
ATOM   3134  CB  LEU A 191     -48.454  28.498  21.117  1.00 94.03           C  
ATOM   3135  HB2 LEU A 191     -47.509  28.922  21.456  1.00 94.03           H  
ATOM   3136  HB3 LEU A 191     -48.679  27.639  21.749  1.00 94.03           H  
ATOM   3137  O   LEU A 191     -45.965  27.712  19.088  1.00 94.03           O  
ATOM   3138  CG  LEU A 191     -49.553  29.559  21.304  1.00 94.03           C  
ATOM   3139  HG  LEU A 191     -50.502  29.183  20.921  1.00 94.03           H  
ATOM   3140  CD1 LEU A 191     -49.718  29.856  22.794  1.00 94.03           C  
ATOM   3141 HD11 LEU A 191     -49.980  28.941  23.324  1.00 94.03           H  
ATOM   3142 HD12 LEU A 191     -50.521  30.581  22.923  1.00 94.03           H  
ATOM   3143 HD13 LEU A 191     -48.794  30.266  23.202  1.00 94.03           H  
ATOM   3144  CD2 LEU A 191     -49.224  30.871  20.591  1.00 94.03           C  
ATOM   3145 HD21 LEU A 191     -48.254  31.246  20.919  1.00 94.03           H  
ATOM   3146 HD22 LEU A 191     -49.208  30.722  19.511  1.00 94.03           H  
ATOM   3147 HD23 LEU A 191     -49.989  31.615  20.815  1.00 94.03           H  
ATOM   3148  N   LEU A 192     -47.007  25.911  19.906  1.00 92.34           N  
ATOM   3149  H   LEU A 192     -47.861  25.545  20.301  1.00 92.34           H  
ATOM   3150  CA  LEU A 192     -45.840  25.029  19.815  1.00 92.34           C  
ATOM   3151  HA  LEU A 192     -44.963  25.559  20.187  1.00 92.34           H  
ATOM   3152  C   LEU A 192     -45.523  24.626  18.372  1.00 92.34           C  
ATOM   3153  CB  LEU A 192     -46.083  23.784  20.675  1.00 92.34           C  
ATOM   3154  HB2 LEU A 192     -45.334  23.032  20.427  1.00 92.34           H  
ATOM   3155  HB3 LEU A 192     -47.062  23.383  20.414  1.00 92.34           H  
ATOM   3156  O   LEU A 192     -44.352  24.542  18.005  1.00 92.34           O  
ATOM   3157  CG  LEU A 192     -46.027  24.045  22.188  1.00 92.34           C  
ATOM   3158  HG  LEU A 192     -46.649  24.900  22.453  1.00 92.34           H  
ATOM   3159  CD1 LEU A 192     -46.555  22.811  22.912  1.00 92.34           C  
ATOM   3160 HD11 LEU A 192     -45.987  21.931  22.609  1.00 92.34           H  
ATOM   3161 HD12 LEU A 192     -46.463  22.965  23.987  1.00 92.34           H  
ATOM   3162 HD13 LEU A 192     -47.606  22.673  22.659  1.00 92.34           H  
ATOM   3163  CD2 LEU A 192     -44.603  24.307  22.680  1.00 92.34           C  
ATOM   3164 HD21 LEU A 192     -44.608  24.451  23.760  1.00 92.34           H  
ATOM   3165 HD22 LEU A 192     -44.205  25.210  22.217  1.00 92.34           H  
ATOM   3166 HD23 LEU A 192     -43.954  23.469  22.427  1.00 92.34           H  
ATOM   3167  N   LEU A 193     -46.537  24.415  17.529  1.00 90.21           N  
ATOM   3168  H   LEU A 193     -47.482  24.487  17.878  1.00 90.21           H  
ATOM   3169  CA  LEU A 193     -46.344  24.171  16.096  1.00 90.21           C  
ATOM   3170  HA  LEU A 193     -45.584  23.399  15.973  1.00 90.21           H  
ATOM   3171  C   LEU A 193     -45.800  25.410  15.379  1.00 90.21           C  
ATOM   3172  CB  LEU A 193     -47.656  23.699  15.444  1.00 90.21           C  
ATOM   3173  HB2 LEU A 193     -48.445  24.406  15.701  1.00 90.21           H  
ATOM   3174  HB3 LEU A 193     -47.534  23.729  14.361  1.00 90.21           H  
ATOM   3175  O   LEU A 193     -45.030  25.249  14.435  1.00 90.21           O  
ATOM   3176  CG  LEU A 193     -48.097  22.277  15.834  1.00 90.21           C  
ATOM   3177  HG  LEU A 193     -48.168  22.195  16.919  1.00 90.21           H  
ATOM   3178  CD1 LEU A 193     -49.476  21.982  15.244  1.00 90.21           C  
ATOM   3179 HD11 LEU A 193     -49.804  20.986  15.540  1.00 90.21           H  
ATOM   3180 HD12 LEU A 193     -49.441  22.049  14.156  1.00 90.21           H  
ATOM   3181 HD13 LEU A 193     -50.192  22.711  15.623  1.00 90.21           H  
ATOM   3182  CD2 LEU A 193     -47.126  21.196  15.356  1.00 90.21           C  
ATOM   3183 HD21 LEU A 193     -46.993  21.267  14.276  1.00 90.21           H  
ATOM   3184 HD22 LEU A 193     -46.164  21.311  15.857  1.00 90.21           H  
ATOM   3185 HD23 LEU A 193     -47.533  20.218  15.613  1.00 90.21           H  
ATOM   3186  N   ALA A 194     -46.130  26.615  15.855  1.00 89.69           N  
ATOM   3187  H   ALA A 194     -46.843  26.683  16.567  1.00 89.69           H  
ATOM   3188  CA  ALA A 194     -45.493  27.855  15.411  1.00 89.69           C  
ATOM   3189  HA  ALA A 194     -45.493  27.866  14.321  1.00 89.69           H  
ATOM   3190  C   ALA A 194     -44.014  27.969  15.852  1.00 89.69           C  
ATOM   3191  CB  ALA A 194     -46.345  29.038  15.889  1.00 89.69           C  
ATOM   3192  HB1 ALA A 194     -45.910  29.969  15.525  1.00 89.69           H  
ATOM   3193  HB2 ALA A 194     -47.358  28.947  15.497  1.00 89.69           H  
ATOM   3194  HB3 ALA A 194     -46.386  29.067  16.978  1.00 89.69           H  
ATOM   3195  O   ALA A 194     -43.259  28.711  15.232  1.00 89.69           O  
ATOM   3196  N   GLN A 195     -43.578  27.203  16.866  1.00 88.24           N  
ATOM   3197  H   GLN A 195     -44.271  26.643  17.343  1.00 88.24           H  
ATOM   3198  CA  GLN A 195     -42.173  27.032  17.302  1.00 88.24           C  
ATOM   3199  HA  GLN A 195     -41.593  27.877  16.931  1.00 88.24           H  
ATOM   3200  C   GLN A 195     -41.514  25.751  16.727  1.00 88.24           C  
ATOM   3201  CB  GLN A 195     -42.082  27.063  18.831  1.00 88.24           C  
ATOM   3202  HB2 GLN A 195     -42.689  26.258  19.246  1.00 88.24           H  
ATOM   3203  HB3 GLN A 195     -41.046  26.902  19.130  1.00 88.24           H  
ATOM   3204  O   GLN A 195     -40.586  25.164  17.302  1.00 88.24           O  
ATOM   3205  CG  GLN A 195     -42.535  28.398  19.424  1.00 88.24           C  
ATOM   3206  HG2 GLN A 195     -43.553  28.613  19.098  1.00 88.24           H  
ATOM   3207  HG3 GLN A 195     -41.877  29.197  19.082  1.00 88.24           H  
ATOM   3208  CD  GLN A 195     -42.530  28.372  20.942  1.00 88.24           C  
ATOM   3209  NE2 GLN A 195     -43.305  29.214  21.577  1.00 88.24           N  
ATOM   3210 HE21 GLN A 195     -43.242  29.206  22.585  1.00 88.24           H  
ATOM   3211 HE22 GLN A 195     -43.811  29.938  21.087  1.00 88.24           H  
ATOM   3212  OE1 GLN A 195     -41.851  27.601  21.603  1.00 88.24           O  
ATOM   3213  N   PRO A 196     -41.948  25.331  15.533  1.00 84.42           N  
ATOM   3214  CA  PRO A 196     -41.785  23.990  14.960  1.00 84.42           C  
ATOM   3215  HA  PRO A 196     -42.702  23.808  14.399  1.00 84.42           H  
ATOM   3216  C   PRO A 196     -41.652  22.784  15.916  1.00 84.42           C  
ATOM   3217  CB  PRO A 196     -40.645  24.106  13.930  1.00 84.42           C  
ATOM   3218  HB2 PRO A 196     -40.988  23.750  12.959  1.00 84.42           H  
ATOM   3219  HB3 PRO A 196     -39.748  23.565  14.232  1.00 84.42           H  
ATOM   3220  O   PRO A 196     -40.907  21.854  15.603  1.00 84.42           O  
ATOM   3221  CG  PRO A 196     -40.320  25.595  13.865  1.00 84.42           C  
ATOM   3222  HG2 PRO A 196     -39.456  25.818  14.492  1.00 84.42           H  
ATOM   3223  HG3 PRO A 196     -40.150  25.930  12.842  1.00 84.42           H  
ATOM   3224  CD  PRO A 196     -41.564  26.232  14.464  1.00 84.42           C  
ATOM   3225  HD2 PRO A 196     -41.320  27.239  14.804  1.00 84.42           H  
ATOM   3226  HD3 PRO A 196     -42.359  26.280  13.721  1.00 84.42           H  
ATOM   3227  N   ASP A 197     -42.315  22.746  17.076  1.00 88.17           N  
ATOM   3228  H   ASP A 197     -42.917  23.522  17.315  1.00 88.17           H  
ATOM   3229  CA  ASP A 197     -42.135  21.702  18.102  1.00 88.17           C  
ATOM   3230  HA  ASP A 197     -41.243  21.129  17.849  1.00 88.17           H  
ATOM   3231  C   ASP A 197     -43.286  20.680  18.136  1.00 88.17           C  
ATOM   3232  CB  ASP A 197     -41.833  22.317  19.476  1.00 88.17           C  
ATOM   3233  HB2 ASP A 197     -41.037  23.052  19.365  1.00 88.17           H  
ATOM   3234  HB3 ASP A 197     -42.719  22.828  19.853  1.00 88.17           H  
ATOM   3235  O   ASP A 197     -44.083  20.600  19.071  1.00 88.17           O  
ATOM   3236  CG  ASP A 197     -41.375  21.258  20.492  1.00 88.17           C  
ATOM   3237  OD1 ASP A 197     -41.345  20.044  20.155  1.00 88.17           O  
ATOM   3238  OD2 ASP A 197     -41.044  21.656  21.629  1.00 88.17           O  
ATOM   3239  N   LEU A 198     -43.349  19.833  17.105  1.00 87.37           N  
ATOM   3240  H   LEU A 198     -42.715  19.992  16.335  1.00 87.37           H  
ATOM   3241  CA  LEU A 198     -44.316  18.729  17.039  1.00 87.37           C  
ATOM   3242  HA  LEU A 198     -45.311  19.149  17.191  1.00 87.37           H  
ATOM   3243  C   LEU A 198     -44.094  17.669  18.139  1.00 87.37           C  
ATOM   3244  CB  LEU A 198     -44.238  18.109  15.628  1.00 87.37           C  
ATOM   3245  HB2 LEU A 198     -43.224  17.741  15.473  1.00 87.37           H  
ATOM   3246  HB3 LEU A 198     -44.423  18.895  14.896  1.00 87.37           H  
ATOM   3247  O   LEU A 198     -45.016  16.931  18.482  1.00 87.37           O  
ATOM   3248  CG  LEU A 198     -45.223  16.953  15.359  1.00 87.37           C  
ATOM   3249  HG  LEU A 198     -45.052  16.147  16.072  1.00 87.37           H  
ATOM   3250  CD1 LEU A 198     -46.683  17.393  15.438  1.00 87.37           C  
ATOM   3251 HD11 LEU A 198     -46.879  18.176  14.705  1.00 87.37           H  
ATOM   3252 HD12 LEU A 198     -46.917  17.761  16.436  1.00 87.37           H  
ATOM   3253 HD13 LEU A 198     -47.338  16.546  15.228  1.00 87.37           H  
ATOM   3254  CD2 LEU A 198     -44.974  16.369  13.968  1.00 87.37           C  
ATOM   3255 HD21 LEU A 198     -43.944  16.025  13.879  1.00 87.37           H  
ATOM   3256 HD22 LEU A 198     -45.650  15.533  13.789  1.00 87.37           H  
ATOM   3257 HD23 LEU A 198     -45.161  17.130  13.210  1.00 87.37           H  
ATOM   3258  N   GLY A 199     -42.874  17.543  18.672  1.00 88.63           N  
ATOM   3259  H   GLY A 199     -42.218  18.295  18.518  1.00 88.63           H  
ATOM   3260  CA  GLY A 199     -42.551  16.560  19.709  1.00 88.63           C  
ATOM   3261  HA2 GLY A 199     -41.482  16.603  19.921  1.00 88.63           H  
ATOM   3262  HA3 GLY A 199     -42.815  15.556  19.376  1.00 88.63           H  
ATOM   3263  C   GLY A 199     -43.300  16.853  21.001  1.00 88.63           C  
ATOM   3264  O   GLY A 199     -44.031  15.994  21.499  1.00 88.63           O  
ATOM   3265  N   THR A 200     -43.187  18.088  21.489  1.00 92.03           N  
ATOM   3266  H   THR A 200     -42.550  18.738  21.052  1.00 92.03           H  
ATOM   3267  CA  THR A 200     -43.865  18.525  22.713  1.00 92.03           C  
ATOM   3268  HA  THR A 200     -43.567  17.863  23.527  1.00 92.03           H  
ATOM   3269  C   THR A 200     -45.385  18.433  22.583  1.00 92.03           C  
ATOM   3270  CB  THR A 200     -43.420  19.944  23.089  1.00 92.03           C  
ATOM   3271  HB  THR A 200     -43.646  20.639  22.280  1.00 92.03           H  
ATOM   3272  O   THR A 200     -46.042  17.958  23.507  1.00 92.03           O  
ATOM   3273  CG2 THR A 200     -44.073  20.422  24.385  1.00 92.03           C  
ATOM   3274 HG21 THR A 200     -43.836  19.734  25.196  1.00 92.03           H  
ATOM   3275 HG22 THR A 200     -45.155  20.485  24.272  1.00 92.03           H  
ATOM   3276 HG23 THR A 200     -43.703  21.415  24.641  1.00 92.03           H  
ATOM   3277  OG1 THR A 200     -42.035  19.912  23.332  1.00 92.03           O  
ATOM   3278  HG1 THR A 200     -41.617  20.529  22.728  1.00 92.03           H  
ATOM   3279  N   VAL A 201     -45.955  18.783  21.424  1.00 92.38           N  
ATOM   3280  H   VAL A 201     -45.367  19.182  20.707  1.00 92.38           H  
ATOM   3281  CA  VAL A 201     -47.409  18.684  21.174  1.00 92.38           C  
ATOM   3282  HA  VAL A 201     -47.930  19.322  21.887  1.00 92.38           H  
ATOM   3283  C   VAL A 201     -47.929  17.264  21.382  1.00 92.38           C  
ATOM   3284  CB  VAL A 201     -47.751  19.166  19.752  1.00 92.38           C  
ATOM   3285  HB  VAL A 201     -47.152  18.616  19.026  1.00 92.38           H  
ATOM   3286  O   VAL A 201     -48.930  17.068  22.071  1.00 92.38           O  
ATOM   3287  CG1 VAL A 201     -49.234  18.984  19.400  1.00 92.38           C  
ATOM   3288 HG11 VAL A 201     -49.489  17.926  19.346  1.00 92.38           H  
ATOM   3289 HG12 VAL A 201     -49.858  19.468  20.151  1.00 92.38           H  
ATOM   3290 HG13 VAL A 201     -49.436  19.427  18.425  1.00 92.38           H  
ATOM   3291  CG2 VAL A 201     -47.427  20.651  19.639  1.00 92.38           C  
ATOM   3292 HG21 VAL A 201     -46.368  20.834  19.821  1.00 92.38           H  
ATOM   3293 HG22 VAL A 201     -47.666  21.012  18.639  1.00 92.38           H  
ATOM   3294 HG23 VAL A 201     -47.997  21.207  20.384  1.00 92.38           H  
ATOM   3295  N   VAL A 202     -47.233  16.262  20.838  1.00 91.81           N  
ATOM   3296  H   VAL A 202     -46.400  16.485  20.313  1.00 91.81           H  
ATOM   3297  CA  VAL A 202     -47.626  14.853  20.992  1.00 91.81           C  
ATOM   3298  HA  VAL A 202     -48.667  14.748  20.688  1.00 91.81           H  
ATOM   3299  C   VAL A 202     -47.554  14.424  22.461  1.00 91.81           C  
ATOM   3300  CB  VAL A 202     -46.771  13.946  20.086  1.00 91.81           C  
ATOM   3301  HB  VAL A 202     -45.715  14.129  20.281  1.00 91.81           H  
ATOM   3302  O   VAL A 202     -48.463  13.749  22.938  1.00 91.81           O  
ATOM   3303  CG1 VAL A 202     -47.055  12.455  20.307  1.00 91.81           C  
ATOM   3304 HG11 VAL A 202     -46.784  12.165  21.322  1.00 91.81           H  
ATOM   3305 HG12 VAL A 202     -48.114  12.248  20.154  1.00 91.81           H  
ATOM   3306 HG13 VAL A 202     -46.468  11.852  19.614  1.00 91.81           H  
ATOM   3307  CG2 VAL A 202     -47.057  14.230  18.603  1.00 91.81           C  
ATOM   3308 HG21 VAL A 202     -48.098  14.001  18.377  1.00 91.81           H  
ATOM   3309 HG22 VAL A 202     -46.413  13.618  17.973  1.00 91.81           H  
ATOM   3310 HG23 VAL A 202     -46.884  15.281  18.372  1.00 91.81           H  
ATOM   3311  N   VAL A 203     -46.527  14.854  23.202  1.00 93.47           N  
ATOM   3312  H   VAL A 203     -45.828  15.434  22.760  1.00 93.47           H  
ATOM   3313  CA  VAL A 203     -46.385  14.555  24.639  1.00 93.47           C  
ATOM   3314  HA  VAL A 203     -46.440  13.475  24.778  1.00 93.47           H  
ATOM   3315  C   VAL A 203     -47.529  15.163  25.459  1.00 93.47           C  
ATOM   3316  CB  VAL A 203     -45.016  15.037  25.162  1.00 93.47           C  
ATOM   3317  HB  VAL A 203     -44.898  16.097  24.941  1.00 93.47           H  
ATOM   3318  O   VAL A 203     -48.123  14.465  26.287  1.00 93.47           O  
ATOM   3319  CG1 VAL A 203     -44.880  14.851  26.676  1.00 93.47           C  
ATOM   3320 HG11 VAL A 203     -45.569  15.505  27.209  1.00 93.47           H  
ATOM   3321 HG12 VAL A 203     -45.083  13.815  26.946  1.00 93.47           H  
ATOM   3322 HG13 VAL A 203     -43.867  15.113  26.982  1.00 93.47           H  
ATOM   3323  CG2 VAL A 203     -43.854  14.277  24.506  1.00 93.47           C  
ATOM   3324 HG21 VAL A 203     -43.915  14.343  23.420  1.00 93.47           H  
ATOM   3325 HG22 VAL A 203     -43.868  13.226  24.795  1.00 93.47           H  
ATOM   3326 HG23 VAL A 203     -42.907  14.716  24.819  1.00 93.47           H  
ATOM   3327  N   LEU A 204     -47.876  16.434  25.216  1.00 94.78           N  
ATOM   3328  H   LEU A 204     -47.347  16.949  24.526  1.00 94.78           H  
ATOM   3329  CA  LEU A 204     -49.002  17.106  25.879  1.00 94.78           C  
ATOM   3330  HA  LEU A 204     -48.852  17.088  26.959  1.00 94.78           H  
ATOM   3331  C   LEU A 204     -50.322  16.388  25.588  1.00 94.78           C  
ATOM   3332  CB  LEU A 204     -49.114  18.565  25.400  1.00 94.78           C  
ATOM   3333  HB2 LEU A 204     -49.194  18.568  24.313  1.00 94.78           H  
ATOM   3334  HB3 LEU A 204     -50.040  18.984  25.794  1.00 94.78           H  
ATOM   3335  O   LEU A 204     -51.108  16.132  26.504  1.00 94.78           O  
ATOM   3336  CG  LEU A 204     -47.963  19.498  25.798  1.00 94.78           C  
ATOM   3337  HG  LEU A 204     -47.016  19.109  25.422  1.00 94.78           H  
ATOM   3338  CD1 LEU A 204     -48.210  20.875  25.192  1.00 94.78           C  
ATOM   3339 HD11 LEU A 204     -47.405  21.551  25.479  1.00 94.78           H  
ATOM   3340 HD12 LEU A 204     -49.160  21.282  25.541  1.00 94.78           H  
ATOM   3341 HD13 LEU A 204     -48.234  20.792  24.105  1.00 94.78           H  
ATOM   3342  CD2 LEU A 204     -47.817  19.699  27.297  1.00 94.78           C  
ATOM   3343 HD21 LEU A 204     -46.975  20.374  27.452  1.00 94.78           H  
ATOM   3344 HD22 LEU A 204     -48.697  20.189  27.712  1.00 94.78           H  
ATOM   3345 HD23 LEU A 204     -47.634  18.753  27.805  1.00 94.78           H  
ATOM   3346  N   PHE A 205     -50.550  16.041  24.320  1.00 93.97           N  
ATOM   3347  H   PHE A 205     -49.866  16.301  23.624  1.00 93.97           H  
ATOM   3348  CA  PHE A 205     -51.767  15.377  23.870  1.00 93.97           C  
ATOM   3349  HA  PHE A 205     -52.624  15.967  24.195  1.00 93.97           H  
ATOM   3350  C   PHE A 205     -51.917  13.985  24.494  1.00 93.97           C  
ATOM   3351  CB  PHE A 205     -51.773  15.350  22.339  1.00 93.97           C  
ATOM   3352  HB2 PHE A 205     -51.622  16.365  21.970  1.00 93.97           H  
ATOM   3353  HB3 PHE A 205     -50.935  14.749  21.984  1.00 93.97           H  
ATOM   3354  O   PHE A 205     -52.926  13.714  25.144  1.00 93.97           O  
ATOM   3355  CG  PHE A 205     -53.059  14.825  21.738  1.00 93.97           C  
ATOM   3356  CD1 PHE A 205     -53.105  13.525  21.204  1.00 93.97           C  
ATOM   3357  HD1 PHE A 205     -52.233  12.889  21.242  1.00 93.97           H  
ATOM   3358  CD2 PHE A 205     -54.202  15.646  21.685  1.00 93.97           C  
ATOM   3359  HD2 PHE A 205     -54.175  16.647  22.088  1.00 93.97           H  
ATOM   3360  CE1 PHE A 205     -54.277  13.062  20.585  1.00 93.97           C  
ATOM   3361  HE1 PHE A 205     -54.307  12.075  20.148  1.00 93.97           H  
ATOM   3362  CE2 PHE A 205     -55.382  15.176  21.082  1.00 93.97           C  
ATOM   3363  HE2 PHE A 205     -56.254  15.810  21.029  1.00 93.97           H  
ATOM   3364  CZ  PHE A 205     -55.410  13.888  20.520  1.00 93.97           C  
ATOM   3365  HZ  PHE A 205     -56.294  13.522  20.019  1.00 93.97           H  
ATOM   3366  N   VAL A 206     -50.895  13.128  24.391  1.00 94.10           N  
ATOM   3367  H   VAL A 206     -50.070  13.425  23.890  1.00 94.10           H  
ATOM   3368  CA  VAL A 206     -50.928  11.752  24.919  1.00 94.10           C  
ATOM   3369  HA  VAL A 206     -51.804  11.246  24.513  1.00 94.10           H  
ATOM   3370  C   VAL A 206     -51.085  11.734  26.438  1.00 94.10           C  
ATOM   3371  CB  VAL A 206     -49.677  10.966  24.474  1.00 94.10           C  
ATOM   3372  HB  VAL A 206     -48.784  11.559  24.672  1.00 94.10           H  
ATOM   3373  O   VAL A 206     -51.937  11.012  26.956  1.00 94.10           O  
ATOM   3374  CG1 VAL A 206     -49.539   9.626  25.201  1.00 94.10           C  
ATOM   3375 HG11 VAL A 206     -48.737   9.040  24.753  1.00 94.10           H  
ATOM   3376 HG12 VAL A 206     -50.470   9.063  25.138  1.00 94.10           H  
ATOM   3377 HG13 VAL A 206     -49.282   9.789  26.248  1.00 94.10           H  
ATOM   3378  CG2 VAL A 206     -49.760  10.679  22.966  1.00 94.10           C  
ATOM   3379 HG21 VAL A 206     -50.612  10.033  22.755  1.00 94.10           H  
ATOM   3380 HG22 VAL A 206     -49.870  11.606  22.404  1.00 94.10           H  
ATOM   3381 HG23 VAL A 206     -48.848  10.183  22.635  1.00 94.10           H  
ATOM   3382  N   THR A 207     -50.329  12.566  27.159  1.00 95.34           N  
ATOM   3383  H   THR A 207     -49.645  13.140  26.687  1.00 95.34           H  
ATOM   3384  CA  THR A 207     -50.418  12.623  28.627  1.00 95.34           C  
ATOM   3385  HA  THR A 207     -50.281  11.618  29.027  1.00 95.34           H  
ATOM   3386  C   THR A 207     -51.791  13.121  29.078  1.00 95.34           C  
ATOM   3387  CB  THR A 207     -49.324  13.517  29.223  1.00 95.34           C  
ATOM   3388  HB  THR A 207     -49.528  14.554  28.956  1.00 95.34           H  
ATOM   3389  O   THR A 207     -52.373  12.582  30.021  1.00 95.34           O  
ATOM   3390  CG2 THR A 207     -49.260  13.379  30.744  1.00 95.34           C  
ATOM   3391 HG21 THR A 207     -48.503  14.054  31.141  1.00 95.34           H  
ATOM   3392 HG22 THR A 207     -49.002  12.356  31.015  1.00 95.34           H  
ATOM   3393 HG23 THR A 207     -50.213  13.648  31.201  1.00 95.34           H  
ATOM   3394  OG1 THR A 207     -48.064  13.156  28.703  1.00 95.34           O  
ATOM   3395  HG1 THR A 207     -47.974  13.587  27.850  1.00 95.34           H  
ATOM   3396  N   THR A 208     -52.365  14.105  28.377  1.00 95.42           N  
ATOM   3397  H   THR A 208     -51.868  14.514  27.598  1.00 95.42           H  
ATOM   3398  CA  THR A 208     -53.708  14.597  28.704  1.00 95.42           C  
ATOM   3399  HA  THR A 208     -53.736  14.822  29.770  1.00 95.42           H  
ATOM   3400  C   THR A 208     -54.784  13.556  28.435  1.00 95.42           C  
ATOM   3401  CB  THR A 208     -54.071  15.870  27.947  1.00 95.42           C  
ATOM   3402  HB  THR A 208     -54.098  15.659  26.878  1.00 95.42           H  
ATOM   3403  O   THR A 208     -55.659  13.355  29.279  1.00 95.42           O  
ATOM   3404  CG2 THR A 208     -55.455  16.365  28.400  1.00 95.42           C  
ATOM   3405 HG21 THR A 208     -55.525  17.451  28.338  1.00 95.42           H  
ATOM   3406 HG22 THR A 208     -56.225  15.912  27.776  1.00 95.42           H  
ATOM   3407 HG23 THR A 208     -55.661  16.069  29.429  1.00 95.42           H  
ATOM   3408  OG1 THR A 208     -53.102  16.864  28.184  1.00 95.42           O  
ATOM   3409  HG1 THR A 208     -52.356  16.675  27.610  1.00 95.42           H  
ATOM   3410  N   LEU A 209     -54.724  12.863  27.297  1.00 94.69           N  
ATOM   3411  H   LEU A 209     -53.994  13.064  26.628  1.00 94.69           H  
ATOM   3412  CA  LEU A 209     -55.654  11.771  27.020  1.00 94.69           C  
ATOM   3413  HA  LEU A 209     -56.674  12.148  27.092  1.00 94.69           H  
ATOM   3414  C   LEU A 209     -55.538  10.675  28.077  1.00 94.69           C  
ATOM   3415  CB  LEU A 209     -55.415  11.199  25.616  1.00 94.69           C  
ATOM   3416  HB2 LEU A 209     -54.362  10.941  25.510  1.00 94.69           H  
ATOM   3417  HB3 LEU A 209     -55.991  10.278  25.531  1.00 94.69           H  
ATOM   3418  O   LEU A 209     -56.555  10.217  28.587  1.00 94.69           O  
ATOM   3419  CG  LEU A 209     -55.821  12.123  24.455  1.00 94.69           C  
ATOM   3420  HG  LEU A 209     -55.192  13.013  24.442  1.00 94.69           H  
ATOM   3421  CD1 LEU A 209     -55.620  11.352  23.154  1.00 94.69           C  
ATOM   3422 HD11 LEU A 209     -54.561  11.132  23.018  1.00 94.69           H  
ATOM   3423 HD12 LEU A 209     -56.190  10.423  23.164  1.00 94.69           H  
ATOM   3424 HD13 LEU A 209     -55.962  11.962  22.318  1.00 94.69           H  
ATOM   3425  CD2 LEU A 209     -57.278  12.579  24.527  1.00 94.69           C  
ATOM   3426 HD21 LEU A 209     -57.447  13.190  25.414  1.00 94.69           H  
ATOM   3427 HD22 LEU A 209     -57.482  13.215  23.665  1.00 94.69           H  
ATOM   3428 HD23 LEU A 209     -57.950  11.721  24.528  1.00 94.69           H  
ATOM   3429  N   ALA A 210     -54.326  10.307  28.483  1.00 94.57           N  
ATOM   3430  H   ALA A 210     -53.512  10.689  28.025  1.00 94.57           H  
ATOM   3431  CA  ALA A 210     -54.137   9.314  29.531  1.00 94.57           C  
ATOM   3432  HA  ALA A 210     -54.657   8.403  29.234  1.00 94.57           H  
ATOM   3433  C   ALA A 210     -54.730   9.764  30.884  1.00 94.57           C  
ATOM   3434  CB  ALA A 210     -52.649   8.996  29.605  1.00 94.57           C  
ATOM   3435  HB1 ALA A 210     -52.265   8.759  28.613  1.00 94.57           H  
ATOM   3436  HB2 ALA A 210     -52.505   8.124  30.243  1.00 94.57           H  
ATOM   3437  HB3 ALA A 210     -52.110   9.856  30.003  1.00 94.57           H  
ATOM   3438  O   ALA A 210     -55.369   8.962  31.567  1.00 94.57           O  
ATOM   3439  N   MET A 211     -54.623  11.052  31.241  1.00 94.21           N  
ATOM   3440  H   MET A 211     -54.053  11.661  30.672  1.00 94.21           H  
ATOM   3441  CA  MET A 211     -55.301  11.608  32.421  1.00 94.21           C  
ATOM   3442  HA  MET A 211     -55.016  11.028  33.299  1.00 94.21           H  
ATOM   3443  C   MET A 211     -56.829  11.534  32.316  1.00 94.21           C  
ATOM   3444  CB  MET A 211     -54.899  13.069  32.650  1.00 94.21           C  
ATOM   3445  HB2 MET A 211     -55.628  13.522  33.321  1.00 94.21           H  
ATOM   3446  HB3 MET A 211     -54.922  13.621  31.710  1.00 94.21           H  
ATOM   3447  O   MET A 211     -57.486  11.085  33.254  1.00 94.21           O  
ATOM   3448  CG  MET A 211     -53.533  13.228  33.309  1.00 94.21           C  
ATOM   3449  HG2 MET A 211     -53.481  12.566  34.173  1.00 94.21           H  
ATOM   3450  HG3 MET A 211     -52.742  12.953  32.612  1.00 94.21           H  
ATOM   3451  SD  MET A 211     -53.286  14.924  33.894  1.00 94.21           S  
ATOM   3452  CE  MET A 211     -52.908  15.719  32.323  1.00 94.21           C  
ATOM   3453  HE1 MET A 211     -52.641  16.760  32.506  1.00 94.21           H  
ATOM   3454  HE2 MET A 211     -52.067  15.215  31.847  1.00 94.21           H  
ATOM   3455  HE3 MET A 211     -53.781  15.671  31.673  1.00 94.21           H  
ATOM   3456  N   LEU A 212     -57.411  11.931  31.180  1.00 94.22           N  
ATOM   3457  H   LEU A 212     -56.821  12.290  30.443  1.00 94.22           H  
ATOM   3458  CA  LEU A 212     -58.862  11.849  30.952  1.00 94.22           C  
ATOM   3459  HA  LEU A 212     -59.378  12.349  31.772  1.00 94.22           H  
ATOM   3460  C   LEU A 212     -59.353  10.395  30.948  1.00 94.22           C  
ATOM   3461  CB  LEU A 212     -59.215  12.535  29.620  1.00 94.22           C  
ATOM   3462  HB2 LEU A 212     -58.621  12.077  28.829  1.00 94.22           H  
ATOM   3463  HB3 LEU A 212     -60.265  12.349  29.394  1.00 94.22           H  
ATOM   3464  O   LEU A 212     -60.454  10.097  31.418  1.00 94.22           O  
ATOM   3465  CG  LEU A 212     -58.978  14.055  29.603  1.00 94.22           C  
ATOM   3466  HG  LEU A 212     -57.964  14.280  29.935  1.00 94.22           H  
ATOM   3467  CD1 LEU A 212     -59.158  14.587  28.187  1.00 94.22           C  
ATOM   3468 HD11 LEU A 212     -58.990  15.664  28.186  1.00 94.22           H  
ATOM   3469 HD12 LEU A 212     -60.163  14.379  27.821  1.00 94.22           H  
ATOM   3470 HD13 LEU A 212     -58.430  14.111  27.530  1.00 94.22           H  
ATOM   3471  CD2 LEU A 212     -59.955  14.815  30.494  1.00 94.22           C  
ATOM   3472 HD21 LEU A 212     -59.651  15.861  30.547  1.00 94.22           H  
ATOM   3473 HD22 LEU A 212     -60.967  14.745  30.095  1.00 94.22           H  
ATOM   3474 HD23 LEU A 212     -59.937  14.403  31.503  1.00 94.22           H  
ATOM   3475  N   PHE A 213     -58.526   9.477  30.445  1.00 94.13           N  
ATOM   3476  H   PHE A 213     -57.666   9.794  30.021  1.00 94.13           H  
ATOM   3477  CA  PHE A 213     -58.800   8.046  30.440  1.00 94.13           C  
ATOM   3478  HA  PHE A 213     -59.774   7.870  29.984  1.00 94.13           H  
ATOM   3479  C   PHE A 213     -58.860   7.509  31.868  1.00 94.13           C  
ATOM   3480  CB  PHE A 213     -57.737   7.331  29.601  1.00 94.13           C  
ATOM   3481  HB2 PHE A 213     -56.749   7.533  30.013  1.00 94.13           H  
ATOM   3482  HB3 PHE A 213     -57.751   7.730  28.587  1.00 94.13           H  
ATOM   3483  O   PHE A 213     -59.837   6.848  32.225  1.00 94.13           O  
ATOM   3484  CG  PHE A 213     -57.935   5.836  29.520  1.00 94.13           C  
ATOM   3485  CD1 PHE A 213     -57.059   4.967  30.195  1.00 94.13           C  
ATOM   3486  HD1 PHE A 213     -56.244   5.364  30.783  1.00 94.13           H  
ATOM   3487  CD2 PHE A 213     -58.980   5.311  28.740  1.00 94.13           C  
ATOM   3488  HD2 PHE A 213     -59.629   5.973  28.186  1.00 94.13           H  
ATOM   3489  CE1 PHE A 213     -57.218   3.576  30.080  1.00 94.13           C  
ATOM   3490  HE1 PHE A 213     -56.520   2.913  30.570  1.00 94.13           H  
ATOM   3491  CE2 PHE A 213     -59.141   3.920  28.640  1.00 94.13           C  
ATOM   3492  HE2 PHE A 213     -59.903   3.508  27.995  1.00 94.13           H  
ATOM   3493  CZ  PHE A 213     -58.268   3.052  29.310  1.00 94.13           C  
ATOM   3494  HZ  PHE A 213     -58.382   1.983  29.206  1.00 94.13           H  
ATOM   3495  N   LEU A 214     -57.884   7.868  32.703  1.00 92.14           N  
ATOM   3496  H   LEU A 214     -57.115   8.408  32.332  1.00 92.14           H  
ATOM   3497  CA  LEU A 214     -57.837   7.506  34.120  1.00 92.14           C  
ATOM   3498  HA  LEU A 214     -57.933   6.423  34.196  1.00 92.14           H  
ATOM   3499  C   LEU A 214     -59.003   8.128  34.908  1.00 92.14           C  
ATOM   3500  CB  LEU A 214     -56.444   7.910  34.639  1.00 92.14           C  
ATOM   3501  HB2 LEU A 214     -55.726   7.630  33.868  1.00 92.14           H  
ATOM   3502  HB3 LEU A 214     -56.385   8.992  34.756  1.00 92.14           H  
ATOM   3503  O   LEU A 214     -59.586   7.468  35.768  1.00 92.14           O  
ATOM   3504  CG  LEU A 214     -56.002   7.214  35.939  1.00 92.14           C  
ATOM   3505  HG  LEU A 214     -56.411   6.204  35.980  1.00 92.14           H  
ATOM   3506  CD1 LEU A 214     -54.478   7.120  35.948  1.00 92.14           C  
ATOM   3507 HD11 LEU A 214     -54.045   8.087  35.691  1.00 92.14           H  
ATOM   3508 HD12 LEU A 214     -54.119   6.852  36.942  1.00 92.14           H  
ATOM   3509 HD13 LEU A 214     -54.142   6.373  35.229  1.00 92.14           H  
ATOM   3510  CD2 LEU A 214     -56.408   7.971  37.199  1.00 92.14           C  
ATOM   3511 HD21 LEU A 214     -56.084   7.409  38.074  1.00 92.14           H  
ATOM   3512 HD22 LEU A 214     -57.492   8.073  37.249  1.00 92.14           H  
ATOM   3513 HD23 LEU A 214     -55.938   8.955  37.219  1.00 92.14           H  
ATOM   3514  N   ALA A 215     -59.410   9.350  34.549  1.00 91.61           N  
ATOM   3515  H   ALA A 215     -58.843   9.860  33.887  1.00 91.61           H  
ATOM   3516  CA  ALA A 215     -60.548  10.049  35.144  1.00 91.61           C  
ATOM   3517  HA  ALA A 215     -60.452   9.994  36.228  1.00 91.61           H  
ATOM   3518  C   ALA A 215     -61.920   9.452  34.787  1.00 91.61           C  
ATOM   3519  CB  ALA A 215     -60.484  11.519  34.733  1.00 91.61           C  
ATOM   3520  HB1 ALA A 215     -61.257  12.074  35.265  1.00 91.61           H  
ATOM   3521  HB2 ALA A 215     -60.646  11.618  33.659  1.00 91.61           H  
ATOM   3522  HB3 ALA A 215     -59.507  11.927  34.990  1.00 91.61           H  
ATOM   3523  O   ALA A 215     -62.905   9.772  35.451  1.00 91.61           O  
ATOM   3524  N   GLY A 216     -62.004   8.580  33.778  1.00 89.69           N  
ATOM   3525  H   GLY A 216     -61.153   8.350  33.285  1.00 89.69           H  
ATOM   3526  CA  GLY A 216     -63.237   7.871  33.434  1.00 89.69           C  
ATOM   3527  HA2 GLY A 216     -63.925   7.878  34.280  1.00 89.69           H  
ATOM   3528  HA3 GLY A 216     -62.975   6.831  33.241  1.00 89.69           H  
ATOM   3529  C   GLY A 216     -63.993   8.391  32.210  1.00 89.69           C  
ATOM   3530  O   GLY A 216     -65.148   8.018  32.029  1.00 89.69           O  
ATOM   3531  N   ALA A 217     -63.371   9.197  31.340  1.00 90.95           N  
ATOM   3532  H   ALA A 217     -62.431   9.509  31.540  1.00 90.95           H  
ATOM   3533  CA  ALA A 217     -63.997   9.638  30.086  1.00 90.95           C  
ATOM   3534  HA  ALA A 217     -64.887  10.217  30.332  1.00 90.95           H  
ATOM   3535  C   ALA A 217     -64.449   8.455  29.195  1.00 90.95           C  
ATOM   3536  CB  ALA A 217     -63.025  10.565  29.355  1.00 90.95           C  
ATOM   3537  HB1 ALA A 217     -63.451  10.866  28.398  1.00 90.95           H  
ATOM   3538  HB2 ALA A 217     -62.838  11.455  29.957  1.00 90.95           H  
ATOM   3539  HB3 ALA A 217     -62.081  10.048  29.183  1.00 90.95           H  
ATOM   3540  O   ALA A 217     -63.936   7.332  29.310  1.00 90.95           O  
ATOM   3541  N   LYS A 218     -65.418   8.671  28.301  1.00 90.29           N  
ATOM   3542  H   LYS A 218     -65.707   9.626  28.141  1.00 90.29           H  
ATOM   3543  CA  LYS A 218     -66.033   7.594  27.498  1.00 90.29           C  
ATOM   3544  HA  LYS A 218     -66.218   6.744  28.156  1.00 90.29           H  
ATOM   3545  C   LYS A 218     -65.085   7.117  26.387  1.00 90.29           C  
ATOM   3546  CB  LYS A 218     -67.389   8.061  26.936  1.00 90.29           C  
ATOM   3547  HB2 LYS A 218     -67.246   8.980  26.367  1.00 90.29           H  
ATOM   3548  HB3 LYS A 218     -67.768   7.293  26.261  1.00 90.29           H  
ATOM   3549  O   LYS A 218     -64.499   7.935  25.690  1.00 90.29           O  
ATOM   3550  CG  LYS A 218     -68.439   8.298  28.037  1.00 90.29           C  
ATOM   3551  HG2 LYS A 218     -68.629   7.353  28.547  1.00 90.29           H  
ATOM   3552  HG3 LYS A 218     -68.046   9.008  28.764  1.00 90.29           H  
ATOM   3553  CD  LYS A 218     -69.766   8.853  27.490  1.00 90.29           C  
ATOM   3554  HD2 LYS A 218     -70.155   8.186  26.720  1.00 90.29           H  
ATOM   3555  HD3 LYS A 218     -69.587   9.841  27.067  1.00 90.29           H  
ATOM   3556  CE  LYS A 218     -70.785   8.952  28.637  1.00 90.29           C  
ATOM   3557  HE2 LYS A 218     -70.305   9.437  29.487  1.00 90.29           H  
ATOM   3558  HE3 LYS A 218     -71.044   7.942  28.954  1.00 90.29           H  
ATOM   3559  NZ  LYS A 218     -72.022   9.701  28.279  1.00 90.29           N  
ATOM   3560  HZ1 LYS A 218     -72.717   9.574  29.001  1.00 90.29           H  
ATOM   3561  HZ2 LYS A 218     -72.420   9.403  27.400  1.00 90.29           H  
ATOM   3562  HZ3 LYS A 218     -71.846  10.696  28.275  1.00 90.29           H  
ATOM   3563  N   LEU A 219     -64.971   5.798  26.173  1.00 88.86           N  
ATOM   3564  H   LEU A 219     -65.505   5.174  26.761  1.00 88.86           H  
ATOM   3565  CA  LEU A 219     -64.009   5.197  25.223  1.00 88.86           C  
ATOM   3566  HA  LEU A 219     -62.997   5.447  25.540  1.00 88.86           H  
ATOM   3567  C   LEU A 219     -64.145   5.719  23.782  1.00 88.86           C  
ATOM   3568  CB  LEU A 219     -64.135   3.662  25.235  1.00 88.86           C  
ATOM   3569  HB2 LEU A 219     -63.563   3.264  24.397  1.00 88.86           H  
ATOM   3570  HB3 LEU A 219     -65.178   3.391  25.073  1.00 88.86           H  
ATOM   3571  O   LEU A 219     -63.140   5.973  23.125  1.00 88.86           O  
ATOM   3572  CG  LEU A 219     -63.627   2.980  26.517  1.00 88.86           C  
ATOM   3573  HG  LEU A 219     -64.173   3.372  27.375  1.00 88.86           H  
ATOM   3574  CD1 LEU A 219     -63.872   1.475  26.438  1.00 88.86           C  
ATOM   3575 HD11 LEU A 219     -63.321   1.047  25.601  1.00 88.86           H  
ATOM   3576 HD12 LEU A 219     -63.550   0.987  27.358  1.00 88.86           H  
ATOM   3577 HD13 LEU A 219     -64.934   1.276  26.294  1.00 88.86           H  
ATOM   3578  CD2 LEU A 219     -62.134   3.192  26.745  1.00 88.86           C  
ATOM   3579 HD21 LEU A 219     -61.574   2.889  25.860  1.00 88.86           H  
ATOM   3580 HD22 LEU A 219     -61.819   2.579  27.590  1.00 88.86           H  
ATOM   3581 HD23 LEU A 219     -61.925   4.238  26.970  1.00 88.86           H  
ATOM   3582  N   TRP A 220     -65.370   5.946  23.304  1.00 88.52           N  
ATOM   3583  H   TRP A 220     -66.171   5.713  23.874  1.00 88.52           H  
ATOM   3584  CA  TRP A 220     -65.609   6.456  21.950  1.00 88.52           C  
ATOM   3585  HA  TRP A 220     -65.120   5.794  21.235  1.00 88.52           H  
ATOM   3586  C   TRP A 220     -65.030   7.866  21.722  1.00 88.52           C  
ATOM   3587  CB  TRP A 220     -67.115   6.425  21.671  1.00 88.52           C  
ATOM   3588  HB2 TRP A 220     -67.266   6.611  20.608  1.00 88.52           H  
ATOM   3589  HB3 TRP A 220     -67.501   5.428  21.879  1.00 88.52           H  
ATOM   3590  O   TRP A 220     -64.631   8.187  20.605  1.00 88.52           O  
ATOM   3591  CG  TRP A 220     -67.915   7.438  22.432  1.00 88.52           C  
ATOM   3592  CD1 TRP A 220     -68.606   7.223  23.573  1.00 88.52           C  
ATOM   3593  HD1 TRP A 220     -68.695   6.265  24.064  1.00 88.52           H  
ATOM   3594  CD2 TRP A 220     -68.159   8.830  22.070  1.00 88.52           C  
ATOM   3595  CE2 TRP A 220     -69.004   9.412  23.061  1.00 88.52           C  
ATOM   3596  CE3 TRP A 220     -67.775   9.647  20.986  1.00 88.52           C  
ATOM   3597  HE3 TRP A 220     -67.153   9.237  20.205  1.00 88.52           H  
ATOM   3598  NE1 TRP A 220     -69.242   8.390  23.953  1.00 88.52           N  
ATOM   3599  HE1 TRP A 220     -69.939   8.423  24.683  1.00 88.52           H  
ATOM   3600  CH2 TRP A 220     -69.083  11.509  21.865  1.00 88.52           C  
ATOM   3601  HH2 TRP A 220     -69.472  12.509  21.736  1.00 88.52           H  
ATOM   3602  CZ2 TRP A 220     -69.461  10.735  22.975  1.00 88.52           C  
ATOM   3603  HZ2 TRP A 220     -70.146  11.131  23.711  1.00 88.52           H  
ATOM   3604  CZ3 TRP A 220     -68.231  10.973  20.885  1.00 88.52           C  
ATOM   3605  HZ3 TRP A 220     -67.955  11.569  20.028  1.00 88.52           H  
ATOM   3606  N   GLN A 221     -64.917   8.691  22.776  1.00 89.72           N  
ATOM   3607  H   GLN A 221     -65.188   8.352  23.688  1.00 89.72           H  
ATOM   3608  CA  GLN A 221     -64.324  10.034  22.693  1.00 89.72           C  
ATOM   3609  HA  GLN A 221     -64.810  10.591  21.892  1.00 89.72           H  
ATOM   3610  C   GLN A 221     -62.828   9.955  22.364  1.00 89.72           C  
ATOM   3611  CB  GLN A 221     -64.516  10.796  24.017  1.00 89.72           C  
ATOM   3612  HB2 GLN A 221     -64.013  10.254  24.817  1.00 89.72           H  
ATOM   3613  HB3 GLN A 221     -64.037  11.772  23.929  1.00 89.72           H  
ATOM   3614  O   GLN A 221     -62.309  10.790  21.625  1.00 89.72           O  
ATOM   3615  CG  GLN A 221     -65.990  11.026  24.384  1.00 89.72           C  
ATOM   3616  HG2 GLN A 221     -66.431  11.697  23.648  1.00 89.72           H  
ATOM   3617  HG3 GLN A 221     -66.531  10.080  24.344  1.00 89.72           H  
ATOM   3618  CD  GLN A 221     -66.185  11.604  25.785  1.00 89.72           C  
ATOM   3619  NE2 GLN A 221     -67.295  12.260  26.042  1.00 89.72           N  
ATOM   3620 HE21 GLN A 221     -67.358  12.652  26.970  1.00 89.72           H  
ATOM   3621 HE22 GLN A 221     -67.949  12.451  25.296  1.00 89.72           H  
ATOM   3622  OE1 GLN A 221     -65.403  11.428  26.702  1.00 89.72           O  
ATOM   3623  N   PHE A 222     -62.149   8.916  22.863  1.00 91.42           N  
ATOM   3624  H   PHE A 222     -62.644   8.245  23.433  1.00 91.42           H  
ATOM   3625  CA  PHE A 222     -60.750   8.646  22.538  1.00 91.42           C  
ATOM   3626  HA  PHE A 222     -60.172   9.556  22.699  1.00 91.42           H  
ATOM   3627  C   PHE A 222     -60.585   8.246  21.080  1.00 91.42           C  
ATOM   3628  CB  PHE A 222     -60.169   7.563  23.449  1.00 91.42           C  
ATOM   3629  HB2 PHE A 222     -60.749   6.643  23.370  1.00 91.42           H  
ATOM   3630  HB3 PHE A 222     -59.157   7.333  23.116  1.00 91.42           H  
ATOM   3631  O   PHE A 222     -59.704   8.774  20.417  1.00 91.42           O  
ATOM   3632  CG  PHE A 222     -60.107   8.010  24.884  1.00 91.42           C  
ATOM   3633  CD1 PHE A 222     -59.003   8.755  25.324  1.00 91.42           C  
ATOM   3634  HD1 PHE A 222     -58.178   8.956  24.657  1.00 91.42           H  
ATOM   3635  CD2 PHE A 222     -61.192   7.778  25.743  1.00 91.42           C  
ATOM   3636  HD2 PHE A 222     -62.059   7.253  25.371  1.00 91.42           H  
ATOM   3637  CE1 PHE A 222     -59.007   9.291  26.617  1.00 91.42           C  
ATOM   3638  HE1 PHE A 222     -58.189   9.923  26.930  1.00 91.42           H  
ATOM   3639  CE2 PHE A 222     -61.181   8.285  27.049  1.00 91.42           C  
ATOM   3640  HE2 PHE A 222     -62.032   8.128  27.695  1.00 91.42           H  
ATOM   3641  CZ  PHE A 222     -60.092   9.060  27.475  1.00 91.42           C  
ATOM   3642  HZ  PHE A 222     -60.105   9.525  28.449  1.00 91.42           H  
ATOM   3643  N   ILE A 223     -61.449   7.370  20.562  1.00 90.57           N  
ATOM   3644  H   ILE A 223     -62.156   6.974  21.164  1.00 90.57           H  
ATOM   3645  CA  ILE A 223     -61.397   6.950  19.154  1.00 90.57           C  
ATOM   3646  HA  ILE A 223     -60.413   6.527  18.953  1.00 90.57           H  
ATOM   3647  C   ILE A 223     -61.555   8.169  18.235  1.00 90.57           C  
ATOM   3648  CB  ILE A 223     -62.456   5.859  18.871  1.00 90.57           C  
ATOM   3649  HB  ILE A 223     -63.440   6.254  19.124  1.00 90.57           H  
ATOM   3650  O   ILE A 223     -60.745   8.361  17.331  1.00 90.57           O  
ATOM   3651  CG1 ILE A 223     -62.185   4.610  19.744  1.00 90.57           C  
ATOM   3652 HG12 ILE A 223     -62.123   4.904  20.792  1.00 90.57           H  
ATOM   3653 HG13 ILE A 223     -61.227   4.173  19.464  1.00 90.57           H  
ATOM   3654  CG2 ILE A 223     -62.460   5.485  17.376  1.00 90.57           C  
ATOM   3655 HG21 ILE A 223     -62.693   6.351  16.757  1.00 90.57           H  
ATOM   3656 HG22 ILE A 223     -61.487   5.092  17.083  1.00 90.57           H  
ATOM   3657 HG23 ILE A 223     -63.223   4.735  17.169  1.00 90.57           H  
ATOM   3658  CD1 ILE A 223     -63.268   3.529  19.653  1.00 90.57           C  
ATOM   3659 HD11 ILE A 223     -63.262   3.061  18.668  1.00 90.57           H  
ATOM   3660 HD12 ILE A 223     -63.070   2.759  20.399  1.00 90.57           H  
ATOM   3661 HD13 ILE A 223     -64.249   3.964  19.845  1.00 90.57           H  
ATOM   3662  N   ALA A 224     -62.532   9.037  18.520  1.00 89.54           N  
ATOM   3663  H   ALA A 224     -63.173   8.816  19.269  1.00 89.54           H  
ATOM   3664  CA  ALA A 224     -62.770  10.249  17.740  1.00 89.54           C  
ATOM   3665  HA  ALA A 224     -62.942   9.965  16.702  1.00 89.54           H  
ATOM   3666  C   ALA A 224     -61.565  11.210  17.756  1.00 89.54           C  
ATOM   3667  CB  ALA A 224     -64.042  10.922  18.274  1.00 89.54           C  
ATOM   3668  HB1 ALA A 224     -64.883  10.233  18.196  1.00 89.54           H  
ATOM   3669  HB2 ALA A 224     -63.909  11.210  19.316  1.00 89.54           H  
ATOM   3670  HB3 ALA A 224     -64.259  11.810  17.680  1.00 89.54           H  
ATOM   3671  O   ALA A 224     -61.118  11.663  16.701  1.00 89.54           O  
ATOM   3672  N   ILE A 225     -61.005  11.506  18.936  1.00 91.27           N  
ATOM   3673  H   ILE A 225     -61.398  11.111  19.778  1.00 91.27           H  
ATOM   3674  CA  ILE A 225     -59.906  12.476  19.046  1.00 91.27           C  
ATOM   3675  HA  ILE A 225     -60.143  13.298  18.371  1.00 91.27           H  
ATOM   3676  C   ILE A 225     -58.565  11.907  18.571  1.00 91.27           C  
ATOM   3677  CB  ILE A 225     -59.828  13.047  20.476  1.00 91.27           C  
ATOM   3678  HB  ILE A 225     -60.844  13.168  20.851  1.00 91.27           H  
ATOM   3679  O   ILE A 225     -57.773  12.638  17.984  1.00 91.27           O  
ATOM   3680  CG1 ILE A 225     -59.150  14.431  20.528  1.00 91.27           C  
ATOM   3681 HG12 ILE A 225     -58.945  14.682  21.569  1.00 91.27           H  
ATOM   3682 HG13 ILE A 225     -58.204  14.405  19.987  1.00 91.27           H  
ATOM   3683  CG2 ILE A 225     -59.092  12.097  21.428  1.00 91.27           C  
ATOM   3684 HG21 ILE A 225     -59.177  12.481  22.444  1.00 91.27           H  
ATOM   3685 HG22 ILE A 225     -59.549  11.109  21.382  1.00 91.27           H  
ATOM   3686 HG23 ILE A 225     -58.034  12.028  21.174  1.00 91.27           H  
ATOM   3687  CD1 ILE A 225     -59.996  15.561  19.936  1.00 91.27           C  
ATOM   3688 HD11 ILE A 225     -60.142  15.414  18.866  1.00 91.27           H  
ATOM   3689 HD12 ILE A 225     -60.965  15.602  20.434  1.00 91.27           H  
ATOM   3690 HD13 ILE A 225     -59.482  16.510  20.087  1.00 91.27           H  
ATOM   3691  N   ILE A 226     -58.301  10.613  18.787  1.00 90.49           N  
ATOM   3692  H   ILE A 226     -58.985  10.055  19.278  1.00 90.49           H  
ATOM   3693  CA  ILE A 226     -57.093   9.943  18.291  1.00 90.49           C  
ATOM   3694  HA  ILE A 226     -56.225  10.548  18.552  1.00 90.49           H  
ATOM   3695  C   ILE A 226     -57.145   9.886  16.764  1.00 90.49           C  
ATOM   3696  CB  ILE A 226     -56.915   8.547  18.937  1.00 90.49           C  
ATOM   3697  HB  ILE A 226     -57.851   7.996  18.838  1.00 90.49           H  
ATOM   3698  O   ILE A 226     -56.153  10.225  16.126  1.00 90.49           O  
ATOM   3699  CG1 ILE A 226     -56.562   8.697  20.437  1.00 90.49           C  
ATOM   3700 HG12 ILE A 226     -55.562   9.122  20.533  1.00 90.49           H  
ATOM   3701 HG13 ILE A 226     -57.255   9.394  20.908  1.00 90.49           H  
ATOM   3702  CG2 ILE A 226     -55.821   7.735  18.221  1.00 90.49           C  
ATOM   3703 HG21 ILE A 226     -54.879   8.283  18.223  1.00 90.49           H  
ATOM   3704 HG22 ILE A 226     -56.114   7.530  17.191  1.00 90.49           H  
ATOM   3705 HG23 ILE A 226     -55.676   6.768  18.703  1.00 90.49           H  
ATOM   3706  CD1 ILE A 226     -56.621   7.383  21.228  1.00 90.49           C  
ATOM   3707 HD11 ILE A 226     -56.508   7.599  22.290  1.00 90.49           H  
ATOM   3708 HD12 ILE A 226     -57.583   6.895  21.067  1.00 90.49           H  
ATOM   3709 HD13 ILE A 226     -55.816   6.713  20.926  1.00 90.49           H  
ATOM   3710  N   GLY A 227     -58.298   9.555  16.169  1.00 90.36           N  
ATOM   3711  H   GLY A 227     -59.083   9.269  16.737  1.00 90.36           H  
ATOM   3712  CA  GLY A 227     -58.483   9.588  14.715  1.00 90.36           C  
ATOM   3713  HA2 GLY A 227     -57.795   8.886  14.244  1.00 90.36           H  
ATOM   3714  HA3 GLY A 227     -59.504   9.287  14.483  1.00 90.36           H  
ATOM   3715  C   GLY A 227     -58.244  10.981  14.122  1.00 90.36           C  
ATOM   3716  O   GLY A 227     -57.504  11.122  13.146  1.00 90.36           O  
ATOM   3717  N   MET A 228     -58.788  12.026  14.756  1.00 90.83           N  
ATOM   3718  H   MET A 228     -59.421  11.846  15.522  1.00 90.83           H  
ATOM   3719  CA  MET A 228     -58.549  13.419  14.356  1.00 90.83           C  
ATOM   3720  HA  MET A 228     -58.809  13.528  13.304  1.00 90.83           H  
ATOM   3721  C   MET A 228     -57.076  13.821  14.517  1.00 90.83           C  
ATOM   3722  CB  MET A 228     -59.464  14.333  15.182  1.00 90.83           C  
ATOM   3723  HB2 MET A 228     -59.170  14.291  16.230  1.00 90.83           H  
ATOM   3724  HB3 MET A 228     -60.487  13.967  15.095  1.00 90.83           H  
ATOM   3725  O   MET A 228     -56.501  14.427  13.616  1.00 90.83           O  
ATOM   3726  CG  MET A 228     -59.423  15.792  14.710  1.00 90.83           C  
ATOM   3727  HG2 MET A 228     -59.812  15.848  13.694  1.00 90.83           H  
ATOM   3728  HG3 MET A 228     -58.388  16.133  14.693  1.00 90.83           H  
ATOM   3729  SD  MET A 228     -60.357  16.938  15.763  1.00 90.83           S  
ATOM   3730  CE  MET A 228     -62.035  16.271  15.586  1.00 90.83           C  
ATOM   3731  HE1 MET A 228     -62.740  16.934  16.088  1.00 90.83           H  
ATOM   3732  HE2 MET A 228     -62.294  16.209  14.529  1.00 90.83           H  
ATOM   3733  HE3 MET A 228     -62.094  15.281  16.037  1.00 90.83           H  
ATOM   3734  N   GLY A 229     -56.447  13.452  15.635  1.00 88.31           N  
ATOM   3735  H   GLY A 229     -56.981  12.973  16.346  1.00 88.31           H  
ATOM   3736  CA  GLY A 229     -55.044  13.747  15.922  1.00 88.31           C  
ATOM   3737  HA2 GLY A 229     -54.810  13.400  16.928  1.00 88.31           H  
ATOM   3738  HA3 GLY A 229     -54.884  14.824  15.875  1.00 88.31           H  
ATOM   3739  C   GLY A 229     -54.087  13.068  14.943  1.00 88.31           C  
ATOM   3740  O   GLY A 229     -53.188  13.723  14.423  1.00 88.31           O  
ATOM   3741  N   ILE A 230     -54.304  11.785  14.632  1.00 89.71           N  
ATOM   3742  H   ILE A 230     -55.061  11.300  15.092  1.00 89.71           H  
ATOM   3743  CA  ILE A 230     -53.527  11.055  13.619  1.00 89.71           C  
ATOM   3744  HA  ILE A 230     -52.469  11.121  13.873  1.00 89.71           H  
ATOM   3745  C   ILE A 230     -53.693  11.722  12.252  1.00 89.71           C  
ATOM   3746  CB  ILE A 230     -53.923   9.559  13.585  1.00 89.71           C  
ATOM   3747  HB  ILE A 230     -55.008   9.488  13.522  1.00 89.71           H  
ATOM   3748  O   ILE A 230     -52.692  11.996  11.596  1.00 89.71           O  
ATOM   3749  CG1 ILE A 230     -53.445   8.858  14.879  1.00 89.71           C  
ATOM   3750 HG12 ILE A 230     -53.753   9.440  15.748  1.00 89.71           H  
ATOM   3751 HG13 ILE A 230     -52.356   8.816  14.887  1.00 89.71           H  
ATOM   3752  CG2 ILE A 230     -53.321   8.846  12.356  1.00 89.71           C  
ATOM   3753 HG21 ILE A 230     -53.596   7.792  12.348  1.00 89.71           H  
ATOM   3754 HG22 ILE A 230     -53.708   9.274  11.431  1.00 89.71           H  
ATOM   3755 HG23 ILE A 230     -52.234   8.933  12.361  1.00 89.71           H  
ATOM   3756  CD1 ILE A 230     -53.998   7.438  15.056  1.00 89.71           C  
ATOM   3757 HD11 ILE A 230     -53.571   6.762  14.315  1.00 89.71           H  
ATOM   3758 HD12 ILE A 230     -55.083   7.447  14.959  1.00 89.71           H  
ATOM   3759 HD13 ILE A 230     -53.731   7.070  16.046  1.00 89.71           H  
ATOM   3760  N   SER A 231     -54.926  12.055  11.856  1.00 91.28           N  
ATOM   3761  H   SER A 231     -55.708  11.800  12.441  1.00 91.28           H  
ATOM   3762  CA  SER A 231     -55.197  12.736  10.582  1.00 91.28           C  
ATOM   3763  HA  SER A 231     -54.834  12.112   9.765  1.00 91.28           H  
ATOM   3764  C   SER A 231     -54.473  14.083  10.496  1.00 91.28           C  
ATOM   3765  CB  SER A 231     -56.701  12.944  10.385  1.00 91.28           C  
ATOM   3766  HB2 SER A 231     -57.089  13.617  11.149  1.00 91.28           H  
ATOM   3767  HB3 SER A 231     -56.871  13.391   9.405  1.00 91.28           H  
ATOM   3768  O   SER A 231     -53.821  14.370   9.496  1.00 91.28           O  
ATOM   3769  OG  SER A 231     -57.390  11.711  10.453  1.00 91.28           O  
ATOM   3770  HG  SER A 231     -57.453  11.436  11.370  1.00 91.28           H  
ATOM   3771  N   ALA A 232     -54.502  14.880  11.568  1.00 89.72           N  
ATOM   3772  H   ALA A 232     -55.065  14.608  12.361  1.00 89.72           H  
ATOM   3773  CA  ALA A 232     -53.785  16.151  11.636  1.00 89.72           C  
ATOM   3774  HA  ALA A 232     -54.086  16.766  10.788  1.00 89.72           H  
ATOM   3775  C   ALA A 232     -52.262  15.966  11.552  1.00 89.72           C  
ATOM   3776  CB  ALA A 232     -54.194  16.874  12.925  1.00 89.72           C  
ATOM   3777  HB1 ALA A 232     -55.273  17.028  12.934  1.00 89.72           H  
ATOM   3778  HB2 ALA A 232     -53.911  16.283  13.796  1.00 89.72           H  
ATOM   3779  HB3 ALA A 232     -53.698  17.843  12.972  1.00 89.72           H  
ATOM   3780  O   ALA A 232     -51.596  16.688  10.815  1.00 89.72           O  
ATOM   3781  N   VAL A 233     -51.696  14.983  12.261  1.00 87.72           N  
ATOM   3782  H   VAL A 233     -52.289  14.418  12.852  1.00 87.72           H  
ATOM   3783  CA  VAL A 233     -50.257  14.681  12.199  1.00 87.72           C  
ATOM   3784  HA  VAL A 233     -49.704  15.599  12.400  1.00 87.72           H  
ATOM   3785  C   VAL A 233     -49.849  14.229  10.796  1.00 87.72           C  
ATOM   3786  CB  VAL A 233     -49.861  13.643  13.269  1.00 87.72           C  
ATOM   3787  HB  VAL A 233     -50.535  12.788  13.214  1.00 87.72           H  
ATOM   3788  O   VAL A 233     -48.836  14.706  10.291  1.00 87.72           O  
ATOM   3789  CG1 VAL A 233     -48.420  13.138  13.102  1.00 87.72           C  
ATOM   3790 HG11 VAL A 233     -47.731  13.980  13.042  1.00 87.72           H  
ATOM   3791 HG12 VAL A 233     -48.343  12.542  12.193  1.00 87.72           H  
ATOM   3792 HG13 VAL A 233     -48.151  12.498  13.943  1.00 87.72           H  
ATOM   3793  CG2 VAL A 233     -49.947  14.256  14.674  1.00 87.72           C  
ATOM   3794 HG21 VAL A 233     -49.206  15.048  14.784  1.00 87.72           H  
ATOM   3795 HG22 VAL A 233     -50.934  14.686  14.843  1.00 87.72           H  
ATOM   3796 HG23 VAL A 233     -49.775  13.484  15.425  1.00 87.72           H  
ATOM   3797  N   VAL A 234     -50.637  13.368  10.144  1.00 89.44           N  
ATOM   3798  H   VAL A 234     -51.458  13.016  10.615  1.00 89.44           H  
ATOM   3799  CA  VAL A 234     -50.388  12.921   8.764  1.00 89.44           C  
ATOM   3800  HA  VAL A 234     -49.377  12.518   8.703  1.00 89.44           H  
ATOM   3801  C   VAL A 234     -50.446  14.101   7.795  1.00 89.44           C  
ATOM   3802  CB  VAL A 234     -51.368  11.801   8.359  1.00 89.44           C  
ATOM   3803  HB  VAL A 234     -52.387  12.114   8.585  1.00 89.44           H  
ATOM   3804  O   VAL A 234     -49.513  14.281   7.017  1.00 89.44           O  
ATOM   3805  CG1 VAL A 234     -51.285  11.457   6.865  1.00 89.44           C  
ATOM   3806 HG11 VAL A 234     -51.920  10.599   6.646  1.00 89.44           H  
ATOM   3807 HG12 VAL A 234     -50.258  11.223   6.586  1.00 89.44           H  
ATOM   3808 HG13 VAL A 234     -51.639  12.294   6.263  1.00 89.44           H  
ATOM   3809  CG2 VAL A 234     -51.060  10.512   9.134  1.00 89.44           C  
ATOM   3810 HG21 VAL A 234     -51.819   9.762   8.913  1.00 89.44           H  
ATOM   3811 HG22 VAL A 234     -51.060  10.696  10.209  1.00 89.44           H  
ATOM   3812 HG23 VAL A 234     -50.082  10.126   8.845  1.00 89.44           H  
ATOM   3813  N   LEU A 235     -51.467  14.959   7.883  1.00 91.07           N  
ATOM   3814  H   LEU A 235     -52.213  14.761   8.535  1.00 91.07           H  
ATOM   3815  CA  LEU A 235     -51.570  16.161   7.050  1.00 91.07           C  
ATOM   3816  HA  LEU A 235     -51.531  15.867   6.001  1.00 91.07           H  
ATOM   3817  C   LEU A 235     -50.394  17.118   7.268  1.00 91.07           C  
ATOM   3818  CB  LEU A 235     -52.902  16.876   7.330  1.00 91.07           C  
ATOM   3819  HB2 LEU A 235     -53.016  16.989   8.408  1.00 91.07           H  
ATOM   3820  HB3 LEU A 235     -52.860  17.876   6.898  1.00 91.07           H  
ATOM   3821  O   LEU A 235     -49.833  17.619   6.300  1.00 91.07           O  
ATOM   3822  CG  LEU A 235     -54.142  16.163   6.761  1.00 91.07           C  
ATOM   3823  HG  LEU A 235     -54.160  15.123   7.088  1.00 91.07           H  
ATOM   3824  CD1 LEU A 235     -55.401  16.860   7.280  1.00 91.07           C  
ATOM   3825 HD11 LEU A 235     -55.421  16.815   8.369  1.00 91.07           H  
ATOM   3826 HD12 LEU A 235     -56.285  16.353   6.894  1.00 91.07           H  
ATOM   3827 HD13 LEU A 235     -55.415  17.901   6.957  1.00 91.07           H  
ATOM   3828  CD2 LEU A 235     -54.172  16.185   5.232  1.00 91.07           C  
ATOM   3829 HD21 LEU A 235     -53.342  15.607   4.825  1.00 91.07           H  
ATOM   3830 HD22 LEU A 235     -55.100  15.736   4.877  1.00 91.07           H  
ATOM   3831 HD23 LEU A 235     -54.113  17.211   4.867  1.00 91.07           H  
ATOM   3832  N   LEU A 236     -49.963  17.334   8.515  1.00 88.33           N  
ATOM   3833  H   LEU A 236     -50.482  16.923   9.278  1.00 88.33           H  
ATOM   3834  CA  LEU A 236     -48.793  18.164   8.814  1.00 88.33           C  
ATOM   3835  HA  LEU A 236     -48.923  19.136   8.336  1.00 88.33           H  
ATOM   3836  C   LEU A 236     -47.507  17.568   8.237  1.00 88.33           C  
ATOM   3837  CB  LEU A 236     -48.653  18.348  10.335  1.00 88.33           C  
ATOM   3838  HB2 LEU A 236     -48.734  17.370  10.810  1.00 88.33           H  
ATOM   3839  HB3 LEU A 236     -47.658  18.737  10.550  1.00 88.33           H  
ATOM   3840  O   LEU A 236     -46.669  18.313   7.725  1.00 88.33           O  
ATOM   3841  CG  LEU A 236     -49.685  19.302  10.962  1.00 88.33           C  
ATOM   3842  HG  LEU A 236     -50.697  19.004  10.687  1.00 88.33           H  
ATOM   3843  CD1 LEU A 236     -49.549  19.246  12.486  1.00 88.33           C  
ATOM   3844 HD11 LEU A 236     -49.717  18.225  12.828  1.00 88.33           H  
ATOM   3845 HD12 LEU A 236     -50.304  19.888  12.939  1.00 88.33           H  
ATOM   3846 HD13 LEU A 236     -48.557  19.581  12.791  1.00 88.33           H  
ATOM   3847  CD2 LEU A 236     -49.477  20.749  10.515  1.00 88.33           C  
ATOM   3848 HD21 LEU A 236     -49.682  20.847   9.449  1.00 88.33           H  
ATOM   3849 HD22 LEU A 236     -48.455  21.068  10.721  1.00 88.33           H  
ATOM   3850 HD23 LEU A 236     -50.170  21.400  11.049  1.00 88.33           H  
ATOM   3851  N   ILE A 237     -47.341  16.244   8.311  1.00 87.00           N  
ATOM   3852  H   ILE A 237     -48.067  15.694   8.748  1.00 87.00           H  
ATOM   3853  CA  ILE A 237     -46.201  15.545   7.708  1.00 87.00           C  
ATOM   3854  HA  ILE A 237     -45.284  16.017   8.063  1.00 87.00           H  
ATOM   3855  C   ILE A 237     -46.216  15.728   6.189  1.00 87.00           C  
ATOM   3856  CB  ILE A 237     -46.170  14.058   8.132  1.00 87.00           C  
ATOM   3857  HB  ILE A 237     -47.166  13.636   7.994  1.00 87.00           H  
ATOM   3858  O   ILE A 237     -45.179  16.073   5.633  1.00 87.00           O  
ATOM   3859  CG1 ILE A 237     -45.775  13.941   9.623  1.00 87.00           C  
ATOM   3860 HG12 ILE A 237     -46.328  14.672  10.212  1.00 87.00           H  
ATOM   3861 HG13 ILE A 237     -44.716  14.173   9.736  1.00 87.00           H  
ATOM   3862  CG2 ILE A 237     -45.182  13.239   7.278  1.00 87.00           C  
ATOM   3863 HG21 ILE A 237     -44.168  13.625   7.383  1.00 87.00           H  
ATOM   3864 HG22 ILE A 237     -45.209  12.190   7.572  1.00 87.00           H  
ATOM   3865 HG23 ILE A 237     -45.467  13.267   6.226  1.00 87.00           H  
ATOM   3866  CD1 ILE A 237     -46.045  12.555  10.225  1.00 87.00           C  
ATOM   3867 HD11 ILE A 237     -45.849  12.584  11.296  1.00 87.00           H  
ATOM   3868 HD12 ILE A 237     -45.396  11.804   9.775  1.00 87.00           H  
ATOM   3869 HD13 ILE A 237     -47.087  12.277  10.061  1.00 87.00           H  
ATOM   3870  N   LEU A 238     -47.371  15.556   5.538  1.00 88.56           N  
ATOM   3871  H   LEU A 238     -48.181  15.269   6.069  1.00 88.56           H  
ATOM   3872  CA  LEU A 238     -47.519  15.695   4.086  1.00 88.56           C  
ATOM   3873  HA  LEU A 238     -46.720  15.133   3.603  1.00 88.56           H  
ATOM   3874  C   LEU A 238     -47.375  17.145   3.600  1.00 88.56           C  
ATOM   3875  CB  LEU A 238     -48.874  15.109   3.650  1.00 88.56           C  
ATOM   3876  HB2 LEU A 238     -49.662  15.596   4.225  1.00 88.56           H  
ATOM   3877  HB3 LEU A 238     -49.033  15.355   2.600  1.00 88.56           H  
ATOM   3878  O   LEU A 238     -46.883  17.374   2.499  1.00 88.56           O  
ATOM   3879  CG  LEU A 238     -49.005  13.582   3.810  1.00 88.56           C  
ATOM   3880  HG  LEU A 238     -48.814  13.295   4.845  1.00 88.56           H  
ATOM   3881  CD1 LEU A 238     -50.427  13.156   3.448  1.00 88.56           C  
ATOM   3882 HD11 LEU A 238     -51.140  13.673   4.090  1.00 88.56           H  
ATOM   3883 HD12 LEU A 238     -50.638  13.400   2.406  1.00 88.56           H  
ATOM   3884 HD13 LEU A 238     -50.540  12.082   3.594  1.00 88.56           H  
ATOM   3885  CD2 LEU A 238     -48.024  12.811   2.926  1.00 88.56           C  
ATOM   3886 HD21 LEU A 238     -46.999  12.994   3.248  1.00 88.56           H  
ATOM   3887 HD22 LEU A 238     -48.138  13.117   1.886  1.00 88.56           H  
ATOM   3888 HD23 LEU A 238     -48.220  11.741   3.005  1.00 88.56           H  
ATOM   3889  N   ALA A 239     -47.759  18.123   4.422  1.00 88.05           N  
ATOM   3890  H   ALA A 239     -48.247  17.864   5.268  1.00 88.05           H  
ATOM   3891  CA  ALA A 239     -47.706  19.541   4.076  1.00 88.05           C  
ATOM   3892  HA  ALA A 239     -48.160  19.678   3.095  1.00 88.05           H  
ATOM   3893  C   ALA A 239     -46.280  20.108   3.995  1.00 88.05           C  
ATOM   3894  CB  ALA A 239     -48.537  20.315   5.108  1.00 88.05           C  
ATOM   3895  HB1 ALA A 239     -48.519  21.378   4.866  1.00 88.05           H  
ATOM   3896  HB2 ALA A 239     -49.570  19.971   5.082  1.00 88.05           H  
ATOM   3897  HB3 ALA A 239     -48.128  20.166   6.108  1.00 88.05           H  
ATOM   3898  O   ALA A 239     -46.077  21.159   3.393  1.00 88.05           O  
ATOM   3899  N   GLU A 240     -45.287  19.457   4.611  1.00 83.40           N  
ATOM   3900  H   GLU A 240     -45.483  18.555   5.020  1.00 83.40           H  
ATOM   3901  CA  GLU A 240     -43.921  19.979   4.665  1.00 83.40           C  
ATOM   3902  HA  GLU A 240     -43.860  20.862   4.029  1.00 83.40           H  
ATOM   3903  C   GLU A 240     -42.903  18.934   4.176  1.00 83.40           C  
ATOM   3904  CB  GLU A 240     -43.615  20.480   6.081  1.00 83.40           C  
ATOM   3905  HB2 GLU A 240     -43.432  19.630   6.739  1.00 83.40           H  
ATOM   3906  HB3 GLU A 240     -44.477  21.033   6.453  1.00 83.40           H  
ATOM   3907  O   GLU A 240     -42.671  17.932   4.861  1.00 83.40           O  
ATOM   3908  CG  GLU A 240     -42.401  21.421   6.084  1.00 83.40           C  
ATOM   3909  HG2 GLU A 240     -42.630  22.294   5.472  1.00 83.40           H  
ATOM   3910  HG3 GLU A 240     -41.561  20.901   5.624  1.00 83.40           H  
ATOM   3911  CD  GLU A 240     -41.998  21.880   7.494  1.00 83.40           C  
ATOM   3912  OE1 GLU A 240     -40.851  22.348   7.628  1.00 83.40           O  
ATOM   3913  OE2 GLU A 240     -42.783  21.680   8.450  1.00 83.40           O  
ATOM   3914  N   PRO A 241     -42.204  19.172   3.047  1.00 85.74           N  
ATOM   3915  CA  PRO A 241     -41.228  18.225   2.497  1.00 85.74           C  
ATOM   3916  HA  PRO A 241     -41.757  17.324   2.188  1.00 85.74           H  
ATOM   3917  C   PRO A 241     -40.105  17.836   3.471  1.00 85.74           C  
ATOM   3918  CB  PRO A 241     -40.647  18.924   1.263  1.00 85.74           C  
ATOM   3919  HB2 PRO A 241     -40.379  18.208   0.486  1.00 85.74           H  
ATOM   3920  HB3 PRO A 241     -39.782  19.526   1.542  1.00 85.74           H  
ATOM   3921  O   PRO A 241     -39.514  16.762   3.353  1.00 85.74           O  
ATOM   3922  CG  PRO A 241     -41.770  19.853   0.808  1.00 85.74           C  
ATOM   3923  HG2 PRO A 241     -41.393  20.707   0.246  1.00 85.74           H  
ATOM   3924  HG3 PRO A 241     -42.492  19.291   0.215  1.00 85.74           H  
ATOM   3925  CD  PRO A 241     -42.414  20.281   2.122  1.00 85.74           C  
ATOM   3926  HD2 PRO A 241     -43.475  20.473   1.958  1.00 85.74           H  
ATOM   3927  HD3 PRO A 241     -41.923  21.176   2.504  1.00 85.74           H  
ATOM   3928  N   TYR A 242     -39.782  18.706   4.434  1.00 84.37           N  
ATOM   3929  H   TYR A 242     -40.305  19.569   4.488  1.00 84.37           H  
ATOM   3930  CA  TYR A 242     -38.830  18.412   5.507  1.00 84.37           C  
ATOM   3931  HA  TYR A 242     -37.891  18.072   5.069  1.00 84.37           H  
ATOM   3932  C   TYR A 242     -39.329  17.292   6.437  1.00 84.37           C  
ATOM   3933  CB  TYR A 242     -38.558  19.705   6.292  1.00 84.37           C  
ATOM   3934  HB2 TYR A 242     -38.064  20.424   5.638  1.00 84.37           H  
ATOM   3935  HB3 TYR A 242     -39.508  20.141   6.600  1.00 84.37           H  
ATOM   3936  O   TYR A 242     -38.558  16.399   6.798  1.00 84.37           O  
ATOM   3937  CG  TYR A 242     -37.698  19.493   7.523  1.00 84.37           C  
ATOM   3938  CD1 TYR A 242     -38.268  19.598   8.806  1.00 84.37           C  
ATOM   3939  HD1 TYR A 242     -39.298  19.905   8.909  1.00 84.37           H  
ATOM   3940  CD2 TYR A 242     -36.338  19.155   7.382  1.00 84.37           C  
ATOM   3941  HD2 TYR A 242     -35.900  19.090   6.398  1.00 84.37           H  
ATOM   3942  CE1 TYR A 242     -37.486  19.341   9.950  1.00 84.37           C  
ATOM   3943  HE1 TYR A 242     -37.930  19.436  10.930  1.00 84.37           H  
ATOM   3944  CE2 TYR A 242     -35.553  18.895   8.521  1.00 84.37           C  
ATOM   3945  HE2 TYR A 242     -34.510  18.637   8.414  1.00 84.37           H  
ATOM   3946  OH  TYR A 242     -35.374  18.695  10.904  1.00 84.37           O  
ATOM   3947  HH  TYR A 242     -35.852  18.948  11.698  1.00 84.37           H  
ATOM   3948  CZ  TYR A 242     -36.128  18.981   9.806  1.00 84.37           C  
ATOM   3949  N   ARG A 243     -40.624  17.290   6.784  1.00 86.28           N  
ATOM   3950  H   ARG A 243     -41.234  17.967   6.350  1.00 86.28           H  
ATOM   3951  CA  ARG A 243     -41.238  16.262   7.636  1.00 86.28           C  
ATOM   3952  HA  ARG A 243     -40.577  16.067   8.480  1.00 86.28           H  
ATOM   3953  C   ARG A 243     -41.364  14.926   6.907  1.00 86.28           C  
ATOM   3954  CB  ARG A 243     -42.594  16.746   8.177  1.00 86.28           C  
ATOM   3955  HB2 ARG A 243     -43.231  17.077   7.357  1.00 86.28           H  
ATOM   3956  HB3 ARG A 243     -43.077  15.901   8.669  1.00 86.28           H  
ATOM   3957  O   ARG A 243     -41.043  13.905   7.513  1.00 86.28           O  
ATOM   3958  CG  ARG A 243     -42.437  17.879   9.205  1.00 86.28           C  
ATOM   3959  HG2 ARG A 243     -41.697  17.565   9.941  1.00 86.28           H  
ATOM   3960  HG3 ARG A 243     -42.067  18.783   8.721  1.00 86.28           H  
ATOM   3961  CD  ARG A 243     -43.741  18.183   9.960  1.00 86.28           C  
ATOM   3962  HD2 ARG A 243     -44.309  17.262  10.093  1.00 86.28           H  
ATOM   3963  HD3 ARG A 243     -43.477  18.547  10.953  1.00 86.28           H  
ATOM   3964  NE  ARG A 243     -44.586  19.178   9.277  1.00 86.28           N  
ATOM   3965  HE  ARG A 243     -45.016  18.892   8.408  1.00 86.28           H  
ATOM   3966  NH1 ARG A 243     -44.545  20.869  10.836  1.00 86.28           N  
ATOM   3967 HH11 ARG A 243     -43.672  20.486  11.171  1.00 86.28           H  
ATOM   3968 HH12 ARG A 243     -44.714  21.853  10.986  1.00 86.28           H  
ATOM   3969  NH2 ARG A 243     -45.729  21.120   8.976  1.00 86.28           N  
ATOM   3970 HH21 ARG A 243     -45.996  20.766   8.068  1.00 86.28           H  
ATOM   3971 HH22 ARG A 243     -45.738  22.118   9.131  1.00 86.28           H  
ATOM   3972  CZ  ARG A 243     -44.944  20.379   9.699  1.00 86.28           C  
ATOM   3973  N   ILE A 244     -41.717  14.926   5.616  1.00 86.31           N  
ATOM   3974  H   ILE A 244     -42.054  15.789   5.213  1.00 86.31           H  
ATOM   3975  CA  ILE A 244     -41.706  13.701   4.790  1.00 86.31           C  
ATOM   3976  HA  ILE A 244     -42.376  12.974   5.249  1.00 86.31           H  
ATOM   3977  C   ILE A 244     -40.310  13.076   4.778  1.00 86.31           C  
ATOM   3978  CB  ILE A 244     -42.204  13.952   3.346  1.00 86.31           C  
ATOM   3979  HB  ILE A 244     -41.566  14.702   2.878  1.00 86.31           H  
ATOM   3980  O   ILE A 244     -40.176  11.893   5.079  1.00 86.31           O  
ATOM   3981  CG1 ILE A 244     -43.649  14.494   3.367  1.00 86.31           C  
ATOM   3982 HG12 ILE A 244     -44.256  13.900   4.050  1.00 86.31           H  
ATOM   3983 HG13 ILE A 244     -43.616  15.521   3.732  1.00 86.31           H  
ATOM   3984  CG2 ILE A 244     -42.099  12.657   2.513  1.00 86.31           C  
ATOM   3985 HG21 ILE A 244     -42.735  11.882   2.940  1.00 86.31           H  
ATOM   3986 HG22 ILE A 244     -41.073  12.291   2.468  1.00 86.31           H  
ATOM   3987 HG23 ILE A 244     -42.402  12.835   1.481  1.00 86.31           H  
ATOM   3988  CD1 ILE A 244     -44.349  14.517   2.003  1.00 86.31           C  
ATOM   3989 HD11 ILE A 244     -45.252  15.125   2.057  1.00 86.31           H  
ATOM   3990 HD12 ILE A 244     -43.690  14.958   1.255  1.00 86.31           H  
ATOM   3991 HD13 ILE A 244     -44.628  13.507   1.700  1.00 86.31           H  
ATOM   3992  N   ARG A 245     -39.262  13.873   4.527  1.00 85.71           N  
ATOM   3993  H   ARG A 245     -39.444  14.833   4.271  1.00 85.71           H  
ATOM   3994  CA  ARG A 245     -37.874  13.380   4.504  1.00 85.71           C  
ATOM   3995  HA  ARG A 245     -37.803  12.583   3.764  1.00 85.71           H  
ATOM   3996  C   ARG A 245     -37.441  12.725   5.816  1.00 85.71           C  
ATOM   3997  CB  ARG A 245     -36.911  14.511   4.110  1.00 85.71           C  
ATOM   3998  HB2 ARG A 245     -37.208  15.447   4.582  1.00 85.71           H  
ATOM   3999  HB3 ARG A 245     -35.909  14.254   4.451  1.00 85.71           H  
ATOM   4000  O   ARG A 245     -36.688  11.760   5.792  1.00 85.71           O  
ATOM   4001  CG  ARG A 245     -36.865  14.670   2.584  1.00 85.71           C  
ATOM   4002  HG2 ARG A 245     -36.566  13.714   2.154  1.00 85.71           H  
ATOM   4003  HG3 ARG A 245     -37.851  14.921   2.194  1.00 85.71           H  
ATOM   4004  CD  ARG A 245     -35.836  15.720   2.146  1.00 85.71           C  
ATOM   4005  HD2 ARG A 245     -34.991  15.712   2.834  1.00 85.71           H  
ATOM   4006  HD3 ARG A 245     -35.473  15.429   1.160  1.00 85.71           H  
ATOM   4007  NE  ARG A 245     -36.417  17.074   2.044  1.00 85.71           N  
ATOM   4008  HE  ARG A 245     -37.412  17.142   2.203  1.00 85.71           H  
ATOM   4009  NH1 ARG A 245     -34.474  18.152   1.455  1.00 85.71           N  
ATOM   4010 HH11 ARG A 245     -33.970  17.285   1.579  1.00 85.71           H  
ATOM   4011 HH12 ARG A 245     -34.001  18.966   1.092  1.00 85.71           H  
ATOM   4012  NH2 ARG A 245     -36.404  19.263   1.397  1.00 85.71           N  
ATOM   4013 HH21 ARG A 245     -35.905  20.073   1.057  1.00 85.71           H  
ATOM   4014 HH22 ARG A 245     -37.411  19.292   1.466  1.00 85.71           H  
ATOM   4015  CZ  ARG A 245     -35.767  18.153   1.637  1.00 85.71           C  
ATOM   4016  N   ARG A 246     -37.924  13.208   6.966  1.00 85.45           N  
ATOM   4017  H   ARG A 246     -38.533  14.012   6.915  1.00 85.45           H  
ATOM   4018  CA  ARG A 246     -37.668  12.568   8.270  1.00 85.45           C  
ATOM   4019  HA  ARG A 246     -36.605  12.338   8.349  1.00 85.45           H  
ATOM   4020  C   ARG A 246     -38.363  11.214   8.409  1.00 85.45           C  
ATOM   4021  CB  ARG A 246     -38.094  13.503   9.414  1.00 85.45           C  
ATOM   4022  HB2 ARG A 246     -38.123  12.938  10.346  1.00 85.45           H  
ATOM   4023  HB3 ARG A 246     -39.103  13.867   9.223  1.00 85.45           H  
ATOM   4024  O   ARG A 246     -37.802  10.326   9.041  1.00 85.45           O  
ATOM   4025  CG  ARG A 246     -37.164  14.708   9.609  1.00 85.45           C  
ATOM   4026  HG2 ARG A 246     -37.017  15.229   8.663  1.00 85.45           H  
ATOM   4027  HG3 ARG A 246     -37.636  15.394  10.312  1.00 85.45           H  
ATOM   4028  CD  ARG A 246     -35.808  14.276  10.177  1.00 85.45           C  
ATOM   4029  HD2 ARG A 246     -35.976  13.684  11.077  1.00 85.45           H  
ATOM   4030  HD3 ARG A 246     -35.290  13.660   9.443  1.00 85.45           H  
ATOM   4031  NE  ARG A 246     -34.969  15.439  10.514  1.00 85.45           N  
ATOM   4032  HE  ARG A 246     -35.342  16.358  10.321  1.00 85.45           H  
ATOM   4033  NH1 ARG A 246     -33.175  14.251  11.316  1.00 85.45           N  
ATOM   4034 HH11 ARG A 246     -33.663  13.387  11.129  1.00 85.45           H  
ATOM   4035 HH12 ARG A 246     -32.254  14.252  11.732  1.00 85.45           H  
ATOM   4036  NH2 ARG A 246     -33.118  16.469  11.336  1.00 85.45           N  
ATOM   4037 HH21 ARG A 246     -33.548  17.367  11.163  1.00 85.45           H  
ATOM   4038 HH22 ARG A 246     -32.205  16.379  11.757  1.00 85.45           H  
ATOM   4039  CZ  ARG A 246     -33.765  15.379  11.050  1.00 85.45           C  
ATOM   4040  N   VAL A 247     -39.557  11.055   7.839  1.00 88.01           N  
ATOM   4041  H   VAL A 247     -39.941  11.823   7.308  1.00 88.01           H  
ATOM   4042  CA  VAL A 247     -40.299   9.784   7.858  1.00 88.01           C  
ATOM   4043  HA  VAL A 247     -40.224   9.349   8.854  1.00 88.01           H  
ATOM   4044  C   VAL A 247     -39.678   8.774   6.896  1.00 88.01           C  
ATOM   4045  CB  VAL A 247     -41.794  10.004   7.556  1.00 88.01           C  
ATOM   4046  HB  VAL A 247     -41.907  10.529   6.607  1.00 88.01           H  
ATOM   4047  O   VAL A 247     -39.484   7.626   7.283  1.00 88.01           O  
ATOM   4048  CG1 VAL A 247     -42.572   8.684   7.479  1.00 88.01           C  
ATOM   4049 HG11 VAL A 247     -43.634   8.885   7.337  1.00 88.01           H  
ATOM   4050 HG12 VAL A 247     -42.433   8.107   8.393  1.00 88.01           H  
ATOM   4051 HG13 VAL A 247     -42.232   8.092   6.630  1.00 88.01           H  
ATOM   4052  CG2 VAL A 247     -42.435  10.846   8.668  1.00 88.01           C  
ATOM   4053 HG21 VAL A 247     -41.977  11.835   8.707  1.00 88.01           H  
ATOM   4054 HG22 VAL A 247     -42.309  10.351   9.631  1.00 88.01           H  
ATOM   4055 HG23 VAL A 247     -43.499  10.965   8.465  1.00 88.01           H  
ATOM   4056  N   THR A 248     -39.294   9.190   5.689  1.00 87.28           N  
ATOM   4057  H   THR A 248     -39.473  10.142   5.403  1.00 87.28           H  
ATOM   4058  CA  THR A 248     -38.625   8.300   4.725  1.00 87.28           C  
ATOM   4059  HA  THR A 248     -39.210   7.385   4.630  1.00 87.28           H  
ATOM   4060  C   THR A 248     -37.240   7.882   5.219  1.00 87.28           C  
ATOM   4061  CB  THR A 248     -38.535   8.931   3.328  1.00 87.28           C  
ATOM   4062  HB  THR A 248     -38.006   8.247   2.665  1.00 87.28           H  
ATOM   4063  O   THR A 248     -36.922   6.697   5.196  1.00 87.28           O  
ATOM   4064  CG2 THR A 248     -39.916   9.210   2.736  1.00 87.28           C  
ATOM   4065 HG21 THR A 248     -40.478   8.278   2.669  1.00 87.28           H  
ATOM   4066 HG22 THR A 248     -40.467   9.920   3.352  1.00 87.28           H  
ATOM   4067 HG23 THR A 248     -39.802   9.620   1.732  1.00 87.28           H  
ATOM   4068  OG1 THR A 248     -37.838  10.156   3.372  1.00 87.28           O  
ATOM   4069  HG1 THR A 248     -36.975   9.989   2.986  1.00 87.28           H  
ATOM   4070  N   ALA A 249     -36.459   8.814   5.782  1.00 87.92           N  
ATOM   4071  H   ALA A 249     -36.737   9.783   5.718  1.00 87.92           H  
ATOM   4072  CA  ALA A 249     -35.170   8.506   6.407  1.00 87.92           C  
ATOM   4073  HA  ALA A 249     -34.551   7.970   5.687  1.00 87.92           H  
ATOM   4074  C   ALA A 249     -35.298   7.618   7.655  1.00 87.92           C  
ATOM   4075  CB  ALA A 249     -34.476   9.821   6.768  1.00 87.92           C  
ATOM   4076  HB1 ALA A 249     -33.499   9.604   7.200  1.00 87.92           H  
ATOM   4077  HB2 ALA A 249     -34.338  10.414   5.864  1.00 87.92           H  
ATOM   4078  HB3 ALA A 249     -35.073  10.378   7.490  1.00 87.92           H  
ATOM   4079  O   ALA A 249     -34.359   6.915   8.006  1.00 87.92           O  
ATOM   4080  N   PHE A 250     -36.439   7.645   8.345  1.00 90.72           N  
ATOM   4081  H   PHE A 250     -37.170   8.274   8.045  1.00 90.72           H  
ATOM   4082  CA  PHE A 250     -36.734   6.709   9.429  1.00 90.72           C  
ATOM   4083  HA  PHE A 250     -35.851   6.591  10.057  1.00 90.72           H  
ATOM   4084  C   PHE A 250     -37.078   5.309   8.900  1.00 90.72           C  
ATOM   4085  CB  PHE A 250     -37.863   7.287  10.293  1.00 90.72           C  
ATOM   4086  HB2 PHE A 250     -37.449   8.069  10.929  1.00 90.72           H  
ATOM   4087  HB3 PHE A 250     -38.613   7.753   9.652  1.00 90.72           H  
ATOM   4088  O   PHE A 250     -36.621   4.322   9.470  1.00 90.72           O  
ATOM   4089  CG  PHE A 250     -38.555   6.252  11.150  1.00 90.72           C  
ATOM   4090  CD1 PHE A 250     -39.830   5.773  10.790  1.00 90.72           C  
ATOM   4091  HD1 PHE A 250     -40.330   6.168   9.918  1.00 90.72           H  
ATOM   4092  CD2 PHE A 250     -37.877   5.688  12.242  1.00 90.72           C  
ATOM   4093  HD2 PHE A 250     -36.879   6.014  12.495  1.00 90.72           H  
ATOM   4094  CE1 PHE A 250     -40.434   4.745  11.533  1.00 90.72           C  
ATOM   4095  HE1 PHE A 250     -41.400   4.358  11.242  1.00 90.72           H  
ATOM   4096  CE2 PHE A 250     -38.475   4.648  12.964  1.00 90.72           C  
ATOM   4097  HE2 PHE A 250     -37.924   4.175  13.764  1.00 90.72           H  
ATOM   4098  CZ  PHE A 250     -39.753   4.179  12.623  1.00 90.72           C  
ATOM   4099  HZ  PHE A 250     -40.195   3.360  13.171  1.00 90.72           H  
ATOM   4100  N   TRP A 251     -37.862   5.226   7.821  1.00 89.85           N  
ATOM   4101  H   TRP A 251     -38.213   6.080   7.411  1.00 89.85           H  
ATOM   4102  CA  TRP A 251     -38.279   3.957   7.221  1.00 89.85           C  
ATOM   4103  HA  TRP A 251     -38.739   3.335   7.988  1.00 89.85           H  
ATOM   4104  C   TRP A 251     -37.095   3.170   6.654  1.00 89.85           C  
ATOM   4105  CB  TRP A 251     -39.314   4.235   6.125  1.00 89.85           C  
ATOM   4106  HB2 TRP A 251     -38.841   4.764   5.298  1.00 89.85           H  
ATOM   4107  HB3 TRP A 251     -40.088   4.885   6.532  1.00 89.85           H  
ATOM   4108  O   TRP A 251     -36.978   1.970   6.889  1.00 89.85           O  
ATOM   4109  CG  TRP A 251     -39.982   3.007   5.598  1.00 89.85           C  
ATOM   4110  CD1 TRP A 251     -39.604   2.292   4.514  1.00 89.85           C  
ATOM   4111  HD1 TRP A 251     -38.763   2.529   3.879  1.00 89.85           H  
ATOM   4112  CD2 TRP A 251     -41.133   2.309   6.157  1.00 89.85           C  
ATOM   4113  CE2 TRP A 251     -41.408   1.168   5.347  1.00 89.85           C  
ATOM   4114  CE3 TRP A 251     -41.967   2.528   7.275  1.00 89.85           C  
ATOM   4115  HE3 TRP A 251     -41.775   3.379   7.912  1.00 89.85           H  
ATOM   4116  NE1 TRP A 251     -40.446   1.206   4.360  1.00 89.85           N  
ATOM   4117  HE1 TRP A 251     -40.340   0.524   3.622  1.00 89.85           H  
ATOM   4118  CH2 TRP A 251     -43.281   0.538   6.744  1.00 89.85           C  
ATOM   4119  HH2 TRP A 251     -44.097  -0.131   6.974  1.00 89.85           H  
ATOM   4120  CZ2 TRP A 251     -42.465   0.289   5.627  1.00 89.85           C  
ATOM   4121  HZ2 TRP A 251     -42.644  -0.566   4.993  1.00 89.85           H  
ATOM   4122  CZ3 TRP A 251     -43.032   1.653   7.565  1.00 89.85           C  
ATOM   4123  HZ3 TRP A 251     -43.660   1.834   8.425  1.00 89.85           H  
ATOM   4124  N   ASN A 252     -36.197   3.856   5.941  1.00 90.82           N  
ATOM   4125  H   ASN A 252     -36.376   4.832   5.750  1.00 90.82           H  
ATOM   4126  CA  ASN A 252     -34.976   3.268   5.406  1.00 90.82           C  
ATOM   4127  HA  ASN A 252     -34.752   2.357   5.962  1.00 90.82           H  
ATOM   4128  C   ASN A 252     -33.776   4.222   5.565  1.00 90.82           C  
ATOM   4129  CB  ASN A 252     -35.215   2.840   3.951  1.00 90.82           C  
ATOM   4130  HB2 ASN A 252     -35.334   3.715   3.312  1.00 90.82           H  
ATOM   4131  HB3 ASN A 252     -36.123   2.239   3.890  1.00 90.82           H  
ATOM   4132  O   ASN A 252     -33.389   4.908   4.618  1.00 90.82           O  
ATOM   4133  CG  ASN A 252     -34.067   1.997   3.426  1.00 90.82           C  
ATOM   4134  ND2 ASN A 252     -34.127   1.624   2.172  1.00 90.82           N  
ATOM   4135 HD21 ASN A 252     -34.775   2.101   1.561  1.00 90.82           H  
ATOM   4136 HD22 ASN A 252     -33.331   1.122   1.806  1.00 90.82           H  
ATOM   4137  OD1 ASN A 252     -33.124   1.659   4.132  1.00 90.82           O  
ATOM   4138  N   PRO A 253     -33.146   4.276   6.755  1.00 89.62           N  
ATOM   4139  CA  PRO A 253     -32.017   5.177   7.000  1.00 89.62           C  
ATOM   4140  HA  PRO A 253     -32.301   6.199   6.752  1.00 89.62           H  
ATOM   4141  C   PRO A 253     -30.771   4.836   6.174  1.00 89.62           C  
ATOM   4142  CB  PRO A 253     -31.751   5.073   8.506  1.00 89.62           C  
ATOM   4143  HB2 PRO A 253     -30.693   5.153   8.756  1.00 89.62           H  
ATOM   4144  HB3 PRO A 253     -32.300   5.861   9.021  1.00 89.62           H  
ATOM   4145  O   PRO A 253     -29.904   5.692   5.996  1.00 89.62           O  
ATOM   4146  CG  PRO A 253     -32.304   3.706   8.899  1.00 89.62           C  
ATOM   4147  HG2 PRO A 253     -32.611   3.675   9.945  1.00 89.62           H  
ATOM   4148  HG3 PRO A 253     -31.557   2.938   8.695  1.00 89.62           H  
ATOM   4149  CD  PRO A 253     -33.489   3.529   7.957  1.00 89.62           C  
ATOM   4150  HD2 PRO A 253     -34.382   3.963   8.405  1.00 89.62           H  
ATOM   4151  HD3 PRO A 253     -33.643   2.469   7.753  1.00 89.62           H  
ATOM   4152  N   TRP A 254     -30.676   3.604   5.670  1.00 90.78           N  
ATOM   4153  H   TRP A 254     -31.452   2.970   5.801  1.00 90.78           H  
ATOM   4154  CA  TRP A 254     -29.546   3.110   4.882  1.00 90.78           C  
ATOM   4155  HA  TRP A 254     -28.629   3.571   5.250  1.00 90.78           H  
ATOM   4156  C   TRP A 254     -29.635   3.458   3.395  1.00 90.78           C  
ATOM   4157  CB  TRP A 254     -29.426   1.598   5.083  1.00 90.78           C  
ATOM   4158  HB2 TRP A 254     -28.586   1.230   4.494  1.00 90.78           H  
ATOM   4159  HB3 TRP A 254     -30.328   1.114   4.707  1.00 90.78           H  
ATOM   4160  O   TRP A 254     -28.648   3.288   2.688  1.00 90.78           O  
ATOM   4161  CG  TRP A 254     -29.204   1.193   6.505  1.00 90.78           C  
ATOM   4162  CD1 TRP A 254     -30.134   0.661   7.329  1.00 90.78           C  
ATOM   4163  HD1 TRP A 254     -31.150   0.438   7.040  1.00 90.78           H  
ATOM   4164  CD2 TRP A 254     -27.979   1.303   7.289  1.00 90.78           C  
ATOM   4165  CE2 TRP A 254     -28.253   0.836   8.608  1.00 90.78           C  
ATOM   4166  CE3 TRP A 254     -26.666   1.746   7.019  1.00 90.78           C  
ATOM   4167  HE3 TRP A 254     -26.413   2.060   6.017  1.00 90.78           H  
ATOM   4168  NE1 TRP A 254     -29.576   0.447   8.575  1.00 90.78           N  
ATOM   4169  HE1 TRP A 254     -30.071   0.012   9.340  1.00 90.78           H  
ATOM   4170  CH2 TRP A 254     -25.979   1.261   9.314  1.00 90.78           C  
ATOM   4171  HH2 TRP A 254     -25.202   1.217  10.063  1.00 90.78           H  
ATOM   4172  CZ2 TRP A 254     -27.282   0.830   9.615  1.00 90.78           C  
ATOM   4173  HZ2 TRP A 254     -27.530   0.474  10.604  1.00 90.78           H  
ATOM   4174  CZ3 TRP A 254     -25.676   1.721   8.020  1.00 90.78           C  
ATOM   4175  HZ3 TRP A 254     -24.663   2.011   7.782  1.00 90.78           H  
ATOM   4176  N   GLU A 255     -30.777   3.965   2.921  1.00 89.22           N  
ATOM   4177  H   GLU A 255     -31.573   4.049   3.537  1.00 89.22           H  
ATOM   4178  CA  GLU A 255     -30.922   4.472   1.549  1.00 89.22           C  
ATOM   4179  HA  GLU A 255     -30.550   3.726   0.846  1.00 89.22           H  
ATOM   4180  C   GLU A 255     -30.116   5.760   1.336  1.00 89.22           C  
ATOM   4181  CB  GLU A 255     -32.412   4.714   1.283  1.00 89.22           C  
ATOM   4182  HB2 GLU A 255     -32.753   5.569   1.867  1.00 89.22           H  
ATOM   4183  HB3 GLU A 255     -32.954   3.830   1.620  1.00 89.22           H  
ATOM   4184  O   GLU A 255     -29.509   5.963   0.289  1.00 89.22           O  
ATOM   4185  CG  GLU A 255     -32.738   4.939  -0.199  1.00 89.22           C  
ATOM   4186  HG2 GLU A 255     -32.256   5.859  -0.531  1.00 89.22           H  
ATOM   4187  HG3 GLU A 255     -32.326   4.110  -0.776  1.00 89.22           H  
ATOM   4188  CD  GLU A 255     -34.250   5.032  -0.468  1.00 89.22           C  
ATOM   4189  OE1 GLU A 255     -34.604   5.355  -1.623  1.00 89.22           O  
ATOM   4190  OE2 GLU A 255     -35.047   4.763   0.464  1.00 89.22           O  
ATOM   4191  N   ASP A 256     -30.056   6.606   2.367  1.00 85.98           N  
ATOM   4192  H   ASP A 256     -30.569   6.354   3.200  1.00 85.98           H  
ATOM   4193  CA  ASP A 256     -29.309   7.862   2.363  1.00 85.98           C  
ATOM   4194  HA  ASP A 256     -28.586   7.844   1.547  1.00 85.98           H  
ATOM   4195  C   ASP A 256     -28.510   8.038   3.675  1.00 85.98           C  
ATOM   4196  CB  ASP A 256     -30.282   9.008   2.060  1.00 85.98           C  
ATOM   4197  HB2 ASP A 256     -31.045   9.039   2.838  1.00 85.98           H  
ATOM   4198  HB3 ASP A 256     -30.776   8.815   1.108  1.00 85.98           H  
ATOM   4199  O   ASP A 256     -28.805   8.918   4.496  1.00 85.98           O  
ATOM   4200  CG  ASP A 256     -29.590  10.368   1.978  1.00 85.98           C  
ATOM   4201  OD1 ASP A 256     -28.351  10.416   1.782  1.00 85.98           O  
ATOM   4202  OD2 ASP A 256     -30.300  11.379   2.213  1.00 85.98           O  
ATOM   4203  N   PRO A 257     -27.478   7.198   3.907  1.00 86.45           N  
ATOM   4204  CA  PRO A 257     -26.749   7.139   5.173  1.00 86.45           C  
ATOM   4205  HA  PRO A 257     -27.455   7.118   6.004  1.00 86.45           H  
ATOM   4206  C   PRO A 257     -25.800   8.329   5.374  1.00 86.45           C  
ATOM   4207  CB  PRO A 257     -25.987   5.811   5.120  1.00 86.45           C  
ATOM   4208  HB2 PRO A 257     -25.068   5.835   5.707  1.00 86.45           H  
ATOM   4209  HB3 PRO A 257     -26.637   5.005   5.460  1.00 86.45           H  
ATOM   4210  O   PRO A 257     -25.279   8.511   6.474  1.00 86.45           O  
ATOM   4211  CG  PRO A 257     -25.706   5.618   3.633  1.00 86.45           C  
ATOM   4212  HG2 PRO A 257     -24.824   6.193   3.347  1.00 86.45           H  
ATOM   4213  HG3 PRO A 257     -25.580   4.566   3.377  1.00 86.45           H  
ATOM   4214  CD  PRO A 257     -26.947   6.214   2.973  1.00 86.45           C  
ATOM   4215  HD2 PRO A 257     -26.685   6.669   2.018  1.00 86.45           H  
ATOM   4216  HD3 PRO A 257     -27.689   5.431   2.814  1.00 86.45           H  
ATOM   4217  N   PHE A 258     -25.557   9.133   4.334  1.00 84.58           N  
ATOM   4218  H   PHE A 258     -26.033   8.919   3.469  1.00 84.58           H  
ATOM   4219  CA  PHE A 258     -24.714  10.334   4.378  1.00 84.58           C  
ATOM   4220  HA  PHE A 258     -24.160  10.346   5.316  1.00 84.58           H  
ATOM   4221  C   PHE A 258     -25.516  11.642   4.348  1.00 84.58           C  
ATOM   4222  CB  PHE A 258     -23.682  10.284   3.245  1.00 84.58           C  
ATOM   4223  HB2 PHE A 258     -24.207  10.270   2.290  1.00 84.58           H  
ATOM   4224  HB3 PHE A 258     -23.084  11.195   3.275  1.00 84.58           H  
ATOM   4225  O   PHE A 258     -24.954  12.695   4.653  1.00 84.58           O  
ATOM   4226  CG  PHE A 258     -22.738   9.099   3.325  1.00 84.58           C  
ATOM   4227  CD1 PHE A 258     -21.759   9.041   4.337  1.00 84.58           C  
ATOM   4228  HD1 PHE A 258     -21.679   9.845   5.054  1.00 84.58           H  
ATOM   4229  CD2 PHE A 258     -22.851   8.043   2.402  1.00 84.58           C  
ATOM   4230  HD2 PHE A 258     -23.607   8.071   1.631  1.00 84.58           H  
ATOM   4231  CE1 PHE A 258     -20.900   7.931   4.426  1.00 84.58           C  
ATOM   4232  HE1 PHE A 258     -20.158   7.877   5.209  1.00 84.58           H  
ATOM   4233  CE2 PHE A 258     -21.992   6.933   2.493  1.00 84.58           C  
ATOM   4234  HE2 PHE A 258     -22.093   6.115   1.795  1.00 84.58           H  
ATOM   4235  CZ  PHE A 258     -21.019   6.876   3.504  1.00 84.58           C  
ATOM   4236  HZ  PHE A 258     -20.374   6.012   3.578  1.00 84.58           H  
ATOM   4237  N   GLY A 259     -26.806  11.588   4.008  1.00 86.13           N  
ATOM   4238  H   GLY A 259     -27.186  10.722   3.654  1.00 86.13           H  
ATOM   4239  CA  GLY A 259     -27.715  12.727   3.998  1.00 86.13           C  
ATOM   4240  HA2 GLY A 259     -27.164  13.659   4.117  1.00 86.13           H  
ATOM   4241  HA3 GLY A 259     -28.219  12.758   3.032  1.00 86.13           H  
ATOM   4242  C   GLY A 259     -28.756  12.639   5.110  1.00 86.13           C  
ATOM   4243  O   GLY A 259     -28.452  12.780   6.297  1.00 86.13           O  
ATOM   4244  N   SER A 260     -30.010  12.447   4.721  1.00 84.26           N  
ATOM   4245  H   SER A 260     -30.150  12.228   3.745  1.00 84.26           H  
ATOM   4246  CA  SER A 260     -31.184  12.469   5.598  1.00 84.26           C  
ATOM   4247  HA  SER A 260     -31.191  13.422   6.126  1.00 84.26           H  
ATOM   4248  C   SER A 260     -31.180  11.371   6.673  1.00 84.26           C  
ATOM   4249  CB  SER A 260     -32.449  12.403   4.738  1.00 84.26           C  
ATOM   4250  HB2 SER A 260     -33.325  12.426   5.386  1.00 84.26           H  
ATOM   4251  HB3 SER A 260     -32.483  13.275   4.084  1.00 84.26           H  
ATOM   4252  O   SER A 260     -31.626  11.626   7.795  1.00 84.26           O  
ATOM   4253  OG  SER A 260     -32.488  11.237   3.942  1.00 84.26           O  
ATOM   4254  HG  SER A 260     -31.799  11.262   3.275  1.00 84.26           H  
ATOM   4255  N   GLY A 261     -30.616  10.196   6.379  1.00 88.91           N  
ATOM   4256  H   GLY A 261     -30.271  10.051   5.441  1.00 88.91           H  
ATOM   4257  CA  GLY A 261     -30.469   9.066   7.304  1.00 88.91           C  
ATOM   4258  HA2 GLY A 261     -30.395   8.154   6.713  1.00 88.91           H  
ATOM   4259  HA3 GLY A 261     -31.356   8.989   7.934  1.00 88.91           H  
ATOM   4260  C   GLY A 261     -29.235   9.133   8.211  1.00 88.91           C  
ATOM   4261  O   GLY A 261     -29.084   8.295   9.102  1.00 88.91           O  
ATOM   4262  N   TYR A 262     -28.354  10.128   8.046  1.00 90.91           N  
ATOM   4263  H   TYR A 262     -28.521  10.785   7.297  1.00 90.91           H  
ATOM   4264  CA  TYR A 262     -27.051  10.177   8.724  1.00 90.91           C  
ATOM   4265  HA  TYR A 262     -26.466   9.314   8.405  1.00 90.91           H  
ATOM   4266  C   TYR A 262     -27.145  10.096  10.253  1.00 90.91           C  
ATOM   4267  CB  TYR A 262     -26.302  11.443   8.290  1.00 90.91           C  
ATOM   4268  HB2 TYR A 262     -26.898  12.319   8.545  1.00 90.91           H  
ATOM   4269  HB3 TYR A 262     -26.193  11.426   7.206  1.00 90.91           H  
ATOM   4270  O   TYR A 262     -26.487   9.267  10.870  1.00 90.91           O  
ATOM   4271  CG  TYR A 262     -24.922  11.586   8.906  1.00 90.91           C  
ATOM   4272  CD1 TYR A 262     -24.728  12.397  10.040  1.00 90.91           C  
ATOM   4273  HD1 TYR A 262     -25.565  12.915  10.482  1.00 90.91           H  
ATOM   4274  CD2 TYR A 262     -23.831  10.901   8.338  1.00 90.91           C  
ATOM   4275  HD2 TYR A 262     -23.986  10.279   7.469  1.00 90.91           H  
ATOM   4276  CE1 TYR A 262     -23.443  12.509  10.603  1.00 90.91           C  
ATOM   4277  HE1 TYR A 262     -23.277  13.111  11.485  1.00 90.91           H  
ATOM   4278  CE2 TYR A 262     -22.543  11.029   8.884  1.00 90.91           C  
ATOM   4279  HE2 TYR A 262     -21.701  10.523   8.436  1.00 90.91           H  
ATOM   4280  OH  TYR A 262     -21.131  11.886  10.608  1.00 90.91           O  
ATOM   4281  HH  TYR A 262     -21.254  12.086  11.539  1.00 90.91           H  
ATOM   4282  CZ  TYR A 262     -22.354  11.823  10.029  1.00 90.91           C  
ATOM   4283  N   GLN A 263     -27.989  10.913  10.889  1.00 90.56           N  
ATOM   4284  H   GLN A 263     -28.561  11.533  10.334  1.00 90.56           H  
ATOM   4285  CA  GLN A 263     -28.100  10.918  12.357  1.00 90.56           C  
ATOM   4286  HA  GLN A 263     -27.118  11.110  12.790  1.00 90.56           H  
ATOM   4287  C   GLN A 263     -28.571   9.564  12.905  1.00 90.56           C  
ATOM   4288  CB  GLN A 263     -29.070  12.019  12.808  1.00 90.56           C  
ATOM   4289  HB2 GLN A 263     -30.029  11.880  12.310  1.00 90.56           H  
ATOM   4290  HB3 GLN A 263     -29.225  11.924  13.883  1.00 90.56           H  
ATOM   4291  O   GLN A 263     -28.032   9.076  13.896  1.00 90.56           O  
ATOM   4292  CG  GLN A 263     -28.543  13.431  12.525  1.00 90.56           C  
ATOM   4293  HG2 GLN A 263     -28.358  13.558  11.459  1.00 90.56           H  
ATOM   4294  HG3 GLN A 263     -27.602  13.562  13.059  1.00 90.56           H  
ATOM   4295  CD  GLN A 263     -29.530  14.505  12.972  1.00 90.56           C  
ATOM   4296  NE2 GLN A 263     -29.110  15.450  13.782  1.00 90.56           N  
ATOM   4297 HE21 GLN A 263     -28.216  15.339  14.239  1.00 90.56           H  
ATOM   4298 HE22 GLN A 263     -29.820  16.035  14.198  1.00 90.56           H  
ATOM   4299  OE1 GLN A 263     -30.697  14.525  12.599  1.00 90.56           O  
ATOM   4300  N   LEU A 264     -29.553   8.946  12.240  1.00 92.34           N  
ATOM   4301  H   LEU A 264     -29.873   9.334  11.364  1.00 92.34           H  
ATOM   4302  CA  LEU A 264     -30.114   7.674  12.680  1.00 92.34           C  
ATOM   4303  HA  LEU A 264     -30.259   7.739  13.758  1.00 92.34           H  
ATOM   4304  C   LEU A 264     -29.138   6.518  12.435  1.00 92.34           C  
ATOM   4305  CB  LEU A 264     -31.488   7.459  12.020  1.00 92.34           C  
ATOM   4306  HB2 LEU A 264     -31.372   7.482  10.937  1.00 92.34           H  
ATOM   4307  HB3 LEU A 264     -32.144   8.279  12.311  1.00 92.34           H  
ATOM   4308  O   LEU A 264     -28.910   5.731  13.346  1.00 92.34           O  
ATOM   4309  CG  LEU A 264     -32.162   6.128  12.407  1.00 92.34           C  
ATOM   4310  HG  LEU A 264     -31.581   5.303  11.995  1.00 92.34           H  
ATOM   4311  CD1 LEU A 264     -32.285   5.940  13.920  1.00 92.34           C  
ATOM   4312 HD11 LEU A 264     -32.934   6.699  14.358  1.00 92.34           H  
ATOM   4313 HD12 LEU A 264     -31.311   5.970  14.409  1.00 92.34           H  
ATOM   4314 HD13 LEU A 264     -32.688   4.946  14.113  1.00 92.34           H  
ATOM   4315  CD2 LEU A 264     -33.576   6.063  11.826  1.00 92.34           C  
ATOM   4316 HD21 LEU A 264     -34.211   6.816  12.292  1.00 92.34           H  
ATOM   4317 HD22 LEU A 264     -34.004   5.076  12.003  1.00 92.34           H  
ATOM   4318 HD23 LEU A 264     -33.556   6.239  10.751  1.00 92.34           H  
ATOM   4319  N   THR A 265     -28.501   6.439  11.262  1.00 93.42           N  
ATOM   4320  H   THR A 265     -28.712   7.112  10.539  1.00 93.42           H  
ATOM   4321  CA  THR A 265     -27.486   5.398  11.005  1.00 93.42           C  
ATOM   4322  HA  THR A 265     -27.949   4.422  11.152  1.00 93.42           H  
ATOM   4323  C   THR A 265     -26.329   5.480  11.997  1.00 93.42           C  
ATOM   4324  CB  THR A 265     -26.922   5.426   9.577  1.00 93.42           C  
ATOM   4325  HB  THR A 265     -26.114   4.696   9.515  1.00 93.42           H  
ATOM   4326  O   THR A 265     -25.918   4.453  12.526  1.00 93.42           O  
ATOM   4327  CG2 THR A 265     -27.965   5.068   8.530  1.00 93.42           C  
ATOM   4328 HG21 THR A 265     -28.478   4.149   8.814  1.00 93.42           H  
ATOM   4329 HG22 THR A 265     -27.472   4.894   7.573  1.00 93.42           H  
ATOM   4330 HG23 THR A 265     -28.682   5.880   8.410  1.00 93.42           H  
ATOM   4331  OG1 THR A 265     -26.412   6.695   9.237  1.00 93.42           O  
ATOM   4332  HG1 THR A 265     -27.170   7.242   9.015  1.00 93.42           H  
ATOM   4333  N   GLN A 266     -25.849   6.682  12.330  1.00 93.52           N  
ATOM   4334  H   GLN A 266     -26.204   7.493  11.843  1.00 93.52           H  
ATOM   4335  CA  GLN A 266     -24.799   6.871  13.339  1.00 93.52           C  
ATOM   4336  HA  GLN A 266     -23.950   6.234  13.093  1.00 93.52           H  
ATOM   4337  C   GLN A 266     -25.245   6.425  14.736  1.00 93.52           C  
ATOM   4338  CB  GLN A 266     -24.321   8.331  13.326  1.00 93.52           C  
ATOM   4339  HB2 GLN A 266     -25.181   8.984  13.480  1.00 93.52           H  
ATOM   4340  HB3 GLN A 266     -23.621   8.493  14.145  1.00 93.52           H  
ATOM   4341  O   GLN A 266     -24.484   5.764  15.435  1.00 93.52           O  
ATOM   4342  CG  GLN A 266     -23.643   8.730  12.002  1.00 93.52           C  
ATOM   4343  HG2 GLN A 266     -24.275   8.456  11.157  1.00 93.52           H  
ATOM   4344  HG3 GLN A 266     -23.522   9.813  11.985  1.00 93.52           H  
ATOM   4345  CD  GLN A 266     -22.291   8.089  11.747  1.00 93.52           C  
ATOM   4346  NE2 GLN A 266     -21.742   8.267  10.563  1.00 93.52           N  
ATOM   4347 HE21 GLN A 266     -22.156   8.964   9.961  1.00 93.52           H  
ATOM   4348 HE22 GLN A 266     -20.770   7.994  10.525  1.00 93.52           H  
ATOM   4349  OE1 GLN A 266     -21.689   7.428  12.572  1.00 93.52           O  
ATOM   4350  N   SER A 267     -26.491   6.711  15.117  1.00 94.50           N  
ATOM   4351  H   SER A 267     -27.064   7.278  14.508  1.00 94.50           H  
ATOM   4352  CA  SER A 267     -27.072   6.247  16.382  1.00 94.50           C  
ATOM   4353  HA  SER A 267     -26.437   6.568  17.207  1.00 94.50           H  
ATOM   4354  C   SER A 267     -27.182   4.718  16.443  1.00 94.50           C  
ATOM   4355  CB  SER A 267     -28.446   6.896  16.549  1.00 94.50           C  
ATOM   4356  HB2 SER A 267     -29.118   6.566  15.758  1.00 94.50           H  
ATOM   4357  HB3 SER A 267     -28.332   7.978  16.485  1.00 94.50           H  
ATOM   4358  O   SER A 267     -26.809   4.104  17.439  1.00 94.50           O  
ATOM   4359  OG  SER A 267     -29.006   6.576  17.800  1.00 94.50           O  
ATOM   4360  HG  SER A 267     -29.632   5.858  17.689  1.00 94.50           H  
ATOM   4361  N   LEU A 268     -27.636   4.079  15.359  1.00 94.93           N  
ATOM   4362  H   LEU A 268     -27.931   4.629  14.564  1.00 94.93           H  
ATOM   4363  CA  LEU A 268     -27.710   2.617  15.269  1.00 94.93           C  
ATOM   4364  HA  LEU A 268     -28.265   2.239  16.127  1.00 94.93           H  
ATOM   4365  C   LEU A 268     -26.317   1.977  15.349  1.00 94.93           C  
ATOM   4366  CB  LEU A 268     -28.436   2.205  13.976  1.00 94.93           C  
ATOM   4367  HB2 LEU A 268     -28.371   1.121  13.882  1.00 94.93           H  
ATOM   4368  HB3 LEU A 268     -27.909   2.642  13.128  1.00 94.93           H  
ATOM   4369  O   LEU A 268     -26.153   0.985  16.053  1.00 94.93           O  
ATOM   4370  CG  LEU A 268     -29.922   2.604  13.899  1.00 94.93           C  
ATOM   4371  HG  LEU A 268     -30.033   3.682  14.020  1.00 94.93           H  
ATOM   4372  CD1 LEU A 268     -30.482   2.216  12.529  1.00 94.93           C  
ATOM   4373 HD11 LEU A 268     -30.409   1.137  12.387  1.00 94.93           H  
ATOM   4374 HD12 LEU A 268     -31.524   2.527  12.454  1.00 94.93           H  
ATOM   4375 HD13 LEU A 268     -29.913   2.719  11.748  1.00 94.93           H  
ATOM   4376  CD2 LEU A 268     -30.771   1.931  14.976  1.00 94.93           C  
ATOM   4377 HD21 LEU A 268     -30.481   2.302  15.960  1.00 94.93           H  
ATOM   4378 HD22 LEU A 268     -31.822   2.173  14.819  1.00 94.93           H  
ATOM   4379 HD23 LEU A 268     -30.633   0.851  14.940  1.00 94.93           H  
ATOM   4380  N   MET A 269     -25.310   2.559  14.687  1.00 94.21           N  
ATOM   4381  H   MET A 269     -25.513   3.357  14.103  1.00 94.21           H  
ATOM   4382  CA  MET A 269     -23.922   2.090  14.777  1.00 94.21           C  
ATOM   4383  HA  MET A 269     -23.891   1.032  14.518  1.00 94.21           H  
ATOM   4384  C   MET A 269     -23.353   2.196  16.197  1.00 94.21           C  
ATOM   4385  CB  MET A 269     -23.030   2.830  13.777  1.00 94.21           C  
ATOM   4386  HB2 MET A 269     -23.160   3.904  13.912  1.00 94.21           H  
ATOM   4387  HB3 MET A 269     -21.990   2.575  13.979  1.00 94.21           H  
ATOM   4388  O   MET A 269     -22.660   1.276  16.621  1.00 94.21           O  
ATOM   4389  CG  MET A 269     -23.344   2.426  12.329  1.00 94.21           C  
ATOM   4390  HG2 MET A 269     -23.251   1.343  12.249  1.00 94.21           H  
ATOM   4391  HG3 MET A 269     -24.378   2.673  12.092  1.00 94.21           H  
ATOM   4392  SD  MET A 269     -22.268   3.165  11.073  1.00 94.21           S  
ATOM   4393  CE  MET A 269     -22.639   4.897  11.295  1.00 94.21           C  
ATOM   4394  HE1 MET A 269     -21.993   5.484  10.642  1.00 94.21           H  
ATOM   4395  HE2 MET A 269     -22.405   5.155  12.327  1.00 94.21           H  
ATOM   4396  HE3 MET A 269     -23.690   5.086  11.075  1.00 94.21           H  
ATOM   4397  N   ALA A 270     -23.690   3.252  16.949  1.00 94.97           N  
ATOM   4398  H   ALA A 270     -24.244   3.991  16.539  1.00 94.97           H  
ATOM   4399  CA  ALA A 270     -23.293   3.387  18.354  1.00 94.97           C  
ATOM   4400  HA  ALA A 270     -22.206   3.339  18.419  1.00 94.97           H  
ATOM   4401  C   ALA A 270     -23.859   2.243  19.218  1.00 94.97           C  
ATOM   4402  CB  ALA A 270     -23.745   4.755  18.875  1.00 94.97           C  
ATOM   4403  HB1 ALA A 270     -24.833   4.811  18.877  1.00 94.97           H  
ATOM   4404  HB2 ALA A 270     -23.346   5.558  18.255  1.00 94.97           H  
ATOM   4405  HB3 ALA A 270     -23.380   4.897  19.893  1.00 94.97           H  
ATOM   4406  O   ALA A 270     -23.113   1.609  19.963  1.00 94.97           O  
ATOM   4407  N   PHE A 271     -25.148   1.902  19.064  1.00 95.18           N  
ATOM   4408  H   PHE A 271     -25.730   2.457  18.453  1.00 95.18           H  
ATOM   4409  CA  PHE A 271     -25.714   0.727  19.741  1.00 95.18           C  
ATOM   4410  HA  PHE A 271     -25.564   0.844  20.814  1.00 95.18           H  
ATOM   4411  C   PHE A 271     -24.981  -0.551  19.340  1.00 95.18           C  
ATOM   4412  CB  PHE A 271     -27.217   0.576  19.466  1.00 95.18           C  
ATOM   4413  HB2 PHE A 271     -27.410   0.707  18.401  1.00 95.18           H  
ATOM   4414  HB3 PHE A 271     -27.522  -0.437  19.725  1.00 95.18           H  
ATOM   4415  O   PHE A 271     -24.490  -1.260  20.217  1.00 95.18           O  
ATOM   4416  CG  PHE A 271     -28.077   1.519  20.270  1.00 95.18           C  
ATOM   4417  CD1 PHE A 271     -28.169   1.367  21.668  1.00 95.18           C  
ATOM   4418  HD1 PHE A 271     -27.637   0.569  22.165  1.00 95.18           H  
ATOM   4419  CD2 PHE A 271     -28.757   2.566  19.629  1.00 95.18           C  
ATOM   4420  HD2 PHE A 271     -28.668   2.701  18.561  1.00 95.18           H  
ATOM   4421  CE1 PHE A 271     -28.925   2.278  22.426  1.00 95.18           C  
ATOM   4422  HE1 PHE A 271     -28.958   2.192  23.502  1.00 95.18           H  
ATOM   4423  CE2 PHE A 271     -29.504   3.477  20.386  1.00 95.18           C  
ATOM   4424  HE2 PHE A 271     -29.967   4.325  19.903  1.00 95.18           H  
ATOM   4425  CZ  PHE A 271     -29.584   3.335  21.776  1.00 95.18           C  
ATOM   4426  HZ  PHE A 271     -30.105   4.094  22.341  1.00 95.18           H  
ATOM   4427  N   GLY A 272     -24.875  -0.828  18.037  1.00 93.97           N  
ATOM   4428  H   GLY A 272     -25.269  -0.181  17.369  1.00 93.97           H  
ATOM   4429  CA  GLY A 272     -24.237  -2.048  17.541  1.00 93.97           C  
ATOM   4430  HA2 GLY A 272     -24.178  -2.005  16.453  1.00 93.97           H  
ATOM   4431  HA3 GLY A 272     -24.828  -2.917  17.830  1.00 93.97           H  
ATOM   4432  C   GLY A 272     -22.823  -2.241  18.082  1.00 93.97           C  
ATOM   4433  O   GLY A 272     -22.497  -3.322  18.558  1.00 93.97           O  
ATOM   4434  N   ARG A 273     -22.022  -1.170  18.117  1.00 93.34           N  
ATOM   4435  H   ARG A 273     -22.364  -0.303  17.728  1.00 93.34           H  
ATOM   4436  CA  ARG A 273     -20.657  -1.196  18.656  1.00 93.34           C  
ATOM   4437  HA  ARG A 273     -20.134  -2.052  18.230  1.00 93.34           H  
ATOM   4438  C   ARG A 273     -20.594  -1.431  20.162  1.00 93.34           C  
ATOM   4439  CB  ARG A 273     -19.945   0.104  18.251  1.00 93.34           C  
ATOM   4440  HB2 ARG A 273     -20.323   0.936  18.846  1.00 93.34           H  
ATOM   4441  HB3 ARG A 273     -20.149   0.310  17.201  1.00 93.34           H  
ATOM   4442  O   ARG A 273     -19.607  -1.964  20.647  1.00 93.34           O  
ATOM   4443  CG  ARG A 273     -18.428  -0.021  18.420  1.00 93.34           C  
ATOM   4444  HG2 ARG A 273     -18.085  -0.834  17.780  1.00 93.34           H  
ATOM   4445  HG3 ARG A 273     -18.176  -0.264  19.452  1.00 93.34           H  
ATOM   4446  CD  ARG A 273     -17.692   1.267  18.044  1.00 93.34           C  
ATOM   4447  HD2 ARG A 273     -17.748   1.964  18.880  1.00 93.34           H  
ATOM   4448  HD3 ARG A 273     -18.178   1.726  17.183  1.00 93.34           H  
ATOM   4449  NE  ARG A 273     -16.285   0.945  17.759  1.00 93.34           N  
ATOM   4450  HE  ARG A 273     -15.799   0.445  18.489  1.00 93.34           H  
ATOM   4451  NH1 ARG A 273     -16.139   1.692  15.580  1.00 93.34           N  
ATOM   4452 HH11 ARG A 273     -15.790   1.437  14.668  1.00 93.34           H  
ATOM   4453 HH12 ARG A 273     -16.898   2.338  15.744  1.00 93.34           H  
ATOM   4454  NH2 ARG A 273     -14.791   0.109  16.290  1.00 93.34           N  
ATOM   4455 HH21 ARG A 273     -14.613  -0.642  16.942  1.00 93.34           H  
ATOM   4456 HH22 ARG A 273     -14.658  -0.084  15.307  1.00 93.34           H  
ATOM   4457  CZ  ARG A 273     -15.738   0.943  16.564  1.00 93.34           C  
ATOM   4458  N   GLY A 274     -21.617  -1.054  20.919  1.00 92.65           N  
ATOM   4459  H   GLY A 274     -22.410  -0.611  20.478  1.00 92.65           H  
ATOM   4460  CA  GLY A 274     -21.634  -1.292  22.359  1.00 92.65           C  
ATOM   4461  HA2 GLY A 274     -22.534  -0.824  22.758  1.00 92.65           H  
ATOM   4462  HA3 GLY A 274     -20.756  -0.838  22.819  1.00 92.65           H  
ATOM   4463  C   GLY A 274     -21.680  -2.765  22.760  1.00 92.65           C  
ATOM   4464  O   GLY A 274     -21.237  -3.105  23.852  1.00 92.65           O  
ATOM   4465  N   GLU A 275     -22.195  -3.644  21.898  1.00 93.55           N  
ATOM   4466  H   GLU A 275     -22.433  -3.332  20.967  1.00 93.55           H  
ATOM   4467  CA  GLU A 275     -22.347  -5.073  22.193  1.00 93.55           C  
ATOM   4468  HA  GLU A 275     -23.054  -5.478  21.470  1.00 93.55           H  
ATOM   4469  C   GLU A 275     -22.952  -5.339  23.597  1.00 93.55           C  
ATOM   4470  CB  GLU A 275     -21.018  -5.811  21.945  1.00 93.55           C  
ATOM   4471  HB2 GLU A 275     -20.255  -5.415  22.615  1.00 93.55           H  
ATOM   4472  HB3 GLU A 275     -21.168  -6.866  22.172  1.00 93.55           H  
ATOM   4473  O   GLU A 275     -23.809  -4.593  24.088  1.00 93.55           O  
ATOM   4474  CG  GLU A 275     -20.524  -5.729  20.493  1.00 93.55           C  
ATOM   4475  HG2 GLU A 275     -20.346  -4.686  20.230  1.00 93.55           H  
ATOM   4476  HG3 GLU A 275     -21.302  -6.118  19.836  1.00 93.55           H  
ATOM   4477  CD  GLU A 275     -19.229  -6.531  20.278  1.00 93.55           C  
ATOM   4478  OE1 GLU A 275     -18.676  -6.428  19.161  1.00 93.55           O  
ATOM   4479  OE2 GLU A 275     -18.797  -7.228  21.228  1.00 93.55           O  
ATOM   4480  N   LEU A 276     -22.535  -6.415  24.276  1.00 93.67           N  
ATOM   4481  H   LEU A 276     -21.842  -7.006  23.840  1.00 93.67           H  
ATOM   4482  CA  LEU A 276     -23.030  -6.754  25.611  1.00 93.67           C  
ATOM   4483  HA  LEU A 276     -24.107  -6.585  25.611  1.00 93.67           H  
ATOM   4484  C   LEU A 276     -22.428  -5.864  26.715  1.00 93.67           C  
ATOM   4485  CB  LEU A 276     -22.774  -8.252  25.861  1.00 93.67           C  
ATOM   4486  HB2 LEU A 276     -21.697  -8.417  25.900  1.00 93.67           H  
ATOM   4487  HB3 LEU A 276     -23.169  -8.820  25.018  1.00 93.67           H  
ATOM   4488  O   LEU A 276     -23.154  -5.443  27.617  1.00 93.67           O  
ATOM   4489  CG  LEU A 276     -23.403  -8.798  27.158  1.00 93.67           C  
ATOM   4490  HG  LEU A 276     -23.020  -8.244  28.015  1.00 93.67           H  
ATOM   4491  CD1 LEU A 276     -24.932  -8.708  27.147  1.00 93.67           C  
ATOM   4492 HD11 LEU A 276     -25.329  -9.164  26.240  1.00 93.67           H  
ATOM   4493 HD12 LEU A 276     -25.336  -9.219  28.021  1.00 93.67           H  
ATOM   4494 HD13 LEU A 276     -25.230  -7.661  27.197  1.00 93.67           H  
ATOM   4495  CD2 LEU A 276     -23.024 -10.268  27.335  1.00 93.67           C  
ATOM   4496 HD21 LEU A 276     -23.425 -10.643  28.276  1.00 93.67           H  
ATOM   4497 HD22 LEU A 276     -21.938 -10.360  27.360  1.00 93.67           H  
ATOM   4498 HD23 LEU A 276     -23.414 -10.859  26.507  1.00 93.67           H  
ATOM   4499  N   TRP A 277     -21.122  -5.583  26.643  1.00 94.20           N  
ATOM   4500  H   TRP A 277     -20.618  -5.905  25.829  1.00 94.20           H  
ATOM   4501  CA  TRP A 277     -20.331  -5.000  27.742  1.00 94.20           C  
ATOM   4502  HA  TRP A 277     -20.903  -5.066  28.668  1.00 94.20           H  
ATOM   4503  C   TRP A 277     -19.974  -3.520  27.577  1.00 94.20           C  
ATOM   4504  CB  TRP A 277     -19.050  -5.825  27.919  1.00 94.20           C  
ATOM   4505  HB2 TRP A 277     -18.493  -5.825  26.982  1.00 94.20           H  
ATOM   4506  HB3 TRP A 277     -18.424  -5.340  28.667  1.00 94.20           H  
ATOM   4507  O   TRP A 277     -19.612  -2.874  28.559  1.00 94.20           O  
ATOM   4508  CG  TRP A 277     -19.274  -7.233  28.368  1.00 94.20           C  
ATOM   4509  CD1 TRP A 277     -19.007  -8.349  27.653  1.00 94.20           C  
ATOM   4510  HD1 TRP A 277     -18.586  -8.355  26.658  1.00 94.20           H  
ATOM   4511  CD2 TRP A 277     -19.809  -7.691  29.646  1.00 94.20           C  
ATOM   4512  CE2 TRP A 277     -19.844  -9.117  29.633  1.00 94.20           C  
ATOM   4513  CE3 TRP A 277     -20.262  -7.042  30.815  1.00 94.20           C  
ATOM   4514  HE3 TRP A 277     -20.238  -5.963  30.856  1.00 94.20           H  
ATOM   4515  NE1 TRP A 277     -19.341  -9.465  28.397  1.00 94.20           N  
ATOM   4516  HE1 TRP A 277     -19.197 -10.408  28.067  1.00 94.20           H  
ATOM   4517  CH2 TRP A 277     -20.754  -9.188  31.875  1.00 94.20           C  
ATOM   4518  HH2 TRP A 277     -21.109  -9.748  32.728  1.00 94.20           H  
ATOM   4519  CZ2 TRP A 277     -20.309  -9.864  30.725  1.00 94.20           C  
ATOM   4520  HZ2 TRP A 277     -20.316 -10.943  30.682  1.00 94.20           H  
ATOM   4521  CZ3 TRP A 277     -20.730  -7.781  31.919  1.00 94.20           C  
ATOM   4522  HZ3 TRP A 277     -21.066  -7.264  32.805  1.00 94.20           H  
ATOM   4523  N   GLY A 278     -20.094  -2.978  26.369  1.00 94.16           N  
ATOM   4524  H   GLY A 278     -20.425  -3.543  25.600  1.00 94.16           H  
ATOM   4525  CA  GLY A 278     -19.671  -1.624  26.035  1.00 94.16           C  
ATOM   4526  HA2 GLY A 278     -19.804  -0.969  26.897  1.00 94.16           H  
ATOM   4527  HA3 GLY A 278     -20.291  -1.240  25.225  1.00 94.16           H  
ATOM   4528  C   GLY A 278     -18.210  -1.548  25.611  1.00 94.16           C  
ATOM   4529  O   GLY A 278     -17.416  -2.459  25.835  1.00 94.16           O  
ATOM   4530  N   GLN A 279     -17.853  -0.414  25.019  1.00 93.18           N  
ATOM   4531  H   GLN A 279     -18.583   0.248  24.797  1.00 93.18           H  
ATOM   4532  CA  GLN A 279     -16.478  -0.061  24.652  1.00 93.18           C  
ATOM   4533  HA  GLN A 279     -15.950  -0.964  24.347  1.00 93.18           H  
ATOM   4534  C   GLN A 279     -15.683   0.529  25.837  1.00 93.18           C  
ATOM   4535  CB  GLN A 279     -16.533   0.902  23.451  1.00 93.18           C  
ATOM   4536  HB2 GLN A 279     -17.090   1.796  23.733  1.00 93.18           H  
ATOM   4537  HB3 GLN A 279     -15.519   1.209  23.193  1.00 93.18           H  
ATOM   4538  O   GLN A 279     -14.478   0.768  25.739  1.00 93.18           O  
ATOM   4539  CG  GLN A 279     -17.192   0.276  22.206  1.00 93.18           C  
ATOM   4540  HG2 GLN A 279     -18.221  -0.009  22.425  1.00 93.18           H  
ATOM   4541  HG3 GLN A 279     -17.221   1.024  21.413  1.00 93.18           H  
ATOM   4542  CD  GLN A 279     -16.420  -0.939  21.690  1.00 93.18           C  
ATOM   4543  NE2 GLN A 279     -17.037  -2.079  21.501  1.00 93.18           N  
ATOM   4544 HE21 GLN A 279     -16.487  -2.872  21.206  1.00 93.18           H  
ATOM   4545 HE22 GLN A 279     -18.044  -2.149  21.552  1.00 93.18           H  
ATOM   4546  OE1 GLN A 279     -15.237  -0.871  21.407  1.00 93.18           O  
ATOM   4547  N   GLY A 280     -16.347   0.765  26.972  1.00 94.32           N  
ATOM   4548  H   GLY A 280     -17.337   0.564  26.989  1.00 94.32           H  
ATOM   4549  CA  GLY A 280     -15.793   1.431  28.145  1.00 94.32           C  
ATOM   4550  HA2 GLY A 280     -16.218   0.962  29.032  1.00 94.32           H  
ATOM   4551  HA3 GLY A 280     -14.711   1.308  28.180  1.00 94.32           H  
ATOM   4552  C   GLY A 280     -16.115   2.926  28.175  1.00 94.32           C  
ATOM   4553  O   GLY A 280     -16.252   3.589  27.141  1.00 94.32           O  
ATOM   4554  N   LEU A 281     -16.235   3.468  29.390  1.00 93.85           N  
ATOM   4555  H   LEU A 281     -16.094   2.876  30.196  1.00 93.85           H  
ATOM   4556  CA  LEU A 281     -16.504   4.888  29.610  1.00 93.85           C  
ATOM   4557  HA  LEU A 281     -17.454   5.132  29.135  1.00 93.85           H  
ATOM   4558  C   LEU A 281     -15.403   5.731  28.961  1.00 93.85           C  
ATOM   4559  CB  LEU A 281     -16.603   5.168  31.121  1.00 93.85           C  
ATOM   4560  HB2 LEU A 281     -15.633   4.958  31.572  1.00 93.85           H  
ATOM   4561  HB3 LEU A 281     -17.336   4.494  31.564  1.00 93.85           H  
ATOM   4562  O   LEU A 281     -14.224   5.548  29.255  1.00 93.85           O  
ATOM   4563  CG  LEU A 281     -17.000   6.621  31.448  1.00 93.85           C  
ATOM   4564  HG  LEU A 281     -16.373   7.315  30.887  1.00 93.85           H  
ATOM   4565  CD1 LEU A 281     -18.466   6.898  31.116  1.00 93.85           C  
ATOM   4566 HD11 LEU A 281     -18.690   7.948  31.305  1.00 93.85           H  
ATOM   4567 HD12 LEU A 281     -18.663   6.707  30.061  1.00 93.85           H  
ATOM   4568 HD13 LEU A 281     -19.122   6.266  31.715  1.00 93.85           H  
ATOM   4569  CD2 LEU A 281     -16.793   6.903  32.936  1.00 93.85           C  
ATOM   4570 HD21 LEU A 281     -17.070   7.934  33.156  1.00 93.85           H  
ATOM   4571 HD22 LEU A 281     -17.405   6.227  33.533  1.00 93.85           H  
ATOM   4572 HD23 LEU A 281     -15.743   6.760  33.190  1.00 93.85           H  
ATOM   4573  N   GLY A 282     -15.788   6.673  28.104  1.00 91.27           N  
ATOM   4574  H   GLY A 282     -16.773   6.784  27.911  1.00 91.27           H  
ATOM   4575  CA  GLY A 282     -14.825   7.508  27.394  1.00 91.27           C  
ATOM   4576  HA2 GLY A 282     -13.914   7.590  27.987  1.00 91.27           H  
ATOM   4577  HA3 GLY A 282     -15.239   8.513  27.317  1.00 91.27           H  
ATOM   4578  C   GLY A 282     -14.406   6.992  26.010  1.00 91.27           C  
ATOM   4579  O   GLY A 282     -13.803   7.772  25.274  1.00 91.27           O  
ATOM   4580  N   ASN A 283     -14.788   5.778  25.605  1.00 91.83           N  
ATOM   4581  H   ASN A 283     -15.295   5.191  26.253  1.00 91.83           H  
ATOM   4582  CA  ASN A 283     -14.301   5.139  24.373  1.00 91.83           C  
ATOM   4583  HA  ASN A 283     -13.484   5.732  23.963  1.00 91.83           H  
ATOM   4584  C   ASN A 283     -15.339   5.042  23.243  1.00 91.83           C  
ATOM   4585  CB  ASN A 283     -13.723   3.765  24.726  1.00 91.83           C  
ATOM   4586  HB2 ASN A 283     -13.431   3.234  23.820  1.00 91.83           H  
ATOM   4587  HB3 ASN A 283     -14.501   3.185  25.220  1.00 91.83           H  
ATOM   4588  O   ASN A 283     -15.163   4.260  22.310  1.00 91.83           O  
ATOM   4589  CG  ASN A 283     -12.495   3.826  25.606  1.00 91.83           C  
ATOM   4590  ND2 ASN A 283     -12.290   2.797  26.391  1.00 91.83           N  
ATOM   4591 HD21 ASN A 283     -11.432   2.793  26.923  1.00 91.83           H  
ATOM   4592 HD22 ASN A 283     -12.898   1.996  26.297  1.00 91.83           H  
ATOM   4593  OD1 ASN A 283     -11.717   4.766  25.594  1.00 91.83           O  
ATOM   4594  N   SER A 284     -16.422   5.825  23.283  1.00 93.21           N  
ATOM   4595  H   SER A 284     -16.607   6.382  24.105  1.00 93.21           H  
ATOM   4596  CA  SER A 284     -17.321   5.913  22.127  1.00 93.21           C  
ATOM   4597  HA  SER A 284     -17.662   4.905  21.892  1.00 93.21           H  
ATOM   4598  C   SER A 284     -16.570   6.446  20.897  1.00 93.21           C  
ATOM   4599  CB  SER A 284     -18.559   6.746  22.466  1.00 93.21           C  
ATOM   4600  HB2 SER A 284     -19.244   6.139  23.059  1.00 93.21           H  
ATOM   4601  HB3 SER A 284     -18.257   7.609  23.058  1.00 93.21           H  
ATOM   4602  O   SER A 284     -15.864   7.458  20.956  1.00 93.21           O  
ATOM   4603  OG  SER A 284     -19.233   7.211  21.312  1.00 93.21           O  
ATOM   4604  HG  SER A 284     -19.728   6.473  20.948  1.00 93.21           H  
ATOM   4605  N   VAL A 285     -16.746   5.780  19.760  1.00 91.18           N  
ATOM   4606  H   VAL A 285     -17.353   4.973  19.778  1.00 91.18           H  
ATOM   4607  CA  VAL A 285     -16.274   6.235  18.451  1.00 91.18           C  
ATOM   4608  HA  VAL A 285     -15.319   6.747  18.575  1.00 91.18           H  
ATOM   4609  C   VAL A 285     -17.263   7.243  17.878  1.00 91.18           C  
ATOM   4610  CB  VAL A 285     -16.059   5.030  17.513  1.00 91.18           C  
ATOM   4611  HB  VAL A 285     -16.971   4.436  17.448  1.00 91.18           H  
ATOM   4612  O   VAL A 285     -16.861   8.251  17.292  1.00 91.18           O  
ATOM   4613  CG1 VAL A 285     -15.669   5.465  16.091  1.00 91.18           C  
ATOM   4614 HG11 VAL A 285     -16.504   5.985  15.620  1.00 91.18           H  
ATOM   4615 HG12 VAL A 285     -14.805   6.128  16.128  1.00 91.18           H  
ATOM   4616 HG13 VAL A 285     -15.427   4.590  15.487  1.00 91.18           H  
ATOM   4617  CG2 VAL A 285     -14.946   4.134  18.070  1.00 91.18           C  
ATOM   4618 HG21 VAL A 285     -14.668   3.367  17.347  1.00 91.18           H  
ATOM   4619 HG22 VAL A 285     -15.290   3.644  18.981  1.00 91.18           H  
ATOM   4620 HG23 VAL A 285     -14.067   4.730  18.314  1.00 91.18           H  
ATOM   4621  N   GLN A 286     -18.565   7.045  18.086  1.00 93.46           N  
ATOM   4622  H   GLN A 286     -18.851   6.184  18.530  1.00 93.46           H  
ATOM   4623  CA  GLN A 286     -19.591   7.897  17.487  1.00 93.46           C  
ATOM   4624  HA  GLN A 286     -19.329   8.027  16.437  1.00 93.46           H  
ATOM   4625  C   GLN A 286     -19.614   9.304  18.095  1.00 93.46           C  
ATOM   4626  CB  GLN A 286     -20.957   7.201  17.540  1.00 93.46           C  
ATOM   4627  HB2 GLN A 286     -21.046   6.596  18.442  1.00 93.46           H  
ATOM   4628  HB3 GLN A 286     -21.740   7.958  17.587  1.00 93.46           H  
ATOM   4629  O   GLN A 286     -19.957  10.259  17.389  1.00 93.46           O  
ATOM   4630  CG  GLN A 286     -21.226   6.334  16.299  1.00 93.46           C  
ATOM   4631  HG2 GLN A 286     -21.315   6.997  15.439  1.00 93.46           H  
ATOM   4632  HG3 GLN A 286     -22.186   5.834  16.421  1.00 93.46           H  
ATOM   4633  CD  GLN A 286     -20.195   5.255  15.965  1.00 93.46           C  
ATOM   4634  NE2 GLN A 286     -20.142   4.832  14.725  1.00 93.46           N  
ATOM   4635 HE21 GLN A 286     -19.503   4.068  14.557  1.00 93.46           H  
ATOM   4636 HE22 GLN A 286     -20.762   5.219  14.028  1.00 93.46           H  
ATOM   4637  OE1 GLN A 286     -19.413   4.768  16.750  1.00 93.46           O  
ATOM   4638  N   LYS A 287     -19.157   9.482  19.342  1.00 92.40           N  
ATOM   4639  H   LYS A 287     -18.947   8.662  19.893  1.00 92.40           H  
ATOM   4640  CA  LYS A 287     -18.967  10.816  19.938  1.00 92.40           C  
ATOM   4641  HA  LYS A 287     -19.879  11.388  19.765  1.00 92.40           H  
ATOM   4642  C   LYS A 287     -17.833  11.630  19.316  1.00 92.40           C  
ATOM   4643  CB  LYS A 287     -18.768  10.728  21.450  1.00 92.40           C  
ATOM   4644  HB2 LYS A 287     -18.848  11.731  21.869  1.00 92.40           H  
ATOM   4645  HB3 LYS A 287     -19.551  10.111  21.891  1.00 92.40           H  
ATOM   4646  O   LYS A 287     -17.775  12.832  19.570  1.00 92.40           O  
ATOM   4647  CG  LYS A 287     -17.397  10.148  21.792  1.00 92.40           C  
ATOM   4648  HG2 LYS A 287     -17.398   9.107  21.469  1.00 92.40           H  
ATOM   4649  HG3 LYS A 287     -16.585  10.689  21.307  1.00 92.40           H  
ATOM   4650  CD  LYS A 287     -17.194  10.223  23.286  1.00 92.40           C  
ATOM   4651  HD2 LYS A 287     -17.180  11.273  23.579  1.00 92.40           H  
ATOM   4652  HD3 LYS A 287     -18.018   9.719  23.790  1.00 92.40           H  
ATOM   4653  CE  LYS A 287     -15.880   9.581  23.678  1.00 92.40           C  
ATOM   4654  HE2 LYS A 287     -15.814   8.583  23.245  1.00 92.40           H  
ATOM   4655  HE3 LYS A 287     -15.043  10.176  23.313  1.00 92.40           H  
ATOM   4656  NZ  LYS A 287     -15.874   9.498  25.144  1.00 92.40           N  
ATOM   4657  HZ1 LYS A 287     -16.075  10.384  25.584  1.00 92.40           H  
ATOM   4658  HZ2 LYS A 287     -14.986   9.125  25.448  1.00 92.40           H  
ATOM   4659  HZ3 LYS A 287     -16.599   8.860  25.440  1.00 92.40           H  
ATOM   4660  N   LEU A 288     -16.960  11.036  18.487  1.00 90.36           N  
ATOM   4661  H   LEU A 288     -17.054  10.041  18.341  1.00 90.36           H  
ATOM   4662  CA  LEU A 288     -15.912  11.737  17.718  1.00 90.36           C  
ATOM   4663  HA  LEU A 288     -15.443  12.464  18.381  1.00 90.36           H  
ATOM   4664  C   LEU A 288     -16.516  12.556  16.553  1.00 90.36           C  
ATOM   4665  CB  LEU A 288     -14.818  10.749  17.257  1.00 90.36           C  
ATOM   4666  HB2 LEU A 288     -15.258  10.057  16.539  1.00 90.36           H  
ATOM   4667  HB3 LEU A 288     -14.049  11.312  16.729  1.00 90.36           H  
ATOM   4668  O   LEU A 288     -16.041  12.545  15.417  1.00 90.36           O  
ATOM   4669  CG  LEU A 288     -14.131   9.936  18.373  1.00 90.36           C  
ATOM   4670  HG  LEU A 288     -14.878   9.385  18.943  1.00 90.36           H  
ATOM   4671  CD1 LEU A 288     -13.166   8.930  17.744  1.00 90.36           C  
ATOM   4672 HD11 LEU A 288     -12.691   8.340  18.528  1.00 90.36           H  
ATOM   4673 HD12 LEU A 288     -13.721   8.252  17.095  1.00 90.36           H  
ATOM   4674 HD13 LEU A 288     -12.401   9.442  17.160  1.00 90.36           H  
ATOM   4675  CD2 LEU A 288     -13.346  10.839  19.329  1.00 90.36           C  
ATOM   4676 HD21 LEU A 288     -14.029  11.498  19.865  1.00 90.36           H  
ATOM   4677 HD22 LEU A 288     -12.827  10.220  20.060  1.00 90.36           H  
ATOM   4678 HD23 LEU A 288     -12.614  11.428  18.776  1.00 90.36           H  
ATOM   4679  N   GLU A 289     -17.620  13.244  16.855  1.00 89.55           N  
ATOM   4680  H   GLU A 289     -17.863  13.235  17.835  1.00 89.55           H  
ATOM   4681  CA  GLU A 289     -18.470  14.077  16.006  1.00 89.55           C  
ATOM   4682  HA  GLU A 289     -19.325  14.349  16.626  1.00 89.55           H  
ATOM   4683  C   GLU A 289     -19.112  13.375  14.801  1.00 89.55           C  
ATOM   4684  CB  GLU A 289     -17.758  15.393  15.664  1.00 89.55           C  
ATOM   4685  HB2 GLU A 289     -18.423  15.992  15.041  1.00 89.55           H  
ATOM   4686  HB3 GLU A 289     -16.849  15.194  15.097  1.00 89.55           H  
ATOM   4687  O   GLU A 289     -19.751  14.030  13.965  1.00 89.55           O  
ATOM   4688  CG  GLU A 289     -17.418  16.195  16.933  1.00 89.55           C  
ATOM   4689  HG2 GLU A 289     -18.308  16.272  17.557  1.00 89.55           H  
ATOM   4690  HG3 GLU A 289     -16.645  15.677  17.500  1.00 89.55           H  
ATOM   4691  CD  GLU A 289     -16.946  17.607  16.585  1.00 89.55           C  
ATOM   4692  OE1 GLU A 289     -15.835  18.013  16.975  1.00 89.55           O  
ATOM   4693  OE2 GLU A 289     -17.677  18.346  15.876  1.00 89.55           O  
ATOM   4694  N   TYR A 290     -19.019  12.043  14.735  1.00 90.74           N  
ATOM   4695  H   TYR A 290     -18.466  11.567  15.434  1.00 90.74           H  
ATOM   4696  CA  TYR A 290     -19.773  11.240  13.780  1.00 90.74           C  
ATOM   4697  HA  TYR A 290     -19.598  11.638  12.781  1.00 90.74           H  
ATOM   4698  C   TYR A 290     -21.272  11.324  14.057  1.00 90.74           C  
ATOM   4699  CB  TYR A 290     -19.298   9.788  13.800  1.00 90.74           C  
ATOM   4700  HB2 TYR A 290     -20.035   9.173  13.285  1.00 90.74           H  
ATOM   4701  HB3 TYR A 290     -19.244   9.440  14.832  1.00 90.74           H  
ATOM   4702  O   TYR A 290     -22.024  11.596  13.126  1.00 90.74           O  
ATOM   4703  CG  TYR A 290     -17.970   9.573  13.114  1.00 90.74           C  
ATOM   4704  CD1 TYR A 290     -17.892   9.648  11.709  1.00 90.74           C  
ATOM   4705  HD1 TYR A 290     -18.777   9.876  11.134  1.00 90.74           H  
ATOM   4706  CD2 TYR A 290     -16.823   9.281  13.873  1.00 90.74           C  
ATOM   4707  HD2 TYR A 290     -16.881   9.212  14.950  1.00 90.74           H  
ATOM   4708  CE1 TYR A 290     -16.666   9.411  11.059  1.00 90.74           C  
ATOM   4709  HE1 TYR A 290     -16.596   9.452   9.983  1.00 90.74           H  
ATOM   4710  CE2 TYR A 290     -15.594   9.053  13.228  1.00 90.74           C  
ATOM   4711  HE2 TYR A 290     -14.711   8.806  13.798  1.00 90.74           H  
ATOM   4712  OH  TYR A 290     -14.346   8.854  11.193  1.00 90.74           O  
ATOM   4713  HH  TYR A 290     -14.429   8.753  10.242  1.00 90.74           H  
ATOM   4714  CZ  TYR A 290     -15.518   9.110  11.821  1.00 90.74           C  
ATOM   4715  N   LEU A 291     -21.707  11.181  15.309  1.00 91.54           N  
ATOM   4716  H   LEU A 291     -21.034  10.962  16.030  1.00 91.54           H  
ATOM   4717  CA  LEU A 291     -23.095  11.368  15.722  1.00 91.54           C  
ATOM   4718  HA  LEU A 291     -23.739  11.084  14.890  1.00 91.54           H  
ATOM   4719  C   LEU A 291     -23.342  12.840  16.100  1.00 91.54           C  
ATOM   4720  CB  LEU A 291     -23.394  10.387  16.864  1.00 91.54           C  
ATOM   4721  HB2 LEU A 291     -23.167   9.384  16.502  1.00 91.54           H  
ATOM   4722  HB3 LEU A 291     -22.726  10.599  17.699  1.00 91.54           H  
ATOM   4723  O   LEU A 291     -22.823  13.316  17.113  1.00 91.54           O  
ATOM   4724  CG  LEU A 291     -24.844  10.395  17.382  1.00 91.54           C  
ATOM   4725  HG  LEU A 291     -25.076  11.361  17.829  1.00 91.54           H  
ATOM   4726  CD1 LEU A 291     -25.865  10.101  16.282  1.00 91.54           C  
ATOM   4727 HD11 LEU A 291     -25.630   9.147  15.811  1.00 91.54           H  
ATOM   4728 HD12 LEU A 291     -26.863  10.043  16.717  1.00 91.54           H  
ATOM   4729 HD13 LEU A 291     -25.872  10.898  15.538  1.00 91.54           H  
ATOM   4730  CD2 LEU A 291     -24.951   9.309  18.450  1.00 91.54           C  
ATOM   4731 HD21 LEU A 291     -24.432   9.629  19.354  1.00 91.54           H  
ATOM   4732 HD22 LEU A 291     -25.994   9.110  18.698  1.00 91.54           H  
ATOM   4733 HD23 LEU A 291     -24.515   8.375  18.098  1.00 91.54           H  
ATOM   4734  N   PRO A 292     -24.117  13.605  15.308  1.00 87.96           N  
ATOM   4735  CA  PRO A 292     -24.453  14.980  15.662  1.00 87.96           C  
ATOM   4736  HA  PRO A 292     -23.536  15.531  15.870  1.00 87.96           H  
ATOM   4737  C   PRO A 292     -25.366  14.999  16.888  1.00 87.96           C  
ATOM   4738  CB  PRO A 292     -25.156  15.575  14.435  1.00 87.96           C  
ATOM   4739  HB2 PRO A 292     -26.237  15.571  14.579  1.00 87.96           H  
ATOM   4740  HB3 PRO A 292     -24.807  16.586  14.226  1.00 87.96           H  
ATOM   4741  O   PRO A 292     -26.262  14.165  16.980  1.00 87.96           O  
ATOM   4742  CG  PRO A 292     -24.797  14.613  13.304  1.00 87.96           C  
ATOM   4743  HG2 PRO A 292     -23.816  14.871  12.907  1.00 87.96           H  
ATOM   4744  HG3 PRO A 292     -25.546  14.609  12.512  1.00 87.96           H  
ATOM   4745  CD  PRO A 292     -24.720  13.275  14.031  1.00 87.96           C  
ATOM   4746  HD2 PRO A 292     -24.138  12.559  13.450  1.00 87.96           H  
ATOM   4747  HD3 PRO A 292     -25.722  12.881  14.202  1.00 87.96           H  
ATOM   4748  N   GLU A 293     -25.202  15.991  17.769  1.00 85.99           N  
ATOM   4749  H   GLU A 293     -24.452  16.653  17.632  1.00 85.99           H  
ATOM   4750  CA  GLU A 293     -26.069  16.161  18.951  1.00 85.99           C  
ATOM   4751  HA  GLU A 293     -25.656  16.968  19.555  1.00 85.99           H  
ATOM   4752  C   GLU A 293     -26.060  14.922  19.884  1.00 85.99           C  
ATOM   4753  CB  GLU A 293     -27.476  16.626  18.507  1.00 85.99           C  
ATOM   4754  HB2 GLU A 293     -28.102  16.824  19.378  1.00 85.99           H  
ATOM   4755  HB3 GLU A 293     -27.962  15.818  17.961  1.00 85.99           H  
ATOM   4756  O   GLU A 293     -27.049  14.579  20.528  1.00 85.99           O  
ATOM   4757  CG  GLU A 293     -27.508  17.882  17.614  1.00 85.99           C  
ATOM   4758  HG2 GLU A 293     -28.543  18.057  17.323  1.00 85.99           H  
ATOM   4759  HG3 GLU A 293     -26.963  17.677  16.692  1.00 85.99           H  
ATOM   4760  CD  GLU A 293     -26.964  19.176  18.242  1.00 85.99           C  
ATOM   4761  OE1 GLU A 293     -26.777  20.130  17.435  1.00 85.99           O  
ATOM   4762  OE2 GLU A 293     -26.742  19.224  19.470  1.00 85.99           O  
ATOM   4763  N   ALA A 294     -24.908  14.240  19.968  1.00 89.46           N  
ATOM   4764  H   ALA A 294     -24.163  14.484  19.331  1.00 89.46           H  
ATOM   4765  CA  ALA A 294     -24.725  13.022  20.762  1.00 89.46           C  
ATOM   4766  HA  ALA A 294     -25.431  12.267  20.415  1.00 89.46           H  
ATOM   4767  C   ALA A 294     -24.965  13.211  22.271  1.00 89.46           C  
ATOM   4768  CB  ALA A 294     -23.304  12.507  20.510  1.00 89.46           C  
ATOM   4769  HB1 ALA A 294     -23.145  11.588  21.075  1.00 89.46           H  
ATOM   4770  HB2 ALA A 294     -23.166  12.286  19.452  1.00 89.46           H  
ATOM   4771  HB3 ALA A 294     -22.566  13.244  20.828  1.00 89.46           H  
ATOM   4772  O   ALA A 294     -25.349  12.269  22.942  1.00 89.46           O  
ATOM   4773  N   HIS A 295     -24.759  14.411  22.818  1.00 89.71           N  
ATOM   4774  H   HIS A 295     -24.507  15.175  22.209  1.00 89.71           H  
ATOM   4775  CA  HIS A 295     -24.942  14.702  24.248  1.00 89.71           C  
ATOM   4776  HA  HIS A 295     -24.751  13.793  24.818  1.00 89.71           H  
ATOM   4777  C   HIS A 295     -26.381  15.132  24.604  1.00 89.71           C  
ATOM   4778  CB  HIS A 295     -23.892  15.739  24.682  1.00 89.71           C  
ATOM   4779  HB2 HIS A 295     -22.899  15.312  24.536  1.00 89.71           H  
ATOM   4780  HB3 HIS A 295     -24.008  15.936  25.748  1.00 89.71           H  
ATOM   4781  O   HIS A 295     -26.711  15.251  25.782  1.00 89.71           O  
ATOM   4782  CG  HIS A 295     -23.969  17.044  23.925  1.00 89.71           C  
ATOM   4783  CD2 HIS A 295     -24.506  18.219  24.376  1.00 89.71           C  
ATOM   4784  HD2 HIS A 295     -24.933  18.383  25.354  1.00 89.71           H  
ATOM   4785  ND1 HIS A 295     -23.523  17.270  22.641  1.00 89.71           N  
ATOM   4786  HD1 HIS A 295     -22.964  16.637  22.088  1.00 89.71           H  
ATOM   4787  CE1 HIS A 295     -23.830  18.538  22.313  1.00 89.71           C  
ATOM   4788  HE1 HIS A 295     -23.606  19.012  21.369  1.00 89.71           H  
ATOM   4789  NE2 HIS A 295     -24.421  19.159  23.344  1.00 89.71           N  
ATOM   4790  N   THR A 296     -27.243  15.363  23.608  1.00 89.00           N  
ATOM   4791  H   THR A 296     -26.936  15.220  22.656  1.00 89.00           H  
ATOM   4792  CA  THR A 296     -28.637  15.801  23.777  1.00 89.00           C  
ATOM   4793  HA  THR A 296     -28.838  15.984  24.832  1.00 89.00           H  
ATOM   4794  C   THR A 296     -29.593  14.685  23.349  1.00 89.00           C  
ATOM   4795  CB  THR A 296     -28.915  17.127  23.039  1.00 89.00           C  
ATOM   4796  HB  THR A 296     -29.983  17.347  23.063  1.00 89.00           H  
ATOM   4797  O   THR A 296     -29.917  13.807  24.153  1.00 89.00           O  
ATOM   4798  CG2 THR A 296     -28.158  18.316  23.603  1.00 89.00           C  
ATOM   4799 HG21 THR A 296     -28.382  19.211  23.023  1.00 89.00           H  
ATOM   4800 HG22 THR A 296     -28.485  18.476  24.630  1.00 89.00           H  
ATOM   4801 HG23 THR A 296     -27.085  18.126  23.580  1.00 89.00           H  
ATOM   4802  OG1 THR A 296     -28.478  17.048  21.711  1.00 89.00           O  
ATOM   4803  HG1 THR A 296     -28.291  17.935  21.396  1.00 89.00           H  
ATOM   4804  N   ASP A 297     -30.018  14.685  22.087  1.00 84.50           N  
ATOM   4805  H   ASP A 297     -29.663  15.419  21.492  1.00 84.50           H  
ATOM   4806  CA  ASP A 297     -31.083  13.829  21.559  1.00 84.50           C  
ATOM   4807  HA  ASP A 297     -31.956  13.903  22.208  1.00 84.50           H  
ATOM   4808  C   ASP A 297     -30.660  12.355  21.507  1.00 84.50           C  
ATOM   4809  CB  ASP A 297     -31.482  14.315  20.153  1.00 84.50           C  
ATOM   4810  HB2 ASP A 297     -30.600  14.310  19.513  1.00 84.50           H  
ATOM   4811  HB3 ASP A 297     -32.198  13.606  19.735  1.00 84.50           H  
ATOM   4812  O   ASP A 297     -31.467  11.473  21.798  1.00 84.50           O  
ATOM   4813  CG  ASP A 297     -32.124  15.710  20.107  1.00 84.50           C  
ATOM   4814  OD1 ASP A 297     -32.551  16.222  21.167  1.00 84.50           O  
ATOM   4815  OD2 ASP A 297     -32.237  16.253  18.980  1.00 84.50           O  
ATOM   4816  N   PHE A 298     -29.390  12.084  21.189  1.00 92.76           N  
ATOM   4817  H   PHE A 298     -28.779  12.865  20.994  1.00 92.76           H  
ATOM   4818  CA  PHE A 298     -28.871  10.726  20.984  1.00 92.76           C  
ATOM   4819  HA  PHE A 298     -29.716  10.038  20.968  1.00 92.76           H  
ATOM   4820  C   PHE A 298     -27.966  10.217  22.111  1.00 92.76           C  
ATOM   4821  CB  PHE A 298     -28.198  10.613  19.617  1.00 92.76           C  
ATOM   4822  HB2 PHE A 298     -27.839   9.589  19.521  1.00 92.76           H  
ATOM   4823  HB3 PHE A 298     -27.345  11.290  19.566  1.00 92.76           H  
ATOM   4824  O   PHE A 298     -27.225   9.252  21.920  1.00 92.76           O  
ATOM   4825  CG  PHE A 298     -29.114  10.846  18.443  1.00 92.76           C  
ATOM   4826  CD1 PHE A 298     -29.946   9.802  18.002  1.00 92.76           C  
ATOM   4827  HD1 PHE A 298     -29.935   8.856  18.522  1.00 92.76           H  
ATOM   4828  CD2 PHE A 298     -29.122  12.085  17.780  1.00 92.76           C  
ATOM   4829  HD2 PHE A 298     -28.484  12.886  18.124  1.00 92.76           H  
ATOM   4830  CE1 PHE A 298     -30.776   9.985  16.884  1.00 92.76           C  
ATOM   4831  HE1 PHE A 298     -31.401   9.173  16.543  1.00 92.76           H  
ATOM   4832  CE2 PHE A 298     -29.964  12.277  16.675  1.00 92.76           C  
ATOM   4833  HE2 PHE A 298     -29.981  13.236  16.180  1.00 92.76           H  
ATOM   4834  CZ  PHE A 298     -30.780  11.226  16.224  1.00 92.76           C  
ATOM   4835  HZ  PHE A 298     -31.411  11.387  15.362  1.00 92.76           H  
ATOM   4836  N   ILE A 299     -28.044  10.809  23.306  1.00 94.74           N  
ATOM   4837  H   ILE A 299     -28.647  11.612  23.413  1.00 94.74           H  
ATOM   4838  CA  ILE A 299     -27.201  10.391  24.439  1.00 94.74           C  
ATOM   4839  HA  ILE A 299     -26.157  10.482  24.140  1.00 94.74           H  
ATOM   4840  C   ILE A 299     -27.381   8.919  24.798  1.00 94.74           C  
ATOM   4841  CB  ILE A 299     -27.441  11.308  25.650  1.00 94.74           C  
ATOM   4842  HB  ILE A 299     -27.428  12.339  25.298  1.00 94.74           H  
ATOM   4843  O   ILE A 299     -26.429   8.251  25.191  1.00 94.74           O  
ATOM   4844  CG1 ILE A 299     -26.277  11.132  26.646  1.00 94.74           C  
ATOM   4845 HG12 ILE A 299     -26.322  10.144  27.105  1.00 94.74           H  
ATOM   4846 HG13 ILE A 299     -25.332  11.216  26.110  1.00 94.74           H  
ATOM   4847  CG2 ILE A 299     -28.812  11.030  26.299  1.00 94.74           C  
ATOM   4848 HG21 ILE A 299     -28.826  10.049  26.773  1.00 94.74           H  
ATOM   4849 HG22 ILE A 299     -29.607  11.090  25.555  1.00 94.74           H  
ATOM   4850 HG23 ILE A 299     -29.014  11.771  27.072  1.00 94.74           H  
ATOM   4851  CD1 ILE A 299     -26.274  12.181  27.751  1.00 94.74           C  
ATOM   4852 HD11 ILE A 299     -25.402  12.023  28.386  1.00 94.74           H  
ATOM   4853 HD12 ILE A 299     -26.229  13.179  27.313  1.00 94.74           H  
ATOM   4854 HD13 ILE A 299     -27.168  12.086  28.366  1.00 94.74           H  
ATOM   4855  N   PHE A 300     -28.586   8.385  24.598  1.00 95.27           N  
ATOM   4856  H   PHE A 300     -29.333   8.982  24.272  1.00 95.27           H  
ATOM   4857  CA  PHE A 300     -28.867   6.989  24.891  1.00 95.27           C  
ATOM   4858  HA  PHE A 300     -28.519   6.790  25.905  1.00 95.27           H  
ATOM   4859  C   PHE A 300     -28.105   6.024  23.969  1.00 95.27           C  
ATOM   4860  CB  PHE A 300     -30.382   6.764  24.854  1.00 95.27           C  
ATOM   4861  HB2 PHE A 300     -30.893   7.635  25.265  1.00 95.27           H  
ATOM   4862  HB3 PHE A 300     -30.714   6.638  23.823  1.00 95.27           H  
ATOM   4863  O   PHE A 300     -27.752   4.927  24.391  1.00 95.27           O  
ATOM   4864  CG  PHE A 300     -30.766   5.564  25.685  1.00 95.27           C  
ATOM   4865  CD1 PHE A 300     -31.099   4.347  25.073  1.00 95.27           C  
ATOM   4866  HD1 PHE A 300     -31.188   4.289  23.998  1.00 95.27           H  
ATOM   4867  CD2 PHE A 300     -30.705   5.645  27.086  1.00 95.27           C  
ATOM   4868  HD2 PHE A 300     -30.433   6.575  27.565  1.00 95.27           H  
ATOM   4869  CE1 PHE A 300     -31.308   3.197  25.844  1.00 95.27           C  
ATOM   4870  HE1 PHE A 300     -31.516   2.253  25.361  1.00 95.27           H  
ATOM   4871  CE2 PHE A 300     -30.930   4.501  27.865  1.00 95.27           C  
ATOM   4872  HE2 PHE A 300     -30.840   4.555  28.940  1.00 95.27           H  
ATOM   4873  CZ  PHE A 300     -31.190   3.272  27.241  1.00 95.27           C  
ATOM   4874  HZ  PHE A 300     -31.248   2.375  27.840  1.00 95.27           H  
ATOM   4875  N   ALA A 301     -27.782   6.449  22.744  1.00 95.77           N  
ATOM   4876  H   ALA A 301     -27.998   7.401  22.483  1.00 95.77           H  
ATOM   4877  CA  ALA A 301     -26.939   5.682  21.832  1.00 95.77           C  
ATOM   4878  HA  ALA A 301     -27.302   4.656  21.783  1.00 95.77           H  
ATOM   4879  C   ALA A 301     -25.484   5.622  22.324  1.00 95.77           C  
ATOM   4880  CB  ALA A 301     -27.063   6.305  20.440  1.00 95.77           C  
ATOM   4881  HB1 ALA A 301     -28.113   6.496  20.218  1.00 95.77           H  
ATOM   4882  HB2 ALA A 301     -26.504   7.240  20.387  1.00 95.77           H  
ATOM   4883  HB3 ALA A 301     -26.676   5.609  19.696  1.00 95.77           H  
ATOM   4884  O   ALA A 301     -24.862   4.567  22.263  1.00 95.77           O  
ATOM   4885  N   ILE A 302     -24.974   6.721  22.898  1.00 96.05           N  
ATOM   4886  H   ILE A 302     -25.547   7.552  22.928  1.00 96.05           H  
ATOM   4887  CA  ILE A 302     -23.640   6.767  23.521  1.00 96.05           C  
ATOM   4888  HA  ILE A 302     -22.925   6.308  22.839  1.00 96.05           H  
ATOM   4889  C   ILE A 302     -23.597   5.944  24.814  1.00 96.05           C  
ATOM   4890  CB  ILE A 302     -23.198   8.226  23.779  1.00 96.05           C  
ATOM   4891  HB  ILE A 302     -23.873   8.667  24.512  1.00 96.05           H  
ATOM   4892  O   ILE A 302     -22.606   5.274  25.074  1.00 96.05           O  
ATOM   4893  CG1 ILE A 302     -23.260   9.108  22.512  1.00 96.05           C  
ATOM   4894 HG12 ILE A 302     -24.294   9.187  22.174  1.00 96.05           H  
ATOM   4895 HG13 ILE A 302     -22.937  10.112  22.787  1.00 96.05           H  
ATOM   4896  CG2 ILE A 302     -21.778   8.269  24.375  1.00 96.05           C  
ATOM   4897 HG21 ILE A 302     -21.094   7.680  23.764  1.00 96.05           H  
ATOM   4898 HG22 ILE A 302     -21.410   9.293  24.426  1.00 96.05           H  
ATOM   4899 HG23 ILE A 302     -21.773   7.854  25.383  1.00 96.05           H  
ATOM   4900  CD1 ILE A 302     -22.396   8.623  21.338  1.00 96.05           C  
ATOM   4901 HD11 ILE A 302     -22.467   9.330  20.512  1.00 96.05           H  
ATOM   4902 HD12 ILE A 302     -22.728   7.644  20.992  1.00 96.05           H  
ATOM   4903 HD13 ILE A 302     -21.352   8.570  21.645  1.00 96.05           H  
ATOM   4904  N   ILE A 303     -24.676   5.935  25.604  1.00 96.36           N  
ATOM   4905  H   ILE A 303     -25.440   6.554  25.373  1.00 96.36           H  
ATOM   4906  CA  ILE A 303     -24.817   5.018  26.751  1.00 96.36           C  
ATOM   4907  HA  ILE A 303     -23.982   5.170  27.435  1.00 96.36           H  
ATOM   4908  C   ILE A 303     -24.723   3.567  26.283  1.00 96.36           C  
ATOM   4909  CB  ILE A 303     -26.137   5.284  27.511  1.00 96.36           C  
ATOM   4910  HB  ILE A 303     -26.959   5.338  26.797  1.00 96.36           H  
ATOM   4911  O   ILE A 303     -23.983   2.787  26.878  1.00 96.36           O  
ATOM   4912  CG1 ILE A 303     -26.013   6.634  28.239  1.00 96.36           C  
ATOM   4913 HG12 ILE A 303     -25.244   6.510  29.001  1.00 96.36           H  
ATOM   4914 HG13 ILE A 303     -25.678   7.403  27.543  1.00 96.36           H  
ATOM   4915  CG2 ILE A 303     -26.456   4.164  28.523  1.00 96.36           C  
ATOM   4916 HG21 ILE A 303     -27.376   4.381  29.067  1.00 96.36           H  
ATOM   4917 HG22 ILE A 303     -25.633   4.054  29.229  1.00 96.36           H  
ATOM   4918 HG23 ILE A 303     -26.611   3.215  28.010  1.00 96.36           H  
ATOM   4919  CD1 ILE A 303     -27.292   7.147  28.906  1.00 96.36           C  
ATOM   4920 HD11 ILE A 303     -28.093   7.220  28.171  1.00 96.36           H  
ATOM   4921 HD12 ILE A 303     -27.092   8.137  29.316  1.00 96.36           H  
ATOM   4922 HD13 ILE A 303     -27.596   6.493  29.723  1.00 96.36           H  
ATOM   4923  N   GLY A 304     -25.437   3.229  25.206  1.00 96.03           N  
ATOM   4924  H   GLY A 304     -26.041   3.922  24.787  1.00 96.03           H  
ATOM   4925  CA  GLY A 304     -25.358   1.917  24.576  1.00 96.03           C  
ATOM   4926  HA2 GLY A 304     -25.687   1.148  25.275  1.00 96.03           H  
ATOM   4927  HA3 GLY A 304     -26.000   1.903  23.695  1.00 96.03           H  
ATOM   4928  C   GLY A 304     -23.943   1.562  24.141  1.00 96.03           C  
ATOM   4929  O   GLY A 304     -23.506   0.452  24.410  1.00 96.03           O  
ATOM   4930  N   GLU A 305     -23.217   2.495  23.529  1.00 96.58           N  
ATOM   4931  H   GLU A 305     -23.663   3.369  23.287  1.00 96.58           H  
ATOM   4932  CA  GLU A 305     -21.855   2.270  23.046  1.00 96.58           C  
ATOM   4933  HA  GLU A 305     -21.844   1.349  22.461  1.00 96.58           H  
ATOM   4934  C   GLU A 305     -20.821   2.125  24.172  1.00 96.58           C  
ATOM   4935  CB  GLU A 305     -21.468   3.416  22.110  1.00 96.58           C  
ATOM   4936  HB2 GLU A 305     -22.290   3.597  21.417  1.00 96.58           H  
ATOM   4937  HB3 GLU A 305     -21.304   4.323  22.692  1.00 96.58           H  
ATOM   4938  O   GLU A 305     -20.014   1.200  24.152  1.00 96.58           O
[truncated: 874,729 more chars]
