# Supplementary material for: Conformational changes in the essential E. coli septal cell wall synthesis complex suggest an activation mechanism
Source: Nat Commun. 2023 Jul 31;14:4585. doi: 10.1038/s41467-023-39921-4 (PMC10390529; doi:10.1038/s41467-023-39921-4)
Supplement: Supplementary file 5 — Supplementary Data 2 [file 41467_2023_39921_MOESM5_ESM.zip › Supplementary Data 2/predicted-structures/Escherichia-coli/FtsWIN_58_108.pdb]

ATOM      1  N   MET A   1     -53.492  11.541  83.394  1.00 34.51           N  
ATOM      2  H   MET A   1     -54.461  11.469  83.669  1.00 34.51           H  
ATOM      3  H2  MET A   1     -53.463  12.038  82.516  1.00 34.51           H  
ATOM      4  H3  MET A   1     -52.991  12.061  84.101  1.00 34.51           H  
ATOM      5  CA  MET A   1     -52.937  10.173  83.245  1.00 34.51           C  
ATOM      6  HA  MET A   1     -51.922  10.255  82.857  1.00 34.51           H  
ATOM      7  C   MET A   1     -53.771   9.417  82.210  1.00 34.51           C  
ATOM      8  CB  MET A   1     -52.872   9.451  84.602  1.00 34.51           C  
ATOM      9  HB2 MET A   1     -53.321  10.076  85.374  1.00 34.51           H  
ATOM     10  HB3 MET A   1     -53.439   8.520  84.560  1.00 34.51           H  
ATOM     11  O   MET A   1     -54.944   9.723  82.073  1.00 34.51           O  
ATOM     12  CG  MET A   1     -51.431   9.131  85.015  1.00 34.51           C  
ATOM     13  HG2 MET A   1     -50.818  10.027  84.921  1.00 34.51           H  
ATOM     14  HG3 MET A   1     -51.032   8.359  84.356  1.00 34.51           H  
ATOM     15  SD  MET A   1     -51.333   8.553  86.726  1.00 34.51           S  
ATOM     16  CE  MET A   1     -49.570   8.157  86.882  1.00 34.51           C  
ATOM     17  HE1 MET A   1     -49.303   7.370  86.177  1.00 34.51           H  
ATOM     18  HE2 MET A   1     -49.369   7.809  87.895  1.00 34.51           H  
ATOM     19  HE3 MET A   1     -48.971   9.046  86.687  1.00 34.51           H  
ATOM     20  N   ARG A   2     -53.127   8.552  81.417  1.00 33.77           N  
ATOM     21  H   ARG A   2     -52.217   8.253  81.737  1.00 33.77           H  
ATOM     22  CA  ARG A   2     -53.503   8.065  80.067  1.00 33.77           C  
ATOM     23  HA  ARG A   2     -53.336   8.862  79.343  1.00 33.77           H  
ATOM     24  C   ARG A   2     -54.960   7.593  79.871  1.00 33.77           C  
ATOM     25  CB  ARG A   2     -52.556   6.894  79.731  1.00 33.77           C  
ATOM     26  HB2 ARG A   2     -52.925   6.386  78.840  1.00 33.77           H  
ATOM     27  HB3 ARG A   2     -52.573   6.177  80.551  1.00 33.77           H  
ATOM     28  O   ARG A   2     -55.391   6.649  80.518  1.00 33.77           O  
ATOM     29  CG  ARG A   2     -51.108   7.335  79.458  1.00 33.77           C  
ATOM     30  HG2 ARG A   2     -51.081   7.900  78.526  1.00 33.77           H  
ATOM     31  HG3 ARG A   2     -50.749   7.973  80.266  1.00 33.77           H  
ATOM     32  CD  ARG A   2     -50.178   6.119  79.347  1.00 33.77           C  
ATOM     33  HD2 ARG A   2     -50.146   5.615  80.313  1.00 33.77           H  
ATOM     34  HD3 ARG A   2     -50.589   5.430  78.609  1.00 33.77           H  
ATOM     35  NE  ARG A   2     -48.812   6.507  78.939  1.00 33.77           N  
ATOM     36  HE  ARG A   2     -48.669   7.467  78.660  1.00 33.77           H  
ATOM     37  NH1 ARG A   2     -47.825   4.441  79.168  1.00 33.77           N  
ATOM     38 HH11 ARG A   2     -47.001   3.858  79.119  1.00 33.77           H  
ATOM     39 HH12 ARG A   2     -48.691   4.058  79.518  1.00 33.77           H  
ATOM     40  NH2 ARG A   2     -46.618   6.162  78.427  1.00 33.77           N  
ATOM     41 HH21 ARG A   2     -45.816   5.549  78.373  1.00 33.77           H  
ATOM     42 HH22 ARG A   2     -46.503   7.134  78.180  1.00 33.77           H  
ATOM     43  CZ  ARG A   2     -47.763   5.704  78.847  1.00 33.77           C  
ATOM     44  N   LEU A   3     -55.639   8.183  78.880  1.00 32.88           N  
ATOM     45  H   LEU A   3     -55.193   8.948  78.394  1.00 32.88           H  
ATOM     46  CA  LEU A   3     -56.897   7.703  78.290  1.00 32.88           C  
ATOM     47  HA  LEU A   3     -57.507   7.244  79.068  1.00 32.88           H  
ATOM     48  C   LEU A   3     -56.597   6.626  77.233  1.00 32.88           C  
ATOM     49  CB  LEU A   3     -57.671   8.903  77.703  1.00 32.88           C  
ATOM     50  HB2 LEU A   3     -58.283   8.563  76.868  1.00 32.88           H  
ATOM     51  HB3 LEU A   3     -56.958   9.621  77.295  1.00 32.88           H  
ATOM     52  O   LEU A   3     -55.890   6.868  76.254  1.00 32.88           O  
ATOM     53  CG  LEU A   3     -58.582   9.589  78.744  1.00 32.88           C  
ATOM     54  HG  LEU A   3     -58.220   9.372  79.749  1.00 32.88           H  
ATOM     55  CD1 LEU A   3     -58.583  11.106  78.570  1.00 32.88           C  
ATOM     56 HD11 LEU A   3     -58.941  11.369  77.574  1.00 32.88           H  
ATOM     57 HD12 LEU A   3     -59.239  11.559  79.313  1.00 32.88           H  
ATOM     58 HD13 LEU A   3     -57.575  11.497  78.709  1.00 32.88           H  
ATOM     59  CD2 LEU A   3     -60.021   9.084  78.613  1.00 32.88           C  
ATOM     60 HD21 LEU A   3     -60.642   9.541  79.383  1.00 32.88           H  
ATOM     61 HD22 LEU A   3     -60.049   8.003  78.742  1.00 32.88           H  
ATOM     62 HD23 LEU A   3     -60.427   9.342  77.634  1.00 32.88           H  
ATOM     63  N   SER A   4     -57.095   5.420  77.489  1.00 31.89           N  
ATOM     64  H   SER A   4     -57.689   5.313  78.299  1.00 31.89           H  
ATOM     65  CA  SER A   4     -56.904   4.189  76.724  1.00 31.89           C  
ATOM     66  HA  SER A   4     -55.860   4.115  76.419  1.00 31.89           H  
ATOM     67  C   SER A   4     -57.781   4.154  75.466  1.00 31.89           C  
ATOM     68  CB  SER A   4     -57.222   2.993  77.641  1.00 31.89           C  
ATOM     69  HB2 SER A   4     -57.407   2.107  77.034  1.00 31.89           H  
ATOM     70  HB3 SER A   4     -56.365   2.803  78.286  1.00 31.89           H  
ATOM     71  O   SER A   4     -58.999   4.017  75.538  1.00 31.89           O  
ATOM     72  OG  SER A   4     -58.348   3.265  78.461  1.00 31.89           O  
ATOM     73  HG  SER A   4     -58.816   2.450  78.660  1.00 31.89           H  
ATOM     74  N   LEU A   5     -57.149   4.240  74.292  1.00 34.16           N  
ATOM     75  H   LEU A   5     -56.152   4.401  74.298  1.00 34.16           H  
ATOM     76  CA  LEU A   5     -57.804   4.025  72.999  1.00 34.16           C  
ATOM     77  HA  LEU A   5     -58.746   4.573  73.020  1.00 34.16           H  
ATOM     78  C   LEU A   5     -58.115   2.529  72.787  1.00 34.16           C  
ATOM     79  CB  LEU A   5     -56.924   4.595  71.871  1.00 34.16           C  
ATOM     80  HB2 LEU A   5     -55.889   4.315  72.066  1.00 34.16           H  
ATOM     81  HB3 LEU A   5     -57.209   4.143  70.922  1.00 34.16           H  
ATOM     82  O   LEU A   5     -57.302   1.672  73.153  1.00 34.16           O  
ATOM     83  CG  LEU A   5     -57.037   6.127  71.743  1.00 34.16           C  
ATOM     84  HG  LEU A   5     -57.084   6.579  72.734  1.00 34.16           H  
ATOM     85  CD1 LEU A   5     -55.811   6.689  71.026  1.00 34.16           C  
ATOM     86 HD11 LEU A   5     -55.901   7.772  70.940  1.00 34.16           H  
ATOM     87 HD12 LEU A   5     -54.912   6.461  71.598  1.00 34.16           H  
ATOM     88 HD13 LEU A   5     -55.727   6.256  70.029  1.00 34.16           H  
ATOM     89  CD2 LEU A   5     -58.282   6.526  70.945  1.00 34.16           C  
ATOM     90 HD21 LEU A   5     -58.249   6.094  69.945  1.00 34.16           H  
ATOM     91 HD22 LEU A   5     -58.329   7.612  70.862  1.00 34.16           H  
ATOM     92 HD23 LEU A   5     -59.181   6.187  71.459  1.00 34.16           H  
ATOM     93  N   PRO A   6     -59.277   2.192  72.201  1.00 32.35           N  
ATOM     94  CA  PRO A   6     -59.734   0.820  72.061  1.00 32.35           C  
ATOM     95  HA  PRO A   6     -59.727   0.345  73.041  1.00 32.35           H  
ATOM     96  C   PRO A   6     -58.823   0.031  71.116  1.00 32.35           C  
ATOM     97  CB  PRO A   6     -61.184   0.910  71.572  1.00 32.35           C  
ATOM     98  HB2 PRO A   6     -61.853   0.947  72.431  1.00 32.35           H  
ATOM     99  HB3 PRO A   6     -61.452   0.081  70.917  1.00 32.35           H  
ATOM    100  O   PRO A   6     -58.441   0.487  70.039  1.00 32.35           O  
ATOM    101  CG  PRO A   6     -61.228   2.249  70.838  1.00 32.35           C  
ATOM    102  HG2 PRO A   6     -60.882   2.114  69.814  1.00 32.35           H  
ATOM    103  HG3 PRO A   6     -62.228   2.684  70.849  1.00 32.35           H  
ATOM    104  CD  PRO A   6     -60.229   3.111  71.602  1.00 32.35           C  
ATOM    105  HD2 PRO A   6     -60.748   3.658  72.390  1.00 32.35           H  
ATOM    106  HD3 PRO A   6     -59.739   3.805  70.919  1.00 32.35           H  
ATOM    107  N   ARG A   7     -58.495  -1.188  71.553  1.00 30.18           N  
ATOM    108  H   ARG A   7     -58.858  -1.439  72.461  1.00 30.18           H  
ATOM    109  CA  ARG A   7     -57.740  -2.209  70.820  1.00 30.18           C  
ATOM    110  HA  ARG A   7     -56.740  -1.839  70.596  1.00 30.18           H  
ATOM    111  C   ARG A   7     -58.432  -2.532  69.488  1.00 30.18           C  
ATOM    112  CB  ARG A   7     -57.651  -3.481  71.693  1.00 30.18           C  
ATOM    113  HB2 ARG A   7     -58.653  -3.749  72.028  1.00 30.18           H  
ATOM    114  HB3 ARG A   7     -57.283  -4.294  71.069  1.00 30.18           H  
ATOM    115  O   ARG A   7     -59.302  -3.399  69.437  1.00 30.18           O  
ATOM    116  CG  ARG A   7     -56.726  -3.381  72.918  1.00 30.18           C  
ATOM    117  HG2 ARG A   7     -55.701  -3.234  72.577  1.00 30.18           H  
ATOM    118  HG3 ARG A   7     -57.020  -2.538  73.543  1.00 30.18           H  
ATOM    119  CD  ARG A   7     -56.823  -4.681  73.736  1.00 30.18           C  
ATOM    120  HD2 ARG A   7     -57.822  -4.743  74.168  1.00 30.18           H  
ATOM    121  HD3 ARG A   7     -56.683  -5.527  73.063  1.00 30.18           H  
ATOM    122  NE  ARG A   7     -55.810  -4.757  74.808  1.00 30.18           N  
ATOM    123  HE  ARG A   7     -55.118  -4.022  74.836  1.00 30.18           H  
ATOM    124  NH1 ARG A   7     -56.553  -6.699  75.800  1.00 30.18           N  
ATOM    125 HH11 ARG A   7     -57.352  -6.713  75.183  1.00 30.18           H  
ATOM    126 HH12 ARG A   7     -56.460  -7.398  76.524  1.00 30.18           H  
ATOM    127  NH2 ARG A   7     -54.719  -5.704  76.576  1.00 30.18           N  
ATOM    128 HH21 ARG A   7     -54.646  -6.429  77.275  1.00 30.18           H  
ATOM    129 HH22 ARG A   7     -54.029  -4.966  76.566  1.00 30.18           H  
ATOM    130  CZ  ARG A   7     -55.700  -5.715  75.718  1.00 30.18           C  
ATOM    131  N   LEU A   8     -58.026  -1.882  68.400  1.00 32.74           N  
ATOM    132  H   LEU A   8     -57.428  -1.076  68.518  1.00 32.74           H  
ATOM    133  CA  LEU A   8     -58.311  -2.368  67.052  1.00 32.74           C  
ATOM    134  HA  LEU A   8     -59.373  -2.603  66.977  1.00 32.74           H  
ATOM    135  C   LEU A   8     -57.530  -3.671  66.864  1.00 32.74           C  
ATOM    136  CB  LEU A   8     -57.979  -1.284  66.005  1.00 32.74           C  
ATOM    137  HB2 LEU A   8     -57.516  -1.741  65.130  1.00 32.74           H  
ATOM    138  HB3 LEU A   8     -57.252  -0.591  66.426  1.00 32.74           H  
ATOM    139  O   LEU A   8     -56.309  -3.670  66.720  1.00 32.74           O  
ATOM    140  CG  LEU A   8     -59.239  -0.515  65.556  1.00 32.74           C  
ATOM    141  HG  LEU A   8     -59.937  -0.438  66.390  1.00 32.74           H  
ATOM    142  CD1 LEU A   8     -58.885   0.903  65.114  1.00 32.74           C  
ATOM    143 HD11 LEU A   8     -58.444   1.448  65.949  1.00 32.74           H  
ATOM    144 HD12 LEU A   8     -59.788   1.426  64.798  1.00 32.74           H  
ATOM    145 HD13 LEU A   8     -58.178   0.874  64.286  1.00 32.74           H  
ATOM    146  CD2 LEU A   8     -59.928  -1.228  64.388  1.00 32.74           C  
ATOM    147 HD21 LEU A   8     -60.834  -0.688  64.114  1.00 32.74           H  
ATOM    148 HD22 LEU A   8     -60.200  -2.243  64.676  1.00 32.74           H  
ATOM    149 HD23 LEU A   8     -59.264  -1.265  63.524  1.00 32.74           H  
ATOM    150  N   LYS A   9     -58.256  -4.792  66.943  1.00 26.38           N  
ATOM    151  H   LYS A   9     -59.232  -4.679  67.178  1.00 26.38           H  
ATOM    152  CA  LYS A   9     -57.793  -6.121  66.541  1.00 26.38           C  
ATOM    153  HA  LYS A   9     -57.012  -6.477  67.213  1.00 26.38           H  
ATOM    154  C   LYS A   9     -57.205  -6.006  65.132  1.00 26.38           C  
ATOM    155  CB  LYS A   9     -58.984  -7.107  66.531  1.00 26.38           C  
ATOM    156  HB2 LYS A   9     -58.693  -7.977  65.942  1.00 26.38           H  
ATOM    157  HB3 LYS A   9     -59.828  -6.639  66.025  1.00 26.38           H  
ATOM    158  O   LYS A   9     -57.953  -5.993  64.159  1.00 26.38           O  
ATOM    159  CG  LYS A   9     -59.438  -7.617  67.910  1.00 26.38           C  
ATOM    160  HG2 LYS A   9     -58.623  -8.176  68.369  1.00 26.38           H  
ATOM    161  HG3 LYS A   9     -59.694  -6.771  68.548  1.00 26.38           H  
ATOM    162  CD  LYS A   9     -60.670  -8.531  67.753  1.00 26.38           C  
ATOM    163  HD2 LYS A   9     -61.496  -7.935  67.365  1.00 26.38           H  
ATOM    164  HD3 LYS A   9     -60.441  -9.317  67.034  1.00 26.38           H  
ATOM    165  CE  LYS A   9     -61.084  -9.176  69.085  1.00 26.38           C  
ATOM    166  HE2 LYS A   9     -61.240  -8.384  69.817  1.00 26.38           H  
ATOM    167  HE3 LYS A   9     -60.264  -9.802  69.439  1.00 26.38           H  
ATOM    168  NZ  LYS A   9     -62.326  -9.986  68.947  1.00 26.38           N  
ATOM    169  HZ1 LYS A   9     -62.207 -10.727  68.272  1.00 26.38           H  
ATOM    170  HZ2 LYS A   9     -62.586 -10.403  69.830  1.00 26.38           H  
ATOM    171  HZ3 LYS A   9     -63.098  -9.409  68.645  1.00 26.38           H  
ATOM    172  N   MET A  10     -55.879  -5.931  65.016  1.00 30.10           N  
ATOM    173  H   MET A  10     -55.318  -5.806  65.846  1.00 30.10           H  
ATOM    174  CA  MET A  10     -55.224  -6.247  63.751  1.00 30.10           C  
ATOM    175  HA  MET A  10     -55.605  -5.578  62.980  1.00 30.10           H  
ATOM    176  C   MET A  10     -55.596  -7.700  63.436  1.00 30.10           C  
ATOM    177  CB  MET A  10     -53.699  -6.090  63.834  1.00 30.10           C  
ATOM    178  HB2 MET A  10     -53.259  -6.530  62.939  1.00 30.10           H  
ATOM    179  HB3 MET A  10     -53.317  -6.628  64.701  1.00 30.10           H  
ATOM    180  O   MET A  10     -55.382  -8.564  64.297  1.00 30.10           O  
ATOM    181  CG  MET A  10     -53.257  -4.626  63.908  1.00 30.10           C  
ATOM    182  HG2 MET A  10     -53.628  -4.193  64.837  1.00 30.10           H  
ATOM    183  HG3 MET A  10     -53.691  -4.077  63.072  1.00 30.10           H  
ATOM    184  SD  MET A  10     -51.455  -4.440  63.850  1.00 30.10           S  
ATOM    185  CE  MET A  10     -51.300  -2.687  64.276  1.00 30.10           C  
ATOM    186  HE1 MET A  10     -51.724  -2.509  65.264  1.00 30.10           H  
ATOM    187  HE2 MET A  10     -50.246  -2.408  64.280  1.00 30.10           H  
ATOM    188  HE3 MET A  10     -51.827  -2.082  63.538  1.00 30.10           H  
ATOM    189  N   PRO A  11     -56.198  -8.002  62.274  1.00 34.51           N  
ATOM    190  CA  PRO A  11     -56.357  -9.387  61.878  1.00 34.51           C  
ATOM    191  HA  PRO A  11     -56.989  -9.911  62.595  1.00 34.51           H  
ATOM    192  C   PRO A  11     -54.959 -10.006  61.870  1.00 34.51           C  
ATOM    193  CB  PRO A  11     -57.046  -9.367  60.512  1.00 34.51           C  
ATOM    194  HB2 PRO A  11     -56.690 -10.166  59.861  1.00 34.51           H  
ATOM    195  HB3 PRO A  11     -58.124  -9.444  60.652  1.00 34.51           H  
ATOM    196  O   PRO A  11     -54.028  -9.443  61.294  1.00 34.51           O  
ATOM    197  CG  PRO A  11     -56.709  -7.986  59.950  1.00 34.51           C  
ATOM    198  HG2 PRO A  11     -57.493  -7.614  59.291  1.00 34.51           H  
ATOM    199  HG3 PRO A  11     -55.759  -8.036  59.418  1.00 34.51           H  
ATOM    200  CD  PRO A  11     -56.546  -7.103  61.186  1.00 34.51           C  
ATOM    201  HD2 PRO A  11     -55.763  -6.367  61.004  1.00 34.51           H  
ATOM    202  HD3 PRO A  11     -57.488  -6.607  61.416  1.00 34.51           H  
ATOM    203  N   ARG A  12     -54.818 -11.125  62.590  1.00 30.14           N  
ATOM    204  H   ARG A  12     -55.640 -11.458  63.073  1.00 30.14           H  
ATOM    205  CA  ARG A  12     -53.639 -11.994  62.562  1.00 30.14           C  
ATOM    206  HA  ARG A  12     -52.818 -11.560  63.134  1.00 30.14           H  
ATOM    207  C   ARG A  12     -53.217 -12.130  61.105  1.00 30.14           C  
ATOM    208  CB  ARG A  12     -54.025 -13.384  63.106  1.00 30.14           C  
ATOM    209  HB2 ARG A  12     -54.928 -13.729  62.602  1.00 30.14           H  
ATOM    210  HB3 ARG A  12     -53.223 -14.081  62.862  1.00 30.14           H  
ATOM    211  O   ARG A  12     -53.988 -12.693  60.342  1.00 30.14           O  
ATOM    212  CG  ARG A  12     -54.248 -13.429  64.623  1.00 30.14           C  
ATOM    213  HG2 ARG A  12     -53.307 -13.197  65.121  1.00 30.14           H  
ATOM    214  HG3 ARG A  12     -54.999 -12.697  64.917  1.00 30.14           H  
ATOM    215  CD  ARG A  12     -54.718 -14.833  65.033  1.00 30.14           C  
ATOM    216  HD2 ARG A  12     -54.085 -15.573  64.543  1.00 30.14           H  
ATOM    217  HD3 ARG A  12     -55.742 -14.971  64.685  1.00 30.14           H  
ATOM    218  NE  ARG A  12     -54.635 -15.040  66.493  1.00 30.14           N  
ATOM    219  HE  ARG A  12     -53.999 -14.439  66.997  1.00 30.14           H  
ATOM    220  NH1 ARG A  12     -56.026 -16.869  66.639  1.00 30.14           N  
ATOM    221 HH11 ARG A  12     -56.414 -17.630  67.178  1.00 30.14           H  
ATOM    222 HH12 ARG A  12     -56.189 -16.832  65.643  1.00 30.14           H  
ATOM    223  NH2 ARG A  12     -54.964 -16.144  68.458  1.00 30.14           N  
ATOM    224 HH21 ARG A  12     -55.367 -16.916  68.970  1.00 30.14           H  
ATOM    225 HH22 ARG A  12     -54.285 -15.555  68.918  1.00 30.14           H  
ATOM    226  CZ  ARG A  12     -55.209 -16.011  67.185  1.00 30.14           C  
ATOM    227  N   LEU A  13     -52.066 -11.577  60.726  1.00 34.34           N  
ATOM    228  H   LEU A  13     -51.541 -11.048  61.408  1.00 34.34           H  
ATOM    229  CA  LEU A  13     -51.485 -11.744  59.396  1.00 34.34           C  
ATOM    230  HA  LEU A  13     -52.159 -11.368  58.627  1.00 34.34           H  
ATOM    231  C   LEU A  13     -51.254 -13.250  59.191  1.00 34.34           C  
ATOM    232  CB  LEU A  13     -50.140 -10.975  59.353  1.00 34.34           C  
ATOM    233  HB2 LEU A  13     -49.554 -11.336  58.508  1.00 34.34           H  
ATOM    234  HB3 LEU A  13     -49.577 -11.227  60.252  1.00 34.34           H  
ATOM    235  O   LEU A  13     -50.322 -13.777  59.804  1.00 34.34           O  
ATOM    236  CG  LEU A  13     -50.257  -9.442  59.249  1.00 34.34           C  
ATOM    237  HG  LEU A  13     -51.120  -9.100  59.820  1.00 34.34           H  
ATOM    238  CD1 LEU A  13     -49.009  -8.762  59.818  1.00 34.34           C  
ATOM    239 HD11 LEU A  13     -48.123  -9.090  59.274  1.00 34.34           H  
ATOM    240 HD12 LEU A  13     -48.897  -9.016  60.872  1.00 34.34           H  
ATOM    241 HD13 LEU A  13     -49.106  -7.680  59.729  1.00 34.34           H  
ATOM    242  CD2 LEU A  13     -50.411  -9.006  57.791  1.00 34.34           C  
ATOM    243 HD21 LEU A  13     -49.536  -9.303  57.212  1.00 34.34           H  
ATOM    244 HD22 LEU A  13     -50.521  -7.922  57.741  1.00 34.34           H  
ATOM    245 HD23 LEU A  13     -51.299  -9.468  57.360  1.00 34.34           H  
ATOM    246  N   PRO A  14     -52.047 -13.989  58.388  1.00 34.97           N  
ATOM    247  CA  PRO A  14     -51.529 -15.241  57.870  1.00 34.97           C  
ATOM    248  HA  PRO A  14     -51.084 -15.842  58.663  1.00 34.97           H  
ATOM    249  C   PRO A  14     -50.462 -14.832  56.852  1.00 34.97           C  
ATOM    250  CB  PRO A  14     -52.719 -15.989  57.261  1.00 34.97           C  
ATOM    251  HB2 PRO A  14     -52.978 -16.851  57.876  1.00 34.97           H  
ATOM    252  HB3 PRO A  14     -52.490 -16.318  56.247  1.00 34.97           H  
ATOM    253  O   PRO A  14     -50.659 -13.857  56.127  1.00 34.97           O  
ATOM    254  CG  PRO A  14     -53.875 -14.980  57.266  1.00 34.97           C  
ATOM    255  HG2 PRO A  14     -54.382 -14.945  56.302  1.00 34.97           H  
ATOM    256  HG3 PRO A  14     -54.580 -15.241  58.056  1.00 34.97           H  
ATOM    257  CD  PRO A  14     -53.224 -13.636  57.596  1.00 34.97           C  
ATOM    258  HD2 PRO A  14     -52.916 -13.146  56.672  1.00 34.97           H  
ATOM    259  HD3 PRO A  14     -53.933 -12.983  58.103  1.00 34.97           H  
ATOM    260  N   GLY A  15     -49.319 -15.515  56.834  1.00 37.35           N  
ATOM    261  H   GLY A  15     -49.220 -16.283  57.482  1.00 37.35           H  
ATOM    262  CA  GLY A  15     -48.168 -15.210  55.978  1.00 37.35           C  
ATOM    263  HA2 GLY A  15     -47.357 -15.901  56.208  1.00 37.35           H  
ATOM    264  HA3 GLY A  15     -47.824 -14.198  56.194  1.00 37.35           H  
ATOM    265  C   GLY A  15     -48.466 -15.306  54.478  1.00 37.35           C  
ATOM    266  O   GLY A  15     -47.957 -16.184  53.790  1.00 37.35           O  
ATOM    267  N   PHE A  16     -49.282 -14.398  53.954  1.00 41.07           N  
ATOM    268  H   PHE A  16     -49.721 -13.749  54.591  1.00 41.07           H  
ATOM    269  CA  PHE A  16     -49.572 -14.253  52.545  1.00 41.07           C  
ATOM    270  HA  PHE A  16     -49.425 -15.213  52.051  1.00 41.07           H  
ATOM    271  C   PHE A  16     -48.566 -13.273  51.963  1.00 41.07           C  
ATOM    272  CB  PHE A  16     -51.037 -13.855  52.326  1.00 41.07           C  
ATOM    273  HB2 PHE A  16     -51.114 -13.303  51.389  1.00 41.07           H  
ATOM    274  HB3 PHE A  16     -51.371 -13.192  53.124  1.00 41.07           H  
ATOM    275  O   PHE A  16     -48.619 -12.067  52.198  1.00 41.07           O  
ATOM    276  CG  PHE A  16     -51.945 -15.065  52.229  1.00 41.07           C  
ATOM    277  CD1 PHE A  16     -52.035 -15.764  51.012  1.00 41.07           C  
ATOM    278  HD1 PHE A  16     -51.458 -15.430  50.162  1.00 41.07           H  
ATOM    279  CD2 PHE A  16     -52.652 -15.533  53.351  1.00 41.07           C  
ATOM    280  HD2 PHE A  16     -52.571 -15.007  54.291  1.00 41.07           H  
ATOM    281  CE1 PHE A  16     -52.843 -16.908  50.902  1.00 41.07           C  
ATOM    282  HE1 PHE A  16     -52.902 -17.448  49.969  1.00 41.07           H  
ATOM    283  CE2 PHE A  16     -53.454 -16.685  53.247  1.00 41.07           C  
ATOM    284  HE2 PHE A  16     -53.995 -17.049  54.109  1.00 41.07           H  
ATOM    285  CZ  PHE A  16     -53.554 -17.369  52.022  1.00 41.07           C  
ATOM    286  HZ  PHE A  16     -54.165 -18.256  51.946  1.00 41.07           H  
ATOM    287  N   SER A  17     -47.616 -13.838  51.220  1.00 40.80           N  
ATOM    288  H   SER A  17     -47.594 -14.847  51.195  1.00 40.80           H  
ATOM    289  CA  SER A  17     -46.678 -13.106  50.378  1.00 40.80           C  
ATOM    290  HA  SER A  17     -45.912 -12.671  51.019  1.00 40.80           H  
ATOM    291  C   SER A  17     -47.381 -11.976  49.608  1.00 40.80           C  
ATOM    292  CB  SER A  17     -46.004 -14.082  49.403  1.00 40.80           C  
ATOM    293  HB2 SER A  17     -45.519 -14.885  49.959  1.00 40.80           H  
ATOM    294  HB3 SER A  17     -45.242 -13.545  48.839  1.00 40.80           H  
ATOM    295  O   SER A  17     -48.498 -12.137  49.109  1.00 40.80           O  
ATOM    296  OG  SER A  17     -46.941 -14.629  48.493  1.00 40.80           O  
ATOM    297  HG  SER A  17     -47.300 -15.442  48.857  1.00 40.80           H  
ATOM    298  N   ILE A  18     -46.696 -10.838  49.471  1.00 43.50           N  
ATOM    299  H   ILE A  18     -45.823 -10.763  49.973  1.00 43.50           H  
ATOM    300  CA  ILE A  18     -47.103  -9.671  48.664  1.00 43.50           C  
ATOM    301  HA  ILE A  18     -47.906  -9.147  49.182  1.00 43.50           H  
ATOM    302  C   ILE A  18     -47.668 -10.071  47.282  1.00 43.50           C  
ATOM    303  CB  ILE A  18     -45.864  -8.736  48.577  1.00 43.50           C  
ATOM    304  HB  ILE A  18     -44.968  -9.356  48.571  1.00 43.50           H  
ATOM    305  O   ILE A  18     -48.583  -9.425  46.772  1.00 43.50           O  
ATOM    306  CG1 ILE A  18     -45.823  -7.843  49.841  1.00 43.50           C  
ATOM    307 HG12 ILE A  18     -46.613  -7.094  49.782  1.00 43.50           H  
ATOM    308 HG13 ILE A  18     -46.018  -8.463  50.717  1.00 43.50           H  
ATOM    309  CG2 ILE A  18     -45.803  -7.887  47.298  1.00 43.50           C  
ATOM    310 HG21 ILE A  18     -44.923  -7.243  47.307  1.00 43.50           H  
ATOM    311 HG22 ILE A  18     -46.696  -7.267  47.219  1.00 43.50           H  
ATOM    312 HG23 ILE A  18     -45.723  -8.526  46.419  1.00 43.50           H  
ATOM    313  CD1 ILE A  18     -44.480  -7.139  50.078  1.00 43.50           C  
ATOM    314 HD11 ILE A  18     -44.509  -6.626  51.039  1.00 43.50           H  
ATOM    315 HD12 ILE A  18     -43.673  -7.871  50.093  1.00 43.50           H  
ATOM    316 HD13 ILE A  18     -44.291  -6.401  49.298  1.00 43.50           H  
ATOM    317  N   LEU A  19     -47.189 -11.181  46.712  1.00 40.09           N  
ATOM    318  H   LEU A  19     -46.485 -11.693  47.225  1.00 40.09           H  
ATOM    319  CA  LEU A  19     -47.625 -11.749  45.434  1.00 40.09           C  
ATOM    320  HA  LEU A  19     -47.500 -10.998  44.654  1.00 40.09           H  
ATOM    321  C   LEU A  19     -49.107 -12.166  45.406  1.00 40.09           C  
ATOM    322  CB  LEU A  19     -46.714 -12.955  45.127  1.00 40.09           C  
ATOM    323  HB2 LEU A  19     -47.160 -13.551  44.331  1.00 40.09           H  
ATOM    324  HB3 LEU A  19     -46.663 -13.588  46.013  1.00 40.09           H  
ATOM    325  O   LEU A  19     -49.792 -11.901  44.417  1.00 40.09           O  
ATOM    326  CG  LEU A  19     -45.290 -12.550  44.698  1.00 40.09           C  
ATOM    327  HG  LEU A  19     -44.944 -11.716  45.308  1.00 40.09           H  
ATOM    328  CD1 LEU A  19     -44.318 -13.711  44.899  1.00 40.09           C  
ATOM    329 HD11 LEU A  19     -43.315 -13.409  44.599  1.00 40.09           H  
ATOM    330 HD12 LEU A  19     -44.626 -14.566  44.298  1.00 40.09           H  
ATOM    331 HD13 LEU A  19     -44.296 -14.002  45.949  1.00 40.09           H  
ATOM    332  CD2 LEU A  19     -45.262 -12.139  43.225  1.00 40.09           C  
ATOM    333 HD21 LEU A  19     -44.248 -11.851  42.946  1.00 40.09           H  
ATOM    334 HD22 LEU A  19     -45.576 -12.971  42.595  1.00 40.09           H  
ATOM    335 HD23 LEU A  19     -45.922 -11.289  43.055  1.00 40.09           H  
ATOM    336  N   VAL A  20     -49.642 -12.765  46.477  1.00 40.66           N  
ATOM    337  H   VAL A  20     -49.067 -12.897  47.297  1.00 40.66           H  
ATOM    338  CA  VAL A  20     -51.050 -13.208  46.501  1.00 40.66           C  
ATOM    339  HA  VAL A  20     -51.269 -13.676  45.541  1.00 40.66           H  
ATOM    340  C   VAL A  20     -51.998 -12.015  46.632  1.00 40.66           C  
ATOM    341  CB  VAL A  20     -51.311 -14.273  47.583  1.00 40.66           C  
ATOM    342  HB  VAL A  20     -51.040 -13.864  48.557  1.00 40.66           H  
ATOM    343  O   VAL A  20     -53.028 -12.001  45.960  1.00 40.66           O  
ATOM    344  CG1 VAL A  20     -52.786 -14.703  47.613  1.00 40.66           C  
ATOM    345 HG11 VAL A  20     -52.924 -15.544  48.292  1.00 40.66           H  
ATOM    346 HG12 VAL A  20     -53.108 -15.004  46.617  1.00 40.66           H  
ATOM    347 HG13 VAL A  20     -53.413 -13.882  47.962  1.00 40.66           H  
ATOM    348  CG2 VAL A  20     -50.469 -15.529  47.313  1.00 40.66           C  
ATOM    349 HG21 VAL A  20     -50.712 -15.939  46.333  1.00 40.66           H  
ATOM    350 HG22 VAL A  20     -49.407 -15.284  47.341  1.00 40.66           H  
ATOM    351 HG23 VAL A  20     -50.666 -16.286  48.072  1.00 40.66           H  
ATOM    352  N   TRP A  21     -51.620 -10.983  47.396  1.00 41.85           N  
ATOM    353  H   TRP A  21     -50.737 -11.052  47.880  1.00 41.85           H  
ATOM    354  CA  TRP A  21     -52.396  -9.741  47.532  1.00 41.85           C  
ATOM    355  HA  TRP A  21     -53.426 -10.002  47.774  1.00 41.85           H  
ATOM    356  C   TRP A  21     -52.439  -8.931  46.224  1.00 41.85           C  
ATOM    357  CB  TRP A  21     -51.827  -8.921  48.698  1.00 41.85           C  
ATOM    358  HB2 TRP A  21     -50.882  -8.469  48.394  1.00 41.85           H  
ATOM    359  HB3 TRP A  21     -51.610  -9.595  49.526  1.00 41.85           H  
ATOM    360  O   TRP A  21     -53.493  -8.419  45.845  1.00 41.85           O  
ATOM    361  CG  TRP A  21     -52.736  -7.850  49.221  1.00 41.85           C  
ATOM    362  CD1 TRP A  21     -53.731  -8.043  50.116  1.00 41.85           C  
ATOM    363  HD1 TRP A  21     -53.983  -8.996  50.559  1.00 41.85           H  
ATOM    364  CD2 TRP A  21     -52.753  -6.421  48.911  1.00 41.85           C  
ATOM    365  CE2 TRP A  21     -53.798  -5.809  49.668  1.00 41.85           C  
ATOM    366  CE3 TRP A  21     -51.987  -5.577  48.077  1.00 41.85           C  
ATOM    367  HE3 TRP A  21     -51.183  -6.005  47.496  1.00 41.85           H  
ATOM    368  NE1 TRP A  21     -54.363  -6.844  50.381  1.00 41.85           N  
ATOM    369  HE1 TRP A  21     -55.132  -6.751  51.028  1.00 41.85           H  
ATOM    370  CH2 TRP A  21     -53.284  -3.622  48.771  1.00 41.85           C  
ATOM    371  HH2 TRP A  21     -53.467  -2.559  48.724  1.00 41.85           H  
ATOM    372  CZ2 TRP A  21     -54.070  -4.434  49.606  1.00 41.85           C  
ATOM    373  HZ2 TRP A  21     -54.864  -4.008  50.201  1.00 41.85           H  
ATOM    374  CZ3 TRP A  21     -52.247  -4.194  48.010  1.00 41.85           C  
ATOM    375  HZ3 TRP A  21     -51.635  -3.564  47.380  1.00 41.85           H  
ATOM    376  N   ILE A  22     -51.329  -8.891  45.472  1.00 42.07           N  
ATOM    377  H   ILE A  22     -50.480  -9.287  45.851  1.00 42.07           H  
ATOM    378  CA  ILE A  22     -51.295  -8.338  44.107  1.00 42.07           C  
ATOM    379  HA  ILE A  22     -51.660  -7.312  44.140  1.00 42.07           H  
ATOM    380  C   ILE A  22     -52.255  -9.118  43.191  1.00 42.07           C  
ATOM    381  CB  ILE A  22     -49.838  -8.315  43.571  1.00 42.07           C  
ATOM    382  HB  ILE A  22     -49.396  -9.298  43.732  1.00 42.07           H  
ATOM    383  O   ILE A  22     -53.015  -8.504  42.440  1.00 42.07           O  
ATOM    384  CG1 ILE A  22     -48.999  -7.263  44.335  1.00 42.07           C  
ATOM    385 HG12 ILE A  22     -49.320  -6.263  44.043  1.00 42.07           H  
ATOM    386 HG13 ILE A  22     -49.175  -7.359  45.406  1.00 42.07           H  
ATOM    387  CG2 ILE A  22     -49.790  -8.012  42.061  1.00 42.07           C  
ATOM    388 HG21 ILE A  22     -48.761  -7.929  41.711  1.00 42.07           H  
ATOM    389 HG22 ILE A  22     -50.320  -7.086  41.839  1.00 42.07           H  
ATOM    390 HG23 ILE A  22     -50.240  -8.835  41.505  1.00 42.07           H  
ATOM    391  CD1 ILE A  22     -47.486  -7.387  44.102  1.00 42.07           C  
ATOM    392 HD11 ILE A  22     -47.227  -7.139  43.073  1.00 42.07           H  
ATOM    393 HD12 ILE A  22     -46.966  -6.690  44.759  1.00 42.07           H  
ATOM    394 HD13 ILE A  22     -47.157  -8.401  44.328  1.00 42.07           H  
ATOM    395  N   SER A  23     -52.283 -10.454  43.287  1.00 43.88           N  
ATOM    396  H   SER A  23     -51.614 -10.899  43.900  1.00 43.88           H  
ATOM    397  CA  SER A  23     -53.122 -11.306  42.430  1.00 43.88           C  
ATOM    398  HA  SER A  23     -52.953 -10.995  41.399  1.00 43.88           H  
ATOM    399  C   SER A  23     -54.629 -11.167  42.695  1.00 43.88           C  
ATOM    400  CB  SER A  23     -52.683 -12.774  42.531  1.00 43.88           C  
ATOM    401  HB2 SER A  23     -52.987 -13.287  41.619  1.00 43.88           H  
ATOM    402  HB3 SER A  23     -51.598 -12.831  42.608  1.00 43.88           H  
ATOM    403  O   SER A  23     -55.414 -11.097  41.748  1.00 43.88           O  
ATOM    404  OG  SER A  23     -53.279 -13.447  43.626  1.00 43.88           O  
ATOM    405  HG  SER A  23     -53.111 -12.956  44.434  1.00 43.88           H  
ATOM    406  N   THR A  24     -55.056 -11.085  43.960  1.00 39.28           N  
ATOM    407  H   THR A  24     -54.388 -11.140  44.716  1.00 39.28           H  
ATOM    408  CA  THR A  24     -56.475 -10.951  44.325  1.00 39.28           C  
ATOM    409  HA  THR A  24     -57.062 -11.620  43.696  1.00 39.28           H  
ATOM    410  C   THR A  24     -56.992  -9.543  44.046  1.00 39.28           C  
ATOM    411  CB  THR A  24     -56.733 -11.350  45.787  1.00 39.28           C  
ATOM    412  HB  THR A  24     -57.703 -10.963  46.102  1.00 39.28           H  
ATOM    413  O   THR A  24     -58.117  -9.398  43.567  1.00 39.28           O  
ATOM    414  CG2 THR A  24     -56.741 -12.867  45.961  1.00 39.28           C  
ATOM    415 HG21 THR A  24     -57.521 -13.304  45.338  1.00 39.28           H  
ATOM    416 HG22 THR A  24     -55.775 -13.281  45.673  1.00 39.28           H  
ATOM    417 HG23 THR A  24     -56.945 -13.119  47.002  1.00 39.28           H  
ATOM    418  OG1 THR A  24     -55.731 -10.842  46.633  1.00 39.28           O  
ATOM    419  HG1 THR A  24     -55.824 -11.274  47.485  1.00 39.28           H  
ATOM    420  N   ALA A  25     -56.158  -8.512  44.221  1.00 44.02           N  
ATOM    421  H   ALA A  25     -55.266  -8.679  44.665  1.00 44.02           H  
ATOM    422  CA  ALA A  25     -56.501  -7.143  43.844  1.00 44.02           C  
ATOM    423  HA  ALA A  25     -57.495  -6.924  44.235  1.00 44.02           H  
ATOM    424  C   ALA A  25     -56.561  -6.934  42.315  1.00 44.02           C  
ATOM    425  CB  ALA A  25     -55.510  -6.193  44.522  1.00 44.02           C  
ATOM    426  HB1 ALA A  25     -55.474  -6.400  45.592  1.00 44.02           H  
ATOM    427  HB2 ALA A  25     -55.838  -5.163  44.381  1.00 44.02           H  
ATOM    428  HB3 ALA A  25     -54.512  -6.331  44.104  1.00 44.02           H  
ATOM    429  O   ALA A  25     -57.360  -6.120  41.853  1.00 44.02           O  
ATOM    430  N   LEU A  26     -55.758  -7.666  41.527  1.00 34.35           N  
ATOM    431  H   LEU A  26     -55.052  -8.239  41.968  1.00 34.35           H  
ATOM    432  CA  LEU A  26     -55.867  -7.719  40.060  1.00 34.35           C  
ATOM    433  HA  LEU A  26     -55.956  -6.704  39.674  1.00 34.35           H  
ATOM    434  C   LEU A  26     -57.137  -8.460  39.613  1.00 34.35           C  
ATOM    435  CB  LEU A  26     -54.599  -8.372  39.465  1.00 34.35           C  
ATOM    436  HB2 LEU A  26     -54.195  -9.086  40.183  1.00 34.35           H  
ATOM    437  HB3 LEU A  26     -54.866  -8.942  38.576  1.00 34.35           H  
ATOM    438  O   LEU A  26     -57.857  -7.965  38.749  1.00 34.35           O  
ATOM    439  CG  LEU A  26     -53.516  -7.347  39.075  1.00 34.35           C  
ATOM    440  HG  LEU A  26     -53.513  -6.528  39.794  1.00 34.35           H  
ATOM    441  CD1 LEU A  26     -52.129  -7.984  39.070  1.00 34.35           C  
ATOM    442 HD11 LEU A  26     -52.085  -8.784  38.332  1.00 34.35           H  
ATOM    443 HD12 LEU A  26     -51.376  -7.233  38.832  1.00 34.35           H  
ATOM    444 HD13 LEU A  26     -51.919  -8.397  40.056  1.00 34.35           H  
ATOM    445  CD2 LEU A  26     -53.776  -6.792  37.671  1.00 34.35           C  
ATOM    446 HD21 LEU A  26     -53.736  -7.593  36.933  1.00 34.35           H  
ATOM    447 HD22 LEU A  26     -53.021  -6.045  37.425  1.00 34.35           H  
ATOM    448 HD23 LEU A  26     -54.758  -6.322  37.632  1.00 34.35           H  
ATOM    449  N   LYS A  27     -57.460  -9.608  40.229  1.00 35.63           N  
ATOM    450  H   LYS A  27     -56.808  -9.979  40.906  1.00 35.63           H  
ATOM    451  CA  LYS A  27     -58.651 -10.406  39.881  1.00 35.63           C  
ATOM    452  HA  LYS A  27     -58.656 -10.568  38.803  1.00 35.63           H  
ATOM    453  C   LYS A  27     -59.971  -9.685  40.169  1.00 35.63           C  
ATOM    454  CB  LYS A  27     -58.610 -11.776  40.581  1.00 35.63           C  
ATOM    455  HB2 LYS A  27     -59.622 -12.177  40.621  1.00 35.63           H  
ATOM    456  HB3 LYS A  27     -58.251 -11.660  41.604  1.00 35.63           H  
ATOM    457  O   LYS A  27     -60.875  -9.760  39.343  1.00 35.63           O  
ATOM    458  CG  LYS A  27     -57.735 -12.786  39.820  1.00 35.63           C  
ATOM    459  HG2 LYS A  27     -56.711 -12.417  39.765  1.00 35.63           H  
ATOM    460  HG3 LYS A  27     -58.122 -12.894  38.807  1.00 35.63           H  
ATOM    461  CD  LYS A  27     -57.747 -14.159  40.509  1.00 35.63           C  
ATOM    462  HD2 LYS A  27     -58.778 -14.495  40.615  1.00 35.63           H  
ATOM    463  HD3 LYS A  27     -57.298 -14.063  41.498  1.00 35.63           H  
ATOM    464  CE  LYS A  27     -56.959 -15.180  39.675  1.00 35.63           C  
ATOM    465  HE2 LYS A  27     -55.934 -14.824  39.571  1.00 35.63           H  
ATOM    466  HE3 LYS A  27     -57.398 -15.223  38.678  1.00 35.63           H  
ATOM    467  NZ  LYS A  27     -56.971 -16.532  40.293  1.00 35.63           N  
ATOM    468  HZ1 LYS A  27     -56.546 -16.512  41.209  1.00 35.63           H  
ATOM    469  HZ2 LYS A  27     -56.455 -17.185  39.721  1.00 35.63           H  
ATOM    470  HZ3 LYS A  27     -57.916 -16.877  40.381  1.00 35.63           H  
ATOM    471  N   GLY A  28     -60.073  -8.957  41.286  1.00 35.55           N  
ATOM    472  H   GLY A  28     -59.313  -8.984  41.950  1.00 35.55           H  
ATOM    473  CA  GLY A  28     -61.272  -8.173  41.616  1.00 35.55           C  
ATOM    474  HA2 GLY A  28     -61.185  -7.811  42.641  1.00 35.55           H  
ATOM    475  HA3 GLY A  28     -62.153  -8.811  41.551  1.00 35.55           H  
ATOM    476  C   GLY A  28     -61.500  -6.958  40.705  1.00 35.55           C  
ATOM    477  O   GLY A  28     -62.635  -6.530  40.540  1.00 35.55           O  
ATOM    478  N   TRP A  29     -60.441  -6.419  40.088  1.00 38.65           N  
ATOM    479  H   TRP A  29     -59.531  -6.819  40.262  1.00 38.65           H  
ATOM    480  CA  TRP A  29     -60.513  -5.258  39.189  1.00 38.65           C  
ATOM    481  HA  TRP A  29     -61.328  -4.608  39.510  1.00 38.65           H  
ATOM    482  C   TRP A  29     -60.809  -5.637  37.729  1.00 38.65           C  
ATOM    483  CB  TRP A  29     -59.199  -4.480  39.317  1.00 38.65           C  
ATOM    484  HB2 TRP A  29     -58.389  -5.089  38.916  1.00 38.65           H  
ATOM    485  HB3 TRP A  29     -58.994  -4.325  40.376  1.00 38.65           H  
ATOM    486  O   TRP A  29     -61.447  -4.870  37.014  1.00 38.65           O  
ATOM    487  CG  TRP A  29     -59.161  -3.137  38.657  1.00 38.65           C  
ATOM    488  CD1 TRP A  29     -59.802  -2.027  39.092  1.00 38.65           C  
ATOM    489  HD1 TRP A  29     -60.457  -1.991  39.950  1.00 38.65           H  
ATOM    490  CD2 TRP A  29     -58.425  -2.729  37.465  1.00 38.65           C  
ATOM    491  CE2 TRP A  29     -58.608  -1.325  37.285  1.00 38.65           C  
ATOM    492  CE3 TRP A  29     -57.589  -3.398  36.543  1.00 38.65           C  
ATOM    493  HE3 TRP A  29     -57.457  -4.467  36.631  1.00 38.65           H  
ATOM    494  NE1 TRP A  29     -59.488  -0.957  38.279  1.00 38.65           N  
ATOM    495  HE1 TRP A  29     -59.859  -0.027  38.414  1.00 38.65           H  
ATOM    496  CH2 TRP A  29     -57.025  -1.284  35.470  1.00 38.65           C  
ATOM    497  HH2 TRP A  29     -56.401  -0.727  34.787  1.00 38.65           H  
ATOM    498  CZ2 TRP A  29     -57.927  -0.601  36.300  1.00 38.65           C  
ATOM    499  HZ2 TRP A  29     -58.044   0.471  36.227  1.00 38.65           H  
ATOM    500  CZ3 TRP A  29     -56.895  -2.681  35.552  1.00 38.65           C  
ATOM    501  HZ3 TRP A  29     -56.219  -3.197  34.885  1.00 38.65           H  
ATOM    502  N   VAL A  30     -60.388  -6.831  37.291  1.00 36.68           N  
ATOM    503  H   VAL A  30     -59.818  -7.390  37.909  1.00 36.68           H  
ATOM    504  CA  VAL A  30     -60.680  -7.351  35.941  1.00 36.68           C  
ATOM    505  HA  VAL A  30     -60.567  -6.537  35.224  1.00 36.68           H  
ATOM    506  C   VAL A  30     -62.132  -7.832  35.808  1.00 36.68           C  
ATOM    507  CB  VAL A  30     -59.668  -8.456  35.561  1.00 36.68           C  
ATOM    508  HB  VAL A  30     -59.643  -9.201  36.356  1.00 36.68           H  
ATOM    509  O   VAL A  30     -62.706  -7.722  34.729  1.00 36.68           O  
ATOM    510  CG1 VAL A  30     -59.997  -9.169  34.242  1.00 36.68           C  
ATOM    511 HG11 VAL A  30     -60.925  -9.734  34.340  1.00 36.68           H  
ATOM    512 HG12 VAL A  30     -59.203  -9.870  33.985  1.00 36.68           H  
ATOM    513 HG13 VAL A  30     -60.111  -8.440  33.440  1.00 36.68           H  
ATOM    514  CG2 VAL A  30     -58.260  -7.862  35.398  1.00 36.68           C  
ATOM    515 HG21 VAL A  30     -57.541  -8.659  35.211  1.00 36.68           H  
ATOM    516 HG22 VAL A  30     -58.246  -7.162  34.562  1.00 36.68           H  
ATOM    517 HG23 VAL A  30     -57.959  -7.330  36.301  1.00 36.68           H  
ATOM    518  N   MET A  31     -62.752  -8.337  36.881  1.00 30.18           N  
ATOM    519  H   MET A  31     -62.247  -8.380  37.755  1.00 30.18           H  
ATOM    520  CA  MET A  31     -64.109  -8.902  36.842  1.00 30.18           C  
ATOM    521  HA  MET A  31     -64.427  -8.985  35.803  1.00 30.18           H  
ATOM    522  C   MET A  31     -65.153  -7.979  37.490  1.00 30.18           C  
ATOM    523  CB  MET A  31     -64.111 -10.336  37.400  1.00 30.18           C  
ATOM    524  HB2 MET A  31     -63.653 -10.360  38.389  1.00 30.18           H  
ATOM    525  HB3 MET A  31     -65.143 -10.675  37.484  1.00 30.18           H  
ATOM    526  O   MET A  31     -65.737  -8.300  38.521  1.00 30.18           O  
ATOM    527  CG  MET A  31     -63.379 -11.296  36.451  1.00 30.18           C  
ATOM    528  HG2 MET A  31     -62.305 -11.112  36.505  1.00 30.18           H  
ATOM    529  HG3 MET A  31     -63.703 -11.077  35.434  1.00 30.18           H  
ATOM    530  SD  MET A  31     -63.706 -13.057  36.741  1.00 30.18           S  
ATOM    531  CE  MET A  31     -62.633 -13.369  38.163  1.00 30.18           C  
ATOM    532  HE1 MET A  31     -62.938 -12.733  38.994  1.00 30.18           H  
ATOM    533  HE2 MET A  31     -61.600 -13.148  37.895  1.00 30.18           H  
ATOM    534  HE3 MET A  31     -62.720 -14.415  38.457  1.00 30.18           H  
ATOM    535  N   GLY A  32     -65.396  -6.826  36.864  1.00 32.95           N  
ATOM    536  H   GLY A  32     -64.853  -6.621  36.037  1.00 32.95           H  
ATOM    537  CA  GLY A  32     -66.585  -6.003  37.108  1.00 32.95           C  
ATOM    538  HA2 GLY A  32     -66.405  -4.986  36.760  1.00 32.95           H  
ATOM    539  HA3 GLY A  32     -66.799  -5.969  38.176  1.00 32.95           H  
ATOM    540  C   GLY A  32     -67.793  -6.564  36.349  1.00 32.95           C  
ATOM    541  O   GLY A  32     -67.760  -6.708  35.131  1.00 32.95           O  
ATOM    542  N   SER A  33     -68.833  -6.926  37.091  1.00 28.62           N  
ATOM    543  H   SER A  33     -68.784  -6.715  38.077  1.00 28.62           H  
ATOM    544  CA  SER A  33     -70.057  -7.621  36.679  1.00 28.62           C  
ATOM    545  HA  SER A  33     -69.775  -8.582  36.247  1.00 28.62           H  
ATOM    546  C   SER A  33     -70.961  -6.876  35.677  1.00 28.62           C  
ATOM    547  CB  SER A  33     -70.863  -7.880  37.958  1.00 28.62           C  
ATOM    548  HB2 SER A  33     -70.361  -8.646  38.549  1.00 28.62           H  
ATOM    549  HB3 SER A  33     -71.866  -8.226  37.709  1.00 28.62           H  
ATOM    550  O   SER A  33     -71.215  -5.689  35.843  1.00 28.62           O  
ATOM    551  OG  SER A  33     -70.936  -6.690  38.726  1.00 28.62           O  
ATOM    552  HG  SER A  33     -71.337  -6.010  38.180  1.00 28.62           H  
ATOM    553  N   ARG A  34     -71.491  -7.655  34.715  1.00 26.41           N  
ATOM    554  H   ARG A  34     -71.033  -8.552  34.637  1.00 26.41           H  
ATOM    555  CA  ARG A  34     -72.741  -7.540  33.916  1.00 26.41           C  
ATOM    556  HA  ARG A  34     -72.497  -7.701  32.866  1.00 26.41           H  
ATOM    557  C   ARG A  34     -73.529  -6.214  33.958  1.00 26.41           C  
ATOM    558  CB  ARG A  34     -73.708  -8.661  34.380  1.00 26.41           C  
ATOM    559  HB2 ARG A  34     -74.724  -8.382  34.101  1.00 26.41           H  
ATOM    560  HB3 ARG A  34     -73.681  -8.733  35.467  1.00 26.41           H  
ATOM    561  O   ARG A  34     -74.214  -5.965  34.940  1.00 26.41           O  
ATOM    562  CG  ARG A  34     -73.455 -10.044  33.761  1.00 26.41           C  
ATOM    563  HG2 ARG A  34     -72.433 -10.365  33.962  1.00 26.41           H  
ATOM    564  HG3 ARG A  34     -73.601  -9.971  32.683  1.00 26.41           H  
ATOM    565  CD  ARG A  34     -74.440 -11.071  34.347  1.00 26.41           C  
ATOM    566  HD2 ARG A  34     -74.113 -11.328  35.355  1.00 26.41           H  
ATOM    567  HD3 ARG A  34     -75.426 -10.612  34.416  1.00 26.41           H  
ATOM    568  NE  ARG A  34     -74.550 -12.284  33.508  1.00 26.41           N  
ATOM    569  HE  ARG A  34     -74.269 -12.189  32.542  1.00 26.41           H  
ATOM    570  NH1 ARG A  34     -75.459 -13.694  35.084  1.00 26.41           N  
ATOM    571 HH11 ARG A  34     -75.876 -14.580  35.328  1.00 26.41           H  
ATOM    572 HH12 ARG A  34     -75.410 -12.954  35.770  1.00 26.41           H  
ATOM    573  NH2 ARG A  34     -75.207 -14.404  32.987  1.00 26.41           N  
ATOM    574 HH21 ARG A  34     -74.936 -14.263  32.024  1.00 26.41           H  
ATOM    575 HH22 ARG A  34     -75.611 -15.288  33.260  1.00 26.41           H  
ATOM    576  CZ  ARG A  34     -75.067 -13.449  33.864  1.00 26.41           C  
ATOM    577  N   GLU A  35     -73.600  -5.516  32.818  1.00 28.81           N  
ATOM    578  H   GLU A  35     -72.753  -5.449  32.273  1.00 28.81           H  
ATOM    579  CA  GLU A  35     -74.821  -5.310  32.003  1.00 28.81           C  
ATOM    580  HA  GLU A  35     -75.152  -6.298  31.685  1.00 28.81           H  
ATOM    581  C   GLU A  35     -74.503  -4.567  30.682  1.00 28.81           C  
ATOM    582  CB  GLU A  35     -75.993  -4.655  32.771  1.00 28.81           C  
ATOM    583  HB2 GLU A  35     -76.434  -3.856  32.176  1.00 28.81           H  
ATOM    584  HB3 GLU A  35     -75.649  -4.221  33.710  1.00 28.81           H  
ATOM    585  O   GLU A  35     -73.373  -4.155  30.447  1.00 28.81           O  
ATOM    586  CG  GLU A  35     -77.071  -5.729  33.024  1.00 28.81           C  
ATOM    587  HG2 GLU A  35     -77.369  -6.138  32.059  1.00 28.81           H  
ATOM    588  HG3 GLU A  35     -76.630  -6.542  33.600  1.00 28.81           H  
ATOM    589  CD  GLU A  35     -78.327  -5.226  33.748  1.00 28.81           C  
ATOM    590  OE1 GLU A  35     -79.298  -6.018  33.762  1.00 28.81           O  
ATOM    591  OE2 GLU A  35     -78.319  -4.081  34.247  1.00 28.81           O  
ATOM    592  N   LYS A  36     -75.487  -4.532  29.778  1.00 29.02           N  
ATOM    593  H   LYS A  36     -76.411  -4.695  30.151  1.00 29.02           H  
ATOM    594  CA  LYS A  36     -75.422  -4.372  28.314  1.00 29.02           C  
ATOM    595  HA  LYS A  36     -74.733  -5.103  27.890  1.00 29.02           H  
ATOM    596  C   LYS A  36     -74.982  -2.980  27.802  1.00 29.02           C  
ATOM    597  CB  LYS A  36     -76.850  -4.652  27.797  1.00 29.02           C  
ATOM    598  HB2 LYS A  36     -76.884  -4.422  26.732  1.00 29.02           H  
ATOM    599  HB3 LYS A  36     -77.530  -3.960  28.295  1.00 29.02           H  
ATOM    600  O   LYS A  36     -75.801  -2.075  27.762  1.00 29.02           O  
ATOM    601  CG  LYS A  36     -77.375  -6.086  27.987  1.00 29.02           C  
ATOM    602  HG2 LYS A  36     -77.138  -6.452  28.986  1.00 29.02           H  
ATOM    603  HG3 LYS A  36     -76.908  -6.739  27.249  1.00 29.02           H  
ATOM    604  CD  LYS A  36     -78.902  -6.095  27.811  1.00 29.02           C  
ATOM    605  HD2 LYS A  36     -79.345  -5.525  28.628  1.00 29.02           H  
ATOM    606  HD3 LYS A  36     -79.156  -5.607  26.870  1.00 29.02           H  
ATOM    607  CE  LYS A  36     -79.469  -7.519  27.810  1.00 29.02           C  
ATOM    608  HE2 LYS A  36     -79.101  -8.038  26.924  1.00 29.02           H  
ATOM    609  HE3 LYS A  36     -79.098  -8.041  28.692  1.00 29.02           H  
ATOM    610  NZ  LYS A  36     -80.954  -7.498  27.820  1.00 29.02           N  
ATOM    611  HZ1 LYS A  36     -81.289  -7.044  28.658  1.00 29.02           H  
ATOM    612  HZ2 LYS A  36     -81.334  -8.433  27.789  1.00 29.02           H  
ATOM    613  HZ3 LYS A  36     -81.305  -6.979  27.028  1.00 29.02           H  
ATOM    614  N   ASP A  37     -73.738  -2.865  27.336  1.00 35.51           N  
ATOM    615  H   ASP A  37     -73.053  -3.494  27.731  1.00 35.51           H  
ATOM    616  CA  ASP A  37     -73.305  -2.175  26.099  1.00 35.51           C  
ATOM    617  HA  ASP A  37     -73.874  -2.604  25.274  1.00 35.51           H  
ATOM    618  C   ASP A  37     -71.821  -2.538  25.875  1.00 35.51           C  
ATOM    619  CB  ASP A  37     -73.513  -0.638  26.131  1.00 35.51           C  
ATOM    620  HB2 ASP A  37     -73.876  -0.335  27.113  1.00 35.51           H  
ATOM    621  HB3 ASP A  37     -72.551  -0.147  25.987  1.00 35.51           H  
ATOM    622  O   ASP A  37     -70.993  -2.429  26.776  1.00 35.51           O  
ATOM    623  CG  ASP A  37     -74.477  -0.106  25.050  1.00 35.51           C  
ATOM    624  OD1 ASP A  37     -74.780  -0.864  24.098  1.00 35.51           O  
ATOM    625  OD2 ASP A  37     -74.863   1.078  25.163  1.00 35.51           O  
ATOM    626  N   THR A  38     -71.485  -3.117  24.726  1.00 42.63           N  
ATOM    627  H   THR A  38     -72.168  -3.105  23.982  1.00 42.63           H  
ATOM    628  CA  THR A  38     -70.364  -4.069  24.558  1.00 42.63           C  
ATOM    629  HA  THR A  38     -70.273  -4.610  25.500  1.00 42.63           H  
ATOM    630  C   THR A  38     -68.961  -3.481  24.350  1.00 42.63           C  
ATOM    631  CB  THR A  38     -70.711  -5.112  23.478  1.00 42.63           C  
ATOM    632  HB  THR A  38     -69.817  -5.598  23.087  1.00 42.63           H  
ATOM    633  O   THR A  38     -68.082  -4.185  23.860  1.00 42.63           O  
ATOM    634  CG2 THR A  38     -71.619  -6.205  24.043  1.00 42.63           C  
ATOM    635 HG21 THR A  38     -72.539  -5.764  24.427  1.00 42.63           H  
ATOM    636 HG22 THR A  38     -71.865  -6.910  23.250  1.00 42.63           H  
ATOM    637 HG23 THR A  38     -71.103  -6.735  24.844  1.00 42.63           H  
ATOM    638  OG1 THR A  38     -71.415  -4.506  22.419  1.00 42.63           O  
ATOM    639  HG1 THR A  38     -70.813  -3.915  21.961  1.00 42.63           H  
ATOM    640  N   ASP A  39     -68.694  -2.256  24.800  1.00 39.99           N  
ATOM    641  H   ASP A  39     -69.438  -1.743  25.252  1.00 39.99           H  
ATOM    642  CA  ASP A  39     -67.323  -1.760  24.957  1.00 39.99           C  
ATOM    643  HA  ASP A  39     -66.638  -2.376  24.374  1.00 39.99           H  
ATOM    644  C   ASP A  39     -66.915  -1.930  26.417  1.00 39.99           C  
ATOM    645  CB  ASP A  39     -67.171  -0.319  24.446  1.00 39.99           C  
ATOM    646  HB2 ASP A  39     -66.332   0.144  24.966  1.00 39.99           H  
ATOM    647  HB3 ASP A  39     -68.066   0.254  24.689  1.00 39.99           H  
ATOM    648  O   ASP A  39     -67.282  -1.148  27.290  1.00 39.99           O  
ATOM    649  CG  ASP A  39     -66.875  -0.224  22.942  1.00 39.99           C  
ATOM    650  OD1 ASP A  39     -66.426  -1.235  22.354  1.00 39.99           O  
ATOM    651  OD2 ASP A  39     -66.986   0.905  22.419  1.00 39.99           O  
ATOM    652  N   SER A  40     -66.185  -3.018  26.677  1.00 41.59           N  
ATOM    653  H   SER A  40     -66.038  -3.630  25.888  1.00 41.59           H  
ATOM    654  CA  SER A  40     -65.622  -3.418  27.973  1.00 41.59           C  
ATOM    655  HA  SER A  40     -66.325  -4.099  28.452  1.00 41.59           H  
ATOM    656  C   SER A  40     -65.358  -2.241  28.925  1.00 41.59           C  
ATOM    657  CB  SER A  40     -64.313  -4.168  27.704  1.00 41.59           C  
ATOM    658  HB2 SER A  40     -63.815  -4.394  28.648  1.00 41.59           H  
ATOM    659  HB3 SER A  40     -64.540  -5.104  27.194  1.00 41.59           H  
ATOM    660  O   SER A  40     -64.768  -1.251  28.502  1.00 41.59           O  
ATOM    661  OG  SER A  40     -63.459  -3.399  26.883  1.00 41.59           O  
ATOM    662  HG  SER A  40     -63.965  -2.634  26.602  1.00 41.59           H  
ATOM    663  N   LEU A  41     -65.743  -2.397  30.202  1.00 49.94           N  
ATOM    664  H   LEU A  41     -66.296  -3.223  30.381  1.00 49.94           H  
ATOM    665  CA  LEU A  41     -65.555  -1.511  31.373  1.00 49.94           C  
ATOM    666  HA  LEU A  41     -66.100  -0.584  31.194  1.00 49.94           H  
ATOM    667  C   LEU A  41     -64.082  -1.120  31.647  1.00 49.94           C  
ATOM    668  CB  LEU A  41     -66.173  -2.232  32.596  1.00 49.94           C  
ATOM    669  HB2 LEU A  41     -65.791  -1.801  33.521  1.00 49.94           H  
ATOM    670  HB3 LEU A  41     -65.843  -3.271  32.580  1.00 49.94           H  
ATOM    671  O   LEU A  41     -63.553  -1.246  32.751  1.00 49.94           O  
ATOM    672  CG  LEU A  41     -67.709  -2.177  32.671  1.00 49.94           C  
ATOM    673  HG  LEU A  41     -68.131  -2.174  31.666  1.00 49.94           H  
ATOM    674  CD1 LEU A  41     -68.242  -3.400  33.416  1.00 49.94           C  
ATOM    675 HD11 LEU A  41     -67.832  -3.441  34.425  1.00 49.94           H  
ATOM    676 HD12 LEU A  41     -67.974  -4.312  32.882  1.00 49.94           H  
ATOM    677 HD13 LEU A  41     -69.329  -3.347  33.476  1.00 49.94           H  
ATOM    678  CD2 LEU A  41     -68.159  -0.921  33.422  1.00 49.94           C  
ATOM    679 HD21 LEU A  41     -67.789  -0.033  32.910  1.00 49.94           H  
ATOM    680 HD22 LEU A  41     -67.795  -0.938  34.449  1.00 49.94           H  
ATOM    681 HD23 LEU A  41     -69.249  -0.882  33.432  1.00 49.94           H  
ATOM    682  N   ILE A  42     -63.371  -0.656  30.630  1.00 57.02           N  
ATOM    683  H   ILE A  42     -63.856  -0.544  29.751  1.00 57.02           H  
ATOM    684  CA  ILE A  42     -61.999  -0.202  30.696  1.00 57.02           C  
ATOM    685  HA  ILE A  42     -61.443  -0.840  31.384  1.00 57.02           H  
ATOM    686  C   ILE A  42     -62.048   1.212  31.240  1.00 57.02           C  
ATOM    687  CB  ILE A  42     -61.313  -0.239  29.326  1.00 57.02           C  
ATOM    688  HB  ILE A  42     -61.779   0.506  28.681  1.00 57.02           H  
ATOM    689  O   ILE A  42     -62.210   2.198  30.519  1.00 57.02           O  
ATOM    690  CG1 ILE A  42     -61.422  -1.605  28.649  1.00 57.02           C  
ATOM    691 HG12 ILE A  42     -60.760  -2.293  29.175  1.00 57.02           H  
ATOM    692 HG13 ILE A  42     -62.429  -2.011  28.745  1.00 57.02           H  
ATOM    693  CG2 ILE A  42     -59.826   0.101  29.519  1.00 57.02           C  
ATOM    694 HG21 ILE A  42     -59.288  -0.724  29.986  1.00 57.02           H  
ATOM    695 HG22 ILE A  42     -59.713   0.974  30.161  1.00 57.02           H  
ATOM    696 HG23 ILE A  42     -59.392   0.356  28.552  1.00 57.02           H  
ATOM    697  CD1 ILE A  42     -61.102  -1.490  27.155  1.00 57.02           C  
ATOM    698 HD11 ILE A  42     -60.123  -1.043  26.985  1.00 57.02           H  
ATOM    699 HD12 ILE A  42     -61.152  -2.467  26.673  1.00 57.02           H  
ATOM    700 HD13 ILE A  42     -61.848  -0.851  26.683  1.00 57.02           H  
ATOM    701  N   MET A  43     -61.859   1.304  32.545  1.00 77.50           N  
ATOM    702  H   MET A  43     -61.883   0.447  33.079  1.00 77.50           H  
ATOM    703  CA  MET A  43     -61.810   2.571  33.257  1.00 77.50           C  
ATOM    704  HA  MET A  43     -62.576   3.230  32.849  1.00 77.50           H  
ATOM    705  C   MET A  43     -60.465   3.292  33.070  1.00 77.50           C  
ATOM    706  CB  MET A  43     -62.145   2.322  34.735  1.00 77.50           C  
ATOM    707  HB2 MET A  43     -61.435   1.600  35.139  1.00 77.50           H  
ATOM    708  HB3 MET A  43     -62.055   3.257  35.287  1.00 77.50           H  
ATOM    709  O   MET A  43     -60.105   4.089  33.909  1.00 77.50           O  
ATOM    710  CG  MET A  43     -63.563   1.801  34.976  1.00 77.50           C  
ATOM    711  HG2 MET A  43     -63.636   1.505  36.023  1.00 77.50           H  
ATOM    712  HG3 MET A  43     -63.749   0.917  34.365  1.00 77.50           H  
ATOM    713  SD  MET A  43     -64.851   3.033  34.657  1.00 77.50           S  
ATOM    714  CE  MET A  43     -66.280   2.133  35.312  1.00 77.50           C  
ATOM    715  HE1 MET A  43     -66.396   1.190  34.778  1.00 77.50           H  
ATOM    716  HE2 MET A  43     -67.180   2.733  35.175  1.00 77.50           H  
ATOM    717  HE3 MET A  43     -66.137   1.936  36.374  1.00 77.50           H  
ATOM    718  N   TYR A  44     -59.661   3.021  32.041  1.00 81.08           N  
ATOM    719  H   TYR A  44     -59.994   2.421  31.299  1.00 81.08           H  
ATOM    720  CA  TYR A  44     -58.378   3.713  31.851  1.00 81.08           C  
ATOM    721  HA  TYR A  44     -58.505   4.759  32.129  1.00 81.08           H  
ATOM    722  C   TYR A  44     -57.907   3.696  30.395  1.00 81.08           C  
ATOM    723  CB  TYR A  44     -57.299   3.110  32.771  1.00 81.08           C  
ATOM    724  HB2 TYR A  44     -57.653   3.119  33.802  1.00 81.08           H  
ATOM    725  HB3 TYR A  44     -56.420   3.753  32.743  1.00 81.08           H  
ATOM    726  O   TYR A  44     -58.370   2.913  29.562  1.00 81.08           O  
ATOM    727  CG  TYR A  44     -56.886   1.697  32.407  1.00 81.08           C  
ATOM    728  CD1 TYR A  44     -57.664   0.605  32.834  1.00 81.08           C  
ATOM    729  HD1 TYR A  44     -58.542   0.772  33.440  1.00 81.08           H  
ATOM    730  CD2 TYR A  44     -55.746   1.476  31.609  1.00 81.08           C  
ATOM    731  HD2 TYR A  44     -55.163   2.312  31.254  1.00 81.08           H  
ATOM    732  CE1 TYR A  44     -57.299  -0.706  32.472  1.00 81.08           C  
ATOM    733  HE1 TYR A  44     -57.885  -1.548  32.808  1.00 81.08           H  
ATOM    734  CE2 TYR A  44     -55.361   0.166  31.275  1.00 81.08           C  
ATOM    735  HE2 TYR A  44     -54.484   0.005  30.664  1.00 81.08           H  
ATOM    736  OH  TYR A  44     -55.745  -2.200  31.431  1.00 81.08           O  
ATOM    737  HH  TYR A  44     -54.865  -2.232  31.049  1.00 81.08           H  
ATOM    738  CZ  TYR A  44     -56.125  -0.930  31.727  1.00 81.08           C  
ATOM    739  N   ASP A  45     -56.939   4.548  30.074  1.00 87.61           N  
ATOM    740  H   ASP A  45     -56.709   5.270  30.741  1.00 87.61           H  
ATOM    741  CA  ASP A  45     -56.408   4.673  28.724  1.00 87.61           C  
ATOM    742  HA  ASP A  45     -57.243   4.588  28.030  1.00 87.61           H  
ATOM    743  C   ASP A  45     -55.416   3.546  28.392  1.00 87.61           C  
ATOM    744  CB  ASP A  45     -55.816   6.073  28.527  1.00 87.61           C  
ATOM    745  HB2 ASP A  45     -56.495   6.812  28.953  1.00 87.61           H  
ATOM    746  HB3 ASP A  45     -54.862   6.164  29.046  1.00 87.61           H  
ATOM    747  O   ASP A  45     -54.205   3.659  28.594  1.00 87.61           O  
ATOM    748  CG  ASP A  45     -55.642   6.392  27.046  1.00 87.61           C  
ATOM    749  OD1 ASP A  45     -55.420   5.470  26.228  1.00 87.61           O  
ATOM    750  OD2 ASP A  45     -55.848   7.567  26.674  1.00 87.61           O  
ATOM    751  N   ARG A  46     -55.927   2.439  27.837  1.00 89.74           N  
ATOM    752  H   ARG A  46     -56.934   2.351  27.831  1.00 89.74           H  
ATOM    753  CA  ARG A  46     -55.087   1.332  27.345  1.00 89.74           C  
ATOM    754  HA  ARG A  46     -54.486   0.945  28.169  1.00 89.74           H  
ATOM    755  C   ARG A  46     -54.088   1.770  26.279  1.00 89.74           C  
ATOM    756  CB  ARG A  46     -55.950   0.203  26.765  1.00 89.74           C  
ATOM    757  HB2 ARG A  46     -55.314  -0.452  26.170  1.00 89.74           H  
ATOM    758  HB3 ARG A  46     -56.710   0.626  26.108  1.00 89.74           H  
ATOM    759  O   ARG A  46     -53.002   1.206  26.219  1.00 89.74           O  
ATOM    760  CG  ARG A  46     -56.613  -0.649  27.850  1.00 89.74           C  
ATOM    761  HG2 ARG A  46     -55.844  -1.085  28.489  1.00 89.74           H  
ATOM    762  HG3 ARG A  46     -57.262  -0.023  28.462  1.00 89.74           H  
ATOM    763  CD  ARG A  46     -57.405  -1.777  27.178  1.00 89.74           C  
ATOM    764  HD2 ARG A  46     -56.706  -2.406  26.627  1.00 89.74           H  
ATOM    765  HD3 ARG A  46     -58.098  -1.339  26.459  1.00 89.74           H  
ATOM    766  NE  ARG A  46     -58.139  -2.615  28.147  1.00 89.74           N  
ATOM    767  HE  ARG A  46     -58.021  -2.399  29.126  1.00 89.74           H  
ATOM    768  NH1 ARG A  46     -59.146  -4.011  26.614  1.00 89.74           N  
ATOM    769 HH11 ARG A  46     -58.753  -3.475  25.853  1.00 89.74           H  
ATOM    770 HH12 ARG A  46     -59.823  -4.731  26.406  1.00 89.74           H  
ATOM    771  NH2 ARG A  46     -59.520  -4.329  28.779  1.00 89.74           N  
ATOM    772 HH21 ARG A  46     -59.400  -4.091  29.753  1.00 89.74           H  
ATOM    773 HH22 ARG A  46     -60.153  -5.071  28.521  1.00 89.74           H  
ATOM    774  CZ  ARG A  46     -58.925  -3.641  27.845  1.00 89.74           C  
ATOM    775  N   THR A  47     -54.435   2.757  25.455  1.00 92.10           N  
ATOM    776  H   THR A  47     -55.239   3.320  25.696  1.00 92.10           H  
ATOM    777  CA  THR A  47     -53.543   3.230  24.387  1.00 92.10           C  
ATOM    778  HA  THR A  47     -53.207   2.379  23.795  1.00 92.10           H  
ATOM    779  C   THR A  47     -52.315   3.882  25.004  1.00 92.10           C  
ATOM    780  CB  THR A  47     -54.240   4.225  23.448  1.00 92.10           C  
ATOM    781  HB  THR A  47     -54.422   5.164  23.970  1.00 92.10           H  
ATOM    782  O   THR A  47     -51.194   3.532  24.651  1.00 92.10           O  
ATOM    783  CG2 THR A  47     -53.407   4.519  22.204  1.00 92.10           C  
ATOM    784 HG21 THR A  47     -52.468   4.996  22.484  1.00 92.10           H  
ATOM    785 HG22 THR A  47     -53.194   3.592  21.671  1.00 92.10           H  
ATOM    786 HG23 THR A  47     -53.960   5.188  21.544  1.00 92.10           H  
ATOM    787  OG1 THR A  47     -55.475   3.708  23.011  1.00 92.10           O  
ATOM    788  HG1 THR A  47     -56.061   3.682  23.771  1.00 92.10           H  
ATOM    789  N   LEU A  48     -52.513   4.763  25.990  1.00 94.69           N  
ATOM    790  H   LEU A  48     -53.463   4.989  26.249  1.00 94.69           H  
ATOM    791  CA  LEU A  48     -51.416   5.378  26.736  1.00 94.69           C  
ATOM    792  HA  LEU A  48     -50.779   5.909  26.029  1.00 94.69           H  
ATOM    793  C   LEU A  48     -50.543   4.321  27.427  1.00 94.69           C  
ATOM    794  CB  LEU A  48     -52.004   6.387  27.737  1.00 94.69           C  
ATOM    795  HB2 LEU A  48     -52.575   7.134  27.185  1.00 94.69           H  
ATOM    796  HB3 LEU A  48     -52.689   5.858  28.400  1.00 94.69           H  
ATOM    797  O   LEU A  48     -49.318   4.413  27.358  1.00 94.69           O  
ATOM    798  CG  LEU A  48     -50.956   7.102  28.609  1.00 94.69           C  
ATOM    799  HG  LEU A  48     -50.412   6.369  29.203  1.00 94.69           H  
ATOM    800  CD1 LEU A  48     -49.964   7.911  27.776  1.00 94.69           C  
ATOM    801 HD11 LEU A  48     -50.487   8.613  27.127  1.00 94.69           H  
ATOM    802 HD12 LEU A  48     -49.345   7.241  27.179  1.00 94.69           H  
ATOM    803 HD13 LEU A  48     -49.304   8.465  28.444  1.00 94.69           H  
ATOM    804  CD2 LEU A  48     -51.649   8.068  29.565  1.00 94.69           C  
ATOM    805 HD21 LEU A  48     -52.164   8.849  29.006  1.00 94.69           H  
ATOM    806 HD22 LEU A  48     -50.900   8.520  30.216  1.00 94.69           H  
ATOM    807 HD23 LEU A  48     -52.367   7.531  30.185  1.00 94.69           H  
ATOM    808  N   LEU A  49     -51.153   3.299  28.037  1.00 93.47           N  
ATOM    809  H   LEU A  49     -52.163   3.288  28.058  1.00 93.47           H  
ATOM    810  CA  LEU A  49     -50.417   2.216  28.695  1.00 93.47           C  
ATOM    811  HA  LEU A  49     -49.747   2.669  29.425  1.00 93.47           H  
ATOM    812  C   LEU A  49     -49.538   1.429  27.705  1.00 93.47           C  
ATOM    813  CB  LEU A  49     -51.413   1.304  29.439  1.00 93.47           C  
ATOM    814  HB2 LEU A  49     -52.064   0.829  28.704  1.00 93.47           H  
ATOM    815  HB3 LEU A  49     -52.036   1.912  30.096  1.00 93.47           H  
ATOM    816  O   LEU A  49     -48.351   1.239  27.965  1.00 93.47           O  
ATOM    817  CG  LEU A  49     -50.731   0.205  30.275  1.00 93.47           C  
ATOM    818  HG  LEU A  49     -50.051  -0.365  29.640  1.00 93.47           H  
ATOM    819  CD1 LEU A  49     -49.956   0.782  31.462  1.00 93.47           C  
ATOM    820 HD11 LEU A  49     -50.614   1.391  32.083  1.00 93.47           H  
ATOM    821 HD12 LEU A  49     -49.117   1.381  31.109  1.00 93.47           H  
ATOM    822 HD13 LEU A  49     -49.556  -0.020  32.082  1.00 93.47           H  
ATOM    823  CD2 LEU A  49     -51.777  -0.765  30.821  1.00 93.47           C  
ATOM    824 HD21 LEU A  49     -51.276  -1.590  31.327  1.00 93.47           H  
ATOM    825 HD22 LEU A  49     -52.365  -1.170  29.997  1.00 93.47           H  
ATOM    826 HD23 LEU A  49     -52.418  -0.249  31.536  1.00 93.47           H  
ATOM    827  N   TRP A  50     -50.085   1.014  26.559  1.00 94.25           N  
ATOM    828  H   TRP A  50     -51.067   1.185  26.394  1.00 94.25           H  
ATOM    829  CA  TRP A  50     -49.331   0.277  25.540  1.00 94.25           C  
ATOM    830  HA  TRP A  50     -48.826  -0.561  26.021  1.00 94.25           H  
ATOM    831  C   TRP A  50     -48.233   1.116  24.889  1.00 94.25           C  
ATOM    832  CB  TRP A  50     -50.281  -0.276  24.474  1.00 94.25           C  
ATOM    833  HB2 TRP A  50     -49.689  -0.608  23.622  1.00 94.25           H  
ATOM    834  HB3 TRP A  50     -50.938   0.521  24.126  1.00 94.25           H  
ATOM    835  O   TRP A  50     -47.129   0.615  24.696  1.00 94.25           O  
ATOM    836  CG  TRP A  50     -51.097  -1.446  24.921  1.00 94.25           C  
ATOM    837  CD1 TRP A  50     -52.444  -1.539  24.870  1.00 94.25           C  
ATOM    838  HD1 TRP A  50     -53.093  -0.763  24.490  1.00 94.25           H  
ATOM    839  CD2 TRP A  50     -50.626  -2.722  25.451  1.00 94.25           C  
ATOM    840  CE2 TRP A  50     -51.763  -3.540  25.725  1.00 94.25           C  
ATOM    841  CE3 TRP A  50     -49.354  -3.281  25.710  1.00 94.25           C  
ATOM    842  HE3 TRP A  50     -48.464  -2.712  25.483  1.00 94.25           H  
ATOM    843  NE1 TRP A  50     -52.843  -2.774  25.342  1.00 94.25           N  
ATOM    844  HE1 TRP A  50     -53.795  -3.108  25.303  1.00 94.25           H  
ATOM    845  CH2 TRP A  50     -50.369  -5.358  26.498  1.00 94.25           C  
ATOM    846  HH2 TRP A  50     -50.257  -6.362  26.880  1.00 94.25           H  
ATOM    847  CZ2 TRP A  50     -51.649  -4.838  26.241  1.00 94.25           C  
ATOM    848  HZ2 TRP A  50     -52.529  -5.440  26.418  1.00 94.25           H  
ATOM    849  CZ3 TRP A  50     -49.228  -4.582  26.232  1.00 94.25           C  
ATOM    850  HZ3 TRP A  50     -48.246  -4.994  26.412  1.00 94.25           H  
ATOM    851  N   LEU A  51     -48.491   2.397  24.614  1.00 95.60           N  
ATOM    852  H   LEU A  51     -49.428   2.746  24.759  1.00 95.60           H  
ATOM    853  CA  LEU A  51     -47.466   3.319  24.118  1.00 95.60           C  
ATOM    854  HA  LEU A  51     -47.029   2.915  23.205  1.00 95.60           H  
ATOM    855  C   LEU A  51     -46.323   3.480  25.124  1.00 95.60           C  
ATOM    856  CB  LEU A  51     -48.097   4.687  23.831  1.00 95.60           C  
ATOM    857  HB2 LEU A  51     -47.288   5.398  23.664  1.00 95.60           H  
ATOM    858  HB3 LEU A  51     -48.650   5.008  24.713  1.00 95.60           H  
ATOM    859  O   LEU A  51     -45.163   3.503  24.730  1.00 95.60           O  
ATOM    860  CG  LEU A  51     -49.022   4.733  22.606  1.00 95.60           C  
ATOM    861  HG  LEU A  51     -49.769   3.941  22.654  1.00 95.60           H  
ATOM    862  CD1 LEU A  51     -49.735   6.084  22.589  1.00 95.60           C  
ATOM    863 HD11 LEU A  51     -50.304   6.212  23.510  1.00 95.60           H  
ATOM    864 HD12 LEU A  51     -50.420   6.111  21.742  1.00 95.60           H  
ATOM    865 HD13 LEU A  51     -49.001   6.884  22.499  1.00 95.60           H  
ATOM    866  CD2 LEU A  51     -48.246   4.577  21.301  1.00 95.60           C  
ATOM    867 HD21 LEU A  51     -47.438   5.308  21.266  1.00 95.60           H  
ATOM    868 HD22 LEU A  51     -47.831   3.572  21.228  1.00 95.60           H  
ATOM    869 HD23 LEU A  51     -48.911   4.732  20.450  1.00 95.60           H  
ATOM    870  N   THR A  52     -46.640   3.543  26.417  1.00 94.68           N  
ATOM    871  H   THR A  52     -47.619   3.531  26.663  1.00 94.68           H  
ATOM    872  CA  THR A  52     -45.639   3.642  27.491  1.00 94.68           C  
ATOM    873  HA  THR A  52     -44.991   4.496  27.294  1.00 94.68           H  
ATOM    874  C   THR A  52     -44.758   2.403  27.545  1.00 94.68           C  
ATOM    875  CB  THR A  52     -46.317   3.859  28.845  1.00 94.68           C  
ATOM    876  HB  THR A  52     -46.958   3.010  29.083  1.00 94.68           H  
ATOM    877  O   THR A  52     -43.536   2.527  27.531  1.00 94.68           O  
ATOM    878  CG2 THR A  52     -45.332   4.062  29.997  1.00 94.68           C  
ATOM    879 HG21 THR A  52     -44.669   4.901  29.784  1.00 94.68           H  
ATOM    880 HG22 THR A  52     -44.735   3.160  30.136  1.00 94.68           H  
ATOM    881 HG23 THR A  52     -45.875   4.256  30.922  1.00 94.68           H  
ATOM    882  OG1 THR A  52     -47.109   5.013  28.731  1.00 94.68           O  
ATOM    883  HG1 THR A  52     -47.823   4.821  28.119  1.00 94.68           H  
ATOM    884  N   PHE A  53     -45.359   1.209  27.549  1.00 94.77           N  
ATOM    885  H   PHE A  53     -46.368   1.161  27.555  1.00 94.77           H  
ATOM    886  CA  PHE A  53     -44.596  -0.040  27.511  1.00 94.77           C  
ATOM    887  HA  PHE A  53     -43.879  -0.040  28.332  1.00 94.77           H  
ATOM    888  C   PHE A  53     -43.781  -0.176  26.229  1.00 94.77           C  
ATOM    889  CB  PHE A  53     -45.534  -1.242  27.665  1.00 94.77           C  
ATOM    890  HB2 PHE A  53     -46.417  -1.096  27.042  1.00 94.77           H  
ATOM    891  HB3 PHE A  53     -45.023  -2.132  27.298  1.00 94.77           H  
ATOM    892  O   PHE A  53     -42.633  -0.599  26.290  1.00 94.77           O  
ATOM    893  CG  PHE A  53     -45.939  -1.521  29.095  1.00 94.77           C  
ATOM    894  CD1 PHE A  53     -44.956  -1.867  30.043  1.00 94.77           C  
ATOM    895  HD1 PHE A  53     -43.918  -1.923  29.751  1.00 94.77           H  
ATOM    896  CD2 PHE A  53     -47.291  -1.485  29.473  1.00 94.77           C  
ATOM    897  HD2 PHE A  53     -48.050  -1.255  28.740  1.00 94.77           H  
ATOM    898  CE1 PHE A  53     -45.322  -2.149  31.370  1.00 94.77           C  
ATOM    899  HE1 PHE A  53     -44.564  -2.414  32.092  1.00 94.77           H  
ATOM    900  CE2 PHE A  53     -47.658  -1.790  30.796  1.00 94.77           C  
ATOM    901  HE2 PHE A  53     -48.701  -1.813  31.075  1.00 94.77           H  
ATOM    902  CZ  PHE A  53     -46.674  -2.105  31.748  1.00 94.77           C  
ATOM    903  HZ  PHE A  53     -46.958  -2.337  32.764  1.00 94.77           H  
ATOM    904  N   GLY A  54     -44.341   0.215  25.085  1.00 95.95           N  
ATOM    905  H   GLY A  54     -45.305   0.515  25.089  1.00 95.95           H  
ATOM    906  CA  GLY A  54     -43.639   0.171  23.810  1.00 95.95           C  
ATOM    907  HA2 GLY A  54     -43.275  -0.840  23.631  1.00 95.95           H  
ATOM    908  HA3 GLY A  54     -44.352   0.422  23.025  1.00 95.95           H  
ATOM    909  C   GLY A  54     -42.444   1.129  23.760  1.00 95.95           C  
ATOM    910  O   GLY A  54     -41.363   0.715  23.358  1.00 95.95           O  
ATOM    911  N   LEU A  55     -42.588   2.371  24.240  1.00 96.72           N  
ATOM    912  H   LEU A  55     -43.499   2.664  24.564  1.00 96.72           H  
ATOM    913  CA  LEU A  55     -41.475   3.324  24.341  1.00 96.72           C  
ATOM    914  HA  LEU A  55     -40.992   3.410  23.368  1.00 96.72           H  
ATOM    915  C   LEU A  55     -40.397   2.834  25.314  1.00 96.72           C  
ATOM    916  CB  LEU A  55     -41.984   4.706  24.787  1.00 96.72           C  
ATOM    917  HB2 LEU A  55     -42.634   4.570  25.651  1.00 96.72           H  
ATOM    918  HB3 LEU A  55     -41.128   5.299  25.109  1.00 96.72           H  
ATOM    919  O   LEU A  55     -39.219   2.917  24.985  1.00 96.72           O  
ATOM    920  CG  LEU A  55     -42.733   5.511  23.711  1.00 96.72           C  
ATOM    921  HG  LEU A  55     -43.551   4.921  23.297  1.00 96.72           H  
ATOM    922  CD1 LEU A  55     -43.314   6.771  24.344  1.00 96.72           C  
ATOM    923 HD11 LEU A  55     -43.896   7.321  23.606  1.00 96.72           H  
ATOM    924 HD12 LEU A  55     -42.502   7.396  24.716  1.00 96.72           H  
ATOM    925 HD13 LEU A  55     -43.964   6.483  25.171  1.00 96.72           H  
ATOM    926  CD2 LEU A  55     -41.817   5.967  22.580  1.00 96.72           C  
ATOM    927 HD21 LEU A  55     -41.011   6.571  22.998  1.00 96.72           H  
ATOM    928 HD22 LEU A  55     -42.373   6.579  21.871  1.00 96.72           H  
ATOM    929 HD23 LEU A  55     -41.404   5.110  22.048  1.00 96.72           H  
ATOM    930  N   ALA A  56     -40.786   2.288  26.470  1.00 95.59           N  
ATOM    931  H   ALA A  56     -41.771   2.270  26.694  1.00 95.59           H  
ATOM    932  CA  ALA A  56     -39.846   1.719  27.435  1.00 95.59           C  
ATOM    933  HA  ALA A  56     -39.074   2.457  27.649  1.00 95.59           H  
ATOM    934  C   ALA A  56     -39.135   0.467  26.892  1.00 95.59           C  
ATOM    935  CB  ALA A  56     -40.602   1.420  28.735  1.00 95.59           C  
ATOM    936  HB1 ALA A  56     -39.904   1.032  29.477  1.00 95.59           H  
ATOM    937  HB2 ALA A  56     -41.382   0.680  28.554  1.00 95.59           H  
ATOM    938  HB3 ALA A  56     -41.053   2.336  29.118  1.00 95.59           H  
ATOM    939  O   ALA A  56     -37.951   0.276  27.151  1.00 95.59           O  
ATOM    940  N   ALA A  57     -39.824  -0.370  26.111  1.00 96.23           N  
ATOM    941  H   ALA A  57     -40.811  -0.204  25.974  1.00 96.23           H  
ATOM    942  CA  ALA A  57     -39.234  -1.540  25.464  1.00 96.23           C  
ATOM    943  HA  ALA A  57     -38.677  -2.108  26.210  1.00 96.23           H  
ATOM    944  C   ALA A  57     -38.242  -1.140  24.363  1.00 96.23           C  
ATOM    945  CB  ALA A  57     -40.356  -2.432  24.919  1.00 96.23           C  
ATOM    946  HB1 ALA A  57     -41.004  -2.751  25.736  1.00 96.23           H  
ATOM    947  HB2 ALA A  57     -39.922  -3.314  24.448  1.00 96.23           H  
ATOM    948  HB3 ALA A  57     -40.946  -1.889  24.181  1.00 96.23           H  
ATOM    949  O   ALA A  57     -37.127  -1.658  24.337  1.00 96.23           O  
ATOM    950  N   ILE A  58     -38.610  -0.183  23.499  1.00 96.38           N  
ATOM    951  H   ILE A  58     -39.548   0.185  23.560  1.00 96.38           H  
ATOM    952  CA  ILE A  58     -37.692   0.403  22.509  1.00 96.38           C  
ATOM    953  HA  ILE A  58     -37.307  -0.392  21.871  1.00 96.38           H  
ATOM    954  C   ILE A  58     -36.490   1.017  23.231  1.00 96.38           C  
ATOM    955  CB  ILE A  58     -38.419   1.440  21.617  1.00 96.38           C  
ATOM    956  HB  ILE A  58     -38.957   2.134  22.263  1.00 96.38           H  
ATOM    957  O   ILE A  58     -35.355   0.739  22.858  1.00 96.38           O  
ATOM    958  CG1 ILE A  58     -39.433   0.730  20.690  1.00 96.38           C  
ATOM    959 HG12 ILE A  58     -38.894   0.154  19.938  1.00 96.38           H  
ATOM    960 HG13 ILE A  58     -40.030   0.025  21.270  1.00 96.38           H  
ATOM    961  CG2 ILE A  58     -37.417   2.250  20.767  1.00 96.38           C  
ATOM    962 HG21 ILE A  58     -36.749   2.831  21.403  1.00 96.38           H  
ATOM    963 HG22 ILE A  58     -36.823   1.580  20.147  1.00 96.38           H  
ATOM    964 HG23 ILE A  58     -37.939   2.959  20.125  1.00 96.38           H  
ATOM    965  CD1 ILE A  58     -40.405   1.686  19.984  1.00 96.38           C  
ATOM    966 HD11 ILE A  58     -41.158   1.103  19.454  1.00 96.38           H  
ATOM    967 HD12 ILE A  58     -40.902   2.318  20.720  1.00 96.38           H  
ATOM    968 HD13 ILE A  58     -39.881   2.308  19.259  1.00 96.38           H  
ATOM    969  N   GLY A  59     -36.728   1.783  24.297  1.00 96.45           N  
ATOM    970  H   GLY A  59     -37.688   1.985  24.539  1.00 96.45           H  
ATOM    971  CA  GLY A  59     -35.691   2.337  25.162  1.00 96.45           C  
ATOM    972  HA2 GLY A  59     -35.128   3.105  24.631  1.00 96.45           H  
ATOM    973  HA3 GLY A  59     -36.163   2.771  26.044  1.00 96.45           H  
ATOM    974  C   GLY A  59     -34.716   1.282  25.652  1.00 96.45           C  
ATOM    975  O   GLY A  59     -33.531   1.359  25.351  1.00 96.45           O  
ATOM    976  N   PHE A  60     -35.215   0.241  26.312  1.00 96.62           N  
ATOM    977  H   PHE A  60     -36.202   0.242  26.530  1.00 96.62           H  
ATOM    978  CA  PHE A  60     -34.392  -0.832  26.863  1.00 96.62           C  
ATOM    979  HA  PHE A  60     -33.708  -0.403  27.595  1.00 96.62           H  
ATOM    980  C   PHE A  60     -33.554  -1.556  25.799  1.00 96.62           C  
ATOM    981  CB  PHE A  60     -35.319  -1.824  27.566  1.00 96.62           C  
ATOM    982  HB2 PHE A  60     -36.008  -2.253  26.839  1.00 96.62           H  
ATOM    983  HB3 PHE A  60     -35.917  -1.284  28.300  1.00 96.62           H  
ATOM    984  O   PHE A  60     -32.355  -1.785  25.993  1.00 96.62           O  
ATOM    985  CG  PHE A  60     -34.567  -2.936  28.264  1.00 96.62           C  
ATOM    986  CD1 PHE A  60     -34.623  -4.252  27.769  1.00 96.62           C  
ATOM    987  HD1 PHE A  60     -35.218  -4.478  26.897  1.00 96.62           H  
ATOM    988  CD2 PHE A  60     -33.765  -2.639  29.381  1.00 96.62           C  
ATOM    989  HD2 PHE A  60     -33.696  -1.624  29.743  1.00 96.62           H  
ATOM    990  CE1 PHE A  60     -33.888  -5.272  28.399  1.00 96.62           C  
ATOM    991  HE1 PHE A  60     -33.921  -6.279  28.011  1.00 96.62           H  
ATOM    992  CE2 PHE A  60     -33.038  -3.660  30.014  1.00 96.62           C  
ATOM    993  HE2 PHE A  60     -32.418  -3.424  30.866  1.00 96.62           H  
ATOM    994  CZ  PHE A  60     -33.097  -4.976  29.524  1.00 96.62           C  
ATOM    995  HZ  PHE A  60     -32.522  -5.756  30.001  1.00 96.62           H  
ATOM    996  N   ILE A  61     -34.162  -1.890  24.655  1.00 96.89           N  
ATOM    997  H   ILE A  61     -35.140  -1.659  24.552  1.00 96.89           H  
ATOM    998  CA  ILE A  61     -33.477  -2.548  23.532  1.00 96.89           C  
ATOM    999  HA  ILE A  61     -32.998  -3.458  23.895  1.00 96.89           H  
ATOM   1000  C   ILE A  61     -32.365  -1.643  22.987  1.00 96.89           C  
ATOM   1001  CB  ILE A  61     -34.503  -2.939  22.439  1.00 96.89           C  
ATOM   1002  HB  ILE A  61     -35.114  -2.066  22.212  1.00 96.89           H  
ATOM   1003  O   ILE A  61     -31.228  -2.087  22.808  1.00 96.89           O  
ATOM   1004  CG1 ILE A  61     -35.423  -4.075  22.945  1.00 96.89           C  
ATOM   1005 HG12 ILE A  61     -34.851  -5.000  23.016  1.00 96.89           H  
ATOM   1006 HG13 ILE A  61     -35.782  -3.838  23.947  1.00 96.89           H  
ATOM   1007  CG2 ILE A  61     -33.796  -3.376  21.142  1.00 96.89           C  
ATOM   1008 HG21 ILE A  61     -33.248  -2.538  20.712  1.00 96.89           H  
ATOM   1009 HG22 ILE A  61     -34.520  -3.692  20.391  1.00 96.89           H  
ATOM   1010 HG23 ILE A  61     -33.106  -4.196  21.342  1.00 96.89           H  
ATOM   1011  CD1 ILE A  61     -36.655  -4.316  22.062  1.00 96.89           C  
ATOM   1012 HD11 ILE A  61     -37.310  -5.038  22.550  1.00 96.89           H  
ATOM   1013 HD12 ILE A  61     -36.364  -4.716  21.091  1.00 96.89           H  
ATOM   1014 HD13 ILE A  61     -37.201  -3.382  21.924  1.00 96.89           H  
ATOM   1015  N   MET A  62     -32.664  -0.362  22.774  1.00 96.66           N  
ATOM   1016  H   MET A  62     -33.603  -0.047  22.967  1.00 96.66           H  
ATOM   1017  CA  MET A  62     -31.730   0.589  22.172  1.00 96.66           C  
ATOM   1018  HA  MET A  62     -31.225   0.097  21.341  1.00 96.66           H  
ATOM   1019  C   MET A  62     -30.632   1.031  23.140  1.00 96.66           C  
ATOM   1020  CB  MET A  62     -32.508   1.785  21.615  1.00 96.66           C  
ATOM   1021  HB2 MET A  62     -33.115   2.227  22.406  1.00 96.66           H  
ATOM   1022  HB3 MET A  62     -31.811   2.545  21.262  1.00 96.66           H  
ATOM   1023  O   MET A  62     -29.485   1.173  22.723  1.00 96.66           O  
ATOM   1024  CG  MET A  62     -33.418   1.353  20.456  1.00 96.66           C  
ATOM   1025  HG2 MET A  62     -34.016   2.212  20.152  1.00 96.66           H  
ATOM   1026  HG3 MET A  62     -34.130   0.612  20.820  1.00 96.66           H  
ATOM   1027  SD  MET A  62     -32.627   0.611  18.998  1.00 96.66           S  
ATOM   1028  CE  MET A  62     -31.195   1.686  18.717  1.00 96.66           C  
ATOM   1029  HE1 MET A  62     -30.724   1.418  17.771  1.00 96.66           H  
ATOM   1030  HE2 MET A  62     -30.467   1.546  19.516  1.00 96.66           H  
ATOM   1031  HE3 MET A  62     -31.506   2.730  18.685  1.00 96.66           H  
ATOM   1032  N   VAL A  63     -30.928   1.172  24.436  1.00 96.22           N  
ATOM   1033  H   VAL A  63     -31.896   1.088  24.713  1.00 96.22           H  
ATOM   1034  CA  VAL A  63     -29.928   1.387  25.493  1.00 96.22           C  
ATOM   1035  HA  VAL A  63     -29.340   2.274  25.254  1.00 96.22           H  
ATOM   1036  C   VAL A  63     -28.977   0.202  25.538  1.00 96.22           C  
ATOM   1037  CB  VAL A  63     -30.594   1.590  26.872  1.00 96.22           C  
ATOM   1038  HB  VAL A  63     -31.355   0.824  27.020  1.00 96.22           H  
ATOM   1039  O   VAL A  63     -27.762   0.399  25.581  1.00 96.22           O  
ATOM   1040  CG1 VAL A  63     -29.590   1.498  28.032  1.00 96.22           C  
ATOM   1041 HG11 VAL A  63     -30.108   1.729  28.962  1.00 96.22           H  
ATOM   1042 HG12 VAL A  63     -29.204   0.482  28.123  1.00 96.22           H  
ATOM   1043 HG13 VAL A  63     -28.766   2.195  27.881  1.00 96.22           H  
ATOM   1044  CG2 VAL A  63     -31.245   2.972  26.964  1.00 96.22           C  
ATOM   1045 HG21 VAL A  63     -30.490   3.755  26.884  1.00 96.22           H  
ATOM   1046 HG22 VAL A  63     -31.978   3.103  26.168  1.00 96.22           H  
ATOM   1047 HG23 VAL A  63     -31.772   3.065  27.913  1.00 96.22           H  
ATOM   1048  N   THR A  64     -29.507  -1.022  25.480  1.00 96.22           N  
ATOM   1049  H   THR A  64     -30.513  -1.111  25.464  1.00 96.22           H  
ATOM   1050  CA  THR A  64     -28.694  -2.240  25.442  1.00 96.22           C  
ATOM   1051  HA  THR A  64     -28.061  -2.261  26.330  1.00 96.22           H  
ATOM   1052  C   THR A  64     -27.766  -2.218  24.230  1.00 96.22           C  
ATOM   1053  CB  THR A  64     -29.572  -3.501  25.469  1.00 96.22           C  
ATOM   1054  HB  THR A  64     -30.246  -3.514  24.613  1.00 96.22           H  
ATOM   1055  O   THR A  64     -26.554  -2.285  24.406  1.00 96.22           O  
ATOM   1056  CG2 THR A  64     -28.749  -4.788  25.468  1.00 96.22           C  
ATOM   1057 HG21 THR A  64     -27.934  -4.721  26.189  1.00 96.22           H  
ATOM   1058 HG22 THR A  64     -29.390  -5.633  25.717  1.00 96.22           H  
ATOM   1059 HG23 THR A  64     -28.340  -4.948  24.471  1.00 96.22           H  
ATOM   1060  OG1 THR A  64     -30.338  -3.513  26.649  1.00 96.22           O  
ATOM   1061  HG1 THR A  64     -31.091  -2.933  26.514  1.00 96.22           H  
ATOM   1062  N   SER A  65     -28.296  -2.020  23.019  1.00 95.86           N  
ATOM   1063  H   SER A  65     -29.300  -1.942  22.939  1.00 95.86           H  
ATOM   1064  CA  SER A  65     -27.495  -1.980  21.788  1.00 95.86           C  
ATOM   1065  HA  SER A  65     -26.979  -2.934  21.679  1.00 95.86           H  
ATOM   1066  C   SER A  65     -26.427  -0.877  21.796  1.00 95.86           C  
ATOM   1067  CB  SER A  65     -28.416  -1.804  20.576  1.00 95.86           C  
ATOM   1068  HB2 SER A  65     -29.184  -2.578  20.574  1.00 95.86           H  
ATOM   1069  HB3 SER A  65     -28.894  -0.825  20.607  1.00 95.86           H  
ATOM   1070  O   SER A  65     -25.253  -1.149  21.532  1.00 95.86           O  
ATOM   1071  OG  SER A  65     -27.639  -1.915  19.408  1.00 95.86           O  
ATOM   1072  HG  SER A  65     -28.137  -1.520  18.688  1.00 95.86           H  
ATOM   1073  N   ALA A  66     -26.802   0.358  22.148  1.00 95.69           N  
ATOM   1074  H   ALA A  66     -27.777   0.518  22.357  1.00 95.69           H  
ATOM   1075  CA  ALA A  66     -25.926   1.531  22.108  1.00 95.69           C  
ATOM   1076  HA  ALA A  66     -25.451   1.575  21.128  1.00 95.69           H  
ATOM   1077  C   ALA A  66     -24.811   1.506  23.168  1.00 95.69           C  
ATOM   1078  CB  ALA A  66     -26.799   2.781  22.285  1.00 95.69           C  
ATOM   1079  HB1 ALA A  66     -26.189   3.677  22.177  1.00 95.69           H  
ATOM   1080  HB2 ALA A  66     -27.261   2.775  23.272  1.00 95.69           H  
ATOM   1081  HB3 ALA A  66     -27.588   2.797  21.532  1.00 95.69           H  
ATOM   1082  O   ALA A  66     -23.800   2.195  23.018  1.00 95.69           O  
ATOM   1083  N   SER A  67     -24.986   0.747  24.255  1.00 94.70           N  
ATOM   1084  H   SER A  67     -25.841   0.214  24.327  1.00 94.70           H  
ATOM   1085  CA  SER A  67     -24.050   0.716  25.386  1.00 94.70           C  
ATOM   1086  HA  SER A  67     -23.402   1.589  25.310  1.00 94.70           H  
ATOM   1087  C   SER A  67     -23.122  -0.505  25.418  1.00 94.70           C  
ATOM   1088  CB  SER A  67     -24.797   0.865  26.708  1.00 94.70           C  
ATOM   1089  HB2 SER A  67     -24.070   0.950  27.516  1.00 94.70           H  
ATOM   1090  HB3 SER A  67     -25.410   1.766  26.691  1.00 94.70           H  
ATOM   1091  O   SER A  67     -22.175  -0.509  26.208  1.00 94.70           O  
ATOM   1092  OG  SER A  67     -25.618  -0.257  26.936  1.00 94.70           O  
ATOM   1093  HG  SER A  67     -26.416  -0.138  26.416  1.00 94.70           H  
ATOM   1094  N   MET A  68     -23.318  -1.506  24.548  1.00 92.91           N  
ATOM   1095  H   MET A  68     -24.140  -1.480  23.961  1.00 92.91           H  
ATOM   1096  CA  MET A  68     -22.479  -2.716  24.521  1.00 92.91           C  
ATOM   1097  HA  MET A  68     -22.616  -3.230  25.473  1.00 92.91           H  
ATOM   1098  C   MET A  68     -20.970  -2.427  24.419  1.00 92.91           C  
ATOM   1099  CB  MET A  68     -22.910  -3.689  23.410  1.00 92.91           C  
ATOM   1100  HB2 MET A  68     -22.091  -4.380  23.209  1.00 92.91           H  
ATOM   1101  HB3 MET A  68     -23.134  -3.151  22.489  1.00 92.91           H  
ATOM   1102  O   MET A  68     -20.217  -2.951  25.247  1.00 92.91           O  
ATOM   1103  CG  MET A  68     -24.135  -4.524  23.760  1.00 92.91           C  
ATOM   1104  HG2 MET A  68     -24.968  -3.853  23.971  1.00 92.91           H  
ATOM   1105  HG3 MET A  68     -23.935  -5.119  24.651  1.00 92.91           H  
ATOM   1106  SD  MET A  68     -24.609  -5.622  22.401  1.00 92.91           S  
ATOM   1107  CE  MET A  68     -26.333  -5.935  22.840  1.00 92.91           C  
ATOM   1108  HE1 MET A  68     -26.904  -5.014  22.723  1.00 92.91           H  
ATOM   1109  HE2 MET A  68     -26.743  -6.701  22.182  1.00 92.91           H  
ATOM   1110  HE3 MET A  68     -26.386  -6.271  23.876  1.00 92.91           H  
ATOM   1111  N   PRO A  69     -20.486  -1.576  23.484  1.00 91.33           N  
ATOM   1112  CA  PRO A  69     -19.045  -1.353  23.328  1.00 91.33           C  
ATOM   1113  HA  PRO A  69     -18.560  -2.315  23.166  1.00 91.33           H  
ATOM   1114  C   PRO A  69     -18.412  -0.685  24.555  1.00 91.33           C  
ATOM   1115  CB  PRO A  69     -18.896  -0.499  22.059  1.00 91.33           C  
ATOM   1116  HB2 PRO A  69     -18.895   0.562  22.307  1.00 91.33           H  
ATOM   1117  HB3 PRO A  69     -17.994  -0.759  21.503  1.00 91.33           H  
ATOM   1118  O   PRO A  69     -17.345  -1.093  25.019  1.00 91.33           O  
ATOM   1119  CG  PRO A  69     -20.160  -0.832  21.269  1.00 91.33           C  
ATOM   1120  HG2 PRO A  69     -20.414  -0.062  20.540  1.00 91.33           H  
ATOM   1121  HG3 PRO A  69     -20.049  -1.798  20.778  1.00 91.33           H  
ATOM   1122  CD  PRO A  69     -21.196  -0.932  22.381  1.00 91.33           C  
ATOM   1123  HD2 PRO A  69     -21.512   0.066  22.682  1.00 91.33           H  
ATOM   1124  HD3 PRO A  69     -22.057  -1.496  22.021  1.00 91.33           H  
ATOM   1125  N   ILE A  70     -19.107   0.298  25.137  1.00 90.46           N  
ATOM   1126  H   ILE A  70     -20.007   0.539  24.747  1.00 90.46           H  
ATOM   1127  CA  ILE A  70     -18.629   1.021  26.319  1.00 90.46           C  
ATOM   1128  HA  ILE A  70     -17.573   1.236  26.151  1.00 90.46           H  
ATOM   1129  C   ILE A  70     -18.691   0.155  27.589  1.00 90.46           C  
ATOM   1130  CB  ILE A  70     -19.348   2.383  26.448  1.00 90.46           C  
ATOM   1131  HB  ILE A  70     -19.184   2.913  25.509  1.00 90.46           H  
ATOM   1132  O   ILE A  70     -17.787   0.240  28.421  1.00 90.46           O  
ATOM   1133  CG1 ILE A  70     -18.711   3.232  27.563  1.00 90.46           C  
ATOM   1134 HG12 ILE A  70     -17.626   3.179  27.467  1.00 90.46           H  
ATOM   1135 HG13 ILE A  70     -18.990   2.824  28.534  1.00 90.46           H  
ATOM   1136  CG2 ILE A  70     -20.867   2.246  26.636  1.00 90.46           C  
ATOM   1137 HG21 ILE A  70     -21.287   1.795  25.737  1.00 90.46           H  
ATOM   1138 HG22 ILE A  70     -21.109   1.631  27.503  1.00 90.46           H  
ATOM   1139 HG23 ILE A  70     -21.338   3.223  26.753  1.00 90.46           H  
ATOM   1140  CD1 ILE A  70     -19.111   4.713  27.512  1.00 90.46           C  
ATOM   1141 HD11 ILE A  70     -18.530   5.265  28.250  1.00 90.46           H  
ATOM   1142 HD12 ILE A  70     -18.904   5.121  26.522  1.00 90.46           H  
ATOM   1143 HD13 ILE A  70     -20.168   4.835  27.746  1.00 90.46           H  
ATOM   1144  N   GLY A  71     -19.697  -0.718  27.727  1.00 89.24           N  
ATOM   1145  H   GLY A  71     -20.416  -0.742  27.018  1.00 89.24           H  
ATOM   1146  CA  GLY A  71     -19.788  -1.696  28.819  1.00 89.24           C  
ATOM   1147  HA2 GLY A  71     -20.713  -2.263  28.711  1.00 89.24           H  
ATOM   1148  HA3 GLY A  71     -19.797  -1.184  29.781  1.00 89.24           H  
ATOM   1149  C   GLY A  71     -18.624  -2.687  28.797  1.00 89.24           C  
ATOM   1150  O   GLY A  71     -17.928  -2.859  29.808  1.00 89.24           O  
ATOM   1151  N   GLN A  72     -18.335  -3.239  27.613  1.00 89.45           N  
ATOM   1152  H   GLN A  72     -18.955  -3.061  26.836  1.00 89.45           H  
ATOM   1153  CA  GLN A  72     -17.198  -4.130  27.392  1.00 89.45           C  
ATOM   1154  HA  GLN A  72     -17.308  -4.988  28.056  1.00 89.45           H  
ATOM   1155  C   GLN A  72     -15.867  -3.446  27.726  1.00 89.45           C  
ATOM   1156  CB  GLN A  72     -17.220  -4.627  25.934  1.00 89.45           C  
ATOM   1157  HB2 GLN A  72     -17.140  -3.773  25.262  1.00 89.45           H  
ATOM   1158  HB3 GLN A  72     -18.177  -5.112  25.740  1.00 89.45           H  
ATOM   1159  O   GLN A  72     -15.001  -4.057  28.344  1.00 89.45           O  
ATOM   1160  CG  GLN A  72     -16.085  -5.616  25.601  1.00 89.45           C  
ATOM   1161  HG2 GLN A  72     -16.181  -5.923  24.560  1.00 89.45           H  
ATOM   1162  HG3 GLN A  72     -15.122  -5.117  25.711  1.00 89.45           H  
ATOM   1163  CD  GLN A  72     -16.104  -6.872  26.467  1.00 89.45           C  
ATOM   1164  NE2 GLN A  72     -14.979  -7.481  26.746  1.00 89.45           N  
ATOM   1165 HE21 GLN A  72     -14.084  -7.076  26.512  1.00 89.45           H  
ATOM   1166 HE22 GLN A  72     -15.037  -8.206  27.447  1.00 89.45           H  
ATOM   1167  OE1 GLN A  72     -17.128  -7.315  26.939  1.00 89.45           O  
ATOM   1168  N   ARG A  73     -15.679  -2.170  27.371  1.00 85.70           N  
ATOM   1169  H   ARG A  73     -16.390  -1.717  26.814  1.00 85.70           H  
ATOM   1170  CA  ARG A  73     -14.420  -1.466  27.658  1.00 85.70           C  
ATOM   1171  HA  ARG A  73     -13.597  -2.143  27.431  1.00 85.70           H  
ATOM   1172  C   ARG A  73     -14.250  -1.097  29.134  1.00 85.70           C  
ATOM   1173  CB  ARG A  73     -14.305  -0.237  26.749  1.00 85.70           C  
ATOM   1174  HB2 ARG A  73     -15.077   0.484  27.020  1.00 85.70           H  
ATOM   1175  HB3 ARG A  73     -14.465  -0.536  25.713  1.00 85.70           H  
ATOM   1176  O   ARG A  73     -13.148  -1.227  29.656  1.00 85.70           O  
ATOM   1177  CG  ARG A  73     -12.910   0.401  26.871  1.00 85.70           C  
ATOM   1178  HG2 ARG A  73     -12.726   0.707  27.901  1.00 85.70           H  
ATOM   1179  HG3 ARG A  73     -12.156  -0.335  26.592  1.00 85.70           H  
ATOM   1180  CD  ARG A  73     -12.751   1.624  25.969  1.00 85.70           C  
ATOM   1181  HD2 ARG A  73     -11.734   2.011  26.048  1.00 85.70           H  
ATOM   1182  HD3 ARG A  73     -12.913   1.321  24.935  1.00 85.70           H  
ATOM   1183  NE  ARG A  73     -13.717   2.677  26.299  1.00 85.70           N  
ATOM   1184  HE  ARG A  73     -14.462   2.791  25.626  1.00 85.70           H  
ATOM   1185  NH1 ARG A  73     -12.763   3.548  28.198  1.00 85.70           N  
ATOM   1186 HH11 ARG A  73     -12.806   4.186  28.980  1.00 85.70           H  
ATOM   1187 HH12 ARG A  73     -12.037   2.849  28.125  1.00 85.70           H  
ATOM   1188  NH2 ARG A  73     -14.675   4.391  27.367  1.00 85.70           N  
ATOM   1189 HH21 ARG A  73     -14.760   5.079  28.102  1.00 85.70           H  
ATOM   1190 HH22 ARG A  73     -15.285   4.373  26.562  1.00 85.70           H  
ATOM   1191  CZ  ARG A  73     -13.708   3.532  27.295  1.00 85.70           C  
ATOM   1192  N   LEU A  74     -15.296  -0.590  29.791  1.00 85.21           N  
ATOM   1193  H   LEU A  74     -16.169  -0.489  29.292  1.00 85.21           H  
ATOM   1194  CA  LEU A  74     -15.194  -0.082  31.167  1.00 85.21           C  
ATOM   1195  HA  LEU A  74     -14.230   0.410  31.296  1.00 85.21           H  
ATOM   1196  C   LEU A  74     -15.232  -1.186  32.225  1.00 85.21           C  
ATOM   1197  CB  LEU A  74     -16.321   0.930  31.439  1.00 85.21           C  
ATOM   1198  HB2 LEU A  74     -17.273   0.465  31.185  1.00 85.21           H  
ATOM   1199  HB3 LEU A  74     -16.337   1.143  32.508  1.00 85.21           H  
ATOM   1200  O   LEU A  74     -14.609  -1.040  33.271  1.00 85.21           O  
ATOM   1201  CG  LEU A  74     -16.200   2.268  30.690  1.00 85.21           C  
ATOM   1202  HG  LEU A  74     -16.193   2.094  29.614  1.00 85.21           H  
ATOM   1203  CD1 LEU A  74     -17.405   3.143  31.040  1.00 85.21           C  
ATOM   1204 HD11 LEU A  74     -18.321   2.605  30.797  1.00 85.21           H  
ATOM   1205 HD12 LEU A  74     -17.403   3.378  32.104  1.00 85.21           H  
ATOM   1206 HD13 LEU A  74     -17.376   4.064  30.459  1.00 85.21           H  
ATOM   1207  CD2 LEU A  74     -14.934   3.044  31.071  1.00 85.21           C  
ATOM   1208 HD21 LEU A  74     -14.877   3.150  32.154  1.00 85.21           H  
ATOM   1209 HD22 LEU A  74     -14.956   4.031  30.611  1.00 85.21           H  
ATOM   1210 HD23 LEU A  74     -14.053   2.508  30.718  1.00 85.21           H  
ATOM   1211  N   THR A  75     -15.988  -2.256  31.977  1.00 86.50           N  
ATOM   1212  H   THR A  75     -16.482  -2.296  31.097  1.00 86.50           H  
ATOM   1213  CA  THR A  75     -16.276  -3.289  32.988  1.00 86.50           C  
ATOM   1214  HA  THR A  75     -15.613  -3.150  33.842  1.00 86.50           H  
ATOM   1215  C   THR A  75     -16.010  -4.712  32.512  1.00 86.50           C  
ATOM   1216  CB  THR A  75     -17.715  -3.165  33.516  1.00 86.50           C  
ATOM   1217  HB  THR A  75     -17.888  -3.941  34.262  1.00 86.50           H  
ATOM   1218  O   THR A  75     -16.205  -5.646  33.283  1.00 86.50           O  
ATOM   1219  CG2 THR A  75     -17.967  -1.812  34.182  1.00 86.50           C  
ATOM   1220 HG21 THR A  75     -17.943  -1.012  33.442  1.00 86.50           H  
ATOM   1221 HG22 THR A  75     -18.948  -1.825  34.656  1.00 86.50           H  
ATOM   1222 HG23 THR A  75     -17.207  -1.630  34.942  1.00 86.50           H  
ATOM   1223  OG1 THR A  75     -18.674  -3.305  32.493  1.00 86.50           O  
ATOM   1224  HG1 THR A  75     -18.306  -3.073  31.637  1.00 86.50           H  
ATOM   1225  N   ASN A  76     -15.555  -4.889  31.264  1.00 86.05           N  
ATOM   1226  H   ASN A  76     -15.360  -4.082  30.690  1.00 86.05           H  
ATOM   1227  CA  ASN A  76     -15.415  -6.202  30.627  1.00 86.05           C  
ATOM   1228  HA  ASN A  76     -15.164  -6.031  29.580  1.00 86.05           H  
ATOM   1229  C   ASN A  76     -16.738  -7.001  30.581  1.00 86.05           C  
ATOM   1230  CB  ASN A  76     -14.217  -6.935  31.261  1.00 86.05           C  
ATOM   1231  HB2 ASN A  76     -14.549  -7.432  32.173  1.00 86.05           H  
ATOM   1232  HB3 ASN A  76     -13.442  -6.216  31.526  1.00 86.05           H  
ATOM   1233  O   ASN A  76     -16.721  -8.226  30.512  1.00 86.05           O  
ATOM   1234  CG  ASN A  76     -13.576  -7.945  30.332  1.00 86.05           C  
ATOM   1235  ND2 ASN A  76     -13.174  -9.082  30.847  1.00 86.05           N  
ATOM   1236 HD21 ASN A  76     -12.807  -9.760  30.195  1.00 86.05           H  
ATOM   1237 HD22 ASN A  76     -13.425  -9.311  31.798  1.00 86.05           H  
ATOM   1238  OD1 ASN A  76     -13.368  -7.717  29.153  1.00 86.05           O  
ATOM   1239  N   ASP A  77     -17.875  -6.295  30.636  1.00 90.97           N  
ATOM   1240  H   ASP A  77     -17.800  -5.291  30.724  1.00 90.97           H  
ATOM   1241  CA  ASP A  77     -19.238  -6.829  30.562  1.00 90.97           C  
ATOM   1242  HA  ASP A  77     -19.206  -7.864  30.221  1.00 90.97           H  
ATOM   1243  C   ASP A  77     -20.059  -5.974  29.575  1.00 90.97           C  
ATOM   1244  CB  ASP A  77     -19.873  -6.842  31.967  1.00 90.97           C  
ATOM   1245  HB2 ASP A  77     -19.280  -7.494  32.608  1.00 90.97           H  
ATOM   1246  HB3 ASP A  77     -19.833  -5.837  32.388  1.00 90.97           H  
ATOM   1247  O   ASP A  77     -20.425  -4.838  29.909  1.00 90.97           O  
ATOM   1248  CG  ASP A  77     -21.332  -7.330  31.995  1.00 90.97           C  
ATOM   1249  OD1 ASP A  77     -21.875  -7.777  30.959  1.00 90.97           O  
ATOM   1250  OD2 ASP A  77     -21.955  -7.286  33.084  1.00 90.97           O  
ATOM   1251  N   PRO A  78     -20.382  -6.478  28.366  1.00 92.46           N  
ATOM   1252  CA  PRO A  78     -21.164  -5.736  27.375  1.00 92.46           C  
ATOM   1253  HA  PRO A  78     -20.611  -4.846  27.076  1.00 92.46           H  
ATOM   1254  C   PRO A  78     -22.547  -5.322  27.892  1.00 92.46           C  
ATOM   1255  CB  PRO A  78     -21.318  -6.674  26.169  1.00 92.46           C  
ATOM   1256  HB2 PRO A  78     -22.276  -7.193  26.214  1.00 92.46           H  
ATOM   1257  HB3 PRO A  78     -21.233  -6.130  25.229  1.00 92.46           H  
ATOM   1258  O   PRO A  78     -23.094  -4.310  27.468  1.00 92.46           O  
ATOM   1259  CG  PRO A  78     -20.197  -7.693  26.330  1.00 92.46           C  
ATOM   1260  HG2 PRO A  78     -19.295  -7.294  25.865  1.00 92.46           H  
ATOM   1261  HG3 PRO A  78     -20.458  -8.654  25.888  1.00 92.46           H  
ATOM   1262  CD  PRO A  78     -20.042  -7.794  27.847  1.00 92.46           C  
ATOM   1263  HD2 PRO A  78     -19.030  -8.099  28.114  1.00 92.46           H  
ATOM   1264  HD3 PRO A  78     -20.753  -8.522  28.238  1.00 92.46           H  
ATOM   1265  N   PHE A  79     -23.120  -6.076  28.833  1.00 95.12           N  
ATOM   1266  H   PHE A  79     -22.591  -6.839  29.231  1.00 95.12           H  
ATOM   1267  CA  PHE A  79     -24.485  -5.875  29.320  1.00 95.12           C  
ATOM   1268  HA  PHE A  79     -25.030  -5.286  28.582  1.00 95.12           H  
ATOM   1269  C   PHE A  79     -24.550  -5.075  30.626  1.00 95.12           C  
ATOM   1270  CB  PHE A  79     -25.189  -7.232  29.418  1.00 95.12           C  
ATOM   1271  HB2 PHE A  79     -26.198  -7.086  29.804  1.00 95.12           H  
ATOM   1272  HB3 PHE A  79     -24.652  -7.861  30.128  1.00 95.12           H  
ATOM   1273  O   PHE A  79     -25.612  -4.993  31.244  1.00 95.12           O  
ATOM   1274  CG  PHE A  79     -25.299  -7.946  28.086  1.00 95.12           C  
ATOM   1275  CD1 PHE A  79     -26.259  -7.529  27.144  1.00 95.12           C  
ATOM   1276  HD1 PHE A  79     -26.923  -6.708  27.371  1.00 95.12           H  
ATOM   1277  CD2 PHE A  79     -24.438  -9.017  27.783  1.00 95.12           C  
ATOM   1278  HD2 PHE A  79     -23.689  -9.330  28.494  1.00 95.12           H  
ATOM   1279  CE1 PHE A  79     -26.369  -8.194  25.911  1.00 95.12           C  
ATOM   1280  HE1 PHE A  79     -27.123  -7.893  25.198  1.00 95.12           H  
ATOM   1281  CE2 PHE A  79     -24.544  -9.675  26.545  1.00 95.12           C  
ATOM   1282  HE2 PHE A  79     -23.883 -10.495  26.308  1.00 95.12           H  
ATOM   1283  CZ  PHE A  79     -25.509  -9.264  25.609  1.00 95.12           C  
ATOM   1284  HZ  PHE A  79     -25.592  -9.771  24.659  1.00 95.12           H  
ATOM   1285  N   PHE A  80     -23.448  -4.457  31.059  1.00 93.08           N  
ATOM   1286  H   PHE A  80     -22.588  -4.606  30.550  1.00 93.08           H  
ATOM   1287  CA  PHE A  80     -23.389  -3.703  32.314  1.00 93.08           C  
ATOM   1288  HA  PHE A  80     -23.523  -4.396  33.144  1.00 93.08           H  
ATOM   1289  C   PHE A  80     -24.477  -2.621  32.427  1.00 93.08           C  
ATOM   1290  CB  PHE A  80     -22.000  -3.075  32.428  1.00 93.08           C  
ATOM   1291  HB2 PHE A  80     -21.267  -3.878  32.505  1.00 93.08           H  
ATOM   1292  HB3 PHE A  80     -21.777  -2.513  31.521  1.00 93.08           H  
ATOM   1293  O   PHE A  80     -25.189  -2.542  33.433  1.00 93.08           O  
ATOM   1294  CG  PHE A  80     -21.852  -2.161  33.625  1.00 93.08           C  
ATOM   1295  CD1 PHE A  80     -21.921  -0.764  33.466  1.00 93.08           C  
ATOM   1296  HD1 PHE A  80     -22.086  -0.338  32.487  1.00 93.08           H  
ATOM   1297  CD2 PHE A  80     -21.645  -2.713  34.901  1.00 93.08           C  
ATOM   1298  HD2 PHE A  80     -21.584  -3.785  35.015  1.00 93.08           H  
ATOM   1299  CE1 PHE A  80     -21.727   0.080  34.571  1.00 93.08           C  
ATOM   1300  HE1 PHE A  80     -21.727   1.151  34.430  1.00 93.08           H  
ATOM   1301  CE2 PHE A  80     -21.451  -1.871  36.009  1.00 93.08           C  
ATOM   1302  HE2 PHE A  80     -21.227  -2.303  36.973  1.00 93.08           H  
ATOM   1303  CZ  PHE A  80     -21.459  -0.476  35.834  1.00 93.08           C  
ATOM   1304  HZ  PHE A  80     -21.211   0.170  36.663  1.00 93.08           H  
ATOM   1305  N   PHE A  81     -24.636  -1.798  31.388  1.00 92.09           N  
ATOM   1306  H   PHE A  81     -24.042  -1.923  30.581  1.00 92.09           H  
ATOM   1307  CA  PHE A  81     -25.641  -0.732  31.363  1.00 92.09           C  
ATOM   1308  HA  PHE A  81     -25.611  -0.189  32.308  1.00 92.09           H  
ATOM   1309  C   PHE A  81     -27.060  -1.286  31.214  1.00 92.09           C  
ATOM   1310  CB  PHE A  81     -25.312   0.249  30.241  1.00 92.09           C  
ATOM   1311  HB2 PHE A  81     -25.175  -0.330  29.327  1.00 92.09           H  
ATOM   1312  HB3 PHE A  81     -26.156   0.923  30.091  1.00 92.09           H  
ATOM   1313  O   PHE A  81     -27.960  -0.807  31.899  1.00 92.09           O  
ATOM   1314  CG  PHE A  81     -24.070   1.079  30.492  1.00 92.09           C  
ATOM   1315  CD1 PHE A  81     -24.157   2.242  31.279  1.00 92.09           C  
ATOM   1316  HD1 PHE A  81     -25.114   2.557  31.667  1.00 92.09           H  
ATOM   1317  CD2 PHE A  81     -22.832   0.695  29.942  1.00 92.09           C  
ATOM   1318  HD2 PHE A  81     -22.762  -0.185  29.320  1.00 92.09           H  
ATOM   1319  CE1 PHE A  81     -23.009   3.018  31.519  1.00 92.09           C  
ATOM   1320  HE1 PHE A  81     -23.087   3.935  32.084  1.00 92.09           H  
ATOM   1321  CE2 PHE A  81     -21.682   1.463  30.197  1.00 92.09           C  
ATOM   1322  HE2 PHE A  81     -20.731   1.164  29.781  1.00 92.09           H  
ATOM   1323  CZ  PHE A  81     -21.771   2.626  30.980  1.00 92.09           C  
ATOM   1324  HZ  PHE A  81     -20.891   3.229  31.151  1.00 92.09           H  
ATOM   1325  N   ALA A  82     -27.244  -2.345  30.420  1.00 94.10           N  
ATOM   1326  H   ALA A  82     -26.463  -2.689  29.880  1.00 94.10           H  
ATOM   1327  CA  ALA A  82     -28.526  -3.036  30.282  1.00 94.10           C  
ATOM   1328  HA  ALA A  82     -29.273  -2.329  29.918  1.00 94.10           H  
ATOM   1329  C   ALA A  82     -29.025  -3.595  31.626  1.00 94.10           C  
ATOM   1330  CB  ALA A  82     -28.364  -4.146  29.238  1.00 94.10           C  
ATOM   1331  HB1 ALA A  82     -27.662  -4.905  29.583  1.00 94.10           H  
ATOM   1332  HB2 ALA A  82     -29.332  -4.613  29.054  1.00 94.10           H  
ATOM   1333  HB3 ALA A  82     -28.005  -3.716  28.303  1.00 94.10           H  
ATOM   1334  O   ALA A  82     -30.186  -3.417  31.986  1.00 94.10           O  
ATOM   1335  N   LYS A  83     -28.138  -4.198  32.432  1.00 93.42           N  
ATOM   1336  H   LYS A  83     -27.206  -4.347  32.073  1.00 93.42           H  
ATOM   1337  CA  LYS A  83     -28.474  -4.680  33.784  1.00 93.42           C  
ATOM   1338  HA  LYS A  83     -29.311  -5.374  33.717  1.00 93.42           H  
ATOM   1339  C   LYS A  83     -28.938  -3.539  34.692  1.00 93.42           C  
ATOM   1340  CB  LYS A  83     -27.264  -5.400  34.402  1.00 93.42           C  
ATOM   1341  HB2 LYS A  83     -27.452  -5.566  35.463  1.00 93.42           H  
ATOM   1342  HB3 LYS A  83     -26.386  -4.762  34.309  1.00 93.42           H  
ATOM   1343  O   LYS A  83     -29.927  -3.689  35.404  1.00 93.42           O  
ATOM   1344  CG  LYS A  83     -26.984  -6.762  33.746  1.00 93.42           C  
ATOM   1345  HG2 LYS A  83     -26.960  -6.653  32.661  1.00 93.42           H  
ATOM   1346  HG3 LYS A  83     -27.781  -7.459  34.003  1.00 93.42           H  
ATOM   1347  CD  LYS A  83     -25.635  -7.322  34.221  1.00 93.42           C  
ATOM   1348  HD2 LYS A  83     -25.674  -7.525  35.291  1.00 93.42           H  
ATOM   1349  HD3 LYS A  83     -24.861  -6.580  34.024  1.00 93.42           H  
ATOM   1350  CE  LYS A  83     -25.291  -8.604  33.455  1.00 93.42           C  
ATOM   1351  HE2 LYS A  83     -25.409  -8.402  32.390  1.00 93.42           H  
ATOM   1352  HE3 LYS A  83     -25.992  -9.392  33.732  1.00 93.42           H  
ATOM   1353  NZ  LYS A  83     -23.893  -9.030  33.706  1.00 93.42           N  
ATOM   1354  HZ1 LYS A  83     -23.255  -8.297  33.430  1.00 93.42           H  
ATOM   1355  HZ2 LYS A  83     -23.629  -9.814  33.126  1.00 93.42           H  
ATOM   1356  HZ3 LYS A  83     -23.706  -9.227  34.679  1.00 93.42           H  
ATOM   1357  N   ARG A  84     -28.250  -2.392  34.662  1.00 91.62           N  
ATOM   1358  H   ARG A  84     -27.469  -2.333  34.024  1.00 91.62           H  
ATOM   1359  CA  ARG A  84     -28.628  -1.210  35.459  1.00 91.62           C  
ATOM   1360  HA  ARG A  84     -28.787  -1.513  36.494  1.00 91.62           H  
ATOM   1361  C   ARG A  84     -29.956  -0.613  35.012  1.00 91.62           C  
ATOM   1362  CB  ARG A  84     -27.525  -0.148  35.405  1.00 91.62           C  
ATOM   1363  HB2 ARG A  84     -27.925   0.787  35.797  1.00 91.62           H  
ATOM   1364  HB3 ARG A  84     -27.213   0.019  34.374  1.00 91.62           H  
ATOM   1365  O   ARG A  84     -30.783  -0.293  35.860  1.00 91.62           O  
ATOM   1366  CG  ARG A  84     -26.321  -0.556  36.258  1.00 91.62           C  
ATOM   1367  HG2 ARG A  84     -25.865  -1.461  35.858  1.00 91.62           H  
ATOM   1368  HG3 ARG A  84     -26.659  -0.747  37.277  1.00 91.62           H  
ATOM   1369  CD  ARG A  84     -25.287   0.571  36.278  1.00 91.62           C  
ATOM   1370  HD2 ARG A  84     -24.843   0.658  35.286  1.00 91.62           H  
ATOM   1371  HD3 ARG A  84     -25.799   1.502  36.521  1.00 91.62           H  
ATOM   1372  NE  ARG A  84     -24.239   0.303  37.278  1.00 91.62           N  
ATOM   1373  HE  ARG A  84     -24.119  -0.664  37.545  1.00 91.62           H  
ATOM   1374  NH1 ARG A  84     -23.437   2.440  37.475  1.00 91.62           N  
ATOM   1375 HH11 ARG A  84     -24.047   2.707  36.716  1.00 91.62           H  
ATOM   1376 HH12 ARG A  84     -22.859   3.109  37.963  1.00 91.62           H  
ATOM   1377  NH2 ARG A  84     -22.632   0.838  38.801  1.00 91.62           N  
ATOM   1378 HH21 ARG A  84     -22.638  -0.115  39.136  1.00 91.62           H  
ATOM   1379 HH22 ARG A  84     -22.100   1.531  39.307  1.00 91.62           H  
ATOM   1380  CZ  ARG A  84     -23.445   1.191  37.845  1.00 91.62           C  
ATOM   1381  N   ASP A  85     -30.171  -0.493  33.709  1.00 93.42           N  
ATOM   1382  H   ASP A  85     -29.443  -0.757  33.060  1.00 93.42           H  
ATOM   1383  CA  ASP A  85     -31.426   0.012  33.154  1.00 93.42           C  
ATOM   1384  HA  ASP A  85     -31.634   0.984  33.601  1.00 93.42           H  
ATOM   1385  C   ASP A  85     -32.602  -0.916  33.501  1.00 93.42           C  
ATOM   1386  CB  ASP A  85     -31.255   0.199  31.642  1.00 93.42           C  
ATOM   1387  HB2 ASP A  85     -31.358  -0.762  31.137  1.00 93.42           H  
ATOM   1388  HB3 ASP A  85     -30.255   0.580  31.435  1.00 93.42           H  
ATOM   1389  O   ASP A  85     -33.653  -0.462  33.950  1.00 93.42           O  
ATOM   1390  CG  ASP A  85     -32.256   1.209  31.088  1.00 93.42           C  
ATOM   1391  OD1 ASP A  85     -32.353   2.302  31.699  1.00 93.42           O  
ATOM   1392  OD2 ASP A  85     -32.862   0.895  30.045  1.00 93.42           O  
ATOM   1393  N   GLY A  86     -32.371  -2.234  33.459  1.00 94.35           N  
ATOM   1394  H   GLY A  86     -31.507  -2.547  33.040  1.00 94.35           H  
ATOM   1395  CA  GLY A  86     -33.317  -3.251  33.921  1.00 94.35           C  
ATOM   1396  HA2 GLY A  86     -32.857  -4.232  33.803  1.00 94.35           H  
ATOM   1397  HA3 GLY A  86     -34.215  -3.214  33.305  1.00 94.35           H  
ATOM   1398  C   GLY A  86     -33.724  -3.087  35.391  1.00 94.35           C  
ATOM   1399  O   GLY A  86     -34.904  -3.208  35.720  1.00 94.35           O  
ATOM   1400  N   VAL A  87     -32.788  -2.737  36.282  1.00 93.88           N  
ATOM   1401  H   VAL A  87     -31.833  -2.658  35.963  1.00 93.88           H  
ATOM   1402  CA  VAL A  87     -33.110  -2.420  37.688  1.00 93.88           C  
ATOM   1403  HA  VAL A  87     -33.670  -3.256  38.107  1.00 93.88           H  
ATOM   1404  C   VAL A  87     -34.023  -1.195  37.780  1.00 93.88           C  
ATOM   1405  CB  VAL A  87     -31.835  -2.230  38.537  1.00 93.88           C  
ATOM   1406  HB  VAL A  87     -31.178  -1.505  38.057  1.00 93.88           H  
ATOM   1407  O   VAL A  87     -35.003  -1.219  38.527  1.00 93.88           O  
ATOM   1408  CG1 VAL A  87     -32.136  -1.727  39.957  1.00 93.88           C  
ATOM   1409 HG11 VAL A  87     -31.218  -1.698  40.543  1.00 93.88           H  
ATOM   1410 HG12 VAL A  87     -32.543  -0.716  39.921  1.00 93.88           H  
ATOM   1411 HG13 VAL A  87     -32.855  -2.387  40.444  1.00 93.88           H  
ATOM   1412  CG2 VAL A  87     -31.075  -3.554  38.684  1.00 93.88           C  
ATOM   1413 HG21 VAL A  87     -31.683  -4.276  39.230  1.00 93.88           H  
ATOM   1414 HG22 VAL A  87     -30.141  -3.390  39.221  1.00 93.88           H  
ATOM   1415 HG23 VAL A  87     -30.842  -3.970  37.704  1.00 93.88           H  
ATOM   1416  N   TYR A  88     -33.759  -0.138  37.005  1.00 93.63           N  
ATOM   1417  H   TYR A  88     -32.976  -0.178  36.368  1.00 93.63           H  
ATOM   1418  CA  TYR A  88     -34.630   1.040  36.985  1.00 93.63           C  
ATOM   1419  HA  TYR A  88     -34.799   1.350  38.016  1.00 93.63           H  
ATOM   1420  C   TYR A  88     -36.013   0.747  36.395  1.00 93.63           C  
ATOM   1421  CB  TYR A  88     -33.967   2.211  36.256  1.00 93.63           C  
ATOM   1422  HB2 TYR A  88     -33.638   1.890  35.268  1.00 93.63           H  
ATOM   1423  HB3 TYR A  88     -34.715   2.991  36.117  1.00 93.63           H  
ATOM   1424  O   TYR A  88     -36.985   1.308  36.893  1.00 93.63           O  
ATOM   1425  CG  TYR A  88     -32.819   2.841  37.014  1.00 93.63           C  
ATOM   1426  CD1 TYR A  88     -33.075   3.598  38.175  1.00 93.63           C  
ATOM   1427  HD1 TYR A  88     -34.090   3.705  38.530  1.00 93.63           H  
ATOM   1428  CD2 TYR A  88     -31.506   2.718  36.529  1.00 93.63           C  
ATOM   1429  HD2 TYR A  88     -31.321   2.155  35.626  1.00 93.63           H  
ATOM   1430  CE1 TYR A  88     -32.014   4.231  38.852  1.00 93.63           C  
ATOM   1431  HE1 TYR A  88     -32.199   4.823  39.736  1.00 93.63           H  
ATOM   1432  CE2 TYR A  88     -30.438   3.322  37.216  1.00 93.63           C  
ATOM   1433  HE2 TYR A  88     -29.433   3.205  36.840  1.00 93.63           H  
ATOM   1434  OH  TYR A  88     -29.657   4.678  39.018  1.00 93.63           O  
ATOM   1435  HH  TYR A  88     -28.831   4.393  38.618  1.00 93.63           H  
ATOM   1436  CZ  TYR A  88     -30.693   4.078  38.379  1.00 93.63           C  
ATOM   1437  N   LEU A  89     -36.138  -0.157  35.417  1.00 94.58           N  
ATOM   1438  H   LEU A  89     -35.297  -0.515  34.988  1.00 94.58           H  
ATOM   1439  CA  LEU A  89     -37.436  -0.613  34.902  1.00 94.58           C  
ATOM   1440  HA  LEU A  89     -38.021   0.259  34.610  1.00 94.58           H  
ATOM   1441  C   LEU A  89     -38.255  -1.349  35.970  1.00 94.58           C  
ATOM   1442  CB  LEU A  89     -37.229  -1.518  33.675  1.00 94.58           C  
ATOM   1443  HB2 LEU A  89     -36.438  -2.235  33.895  1.00 94.58           H  
ATOM   1444  HB3 LEU A  89     -38.141  -2.085  33.490  1.00 94.58           H  
ATOM   1445  O   LEU A  89     -39.449  -1.085  36.113  1.00 94.58           O  
ATOM   1446  CG  LEU A  89     -36.875  -0.753  32.391  1.00 94.58           C  
ATOM   1447  HG  LEU A  89     -36.080  -0.037  32.595  1.00 94.58           H  
ATOM   1448  CD1 LEU A  89     -36.391  -1.737  31.333  1.00 94.58           C  
ATOM   1449 HD11 LEU A  89     -35.509  -2.266  31.694  1.00 94.58           H  
ATOM   1450 HD12 LEU A  89     -37.171  -2.453  31.074  1.00 94.58           H  
ATOM   1451 HD13 LEU A  89     -36.103  -1.169  30.449  1.00 94.58           H  
ATOM   1452  CD2 LEU A  89     -38.090  -0.023  31.806  1.00 94.58           C  
ATOM   1453 HD21 LEU A  89     -38.841  -0.743  31.483  1.00 94.58           H  
ATOM   1454 HD22 LEU A  89     -37.769   0.562  30.944  1.00 94.58           H  
ATOM   1455 HD23 LEU A  89     -38.538   0.650  32.538  1.00 94.58           H  
ATOM   1456  N   ILE A  90     -37.625  -2.219  36.766  1.00 94.98           N  
ATOM   1457  H   ILE A  90     -36.655  -2.423  36.573  1.00 94.98           H  
ATOM   1458  CA  ILE A  90     -38.299  -2.908  37.881  1.00 94.98           C  
ATOM   1459  HA  ILE A  90     -39.195  -3.396  37.496  1.00 94.98           H  
ATOM   1460  C   ILE A  90     -38.760  -1.892  38.934  1.00 94.98           C  
ATOM   1461  CB  ILE A  90     -37.383  -3.993  38.492  1.00 94.98           C  
ATOM   1462  HB  ILE A  90     -36.428  -3.536  38.752  1.00 94.98           H  
ATOM   1463  O   ILE A  90     -39.910  -1.927  39.375  1.00 94.98           O  
ATOM   1464  CG1 ILE A  90     -37.131  -5.125  37.469  1.00 94.98           C  
ATOM   1465 HG12 ILE A  90     -38.048  -5.698  37.328  1.00 94.98           H  
ATOM   1466 HG13 ILE A  90     -36.865  -4.697  36.502  1.00 94.98           H  
ATOM   1467  CG2 ILE A  90     -38.007  -4.579  39.777  1.00 94.98           C  
ATOM   1468 HG21 ILE A  90     -37.370  -5.361  40.190  1.00 94.98           H  
ATOM   1469 HG22 ILE A  90     -38.990  -4.996  39.559  1.00 94.98           H  
ATOM   1470 HG23 ILE A  90     -38.105  -3.811  40.543  1.00 94.98           H  
ATOM   1471  CD1 ILE A  90     -35.999  -6.082  37.867  1.00 94.98           C  
ATOM   1472 HD11 ILE A  90     -36.266  -6.652  38.757  1.00 94.98           H  
ATOM   1473 HD12 ILE A  90     -35.085  -5.517  38.052  1.00 94.98           H  
ATOM   1474 HD13 ILE A  90     -35.821  -6.782  37.051  1.00 94.98           H  
ATOM   1475  N   LEU A  91     -37.892  -0.951  39.316  1.00 94.66           N  
ATOM   1476  H   LEU A  91     -36.961  -0.975  38.926  1.00 94.66           H  
ATOM   1477  CA  LEU A  91     -38.242   0.114  40.259  1.00 94.66           C  
ATOM   1478  HA  LEU A  91     -38.636  -0.336  41.170  1.00 94.66           H  
ATOM   1479  C   LEU A  91     -39.355   1.023  39.712  1.00 94.66           C  
ATOM   1480  CB  LEU A  91     -36.978   0.923  40.594  1.00 94.66           C  
ATOM   1481  HB2 LEU A  91     -36.507   1.215  39.656  1.00 94.66           H  
ATOM   1482  HB3 LEU A  91     -37.276   1.829  41.123  1.00 94.66           H  
ATOM   1483  O   LEU A  91     -40.262   1.396  40.457  1.00 94.66           O  
ATOM   1484  CG  LEU A  91     -35.929   0.190  41.448  1.00 94.66           C  
ATOM   1485  HG  LEU A  91     -35.636  -0.742  40.965  1.00 94.66           H  
ATOM   1486  CD1 LEU A  91     -34.692   1.081  41.585  1.00 94.66           C  
ATOM   1487 HD11 LEU A  91     -33.932   0.559  42.168  1.00 94.66           H  
ATOM   1488 HD12 LEU A  91     -34.950   2.017  42.081  1.00 94.66           H  
ATOM   1489 HD13 LEU A  91     -34.282   1.290  40.597  1.00 94.66           H  
ATOM   1490  CD2 LEU A  91     -36.445  -0.136  42.851  1.00 94.66           C  
ATOM   1491 HD21 LEU A  91     -36.797   0.771  43.343  1.00 94.66           H  
ATOM   1492 HD22 LEU A  91     -37.258  -0.860  42.791  1.00 94.66           H  
ATOM   1493 HD23 LEU A  91     -35.642  -0.578  43.441  1.00 94.66           H  
ATOM   1494  N   ALA A  92     -39.332   1.334  38.414  1.00 95.01           N  
ATOM   1495  H   ALA A  92     -38.544   1.032  37.859  1.00 95.01           H  
ATOM   1496  CA  ALA A  92     -40.373   2.104  37.740  1.00 95.01           C  
ATOM   1497  HA  ALA A  92     -40.516   3.047  38.268  1.00 95.01           H  
ATOM   1498  C   ALA A  92     -41.712   1.364  37.755  1.00 95.01           C  
ATOM   1499  CB  ALA A  92     -39.928   2.411  36.305  1.00 95.01           C  
ATOM   1500  HB1 ALA A  92     -40.706   2.983  35.799  1.00 95.01           H  
ATOM   1501  HB2 ALA A  92     -39.004   2.989  36.301  1.00 95.01           H  
ATOM   1502  HB3 ALA A  92     -39.767   1.485  35.751  1.00 95.01           H  
ATOM   1503  O   ALA A  92     -42.741   1.981  38.016  1.00 95.01           O  
ATOM   1504  N   PHE A  93     -41.702   0.044  37.553  1.00 94.36           N  
ATOM   1505  H   PHE A  93     -40.831  -0.393  37.287  1.00 94.36           H  
ATOM   1506  CA  PHE A  93     -42.896  -0.793  37.635  1.00 94.36           C  
ATOM   1507  HA  PHE A  93     -43.657  -0.372  36.978  1.00 94.36           H  
ATOM   1508  C   PHE A  93     -43.485  -0.834  39.056  1.00 94.36           C  
ATOM   1509  CB  PHE A  93     -42.547  -2.194  37.122  1.00 94.36           C  
ATOM   1510  HB2 PHE A  93     -42.100  -2.107  36.132  1.00 94.36           H  
ATOM   1511  HB3 PHE A  93     -41.805  -2.652  37.776  1.00 94.36           H  
ATOM   1512  O   PHE A  93     -44.698  -0.713  39.228  1.00 94.36           O  
ATOM   1513  CG  PHE A  93     -43.749  -3.105  37.019  1.00 94.36           C  
ATOM   1514  CD1 PHE A  93     -43.990  -4.080  38.005  1.00 94.36           C  
ATOM   1515  HD1 PHE A  93     -43.310  -4.187  38.837  1.00 94.36           H  
ATOM   1516  CD2 PHE A  93     -44.636  -2.968  35.935  1.00 94.36           C  
ATOM   1517  HD2 PHE A  93     -44.450  -2.223  35.176  1.00 94.36           H  
ATOM   1518  CE1 PHE A  93     -45.108  -4.925  37.898  1.00 94.36           C  
ATOM   1519  HE1 PHE A  93     -45.282  -5.684  38.646  1.00 94.36           H  
ATOM   1520  CE2 PHE A  93     -45.761  -3.805  35.836  1.00 94.36           C  
ATOM   1521  HE2 PHE A  93     -46.436  -3.705  34.999  1.00 94.36           H  
ATOM   1522  CZ  PHE A  93     -45.996  -4.784  36.817  1.00 94.36           C  
ATOM   1523  HZ  PHE A  93     -46.853  -5.437  36.733  1.00 94.36           H  
ATOM   1524  N   ILE A  94     -42.642  -0.924  40.091  1.00 95.07           N  
ATOM   1525  H   ILE A  94     -41.660  -1.051  39.893  1.00 95.07           H  
ATOM   1526  CA  ILE A  94     -43.089  -0.859  41.494  1.00 95.07           C  
ATOM   1527  HA  ILE A  94     -43.872  -1.603  41.641  1.00 95.07           H  
ATOM   1528  C   ILE A  94     -43.715   0.510  41.799  1.00 95.07           C  
ATOM   1529  CB  ILE A  94     -41.924  -1.193  42.456  1.00 95.07           C  
ATOM   1530  HB  ILE A  94     -41.079  -0.550  42.213  1.00 95.07           H  
ATOM   1531  O   ILE A  94     -44.830   0.574  42.324  1.00 95.07           O  
ATOM   1532  CG1 ILE A  94     -41.492  -2.669  42.289  1.00 95.07           C  
ATOM   1533 HG12 ILE A  94     -41.392  -2.908  41.231  1.00 95.07           H  
ATOM   1534 HG13 ILE A  94     -42.264  -3.322  42.696  1.00 95.07           H  
ATOM   1535  CG2 ILE A  94     -42.327  -0.931  43.923  1.00 95.07           C  
ATOM   1536 HG21 ILE A  94     -43.212  -1.515  44.180  1.00 95.07           H  
ATOM   1537 HG22 ILE A  94     -42.537   0.127  44.080  1.00 95.07           H  
ATOM   1538 HG23 ILE A  94     -41.514  -1.197  44.597  1.00 95.07           H  
ATOM   1539  CD1 ILE A  94     -40.152  -3.000  42.958  1.00 95.07           C  
ATOM   1540 HD11 ILE A  94     -39.869  -4.022  42.704  1.00 95.07           H  
ATOM   1541 HD12 ILE A  94     -40.227  -2.924  44.043  1.00 95.07           H  
ATOM   1542 HD13 ILE A  94     -39.379  -2.322  42.595  1.00 95.07           H  
ATOM   1543  N   LEU A  95     -43.041   1.607  41.433  1.00 94.11           N  
ATOM   1544  H   LEU A  95     -42.134   1.496  41.004  1.00 94.11           H  
ATOM   1545  CA  LEU A  95     -43.583   2.962  41.594  1.00 94.11           C  
ATOM   1546  HA  LEU A  95     -43.843   3.119  42.641  1.00 94.11           H  
ATOM   1547  C   LEU A  95     -44.875   3.159  40.801  1.00 94.11           C  
ATOM   1548  CB  LEU A  95     -42.548   4.010  41.152  1.00 94.11           C  
ATOM   1549  HB2 LEU A  95     -42.149   3.718  40.181  1.00 94.11           H  
ATOM   1550  HB3 LEU A  95     -43.060   4.963  41.021  1.00 94.11           H  
ATOM   1551  O   LEU A  95     -45.789   3.831  41.277  1.00 94.11           O  
ATOM   1552  CG  LEU A  95     -41.385   4.233  42.132  1.00 94.11           C  
ATOM   1553  HG  LEU A  95     -40.836   3.303  42.275  1.00 94.11           H  
ATOM   1554  CD1 LEU A  95     -40.445   5.280  41.536  1.00 94.11           C  
ATOM   1555 HD11 LEU A  95     -39.544   5.357  42.144  1.00 94.11           H  
ATOM   1556 HD12 LEU A  95     -40.942   6.249  41.490  1.00 94.11           H  
ATOM   1557 HD13 LEU A  95     -40.173   4.982  40.523  1.00 94.11           H  
ATOM   1558  CD2 LEU A  95     -41.856   4.752  43.494  1.00 94.11           C  
ATOM   1559 HD21 LEU A  95     -42.490   5.629  43.363  1.00 94.11           H  
ATOM   1560 HD22 LEU A  95     -42.410   3.975  44.021  1.00 94.11           H  
ATOM   1561 HD23 LEU A  95     -40.991   5.020  44.101  1.00 94.11           H  
ATOM   1562  N   ALA A  96     -44.985   2.544  39.624  1.00 92.60           N  
ATOM   1563  H   ALA A  96     -44.182   2.058  39.251  1.00 92.60           H  
ATOM   1564  CA  ALA A  96     -46.176   2.626  38.801  1.00 92.60           C  
ATOM   1565  HA  ALA A  96     -46.360   3.688  38.637  1.00 92.60           H  
ATOM   1566  C   ALA A  96     -47.407   2.042  39.514  1.00 92.60           C  
ATOM   1567  CB  ALA A  96     -45.900   1.945  37.451  1.00 92.60           C  
ATOM   1568  HB1 ALA A  96     -46.810   1.900  36.852  1.00 92.60           H  
ATOM   1569  HB2 ALA A  96     -45.141   2.503  36.903  1.00 92.60           H  
ATOM   1570  HB3 ALA A  96     -45.555   0.922  37.598  1.00 92.60           H  
ATOM   1571  O   ALA A  96     -48.456   2.689  39.570  1.00 92.60           O  
ATOM   1572  N   ILE A  97     -47.267   0.865  40.135  1.00 93.47           N  
ATOM   1573  H   ILE A  97     -46.381   0.389  40.049  1.00 93.47           H  
ATOM   1574  CA  ILE A  97     -48.340   0.236  40.921  1.00 93.47           C  
ATOM   1575  HA  ILE A  97     -49.223   0.149  40.287  1.00 93.47           H  
ATOM   1576  C   ILE A  97     -48.734   1.112  42.115  1.00 93.47           C  
ATOM   1577  CB  ILE A  97     -47.924  -1.185  41.373  1.00 93.47           C  
ATOM   1578  HB  ILE A  97     -46.966  -1.120  41.888  1.00 93.47           H  
ATOM   1579  O   ILE A  97     -49.925   1.276  42.381  1.00 93.47           O  
ATOM   1580  CG1 ILE A  97     -47.768  -2.109  40.144  1.00 93.47           C  
ATOM   1581 HG12 ILE A  97     -47.139  -1.627  39.395  1.00 93.47           H  
ATOM   1582 HG13 ILE A  97     -48.745  -2.277  39.691  1.00 93.47           H  
ATOM   1583  CG2 ILE A  97     -48.963  -1.783  42.348  1.00 93.47           C  
ATOM   1584 HG21 ILE A  97     -49.941  -1.825  41.869  1.00 93.47           H  
ATOM   1585 HG22 ILE A  97     -49.027  -1.181  43.255  1.00 93.47           H  
ATOM   1586 HG23 ILE A  97     -48.664  -2.784  42.659  1.00 93.47           H  
ATOM   1587  CD1 ILE A  97     -47.129  -3.466  40.463  1.00 93.47           C  
ATOM   1588 HD11 ILE A  97     -47.755  -4.050  41.137  1.00 93.47           H  
ATOM   1589 HD12 ILE A  97     -46.144  -3.318  40.906  1.00 93.47           H  
ATOM   1590 HD13 ILE A  97     -47.024  -4.028  39.535  1.00 93.47           H  
ATOM   1591  N   ILE A  98     -47.759   1.691  42.825  1.00 94.86           N  
ATOM   1592  H   ILE A  98     -46.803   1.517  42.551  1.00 94.86           H  
ATOM   1593  CA  ILE A  98     -48.017   2.566  43.980  1.00 94.86           C  
ATOM   1594  HA  ILE A  98     -48.645   2.029  44.691  1.00 94.86           H  
ATOM   1595  C   ILE A  98     -48.805   3.806  43.541  1.00 94.86           C  
ATOM   1596  CB  ILE A  98     -46.693   2.934  44.690  1.00 94.86           C  
ATOM   1597  HB  ILE A  98     -46.002   3.341  43.951  1.00 94.86           H  
ATOM   1598  O   ILE A  98     -49.841   4.121  44.126  1.00 94.86           O  
ATOM   1599  CG1 ILE A  98     -46.062   1.671  45.322  1.00 94.86           C  
ATOM   1600 HG12 ILE A  98     -46.058   0.858  44.596  1.00 94.86           H  
ATOM   1601 HG13 ILE A  98     -46.668   1.348  46.169  1.00 94.86           H  
ATOM   1602  CG2 ILE A  98     -46.924   4.006  45.775  1.00 94.86           C  
ATOM   1603 HG21 ILE A  98     -47.283   4.933  45.327  1.00 94.86           H  
ATOM   1604 HG22 ILE A  98     -47.655   3.655  46.504  1.00 94.86           H  
ATOM   1605 HG23 ILE A  98     -45.991   4.243  46.286  1.00 94.86           H  
ATOM   1606  CD1 ILE A  98     -44.614   1.862  45.790  1.00 94.86           C  
ATOM   1607 HD11 ILE A  98     -44.564   2.561  46.625  1.00 94.86           H  
ATOM   1608 HD12 ILE A  98     -44.216   0.903  46.120  1.00 94.86           H  
ATOM   1609 HD13 ILE A  98     -44.004   2.230  44.965  1.00 94.86           H  
ATOM   1610  N   THR A  99     -48.367   4.474  42.476  1.00 94.43           N  
ATOM   1611  H   THR A  99     -47.496   4.187  42.053  1.00 94.43           H  
ATOM   1612  CA  THR A  99     -48.999   5.696  41.961  1.00 94.43           C  
ATOM   1613  HA  THR A  99     -49.031   6.436  42.761  1.00 94.43           H  
ATOM   1614  C   THR A  99     -50.438   5.466  41.505  1.00 94.43           C  
ATOM   1615  CB  THR A  99     -48.144   6.266  40.827  1.00 94.43           C  
ATOM   1616  HB  THR A  99     -47.996   5.504  40.061  1.00 94.43           H  
ATOM   1617  O   THR A  99     -51.301   6.288  41.803  1.00 94.43           O  
ATOM   1618  CG2 THR A  99     -48.733   7.518  40.186  1.00 94.43           C  
ATOM   1619 HG21 THR A  99     -47.994   7.953  39.513  1.00 94.43           H  
ATOM   1620 HG22 THR A  99     -49.621   7.261  39.609  1.00 94.43           H  
ATOM   1621 HG23 THR A  99     -49.003   8.249  40.947  1.00 94.43           H  
ATOM   1622  OG1 THR A  99     -46.900   6.631  41.373  1.00 94.43           O  
ATOM   1623  HG1 THR A  99     -46.218   6.469  40.718  1.00 94.43           H  
ATOM   1624  N   LEU A 100     -50.741   4.330  40.866  1.00 91.34           N  
ATOM   1625  H   LEU A 100     -49.992   3.692  40.638  1.00 91.34           H  
ATOM   1626  CA  LEU A 100     -52.111   3.976  40.462  1.00 91.34           C  
ATOM   1627  HA  LEU A 100     -52.526   4.796  39.875  1.00 91.34           H  
ATOM   1628  C   LEU A 100     -53.072   3.771  41.648  1.00 91.34           C  
ATOM   1629  CB  LEU A 100     -52.062   2.699  39.605  1.00 91.34           C  
ATOM   1630  HB2 LEU A 100     -53.070   2.293  39.523  1.00 91.34           H  
ATOM   1631  HB3 LEU A 100     -51.451   1.959  40.122  1.00 91.34           H  
ATOM   1632  O   LEU A 100     -54.294   3.866  41.485  1.00 91.34           O  
ATOM   1633  CG  LEU A 100     -51.516   2.893  38.179  1.00 91.34           C  
ATOM   1634  HG  LEU A 100     -50.532   3.361  38.217  1.00 91.34           H  
ATOM   1635  CD1 LEU A 100     -51.385   1.523  37.514  1.00 91.34           C  
ATOM   1636 HD11 LEU A 100     -50.681   0.911  38.078  1.00 91.34           H  
ATOM   1637 HD12 LEU A 100     -50.999   1.641  36.501  1.00 91.34           H  
ATOM   1638 HD13 LEU A 100     -52.355   1.027  37.472  1.00 91.34           H  
ATOM   1639  CD2 LEU A 100     -52.437   3.758  37.317  1.00 91.34           C  
ATOM   1640 HD21 LEU A 100     -53.447   3.347  37.305  1.00 91.34           H  
ATOM   1641 HD22 LEU A 100     -52.460   4.781  37.695  1.00 91.34           H  
ATOM   1642 HD23 LEU A 100     -52.049   3.787  36.299  1.00 91.34           H  
ATOM   1643  N   ARG A 101     -52.547   3.478  42.844  1.00 91.69           N  
ATOM   1644  H   ARG A 101     -51.541   3.422  42.914  1.00 91.69           H  
ATOM   1645  CA  ARG A 101     -53.342   3.308  44.071  1.00 91.69           C  
ATOM   1646  HA  ARG A 101     -54.335   2.945  43.805  1.00 91.69           H  
ATOM   1647  C   ARG A 101     -53.600   4.622  44.808  1.00 91.69           C  
ATOM   1648  CB  ARG A 101     -52.659   2.286  44.998  1.00 91.69           C  
ATOM   1649  HB2 ARG A 101     -53.196   2.245  45.945  1.00 91.69           H  
ATOM   1650  HB3 ARG A 101     -51.645   2.623  45.214  1.00 91.69           H  
ATOM   1651  O   ARG A 101     -54.511   4.661  45.632  1.00 91.69           O  
ATOM   1652  CG  ARG A 101     -52.588   0.864  44.419  1.00 91.69           C  
ATOM   1653  HG2 ARG A 101     -52.134   0.889  43.428  1.00 91.69           H  
ATOM   1654  HG3 ARG A 101     -51.957   0.259  45.070  1.00 91.69           H  
ATOM   1655  CD  ARG A 101     -53.966   0.204  44.310  1.00 91.69           C  
ATOM   1656  HD2 ARG A 101     -54.429   0.193  45.297  1.00 91.69           H  
ATOM   1657  HD3 ARG A 101     -54.586   0.792  43.632  1.00 91.69           H  
ATOM   1658  NE  ARG A 101     -53.858  -1.174  43.796  1.00 91.69           N  
ATOM   1659  HE  ARG A 101     -52.924  -1.505  43.597  1.00 91.69           H  
ATOM   1660  NH1 ARG A 101     -56.104  -1.647  43.710  1.00 91.69           N  
ATOM   1661 HH11 ARG A 101     -56.855  -2.275  43.461  1.00 91.69           H  
ATOM   1662 HH12 ARG A 101     -56.303  -0.739  44.106  1.00 91.69           H  
ATOM   1663  NH2 ARG A 101     -54.635  -3.161  42.996  1.00 91.69           N  
ATOM   1664 HH21 ARG A 101     -55.408  -3.751  42.722  1.00 91.69           H  
ATOM   1665 HH22 ARG A 101     -53.690  -3.465  42.812  1.00 91.69           H  
ATOM   1666  CZ  ARG A 101     -54.861  -1.985  43.509  1.00 91.69           C  
ATOM   1667  N   LEU A 102     -52.840   5.677  44.521  1.00 93.84           N  
ATOM   1668  H   LEU A 102     -52.160   5.592  43.780  1.00 93.84           H  
ATOM   1669  CA  LEU A 102     -52.973   6.973  45.183  1.00 93.84           C  
ATOM   1670  HA  LEU A 102     -53.328   6.800  46.199  1.00 93.84           H  
ATOM   1671  C   LEU A 102     -53.995   7.857  44.442  1.00 93.84           C  
ATOM   1672  CB  LEU A 102     -51.591   7.645  45.273  1.00 93.84           C  
ATOM   1673  HB2 LEU A 102     -51.718   8.663  45.641  1.00 93.84           H  
ATOM   1674  HB3 LEU A 102     -51.173   7.705  44.268  1.00 93.84           H  
ATOM   1675  O   LEU A 102     -53.804   8.120  43.254  1.00 93.84           O  
ATOM   1676  CG  LEU A 102     -50.588   6.912  46.185  1.00 93.84           C  
ATOM   1677  HG  LEU A 102     -50.506   5.867  45.886  1.00 93.84           H  
ATOM   1678  CD1 LEU A 102     -49.209   7.557  46.049  1.00 93.84           C  
ATOM   1679 HD11 LEU A 102     -49.255   8.609  46.332  1.00 93.84           H  
ATOM   1680 HD12 LEU A 102     -48.494   7.040  46.690  1.00 93.84           H  
ATOM   1681 HD13 LEU A 102     -48.868   7.477  45.017  1.00 93.84           H  
ATOM   1682  CD2 LEU A 102     -50.997   6.960  47.660  1.00 93.84           C  
ATOM   1683 HD21 LEU A 102     -51.123   7.994  47.979  1.00 93.84           H  
ATOM   1684 HD22 LEU A 102     -51.927   6.411  47.813  1.00 93.84           H  
ATOM   1685 HD23 LEU A 102     -50.223   6.492  48.268  1.00 93.84           H  
ATOM   1686  N   PRO A 103     -55.063   8.339  45.107  1.00 94.39           N  
ATOM   1687  CA  PRO A 103     -56.054   9.210  44.473  1.00 94.39           C  
ATOM   1688  HA  PRO A 103     -56.415   8.739  43.559  1.00 94.39           H  
ATOM   1689  C   PRO A 103     -55.463  10.579  44.112  1.00 94.39           C  
ATOM   1690  CB  PRO A 103     -57.200   9.325  45.483  1.00 94.39           C  
ATOM   1691  HB2 PRO A 103     -57.902   8.505  45.329  1.00 94.39           H  
ATOM   1692  HB3 PRO A 103     -57.719  10.281  45.417  1.00 94.39           H  
ATOM   1693  O   PRO A 103     -54.513  11.030  44.756  1.00 94.39           O  
ATOM   1694  CG  PRO A 103     -56.498   9.147  46.829  1.00 94.39           C  
ATOM   1695  HG2 PRO A 103     -57.176   8.772  47.595  1.00 94.39           H  
ATOM   1696  HG3 PRO A 103     -56.059  10.095  47.139  1.00 94.39           H  
ATOM   1697  CD  PRO A 103     -55.389   8.144  46.515  1.00 94.39           C  
ATOM   1698  HD2 PRO A 103     -54.528   8.337  47.155  1.00 94.39           H  
ATOM   1699  HD3 PRO A 103     -55.753   7.127  46.664  1.00 94.39           H  
ATOM   1700  N   MET A 104     -56.024  11.287  43.124  1.00 95.01           N  
ATOM   1701  H   MET A 104     -56.824  10.919  42.630  1.00 95.01           H  
ATOM   1702  CA  MET A 104     -55.488  12.605  42.732  1.00 95.01           C  
ATOM   1703  HA  MET A 104     -54.422  12.494  42.536  1.00 95.01           H  
ATOM   1704  C   MET A 104     -55.576  13.655  43.842  1.00 95.01           C  
ATOM   1705  CB  MET A 104     -56.145  13.118  41.447  1.00 95.01           C  
ATOM   1706  HB2 MET A 104     -55.848  14.154  41.285  1.00 95.01           H  
ATOM   1707  HB3 MET A 104     -57.230  13.098  41.545  1.00 95.01           H  
ATOM   1708  O   MET A 104     -54.706  14.523  43.938  1.00 95.01           O  
ATOM   1709  CG  MET A 104     -55.689  12.307  40.231  1.00 95.01           C  
ATOM   1710  HG2 MET A 104     -55.967  11.261  40.358  1.00 95.01           H  
ATOM   1711  HG3 MET A 104     -56.226  12.688  39.361  1.00 95.01           H  
ATOM   1712  SD  MET A 104     -53.897  12.447  39.927  1.00 95.01           S  
ATOM   1713  CE  MET A 104     -53.348  10.803  40.435  1.00 95.01           C  
ATOM   1714  HE1 MET A 104     -52.261  10.786  40.506  1.00 95.01           H  
ATOM   1715  HE2 MET A 104     -53.666  10.099  39.667  1.00 95.01           H  
ATOM   1716  HE3 MET A 104     -53.786  10.530  41.395  1.00 95.01           H  
ATOM   1717  N   GLU A 105     -56.538  13.516  44.753  1.00 92.86           N  
ATOM   1718  H   GLU A 105     -57.265  12.838  44.575  1.00 92.86           H  
ATOM   1719  CA  GLU A 105     -56.642  14.336  45.965  1.00 92.86           C  
ATOM   1720  HA  GLU A 105     -56.823  15.375  45.690  1.00 92.86           H  
ATOM   1721  C   GLU A 105     -55.377  14.277  46.834  1.00 92.86           C  
ATOM   1722  CB  GLU A 105     -57.807  13.838  46.821  1.00 92.86           C  
ATOM   1723  HB2 GLU A 105     -57.639  12.789  47.062  1.00 92.86           H  
ATOM   1724  HB3 GLU A 105     -57.809  14.411  47.749  1.00 92.86           H  
ATOM   1725  O   GLU A 105     -54.980  15.286  47.421  1.00 92.86           O  
ATOM   1726  CG  GLU A 105     -59.178  13.991  46.152  1.00 92.86           C  
ATOM   1727  HG2 GLU A 105     -59.196  13.399  45.237  1.00 92.86           H  
ATOM   1728  HG3 GLU A 105     -59.323  15.039  45.889  1.00 92.86           H  
ATOM   1729  CD  GLU A 105     -60.316  13.528  47.076  1.00 92.86           C  
ATOM   1730  OE1 GLU A 105     -61.483  13.678  46.664  1.00 92.86           O  
ATOM   1731  OE2 GLU A 105     -60.010  13.028  48.186  1.00 92.86           O  
ATOM   1732  N   PHE A 106     -54.705  13.120  46.896  1.00 95.12           N  
ATOM   1733  H   PHE A 106     -55.023  12.351  46.323  1.00 95.12           H  
ATOM   1734  CA  PHE A 106     -53.446  12.971  47.629  1.00 95.12           C  
ATOM   1735  HA  PHE A 106     -53.598  13.283  48.662  1.00 95.12           H  
ATOM   1736  C   PHE A 106     -52.368  13.879  47.028  1.00 95.12           C  
ATOM   1737  CB  PHE A 106     -53.006  11.498  47.619  1.00 95.12           C  
ATOM   1738  HB2 PHE A 106     -53.755  10.898  48.137  1.00 95.12           H  
ATOM   1739  HB3 PHE A 106     -52.948  11.141  46.591  1.00 95.12           H  
ATOM   1740  O   PHE A 106     -51.743  14.673  47.735  1.00 95.12           O  
ATOM   1741  CG  PHE A 106     -51.652  11.261  48.251  1.00 95.12           C  
ATOM   1742  CD1 PHE A 106     -50.491  11.275  47.452  1.00 95.12           C  
ATOM   1743  HD1 PHE A 106     -50.564  11.428  46.385  1.00 95.12           H  
ATOM   1744  CD2 PHE A 106     -51.546  11.050  49.637  1.00 95.12           C  
ATOM   1745  HD2 PHE A 106     -52.435  11.028  50.250  1.00 95.12           H  
ATOM   1746  CE1 PHE A 106     -49.229  11.099  48.041  1.00 95.12           C  
ATOM   1747  HE1 PHE A 106     -48.341  11.115  47.426  1.00 95.12           H  
ATOM   1748  CE2 PHE A 106     -50.282  10.867  50.225  1.00 95.12           C  
ATOM   1749  HE2 PHE A 106     -50.197  10.707  51.290  1.00 95.12           H  
ATOM   1750  CZ  PHE A 106     -49.124  10.898  49.428  1.00 95.12           C  
ATOM   1751  HZ  PHE A 106     -48.153  10.761  49.881  1.00 95.12           H  
ATOM   1752  N   TRP A 107     -52.196  13.816  45.709  1.00 95.23           N  
ATOM   1753  H   TRP A 107     -52.782  13.186  45.180  1.00 95.23           H  
ATOM   1754  CA  TRP A 107     -51.215  14.622  44.986  1.00 95.23           C  
ATOM   1755  HA  TRP A 107     -50.232  14.468  45.432  1.00 95.23           H  
ATOM   1756  C   TRP A 107     -51.522  16.118  45.071  1.00 95.23           C  
ATOM   1757  CB  TRP A 107     -51.166  14.142  43.535  1.00 95.23           C  
ATOM   1758  HB2 TRP A 107     -52.149  14.254  43.079  1.00 95.23           H  
ATOM   1759  HB3 TRP A 107     -50.472  14.776  42.982  1.00 95.23           H  
ATOM   1760  O   TRP A 107     -50.603  16.928  45.194  1.00 95.23           O  
ATOM   1761  CG  TRP A 107     -50.717  12.722  43.385  1.00 95.23           C  
ATOM   1762  CD1 TRP A 107     -51.516  11.645  43.217  1.00 95.23           C  
ATOM   1763  HD1 TRP A 107     -52.595  11.671  43.177  1.00 95.23           H  
ATOM   1764  CD2 TRP A 107     -49.354  12.202  43.406  1.00 95.23           C  
ATOM   1765  CE2 TRP A 107     -49.404  10.792  43.192  1.00 95.23           C  
ATOM   1766  CE3 TRP A 107     -48.079  12.789  43.552  1.00 95.23           C  
ATOM   1767  HE3 TRP A 107     -48.010  13.855  43.709  1.00 95.23           H  
ATOM   1768  NE1 TRP A 107     -50.749  10.505  43.092  1.00 95.23           N  
ATOM   1769  HE1 TRP A 107     -51.145   9.588  42.940  1.00 95.23           H  
ATOM   1770  CH2 TRP A 107     -46.994  10.618  43.267  1.00 95.23           C  
ATOM   1771  HH2 TRP A 107     -46.095  10.022  43.209  1.00 95.23           H  
ATOM   1772  CZ2 TRP A 107     -48.248  10.004  43.129  1.00 95.23           C  
ATOM   1773  HZ2 TRP A 107     -48.316   8.937  42.977  1.00 95.23           H  
ATOM   1774  CZ3 TRP A 107     -46.912  12.002  43.483  1.00 95.23           C  
ATOM   1775  HZ3 TRP A 107     -45.936  12.451  43.597  1.00 95.23           H  
ATOM   1776  N   GLN A 108     -52.803  16.495  45.078  1.00 96.50           N  
ATOM   1777  H   GLN A 108     -53.511  15.797  44.904  1.00 96.50           H  
ATOM   1778  CA  GLN A 108     -53.224  17.878  45.283  1.00 96.50           C  
ATOM   1779  HA  GLN A 108     -52.674  18.511  44.586  1.00 96.50           H  
ATOM   1780  C   GLN A 108     -52.918  18.364  46.705  1.00 96.50           C  
ATOM   1781  CB  GLN A 108     -54.720  17.999  44.970  1.00 96.50           C  
ATOM   1782  HB2 GLN A 108     -55.298  17.443  45.708  1.00 96.50           H  
ATOM   1783  HB3 GLN A 108     -54.919  17.571  43.987  1.00 96.50           H  
ATOM   1784  O   GLN A 108     -52.351  19.446  46.878  1.00 96.50           O  
ATOM   1785  CG  GLN A 108     -55.162  19.469  44.976  1.00 96.50           C  
ATOM   1786  HG2 GLN A 108     -54.582  20.020  44.235  1.00 96.50           H  
ATOM   1787  HG3 GLN A 108     -54.976  19.907  45.956  1.00 96.50           H  
ATOM   1788  CD  GLN A 108     -56.638  19.654  44.658  1.00 96.50           C  
ATOM   1789  NE2 GLN A 108     -57.133  20.868  44.737  1.00 96.50           N  
ATOM   1790 HE21 GLN A 108     -58.124  20.935  44.552  1.00 96.50           H  
ATOM   1791 HE22 GLN A 108     -56.545  21.648  44.994  1.00 96.50           H  
ATOM   1792  OE1 GLN A 108     -57.365  18.740  44.329  1.00 96.50           O  
ATOM   1793  N   ARG A 109     -53.261  17.569  47.727  1.00 95.65           N  
ATOM   1794  H   ARG A 109     -53.736  16.705  47.510  1.00 95.65           H  
ATOM   1795  CA  ARG A 109     -53.060  17.913  49.143  1.00 95.65           C  
ATOM   1796  HA  ARG A 109     -53.557  18.861  49.348  1.00 95.65           H  
ATOM   1797  C   ARG A 109     -51.585  18.108  49.478  1.00 95.65           C  
ATOM   1798  CB  ARG A 109     -53.698  16.817  50.014  1.00 95.65           C  
ATOM   1799  HB2 ARG A 109     -53.229  15.857  49.796  1.00 95.65           H  
ATOM   1800  HB3 ARG A 109     -54.756  16.746  49.763  1.00 95.65           H  
ATOM   1801  O   ARG A 109     -51.243  19.060  50.178  1.00 95.65           O  
ATOM   1802  CG  ARG A 109     -53.562  17.114  51.515  1.00 95.65           C  
ATOM   1803  HG2 ARG A 109     -52.510  17.099  51.800  1.00 95.65           H  
ATOM   1804  HG3 ARG A 109     -53.978  18.099  51.726  1.00 95.65           H  
ATOM   1805  CD  ARG A 109     -54.309  16.064  52.339  1.00 95.65           C  
ATOM   1806  HD2 ARG A 109     -55.358  16.071  52.044  1.00 95.65           H  
ATOM   1807  HD3 ARG A 109     -53.890  15.082  52.119  1.00 95.65           H  
ATOM   1808  NE  ARG A 109     -54.192  16.337  53.785  1.00 95.65           N  
ATOM   1809  HE  ARG A 109     -53.524  17.044  54.058  1.00 95.65           H  
ATOM   1810  NH1 ARG A 109     -55.721  14.779  54.497  1.00 95.65           N  
ATOM   1811 HH11 ARG A 109     -55.892  14.518  53.537  1.00 95.65           H  
ATOM   1812 HH12 ARG A 109     -56.242  14.331  55.237  1.00 95.65           H  
ATOM   1813  NH2 ARG A 109     -54.673  16.060  55.994  1.00 95.65           N  
ATOM   1814 HH21 ARG A 109     -55.196  15.593  56.721  1.00 95.65           H  
ATOM   1815 HH22 ARG A 109     -54.027  16.798  56.234  1.00 95.65           H  
ATOM   1816  CZ  ARG A 109     -54.858  15.725  54.747  1.00 95.65           C  
ATOM   1817  N   TYR A 110     -50.721  17.238  48.961  1.00 96.32           N  
ATOM   1818  H   TYR A 110     -51.095  16.464  48.430  1.00 96.32           H  
ATOM   1819  CA  TYR A 110     -49.283  17.248  49.241  1.00 96.32           C  
ATOM   1820  HA  TYR A 110     -49.120  17.807  50.163  1.00 96.32           H  
ATOM   1821  C   TYR A 110     -48.448  17.978  48.180  1.00 96.32           C  
ATOM   1822  CB  TYR A 110     -48.809  15.815  49.516  1.00 96.32           C  
ATOM   1823  HB2 TYR A 110     -49.070  15.179  48.670  1.00 96.32           H  
ATOM   1824  HB3 TYR A 110     -47.723  15.802  49.608  1.00 96.32           H  
ATOM   1825  O   TYR A 110     -47.219  17.969  48.251  1.00 96.32           O  
ATOM   1826  CG  TYR A 110     -49.388  15.239  50.796  1.00 96.32           C  
ATOM   1827  CD1 TYR A 110     -48.907  15.677  52.046  1.00 96.32           C  
ATOM   1828  HD1 TYR A 110     -48.117  16.412  52.092  1.00 96.32           H  
ATOM   1829  CD2 TYR A 110     -50.412  14.276  50.745  1.00 96.32           C  
ATOM   1830  HD2 TYR A 110     -50.757  13.904  49.791  1.00 96.32           H  
ATOM   1831  CE1 TYR A 110     -49.437  15.148  53.238  1.00 96.32           C  
ATOM   1832  HE1 TYR A 110     -49.047  15.474  54.191  1.00 96.32           H  
ATOM   1833  CE2 TYR A 110     -50.965  13.764  51.932  1.00 96.32           C  
ATOM   1834  HE2 TYR A 110     -51.742  13.014  51.895  1.00 96.32           H  
ATOM   1835  OH  TYR A 110     -50.991  13.674  54.323  1.00 96.32           O  
ATOM   1836  HH  TYR A 110     -50.476  13.928  55.093  1.00 96.32           H  
ATOM   1837  CZ  TYR A 110     -50.470  14.189  53.179  1.00 96.32           C  
ATOM   1838  N   SER A 111     -49.073  18.674  47.224  1.00 95.60           N  
ATOM   1839  H   SER A 111     -50.080  18.622  47.166  1.00 95.60           H  
ATOM   1840  CA  SER A 111     -48.347  19.319  46.123  1.00 95.60           C  
ATOM   1841  HA  SER A 111     -47.814  18.539  45.578  1.00 95.60           H  
ATOM   1842  C   SER A 111     -47.304  20.341  46.602  1.00 95.60           C  
ATOM   1843  CB  SER A 111     -49.330  19.971  45.145  1.00 95.60           C  
ATOM   1844  HB2 SER A 111     -48.796  20.141  44.210  1.00 95.60           H  
ATOM   1845  HB3 SER A 111     -50.165  19.301  44.939  1.00 95.60           H  
ATOM   1846  O   SER A 111     -46.192  20.402  46.082  1.00 95.60           O  
ATOM   1847  OG  SER A 111     -49.832  21.217  45.601  1.00 95.60           O  
ATOM   1848  HG  SER A 111     -49.837  21.784  44.827  1.00 95.60           H  
ATOM   1849  N   ALA A 112     -47.629  21.123  47.637  1.00 94.72           N  
ATOM   1850  H   ALA A 112     -48.558  21.020  48.020  1.00 94.72           H  
ATOM   1851  CA  ALA A 112     -46.721  22.121  48.204  1.00 94.72           C  
ATOM   1852  HA  ALA A 112     -46.253  22.674  47.389  1.00 94.72           H  
ATOM   1853  C   ALA A 112     -45.575  21.487  49.006  1.00 94.72           C  
ATOM   1854  CB  ALA A 112     -47.540  23.101  49.051  1.00 94.72           C  
ATOM   1855  HB1 ALA A 112     -48.310  23.567  48.436  1.00 94.72           H  
ATOM   1856  HB2 ALA A 112     -48.009  22.575  49.882  1.00 94.72           H  
ATOM   1857  HB3 ALA A 112     -46.882  23.873  49.448  1.00 94.72           H  
ATOM   1858  O   ALA A 112     -44.439  21.952  48.926  1.00 94.72           O  
ATOM   1859  N   THR A 113     -45.847  20.405  49.739  1.00 95.53           N  
ATOM   1860  H   THR A 113     -46.778  20.013  49.727  1.00 95.53           H  
ATOM   1861  CA  THR A 113     -44.820  19.680  50.500  1.00 95.53           C  
ATOM   1862  HA  THR A 113     -44.206  20.400  51.042  1.00 95.53           H  
ATOM   1863  C   THR A 113     -43.878  18.907  49.582  1.00 95.53           C  
ATOM   1864  CB  THR A 113     -45.448  18.733  51.533  1.00 95.53           C  
ATOM   1865  HB  THR A 113     -44.676  18.094  51.962  1.00 95.53           H  
ATOM   1866  O   THR A 113     -42.682  18.861  49.848  1.00 95.53           O  
ATOM   1867  CG2 THR A 113     -46.133  19.509  52.656  1.00 95.53           C  
ATOM   1868 HG21 THR A 113     -46.956  20.106  52.262  1.00 95.53           H  
ATOM   1869 HG22 THR A 113     -46.525  18.806  53.392  1.00 95.53           H  
ATOM   1870 HG23 THR A 113     -45.412  20.163  53.147  1.00 95.53           H  
ATOM   1871  OG1 THR A 113     -46.456  17.941  50.955  1.00 95.53           O  
ATOM   1872  HG1 THR A 113     -46.079  17.388  50.266  1.00 95.53           H  
ATOM   1873  N   MET A 114     -44.379  18.364  48.467  1.00 95.53           N  
ATOM   1874  H   MET A 114     -45.375  18.417  48.303  1.00 95.53           H  
ATOM   1875  CA  MET A 114     -43.548  17.743  47.430  1.00 95.53           C  
ATOM   1876  HA  MET A 114     -42.950  16.943  47.865  1.00 95.53           H  
ATOM   1877  C   MET A 114     -42.586  18.750  46.794  1.00 95.53           C  
ATOM   1878  CB  MET A 114     -44.434  17.166  46.324  1.00 95.53           C  
ATOM   1879  HB2 MET A 114     -45.171  17.908  46.015  1.00 95.53           H  
ATOM   1880  HB3 MET A 114     -43.795  16.949  45.469  1.00 95.53           H  
ATOM   1881  O   MET A 114     -41.408  18.444  46.603  1.00 95.53           O  
ATOM   1882  CG  MET A 114     -45.151  15.876  46.717  1.00 95.53           C  
ATOM   1883  HG2 MET A 114     -44.410  15.102  46.918  1.00 95.53           H  
ATOM   1884  HG3 MET A 114     -45.728  16.041  47.628  1.00 95.53           H  
ATOM   1885  SD  MET A 114     -46.277  15.291  45.425  1.00 95.53           S  
ATOM   1886  CE  MET A 114     -45.102  14.965  44.075  1.00 95.53           C  
ATOM   1887  HE1 MET A 114     -45.641  14.588  43.206  1.00 95.53           H  
ATOM   1888  HE2 MET A 114     -44.364  14.229  44.394  1.00 95.53           H  
ATOM   1889  HE3 MET A 114     -44.595  15.883  43.777  1.00 95.53           H  
ATOM   1890  N   LEU A 115     -43.069  19.961  46.496  1.00 96.47           N  
ATOM   1891  H   LEU A 115     -44.058  20.132  46.610  1.00 96.47           H  
ATOM   1892  CA  LEU A 115     -42.229  21.036  45.977  1.00 96.47           C  
ATOM   1893  HA  LEU A 115     -41.699  20.664  45.100  1.00 96.47           H  
ATOM   1894  C   LEU A 115     -41.162  21.452  46.997  1.00 96.47           C  
ATOM   1895  CB  LEU A 115     -43.120  22.206  45.535  1.00 96.47           C  
ATOM   1896  HB2 LEU A 115     -43.712  22.538  46.388  1.00 96.47           H  
ATOM   1897  HB3 LEU A 115     -43.802  21.858  44.760  1.00 96.47           H  
ATOM   1898  O   LEU A 115     -39.986  21.514  46.643  1.00 96.47           O  
ATOM   1899  CG  LEU A 115     -42.315  23.401  44.999  1.00 96.47           C  
ATOM   1900  HG  LEU A 115     -41.631  23.753  45.770  1.00 96.47           H  
ATOM   1901  CD1 LEU A 115     -41.517  23.062  43.741  1.00 96.47           C  
ATOM   1902 HD11 LEU A 115     -40.718  22.359  43.974  1.00 96.47           H  
ATOM   1903 HD12 LEU A 115     -42.167  22.634  42.978  1.00 96.47           H  
ATOM   1904 HD13 LEU A 115     -41.057  23.975  43.362  1.00 96.47           H  
ATOM   1905  CD2 LEU A 115     -43.258  24.551  44.667  1.00 96.47           C  
ATOM   1906 HD21 LEU A 115     -43.934  24.737  45.501  1.00 96.47           H  
ATOM   1907 HD22 LEU A 115     -42.662  25.448  44.503  1.00 96.47           H  
ATOM   1908 HD23 LEU A 115     -43.831  24.320  43.769  1.00 96.47           H  
ATOM   1909  N   LEU A 116     -41.539  21.658  48.262  1.00 96.64           N  
ATOM   1910  H   LEU A 116     -42.521  21.605  48.493  1.00 96.64           H  
ATOM   1911  CA  LEU A 116     -40.583  21.980  49.325  1.00 96.64           C  
ATOM   1912  HA  LEU A 116     -40.061  22.893  49.040  1.00 96.64           H  
ATOM   1913  C   LEU A 116     -39.521  20.879  49.488  1.00 96.64           C  
ATOM   1914  CB  LEU A 116     -41.355  22.230  50.631  1.00 96.64           C  
ATOM   1915  HB2 LEU A 116     -41.886  21.317  50.901  1.00 96.64           H  
ATOM   1916  HB3 LEU A 116     -42.095  23.012  50.458  1.00 96.64           H  
ATOM   1917  O   LEU A 116     -38.333  21.183  49.547  1.00 96.64           O  
ATOM   1918  CG  LEU A 116     -40.460  22.645  51.815  1.00 96.64           C  
ATOM   1919  HG  LEU A 116     -39.717  21.869  52.002  1.00 96.64           H  
ATOM   1920  CD1 LEU A 116     -39.743  23.973  51.562  1.00 96.64           C  
ATOM   1921 HD11 LEU A 116     -40.462  24.752  51.311  1.00 96.64           H  
ATOM   1922 HD12 LEU A 116     -39.194  24.266  52.456  1.00 96.64           H  
ATOM   1923 HD13 LEU A 116     -39.021  23.862  50.752  1.00 96.64           H  
ATOM   1924  CD2 LEU A 116     -41.317  22.789  53.071  1.00 96.64           C  
ATOM   1925 HD21 LEU A 116     -41.813  21.844  53.291  1.00 96.64           H  
ATOM   1926 HD22 LEU A 116     -42.064  23.571  52.932  1.00 96.64           H  
ATOM   1927 HD23 LEU A 116     -40.681  23.050  53.918  1.00 96.64           H  
ATOM   1928  N   GLY A 117     -39.930  19.608  49.475  1.00 95.76           N  
ATOM   1929  H   GLY A 117     -40.922  19.421  49.454  1.00 95.76           H  
ATOM   1930  CA  GLY A 117     -39.013  18.467  49.507  1.00 95.76           C  
ATOM   1931  HA2 GLY A 117     -39.595  17.546  49.486  1.00 95.76           H  
ATOM   1932  HA3 GLY A 117     -38.430  18.495  50.427  1.00 95.76           H  
ATOM   1933  C   GLY A 117     -38.049  18.455  48.319  1.00 95.76           C  
ATOM   1934  O   GLY A 117     -36.856  18.230  48.503  1.00 95.76           O  
ATOM   1935  N   SER A 118     -38.526  18.775  47.110  1.00 94.99           N  
ATOM   1936  H   SER A 118     -39.520  18.916  47.003  1.00 94.99           H  
ATOM   1937  CA  SER A 118     -37.655  18.881  45.931  1.00 94.99           C  
ATOM   1938  HA  SER A 118     -37.055  17.972  45.885  1.00 94.99           H  
ATOM   1939  C   SER A 118     -36.661  20.044  46.023  1.00 94.99           C  
ATOM   1940  CB  SER A 118     -38.469  18.931  44.635  1.00 94.99           C  
ATOM   1941  HB2 SER A 118     -37.782  18.836  43.794  1.00 94.99           H  
ATOM   1942  HB3 SER A 118     -39.150  18.080  44.616  1.00 94.99           H  
ATOM   1943  O   SER A 118     -35.500  19.866  45.671  1.00 94.99           O  
ATOM   1944  OG  SER A 118     -39.217  20.120  44.472  1.00 94.99           O  
ATOM   1945  HG  SER A 118     -39.392  20.525  45.325  1.00 94.99           H  
ATOM   1946  N   ILE A 119     -37.062  21.195  46.579  1.00 95.44           N  
ATOM   1947  H   ILE A 119     -38.024  21.273  46.878  1.00 95.44           H  
ATOM   1948  CA  ILE A 119     -36.169  22.339  46.826  1.00 95.44           C  
ATOM   1949  HA  ILE A 119     -35.669  22.604  45.894  1.00 95.44           H  
ATOM   1950  C   ILE A 119     -35.072  21.954  47.825  1.00 95.44           C  
ATOM   1951  CB  ILE A 119     -36.985  23.565  47.308  1.00 95.44           C  
ATOM   1952  HB  ILE A 119     -37.650  23.250  48.111  1.00 95.44           H  
ATOM   1953  O   ILE A 119     -33.899  22.234  47.586  1.00 95.44           O  
ATOM   1954  CG1 ILE A 119     -37.838  24.124  46.150  1.00 95.44           C  
ATOM   1955 HG12 ILE A 119     -38.337  23.306  45.630  1.00 95.44           H  
ATOM   1956 HG13 ILE A 119     -37.176  24.618  45.439  1.00 95.44           H  
ATOM   1957  CG2 ILE A 119     -36.071  24.677  47.854  1.00 95.44           C  
ATOM   1958 HG21 ILE A 119     -35.566  24.343  48.760  1.00 95.44           H  
ATOM   1959 HG22 ILE A 119     -35.323  24.948  47.108  1.00 95.44           H  
ATOM   1960 HG23 ILE A 119     -36.646  25.563  48.123  1.00 95.44           H  
ATOM   1961  CD1 ILE A 119     -38.921  25.121  46.584  1.00 95.44           C  
ATOM   1962 HD11 ILE A 119     -38.474  26.035  46.976  1.00 95.44           H  
ATOM   1963 HD12 ILE A 119     -39.531  25.382  45.719  1.00 95.44           H  
ATOM   1964 HD13 ILE A 119     -39.559  24.668  47.342  1.00 95.44           H  
ATOM   1965  N   ILE A 120     -35.432  21.263  48.912  1.00 94.85           N  
ATOM   1966  H   ILE A 120     -36.414  21.080  49.061  1.00 94.85           H  
ATOM   1967  CA  ILE A 120     -34.466  20.760  49.898  1.00 94.85           C  
ATOM   1968  HA  ILE A 120     -33.867  21.594  50.263  1.00 94.85           H  
ATOM   1969  C   ILE A 120     -33.483  19.789  49.240  1.00 94.85           C  
ATOM   1970  CB  ILE A 120     -35.196  20.135  51.109  1.00 94.85           C  
ATOM   1971  HB  ILE A 120     -35.922  19.409  50.742  1.00 94.85           H  
ATOM   1972  O   ILE A 120     -32.280  19.927  49.432  1.00 94.85           O  
ATOM   1973  CG1 ILE A 120     -35.943  21.232  51.903  1.00 94.85           C  
ATOM   1974 HG12 ILE A 120     -35.220  21.853  52.432  1.00 94.85           H  
ATOM   1975 HG13 ILE A 120     -36.488  21.882  51.219  1.00 94.85           H  
ATOM   1976  CG2 ILE A 120     -34.204  19.404  52.033  1.00 94.85           C  
ATOM   1977 HG21 ILE A 120     -34.709  19.017  52.918  1.00 94.85           H  
ATOM   1978 HG22 ILE A 120     -33.407  20.079  52.344  1.00 94.85           H  
ATOM   1979 HG23 ILE A 120     -33.768  18.548  51.517  1.00 94.85           H  
ATOM   1980  CD1 ILE A 120     -36.959  20.678  52.911  1.00 94.85           C  
ATOM   1981 HD11 ILE A 120     -37.665  20.021  52.403  1.00 94.85           H  
ATOM   1982 HD12 ILE A 120     -36.456  20.130  53.708  1.00 94.85           H  
ATOM   1983 HD13 ILE A 120     -37.507  21.507  53.358  1.00 94.85           H  
ATOM   1984  N   LEU A 121     -33.960  18.858  48.412  1.00 93.20           N  
ATOM   1985  H   LEU A 121     -34.961  18.775  48.300  1.00 93.20           H  
ATOM   1986  CA  LEU A 121     -33.083  17.935  47.688  1.00 93.20           C  
ATOM   1987  HA  LEU A 121     -32.431  17.442  48.409  1.00 93.20           H  
ATOM   1988  C   LEU A 121     -32.156  18.656  46.699  1.00 93.20           C  
ATOM   1989  CB  LEU A 121     -33.925  16.872  46.971  1.00 93.20           C  
ATOM   1990  HB2 LEU A 121     -34.688  17.374  46.376  1.00 93.20           H  
ATOM   1991  HB3 LEU A 121     -33.270  16.325  46.293  1.00 93.20           H  
ATOM   1992  O   LEU A 121     -30.993  18.276  46.585  1.00 93.20           O  
ATOM   1993  CG  LEU A 121     -34.589  15.846  47.903  1.00 93.20           C  
ATOM   1994  HG  LEU A 121     -35.112  16.351  48.715  1.00 93.20           H  
ATOM   1995  CD1 LEU A 121     -35.599  15.028  47.099  1.00 93.20           C  
ATOM   1996 HD11 LEU A 121     -36.063  14.283  47.745  1.00 93.20           H  
ATOM   1997 HD12 LEU A 121     -36.378  15.693  46.725  1.00 93.20           H  
ATOM   1998 HD13 LEU A 121     -35.105  14.528  46.266  1.00 93.20           H  
ATOM   1999  CD2 LEU A 121     -33.565  14.882  48.508  1.00 93.20           C  
ATOM   2000 HD21 LEU A 121     -33.015  14.368  47.720  1.00 93.20           H  
ATOM   2001 HD22 LEU A 121     -32.863  15.423  49.141  1.00 93.20           H  
ATOM   2002 HD23 LEU A 121     -34.077  14.144  49.126  1.00 93.20           H  
ATOM   2003  N   LEU A 122     -32.622  19.709  46.019  1.00 93.58           N  
ATOM   2004  H   LEU A 122     -33.595  19.959  46.121  1.00 93.58           H  
ATOM   2005  CA  LEU A 122     -31.763  20.538  45.169  1.00 93.58           C  
ATOM   2006  HA  LEU A 122     -31.234  19.885  44.474  1.00 93.58           H  
ATOM   2007  C   LEU A 122     -30.681  21.263  45.982  1.00 93.58           C  
ATOM   2008  CB  LEU A 122     -32.602  21.557  44.379  1.00 93.58           C  
ATOM   2009  HB2 LEU A 122     -31.923  22.291  43.945  1.00 93.58           H  
ATOM   2010  HB3 LEU A 122     -33.251  22.089  45.074  1.00 93.58           H  
ATOM   2011  O   LEU A 122     -29.535  21.322  45.545  1.00 93.58           O  
ATOM   2012  CG  LEU A 122     -33.459  20.981  43.241  1.00 93.58           C  
ATOM   2013  HG  LEU A 122     -34.128  20.209  43.621  1.00 93.58           H  
ATOM   2014  CD1 LEU A 122     -34.288  22.118  42.647  1.00 93.58           C  
ATOM   2015 HD11 LEU A 122     -33.639  22.928  42.313  1.00 93.58           H  
ATOM   2016 HD12 LEU A 122     -34.985  22.492  43.398  1.00 93.58           H  
ATOM   2017 HD13 LEU A 122     -34.853  21.741  41.795  1.00 93.58           H  
ATOM   2018  CD2 LEU A 122     -32.621  20.371  42.116  1.00 93.58           C  
ATOM   2019 HD21 LEU A 122     -33.282  20.003  41.332  1.00 93.58           H  
ATOM   2020 HD22 LEU A 122     -31.958  21.127  41.692  1.00 93.58           H  
ATOM   2021 HD23 LEU A 122     -32.026  19.535  42.483  1.00 93.58           H  
ATOM   2022  N   MET A 123     -31.005  21.769  47.173  1.00 92.71           N  
ATOM   2023  H   MET A 123     -31.967  21.725  47.478  1.00 92.71           H  
ATOM   2024  CA  MET A 123     -29.998  22.352  48.068  1.00 92.71           C  
ATOM   2025  HA  MET A 123     -29.417  23.088  47.514  1.00 92.71           H  
ATOM   2026  C   MET A 123     -29.006  21.295  48.569  1.00 92.71           C  
ATOM   2027  CB  MET A 123     -30.669  23.065  49.248  1.00 92.71           C  
ATOM   2028  HB2 MET A 123     -31.354  22.382  49.752  1.00 92.71           H  
ATOM   2029  HB3 MET A 123     -29.899  23.366  49.959  1.00 92.71           H  
ATOM   2030  O   MET A 123     -27.806  21.549  48.586  1.00 92.71           O  
ATOM   2031  CG  MET A 123     -31.422  24.323  48.803  1.00 92.71           C  
ATOM   2032  HG2 MET A 123     -30.732  24.952  48.240  1.00 92.71           H  
ATOM   2033  HG3 MET A 123     -32.237  24.043  48.136  1.00 92.71           H  
ATOM   2034  SD  MET A 123     -32.099  25.326  50.156  1.00 92.71           S  
ATOM   2035  CE  MET A 123     -33.289  24.176  50.889  1.00 92.71           C  
ATOM   2036  HE1 MET A 123     -33.878  24.697  51.643  1.00 92.71           H  
ATOM   2037  HE2 MET A 123     -32.757  23.350  51.362  1.00 92.71           H  
ATOM   2038  HE3 MET A 123     -33.948  23.789  50.111  1.00 92.71           H  
ATOM   2039  N   ILE A 124     -29.475  20.088  48.902  1.00 91.22           N  
ATOM   2040  H   ILE A 124     -30.475  19.949  48.905  1.00 91.22           H  
ATOM   2041  CA  ILE A 124     -28.608  18.973  49.315  1.00 91.22           C  
ATOM   2042  HA  ILE A 124     -28.004  19.300  50.160  1.00 91.22           H  
ATOM   2043  C   ILE A 124     -27.626  18.604  48.200  1.00 91.22           C  
ATOM   2044  CB  ILE A 124     -29.449  17.756  49.769  1.00 91.22           C  
ATOM   2045  HB  ILE A 124     -30.216  17.563  49.018  1.00 91.22           H  
ATOM   2046  O   ILE A 124     -26.458  18.371  48.486  1.00 91.22           O  
ATOM   2047  CG1 ILE A 124     -30.134  18.069  51.119  1.00 91.22           C  
ATOM   2048 HG12 ILE A 124     -30.586  19.060  51.085  1.00 91.22           H  
ATOM   2049 HG13 ILE A 124     -29.381  18.089  51.907  1.00 91.22           H  
ATOM   2050  CG2 ILE A 124     -28.588  16.483  49.909  1.00 91.22           C  
ATOM   2051 HG21 ILE A 124     -29.187  15.645  50.265  1.00 91.22           H  
ATOM   2052 HG22 ILE A 124     -28.174  16.188  48.945  1.00 91.22           H  
ATOM   2053 HG23 ILE A 124     -27.770  16.659  50.608  1.00 91.22           H  
ATOM   2054  CD1 ILE A 124     -31.232  17.072  51.508  1.00 91.22           C  
ATOM   2055 HD11 ILE A 124     -31.978  17.014  50.716  1.00 91.22           H  
ATOM   2056 HD12 ILE A 124     -30.813  16.083  51.694  1.00 91.22           H  
ATOM   2057 HD13 ILE A 124     -31.714  17.414  52.424  1.00 91.22           H  
ATOM   2058  N   VAL A 125     -28.048  18.599  46.933  1.00 90.54           N  
ATOM   2059  H   VAL A 125     -29.027  18.770  46.751  1.00 90.54           H  
ATOM   2060  CA  VAL A 125     -27.143  18.336  45.797  1.00 90.54           C  
ATOM   2061  HA  VAL A 125     -26.649  17.377  45.956  1.00 90.54           H  
ATOM   2062  C   VAL A 125     -26.039  19.382  45.685  1.00 90.54           C  
ATOM   2063  CB  VAL A 125     -27.921  18.267  44.475  1.00 90.54           C  
ATOM   2064  HB  VAL A 125     -28.597  19.120  44.408  1.00 90.54           H  
ATOM   2065  O   VAL A 125     -24.921  19.030  45.328  1.00 90.54           O  
ATOM   2066  CG1 VAL A 125     -27.045  18.229  43.216  1.00 90.54           C  
ATOM   2067 HG11 VAL A 125     -27.667  18.088  42.333  1.00 90.54           H  
ATOM   2068 HG12 VAL A 125     -26.518  19.175  43.096  1.00 90.54           H  
ATOM   2069 HG13 VAL A 125     -26.315  17.421  43.281  1.00 90.54           H  
ATOM   2070  CG2 VAL A 125     -28.740  16.989  44.434  1.00 90.54           C  
ATOM   2071 HG21 VAL A 125     -28.074  16.134  44.321  1.00 90.54           H  
ATOM   2072 HG22 VAL A 125     -29.315  16.882  45.354  1.00 90.54           H  
ATOM   2073 HG23 VAL A 125     -29.411  17.048  43.577  1.00 90.54           H  
ATOM   2074  N   LEU A 126     -26.306  20.645  46.013  1.00 86.89           N  
ATOM   2075  H   LEU A 126     -27.231  20.889  46.338  1.00 86.89           H  
ATOM   2076  CA  LEU A 126     -25.268  21.680  45.988  1.00 86.89           C  
ATOM   2077  HA  LEU A 126     -24.744  21.631  45.034  1.00 86.89           H  
ATOM   2078  C   LEU A 126     -24.189  21.458  47.060  1.00 86.89           C  
ATOM   2079  CB  LEU A 126     -25.919  23.066  46.131  1.00 86.89           C  
ATOM   2080  HB2 LEU A 126     -26.526  23.082  47.037  1.00 86.89           H  
ATOM   2081  HB3 LEU A 126     -25.131  23.807  46.259  1.00 86.89           H  
ATOM   2082  O   LEU A 126     -23.058  21.889  46.870  1.00 86.89           O  
ATOM   2083  CG  LEU A 126     -26.785  23.481  44.930  1.00 86.89           C  
ATOM   2084  HG  LEU A 126     -27.523  22.709  44.713  1.00 86.89           H  
ATOM   2085  CD1 LEU A 126     -27.529  24.779  45.244  1.00 86.89           C  
ATOM   2086 HD11 LEU A 126     -28.166  25.049  44.402  1.00 86.89           H  
ATOM   2087 HD12 LEU A 126     -28.150  24.641  46.129  1.00 86.89           H  
ATOM   2088 HD13 LEU A 126     -26.815  25.582  45.428  1.00 86.89           H  
ATOM   2089  CD2 LEU A 126     -25.937  23.708  43.680  1.00 86.89           C  
ATOM   2090 HD21 LEU A 126     -26.552  24.134  42.888  1.00 86.89           H  
ATOM   2091 HD22 LEU A 126     -25.125  24.402  43.897  1.00 86.89           H  
ATOM   2092 HD23 LEU A 126     -25.512  22.768  43.328  1.00 86.89           H  
ATOM   2093  N   VAL A 127     -24.526  20.773  48.159  1.00 86.32           N  
ATOM   2094  H   VAL A 127     -25.486  20.471  48.246  1.00 86.32           H  
ATOM   2095  CA  VAL A 127     -23.608  20.514  49.283  1.00 86.32           C  
ATOM   2096  HA  VAL A 127     -22.801  21.248  49.257  1.00 86.32           H  
ATOM   2097  C   VAL A 127     -22.944  19.134  49.189  1.00 86.32           C  
ATOM   2098  CB  VAL A 127     -24.350  20.686  50.625  1.00 86.32           C  
ATOM   2099  HB  VAL A 127     -25.152  19.950  50.685  1.00 86.32           H  
ATOM   2100  O   VAL A 127     -21.750  19.006  49.437  1.00 86.32           O  
ATOM   2101  CG1 VAL A 127     -23.417  20.488  51.826  1.00 86.32           C  
ATOM   2102 HG11 VAL A 127     -23.960  20.661  52.755  1.00 86.32           H  
ATOM   2103 HG12 VAL A 127     -22.578  21.182  51.766  1.00 86.32           H  
ATOM   2104 HG13 VAL A 127     -23.031  19.468  51.844  1.00 86.32           H  
ATOM   2105  CG2 VAL A 127     -24.973  22.084  50.759  1.00 86.32           C  
ATOM   2106 HG21 VAL A 127     -25.471  22.178  51.724  1.00 86.32           H  
ATOM   2107 HG22 VAL A 127     -25.714  22.250  49.977  1.00 86.32           H  
ATOM   2108 HG23 VAL A 127     -24.197  22.845  50.679  1.00 86.32           H  
ATOM   2109  N   VAL A 128     -23.710  18.096  48.842  1.00 83.44           N  
ATOM   2110  H   VAL A 128     -24.683  18.295  48.660  1.00 83.44           H  
ATOM   2111  CA  VAL A 128     -23.312  16.671  48.894  1.00 83.44           C  
ATOM   2112  HA  VAL A 128     -22.336  16.592  49.373  1.00 83.44           H  
ATOM   2113  C   VAL A 128     -23.169  16.059  47.493  1.00 83.44           C  
ATOM   2114  CB  VAL A 128     -24.330  15.868  49.746  1.00 83.44           C  
ATOM   2115  HB  VAL A 128     -25.287  15.846  49.223  1.00 83.44           H  
ATOM   2116  O   VAL A 128     -22.678  14.943  47.336  1.00 83.44           O  
ATOM   2117  CG1 VAL A 128     -23.902  14.417  50.017  1.00 83.44           C  
ATOM   2118 HG11 VAL A 128     -24.577  13.950  50.734  1.00 83.44           H  
ATOM   2119 HG12 VAL A 128     -22.888  14.396  50.416  1.00 83.44           H  
ATOM   2120 HG13 VAL A 128     -23.943  13.826  49.102  1.00 83.44           H  
ATOM   2121  CG2 VAL A 128     -24.561  16.515  51.122  1.00 83.44           C  
ATOM   2122 HG21 VAL A 128     -23.611  16.621  51.645  1.00 83.44           H  
ATOM   2123 HG22 VAL A 128     -25.235  15.903  51.720  1.00 83.44           H  
ATOM   2124 HG23 VAL A 128     -25.020  17.497  51.007  1.00 83.44           H  
ATOM   2125  N   GLY A 129     -23.622  16.756  46.449  1.00 76.17           N  
ATOM   2126  H   GLY A 129     -23.926  17.708  46.590  1.00 76.17           H  
ATOM   2127  CA  GLY A 129     -23.677  16.217  45.096  1.00 76.17           C  
ATOM   2128  HA2 GLY A 129     -24.306  15.327  45.102  1.00 76.17           H  
ATOM   2129  HA3 GLY A 129     -24.128  16.942  44.418  1.00 76.17           H  
ATOM   2130  C   GLY A 129     -22.301  15.858  44.548  1.00 76.17           C  
ATOM   2131  O   GLY A 129     -21.360  16.652  44.574  1.00 76.17           O  
ATOM   2132  N   SER A 130     -22.216  14.659  43.981  1.00 63.29           N  
ATOM   2133  H   SER A 130     -23.044  14.080  43.986  1.00 63.29           H  
ATOM   2134  CA  SER A 130     -21.015  14.183  43.299  1.00 63.29           C  
ATOM   2135  HA  SER A 130     -20.162  14.373  43.951  1.00 63.29           H  
ATOM   2136  C   SER A 130     -20.797  14.956  41.993  1.00 63.29           C  
ATOM   2137  CB  SER A 130     -21.090  12.665  43.087  1.00 63.29           C  
ATOM   2138  HB2 SER A 130     -21.106  12.176  44.061  1.00 63.29           H  
ATOM   2139  HB3 SER A 130     -20.203  12.331  42.549  1.00 63.29           H  
ATOM   2140  O   SER A 130     -21.672  14.994  41.122  1.00 63.29           O  
ATOM   2141  OG  SER A 130     -22.248  12.275  42.365  1.00 63.29           O  
ATOM   2142  HG  SER A 130     -23.018  12.732  42.712  1.00 63.29           H  
ATOM   2143  N   SER A 131     -19.630  15.595  41.860  1.00 56.80           N  
ATOM   2144  H   SER A 131     -18.979  15.577  42.632  1.00 56.80           H  
ATOM   2145  CA  SER A 131     -19.247  16.308  40.640  1.00 56.80           C  
ATOM   2146  HA  SER A 131     -20.111  16.863  40.274  1.00 56.80           H  
ATOM   2147  C   SER A 131     -18.815  15.309  39.571  1.00 56.80           C  
ATOM   2148  CB  SER A 131     -18.143  17.330  40.922  1.00 56.80           C  
ATOM   2149  HB2 SER A 131     -17.257  16.822  41.302  1.00 56.80           H  
ATOM   2150  HB3 SER A 131     -18.497  18.033  41.677  1.00 56.80           H  
ATOM   2151  O   SER A 131     -17.792  14.637  39.703  1.00 56.80           O  
ATOM   2152  OG  SER A 131     -17.811  18.044  39.742  1.00 56.80           O  
ATOM   2153  HG  SER A 131     -17.369  18.848  40.026  1.00 56.80           H  
ATOM   2154  N   VAL A 132     -19.588  15.213  38.490  1.00 54.09           N  
ATOM   2155  H   VAL A 132     -20.424  15.778  38.455  1.00 54.09           H  
ATOM   2156  CA  VAL A 132     -19.215  14.445  37.295  1.00 54.09           C  
ATOM   2157  HA  VAL A 132     -18.297  13.892  37.495  1.00 54.09           H  
ATOM   2158  C   VAL A 132     -18.936  15.443  36.176  1.00 54.09           C  
ATOM   2159  CB  VAL A 132     -20.293  13.411  36.916  1.00 54.09           C  
ATOM   2160  HB  VAL A 132     -21.224  13.926  36.681  1.00 54.09           H  
ATOM   2161  O   VAL A 132     -19.807  16.233  35.818  1.00 54.09           O  
ATOM   2162  CG1 VAL A 132     -19.857  12.594  35.690  1.00 54.09           C  
ATOM   2163 HG11 VAL A 132     -20.614  11.843  35.465  1.00 54.09           H  
ATOM   2164 HG12 VAL A 132     -19.763  13.247  34.822  1.00 54.09           H  
ATOM   2165 HG13 VAL A 132     -18.907  12.099  35.887  1.00 54.09           H  
ATOM   2166  CG2 VAL A 132     -20.557  12.424  38.062  1.00 54.09           C  
ATOM   2167 HG21 VAL A 132     -19.633  11.921  38.348  1.00 54.09           H  
ATOM   2168 HG22 VAL A 132     -20.947  12.955  38.930  1.00 54.09           H  
ATOM   2169 HG23 VAL A 132     -21.299  11.685  37.759  1.00 54.09           H  
ATOM   2170  N   LYS A 133     -17.709  15.434  35.634  1.00 53.98           N  
ATOM   2171  H   LYS A 133     -17.044  14.776  36.014  1.00 53.98           H  
ATOM   2172  CA  LYS A 133     -17.235  16.396  34.613  1.00 53.98           C  
ATOM   2173  HA  LYS A 133     -16.155  16.277  34.520  1.00 53.98           H  
ATOM   2174  C   LYS A 133     -17.429  17.874  35.023  1.00 53.98           C  
ATOM   2175  CB  LYS A 133     -17.852  16.087  33.227  1.00 53.98           C  
ATOM   2176  HB2 LYS A 133     -17.473  16.814  32.509  1.00 53.98           H  
ATOM   2177  HB3 LYS A 133     -18.933  16.218  33.288  1.00 53.98           H  
ATOM   2178  O   LYS A 133     -17.708  18.717  34.176  1.00 53.98           O  
ATOM   2179  CG  LYS A 133     -17.546  14.685  32.667  1.00 53.98           C  
ATOM   2180  HG2 LYS A 133     -17.900  13.929  33.369  1.00 53.98           H  
ATOM   2181  HG3 LYS A 133     -16.469  14.571  32.541  1.00 53.98           H  
ATOM   2182  CD  LYS A 133     -18.250  14.471  31.311  1.00 53.98           C  
ATOM   2183  HD2 LYS A 133     -19.312  14.681  31.441  1.00 53.98           H  
ATOM   2184  HD3 LYS A 133     -17.843  15.166  30.576  1.00 53.98           H  
ATOM   2185  CE  LYS A 133     -18.089  13.025  30.800  1.00 53.98           C  
ATOM   2186  HE2 LYS A 133     -17.051  12.850  30.517  1.00 53.98           H  
ATOM   2187  HE3 LYS A 133     -18.321  12.353  31.626  1.00 53.98           H  
ATOM   2188  NZ  LYS A 133     -19.007  12.709  29.663  1.00 53.98           N  
ATOM   2189  HZ1 LYS A 133     -18.738  13.150  28.795  1.00 53.98           H  
ATOM   2190  HZ2 LYS A 133     -19.965  12.951  29.874  1.00 53.98           H  
ATOM   2191  HZ3 LYS A 133     -19.111  11.720  29.491  1.00 53.98           H  
ATOM   2192  N   GLY A 134     -17.295  18.184  36.315  1.00 56.10           N  
ATOM   2193  H   GLY A 134     -17.098  17.446  36.975  1.00 56.10           H  
ATOM   2194  CA  GLY A 134     -17.405  19.550  36.839  1.00 56.10           C  
ATOM   2195  HA2 GLY A 134     -16.798  19.630  37.741  1.00 56.10           H  
ATOM   2196  HA3 GLY A 134     -17.004  20.253  36.108  1.00 56.10           H  
ATOM   2197  C   GLY A 134     -18.825  20.010  37.193  1.00 56.10           C  
ATOM   2198  O   GLY A 134     -18.983  21.154  37.602  1.00 56.10           O  
ATOM   2199  N   ALA A 135     -19.849  19.155  37.067  1.00 55.94           N  
ATOM   2200  H   ALA A 135     -19.673  18.225  36.713  1.00 55.94           H  
ATOM   2201  CA  ALA A 135     -21.222  19.479  37.458  1.00 55.94           C  
ATOM   2202  HA  ALA A 135     -21.252  20.483  37.881  1.00 55.94           H  
ATOM   2203  C   ALA A 135     -21.748  18.514  38.537  1.00 55.94           C  
ATOM   2204  CB  ALA A 135     -22.105  19.494  36.203  1.00 55.94           C  
ATOM   2205  HB1 ALA A 135     -21.717  20.223  35.491  1.00 55.94           H  
ATOM   2206  HB2 ALA A 135     -23.124  19.770  36.476  1.00 55.94           H  
ATOM   2207  HB3 ALA A 135     -22.110  18.506  35.742  1.00 55.94           H  
ATOM   2208  O   ALA A 135     -21.900  17.313  38.293  1.00 55.94           O  
ATOM   2209  N   SER A 136     -22.072  19.050  39.717  1.00 61.80           N  
ATOM   2210  H   SER A 136     -21.846  20.019  39.892  1.00 61.80           H  
ATOM   2211  CA  SER A 136     -22.753  18.322  40.795  1.00 61.80           C  
ATOM   2212  HA  SER A 136     -22.392  17.294  40.817  1.00 61.80           H  
ATOM   2213  C   SER A 136     -24.258  18.295  40.543  1.00 61.80           C  
ATOM   2214  CB  SER A 136     -22.442  18.939  42.165  1.00 61.80           C  
ATOM   2215  HB2 SER A 136     -22.706  19.996  42.172  1.00 61.80           H  
ATOM   2216  HB3 SER A 136     -23.022  18.425  42.932  1.00 61.80           H  
ATOM   2217  O   SER A 136     -24.967  19.247  40.857  1.00 61.80           O  
ATOM   2218  OG  SER A 136     -21.066  18.785  42.441  1.00 61.80           O  
ATOM   2219  HG  SER A 136     -20.984  18.502  43.355  1.00 61.80           H  
ATOM   2220  N   ARG A 137     -24.747  17.209  39.935  1.00 79.17           N  
ATOM   2221  H   ARG A 137     -24.072  16.523  39.626  1.00 79.17           H  
ATOM   2222  CA  ARG A 137     -26.183  17.020  39.624  1.00 79.17           C  
ATOM   2223  HA  ARG A 137     -26.758  17.855  40.024  1.00 79.17           H  
ATOM   2224  C   ARG A 137     -26.803  15.776  40.254  1.00 79.17           C  
ATOM   2225  CB  ARG A 137     -26.393  16.991  38.104  1.00 79.17           C  
ATOM   2226  HB2 ARG A 137     -27.440  16.765  37.902  1.00 79.17           H  
ATOM   2227  HB3 ARG A 137     -25.783  16.199  37.670  1.00 79.17           H  
ATOM   2228  O   ARG A 137     -28.025  15.646  40.281  1.00 79.17           O  
ATOM   2229  CG  ARG A 137     -26.050  18.324  37.431  1.00 79.17           C  
ATOM   2230  HG2 ARG A 137     -26.626  19.126  37.893  1.00 79.17           H  
ATOM   2231  HG3 ARG A 137     -24.986  18.532  37.538  1.00 79.17           H  
ATOM   2232  CD  ARG A 137     -26.412  18.229  35.949  1.00 79.17           C  
ATOM   2233  HD2 ARG A 137     -25.929  17.341  35.541  1.00 79.17           H  
ATOM   2234  HD3 ARG A 137     -27.493  18.118  35.858  1.00 79.17           H  
ATOM   2235  NE  ARG A 137     -25.982  19.420  35.198  1.00 79.17           N  
ATOM   2236  HE  ARG A 137     -25.887  20.275  35.727  1.00 79.17           H  
ATOM   2237  NH1 ARG A 137     -26.012  18.413  33.137  1.00 79.17           N  
ATOM   2238 HH11 ARG A 137     -25.881  18.448  32.137  1.00 79.17           H  
ATOM   2239 HH12 ARG A 137     -26.478  17.622  33.558  1.00 79.17           H  
ATOM   2240  NH2 ARG A 137     -25.319  20.506  33.298  1.00 79.17           N  
ATOM   2241 HH21 ARG A 137     -25.329  21.389  33.790  1.00 79.17           H  
ATOM   2242 HH22 ARG A 137     -25.182  20.517  32.298  1.00 79.17           H  
ATOM   2243  CZ  ARG A 137     -25.770  19.448  33.895  1.00 79.17           C  
ATOM   2244  N   TRP A 138     -25.971  14.858  40.736  1.00 82.74           N  
ATOM   2245  H   TRP A 138     -24.984  15.069  40.774  1.00 82.74           H  
ATOM   2246  CA  TRP A 138     -26.392  13.521  41.138  1.00 82.74           C  
ATOM   2247  HA  TRP A 138     -27.471  13.424  41.021  1.00 82.74           H  
ATOM   2248  C   TRP A 138     -26.055  13.262  42.602  1.00 82.74           C  
ATOM   2249  CB  TRP A 138     -25.739  12.475  40.224  1.00 82.74           C  
ATOM   2250  HB2 TRP A 138     -24.660  12.495  40.381  1.00 82.74           H  
ATOM   2251  HB3 TRP A 138     -26.091  11.488  40.523  1.00 82.74           H  
ATOM   2252  O   TRP A 138     -24.937  13.533  43.054  1.00 82.74           O  
ATOM   2253  CG  TRP A 138     -26.010  12.650  38.759  1.00 82.74           C  
ATOM   2254  CD1 TRP A 138     -25.272  13.400  37.908  1.00 82.74           C  
ATOM   2255  HD1 TRP A 138     -24.390  13.957  38.189  1.00 82.74           H  
ATOM   2256  CD2 TRP A 138     -27.078  12.066  37.951  1.00 82.74           C  
ATOM   2257  CE2 TRP A 138     -26.937  12.537  36.611  1.00 82.74           C  
ATOM   2258  CE3 TRP A 138     -28.142  11.175  38.211  1.00 82.74           C  
ATOM   2259  HE3 TRP A 138     -28.298  10.820  39.219  1.00 82.74           H  
ATOM   2260  NE1 TRP A 138     -25.824  13.348  36.643  1.00 82.74           N  
ATOM   2261  HE1 TRP A 138     -25.439  13.824  35.840  1.00 82.74           H  
ATOM   2262  CH2 TRP A 138     -28.862  11.272  35.878  1.00 82.74           C  
ATOM   2263  HH2 TRP A 138     -29.561  10.997  35.102  1.00 82.74           H  
ATOM   2264  CZ2 TRP A 138     -27.813  12.159  35.586  1.00 82.74           C  
ATOM   2265  HZ2 TRP A 138     -27.700  12.554  34.587  1.00 82.74           H  
ATOM   2266  CZ3 TRP A 138     -29.017  10.771  37.184  1.00 82.74           C  
ATOM   2267  HZ3 TRP A 138     -29.832  10.099  37.408  1.00 82.74           H  
ATOM   2268  N   ILE A 139     -27.016  12.679  43.316  1.00 82.87           N  
ATOM   2269  H   ILE A 139     -27.900  12.493  42.864  1.00 82.87           H  
ATOM   2270  CA  ILE A 139     -26.787  12.030  44.604  1.00 82.87           C  
ATOM   2271  HA  ILE A 139     -25.927  12.486  45.096  1.00 82.87           H  
ATOM   2272  C   ILE A 139     -26.463  10.569  44.298  1.00 82.87           C  
ATOM   2273  CB  ILE A 139     -28.004  12.177  45.544  1.00 82.87           C  
ATOM   2274  HB  ILE A 139     -28.847  11.635  45.114  1.00 82.87           H  
ATOM   2275  O   ILE A 139     -27.312   9.841  43.772  1.00 82.87           O  
ATOM   2276  CG1 ILE A 139     -28.411  13.662  45.690  1.00 82.87           C  
ATOM   2277 HG12 ILE A 139     -27.559  14.241  46.047  1.00 82.87           H  
ATOM   2278 HG13 ILE A 139     -28.698  14.033  44.706  1.00 82.87           H  
ATOM   2279  CG2 ILE A 139     -27.670  11.550  46.911  1.00 82.87           C  
ATOM   2280 HG21 ILE A 139     -28.548  11.548  47.556  1.00 82.87           H  
ATOM   2281 HG22 ILE A 139     -26.869  12.108  47.397  1.00 82.87           H  
ATOM   2282 HG23 ILE A 139     -27.354  10.513  46.794  1.00 82.87           H  
ATOM   2283  CD1 ILE A 139     -29.608  13.916  46.614  1.00 82.87           C  
ATOM   2284 HD11 ILE A 139     -30.453  13.302  46.304  1.00 82.87           H  
ATOM   2285 HD12 ILE A 139     -29.895  14.966  46.561  1.00 82.87           H  
ATOM   2286 HD13 ILE A 139     -29.347  13.688  47.647  1.00 82.87           H  
ATOM   2287  N   ASP A 140     -25.226  10.164  44.573  1.00 76.49           N  
ATOM   2288  H   ASP A 140     -24.587  10.792  45.039  1.00 76.49           H  
ATOM   2289  CA  ASP A 140     -24.787   8.784  44.381  1.00 76.49           C  
ATOM   2290  HA  ASP A 140     -25.351   8.357  43.552  1.00 76.49           H  
ATOM   2291  C   ASP A 140     -25.119   7.965  45.639  1.00 76.49           C  
ATOM   2292  CB  ASP A 140     -23.294   8.741  43.979  1.00 76.49           C  
ATOM   2293  HB2 ASP A 140     -23.082   9.593  43.333  1.00 76.49           H  
ATOM   2294  HB3 ASP A 140     -22.664   8.823  44.864  1.00 76.49           H  
ATOM   2295  O   ASP A 140     -24.595   8.230  46.718  1.00 76.49           O  
ATOM   2296  CG  ASP A 140     -22.944   7.462  43.203  1.00 76.49           C  
ATOM   2297  OD1 ASP A 140     -23.648   6.452  43.407  1.00 76.49           O  
ATOM   2298  OD2 ASP A 140     -22.079   7.512  42.288  1.00 76.49           O  
ATOM   2299  N   LEU A 141     -26.027   6.996  45.505  1.00 76.49           N  
ATOM   2300  H   LEU A 141     -26.408   6.836  44.583  1.00 76.49           H  
ATOM   2301  CA  LEU A 141     -26.409   6.036  46.548  1.00 76.49           C  
ATOM   2302  HA  LEU A 141     -25.994   6.367  47.500  1.00 76.49           H  
ATOM   2303  C   LEU A 141     -25.775   4.655  46.277  1.00 76.49           C  
ATOM   2304  CB  LEU A 141     -27.946   5.981  46.684  1.00 76.49           C  
ATOM   2305  HB2 LEU A 141     -28.358   5.644  45.733  1.00 76.49           H  
ATOM   2306  HB3 LEU A 141     -28.201   5.234  47.436  1.00 76.49           H  
ATOM   2307  O   LEU A 141     -26.320   3.618  46.659  1.00 76.49           O  
ATOM   2308  CG  LEU A 141     -28.625   7.306  47.078  1.00 76.49           C  
ATOM   2309  HG  LEU A 141     -28.354   8.089  46.370  1.00 76.49           H  
ATOM   2310  CD1 LEU A 141     -30.143   7.126  47.026  1.00 76.49           C  
ATOM   2311 HD11 LEU A 141     -30.631   8.067  47.278  1.00 76.49           H  
ATOM   2312 HD12 LEU A 141     -30.452   6.358  47.736  1.00 76.49           H  
ATOM   2313 HD13 LEU A 141     -30.437   6.826  46.020  1.00 76.49           H  
ATOM   2314  CD2 LEU A 141     -28.254   7.756  48.492  1.00 76.49           C  
ATOM   2315 HD21 LEU A 141     -28.801   8.663  48.750  1.00 76.49           H  
ATOM   2316 HD22 LEU A 141     -27.188   7.979  48.537  1.00 76.49           H  
ATOM   2317 HD23 LEU A 141     -28.487   6.972  49.213  1.00 76.49           H  
ATOM   2318  N   GLY A 142     -24.649   4.620  45.558  1.00 72.05           N  
ATOM   2319  H   GLY A 142     -24.315   5.483  45.152  1.00 72.05           H  
ATOM   2320  CA  GLY A 142     -23.908   3.409  45.211  1.00 72.05           C  
ATOM   2321  HA2 GLY A 142     -22.870   3.678  45.019  1.00 72.05           H  
ATOM   2322  HA3 GLY A 142     -23.934   2.708  46.045  1.00 72.05           H  
ATOM   2323  C   GLY A 142     -24.462   2.729  43.961  1.00 72.05           C  
ATOM   2324  O   GLY A 142     -23.931   2.893  42.863  1.00 72.05           O  
ATOM   2325  N   LEU A 143     -25.531   1.939  44.110  1.00 73.54           N  
ATOM   2326  H   LEU A 143     -25.941   1.874  45.031  1.00 73.54           H  
ATOM   2327  CA  LEU A 143     -26.167   1.253  42.971  1.00 73.54           C  
ATOM   2328  HA  LEU A 143     -25.394   0.933  42.273  1.00 73.54           H  
ATOM   2329  C   LEU A 143     -27.095   2.175  42.172  1.00 73.54           C  
ATOM   2330  CB  LEU A 143     -26.934   0.012  43.462  1.00 73.54           C  
ATOM   2331  HB2 LEU A 143     -27.634   0.323  44.238  1.00 73.54           H  
ATOM   2332  HB3 LEU A 143     -27.519  -0.385  42.632  1.00 73.54           H  
ATOM   2333  O   LEU A 143     -27.313   1.949  40.980  1.00 73.54           O  
ATOM   2334  CG  LEU A 143     -26.048  -1.121  44.011  1.00 73.54           C  
ATOM   2335  HG  LEU A 143     -25.428  -0.741  44.823  1.00 73.54           H  
ATOM   2336  CD1 LEU A 143     -26.939  -2.233  44.565  1.00 73.54           C  
ATOM   2337 HD11 LEU A 143     -27.565  -2.646  43.775  1.00 73.54           H  
ATOM   2338 HD12 LEU A 143     -27.573  -1.836  45.357  1.00 73.54           H  
ATOM   2339 HD13 LEU A 143     -26.320  -3.026  44.985  1.00 73.54           H  
ATOM   2340  CD2 LEU A 143     -25.142  -1.728  42.934  1.00 73.54           C  
ATOM   2341 HD21 LEU A 143     -25.739  -2.063  42.086  1.00 73.54           H  
ATOM   2342 HD22 LEU A 143     -24.408  -0.993  42.605  1.00 73.54           H  
ATOM   2343 HD23 LEU A 143     -24.603  -2.580  43.351  1.00 73.54           H  
ATOM   2344  N   LEU A 144     -27.636   3.209  42.820  1.00 77.06           N  
ATOM   2345  H   LEU A 144     -27.334   3.380  43.769  1.00 77.06           H  
ATOM   2346  CA  LEU A 144     -28.603   4.132  42.239  1.00 77.06           C  
ATOM   2347  HA  LEU A 144     -28.776   3.856  41.199  1.00 77.06           H  
ATOM   2348  C   LEU A 144     -28.050   5.553  42.251  1.00 77.06           C  
ATOM   2349  CB  LEU A 144     -29.945   4.043  42.988  1.00 77.06           C  
ATOM   2350  HB2 LEU A 144     -29.774   4.329  44.026  1.00 77.06           H  
ATOM   2351  HB3 LEU A 144     -30.636   4.766  42.554  1.00 77.06           H  
ATOM   2352  O   LEU A 144     -27.501   6.011  43.250  1.00 77.06           O  
ATOM   2353  CG  LEU A 144     -30.607   2.652  42.964  1.00 77.06           C  
ATOM   2354  HG  LEU A 144     -29.915   1.908  43.358  1.00 77.06           H  
ATOM   2355  CD1 LEU A 144     -31.845   2.665  43.860  1.00 77.06           C  
ATOM   2356 HD11 LEU A 144     -32.299   1.674  43.874  1.00 77.06           H  
ATOM   2357 HD12 LEU A 144     -32.572   3.388  43.491  1.00 77.06           H  
ATOM   2358 HD13 LEU A 144     -31.559   2.928  44.878  1.00 77.06           H  
ATOM   2359  CD2 LEU A 144     -31.049   2.225  41.564  1.00 77.06           C  
ATOM   2360 HD21 LEU A 144     -31.798   2.917  41.180  1.00 77.06           H  
ATOM   2361 HD22 LEU A 144     -30.194   2.188  40.888  1.00 77.06           H  
ATOM   2362 HD23 LEU A 144     -31.483   1.226  41.609  1.00 77.06           H  
ATOM   2363  N   ARG A 145     -28.251   6.272  41.147  1.00 82.36           N  
ATOM   2364  H   ARG A 145     -28.776   5.842  40.399  1.00 82.36           H  
ATOM   2365  CA  ARG A 145     -27.950   7.700  41.044  1.00 82.36           C  
ATOM   2366  HA  ARG A 145     -27.498   8.047  41.974  1.00 82.36           H  
ATOM   2367  C   ARG A 145     -29.246   8.458  40.868  1.00 82.36           C  
ATOM   2368  CB  ARG A 145     -26.957   7.977  39.915  1.00 82.36           C  
ATOM   2369  HB2 ARG A 145     -27.288   7.494  38.996  1.00 82.36           H  
ATOM   2370  HB3 ARG A 145     -26.908   9.054  39.749  1.00 82.36           H  
ATOM   2371  O   ARG A 145     -29.935   8.306  39.856  1.00 82.36           O  
ATOM   2372  CG  ARG A 145     -25.561   7.488  40.302  1.00 82.36           C  
ATOM   2373  HG2 ARG A 145     -25.562   6.406  40.434  1.00 82.36           H  
ATOM   2374  HG3 ARG A 145     -25.266   7.958  41.240  1.00 82.36           H  
ATOM   2375  CD  ARG A 145     -24.560   7.872  39.217  1.00 82.36           C  
ATOM   2376  HD2 ARG A 145     -24.619   8.946  39.043  1.00 82.36           H  
ATOM   2377  HD3 ARG A 145     -24.806   7.338  38.299  1.00 82.36           H  
ATOM   2378  NE  ARG A 145     -23.206   7.529  39.658  1.00 82.36           N  
ATOM   2379  HE  ARG A 145     -23.081   7.317  40.638  1.00 82.36           H  
ATOM   2380  NH1 ARG A 145     -22.053   8.009  37.730  1.00 82.36           N  
ATOM   2381 HH11 ARG A 145     -21.163   8.107  37.264  1.00 82.36           H  
ATOM   2382 HH12 ARG A 145     -22.919   8.296  37.296  1.00 82.36           H  
ATOM   2383  NH2 ARG A 145     -20.990   7.342  39.606  1.00 82.36           N  
ATOM   2384 HH21 ARG A 145     -21.093   7.231  40.604  1.00 82.36           H  
ATOM   2385 HH22 ARG A 145     -20.072   7.485  39.211  1.00 82.36           H  
ATOM   2386  CZ  ARG A 145     -22.089   7.628  38.981  1.00 82.36           C  
ATOM   2387  N   ILE A 146     -29.571   9.265  41.870  1.00 86.27           N  
ATOM   2388  H   ILE A 146     -28.923   9.368  42.637  1.00 86.27           H  
ATOM   2389  CA  ILE A 146     -30.793  10.060  41.874  1.00 86.27           C  
ATOM   2390  HA  ILE A 146     -31.472   9.629  41.138  1.00 86.27           H  
ATOM   2391  C   ILE A 146     -30.456  11.484  41.437  1.00 86.27           C  
ATOM   2392  CB  ILE A 146     -31.556   9.951  43.208  1.00 86.27           C  
ATOM   2393  HB  ILE A 146     -30.927  10.333  44.012  1.00 86.27           H  
ATOM   2394  O   ILE A 146     -29.543  12.100  41.985  1.00 86.27           O  
ATOM   2395  CG1 ILE A 146     -31.888   8.462  43.487  1.00 86.27           C  
ATOM   2396 HG12 ILE A 146     -32.431   8.044  42.639  1.00 86.27           H  
ATOM   2397 HG13 ILE A 146     -30.957   7.906  43.598  1.00 86.27           H  
ATOM   2398  CG2 ILE A 146     -32.841  10.802  43.136  1.00 86.27           C  
ATOM   2399 HG21 ILE A 146     -33.376  10.758  44.085  1.00 86.27           H  
ATOM   2400 HG22 ILE A 146     -32.598  11.849  42.956  1.00 86.27           H  
ATOM   2401 HG23 ILE A 146     -33.491  10.437  42.340  1.00 86.27           H  
ATOM   2402  CD1 ILE A 146     -32.710   8.216  44.756  1.00 86.27           C  
ATOM   2403 HD11 ILE A 146     -32.737   7.146  44.967  1.00 86.27           H  
ATOM   2404 HD12 ILE A 146     -33.734   8.563  44.619  1.00 86.27           H  
ATOM   2405 HD13 ILE A 146     -32.259   8.737  45.600  1.00 86.27           H  
ATOM   2406  N   GLN A 147     -31.196  12.006  40.460  1.00 91.11           N  
ATOM   2407  H   GLN A 147     -31.881  11.405  40.024  1.00 91.11           H  
ATOM   2408  CA  GLN A 147     -31.138  13.395  40.011  1.00 91.11           C  
ATOM   2409  HA  GLN A 147     -30.248  13.874  40.418  1.00 91.11           H  
ATOM   2410  C   GLN A 147     -32.390  14.130  40.507  1.00 91.11           C  
ATOM   2411  CB  GLN A 147     -30.999  13.446  38.483  1.00 91.11           C  
ATOM   2412  HB2 GLN A 147     -31.874  13.000  38.011  1.00 91.11           H  
ATOM   2413  HB3 GLN A 147     -30.118  12.868  38.204  1.00 91.11           H  
ATOM   2414  O   GLN A 147     -33.463  13.993  39.910  1.00 91.11           O  
ATOM   2415  CG  GLN A 147     -30.796  14.876  37.959  1.00 91.11           C  
ATOM   2416  HG2 GLN A 147     -31.682  15.467  38.189  1.00 91.11           H  
ATOM   2417  HG3 GLN A 147     -29.937  15.326  38.457  1.00 91.11           H  
ATOM   2418  CD  GLN A 147     -30.557  14.930  36.451  1.00 91.11           C  
ATOM   2419  NE2 GLN A 147     -30.364  16.099  35.877  1.00 91.11           N  
ATOM   2420 HE21 GLN A 147     -30.366  16.080  34.867  1.00 91.11           H  
ATOM   2421 HE22 GLN A 147     -30.454  16.973  36.376  1.00 91.11           H  
ATOM   2422  OE1 GLN A 147     -30.554  13.933  35.753  1.00 91.11           O  
ATOM   2423  N   PRO A 148     -32.291  14.938  41.579  1.00 92.37           N  
ATOM   2424  CA  PRO A 148     -33.441  15.656  42.132  1.00 92.37           C  
ATOM   2425  HA  PRO A 148     -34.179  14.924  42.460  1.00 92.37           H  
ATOM   2426  C   PRO A 148     -34.123  16.624  41.161  1.00 92.37           C  
ATOM   2427  CB  PRO A 148     -32.901  16.397  43.352  1.00 92.37           C  
ATOM   2428  HB2 PRO A 148     -33.681  16.542  44.099  1.00 92.37           H  
ATOM   2429  HB3 PRO A 148     -32.460  17.351  43.064  1.00 92.37           H  
ATOM   2430  O   PRO A 148     -35.311  16.915  41.319  1.00 92.37           O  
ATOM   2431  CG  PRO A 148     -31.807  15.449  43.824  1.00 92.37           C  
ATOM   2432  HG2 PRO A 148     -32.253  14.576  44.299  1.00 92.37           H  
ATOM   2433  HG3 PRO A 148     -31.121  15.935  44.519  1.00 92.37           H  
ATOM   2434  CD  PRO A 148     -31.166  15.043  42.499  1.00 92.37           C  
ATOM   2435  HD2 PRO A 148     -30.645  14.095  42.634  1.00 92.37           H  
ATOM   2436  HD3 PRO A 148     -30.478  15.810  42.145  1.00 92.37           H  
ATOM   2437  N   ALA A 149     -33.412  17.089  40.131  1.00 93.19           N  
ATOM   2438  H   ALA A 149     -32.429  16.861  40.078  1.00 93.19           H  
ATOM   2439  CA  ALA A 149     -33.983  17.907  39.064  1.00 93.19           C  
ATOM   2440  HA  ALA A 149     -34.374  18.826  39.500  1.00 93.19           H  
ATOM   2441  C   ALA A 149     -35.150  17.199  38.341  1.00 93.19           C  
ATOM   2442  CB  ALA A 149     -32.851  18.281  38.099  1.00 93.19           C  
ATOM   2443  HB1 ALA A 149     -32.008  18.701  38.646  1.00 93.19           H  
ATOM   2444  HB2 ALA A 149     -33.201  19.031  37.389  1.00 93.19           H  
ATOM   2445  HB3 ALA A 149     -32.526  17.409  37.530  1.00 93.19           H  
ATOM   2446  O   ALA A 149     -36.137  17.848  37.992  1.00 93.19           O  
ATOM   2447  N   GLU A 150     -35.103  15.867  38.192  1.00 94.21           N  
ATOM   2448  H   GLU A 150     -34.299  15.361  38.537  1.00 94.21           H  
ATOM   2449  CA  GLU A 150     -36.205  15.090  37.610  1.00 94.21           C  
ATOM   2450  HA  GLU A 150     -36.479  15.529  36.651  1.00 94.21           H  
ATOM   2451  C   GLU A 150     -37.461  15.157  38.488  1.00 94.21           C  
ATOM   2452  CB  GLU A 150     -35.784  13.631  37.354  1.00 94.21           C  
ATOM   2453  HB2 GLU A 150     -35.407  13.197  38.281  1.00 94.21           H  
ATOM   2454  HB3 GLU A 150     -36.663  13.057  37.061  1.00 94.21           H  
ATOM   2455  O   GLU A 150     -38.540  15.484  37.996  1.00 94.21           O  
ATOM   2456  CG  GLU A 150     -34.716  13.480  36.257  1.00 94.21           C  
ATOM   2457  HG2 GLU A 150     -34.432  12.429  36.192  1.00 94.21           H  
ATOM   2458  HG3 GLU A 150     -33.828  14.043  36.546  1.00 94.21           H  
ATOM   2459  CD  GLU A 150     -35.217  13.948  34.883  1.00 94.21           C  
ATOM   2460  OE1 GLU A 150     -34.532  14.735  34.207  1.00 94.21           O  
ATOM   2461  OE2 GLU A 150     -36.367  13.643  34.487  1.00 94.21           O  
ATOM   2462  N   LEU A 151     -37.314  14.943  39.800  1.00 94.65           N  
ATOM   2463  H   LEU A 151     -36.390  14.724  40.143  1.00 94.65           H  
ATOM   2464  CA  LEU A 151     -38.419  15.039  40.761  1.00 94.65           C  
ATOM   2465  HA  LEU A 151     -39.223  14.385  40.422  1.00 94.65           H  
ATOM   2466  C   LEU A 151     -38.988  16.463  40.842  1.00 94.65           C  
ATOM   2467  CB  LEU A 151     -37.916  14.554  42.134  1.00 94.65           C  
ATOM   2468  HB2 LEU A 151     -37.067  15.171  42.430  1.00 94.65           H  
ATOM   2469  HB3 LEU A 151     -37.566  13.527  42.036  1.00 94.65           H  
ATOM   2470  O   LEU A 151     -40.199  16.645  40.943  1.00 94.65           O  
ATOM   2471  CG  LEU A 151     -38.971  14.615  43.256  1.00 94.65           C  
ATOM   2472  HG  LEU A 151     -39.327  15.639  43.372  1.00 94.65           H  
ATOM   2473  CD1 LEU A 151     -40.167  13.700  42.988  1.00 94.65           C  
ATOM   2474 HD11 LEU A 151     -40.697  14.029  42.095  1.00 94.65           H  
ATOM   2475 HD12 LEU A 151     -39.834  12.670  42.862  1.00 94.65           H  
ATOM   2476 HD13 LEU A 151     -40.861  13.752  43.827  1.00 94.65           H  
ATOM   2477  CD2 LEU A 151     -38.330  14.198  44.578  1.00 94.65           C  
ATOM   2478 HD21 LEU A 151     -37.984  13.166  44.519  1.00 94.65           H  
ATOM   2479 HD22 LEU A 151     -37.483  14.849  44.793  1.00 94.65           H  
ATOM   2480 HD23 LEU A 151     -39.057  14.287  45.386  1.00 94.65           H  
ATOM   2481  N   THR A 152     -38.120  17.473  40.757  1.00 95.99           N  
ATOM   2482  H   THR A 152     -37.141  17.236  40.680  1.00 95.99           H  
ATOM   2483  CA  THR A 152     -38.502  18.893  40.802  1.00 95.99           C  
ATOM   2484  HA  THR A 152     -38.982  19.105  41.757  1.00 95.99           H  
ATOM   2485  C   THR A 152     -39.498  19.249  39.699  1.00 95.99           C  
ATOM   2486  CB  THR A 152     -37.263  19.790  40.680  1.00 95.99           C  
ATOM   2487  HB  THR A 152     -36.776  19.614  39.721  1.00 95.99           H  
ATOM   2488  O   THR A 152     -40.445  19.990  39.963  1.00 95.99           O  
ATOM   2489  CG2 THR A 152     -37.607  21.274  40.791  1.00 95.99           C  
ATOM   2490 HG21 THR A 152     -36.703  21.865  40.646  1.00 95.99           H  
ATOM   2491 HG22 THR A 152     -38.035  21.484  41.772  1.00 95.99           H  
ATOM   2492 HG23 THR A 152     -38.313  21.568  40.014  1.00 95.99           H  
ATOM   2493  OG1 THR A 152     -36.357  19.490  41.718  1.00 95.99           O  
ATOM   2494  HG1 THR A 152     -36.009  18.605  41.586  1.00 95.99           H  
ATOM   2495  N   LYS A 153     -39.335  18.693  38.489  1.00 95.69           N  
ATOM   2496  H   LYS A 153     -38.548  18.075  38.351  1.00 95.69           H  
ATOM   2497  CA  LYS A 153     -40.274  18.897  37.374  1.00 95.69           C  
ATOM   2498  HA  LYS A 153     -40.378  19.963  37.175  1.00 95.69           H  
ATOM   2499  C   LYS A 153     -41.689  18.466  37.754  1.00 95.69           C  
ATOM   2500  CB  LYS A 153     -39.759  18.200  36.097  1.00 95.69           C  
ATOM   2501  HB2 LYS A 153     -40.550  18.226  35.348  1.00 95.69           H  
ATOM   2502  HB3 LYS A 153     -39.539  17.156  36.322  1.00 95.69           H  
ATOM   2503  O   LYS A 153     -42.604  19.287  37.728  1.00 95.69           O  
ATOM   2504  CG  LYS A 153     -38.510  18.877  35.497  1.00 95.69           C  
ATOM   2505  HG2 LYS A 153     -38.794  19.879  35.175  1.00 95.69           H  
ATOM   2506  HG3 LYS A 153     -37.731  18.969  36.255  1.00 95.69           H  
ATOM   2507  CD  LYS A 153     -37.927  18.182  34.259  1.00 95.69           C  
ATOM   2508  HD2 LYS A 153     -38.730  18.027  33.538  1.00 95.69           H  
ATOM   2509  HD3 LYS A 153     -37.198  18.846  33.795  1.00 95.69           H  
ATOM   2510  CE  LYS A 153     -37.237  16.857  34.588  1.00 95.69           C  
ATOM   2511  HE2 LYS A 153     -36.413  17.059  35.272  1.00 95.69           H  
ATOM   2512  HE3 LYS A 153     -37.935  16.206  35.115  1.00 95.69           H  
ATOM   2513  NZ  LYS A 153     -36.705  16.167  33.383  1.00 95.69           N  
ATOM   2514  HZ1 LYS A 153     -37.363  16.059  32.624  1.00 95.69           H  
ATOM   2515  HZ2 LYS A 153     -35.852  16.597  33.055  1.00 95.69           H  
ATOM   2516  HZ3 LYS A 153     -36.385  15.246  33.646  1.00 95.69           H  
ATOM   2517  N   LEU A 154     -41.855  17.225  38.209  1.00 96.36           N  
ATOM   2518  H   LEU A 154     -41.045  16.625  38.272  1.00 96.36           H  
ATOM   2519  CA  LEU A 154     -43.166  16.710  38.612  1.00 96.36           C  
ATOM   2520  HA  LEU A 154     -43.846  16.857  37.773  1.00 96.36           H  
ATOM   2521  C   LEU A 154     -43.750  17.481  39.808  1.00 96.36           C  
ATOM   2522  CB  LEU A 154     -43.040  15.203  38.895  1.00 96.36           C  
ATOM   2523  HB2 LEU A 154     -42.348  15.057  39.725  1.00 96.36           H  
ATOM   2524  HB3 LEU A 154     -42.620  14.716  38.015  1.00 96.36           H  
ATOM   2525  O   LEU A 154     -44.913  17.882  39.777  1.00 96.36           O  
ATOM   2526  CG  LEU A 154     -44.379  14.522  39.240  1.00 96.36           C  
ATOM   2527  HG  LEU A 154     -44.807  14.987  40.128  1.00 96.36           H  
ATOM   2528  CD1 LEU A 154     -45.381  14.625  38.088  1.00 96.36           C  
ATOM   2529 HD11 LEU A 154     -45.684  15.662  37.940  1.00 96.36           H  
ATOM   2530 HD12 LEU A 154     -46.277  14.054  38.332  1.00 96.36           H  
ATOM   2531 HD13 LEU A 154     -44.947  14.229  37.170  1.00 96.36           H  
ATOM   2532  CD2 LEU A 154     -44.140  13.045  39.550  1.00 96.36           C  
ATOM   2533 HD21 LEU A 154     -43.773  12.527  38.663  1.00 96.36           H  
ATOM   2534 HD22 LEU A 154     -43.414  12.945  40.357  1.00 96.36           H  
ATOM   2535 HD23 LEU A 154     -45.077  12.586  39.865  1.00 96.36           H  
ATOM   2536  N   SER A 155     -42.940  17.742  40.838  1.00 97.00           N  
ATOM   2537  H   SER A 155     -42.004  17.363  40.829  1.00 97.00           H  
ATOM   2538  CA  SER A 155     -43.370  18.483  42.030  1.00 97.00           C  
ATOM   2539  HA  SER A 155     -44.209  17.958  42.486  1.00 97.00           H  
ATOM   2540  C   SER A 155     -43.835  19.906  41.708  1.00 97.00           C  
ATOM   2541  CB  SER A 155     -42.234  18.549  43.050  1.00 97.00           C  
ATOM   2542  HB2 SER A 155     -42.546  19.198  43.869  1.00 97.00           H  
ATOM   2543  HB3 SER A 155     -41.339  18.964  42.586  1.00 97.00           H  
ATOM   2544  O   SER A 155     -44.864  20.344  42.230  1.00 97.00           O  
ATOM   2545  OG  SER A 155     -41.957  17.267  43.574  1.00 97.00           O  
ATOM   2546  HG  SER A 155     -41.246  17.356  44.213  1.00 97.00           H  
ATOM   2547  N   LEU A 156     -43.125  20.625  40.828  1.00 97.40           N  
ATOM   2548  H   LEU A 156     -42.290  20.224  40.426  1.00 97.40           H  
ATOM   2549  CA  LEU A 156     -43.542  21.951  40.371  1.00 97.40           C  
ATOM   2550  HA  LEU A 156     -43.684  22.582  41.249  1.00 97.40           H  
ATOM   2551  C   LEU A 156     -44.880  21.876  39.639  1.00 97.40           C  
ATOM   2552  CB  LEU A 156     -42.462  22.582  39.469  1.00 97.40           C  
ATOM   2553  HB2 LEU A 156     -42.284  21.921  38.621  1.00 97.40           H  
ATOM   2554  HB3 LEU A 156     -41.531  22.669  40.030  1.00 97.40           H  
ATOM   2555  O   LEU A 156     -45.761  22.690  39.905  1.00 97.40           O  
ATOM   2556  CG  LEU A 156     -42.867  23.974  38.930  1.00 97.40           C  
ATOM   2557  HG  LEU A 156     -43.823  23.906  38.411  1.00 97.40           H  
ATOM   2558  CD1 LEU A 156     -43.002  25.011  40.048  1.00 97.40           C  
ATOM   2559 HD11 LEU A 156     -43.215  25.990  39.618  1.00 97.40           H  
ATOM   2560 HD12 LEU A 156     -42.076  25.063  40.621  1.00 97.40           H  
ATOM   2561 HD13 LEU A 156     -43.824  24.744  40.711  1.00 97.40           H  
ATOM   2562  CD2 LEU A 156     -41.858  24.490  37.912  1.00 97.40           C  
ATOM   2563 HD21 LEU A 156     -40.859  24.526  38.347  1.00 97.40           H  
ATOM   2564 HD22 LEU A 156     -41.874  23.836  37.040  1.00 97.40           H  
ATOM   2565 HD23 LEU A 156     -42.154  25.484  37.579  1.00 97.40           H  
ATOM   2566  N   PHE A 157     -45.063  20.909  38.743  1.00 97.35           N  
ATOM   2567  H   PHE A 157     -44.307  20.272  38.535  1.00 97.35           H  
ATOM   2568  CA  PHE A 157     -46.290  20.827  37.957  1.00 97.35           C  
ATOM   2569  HA  PHE A 157     -46.503  21.823  37.568  1.00 97.35           H  
ATOM   2570  C   PHE A 157     -47.512  20.470  38.805  1.00 97.35           C  
ATOM   2571  CB  PHE A 157     -46.078  19.896  36.764  1.00 97.35           C  
ATOM   2572  HB2 PHE A 157     -47.002  19.886  36.185  1.00 97.35           H  
ATOM   2573  HB3 PHE A 157     -45.907  18.886  37.137  1.00 97.35           H  
ATOM   2574  O   PHE A 157     -48.556  21.106  38.652  1.00 97.35           O  
ATOM   2575  CG  PHE A 157     -44.938  20.284  35.831  1.00 97.35           C  
ATOM   2576  CD1 PHE A 157     -44.548  21.631  35.657  1.00 97.35           C  
ATOM   2577  HD1 PHE A 157     -45.071  22.433  36.157  1.00 97.35           H  
ATOM   2578  CD2 PHE A 157     -44.226  19.275  35.159  1.00 97.35           C  
ATOM   2579  HD2 PHE A 157     -44.502  18.238  35.286  1.00 97.35           H  
ATOM   2580  CE1 PHE A 157     -43.446  21.961  34.851  1.00 97.35           C  
ATOM   2581  HE1 PHE A 157     -43.148  22.993  34.742  1.00 97.35           H  
ATOM   2582  CE2 PHE A 157     -43.117  19.610  34.364  1.00 97.35           C  
ATOM   2583  HE2 PHE A 157     -42.534  18.835  33.889  1.00 97.35           H  
ATOM   2584  CZ  PHE A 157     -42.727  20.946  34.203  1.00 97.35           C  
ATOM   2585  HZ  PHE A 157     -41.877  21.188  33.583  1.00 97.35           H  
ATOM   2586  N   CYS A 158     -47.365  19.590  39.801  1.00 97.32           N  
ATOM   2587  H   CYS A 158     -46.512  19.052  39.848  1.00 97.32           H  
ATOM   2588  CA  CYS A 158     -48.383  19.385  40.835  1.00 97.32           C  
ATOM   2589  HA  CYS A 158     -49.313  19.062  40.369  1.00 97.32           H  
ATOM   2590  C   CYS A 158     -48.679  20.681  41.608  1.00 97.32           C  
ATOM   2591  CB  CYS A 158     -47.904  18.292  41.802  1.00 97.32           C  
ATOM   2592  HB2 CYS A 158     -46.893  18.513  42.144  1.00 97.32           H  
ATOM   2593  HB3 CYS A 158     -48.572  18.243  42.661  1.00 97.32           H  
ATOM   2594  O   CYS A 158     -49.838  21.019  41.863  1.00 97.32           O  
ATOM   2595  SG  CYS A 158     -47.928  16.683  40.971  1.00 97.32           S  
ATOM   2596  HG  CYS A 158     -47.389  15.961  41.957  1.00 97.32           H  
ATOM   2597  N   TYR A 159     -47.649  21.437  41.997  1.00 97.33           N  
ATOM   2598  H   TYR A 159     -46.709  21.127  41.797  1.00 97.33           H  
ATOM   2599  CA  TYR A 159     -47.840  22.696  42.715  1.00 97.33           C  
ATOM   2600  HA  TYR A 159     -48.450  22.501  43.597  1.00 97.33           H  
ATOM   2601  C   TYR A 159     -48.593  23.735  41.876  1.00 97.33           C  
ATOM   2602  CB  TYR A 159     -46.496  23.240  43.205  1.00 97.33           C  
ATOM   2603  HB2 TYR A 159     -45.794  23.297  42.373  1.00 97.33           H  
ATOM   2604  HB3 TYR A 159     -46.080  22.547  43.936  1.00 97.33           H  
ATOM   2605  O   TYR A 159     -49.547  24.333  42.379  1.00 97.33           O  
ATOM   2606  CG  TYR A 159     -46.622  24.614  43.830  1.00 97.33           C  
ATOM   2607  CD1 TYR A 159     -46.416  25.762  43.043  1.00 97.33           C  
ATOM   2608  HD1 TYR A 159     -46.135  25.656  42.006  1.00 97.33           H  
ATOM   2609  CD2 TYR A 159     -46.970  24.743  45.187  1.00 97.33           C  
ATOM   2610  HD2 TYR A 159     -47.118  23.854  45.781  1.00 97.33           H  
ATOM   2611  CE1 TYR A 159     -46.573  27.042  43.606  1.00 97.33           C  
ATOM   2612  HE1 TYR A 159     -46.424  27.927  43.005  1.00 97.33           H  
ATOM   2613  CE2 TYR A 159     -47.080  26.021  45.769  1.00 97.33           C  
ATOM   2614  HE2 TYR A 159     -47.289  26.119  46.824  1.00 97.33           H  
ATOM   2615  OH  TYR A 159     -46.990  28.409  45.528  1.00 97.33           O  
ATOM   2616  HH  TYR A 159     -46.981  28.377  46.487  1.00 97.33           H  
ATOM   2617  CZ  TYR A 159     -46.885  27.173  44.974  1.00 97.33           C  
ATOM   2618  N   ILE A 160     -48.212  23.927  40.611  1.00 96.66           N  
ATOM   2619  H   ILE A 160     -47.426  23.393  40.266  1.00 96.66           H  
ATOM   2620  CA  ILE A 160     -48.852  24.891  39.714  1.00 96.66           C  
ATOM   2621  HA  ILE A 160     -48.926  25.845  40.237  1.00 96.66           H  
ATOM   2622  C   ILE A 160     -50.280  24.468  39.383  1.00 96.66           C  
ATOM   2623  CB  ILE A 160     -48.022  25.116  38.437  1.00 96.66           C  
ATOM   2624  HB  ILE A 160     -47.866  24.139  37.979  1.00 96.66           H  
ATOM   2625  O   ILE A 160     -51.170  25.309  39.461  1.00 96.66           O  
ATOM   2626  CG1 ILE A 160     -46.628  25.719  38.720  1.00 96.66           C  
ATOM   2627 HG12 ILE A 160     -46.091  25.812  37.776  1.00 96.66           H  
ATOM   2628 HG13 ILE A 160     -46.050  25.042  39.348  1.00 96.66           H  
ATOM   2629  CG2 ILE A 160     -48.796  26.003  37.438  1.00 96.66           C  
ATOM   2630 HG21 ILE A 160     -49.635  25.451  37.014  1.00 96.66           H  
ATOM   2631 HG22 ILE A 160     -49.181  26.897  37.929  1.00 96.66           H  
ATOM   2632 HG23 ILE A 160     -48.151  26.303  36.612  1.00 96.66           H  
ATOM   2633  CD1 ILE A 160     -46.645  27.086  39.411  1.00 96.66           C  
ATOM   2634 HD11 ILE A 160     -45.630  27.480  39.461  1.00 96.66           H  
ATOM   2635 HD12 ILE A 160     -47.040  27.001  40.423  1.00 96.66           H  
ATOM   2636 HD13 ILE A 160     -47.275  27.774  38.848  1.00 96.66           H  
ATOM   2637  N   ALA A 161     -50.540  23.188  39.108  1.00 96.77           N  
ATOM   2638  H   ALA A 161     -49.781  22.528  39.021  1.00 96.77           H  
ATOM   2639  CA  ALA A 161     -51.902  22.699  38.904  1.00 96.77           C  
ATOM   2640  HA  ALA A 161     -52.328  23.197  38.033  1.00 96.77           H  
ATOM   2641  C   ALA A 161     -52.793  23.033  40.115  1.00 96.77           C  
ATOM   2642  CB  ALA A 161     -51.849  21.195  38.619  1.00 96.77           C  
ATOM   2643  HB1 ALA A 161     -52.858  20.816  38.461  1.00 96.77           H  
ATOM   2644  HB2 ALA A 161     -51.395  20.662  39.455  1.00 96.77           H  
ATOM   2645  HB3 ALA A 161     -51.261  21.010  37.720  1.00 96.77           H  
ATOM   2646  O   ALA A 161     -53.865  23.614  39.958  1.00 96.77           O  
ATOM   2647  N   ASN A 162     -52.313  22.786  41.341  1.00 96.50           N  
ATOM   2648  H   ASN A 162     -51.430  22.302  41.416  1.00 96.50           H  
ATOM   2649  CA  ASN A 162     -53.039  23.144  42.567  1.00 96.50           C  
ATOM   2650  HA  ASN A 162     -54.062  22.776  42.485  1.00 96.50           H  
ATOM   2651  C   ASN A 162     -53.125  24.670  42.789  1.00 96.50           C  
ATOM   2652  CB  ASN A 162     -52.355  22.438  43.749  1.00 96.50           C  
ATOM   2653  HB2 ASN A 162     -51.367  22.873  43.901  1.00 96.50           H  
ATOM   2654  HB3 ASN A 162     -52.233  21.379  43.522  1.00 96.50           H  
ATOM   2655  O   ASN A 162     -54.080  25.185  43.371  1.00 96.50           O  
ATOM   2656  CG  ASN A 162     -53.149  22.528  45.043  1.00 96.50           C  
ATOM   2657  ND2 ASN A 162     -52.510  22.324  46.168  1.00 96.50           N  
ATOM   2658 HD21 ASN A 162     -51.634  21.823  46.130  1.00 96.50           H  
ATOM   2659 HD22 ASN A 162     -53.111  22.132  46.957  1.00 96.50           H  
ATOM   2660  OD1 ASN A 162     -54.342  22.775  45.076  1.00 96.50           O  
ATOM   2661  N   TYR A 163     -52.129  25.435  42.344  1.00 95.96           N  
ATOM   2662  H   TYR A 163     -51.340  24.988  41.898  1.00 95.96           H  
ATOM   2663  CA  TYR A 163     -52.173  26.895  42.376  1.00 95.96           C  
ATOM   2664  HA  TYR A 163     -52.432  27.219  43.384  1.00 95.96           H  
ATOM   2665  C   TYR A 163     -53.259  27.445  41.441  1.00 95.96           C  
ATOM   2666  CB  TYR A 163     -50.789  27.463  42.042  1.00 95.96           C  
ATOM   2667  HB2 TYR A 163     -50.054  27.064  42.742  1.00 95.96           H  
ATOM   2668  HB3 TYR A 163     -50.498  27.153  41.039  1.00 95.96           H  
ATOM   2669  O   TYR A 163     -54.016  28.321  41.851  1.00 95.96           O  
ATOM   2670  CG  TYR A 163     -50.756  28.971  42.101  1.00 95.96           C  
ATOM   2671  CD1 TYR A 163     -50.952  29.719  40.924  1.00 95.96           C  
ATOM   2672  HD1 TYR A 163     -51.081  29.221  39.975  1.00 95.96           H  
ATOM   2673  CD2 TYR A 163     -50.587  29.621  43.338  1.00 95.96           C  
ATOM   2674  HD2 TYR A 163     -50.415  29.040  44.231  1.00 95.96           H  
ATOM   2675  CE1 TYR A 163     -51.004  31.121  40.990  1.00 95.96           C  
ATOM   2676  HE1 TYR A 163     -51.158  31.713  40.099  1.00 95.96           H  
ATOM   2677  CE2 TYR A 163     -50.659  31.024  43.408  1.00 95.96           C  
ATOM   2678  HE2 TYR A 163     -50.547  31.523  44.359  1.00 95.96           H  
ATOM   2679  OH  TYR A 163     -51.047  33.112  42.298  1.00 95.96           O  
ATOM   2680  HH  TYR A 163     -51.160  33.416  43.202  1.00 95.96           H  
ATOM   2681  CZ  TYR A 163     -50.887  31.770  42.231  1.00 95.96           C  
ATOM   2682  N   LEU A 164     -53.396  26.888  40.236  1.00 94.27           N  
ATOM   2683  H   LEU A 164     -52.738  26.171  39.965  1.00 94.27           H  
ATOM   2684  CA  LEU A 164     -54.430  27.258  39.268  1.00 94.27           C  
ATOM   2685  HA  LEU A 164     -54.402  28.337  39.114  1.00 94.27           H  
ATOM   2686  C   LEU A 164     -55.842  26.937  39.764  1.00 94.27           C  
ATOM   2687  CB  LEU A 164     -54.152  26.546  37.934  1.00 94.27           C  
ATOM   2688  HB2 LEU A 164     -55.015  26.689  37.284  1.00 94.27           H  
ATOM   2689  HB3 LEU A 164     -54.053  25.475  38.112  1.00 94.27           H  
ATOM   2690  O   LEU A 164     -56.761  27.705  39.494  1.00 94.27           O  
ATOM   2691  CG  LEU A 164     -52.903  27.048  37.191  1.00 94.27           C  
ATOM   2692  HG  LEU A 164     -52.011  26.917  37.803  1.00 94.27           H  
ATOM   2693  CD1 LEU A 164     -52.717  26.239  35.911  1.00 94.27           C  
ATOM   2694 HD11 LEU A 164     -52.469  25.209  36.168  1.00 94.27           H  
ATOM   2695 HD12 LEU A 164     -51.905  26.657  35.316  1.00 94.27           H  
ATOM   2696 HD13 LEU A 164     -53.637  26.239  35.327  1.00 94.27           H  
ATOM   2697  CD2 LEU A 164     -53.015  28.533  36.864  1.00 94.27           C  
ATOM   2698 HD21 LEU A 164     -54.029  28.773  36.543  1.00 94.27           H  
ATOM   2699 HD22 LEU A 164     -52.764  29.115  37.751  1.00 94.27           H  
ATOM   2700 HD23 LEU A 164     -52.320  28.781  36.062  1.00 94.27           H  
ATOM   2701  N   VAL A 165     -56.015  25.870  40.551  1.00 93.17           N  
ATOM   2702  H   VAL A 165     -55.255  25.212  40.643  1.00 93.17           H  
ATOM   2703  CA  VAL A 165     -57.291  25.607  41.239  1.00 93.17           C  
ATOM   2704  HA  VAL A 165     -58.095  25.639  40.503  1.00 93.17           H  
ATOM   2705  C   VAL A 165     -57.597  26.692  42.271  1.00 93.17           C  
ATOM   2706  CB  VAL A 165     -57.312  24.215  41.900  1.00 93.17           C  
ATOM   2707  HB  VAL A 165     -56.520  24.149  42.647  1.00 93.17           H  
ATOM   2708  O   VAL A 165     -58.695  27.236  42.291  1.00 93.17           O  
ATOM   2709  CG1 VAL A 165     -58.649  23.939  42.598  1.00 93.17           C  
ATOM   2710 HG11 VAL A 165     -58.648  22.939  43.031  1.00 93.17           H  
ATOM   2711 HG12 VAL A 165     -59.469  24.013  41.884  1.00 93.17           H  
ATOM   2712 HG13 VAL A 165     -58.820  24.649  43.408  1.00 93.17           H  
ATOM   2713  CG2 VAL A 165     -57.092  23.118  40.856  1.00 93.17           C  
ATOM   2714 HG21 VAL A 165     -57.570  22.192  41.176  1.00 93.17           H  
ATOM   2715 HG22 VAL A 165     -56.026  22.923  40.741  1.00 93.17           H  
ATOM   2716 HG23 VAL A 165     -57.506  23.417  39.894  1.00 93.17           H  
ATOM   2717  N   ARG A 166     -56.624  27.040  43.123  1.00 93.48           N  
ATOM   2718  H   ARG A 166     -55.743  26.554  43.041  1.00 93.48           H  
ATOM   2719  CA  ARG A 166     -56.835  27.969  44.250  1.00 93.48           C  
ATOM   2720  HA  ARG A 166     -57.809  27.765  44.693  1.00 93.48           H  
ATOM   2721  C   ARG A 166     -56.877  29.444  43.849  1.00 93.48           C  
ATOM   2722  CB  ARG A 166     -55.742  27.741  45.304  1.00 93.48           C  
ATOM   2723  HB2 ARG A 166     -55.822  28.515  46.068  1.00 93.48           H  
ATOM   2724  HB3 ARG A 166     -54.766  27.828  44.826  1.00 93.48           H  
ATOM   2725  O   ARG A 166     -57.430  30.249  44.595  1.00 93.48           O  
ATOM   2726  CG  ARG A 166     -55.876  26.372  45.990  1.00 93.48           C  
ATOM   2727  HG2 ARG A 166     -56.844  26.323  46.489  1.00 93.48           H  
ATOM   2728  HG3 ARG A 166     -55.837  25.569  45.254  1.00 93.48           H  
ATOM   2729  CD  ARG A 166     -54.777  26.150  47.034  1.00 93.48           C  
ATOM   2730  HD2 ARG A 166     -54.814  26.960  47.762  1.00 93.48           H  
ATOM   2731  HD3 ARG A 166     -54.986  25.210  47.545  1.00 93.48           H  
ATOM   2732  NE  ARG A 166     -53.439  26.075  46.416  1.00 93.48           N  
ATOM   2733  HE  ARG A 166     -53.436  25.917  45.418  1.00 93.48           H  
ATOM   2734  NH1 ARG A 166     -52.227  26.019  48.363  1.00 93.48           N  
ATOM   2735 HH11 ARG A 166     -53.095  25.979  48.878  1.00 93.48           H  
ATOM   2736 HH12 ARG A 166     -51.346  25.924  48.847  1.00 93.48           H  
ATOM   2737  NH2 ARG A 166     -51.162  25.979  46.398  1.00 93.48           N  
ATOM   2738 HH21 ARG A 166     -50.285  25.878  46.886  1.00 93.48           H  
ATOM   2739 HH22 ARG A 166     -51.181  25.908  45.390  1.00 93.48           H  
ATOM   2740  CZ  ARG A 166     -52.286  26.026  47.058  1.00 93.48           C  
ATOM   2741  N   LYS A 167     -56.208  29.818  42.754  1.00 92.06           N  
ATOM   2742  H   LYS A 167     -55.723  29.087  42.254  1.00 92.06           H  
ATOM   2743  CA  LYS A 167     -55.938  31.210  42.346  1.00 92.06           C  
ATOM   2744  HA  LYS A 167     -56.669  31.859  42.827  1.00 92.06           H  
ATOM   2745  C   LYS A 167     -56.168  31.463  40.850  1.00 92.06           C  
ATOM   2746  CB  LYS A 167     -54.514  31.628  42.795  1.00 92.06           C  
ATOM   2747  HB2 LYS A 167     -53.789  30.983  42.300  1.00 92.06           H  
ATOM   2748  HB3 LYS A 167     -54.316  32.649  42.468  1.00 92.06           H  
ATOM   2749  O   LYS A 167     -55.652  32.445  40.324  1.00 92.06           O  
ATOM   2750  CG  LYS A 167     -54.259  31.573  44.314  1.00 92.06           C  
ATOM   2751  HG2 LYS A 167     -54.408  30.555  44.675  1.00 92.06           H  
ATOM   2752  HG3 LYS A 167     -53.222  31.847  44.503  1.00 92.06           H  
ATOM   2753  CD  LYS A 167     -55.166  32.538  45.091  1.00 92.06           C  
ATOM   2754  HD2 LYS A 167     -56.211  32.345  44.849  1.00 92.06           H  
ATOM   2755  HD3 LYS A 167     -54.950  33.560  44.781  1.00 92.06           H  
ATOM   2756  CE  LYS A 167     -54.993  32.414  46.605  1.00 92.06           C  
ATOM   2757  HE2 LYS A 167     -55.103  31.365  46.877  1.00 92.06           H  
ATOM   2758  HE3 LYS A 167     -53.992  32.747  46.880  1.00 92.06           H  
ATOM   2759  NZ  LYS A 167     -56.028  33.221  47.300  1.00 92.06           N  
ATOM   2760  HZ1 LYS A 167     -56.945  32.883  47.044  1.00 92.06           H  
ATOM   2761  HZ2 LYS A 167     -55.982  34.188  47.012  1.00 92.06           H  
ATOM   2762  HZ3 LYS A 167     -55.946  33.162  48.304  1.00 92.06           H  
ATOM   2763  N   GLY A 168     -56.954  30.624  40.172  1.00 86.78           N  
ATOM   2764  H   GLY A 168     -57.326  29.815  40.648  1.00 86.78           H  
ATOM   2765  CA  GLY A 168     -57.244  30.749  38.737  1.00 86.78           C  
ATOM   2766  HA2 GLY A 168     -57.996  30.008  38.467  1.00 86.78           H  
ATOM   2767  HA3 GLY A 168     -56.339  30.538  38.167  1.00 86.78           H  
ATOM   2768  C   GLY A 168     -57.771  32.129  38.324  1.00 86.78           C  
ATOM   2769  O   GLY A 168     -57.259  32.716  37.372  1.00 86.78           O  
ATOM   2770  N   ASP A 169     -58.706  32.706  39.083  1.00 86.56           N  
ATOM   2771  H   ASP A 169     -59.185  32.154  39.780  1.00 86.56           H  
ATOM   2772  CA  ASP A 169     -59.243  34.045  38.790  1.00 86.56           C  
ATOM   2773  HA  ASP A 169     -59.562  34.075  37.748  1.00 86.56           H  
ATOM   2774  C   ASP A 169     -58.202  35.155  38.986  1.00 86.56           C  
ATOM   2775  CB  ASP A 169     -60.471  34.321  39.667  1.00 86.56           C  
ATOM   2776  HB2 ASP A 169     -60.852  35.317  39.440  1.00 86.56           H  
ATOM   2777  HB3 ASP A 169     -60.174  34.299  40.715  1.00 86.56           H  
ATOM   2778  O   ASP A 169     -58.152  36.115  38.214  1.00 86.56           O  
ATOM   2779  CG  ASP A 169     -61.583  33.304  39.418  1.00 86.56           C  
ATOM   2780  OD1 ASP A 169     -61.798  32.971  38.231  1.00 86.56           O  
ATOM   2781  OD2 ASP A 169     -62.124  32.810  40.427  1.00 86.56           O  
ATOM   2782  N   GLU A 170     -57.311  35.006  39.975  1.00 89.38           N  
ATOM   2783  H   GLU A 170     -57.353  34.156  40.518  1.00 89.38           H  
ATOM   2784  CA  GLU A 170     -56.192  35.933  40.186  1.00 89.38           C  
ATOM   2785  HA  GLU A 170     -56.596  36.945  40.210  1.00 89.38           H  
ATOM   2786  C   GLU A 170     -55.210  35.860  39.007  1.00 89.38           C  
ATOM   2787  CB  GLU A 170     -55.483  35.655  41.536  1.00 89.38           C  
ATOM   2788  HB2 GLU A 170     -56.236  35.460  42.300  1.00 89.38           H  
ATOM   2789  HB3 GLU A 170     -54.856  34.769  41.436  1.00 89.38           H  
ATOM   2790  O   GLU A 170     -54.714  36.893  38.572  1.00 89.38           O  
ATOM   2791  CG  GLU A 170     -54.611  36.839  42.011  1.00 89.38           C  
ATOM   2792  HG2 GLU A 170     -53.933  37.116  41.204  1.00 89.38           H  
ATOM   2793  HG3 GLU A 170     -55.261  37.695  42.193  1.00 89.38           H  
ATOM   2794  CD  GLU A 170     -53.761  36.584  43.283  1.00 89.38           C  
ATOM   2795  OE1 GLU A 170     -52.834  37.383  43.570  1.00 89.38           O  
ATOM   2796  OE2 GLU A 170     -53.936  35.585  44.018  1.00 89.38           O  
ATOM   2797  N   VAL A 171     -54.959  34.668  38.457  1.00 89.92           N  
ATOM   2798  H   VAL A 171     -55.411  33.861  38.864  1.00 89.92           H  
ATOM   2799  CA  VAL A 171     -54.091  34.459  37.283  1.00 89.92           C  
ATOM   2800  HA  VAL A 171     -53.133  34.950  37.456  1.00 89.92           H  
ATOM   2801  C   VAL A 171     -54.680  35.090  36.019  1.00 89.92           C  
ATOM   2802  CB  VAL A 171     -53.834  32.952  37.073  1.00 89.92           C  
ATOM   2803  HB  VAL A 171     -54.783  32.416  37.075  1.00 89.92           H  
ATOM   2804  O   VAL A 171     -53.943  35.676  35.226  1.00 89.92           O  
ATOM   2805  CG1 VAL A 171     -53.117  32.629  35.756  1.00 89.92           C  
ATOM   2806 HG11 VAL A 171     -52.192  33.201  35.681  1.00 89.92           H  
ATOM   2807 HG12 VAL A 171     -52.894  31.563  35.711  1.00 89.92           H  
ATOM   2808 HG13 VAL A 171     -53.761  32.868  34.910  1.00 89.92           H  
ATOM   2809  CG2 VAL A 171     -52.968  32.395  38.206  1.00 89.92           C  
ATOM   2810 HG21 VAL A 171     -53.372  32.671  39.180  1.00 89.92           H  
ATOM   2811 HG22 VAL A 171     -52.938  31.308  38.142  1.00 89.92           H  
ATOM   2812 HG23 VAL A 171     -51.954  32.785  38.116  1.00 89.92           H  
ATOM   2813  N   ARG A 172     -56.000  34.996  35.825  1.00 88.25           N  
ATOM   2814  H   ARG A 172     -56.536  34.468  36.499  1.00 88.25           H  
ATOM   2815  CA  ARG A 172     -56.696  35.567  34.659  1.00 88.25           C  
ATOM   2816  HA  ARG A 172     -56.155  35.316  33.747  1.00 88.25           H  
ATOM   2817  C   ARG A 172     -56.746  37.096  34.707  1.00 88.25           C  
ATOM   2818  CB  ARG A 172     -58.112  34.971  34.572  1.00 88.25           C  
ATOM   2819  HB2 ARG A 172     -58.604  35.069  35.540  1.00 88.25           H  
ATOM   2820  HB3 ARG A 172     -58.690  35.535  33.840  1.00 88.25           H  
ATOM   2821  O   ARG A 172     -56.511  37.759  33.696  1.00 88.25           O  
ATOM   2822  CG  ARG A 172     -58.103  33.494  34.143  1.00 88.25           C  
ATOM   2823  HG2 ARG A 172     -57.734  33.427  33.120  1.00 88.25           H  
ATOM   2824  HG3 ARG A 172     -57.442  32.916  34.789  1.00 88.25           H  
ATOM   2825  CD  ARG A 172     -59.516  32.898  34.212  1.00 88.25           C  
ATOM   2826  HD2 ARG A 172     -60.181  33.503  33.595  1.00 88.25           H  
ATOM   2827  HD3 ARG A 172     -59.865  32.938  35.243  1.00 88.25           H  
ATOM   2828  NE  ARG A 172     -59.542  31.499  33.742  1.00 88.25           N  
ATOM   2829  HE  ARG A 172     -58.648  31.064  33.563  1.00 88.25           H  
ATOM   2830  NH1 ARG A 172     -61.825  31.224  33.626  1.00 88.25           N  
ATOM   2831 HH11 ARG A 172     -61.970  32.085  34.134  1.00 88.25           H  
ATOM   2832 HH12 ARG A 172     -62.610  30.629  33.403  1.00 88.25           H  
ATOM   2833  NH2 ARG A 172     -60.512  29.586  32.951  1.00 88.25           N  
ATOM   2834 HH21 ARG A 172     -59.629  29.097  32.921  1.00 88.25           H  
ATOM   2835 HH22 ARG A 172     -61.348  29.111  32.640  1.00 88.25           H  
ATOM   2836  CZ  ARG A 172     -60.614  30.782  33.449  1.00 88.25           C  
ATOM   2837  N   ASN A 173     -57.025  37.665  35.879  1.00 87.88           N  
ATOM   2838  H   ASN A 173     -57.240  37.055  36.655  1.00 87.88           H  
ATOM   2839  CA  ASN A 173     -57.354  39.085  35.995  1.00 87.88           C  
ATOM   2840  HA  ASN A 173     -57.626  39.464  35.010  1.00 87.88           H  
ATOM   2841  C   ASN A 173     -56.177  39.958  36.459  1.00 87.88           C  
ATOM   2842  CB  ASN A 173     -58.612  39.207  36.869  1.00 87.88           C  
ATOM   2843  HB2 ASN A 173     -58.851  40.258  37.027  1.00 87.88           H  
ATOM   2844  HB3 ASN A 173     -58.437  38.748  37.842  1.00 87.88           H  
ATOM   2845  O   ASN A 173     -56.030  41.081  35.961  1.00 87.88           O  
ATOM   2846  CG  ASN A 173     -59.809  38.555  36.190  1.00 87.88           C  
ATOM   2847  ND2 ASN A 173     -60.609  37.802  36.905  1.00 87.88           N  
ATOM   2848 HD21 ASN A 173     -61.410  37.407  36.434  1.00 87.88           H  
ATOM   2849 HD22 ASN A 173     -60.401  37.592  37.871  1.00 87.88           H  
ATOM   2850  OD1 ASN A 173     -60.011  38.699  34.996  1.00 87.88           O  
ATOM   2851  N   ASN A 174     -55.295  39.434  37.320  1.00 86.90           N  
ATOM   2852  H   ASN A 174     -55.388  38.462  37.579  1.00 86.90           H  
ATOM   2853  CA  ASN A 174     -54.285  40.213  38.037  1.00 86.90           C  
ATOM   2854  HA  ASN A 174     -54.400  41.263  37.769  1.00 86.90           H  
ATOM   2855  C   ASN A 174     -52.850  39.798  37.680  1.00 86.90           C  
ATOM   2856  CB  ASN A 174     -54.535  40.098  39.556  1.00 86.90           C  
ATOM   2857  HB2 ASN A 174     -54.468  39.051  39.854  1.00 86.90           H  
ATOM   2858  HB3 ASN A 174     -53.767  40.654  40.093  1.00 86.90           H  
ATOM   2859  O   ASN A 174     -52.502  38.620  37.623  1.00 86.90           O  
ATOM   2860  CG  ASN A 174     -55.881  40.647  39.994  1.00 86.90           C  
ATOM   2861  ND2 ASN A 174     -56.327  40.320  41.182  1.00 86.90           N  
ATOM   2862 HD21 ASN A 174     -55.826  39.680  41.782  1.00 86.90           H  
ATOM   2863 HD22 ASN A 174     -57.220  40.722  41.432  1.00 86.90           H  
ATOM   2864  OD1 ASN A 174     -56.535  41.395  39.294  1.00 86.90           O  
ATOM   2865  N   LEU A 175     -51.952  40.781  37.552  1.00 88.61           N  
ATOM   2866  H   LEU A 175     -52.269  41.740  37.591  1.00 88.61           H  
ATOM   2867  CA  LEU A 175     -50.524  40.518  37.327  1.00 88.61           C  
ATOM   2868  HA  LEU A 175     -50.432  39.893  36.438  1.00 88.61           H  
ATOM   2869  C   LEU A 175     -49.885  39.733  38.486  1.00 88.61           C  
ATOM   2870  CB  LEU A 175     -49.810  41.859  37.082  1.00 88.61           C  
ATOM   2871  HB2 LEU A 175     -49.853  42.452  37.996  1.00 88.61           H  
ATOM   2872  HB3 LEU A 175     -50.338  42.406  36.301  1.00 88.61           H  
ATOM   2873  O   LEU A 175     -49.029  38.880  38.270  1.00 88.61           O  
ATOM   2874  CG  LEU A 175     -48.336  41.714  36.658  1.00 88.61           C  
ATOM   2875  HG  LEU A 175     -47.795  41.152  37.419  1.00 88.61           H  
ATOM   2876  CD1 LEU A 175     -48.204  40.984  35.320  1.00 88.61           C  
ATOM   2877 HD11 LEU A 175     -48.860  41.433  34.575  1.00 88.61           H  
ATOM   2878 HD12 LEU A 175     -47.174  41.045  34.969  1.00 88.61           H  
ATOM   2879 HD13 LEU A 175     -48.448  39.929  35.442  1.00 88.61           H  
ATOM   2880  CD2 LEU A 175     -47.695  43.095  36.559  1.00 88.61           C  
ATOM   2881 HD21 LEU A 175     -47.719  43.587  37.531  1.00 88.61           H  
ATOM   2882 HD22 LEU A 175     -48.223  43.717  35.835  1.00 88.61           H  
ATOM   2883 HD23 LEU A 175     -46.653  43.000  36.252  1.00 88.61           H  
ATOM   2884  N   ARG A 176     -50.344  39.961  39.722  1.00 89.88           N  
ATOM   2885  H   ARG A 176     -51.046  40.678  39.833  1.00 89.88           H  
ATOM   2886  CA  ARG A 176     -49.845  39.259  40.914  1.00 89.88           C  
ATOM   2887  HA  ARG A 176     -48.763  39.384  40.952  1.00 89.88           H  
ATOM   2888  C   ARG A 176     -50.101  37.748  40.870  1.00 89.88           C  
ATOM   2889  CB  ARG A 176     -50.468  39.899  42.163  1.00 89.88           C  
ATOM   2890  HB2 ARG A 176     -51.527  39.647  42.214  1.00 89.88           H  
ATOM   2891  HB3 ARG A 176     -50.373  40.983  42.088  1.00 89.88           H  
ATOM   2892  O   ARG A 176     -49.257  36.987  41.343  1.00 89.88           O  
ATOM   2893  CG  ARG A 176     -49.767  39.441  43.450  1.00 89.88           C  
ATOM   2894  HG2 ARG A 176     -48.710  39.701  43.392  1.00 89.88           H  
ATOM   2895  HG3 ARG A 176     -49.866  38.361  43.561  1.00 89.88           H  
ATOM   2896  CD  ARG A 176     -50.393  40.125  44.669  1.00 89.88           C  
ATOM   2897  HD2 ARG A 176     -50.387  41.202  44.506  1.00 89.88           H  
ATOM   2898  HD3 ARG A 176     -51.427  39.793  44.762  1.00 89.88           H  
ATOM   2899  NE  ARG A 176     -49.649  39.821  45.910  1.00 89.88           N  
ATOM   2900  HE  ARG A 176     -48.750  39.373  45.807  1.00 89.88           H  
ATOM   2901  NH1 ARG A 176     -51.003  41.003  47.346  1.00 89.88           N  
ATOM   2902 HH11 ARG A 176     -51.183  41.381  48.265  1.00 89.88           H  
ATOM   2903 HH12 ARG A 176     -51.570  41.314  46.570  1.00 89.88           H  
ATOM   2904  NH2 ARG A 176     -49.211  39.949  48.145  1.00 89.88           N  
ATOM   2905 HH21 ARG A 176     -48.322  39.484  48.023  1.00 89.88           H  
ATOM   2906 HH22 ARG A 176     -49.423  40.340  49.051  1.00 89.88           H  
ATOM   2907  CZ  ARG A 176     -49.958  40.257  47.122  1.00 89.88           C  
ATOM   2908  N   GLY A 177     -51.225  37.317  40.291  1.00 89.34           N  
ATOM   2909  H   GLY A 177     -51.847  37.991  39.867  1.00 89.34           H  
ATOM   2910  CA  GLY A 177     -51.537  35.899  40.109  1.00 89.34           C  
ATOM   2911  HA2 GLY A 177     -51.487  35.380  41.066  1.00 89.34           H  
ATOM   2912  HA3 GLY A 177     -52.547  35.803  39.710  1.00 89.34           H  
ATOM   2913  C   GLY A 177     -50.580  35.225  39.128  1.00 89.34           C  
ATOM   2914  O   GLY A 177     -50.146  34.103  39.362  1.00 89.34           O  
ATOM   2915  N   PHE A 178     -50.177  35.944  38.080  1.00 92.58           N  
ATOM   2916  H   PHE A 178     -50.592  36.853  37.933  1.00 92.58           H  
ATOM   2917  CA  PHE A 178     -49.181  35.485  37.110  1.00 92.58           C  
ATOM   2918  HA  PHE A 178     -49.429  34.469  36.802  1.00 92.58           H  
ATOM   2919  C   PHE A 178     -47.752  35.447  37.689  1.00 92.58           C  
ATOM   2920  CB  PHE A 178     -49.278  36.396  35.881  1.00 92.58           C  
ATOM   2921  HB2 PHE A 178     -49.043  37.423  36.163  1.00 92.58           H  
ATOM   2922  HB3 PHE A 178     -50.306  36.388  35.517  1.00 92.58           H  
ATOM   2923  O   PHE A 178     -47.022  34.480  37.480  1.00 92.58           O  
ATOM   2924  CG  PHE A 178     -48.366  35.989  34.748  1.00 92.58           C  
ATOM   2925  CD1 PHE A 178     -47.077  36.543  34.636  1.00 92.58           C  
ATOM   2926  HD1 PHE A 178     -46.725  37.262  35.361  1.00 92.58           H  
ATOM   2927  CD2 PHE A 178     -48.814  35.049  33.803  1.00 92.58           C  
ATOM   2928  HD2 PHE A 178     -49.803  34.625  33.893  1.00 92.58           H  
ATOM   2929  CE1 PHE A 178     -46.243  36.164  33.570  1.00 92.58           C  
ATOM   2930  HE1 PHE A 178     -45.258  36.594  33.469  1.00 92.58           H  
ATOM   2931  CE2 PHE A 178     -47.985  34.679  32.732  1.00 92.58           C  
ATOM   2932  HE2 PHE A 178     -48.335  33.977  31.990  1.00 92.58           H  
ATOM   2933  CZ  PHE A 178     -46.705  35.241  32.615  1.00 92.58           C  
ATOM   2934  HZ  PHE A 178     -46.086  34.971  31.772  1.00 92.58           H  
ATOM   2935  N   LEU A 179     -47.351  36.467  38.459  1.00 91.90           N  
ATOM   2936  H   LEU A 179     -47.977  37.254  38.552  1.00 91.90           H  
ATOM   2937  CA  LEU A 179     -45.982  36.599  38.984  1.00 91.90           C  
ATOM   2938  HA  LEU A 179     -45.283  36.385  38.176  1.00 91.90           H  
ATOM   2939  C   LEU A 179     -45.632  35.606  40.105  1.00 91.90           C  
ATOM   2940  CB  LEU A 179     -45.754  38.042  39.472  1.00 91.90           C  
ATOM   2941  HB2 LEU A 179     -46.572  38.318  40.137  1.00 91.90           H  
ATOM   2942  HB3 LEU A 179     -44.834  38.066  40.056  1.00 91.90           H  
ATOM   2943  O   LEU A 179     -44.465  35.254  40.255  1.00 91.90           O  
ATOM   2944  CG  LEU A 179     -45.627  39.100  38.359  1.00 91.90           C  
ATOM   2945  HG  LEU A 179     -46.514  39.078  37.725  1.00 91.90           H  
ATOM   2946  CD1 LEU A 179     -45.515  40.483  39.003  1.00 91.90           C  
ATOM   2947 HD11 LEU A 179     -45.429  41.244  38.227  1.00 91.90           H  
ATOM   2948 HD12 LEU A 179     -46.403  40.690  39.600  1.00 91.90           H  
ATOM   2949 HD13 LEU A 179     -44.630  40.532  39.637  1.00 91.90           H  
ATOM   2950  CD2 LEU A 179     -44.399  38.880  37.475  1.00 91.90           C  
ATOM   2951 HD21 LEU A 179     -43.497  38.838  38.085  1.00 91.90           H  
ATOM   2952 HD22 LEU A 179     -44.495  37.956  36.906  1.00 91.90           H  
ATOM   2953 HD23 LEU A 179     -44.304  39.702  36.766  1.00 91.90           H  
ATOM   2954  N   LYS A 180     -46.602  35.126  40.893  1.00 92.67           N  
ATOM   2955  H   LYS A 180     -47.544  35.450  40.725  1.00 92.67           H  
ATOM   2956  CA  LYS A 180     -46.352  34.173  41.995  1.00 92.67           C  
ATOM   2957  HA  LYS A 180     -45.597  34.600  42.655  1.00 92.67           H  
ATOM   2958  C   LYS A 180     -45.740  32.842  41.503  1.00 92.67           C  
ATOM   2959  CB  LYS A 180     -47.644  33.968  42.801  1.00 92.67           C  
ATOM   2960  HB2 LYS A 180     -48.481  33.942  42.103  1.00 92.67           H  
ATOM   2961  HB3 LYS A 180     -47.598  33.011  43.322  1.00 92.67           H  
ATOM   2962  O   LYS A 180     -44.673  32.481  42.000  1.00 92.67           O  
ATOM   2963  CG  LYS A 180     -47.928  35.070  43.833  1.00 92.67           C  
ATOM   2964  HG2 LYS A 180     -47.741  36.052  43.396  1.00 92.67           H  
ATOM   2965  HG3 LYS A 180     -47.283  34.933  44.701  1.00 92.67           H  
ATOM   2966  CD  LYS A 180     -49.406  34.972  44.244  1.00 92.67           C  
ATOM   2967  HD2 LYS A 180     -49.998  35.203  43.359  1.00 92.67           H  
ATOM   2968  HD3 LYS A 180     -49.621  33.955  44.571  1.00 92.67           H  
ATOM   2969  CE  LYS A 180     -49.821  35.945  45.349  1.00 92.67           C  
ATOM   2970  HE2 LYS A 180     -49.408  35.596  46.296  1.00 92.67           H  
ATOM   2971  HE3 LYS A 180     -49.391  36.921  45.124  1.00 92.67           H  
ATOM   2972  NZ  LYS A 180     -51.306  36.063  45.430  1.00 92.67           N  
ATOM   2973  HZ1 LYS A 180     -51.697  36.517  44.616  1.00 92.67           H  
ATOM   2974  HZ2 LYS A 180     -51.789  35.177  45.443  1.00 92.67           H  
ATOM   2975  HZ3 LYS A 180     -51.618  36.627  46.207  1.00 92.67           H  
ATOM   2976  N   PRO A 181     -46.329  32.139  40.513  1.00 93.76           N  
ATOM   2977  CA  PRO A 181     -45.684  31.022  39.821  1.00 93.76           C  
ATOM   2978  HA  PRO A 181     -45.630  30.163  40.489  1.00 93.76           H  
ATOM   2979  C   PRO A 181     -44.284  31.342  39.295  1.00 93.76           C  
ATOM   2980  CB  PRO A 181     -46.611  30.711  38.645  1.00 93.76           C  
ATOM   2981  HB2 PRO A 181     -46.509  29.684  38.293  1.00 93.76           H  
ATOM   2982  HB3 PRO A 181     -46.419  31.398  37.821  1.00 93.76           H  
ATOM   2983  O   PRO A 181     -43.375  30.533  39.454  1.00 93.76           O  
ATOM   2984  CG  PRO A 181     -47.985  31.016  39.220  1.00 93.76           C  
ATOM   2985  HG2 PRO A 181     -48.725  31.218  38.445  1.00 93.76           H  
ATOM   2986  HG3 PRO A 181     -48.304  30.200  39.868  1.00 93.76           H  
ATOM   2987  CD  PRO A 181     -47.702  32.263  40.046  1.00 93.76           C  
ATOM   2988  HD2 PRO A 181     -48.413  32.288  40.872  1.00 93.76           H  
ATOM   2989  HD3 PRO A 181     -47.804  33.152  39.423  1.00 93.76           H  
ATOM   2990  N   MET A 182     -44.095  32.529  38.707  1.00 93.22           N  
ATOM   2991  H   MET A 182     -44.877  33.158  38.601  1.00 93.22           H  
ATOM   2992  CA  MET A 182     -42.792  32.942  38.174  1.00 93.22           C  
ATOM   2993  HA  MET A 182     -42.418  32.160  37.514  1.00 93.22           H  
ATOM   2994  C   MET A 182     -41.744  33.099  39.278  1.00 93.22           C  
ATOM   2995  CB  MET A 182     -42.915  34.239  37.359  1.00 93.22           C  
ATOM   2996  HB2 MET A 182     -43.308  35.038  37.987  1.00 93.22           H  
ATOM   2997  HB3 MET A 182     -41.918  34.536  37.032  1.00 93.22           H  
ATOM   2998  O   MET A 182     -40.602  32.704  39.077  1.00 93.22           O  
ATOM   2999  CG  MET A 182     -43.796  34.108  36.112  1.00 93.22           C  
ATOM   3000  HG2 MET A 182     -43.804  35.076  35.611  1.00 93.22           H  
ATOM   3001  HG3 MET A 182     -44.821  33.885  36.406  1.00 93.22           H  
ATOM   3002  SD  MET A 182     -43.236  32.871  34.908  1.00 93.22           S  
ATOM   3003  CE  MET A 182     -44.301  31.487  35.363  1.00 93.22           C  
ATOM   3004  HE1 MET A 182     -45.331  31.842  35.385  1.00 93.22           H  
ATOM   3005  HE2 MET A 182     -44.030  31.107  36.348  1.00 93.22           H  
ATOM   3006  HE3 MET A 182     -44.199  30.694  34.622  1.00 93.22           H  
ATOM   3007  N   GLY A 183     -42.126  33.584  40.463  1.00 94.03           N  
ATOM   3008  H   GLY A 183     -43.064  33.947  40.552  1.00 94.03           H  
ATOM   3009  CA  GLY A 183     -41.242  33.636  41.630  1.00 94.03           C  
ATOM   3010  HA2 GLY A 183     -40.358  34.228  41.390  1.00 94.03           H  
ATOM   3011  HA3 GLY A 183     -41.771  34.118  42.453  1.00 94.03           H  
ATOM   3012  C   GLY A 183     -40.787  32.250  42.099  1.00 94.03           C  
ATOM   3013  O   GLY A 183     -39.619  32.066  42.428  1.00 94.03           O  
ATOM   3014  N   VAL A 184     -41.673  31.248  42.063  1.00 95.33           N  
ATOM   3015  H   VAL A 184     -42.617  31.454  41.770  1.00 95.33           H  
ATOM   3016  CA  VAL A 184     -41.304  29.855  42.378  1.00 95.33           C  
ATOM   3017  HA  VAL A 184     -40.791  29.838  43.339  1.00 95.33           H  
ATOM   3018  C   VAL A 184     -40.320  29.305  41.346  1.00 95.33           C  
ATOM   3019  CB  VAL A 184     -42.549  28.954  42.481  1.00 95.33           C  
ATOM   3020  HB  VAL A 184     -43.117  29.006  41.553  1.00 95.33           H  
ATOM   3021  O   VAL A 184     -39.312  28.709  41.721  1.00 95.33           O  
ATOM   3022  CG1 VAL A 184     -42.182  27.489  42.733  1.00 95.33           C  
ATOM   3023 HG11 VAL A 184     -43.095  26.898  42.810  1.00 95.33           H  
ATOM   3024 HG12 VAL A 184     -41.599  27.092  41.902  1.00 95.33           H  
ATOM   3025 HG13 VAL A 184     -41.599  27.401  43.649  1.00 95.33           H  
ATOM   3026  CG2 VAL A 184     -43.454  29.412  43.632  1.00 95.33           C  
ATOM   3027 HG21 VAL A 184     -42.896  29.405  44.569  1.00 95.33           H  
ATOM   3028 HG22 VAL A 184     -44.308  28.741  43.723  1.00 95.33           H  
ATOM   3029 HG23 VAL A 184     -43.823  30.420  43.445  1.00 95.33           H  
ATOM   3030  N   ILE A 185     -40.571  29.542  40.053  1.00 94.33           N  
ATOM   3031  H   ILE A 185     -41.416  30.036  39.802  1.00 94.33           H  
ATOM   3032  CA  ILE A 185     -39.630  29.153  38.995  1.00 94.33           C  
ATOM   3033  HA  ILE A 185     -39.433  28.084  39.085  1.00 94.33           H  
ATOM   3034  C   ILE A 185     -38.298  29.869  39.168  1.00 94.33           C  
ATOM   3035  CB  ILE A 185     -40.179  29.424  37.583  1.00 94.33           C  
ATOM   3036  HB  ILE A 185     -40.425  30.483  37.504  1.00 94.33           H  
ATOM   3037  O   ILE A 185     -37.277  29.232  38.975  1.00 94.33           O  
ATOM   3038  CG1 ILE A 185     -41.447  28.595  37.334  1.00 94.33           C  
ATOM   3039 HG12 ILE A 185     -42.170  28.766  38.132  1.00 94.33           H  
ATOM   3040 HG13 ILE A 185     -41.200  27.534  37.321  1.00 94.33           H  
ATOM   3041  CG2 ILE A 185     -39.125  29.080  36.506  1.00 94.33           C  
ATOM   3042 HG21 ILE A 185     -38.294  29.784  36.545  1.00 94.33           H  
ATOM   3043 HG22 ILE A 185     -39.546  29.133  35.501  1.00 94.33           H  
ATOM   3044 HG23 ILE A 185     -38.742  28.072  36.665  1.00 94.33           H  
ATOM   3045  CD1 ILE A 185     -42.099  28.984  36.011  1.00 94.33           C  
ATOM   3046 HD11 ILE A 185     -41.802  29.986  35.702  1.00 94.33           H  
ATOM   3047 HD12 ILE A 185     -41.820  28.266  35.240  1.00 94.33           H  
ATOM   3048 HD13 ILE A 185     -43.181  28.991  36.146  1.00 94.33           H  
ATOM   3049  N   LEU A 186     -38.281  31.148  39.551  1.00 94.44           N  
ATOM   3050  H   LEU A 186     -39.159  31.640  39.639  1.00 94.44           H  
ATOM   3051  CA  LEU A 186     -37.045  31.898  39.766  1.00 94.44           C  
ATOM   3052  HA  LEU A 186     -36.473  31.871  38.838  1.00 94.44           H  
ATOM   3053  C   LEU A 186     -36.178  31.252  40.855  1.00 94.44           C  
ATOM   3054  CB  LEU A 186     -37.393  33.362  40.088  1.00 94.44           C  
ATOM   3055  HB2 LEU A 186     -37.986  33.770  39.270  1.00 94.44           H  
ATOM   3056  HB3 LEU A 186     -38.002  33.388  40.991  1.00 94.44           H  
ATOM   3057  O   LEU A 186     -34.986  31.059  40.639  1.00 94.44           O  
ATOM   3058  CG  LEU A 186     -36.169  34.269  40.313  1.00 94.44           C  
ATOM   3059  HG  LEU A 186     -35.569  33.879  41.136  1.00 94.44           H  
ATOM   3060  CD1 LEU A 186     -35.291  34.375  39.065  1.00 94.44           C  
ATOM   3061 HD11 LEU A 186     -34.837  33.409  38.843  1.00 94.44           H  
ATOM   3062 HD12 LEU A 186     -35.883  34.709  38.213  1.00 94.44           H  
ATOM   3063 HD13 LEU A 186     -34.487  35.088  39.244  1.00 94.44           H  
ATOM   3064  CD2 LEU A 186     -36.644  35.670  40.696  1.00 94.44           C  
ATOM   3065 HD21 LEU A 186     -37.247  35.620  41.603  1.00 94.44           H  
ATOM   3066 HD22 LEU A 186     -37.235  36.101  39.887  1.00 94.44           H  
ATOM   3067 HD23 LEU A 186     -35.782  36.308  40.888  1.00 94.44           H  
ATOM   3068  N   VAL A 187     -36.770  30.842  41.983  1.00 95.70           N  
ATOM   3069  H   VAL A 187     -37.753  31.038  42.105  1.00 95.70           H  
ATOM   3070  CA  VAL A 187     -36.045  30.119  43.046  1.00 95.70           C  
ATOM   3071  HA  VAL A 187     -35.195  30.722  43.363  1.00 95.70           H  
ATOM   3072  C   VAL A 187     -35.479  28.796  42.523  1.00 95.70           C  
ATOM   3073  CB  VAL A 187     -36.953  29.880  44.269  1.00 95.70           C  
ATOM   3074  HB  VAL A 187     -37.872  29.390  43.948  1.00 95.70           H  
ATOM   3075  O   VAL A 187     -34.297  28.509  42.714  1.00 95.70           O  
ATOM   3076  CG1 VAL A 187     -36.286  28.996  45.333  1.00 95.70           C  
ATOM   3077 HG11 VAL A 187     -36.130  27.987  44.951  1.00 95.70           H  
ATOM   3078 HG12 VAL A 187     -36.924  28.927  46.214  1.00 95.70           H  
ATOM   3079 HG13 VAL A 187     -35.324  29.420  45.622  1.00 95.70           H  
ATOM   3080  CG2 VAL A 187     -37.318  31.210  44.940  1.00 95.70           C  
ATOM   3081 HG21 VAL A 187     -37.816  31.872  44.232  1.00 95.70           H  
ATOM   3082 HG22 VAL A 187     -36.418  31.702  45.307  1.00 95.70           H  
ATOM   3083 HG23 VAL A 187     -37.993  31.030  45.777  1.00 95.70           H  
ATOM   3084  N   LEU A 188     -36.292  28.004  41.819  1.00 95.98           N  
ATOM   3085  H   LEU A 188     -37.247  28.300  41.672  1.00 95.98           H  
ATOM   3086  CA  LEU A 188     -35.834  26.747  41.221  1.00 95.98           C  
ATOM   3087  HA  LEU A 188     -35.372  26.131  41.992  1.00 95.98           H  
ATOM   3088  C   LEU A 188     -34.759  26.974  40.153  1.00 95.98           C  
ATOM   3089  CB  LEU A 188     -37.026  25.998  40.607  1.00 95.98           C  
ATOM   3090  HB2 LEU A 188     -36.639  25.142  40.055  1.00 95.98           H  
ATOM   3091  HB3 LEU A 188     -37.520  26.655  39.891  1.00 95.98           H  
ATOM   3092  O   LEU A 188     -33.808  26.205  40.071  1.00 95.98           O  
ATOM   3093  CG  LEU A 188     -38.066  25.490  41.617  1.00 95.98           C  
ATOM   3094  HG  LEU A 188     -38.490  26.323  42.177  1.00 95.98           H  
ATOM   3095  CD1 LEU A 188     -39.187  24.805  40.839  1.00 95.98           C  
ATOM   3096 HD11 LEU A 188     -38.786  23.983  40.246  1.00 95.98           H  
ATOM   3097 HD12 LEU A 188     -39.933  24.412  41.530  1.00 95.98           H  
ATOM   3098 HD13 LEU A 188     -39.661  25.533  40.181  1.00 95.98           H  
ATOM   3099  CD2 LEU A 188     -37.464  24.498  42.610  1.00 95.98           C  
ATOM   3100 HD21 LEU A 188     -36.768  25.018  43.268  1.00 95.98           H  
ATOM   3101 HD22 LEU A 188     -36.926  23.713  42.078  1.00 95.98           H  
ATOM   3102 HD23 LEU A 188     -38.254  24.050  43.212  1.00 95.98           H  
ATOM   3103  N   ALA A 189     -34.890  28.032  39.355  1.00 93.71           N  
ATOM   3104  H   ALA A 189     -35.701  28.620  39.477  1.00 93.71           H  
ATOM   3105  CA  ALA A 189     -33.951  28.398  38.311  1.00 93.71           C  
ATOM   3106  HA  ALA A 189     -33.798  27.530  37.669  1.00 93.71           H  
ATOM   3107  C   ALA A 189     -32.595  28.763  38.905  1.00 93.71           C  
ATOM   3108  CB  ALA A 189     -34.529  29.535  37.460  1.00 93.71           C  
ATOM   3109  HB1 ALA A 189     -35.472  29.222  37.011  1.00 93.71           H  
ATOM   3110  HB2 ALA A 189     -34.699  30.417  38.077  1.00 93.71           H  
ATOM   3111  HB3 ALA A 189     -33.824  29.792  36.669  1.00 93.71           H  
ATOM   3112  O   ALA A 189     -31.589  28.269  38.416  1.00 93.71           O  
ATOM   3113  N   VAL A 190     -32.552  29.541  39.989  1.00 94.28           N  
ATOM   3114  H   VAL A 190     -33.416  29.929  40.341  1.00 94.28           H  
ATOM   3115  CA  VAL A 190     -31.300  29.854  40.695  1.00 94.28           C  
ATOM   3116  HA  VAL A 190     -30.607  30.316  39.992  1.00 94.28           H  
ATOM   3117  C   VAL A 190     -30.622  28.575  41.199  1.00 94.28           C  
ATOM   3118  CB  VAL A 190     -31.561  30.859  41.835  1.00 94.28           C  
ATOM   3119  HB  VAL A 190     -32.388  30.502  42.450  1.00 94.28           H  
ATOM   3120  O   VAL A 190     -29.435  28.380  40.948  1.00 94.28           O  
ATOM   3121  CG1 VAL A 190     -30.337  31.056  42.739  1.00 94.28           C  
ATOM   3122 HG11 VAL A 190     -30.539  31.838  43.471  1.00 94.28           H  
ATOM   3123 HG12 VAL A 190     -29.470  31.341  42.142  1.00 94.28           H  
ATOM   3124 HG13 VAL A 190     -30.112  30.138  43.282  1.00 94.28           H  
ATOM   3125  CG2 VAL A 190     -31.926  32.237  41.264  1.00 94.28           C  
ATOM   3126 HG21 VAL A 190     -31.073  32.658  40.732  1.00 94.28           H  
ATOM   3127 HG22 VAL A 190     -32.207  32.908  42.076  1.00 94.28           H  
ATOM   3128 HG23 VAL A 190     -32.764  32.163  40.571  1.00 94.28           H  
ATOM   3129  N   LEU A 191     -31.369  27.665  41.833  1.00 94.51           N  
ATOM   3130  H   LEU A 191     -32.342  27.876  42.003  1.00 94.51           H  
ATOM   3131  CA  LEU A 191     -30.816  26.403  42.346  1.00 94.51           C  
ATOM   3132  HA  LEU A 191     -29.940  26.626  42.955  1.00 94.51           H  
ATOM   3133  C   LEU A 191     -30.329  25.467  41.230  1.00 94.51           C  
ATOM   3134  CB  LEU A 191     -31.871  25.693  43.211  1.00 94.51           C  
ATOM   3135  HB2 LEU A 191     -31.503  24.696  43.455  1.00 94.51           H  
ATOM   3136  HB3 LEU A 191     -32.781  25.576  42.623  1.00 94.51           H  
ATOM   3137  O   LEU A 191     -29.277  24.848  41.360  1.00 94.51           O  
ATOM   3138  CG  LEU A 191     -32.214  26.415  44.526  1.00 94.51           C  
ATOM   3139  HG  LEU A 191     -32.529  27.438  44.319  1.00 94.51           H  
ATOM   3140  CD1 LEU A 191     -33.366  25.685  45.215  1.00 94.51           C  
ATOM   3141 HD11 LEU A 191     -33.072  24.666  45.466  1.00 94.51           H  
ATOM   3142 HD12 LEU A 191     -33.628  26.220  46.128  1.00 94.51           H  
ATOM   3143 HD13 LEU A 191     -34.235  25.666  44.557  1.00 94.51           H  
ATOM   3144  CD2 LEU A 191     -31.031  26.456  45.494  1.00 94.51           C  
ATOM   3145 HD21 LEU A 191     -30.662  25.447  45.680  1.00 94.51           H  
ATOM   3146 HD22 LEU A 191     -31.342  26.903  46.438  1.00 94.51           H  
ATOM   3147 HD23 LEU A 191     -30.226  27.065  45.083  1.00 94.51           H  
ATOM   3148  N   LEU A 192     -31.068  25.367  40.125  1.00 92.78           N  
ATOM   3149  H   LEU A 192     -31.939  25.876  40.087  1.00 92.78           H  
ATOM   3150  CA  LEU A 192     -30.702  24.516  38.990  1.00 92.78           C  
ATOM   3151  HA  LEU A 192     -30.347  23.556  39.363  1.00 92.78           H  
ATOM   3152  C   LEU A 192     -29.558  25.108  38.161  1.00 92.78           C  
ATOM   3153  CB  LEU A 192     -31.938  24.295  38.112  1.00 92.78           C  
ATOM   3154  HB2 LEU A 192     -32.390  25.268  37.921  1.00 92.78           H  
ATOM   3155  HB3 LEU A 192     -31.622  23.876  37.156  1.00 92.78           H  
ATOM   3156  O   LEU A 192     -28.697  24.364  37.694  1.00 92.78           O  
ATOM   3157  CG  LEU A 192     -32.990  23.360  38.728  1.00 92.78           C  
ATOM   3158  HG  LEU A 192     -33.220  23.661  39.750  1.00 92.78           H  
ATOM   3159  CD1 LEU A 192     -34.264  23.445  37.894  1.00 92.78           C  
ATOM   3160 HD11 LEU A 192     -34.670  24.454  37.969  1.00 92.78           H  
ATOM   3161 HD12 LEU A 192     -34.994  22.736  38.285  1.00 92.78           H  
ATOM   3162 HD13 LEU A 192     -34.042  23.217  36.851  1.00 92.78           H  
ATOM   3163  CD2 LEU A 192     -32.533  21.901  38.740  1.00 92.78           C  
ATOM   3164 HD21 LEU A 192     -32.293  21.571  37.729  1.00 92.78           H  
ATOM   3165 HD22 LEU A 192     -33.322  21.270  39.149  1.00 92.78           H  
ATOM   3166 HD23 LEU A 192     -31.646  21.788  39.363  1.00 92.78           H  
ATOM   3167  N   LEU A 193     -29.498  26.433  38.003  1.00 90.66           N  
ATOM   3168  H   LEU A 193     -30.234  27.003  38.394  1.00 90.66           H  
ATOM   3169  CA  LEU A 193     -28.363  27.108  37.367  1.00 90.66           C  
ATOM   3170  HA  LEU A 193     -28.141  26.608  36.424  1.00 90.66           H  
ATOM   3171  C   LEU A 193     -27.091  26.987  38.212  1.00 90.66           C  
ATOM   3172  CB  LEU A 193     -28.695  28.585  37.091  1.00 90.66           C  
ATOM   3173  HB2 LEU A 193     -27.774  29.100  36.815  1.00 90.66           H  
ATOM   3174  HB3 LEU A 193     -29.056  29.039  38.013  1.00 90.66           H  
ATOM   3175  O   LEU A 193     -26.012  26.876  37.637  1.00 90.66           O  
ATOM   3176  CG  LEU A 193     -29.722  28.814  35.968  1.00 90.66           C  
ATOM   3177  HG  LEU A 193     -30.631  28.250  36.178  1.00 90.66           H  
ATOM   3178  CD1 LEU A 193     -30.088  30.296  35.892  1.00 90.66           C  
ATOM   3179 HD11 LEU A 193     -30.836  30.458  35.116  1.00 90.66           H  
ATOM   3180 HD12 LEU A 193     -30.504  30.614  36.849  1.00 90.66           H  
ATOM   3181 HD13 LEU A 193     -29.201  30.890  35.675  1.00 90.66           H  
ATOM   3182  CD2 LEU A 193     -29.218  28.369  34.595  1.00 90.66           C  
ATOM   3183 HD21 LEU A 193     -29.970  28.620  33.846  1.00 90.66           H  
ATOM   3184 HD22 LEU A 193     -29.065  27.290  34.584  1.00 90.66           H  
ATOM   3185 HD23 LEU A 193     -28.282  28.877  34.361  1.00 90.66           H  
ATOM   3186  N   ALA A 194     -27.216  26.919  39.542  1.00 90.13           N  
ATOM   3187  H   ALA A 194     -28.113  27.114  39.962  1.00 90.13           H  
ATOM   3188  CA  ALA A 194     -26.110  26.560  40.429  1.00 90.13           C  
ATOM   3189  HA  ALA A 194     -25.249  27.175  40.166  1.00 90.13           H  
ATOM   3190  C   ALA A 194     -25.662  25.087  40.274  1.00 90.13           C  
ATOM   3191  CB  ALA A 194     -26.508  26.907  41.869  1.00 90.13           C  
ATOM   3192  HB1 ALA A 194     -27.372  26.319  42.180  1.00 90.13           H  
ATOM   3193  HB2 ALA A 194     -26.754  27.967  41.939  1.00 90.13           H  
ATOM   3194  HB3 ALA A 194     -25.674  26.696  42.538  1.00 90.13           H  
ATOM   3195  O   ALA A 194     -24.534  24.759  40.630  1.00 90.13           O  
ATOM   3196  N   GLN A 195     -26.501  24.210  39.698  1.00 88.51           N  
ATOM   3197  H   GLN A 195     -27.419  24.555  39.453  1.00 88.51           H  
ATOM   3198  CA  GLN A 195     -26.186  22.822  39.293  1.00 88.51           C  
ATOM   3199  HA  GLN A 195     -25.301  22.498  39.841  1.00 88.51           H  
ATOM   3200  C   GLN A 195     -25.846  22.702  37.784  1.00 88.51           C  
ATOM   3201  CB  GLN A 195     -27.327  21.876  39.684  1.00 88.51           C  
ATOM   3202  HB2 GLN A 195     -27.084  20.867  39.350  1.00 88.51           H  
ATOM   3203  HB3 GLN A 195     -28.245  22.192  39.187  1.00 88.51           H  
ATOM   3204  O   GLN A 195     -26.061  21.667  37.139  1.00 88.51           O  
ATOM   3205  CG  GLN A 195     -27.558  21.822  41.193  1.00 88.51           C  
ATOM   3206  HG2 GLN A 195     -27.745  22.828  41.567  1.00 88.51           H  
ATOM   3207  HG3 GLN A 195     -26.673  21.421  41.688  1.00 88.51           H  
ATOM   3208  CD  GLN A 195     -28.756  20.963  41.558  1.00 88.51           C  
ATOM   3209  NE2 GLN A 195     -29.329  21.163  42.717  1.00 88.51           N  
ATOM   3210 HE21 GLN A 195     -28.939  21.802  43.395  1.00 88.51           H  
ATOM   3211 HE22 GLN A 195     -30.099  20.552  42.948  1.00 88.51           H  
ATOM   3212  OE1 GLN A 195     -29.216  20.096  40.830  1.00 88.51           O  
ATOM   3213  N   PRO A 196     -25.247  23.754  37.210  1.00 84.57           N  
ATOM   3214  CA  PRO A 196     -25.178  24.058  35.775  1.00 84.57           C  
ATOM   3215  HA  PRO A 196     -25.290  25.140  35.709  1.00 84.57           H  
ATOM   3216  C   PRO A 196     -26.269  23.484  34.846  1.00 84.57           C  
ATOM   3217  CB  PRO A 196     -23.734  23.730  35.341  1.00 84.57           C  
ATOM   3218  HB2 PRO A 196     -23.679  22.890  34.649  1.00 84.57           H  
ATOM   3219  HB3 PRO A 196     -23.277  24.614  34.896  1.00 84.57           H  
ATOM   3220  O   PRO A 196     -25.955  23.099  33.719  1.00 84.57           O  
ATOM   3221  CG  PRO A 196     -23.011  23.355  36.632  1.00 84.57           C  
ATOM   3222  HG2 PRO A 196     -22.995  22.271  36.749  1.00 84.57           H  
ATOM   3223  HG3 PRO A 196     -22.001  23.762  36.666  1.00 84.57           H  
ATOM   3224  CD  PRO A 196     -23.900  23.969  37.700  1.00 84.57           C  
ATOM   3225  HD2 PRO A 196     -23.707  25.039  37.782  1.00 84.57           H  
ATOM   3226  HD3 PRO A 196     -23.698  23.486  38.656  1.00 84.57           H  
ATOM   3227  N   ASP A 197     -27.535  23.376  35.261  1.00 88.55           N  
ATOM   3228  H   ASP A 197     -27.767  23.693  36.191  1.00 88.55           H  
ATOM   3229  CA  ASP A 197     -28.607  22.701  34.506  1.00 88.55           C  
ATOM   3230  HA  ASP A 197     -28.149  22.157  33.680  1.00 88.55           H  
ATOM   3231  C   ASP A 197     -29.594  23.686  33.856  1.00 88.55           C  
ATOM   3232  CB  ASP A 197     -29.295  21.623  35.358  1.00 88.55           C  
ATOM   3233  HB2 ASP A 197     -28.532  20.994  35.815  1.00 88.55           H  
ATOM   3234  HB3 ASP A 197     -29.871  22.095  36.154  1.00 88.55           H  
ATOM   3235  O   ASP A 197     -30.770  23.790  34.209  1.00 88.55           O  
ATOM   3236  CG  ASP A 197     -30.218  20.727  34.517  1.00 88.55           C  
ATOM   3237  OD1 ASP A 197     -30.376  20.973  33.292  1.00 88.55           O  
ATOM   3238  OD2 ASP A 197     -30.780  19.773  35.098  1.00 88.55           O  
ATOM   3239  N   LEU A 198     -29.112  24.407  32.839  1.00 87.99           N  
ATOM   3240  H   LEU A 198     -28.122  24.337  32.650  1.00 87.99           H  
ATOM   3241  CA  LEU A 198     -29.943  25.314  32.037  1.00 87.99           C  
ATOM   3242  HA  LEU A 198     -30.434  26.008  32.719  1.00 87.99           H  
ATOM   3243  C   LEU A 198     -31.051  24.574  31.259  1.00 87.99           C  
ATOM   3244  CB  LEU A 198     -29.013  26.103  31.091  1.00 87.99           C  
ATOM   3245  HB2 LEU A 198     -28.271  26.625  31.695  1.00 87.99           H  
ATOM   3246  HB3 LEU A 198     -28.486  25.391  30.456  1.00 87.99           H  
ATOM   3247  O   LEU A 198     -32.059  25.177  30.894  1.00 87.99           O  
ATOM   3248  CG  LEU A 198     -29.714  27.137  30.184  1.00 87.99           C  
ATOM   3249  HG  LEU A 198     -30.455  26.637  29.560  1.00 87.99           H  
ATOM   3250  CD1 LEU A 198     -30.393  28.254  30.974  1.00 87.99           C  
ATOM   3251 HD11 LEU A 198     -31.163  27.845  31.628  1.00 87.99           H  
ATOM   3252 HD12 LEU A 198     -30.869  28.955  30.289  1.00 87.99           H  
ATOM   3253 HD13 LEU A 198     -29.656  28.793  31.569  1.00 87.99           H  
ATOM   3254  CD2 LEU A 198     -28.697  27.775  29.238  1.00 87.99           C  
ATOM   3255 HD21 LEU A 198     -27.944  28.312  29.814  1.00 87.99           H  
ATOM   3256 HD22 LEU A 198     -28.207  27.009  28.636  1.00 87.99           H  
ATOM   3257 HD23 LEU A 198     -29.197  28.485  28.579  1.00 87.99           H  
ATOM   3258  N   GLY A 199     -30.873  23.284  30.958  1.00 88.93           N  
ATOM   3259  H   GLY A 199     -30.143  22.788  31.449  1.00 88.93           H  
ATOM   3260  CA  GLY A 199     -31.857  22.488  30.220  1.00 88.93           C  
ATOM   3261  HA2 GLY A 199     -32.090  22.963  29.267  1.00 88.93           H  
ATOM   3262  HA3 GLY A 199     -31.450  21.493  30.040  1.00 88.93           H  
ATOM   3263  C   GLY A 199     -33.150  22.332  31.011  1.00 88.93           C  
ATOM   3264  O   GLY A 199     -34.220  22.696  30.519  1.00 88.93           O  
ATOM   3265  N   THR A 200     -33.037  21.875  32.258  1.00 92.36           N  
ATOM   3266  H   THR A 200     -32.137  21.564  32.595  1.00 92.36           H  
ATOM   3267  CA  THR A 200     -34.191  21.690  33.142  1.00 92.36           C  
ATOM   3268  HA  THR A 200     -34.903  21.032  32.643  1.00 92.36           H  
ATOM   3269  C   THR A 200     -34.910  23.009  33.418  1.00 92.36           C  
ATOM   3270  CB  THR A 200     -33.765  21.000  34.445  1.00 92.36           C  
ATOM   3271  HB  THR A 200     -33.013  21.597  34.961  1.00 92.36           H  
ATOM   3272  O   THR A 200     -36.138  23.045  33.380  1.00 92.36           O  
ATOM   3273  CG2 THR A 200     -34.955  20.745  35.369  1.00 92.36           C  
ATOM   3274 HG21 THR A 200     -35.705  20.148  34.850  1.00 92.36           H  
ATOM   3275 HG22 THR A 200     -35.403  21.686  35.687  1.00 92.36           H  
ATOM   3276 HG23 THR A 200     -34.626  20.208  36.259  1.00 92.36           H  
ATOM   3277  OG1 THR A 200     -33.242  19.736  34.119  1.00 92.36           O  
ATOM   3278  HG1 THR A 200     -32.336  19.701  34.434  1.00 92.36           H  
ATOM   3279  N   VAL A 201     -34.181  24.118  33.605  1.00 92.72           N  
ATOM   3280  H   VAL A 201     -33.176  24.029  33.644  1.00 92.72           H  
ATOM   3281  CA  VAL A 201     -34.789  25.447  33.819  1.00 92.72           C  
ATOM   3282  HA  VAL A 201     -35.413  25.403  34.711  1.00 92.72           H  
ATOM   3283  C   VAL A 201     -35.705  25.852  32.667  1.00 92.72           C  
ATOM   3284  CB  VAL A 201     -33.708  26.521  34.042  1.00 92.72           C  
ATOM   3285  HB  VAL A 201     -32.995  26.509  33.217  1.00 92.72           H  
ATOM   3286  O   VAL A 201     -36.833  26.284  32.903  1.00 92.72           O  
ATOM   3287  CG1 VAL A 201     -34.295  27.934  34.161  1.00 92.72           C  
ATOM   3288 HG11 VAL A 201     -33.507  28.641  34.423  1.00 92.72           H  
ATOM   3289 HG12 VAL A 201     -34.726  28.252  33.212  1.00 92.72           H  
ATOM   3290 HG13 VAL A 201     -35.067  27.954  34.931  1.00 92.72           H  
ATOM   3291  CG2 VAL A 201     -32.973  26.209  35.342  1.00 92.72           C  
ATOM   3292 HG21 VAL A 201     -32.288  27.018  35.596  1.00 92.72           H  
ATOM   3293 HG22 VAL A 201     -33.697  26.076  36.147  1.00 92.72           H  
ATOM   3294 HG23 VAL A 201     -32.396  25.289  35.245  1.00 92.72           H  
ATOM   3295  N   VAL A 202     -35.261  25.666  31.421  1.00 92.11           N  
ATOM   3296  H   VAL A 202     -34.337  25.279  31.292  1.00 92.11           H  
ATOM   3297  CA  VAL A 202     -36.076  25.984  30.239  1.00 92.11           C  
ATOM   3298  HA  VAL A 202     -36.420  27.015  30.324  1.00 92.11           H  
ATOM   3299  C   VAL A 202     -37.333  25.109  30.187  1.00 92.11           C  
ATOM   3300  CB  VAL A 202     -35.240  25.869  28.949  1.00 92.11           C  
ATOM   3301  HB  VAL A 202     -34.772  24.886  28.905  1.00 92.11           H  
ATOM   3302  O   VAL A 202     -38.414  25.624  29.915  1.00 92.11           O  
ATOM   3303  CG1 VAL A 202     -36.082  26.065  27.683  1.00 92.11           C  
ATOM   3304 HG11 VAL A 202     -35.446  26.031  26.797  1.00 92.11           H  
ATOM   3305 HG12 VAL A 202     -36.825  25.273  27.596  1.00 92.11           H  
ATOM   3306 HG13 VAL A 202     -36.596  27.025  27.718  1.00 92.11           H  
ATOM   3307  CG2 VAL A 202     -34.142  26.943  28.915  1.00 92.11           C  
ATOM   3308 HG21 VAL A 202     -34.595  27.935  28.896  1.00 92.11           H  
ATOM   3309 HG22 VAL A 202     -33.510  26.878  29.800  1.00 92.11           H  
ATOM   3310 HG23 VAL A 202     -33.523  26.819  28.026  1.00 92.11           H  
ATOM   3311  N   VAL A 203     -37.229  23.814  30.508  1.00 94.00           N  
ATOM   3312  H   VAL A 203     -36.318  23.453  30.753  1.00 94.00           H  
ATOM   3313  CA  VAL A 203     -38.385  22.898  30.552  1.00 94.00           C  
ATOM   3314  HA  VAL A 203     -38.897  22.936  29.590  1.00 94.00           H  
ATOM   3315  C   VAL A 203     -39.408  23.328  31.610  1.00 94.00           C  
ATOM   3316  CB  VAL A 203     -37.927  21.444  30.791  1.00 94.00           C  
ATOM   3317  HB  VAL A 203     -37.320  21.401  31.696  1.00 94.00           H  
ATOM   3318  O   VAL A 203     -40.605  23.388  31.312  1.00 94.00           O  
ATOM   3319  CG1 VAL A 203     -39.107  20.483  30.967  1.00 94.00           C  
ATOM   3320 HG11 VAL A 203     -39.784  20.561  30.115  1.00 94.00           H  
ATOM   3321 HG12 VAL A 203     -38.737  19.460  31.038  1.00 94.00           H  
ATOM   3322 HG13 VAL A 203     -39.654  20.706  31.883  1.00 94.00           H  
ATOM   3323  CG2 VAL A 203     -37.084  20.919  29.621  1.00 94.00           C  
ATOM   3324 HG21 VAL A 203     -36.226  21.567  29.443  1.00 94.00           H  
ATOM   3325 HG22 VAL A 203     -37.681  20.868  28.710  1.00 94.00           H  
ATOM   3326 HG23 VAL A 203     -36.713  19.921  29.855  1.00 94.00           H  
ATOM   3327  N   LEU A 204     -38.956  23.664  32.825  1.00 95.06           N  
ATOM   3328  H   LEU A 204     -37.964  23.591  33.001  1.00 95.06           H  
ATOM   3329  CA  LEU A 204     -39.826  24.156  33.901  1.00 95.06           C  
ATOM   3330  HA  LEU A 204     -40.600  23.417  34.108  1.00 95.06           H  
ATOM   3331  C   LEU A 204     -40.532  25.453  33.495  1.00 95.06           C  
ATOM   3332  CB  LEU A 204     -39.005  24.418  35.178  1.00 95.06           C  
ATOM   3333  HB2 LEU A 204     -38.197  25.107  34.935  1.00 95.06           H  
ATOM   3334  HB3 LEU A 204     -39.651  24.918  35.900  1.00 95.06           H  
ATOM   3335  O   LEU A 204     -41.743  25.590  33.691  1.00 95.06           O  
ATOM   3336  CG  LEU A 204     -38.397  23.185  35.859  1.00 95.06           C  
ATOM   3337  HG  LEU A 204     -37.745  22.653  35.166  1.00 95.06           H  
ATOM   3338  CD1 LEU A 204     -37.580  23.635  37.066  1.00 95.06           C  
ATOM   3339 HD11 LEU A 204     -37.151  22.765  37.564  1.00 95.06           H  
ATOM   3340 HD12 LEU A 204     -38.209  24.177  37.772  1.00 95.06           H  
ATOM   3341 HD13 LEU A 204     -36.773  24.286  36.732  1.00 95.06           H  
ATOM   3342  CD2 LEU A 204     -39.428  22.197  36.376  1.00 95.06           C  
ATOM   3343 HD21 LEU A 204     -38.883  21.376  36.843  1.00 95.06           H  
ATOM   3344 HD22 LEU A 204     -40.051  22.652  37.146  1.00 95.06           H  
ATOM   3345 HD23 LEU A 204     -40.048  21.817  35.565  1.00 95.06           H  
ATOM   3346  N   PHE A 205     -39.781  26.389  32.912  1.00 94.36           N  
ATOM   3347  H   PHE A 205     -38.794  26.208  32.801  1.00 94.36           H  
ATOM   3348  CA  PHE A 205     -40.287  27.689  32.490  1.00 94.36           C  
ATOM   3349  HA  PHE A 205     -40.779  28.164  33.338  1.00 94.36           H  
ATOM   3350  C   PHE A 205     -41.337  27.557  31.380  1.00 94.36           C  
ATOM   3351  CB  PHE A 205     -39.099  28.569  32.089  1.00 94.36           C  
ATOM   3352  HB2 PHE A 205     -38.389  28.596  32.916  1.00 94.36           H  
ATOM   3353  HB3 PHE A 205     -38.588  28.121  31.237  1.00 94.36           H  
ATOM   3354  O   PHE A 205     -42.464  28.017  31.553  1.00 94.36           O  
ATOM   3355  CG  PHE A 205     -39.478  29.996  31.757  1.00 94.36           C  
ATOM   3356  CD1 PHE A 205     -39.504  30.421  30.416  1.00 94.36           C  
ATOM   3357  HD1 PHE A 205     -39.276  29.728  29.620  1.00 94.36           H  
ATOM   3358  CD2 PHE A 205     -39.778  30.907  32.788  1.00 94.36           C  
ATOM   3359  HD2 PHE A 205     -39.758  30.591  33.820  1.00 94.36           H  
ATOM   3360  CE1 PHE A 205     -39.793  31.761  30.112  1.00 94.36           C  
ATOM   3361  HE1 PHE A 205     -39.788  32.097  29.085  1.00 94.36           H  
ATOM   3362  CE2 PHE A 205     -40.085  32.244  32.482  1.00 94.36           C  
ATOM   3363  HE2 PHE A 205     -40.302  32.946  33.272  1.00 94.36           H  
ATOM   3364  CZ  PHE A 205     -40.074  32.671  31.143  1.00 94.36           C  
ATOM   3365  HZ  PHE A 205     -40.270  33.702  30.890  1.00 94.36           H  
ATOM   3366  N   VAL A 206     -41.021  26.857  30.284  1.00 94.34           N  
ATOM   3367  H   VAL A 206     -40.094  26.461  30.221  1.00 94.34           H  
ATOM   3368  CA  VAL A 206     -41.933  26.673  29.139  1.00 94.34           C  
ATOM   3369  HA  VAL A 206     -42.240  27.655  28.778  1.00 94.34           H  
ATOM   3370  C   VAL A 206     -43.208  25.940  29.549  1.00 94.34           C  
ATOM   3371  CB  VAL A 206     -41.220  25.941  27.983  1.00 94.34           C  
ATOM   3372  HB  VAL A 206     -40.744  25.039  28.366  1.00 94.34           H  
ATOM   3373  O   VAL A 206     -44.305  26.397  29.228  1.00 94.34           O  
ATOM   3374  CG1 VAL A 206     -42.181  25.538  26.856  1.00 94.34           C  
ATOM   3375 HG11 VAL A 206     -42.742  26.406  26.507  1.00 94.34           H  
ATOM   3376 HG12 VAL A 206     -42.875  24.771  27.199  1.00 94.34           H  
ATOM   3377 HG13 VAL A 206     -41.616  25.120  26.022  1.00 94.34           H  
ATOM   3378  CG2 VAL A 206     -40.148  26.853  27.370  1.00 94.34           C  
ATOM   3379 HG21 VAL A 206     -39.618  26.318  26.582  1.00 94.34           H  
ATOM   3380 HG22 VAL A 206     -39.424  27.158  28.125  1.00 94.34           H  
ATOM   3381 HG23 VAL A 206     -40.612  27.743  26.944  1.00 94.34           H  
ATOM   3382  N   THR A 207     -43.093  24.847  30.308  1.00 95.78           N  
ATOM   3383  H   THR A 207     -42.171  24.512  30.546  1.00 95.78           H  
ATOM   3384  CA  THR A 207     -44.268  24.071  30.742  1.00 95.78           C  
ATOM   3385  HA  THR A 207     -44.854  23.803  29.863  1.00 95.78           H  
ATOM   3386  C   THR A 207     -45.165  24.893  31.668  1.00 95.78           C  
ATOM   3387  CB  THR A 207     -43.855  22.774  31.448  1.00 95.78           C  
ATOM   3388  HB  THR A 207     -43.382  23.026  32.397  1.00 95.78           H  
ATOM   3389  O   THR A 207     -46.390  24.863  31.542  1.00 95.78           O  
ATOM   3390  CG2 THR A 207     -45.057  21.864  31.701  1.00 95.78           C  
ATOM   3391 HG21 THR A 207     -45.802  22.365  32.320  1.00 95.78           H  
ATOM   3392 HG22 THR A 207     -45.509  21.568  30.754  1.00 95.78           H  
ATOM   3393 HG23 THR A 207     -44.734  20.970  32.235  1.00 95.78           H  
ATOM   3394  OG1 THR A 207     -42.930  22.059  30.662  1.00 95.78           O  
ATOM   3395  HG1 THR A 207     -42.064  22.442  30.822  1.00 95.78           H  
ATOM   3396  N   THR A 208     -44.577  25.683  32.573  1.00 95.72           N  
ATOM   3397  H   THR A 208     -43.569  25.702  32.635  1.00 95.72           H  
ATOM   3398  CA  THR A 208     -45.366  26.533  33.474  1.00 95.72           C  
ATOM   3399  HA  THR A 208     -46.150  25.918  33.915  1.00 95.72           H  
ATOM   3400  C   THR A 208     -46.050  27.673  32.727  1.00 95.72           C  
ATOM   3401  CB  THR A 208     -44.529  27.104  34.619  1.00 95.72           C  
ATOM   3402  HB  THR A 208     -43.792  27.800  34.217  1.00 95.72           H  
ATOM   3403  O   THR A 208     -47.223  27.945  32.981  1.00 95.72           O  
ATOM   3404  CG2 THR A 208     -45.430  27.824  35.629  1.00 95.72           C  
ATOM   3405 HG21 THR A 208     -45.651  28.832  35.278  1.00 95.72           H  
ATOM   3406 HG22 THR A 208     -46.367  27.280  35.744  1.00 95.72           H  
ATOM   3407 HG23 THR A 208     -44.951  27.874  36.607  1.00 95.72           H  
ATOM   3408  OG1 THR A 208     -43.863  26.073  35.306  1.00 95.72           O  
ATOM   3409  HG1 THR A 208     -43.082  25.853  34.793  1.00 95.72           H  
ATOM   3410  N   LEU A 209     -45.370  28.314  31.770  1.00 94.85           N  
ATOM   3411  H   LEU A 209     -44.406  28.066  31.595  1.00 94.85           H  
ATOM   3412  CA  LEU A 209     -46.005  29.312  30.909  1.00 94.85           C  
ATOM   3413  HA  LEU A 209     -46.457  30.083  31.534  1.00 94.85           H  
ATOM   3414  C   LEU A 209     -47.151  28.701  30.105  1.00 94.85           C  
ATOM   3415  CB  LEU A 209     -44.976  29.954  29.966  1.00 94.85           C  
ATOM   3416  HB2 LEU A 209     -45.525  30.523  29.216  1.00 94.85           H  
ATOM   3417  HB3 LEU A 209     -44.430  29.166  29.446  1.00 94.85           H  
ATOM   3418  O   LEU A 209     -48.234  29.277  30.065  1.00 94.85           O  
ATOM   3419  CG  LEU A 209     -43.965  30.900  30.633  1.00 94.85           C  
ATOM   3420  HG  LEU A 209     -43.316  30.346  31.310  1.00 94.85           H  
ATOM   3421  CD1 LEU A 209     -43.115  31.528  29.530  1.00 94.85           C  
ATOM   3422 HD11 LEU A 209     -42.429  32.251  29.970  1.00 94.85           H  
ATOM   3423 HD12 LEU A 209     -42.536  30.753  29.028  1.00 94.85           H  
ATOM   3424 HD13 LEU A 209     -43.745  32.042  28.804  1.00 94.85           H  
ATOM   3425  CD2 LEU A 209     -44.628  32.025  31.428  1.00 94.85           C  
ATOM   3426 HD21 LEU A 209     -45.186  31.621  32.273  1.00 94.85           H  
ATOM   3427 HD22 LEU A 209     -45.287  32.610  30.787  1.00 94.85           H  
ATOM   3428 HD23 LEU A 209     -43.846  32.662  31.842  1.00 94.85           H  
ATOM   3429  N   ALA A 210     -46.970  27.515  29.531  1.00 95.10           N  
ATOM   3430  H   ALA A 210     -46.056  27.085  29.564  1.00 95.10           H  
ATOM   3431  CA  ALA A 210     -48.032  26.841  28.795  1.00 95.10           C  
ATOM   3432  HA  ALA A 210     -48.376  27.506  28.003  1.00 95.10           H  
ATOM   3433  C   ALA A 210     -49.247  26.513  29.688  1.00 95.10           C  
ATOM   3434  CB  ALA A 210     -47.429  25.604  28.139  1.00 95.10           C  
ATOM   3435  HB1 ALA A 210     -46.551  25.881  27.555  1.00 95.10           H  
ATOM   3436  HB2 ALA A 210     -47.137  24.890  28.909  1.00 95.10           H  
ATOM   3437  HB3 ALA A 210     -48.162  25.162  27.465  1.00 95.10           H  
ATOM   3438  O   ALA A 210     -50.389  26.687  29.261  1.00 95.10           O  
ATOM   3439  N   MET A 211     -49.027  26.140  30.955  1.00 94.78           N  
ATOM   3440  H   MET A 211     -48.076  25.961  31.244  1.00 94.78           H  
ATOM   3441  CA  MET A 211     -50.110  25.979  31.934  1.00 94.78           C  
ATOM   3442  HA  MET A 211     -50.853  25.293  31.529  1.00 94.78           H  
ATOM   3443  C   MET A 211     -50.842  27.289  32.237  1.00 94.78           C  
ATOM   3444  CB  MET A 211     -49.574  25.403  33.248  1.00 94.78           C  
ATOM   3445  HB2 MET A 211     -48.616  25.852  33.508  1.00 94.78           H  
ATOM   3446  HB3 MET A 211     -50.284  25.649  34.038  1.00 94.78           H  
ATOM   3447  O   MET A 211     -52.071  27.317  32.229  1.00 94.78           O  
ATOM   3448  CG  MET A 211     -49.446  23.885  33.221  1.00 94.78           C  
ATOM   3449  HG2 MET A 211     -48.551  23.589  32.673  1.00 94.78           H  
ATOM   3450  HG3 MET A 211     -50.318  23.464  32.721  1.00 94.78           H  
ATOM   3451  SD  MET A 211     -49.410  23.223  34.902  1.00 94.78           S  
ATOM   3452  CE  MET A 211     -47.680  23.543  35.284  1.00 94.78           C  
ATOM   3453  HE1 MET A 211     -47.488  24.615  35.335  1.00 94.78           H  
ATOM   3454  HE2 MET A 211     -47.054  23.105  34.507  1.00 94.78           H  
ATOM   3455  HE3 MET A 211     -47.434  23.067  36.234  1.00 94.78           H  
ATOM   3456  N   LEU A 212     -50.118  28.386  32.478  1.00 94.67           N  
ATOM   3457  H   LEU A 212     -49.112  28.305  32.478  1.00 94.67           H  
ATOM   3458  CA  LEU A 212     -50.727  29.703  32.713  1.00 94.67           C  
ATOM   3459  HA  LEU A 212     -51.464  29.614  33.511  1.00 94.67           H  
ATOM   3460  C   LEU A 212     -51.482  30.203  31.474  1.00 94.67           C  
ATOM   3461  CB  LEU A 212     -49.636  30.711  33.120  1.00 94.67           C  
ATOM   3462  HB2 LEU A 212     -48.858  30.705  32.356  1.00 94.67           H  
ATOM   3463  HB3 LEU A 212     -50.068  31.711  33.146  1.00 94.67           H  
ATOM   3464  O   LEU A 212     -52.530  30.843  31.588  1.00 94.67           O  
ATOM   3465  CG  LEU A 212     -48.996  30.420  34.487  1.00 94.67           C  
ATOM   3466  HG  LEU A 212     -48.689  29.376  34.543  1.00 94.67           H  
ATOM   3467  CD1 LEU A 212     -47.771  31.301  34.684  1.00 94.67           C  
ATOM   3468 HD11 LEU A 212     -48.037  32.356  34.623  1.00 94.67           H  
ATOM   3469 HD12 LEU A 212     -47.343  31.094  35.665  1.00 94.67           H  
ATOM   3470 HD13 LEU A 212     -47.033  31.071  33.915  1.00 94.67           H  
ATOM   3471  CD2 LEU A 212     -49.941  30.706  35.652  1.00 94.67           C  
ATOM   3472 HD21 LEU A 212     -49.517  30.292  36.567  1.00 94.67           H  
ATOM   3473 HD22 LEU A 212     -50.909  30.237  35.474  1.00 94.67           H  
ATOM   3474 HD23 LEU A 212     -50.088  31.779  35.767  1.00 94.67           H  
ATOM   3475  N   PHE A 213     -50.970  29.882  30.285  1.00 94.68           N  
ATOM   3476  H   PHE A 213     -50.079  29.406  30.264  1.00 94.68           H  
ATOM   3477  CA  PHE A 213     -51.605  30.191  29.012  1.00 94.68           C  
ATOM   3478  HA  PHE A 213     -51.828  31.258  28.974  1.00 94.68           H  
ATOM   3479  C   PHE A 213     -52.930  29.446  28.883  1.00 94.68           C  
ATOM   3480  CB  PHE A 213     -50.643  29.861  27.868  1.00 94.68           C  
ATOM   3481  HB2 PHE A 213     -50.372  28.806  27.911  1.00 94.68           H  
ATOM   3482  HB3 PHE A 213     -49.724  30.434  27.993  1.00 94.68           H  
ATOM   3483  O   PHE A 213     -53.952  30.081  28.612  1.00 94.68           O  
ATOM   3484  CG  PHE A 213     -51.206  30.165  26.501  1.00 94.68           C  
ATOM   3485  CD1 PHE A 213     -51.584  29.117  25.642  1.00 94.68           C  
ATOM   3486  HD1 PHE A 213     -51.477  28.089  25.955  1.00 94.68           H  
ATOM   3487  CD2 PHE A 213     -51.328  31.499  26.077  1.00 94.68           C  
ATOM   3488  HD2 PHE A 213     -51.001  32.305  26.718  1.00 94.68           H  
ATOM   3489  CE1 PHE A 213     -52.070  29.402  24.355  1.00 94.68           C  
ATOM   3490  HE1 PHE A 213     -52.326  28.594  23.686  1.00 94.68           H  
ATOM   3491  CE2 PHE A 213     -51.825  31.777  24.794  1.00 94.68           C  
ATOM   3492  HE2 PHE A 213     -51.867  32.795  24.437  1.00 94.68           H  
ATOM   3493  CZ  PHE A 213     -52.200  30.734  23.934  1.00 94.68           C  
ATOM   3494  HZ  PHE A 213     -52.555  30.955  22.938  1.00 94.68           H  
ATOM   3495  N   LEU A 214     -52.943  28.142  29.172  1.00 92.81           N  
ATOM   3496  H   LEU A 214     -52.065  27.686  29.373  1.00 92.81           H  
ATOM   3497  CA  LEU A 214     -54.158  27.328  29.187  1.00 92.81           C  
ATOM   3498  HA  LEU A 214     -54.631  27.419  28.209  1.00 92.81           H  
ATOM   3499  C   LEU A 214     -55.169  27.816  30.239  1.00 92.81           C  
ATOM   3500  CB  LEU A 214     -53.751  25.863  29.428  1.00 92.81           C  
ATOM   3501  HB2 LEU A 214     -53.352  25.773  30.438  1.00 92.81           H  
ATOM   3502  HB3 LEU A 214     -52.960  25.587  28.731  1.00 92.81           H  
ATOM   3503  O   LEU A 214     -56.371  27.853  29.972  1.00 92.81           O  
ATOM   3504  CG  LEU A 214     -54.917  24.875  29.265  1.00 92.81           C  
ATOM   3505  HG  LEU A 214     -55.763  25.198  29.871  1.00 92.81           H  
ATOM   3506  CD1 LEU A 214     -55.362  24.761  27.808  1.00 92.81           C  
ATOM   3507 HD11 LEU A 214     -55.713  25.723  27.434  1.00 92.81           H  
ATOM   3508 HD12 LEU A 214     -54.542  24.400  27.187  1.00 92.81           H  
ATOM   3509 HD13 LEU A 214     -56.198  24.064  27.763  1.00 92.81           H  
ATOM   3510  CD2 LEU A 214     -54.510  23.484  29.739  1.00 92.81           C  
ATOM   3511 HD21 LEU A 214     -55.361  22.808  29.648  1.00 92.81           H  
ATOM   3512 HD22 LEU A 214     -53.683  23.109  29.136  1.00 92.81           H  
ATOM   3513 HD23 LEU A 214     -54.205  23.522  30.785  1.00 92.81           H  
ATOM   3514  N   ALA A 215     -54.681  28.251  31.404  1.00 92.30           N  
ATOM   3515  H   ALA A 215     -53.695  28.124  31.581  1.00 92.30           H  
ATOM   3516  CA  ALA A 215     -55.500  28.775  32.495  1.00 92.30           C  
ATOM   3517  HA  ALA A 215     -56.313  28.072  32.678  1.00 92.30           H  
ATOM   3518  C   ALA A 215     -56.143  30.139  32.200  1.00 92.30           C  
ATOM   3519  CB  ALA A 215     -54.640  28.848  33.755  1.00 92.30           C  
ATOM   3520  HB1 ALA A 215     -53.859  29.599  33.636  1.00 92.30           H  
ATOM   3521  HB2 ALA A 215     -55.269  29.117  34.604  1.00 92.30           H  
ATOM   3522  HB3 ALA A 215     -54.182  27.876  33.941  1.00 92.30           H  
ATOM   3523  O   ALA A 215     -57.057  30.540  32.917  1.00 92.30           O  
ATOM   3524  N   GLY A 216     -55.707  30.846  31.153  1.00 90.62           N  
ATOM   3525  H   GLY A 216     -54.963  30.449  30.597  1.00 90.62           H  
ATOM   3526  CA  GLY A 216     -56.330  32.094  30.712  1.00 90.62           C  
ATOM   3527  HA2 GLY A 216     -56.397  32.057  29.625  1.00 90.62           H  
ATOM   3528  HA3 GLY A 216     -57.347  32.165  31.098  1.00 90.62           H  
ATOM   3529  C   GLY A 216     -55.591  33.380  31.083  1.00 90.62           C  
ATOM   3530  O   GLY A 216     -56.181  34.451  30.971  1.00 90.62           O  
ATOM   3531  N   ALA A 217     -54.312  33.320  31.471  1.00 91.75           N  
ATOM   3532  H   ALA A 217     -53.870  32.419  31.578  1.00 91.75           H  
ATOM   3533  CA  ALA A 217     -53.506  34.522  31.726  1.00 91.75           C  
ATOM   3534  HA  ALA A 217     -53.963  35.074  32.547  1.00 91.75           H  
ATOM   3535  C   ALA A 217     -53.452  35.472  30.505  1.00 91.75           C  
ATOM   3536  CB  ALA A 217     -52.112  34.085  32.175  1.00 91.75           C  
ATOM   3537  HB1 ALA A 217     -51.479  34.960  32.320  1.00 91.75           H  
ATOM   3538  HB2 ALA A 217     -52.180  33.535  33.114  1.00 91.75           H  
ATOM   3539  HB3 ALA A 217     -51.667  33.442  31.416  1.00 91.75           H  
ATOM   3540  O   ALA A 217     -53.652  35.054  29.358  1.00 91.75           O  
ATOM   3541  N   LYS A 218     -53.196  36.767  30.715  1.00 90.41           N  
ATOM   3542  H   LYS A 218     -52.893  37.043  31.638  1.00 90.41           H  
ATOM   3543  CA  LYS A 218     -53.277  37.787  29.648  1.00 90.41           C  
ATOM   3544  HA  LYS A 218     -54.177  37.596  29.065  1.00 90.41           H  
ATOM   3545  C   LYS A 218     -52.080  37.689  28.689  1.00 90.41           C  
ATOM   3546  CB  LYS A 218     -53.405  39.190  30.268  1.00 90.41           C  
ATOM   3547  HB2 LYS A 218     -53.351  39.929  29.469  1.00 90.41           H  
ATOM   3548  HB3 LYS A 218     -52.573  39.359  30.952  1.00 90.41           H  
ATOM   3549  O   LYS A 218     -50.948  37.567  29.137  1.00 90.41           O  
ATOM   3550  CG  LYS A 218     -54.736  39.386  31.018  1.00 90.41           C  
ATOM   3551  HG2 LYS A 218     -55.555  39.291  30.306  1.00 90.41           H  
ATOM   3552  HG3 LYS A 218     -54.841  38.606  31.772  1.00 90.41           H  
ATOM   3553  CD  LYS A 218     -54.830  40.752  31.721  1.00 90.41           C  
ATOM   3554  HD2 LYS A 218     -54.673  41.551  30.995  1.00 90.41           H  
ATOM   3555  HD3 LYS A 218     -54.066  40.801  32.497  1.00 90.41           H  
ATOM   3556  CE  LYS A 218     -56.226  40.904  32.348  1.00 90.41           C  
ATOM   3557  HE2 LYS A 218     -56.957  40.983  31.544  1.00 90.41           H  
ATOM   3558  HE3 LYS A 218     -56.457  39.993  32.900  1.00 90.41           H  
ATOM   3559  NZ  LYS A 218     -56.345  42.075  33.261  1.00 90.41           N  
ATOM   3560  HZ1 LYS A 218     -55.889  41.889  34.142  1.00 90.41           H  
ATOM   3561  HZ2 LYS A 218     -57.315  42.218  33.502  1.00 90.41           H  
ATOM   3562  HZ3 LYS A 218     -55.993  42.928  32.849  1.00 90.41           H  
ATOM   3563  N   LEU A 219     -52.311  37.798  27.373  1.00 89.34           N  
ATOM   3564  H   LEU A 219     -53.265  37.930  27.069  1.00 89.34           H  
ATOM   3565  CA  LEU A 219     -51.278  37.602  26.332  1.00 89.34           C  
ATOM   3566  HA  LEU A 219     -50.915  36.576  26.385  1.00 89.34           H  
ATOM   3567  C   LEU A 219     -50.040  38.500  26.501  1.00 89.34           C  
ATOM   3568  CB  LEU A 219     -51.885  37.813  24.932  1.00 89.34           C  
ATOM   3569  HB2 LEU A 219     -51.071  37.882  24.210  1.00 89.34           H  
ATOM   3570  HB3 LEU A 219     -52.414  38.766  24.915  1.00 89.34           H  
ATOM   3571  O   LEU A 219     -48.917  38.035  26.329  1.00 89.34           O  
ATOM   3572  CG  LEU A 219     -52.835  36.698  24.462  1.00 89.34           C  
ATOM   3573  HG  LEU A 219     -53.648  36.589  25.179  1.00 89.34           H  
ATOM   3574  CD1 LEU A 219     -53.435  37.060  23.105  1.00 89.34           C  
ATOM   3575 HD11 LEU A 219     -52.647  37.157  22.359  1.00 89.34           H  
ATOM   3576 HD12 LEU A 219     -54.135  36.290  22.780  1.00 89.34           H  
ATOM   3577 HD13 LEU A 219     -53.970  38.007  23.172  1.00 89.34           H  
ATOM   3578  CD2 LEU A 219     -52.128  35.356  24.309  1.00 89.34           C  
ATOM   3579 HD21 LEU A 219     -51.252  35.465  23.670  1.00 89.34           H  
ATOM   3580 HD22 LEU A 219     -52.815  34.649  23.842  1.00 89.34           H  
ATOM   3581 HD23 LEU A 219     -51.825  34.969  25.281  1.00 89.34           H  
ATOM   3582  N   TRP A 220     -50.223  39.758  26.903  1.00 88.54           N  
ATOM   3583  H   TRP A 220     -51.165  40.104  27.024  1.00 88.54           H  
ATOM   3584  CA  TRP A 220     -49.113  40.696  27.106  1.00 88.54           C  
ATOM   3585  HA  TRP A 220     -48.528  40.749  26.188  1.00 88.54           H  
ATOM   3586  C   TRP A 220     -48.147  40.262  28.226  1.00 88.54           C  
ATOM   3587  CB  TRP A 220     -49.691  42.087  27.382  1.00 88.54           C  
ATOM   3588  HB2 TRP A 220     -48.874  42.808  27.340  1.00 88.54           H  
ATOM   3589  HB3 TRP A 220     -50.391  42.351  26.589  1.00 88.54           H  
ATOM   3590  O   TRP A 220     -46.959  40.568  28.156  1.00 88.54           O  
ATOM   3591  CG  TRP A 220     -50.366  42.231  28.711  1.00 88.54           C  
ATOM   3592  CD1 TRP A 220     -51.694  42.145  28.951  1.00 88.54           C  
ATOM   3593  HD1 TRP A 220     -52.445  41.995  28.190  1.00 88.54           H  
ATOM   3594  CD2 TRP A 220     -49.745  42.547  29.992  1.00 88.54           C  
ATOM   3595  CE2 TRP A 220     -50.768  42.625  30.983  1.00 88.54           C  
ATOM   3596  CE3 TRP A 220     -48.421  42.809  30.406  1.00 88.54           C  
ATOM   3597  HE3 TRP A 220     -47.621  42.779  29.681  1.00 88.54           H  
ATOM   3598  NE1 TRP A 220     -51.933  42.367  30.294  1.00 88.54           N  
ATOM   3599  HE1 TRP A 220     -52.860  42.505  30.672  1.00 88.54           H  
ATOM   3600  CH2 TRP A 220     -49.173  43.254  32.684  1.00 88.54           C  
ATOM   3601  HH2 TRP A 220     -48.944  43.585  33.685  1.00 88.54           H  
ATOM   3602  CZ2 TRP A 220     -50.499  42.965  32.317  1.00 88.54           C  
ATOM   3603  HZ2 TRP A 220     -51.300  43.071  33.033  1.00 88.54           H  
ATOM   3604  CZ3 TRP A 220     -48.139  43.158  31.738  1.00 88.54           C  
ATOM   3605  HZ3 TRP A 220     -47.125  43.394  32.024  1.00 88.54           H  
ATOM   3606  N   GLN A 221     -48.623  39.505  29.228  1.00 89.40           N  
ATOM   3607  H   GLN A 221     -49.590  39.217  29.201  1.00 89.40           H  
ATOM   3608  CA  GLN A 221     -47.783  38.984  30.318  1.00 89.40           C  
ATOM   3609  HA  GLN A 221     -47.226  39.807  30.767  1.00 89.40           H  
ATOM   3610  C   GLN A 221     -46.765  37.968  29.787  1.00 89.40           C  
ATOM   3611  CB  GLN A 221     -48.652  38.320  31.402  1.00 89.40           C  
ATOM   3612  HB2 GLN A 221     -49.191  37.480  30.962  1.00 89.40           H  
ATOM   3613  HB3 GLN A 221     -47.997  37.922  32.177  1.00 89.40           H  
ATOM   3614  O   GLN A 221     -45.629  37.919  30.256  1.00 89.40           O  
ATOM   3615  CG  GLN A 221     -49.641  39.287  32.069  1.00 89.40           C  
ATOM   3616  HG2 GLN A 221     -50.224  39.803  31.306  1.00 89.40           H  
ATOM   3617  HG3 GLN A 221     -49.075  40.036  32.622  1.00 89.40           H  
ATOM   3618  CD  GLN A 221     -50.629  38.595  33.007  1.00 89.40           C  
ATOM   3619  NE2 GLN A 221     -51.174  39.299  33.973  1.00 89.40           N  
ATOM   3620 HE21 GLN A 221     -51.796  38.786  34.582  1.00 89.40           H  
ATOM   3621 HE22 GLN A 221     -50.875  40.251  34.133  1.00 89.40           H  
ATOM   3622  OE1 GLN A 221     -51.000  37.443  32.863  1.00 89.40           O  
ATOM   3623  N   PHE A 222     -47.156  37.196  28.767  1.00 91.59           N  
ATOM   3624  H   PHE A 222     -48.091  37.313  28.405  1.00 91.59           H  
ATOM   3625  CA  PHE A 222     -46.265  36.263  28.082  1.00 91.59           C  
ATOM   3626  HA  PHE A 222     -45.767  35.644  28.828  1.00 91.59           H  
ATOM   3627  C   PHE A 222     -45.189  36.999  27.298  1.00 91.59           C  
ATOM   3628  CB  PHE A 222     -47.047  35.331  27.156  1.00 91.59           C  
ATOM   3629  HB2 PHE A 222     -47.599  35.905  26.412  1.00 91.59           H  
ATOM   3630  HB3 PHE A 222     -46.340  34.701  26.617  1.00 91.59           H  
ATOM   3631  O   PHE A 222     -44.028  36.636  27.403  1.00 91.59           O  
ATOM   3632  CG  PHE A 222     -47.990  34.443  27.921  1.00 91.59           C  
ATOM   3633  CD1 PHE A 222     -47.515  33.245  28.473  1.00 91.59           C  
ATOM   3634  HD1 PHE A 222     -46.496  32.931  28.301  1.00 91.59           H  
ATOM   3635  CD2 PHE A 222     -49.304  34.865  28.173  1.00 91.59           C  
ATOM   3636  HD2 PHE A 222     -49.637  35.818  27.790  1.00 91.59           H  
ATOM   3637  CE1 PHE A 222     -48.353  32.486  29.298  1.00 91.59           C  
ATOM   3638  HE1 PHE A 222     -47.966  31.597  29.773  1.00 91.59           H  
ATOM   3639  CE2 PHE A 222     -50.155  34.089  28.971  1.00 91.59           C  
ATOM   3640  HE2 PHE A 222     -51.156  34.434  29.186  1.00 91.59           H  
ATOM   3641  CZ  PHE A 222     -49.667  32.907  29.547  1.00 91.59           C  
ATOM   3642  HZ  PHE A 222     -50.284  32.336  30.225  1.00 91.59           H  
ATOM   3643  N   ILE A 223     -45.549  38.055  26.565  1.00 90.62           N  
ATOM   3644  H   ILE A 223     -46.527  38.304  26.521  1.00 90.62           H  
ATOM   3645  CA  ILE A 223     -44.578  38.849  25.799  1.00 90.62           C  
ATOM   3646  HA  ILE A 223     -44.060  38.190  25.102  1.00 90.62           H  
ATOM   3647  C   ILE A 223     -43.511  39.427  26.739  1.00 90.62           C  
ATOM   3648  CB  ILE A 223     -45.295  39.946  24.979  1.00 90.62           C  
ATOM   3649  HB  ILE A 223     -45.871  40.572  25.660  1.00 90.62           H  
ATOM   3650  O   ILE A 223     -42.319  39.273  26.480  1.00 90.62           O  
ATOM   3651  CG1 ILE A 223     -46.266  39.300  23.961  1.00 90.62           C  
ATOM   3652 HG12 ILE A 223     -45.698  38.712  23.240  1.00 90.62           H  
ATOM   3653 HG13 ILE A 223     -46.944  38.624  24.481  1.00 90.62           H  
ATOM   3654  CG2 ILE A 223     -44.270  40.841  24.257  1.00 90.62           C  
ATOM   3655 HG21 ILE A 223     -43.609  41.334  24.970  1.00 90.62           H  
ATOM   3656 HG22 ILE A 223     -43.667  40.246  23.570  1.00 90.62           H  
ATOM   3657 HG23 ILE A 223     -44.772  41.629  23.696  1.00 90.62           H  
ATOM   3658  CD1 ILE A 223     -47.142  40.304  23.200  1.00 90.62           C  
ATOM   3659 HD11 ILE A 223     -47.653  40.962  23.903  1.00 90.62           H  
ATOM   3660 HD12 ILE A 223     -47.888  39.760  22.619  1.00 90.62           H  
ATOM   3661 HD13 ILE A 223     -46.539  40.897  22.514  1.00 90.62           H  
ATOM   3662  N   ALA A 224     -43.928  40.007  27.870  1.00 88.93           N  
ATOM   3663  H   ALA A 224     -44.921  40.114  28.021  1.00 88.93           H  
ATOM   3664  CA  ALA A 224     -43.010  40.570  28.858  1.00 88.93           C  
ATOM   3665  HA  ALA A 224     -42.389  41.318  28.366  1.00 88.93           H  
ATOM   3666  C   ALA A 224     -42.061  39.515  29.459  1.00 88.93           C  
ATOM   3667  CB  ALA A 224     -43.842  41.270  29.941  1.00 88.93           C  
ATOM   3668  HB1 ALA A 224     -44.486  40.551  30.447  1.00 88.93           H  
ATOM   3669  HB2 ALA A 224     -44.458  42.047  29.487  1.00 88.93           H  
ATOM   3670  HB3 ALA A 224     -43.175  41.730  30.670  1.00 88.93           H  
ATOM   3671  O   ALA A 224     -40.849  39.732  29.514  1.00 88.93           O  
ATOM   3672  N   ILE A 225     -42.585  38.359  29.887  1.00 91.10           N  
ATOM   3673  H   ILE A 225     -43.583  38.220  29.821  1.00 91.10           H  
ATOM   3674  CA  ILE A 225     -41.763  37.330  30.543  1.00 91.10           C  
ATOM   3675  HA  ILE A 225     -41.069  37.854  31.200  1.00 91.10           H  
ATOM   3676  C   ILE A 225     -40.900  36.540  29.553  1.00 91.10           C  
ATOM   3677  CB  ILE A 225     -42.640  36.410  31.419  1.00 91.10           C  
ATOM   3678  HB  ILE A 225     -43.420  37.018  31.877  1.00 91.10           H  
ATOM   3679  O   ILE A 225     -39.779  36.174  29.890  1.00 91.10           O  
ATOM   3680  CG1 ILE A 225     -41.852  35.736  32.560  1.00 91.10           C  
ATOM   3681 HG12 ILE A 225     -40.954  35.262  32.165  1.00 91.10           H  
ATOM   3682 HG13 ILE A 225     -42.476  34.966  33.012  1.00 91.10           H  
ATOM   3683  CG2 ILE A 225     -43.330  35.321  30.590  1.00 91.10           C  
ATOM   3684 HG21 ILE A 225     -44.041  34.791  31.223  1.00 91.10           H  
ATOM   3685 HG22 ILE A 225     -43.869  35.781  29.762  1.00 91.10           H  
ATOM   3686 HG23 ILE A 225     -42.606  34.602  30.205  1.00 91.10           H  
ATOM   3687  CD1 ILE A 225     -41.427  36.699  33.672  1.00 91.10           C  
ATOM   3688 HD11 ILE A 225     -42.300  37.217  34.070  1.00 91.10           H  
ATOM   3689 HD12 ILE A 225     -40.710  37.429  33.297  1.00 91.10           H  
ATOM   3690 HD13 ILE A 225     -40.957  36.133  34.476  1.00 91.10           H  
ATOM   3691  N   ILE A 226     -41.391  36.287  28.335  1.00 90.23           N  
ATOM   3692  H   ILE A 226     -42.322  36.609  28.113  1.00 90.23           H  
ATOM   3693  CA  ILE A 226     -40.622  35.628  27.274  1.00 90.23           C  
ATOM   3694  HA  ILE A 226     -40.166  34.725  27.680  1.00 90.23           H  
ATOM   3695  C   ILE A 226     -39.477  36.544  26.848  1.00 90.23           C  
ATOM   3696  CB  ILE A 226     -41.528  35.218  26.087  1.00 90.23           C  
ATOM   3697  HB  ILE A 226     -42.126  36.080  25.791  1.00 90.23           H  
ATOM   3698  O   ILE A 226     -38.350  36.070  26.755  1.00 90.23           O  
ATOM   3699  CG1 ILE A 226     -42.465  34.060  26.511  1.00 90.23           C  
ATOM   3700 HG12 ILE A 226     -42.943  34.305  27.459  1.00 90.23           H  
ATOM   3701 HG13 ILE A 226     -41.876  33.157  26.670  1.00 90.23           H  
ATOM   3702  CG2 ILE A 226     -40.692  34.792  24.865  1.00 90.23           C  
ATOM   3703 HG21 ILE A 226     -40.020  33.976  25.130  1.00 90.23           H  
ATOM   3704 HG22 ILE A 226     -40.106  35.633  24.495  1.00 90.23           H  
ATOM   3705 HG23 ILE A 226     -41.337  34.476  24.045  1.00 90.23           H  
ATOM   3706  CD1 ILE A 226     -43.578  33.756  25.498  1.00 90.23           C  
ATOM   3707 HD11 ILE A 226     -44.120  34.670  25.254  1.00 90.23           H  
ATOM   3708 HD12 ILE A 226     -44.273  33.039  25.936  1.00 90.23           H  
ATOM   3709 HD13 ILE A 226     -43.165  33.322  24.588  1.00 90.23           H  
ATOM   3710  N   GLY A 227     -39.729  37.848  26.677  1.00 90.26           N  
ATOM   3711  H   GLY A 227     -40.680  38.181  26.751  1.00 90.26           H  
ATOM   3712  CA  GLY A 227     -38.682  38.835  26.405  1.00 90.26           C  
ATOM   3713  HA2 GLY A 227     -39.128  39.828  26.364  1.00 90.26           H  
ATOM   3714  HA3 GLY A 227     -38.215  38.618  25.444  1.00 90.26           H  
ATOM   3715  C   GLY A 227     -37.600  38.832  27.486  1.00 90.26           C  
ATOM   3716  O   GLY A 227     -36.428  38.634  27.180  1.00 90.26           O  
ATOM   3717  N   MET A 228     -37.996  38.932  28.760  1.00 91.20           N  
ATOM   3718  H   MET A 228     -38.974  39.101  28.947  1.00 91.20           H  
ATOM   3719  CA  MET A 228     -37.066  38.871  29.897  1.00 91.20           C  
ATOM   3720  HA  MET A 228     -36.335  39.672  29.788  1.00 91.20           H  
ATOM   3721  C   MET A 228     -36.294  37.543  29.958  1.00 91.20           C  
ATOM   3722  CB  MET A 228     -37.862  39.099  31.188  1.00 91.20           C  
ATOM   3723  HB2 MET A 228     -38.437  40.018  31.082  1.00 91.20           H  
ATOM   3724  HB3 MET A 228     -38.559  38.273  31.335  1.00 91.20           H  
ATOM   3725  O   MET A 228     -35.087  37.539  30.191  1.00 91.20           O  
ATOM   3726  CG  MET A 228     -36.966  39.219  32.428  1.00 91.20           C  
ATOM   3727  HG2 MET A 228     -36.342  40.107  32.329  1.00 91.20           H  
ATOM   3728  HG3 MET A 228     -36.310  38.351  32.481  1.00 91.20           H  
ATOM   3729  SD  MET A 228     -37.875  39.308  33.997  1.00 91.20           S  
ATOM   3730  CE  MET A 228     -38.826  40.832  33.752  1.00 91.20           C  
ATOM   3731  HE1 MET A 228     -39.557  40.692  32.956  1.00 91.20           H  
ATOM   3732  HE2 MET A 228     -39.348  41.083  34.676  1.00 91.20           H  
ATOM   3733  HE3 MET A 228     -38.151  41.647  33.491  1.00 91.20           H  
ATOM   3734  N   GLY A 229     -36.973  36.417  29.728  1.00 88.66           N  
ATOM   3735  H   GLY A 229     -37.967  36.485  29.563  1.00 88.66           H  
ATOM   3736  CA  GLY A 229     -36.372  35.086  29.725  1.00 88.66           C  
ATOM   3737  HA2 GLY A 229     -35.878  34.908  30.681  1.00 88.66           H  
ATOM   3738  HA3 GLY A 229     -37.160  34.345  29.591  1.00 88.66           H  
ATOM   3739  C   GLY A 229     -35.348  34.907  28.605  1.00 88.66           C  
ATOM   3740  O   GLY A 229     -34.258  34.401  28.857  1.00 88.66           O  
ATOM   3741  N   ILE A 230     -35.654  35.371  27.389  1.00 90.07           N  
ATOM   3742  H   ILE A 230     -36.560  35.794  27.248  1.00 90.07           H  
ATOM   3743  CA  ILE A 230     -34.717  35.358  26.258  1.00 90.07           C  
ATOM   3744  HA  ILE A 230     -34.346  34.342  26.125  1.00 90.07           H  
ATOM   3745  C   ILE A 230     -33.500  36.229  26.578  1.00 90.07           C  
ATOM   3746  CB  ILE A 230     -35.417  35.785  24.946  1.00 90.07           C  
ATOM   3747  HB  ILE A 230     -35.962  36.711  25.127  1.00 90.07           H  
ATOM   3748  O   ILE A 230     -32.377  35.751  26.433  1.00 90.07           O  
ATOM   3749  CG1 ILE A 230     -36.415  34.690  24.501  1.00 90.07           C  
ATOM   3750 HG12 ILE A 230     -37.045  34.402  25.343  1.00 90.07           H  
ATOM   3751 HG13 ILE A 230     -35.864  33.801  24.192  1.00 90.07           H  
ATOM   3752  CG2 ILE A 230     -34.392  36.038  23.821  1.00 90.07           C  
ATOM   3753 HG21 ILE A 230     -34.896  36.323  22.897  1.00 90.07           H  
ATOM   3754 HG22 ILE A 230     -33.729  36.864  24.081  1.00 90.07           H  
ATOM   3755 HG23 ILE A 230     -33.795  35.143  23.643  1.00 90.07           H  
ATOM   3756  CD1 ILE A 230     -37.342  35.121  23.357  1.00 90.07           C  
ATOM   3757 HD11 ILE A 230     -38.100  34.353  23.200  1.00 90.07           H  
ATOM   3758 HD12 ILE A 230     -36.782  35.243  22.430  1.00 90.07           H  
ATOM   3759 HD13 ILE A 230     -37.834  36.060  23.613  1.00 90.07           H  
ATOM   3760  N   SER A 231     -33.693  37.454  27.079  1.00 91.98           N  
ATOM   3761  H   SER A 231     -34.632  37.821  27.145  1.00 91.98           H  
ATOM   3762  CA  SER A 231     -32.585  38.327  27.488  1.00 91.98           C  
ATOM   3763  HA  SER A 231     -31.953  38.522  26.621  1.00 91.98           H  
ATOM   3764  C   SER A 231     -31.706  37.673  28.557  1.00 91.98           C  
ATOM   3765  CB  SER A 231     -33.113  39.664  28.015  1.00 91.98           C  
ATOM   3766  HB2 SER A 231     -32.276  40.285  28.337  1.00 91.98           H  
ATOM   3767  HB3 SER A 231     -33.766  39.487  28.870  1.00 91.98           H  
ATOM   3768  O   SER A 231     -30.485  37.688  28.432  1.00 91.98           O  
ATOM   3769  OG  SER A 231     -33.839  40.346  27.013  1.00 91.98           O  
ATOM   3770  HG  SER A 231     -33.240  40.637  26.322  1.00 91.98           H  
ATOM   3771  N   ALA A 232     -32.301  37.033  29.567  1.00 90.55           N  
ATOM   3772  H   ALA A 232     -33.308  37.068  29.640  1.00 90.55           H  
ATOM   3773  CA  ALA A 232     -31.558  36.317  30.601  1.00 90.55           C  
ATOM   3774  HA  ALA A 232     -30.838  37.002  31.049  1.00 90.55           H  
ATOM   3775  C   ALA A 232     -30.767  35.130  30.029  1.00 90.55           C  
ATOM   3776  CB  ALA A 232     -32.537  35.869  31.691  1.00 90.55           C  
ATOM   3777  HB1 ALA A 232     -33.276  35.182  31.277  1.00 90.55           H  
ATOM   3778  HB2 ALA A 232     -31.990  35.368  32.490  1.00 90.55           H  
ATOM   3779  HB3 ALA A 232     -33.050  36.737  32.105  1.00 90.55           H  
ATOM   3780  O   ALA A 232     -29.597  34.957  30.359  1.00 90.55           O  
ATOM   3781  N   VAL A 233     -31.364  34.332  29.138  1.00 88.48           N  
ATOM   3782  H   VAL A 233     -32.328  34.519  28.900  1.00 88.48           H  
ATOM   3783  CA  VAL A 233     -30.675  33.211  28.479  1.00 88.48           C  
ATOM   3784  HA  VAL A 233     -30.234  32.579  29.250  1.00 88.48           H  
ATOM   3785  C   VAL A 233     -29.517  33.710  27.614  1.00 88.48           C  
ATOM   3786  CB  VAL A 233     -31.665  32.351  27.668  1.00 88.48           C  
ATOM   3787  HB  VAL A 233     -32.266  32.995  27.026  1.00 88.48           H  
ATOM   3788  O   VAL A 233     -28.434  33.133  27.683  1.00 88.48           O  
ATOM   3789  CG1 VAL A 233     -30.962  31.308  26.787  1.00 88.48           C  
ATOM   3790 HG11 VAL A 233     -31.702  30.655  26.323  1.00 88.48           H  
ATOM   3791 HG12 VAL A 233     -30.268  30.716  27.384  1.00 88.48           H  
ATOM   3792 HG13 VAL A 233     -30.416  31.809  25.988  1.00 88.48           H  
ATOM   3793  CG2 VAL A 233     -32.596  31.571  28.607  1.00 88.48           C  
ATOM   3794 HG21 VAL A 233     -33.361  31.057  28.024  1.00 88.48           H  
ATOM   3795 HG22 VAL A 233     -33.092  32.248  29.302  1.00 88.48           H  
ATOM   3796 HG23 VAL A 233     -32.025  30.845  29.185  1.00 88.48           H  
ATOM   3797  N   VAL A 234     -29.705  34.789  26.848  1.00 90.28           N  
ATOM   3798  H   VAL A 234     -30.621  35.215  26.837  1.00 90.28           H  
ATOM   3799  CA  VAL A 234     -28.645  35.406  26.034  1.00 90.28           C  
ATOM   3800  HA  VAL A 234     -28.215  34.645  25.382  1.00 90.28           H  
ATOM   3801  C   VAL A 234     -27.508  35.913  26.922  1.00 90.28           C  
ATOM   3802  CB  VAL A 234     -29.214  36.526  25.139  1.00 90.28           C  
ATOM   3803  HB  VAL A 234     -29.810  37.207  25.748  1.00 90.28           H  
ATOM   3804  O   VAL A 234     -26.355  35.577  26.668  1.00 90.28           O  
ATOM   3805  CG1 VAL A 234     -28.116  37.337  24.438  1.00 90.28           C  
ATOM   3806 HG11 VAL A 234     -27.449  36.675  23.887  1.00 90.28           H  
ATOM   3807 HG12 VAL A 234     -27.537  37.904  25.168  1.00 90.28           H  
ATOM   3808 HG13 VAL A 234     -28.565  38.049  23.745  1.00 90.28           H  
ATOM   3809  CG2 VAL A 234     -30.107  35.934  24.039  1.00 90.28           C  
ATOM   3810 HG21 VAL A 234     -30.889  35.307  24.469  1.00 90.28           H  
ATOM   3811 HG22 VAL A 234     -29.509  35.329  23.358  1.00 90.28           H  
ATOM   3812 HG23 VAL A 234     -30.580  36.739  23.478  1.00 90.28           H  
ATOM   3813  N   LEU A 235     -27.810  36.636  28.004  1.00 92.00           N  
ATOM   3814  H   LEU A 235     -28.775  36.887  28.167  1.00 92.00           H  
ATOM   3815  CA  LEU A 235     -26.797  37.105  28.956  1.00 92.00           C  
ATOM   3816  HA  LEU A 235     -26.050  37.687  28.418  1.00 92.00           H  
ATOM   3817  C   LEU A 235     -26.044  35.945  29.614  1.00 92.00           C  
ATOM   3818  CB  LEU A 235     -27.459  37.987  30.028  1.00 92.00           C  
ATOM   3819  HB2 LEU A 235     -26.754  38.126  30.848  1.00 92.00           H  
ATOM   3820  HB3 LEU A 235     -28.326  37.460  30.426  1.00 92.00           H  
ATOM   3821  O   LEU A 235     -24.822  35.992  29.708  1.00 92.00           O  
ATOM   3822  CG  LEU A 235     -27.894  39.377  29.533  1.00 92.00           C  
ATOM   3823  HG  LEU A 235     -28.525  39.282  28.650  1.00 92.00           H  
ATOM   3824  CD1 LEU A 235     -28.696  40.070  30.635  1.00 92.00           C  
ATOM   3825 HD11 LEU A 235     -29.577  39.475  30.876  1.00 92.00           H  
ATOM   3826 HD12 LEU A 235     -29.022  41.051  30.290  1.00 92.00           H  
ATOM   3827 HD13 LEU A 235     -28.082  40.190  31.528  1.00 92.00           H  
ATOM   3828  CD2 LEU A 235     -26.701  40.264  29.173  1.00 92.00           C  
ATOM   3829 HD21 LEU A 235     -26.020  40.344  30.020  1.00 92.00           H  
ATOM   3830 HD22 LEU A 235     -26.166  39.855  28.315  1.00 92.00           H  
ATOM   3831 HD23 LEU A 235     -27.052  41.261  28.905  1.00 92.00           H  
ATOM   3832  N   LEU A 236     -26.737  34.873  30.012  1.00 89.29           N  
ATOM   3833  H   LEU A 236     -27.744  34.900  29.942  1.00 89.29           H  
ATOM   3834  CA  LEU A 236     -26.091  33.683  30.568  1.00 89.29           C  
ATOM   3835  HA  LEU A 236     -25.456  33.990  31.399  1.00 89.29           H  
ATOM   3836  C   LEU A 236     -25.171  33.016  29.545  1.00 89.29           C  
ATOM   3837  CB  LEU A 236     -27.150  32.685  31.068  1.00 89.29           C  
ATOM   3838  HB2 LEU A 236     -26.669  31.720  31.232  1.00 89.29           H  
ATOM   3839  HB3 LEU A 236     -27.897  32.551  30.286  1.00 89.29           H  
ATOM   3840  O   LEU A 236     -24.068  32.602  29.907  1.00 89.29           O  
ATOM   3841  CG  LEU A 236     -27.853  33.094  32.374  1.00 89.29           C  
ATOM   3842  HG  LEU A 236     -28.278  34.093  32.281  1.00 89.29           H  
ATOM   3843  CD1 LEU A 236     -28.983  32.101  32.660  1.00 89.29           C  
ATOM   3844 HD11 LEU A 236     -28.580  31.097  32.792  1.00 89.29           H  
ATOM   3845 HD12 LEU A 236     -29.693  32.111  31.833  1.00 89.29           H  
ATOM   3846 HD13 LEU A 236     -29.507  32.403  33.567  1.00 89.29           H  
ATOM   3847  CD2 LEU A 236     -26.900  33.094  33.570  1.00 89.29           C  
ATOM   3848 HD21 LEU A 236     -26.149  33.875  33.454  1.00 89.29           H  
ATOM   3849 HD22 LEU A 236     -26.408  32.126  33.667  1.00 89.29           H  
ATOM   3850 HD23 LEU A 236     -27.458  33.304  34.482  1.00 89.29           H  
ATOM   3851  N   ILE A 237     -25.595  32.911  28.282  1.00 88.14           N  
ATOM   3852  H   ILE A 237     -26.508  33.277  28.053  1.00 88.14           H  
ATOM   3853  CA  ILE A 237     -24.764  32.372  27.199  1.00 88.14           C  
ATOM   3854  HA  ILE A 237     -24.416  31.382  27.492  1.00 88.14           H  
ATOM   3855  C   ILE A 237     -23.510  33.232  27.015  1.00 88.14           C  
ATOM   3856  CB  ILE A 237     -25.580  32.223  25.892  1.00 88.14           C  
ATOM   3857  HB  ILE A 237     -26.123  33.151  25.713  1.00 88.14           H  
ATOM   3858  O   ILE A 237     -22.423  32.667  26.948  1.00 88.14           O  
ATOM   3859  CG1 ILE A 237     -26.594  31.064  26.032  1.00 88.14           C  
ATOM   3860 HG12 ILE A 237     -27.095  31.123  26.998  1.00 88.14           H  
ATOM   3861 HG13 ILE A 237     -26.063  30.113  26.005  1.00 88.14           H  
ATOM   3862  CG2 ILE A 237     -24.670  31.958  24.675  1.00 88.14           C  
ATOM   3863 HG21 ILE A 237     -24.103  31.037  24.810  1.00 88.14           H  
ATOM   3864 HG22 ILE A 237     -25.267  31.893  23.766  1.00 88.14           H  
ATOM   3865 HG23 ILE A 237     -23.977  32.786  24.525  1.00 88.14           H  
ATOM   3866  CD1 ILE A 237     -27.676  31.060  24.944  1.00 88.14           C  
ATOM   3867 HD11 ILE A 237     -28.177  32.027  24.917  1.00 88.14           H  
ATOM   3868 HD12 ILE A 237     -27.243  30.849  23.966  1.00 88.14           H  
ATOM   3869 HD13 ILE A 237     -28.410  30.286  25.171  1.00 88.14           H  
ATOM   3870  N   LEU A 238     -23.646  34.561  26.994  1.00 89.69           N  
ATOM   3871  H   LEU A 238     -24.577  34.949  27.051  1.00 89.69           H  
ATOM   3872  CA  LEU A 238     -22.527  35.494  26.830  1.00 89.69           C  
ATOM   3873  HA  LEU A 238     -21.920  35.157  25.989  1.00 89.69           H  
ATOM   3874  C   LEU A 238     -21.585  35.529  28.045  1.00 89.69           C  
ATOM   3875  CB  LEU A 238     -23.073  36.899  26.516  1.00 89.69           C  
ATOM   3876  HB2 LEU A 238     -22.242  37.604  26.536  1.00 89.69           H  
ATOM   3877  HB3 LEU A 238     -23.766  37.186  27.307  1.00 89.69           H  
ATOM   3878  O   LEU A 238     -20.389  35.748  27.881  1.00 89.69           O  
ATOM   3879  CG  LEU A 238     -23.782  37.030  25.153  1.00 89.69           C  
ATOM   3880  HG  LEU A 238     -24.592  36.304  25.081  1.00 89.69           H  
ATOM   3881  CD1 LEU A 238     -24.377  38.432  25.021  1.00 89.69           C  
ATOM   3882 HD11 LEU A 238     -25.070  38.615  25.842  1.00 89.69           H  
ATOM   3883 HD12 LEU A 238     -24.920  38.514  24.079  1.00 89.69           H  
ATOM   3884 HD13 LEU A 238     -23.583  39.179  25.044  1.00 89.69           H  
ATOM   3885  CD2 LEU A 238     -22.836  36.786  23.976  1.00 89.69           C  
ATOM   3886 HD21 LEU A 238     -21.968  37.441  24.052  1.00 89.69           H  
ATOM   3887 HD22 LEU A 238     -23.354  36.992  23.039  1.00 89.69           H  
ATOM   3888 HD23 LEU A 238     -22.506  35.747  23.962  1.00 89.69           H  
ATOM   3889  N   ALA A 239     -22.100  35.273  29.249  1.00 89.35           N  
ATOM   3890  H   ALA A 239     -23.105  35.207  29.326  1.00 89.35           H  
ATOM   3891  CA  ALA A 239     -21.325  35.306  30.489  1.00 89.35           C  
ATOM   3892  HA  ALA A 239     -20.765  36.241  30.520  1.00 89.35           H  
ATOM   3893  C   ALA A 239     -20.301  34.165  30.620  1.00 89.35           C  
ATOM   3894  CB  ALA A 239     -22.307  35.294  31.668  1.00 89.35           C  
ATOM   3895  HB1 ALA A 239     -22.961  36.164  31.612  1.00 89.35           H  
ATOM   3896  HB2 ALA A 239     -22.908  34.384  31.650  1.00 89.35           H  
ATOM   3897  HB3 ALA A 239     -21.750  35.337  32.604  1.00 89.35           H  
ATOM   3898  O   ALA A 239     -19.344  34.293  31.378  1.00 89.35           O  
ATOM   3899  N   GLU A 240     -20.479  33.045  29.910  1.00 84.97           N  
ATOM   3900  H   GLU A 240     -21.226  33.025  29.231  1.00 84.97           H  
ATOM   3901  CA  GLU A 240     -19.552  31.910  29.977  1.00 84.97           C  
ATOM   3902  HA  GLU A 240     -18.702  32.181  30.603  1.00 84.97           H  
ATOM   3903  C   GLU A 240     -19.036  31.505  28.589  1.00 84.97           C  
ATOM   3904  CB  GLU A 240     -20.198  30.700  30.658  1.00 84.97           C  
ATOM   3905  HB2 GLU A 240     -19.688  29.803  30.308  1.00 84.97           H  
ATOM   3906  HB3 GLU A 240     -21.244  30.633  30.359  1.00 84.97           H  
ATOM   3907  O   GLU A 240     -19.810  31.002  27.766  1.00 84.97           O  
ATOM   3908  CG  GLU A 240     -20.075  30.738  32.189  1.00 84.97           C  
ATOM   3909  HG2 GLU A 240     -20.525  31.660  32.557  1.00 84.97           H  
ATOM   3910  HG3 GLU A 240     -19.020  30.732  32.462  1.00 84.97           H  
ATOM   3911  CD  GLU A 240     -20.772  29.529  32.828  1.00 84.97           C  
ATOM   3912  OE1 GLU A 240     -21.409  29.715  33.890  1.00 84.97           O  
ATOM   3913  OE2 GLU A 240     -20.878  28.469  32.163  1.00 84.97           O  
ATOM   3914  N   PRO A 241     -17.710  31.556  28.348  1.00 86.99           N  
ATOM   3915  CA  PRO A 241     -17.112  31.122  27.081  1.00 86.99           C  
ATOM   3916  HA  PRO A 241     -17.459  31.784  26.288  1.00 86.99           H  
ATOM   3917  C   PRO A 241     -17.432  29.668  26.700  1.00 86.99           C  
ATOM   3918  CB  PRO A 241     -15.601  31.303  27.273  1.00 86.99           C  
ATOM   3919  HB2 PRO A 241     -15.159  30.393  27.680  1.00 86.99           H  
ATOM   3920  HB3 PRO A 241     -15.109  31.579  26.340  1.00 86.99           H  
ATOM   3921  O   PRO A 241     -17.410  29.301  25.526  1.00 86.99           O  
ATOM   3922  CG  PRO A 241     -15.491  32.415  28.313  1.00 86.99           C  
ATOM   3923  HG2 PRO A 241     -15.594  33.383  27.824  1.00 86.99           H  
ATOM   3924  HG3 PRO A 241     -14.556  32.363  28.871  1.00 86.99           H  
ATOM   3925  CD  PRO A 241     -16.700  32.166  29.207  1.00 86.99           C  
ATOM   3926  HD2 PRO A 241     -16.436  31.479  30.011  1.00 86.99           H  
ATOM   3927  HD3 PRO A 241     -17.044  33.115  29.620  1.00 86.99           H  
ATOM   3928  N   TYR A 242     -17.714  28.803  27.681  1.00 85.78           N  
ATOM   3929  H   TYR A 242     -17.743  29.158  28.626  1.00 85.78           H  
ATOM   3930  CA  TYR A 242     -18.167  27.431  27.436  1.00 85.78           C  
ATOM   3931  HA  TYR A 242     -17.465  26.933  26.768  1.00 85.78           H  
ATOM   3932  C   TYR A 242     -19.544  27.385  26.750  1.00 85.78           C  
ATOM   3933  CB  TYR A 242     -18.191  26.665  28.768  1.00 85.78           C  
ATOM   3934  HB2 TYR A 242     -18.761  27.239  29.498  1.00 85.78           H  
ATOM   3935  HB3 TYR A 242     -17.173  26.573  29.144  1.00 85.78           H  
ATOM   3936  O   TYR A 242     -19.740  26.603  25.817  1.00 85.78           O  
ATOM   3937  CG  TYR A 242     -18.797  25.279  28.651  1.00 85.78           C  
ATOM   3938  CD1 TYR A 242     -20.079  25.024  29.178  1.00 85.78           C  
ATOM   3939  HD1 TYR A 242     -20.601  25.800  29.717  1.00 85.78           H  
ATOM   3940  CD2 TYR A 242     -18.101  24.260  27.973  1.00 85.78           C  
ATOM   3941  HD2 TYR A 242     -17.117  24.453  27.572  1.00 85.78           H  
ATOM   3942  CE1 TYR A 242     -20.669  23.755  29.017  1.00 85.78           C  
ATOM   3943  HE1 TYR A 242     -21.649  23.567  29.431  1.00 85.78           H  
ATOM   3944  CE2 TYR A 242     -18.689  22.992  27.804  1.00 85.78           C  
ATOM   3945  HE2 TYR A 242     -18.155  22.211  27.284  1.00 85.78           H  
ATOM   3946  OH  TYR A 242     -20.553  21.521  28.129  1.00 85.78           O  
ATOM   3947  HH  TYR A 242     -21.359  21.453  28.647  1.00 85.78           H  
ATOM   3948  CZ  TYR A 242     -19.975  22.739  28.323  1.00 85.78           C  
ATOM   3949  N   ARG A 243     -20.486  28.244  27.166  1.00 87.54           N  
ATOM   3950  H   ARG A 243     -20.226  28.954  27.835  1.00 87.54           H  
ATOM   3951  CA  ARG A 243     -21.833  28.316  26.584  1.00 87.54           C  
ATOM   3952  HA  ARG A 243     -22.209  27.302  26.445  1.00 87.54           H  
ATOM   3953  C   ARG A 243     -21.806  28.926  25.184  1.00 87.54           C  
ATOM   3954  CB  ARG A 243     -22.793  29.066  27.527  1.00 87.54           C  
ATOM   3955  HB2 ARG A 243     -23.736  29.210  27.001  1.00 87.54           H  
ATOM   3956  HB3 ARG A 243     -22.384  30.044  27.779  1.00 87.54           H  
ATOM   3957  O   ARG A 243     -22.464  28.378  24.303  1.00 87.54           O  
ATOM   3958  CG  ARG A 243     -23.066  28.269  28.816  1.00 87.54           C  
ATOM   3959  HG2 ARG A 243     -23.316  27.246  28.533  1.00 87.54           H  
ATOM   3960  HG3 ARG A 243     -22.169  28.238  29.434  1.00 87.54           H  
ATOM   3961  CD  ARG A 243     -24.243  28.819  29.639  1.00 87.54           C  
ATOM   3962  HD2 ARG A 243     -25.043  29.124  28.964  1.00 87.54           H  
ATOM   3963  HD3 ARG A 243     -24.631  28.015  30.262  1.00 87.54           H  
ATOM   3964  NE  ARG A 243     -23.869  29.958  30.490  1.00 87.54           N  
ATOM   3965  HE  ARG A 243     -23.736  30.851  30.038  1.00 87.54           H  
ATOM   3966  NH1 ARG A 243     -23.781  28.940  32.554  1.00 87.54           N  
ATOM   3967 HH11 ARG A 243     -23.235  29.043  33.398  1.00 87.54           H  
ATOM   3968 HH12 ARG A 243     -23.643  28.049  32.098  1.00 87.54           H  
ATOM   3969  NH2 ARG A 243     -23.369  31.099  32.388  1.00 87.54           N  
ATOM   3970 HH21 ARG A 243     -22.909  31.013  33.283  1.00 87.54           H  
ATOM   3971 HH22 ARG A 243     -23.254  31.936  31.833  1.00 87.54           H  
ATOM   3972  CZ  ARG A 243     -23.697  29.990  31.799  1.00 87.54           C  
ATOM   3973  N   ILE A 244     -20.983  29.954  24.948  1.00 87.48           N  
ATOM   3974  H   ILE A 244     -20.548  30.409  25.738  1.00 87.48           H  
ATOM   3975  CA  ILE A 244     -20.754  30.497  23.594  1.00 87.48           C  
ATOM   3976  HA  ILE A 244     -21.712  30.829  23.194  1.00 87.48           H  
ATOM   3977  C   ILE A 244     -20.237  29.402  22.657  1.00 87.48           C  
ATOM   3978  CB  ILE A 244     -19.800  31.715  23.599  1.00 87.48           C  
ATOM   3979  HB  ILE A 244     -18.841  31.412  24.020  1.00 87.48           H  
ATOM   3980  O   ILE A 244     -20.821  29.191  21.600  1.00 87.48           O  
ATOM   3981  CG1 ILE A 244     -20.380  32.843  24.481  1.00 87.48           C  
ATOM   3982 HG12 ILE A 244     -21.427  33.007  24.229  1.00 87.48           H  
ATOM   3983 HG13 ILE A 244     -20.320  32.523  25.521  1.00 87.48           H  
ATOM   3984  CG2 ILE A 244     -19.550  32.202  22.156  1.00 87.48           C  
ATOM   3985 HG21 ILE A 244     -18.838  33.027  22.144  1.00 87.48           H  
ATOM   3986 HG22 ILE A 244     -20.484  32.534  21.702  1.00 87.48           H  
ATOM   3987 HG23 ILE A 244     -19.115  31.417  21.538  1.00 87.48           H  
ATOM   3988  CD1 ILE A 244     -19.644  34.184  24.374  1.00 87.48           C  
ATOM   3989 HD11 ILE A 244     -18.569  34.025  24.458  1.00 87.48           H  
ATOM   3990 HD12 ILE A 244     -19.955  34.844  25.184  1.00 87.48           H  
ATOM   3991 HD13 ILE A 244     -19.873  34.670  23.425  1.00 87.48           H  
ATOM   3992  N   ARG A 245     -19.214  28.639  23.073  1.00 87.13           N  
ATOM   3993  H   ARG A 245     -18.762  28.881  23.943  1.00 87.13           H  
ATOM   3994  CA  ARG A 245     -18.656  27.545  22.258  1.00 87.13           C  
ATOM   3995  HA  ARG A 245     -18.326  27.960  21.305  1.00 87.13           H  
ATOM   3996  C   ARG A 245     -19.684  26.480  21.879  1.00 87.13           C  
ATOM   3997  CB  ARG A 245     -17.449  26.909  22.962  1.00 87.13           C  
ATOM   3998  HB2 ARG A 245     -17.271  25.923  22.533  1.00 87.13           H  
ATOM   3999  HB3 ARG A 245     -17.652  26.791  24.027  1.00 87.13           H  
ATOM   4000  O   ARG A 245     -19.621  25.940  20.784  1.00 87.13           O  
ATOM   4001  CG  ARG A 245     -16.187  27.755  22.744  1.00 87.13           C  
ATOM   4002  HG2 ARG A 245     -16.321  28.757  23.153  1.00 87.13           H  
ATOM   4003  HG3 ARG A 245     -16.021  27.848  21.671  1.00 87.13           H  
ATOM   4004  CD  ARG A 245     -14.945  27.100  23.357  1.00 87.13           C  
ATOM   4005  HD2 ARG A 245     -14.072  27.562  22.895  1.00 87.13           H  
ATOM   4006  HD3 ARG A 245     -14.940  26.039  23.109  1.00 87.13           H  
ATOM   4007  NE  ARG A 245     -14.867  27.295  24.818  1.00 87.13           N  
ATOM   4008  HE  ARG A 245     -15.582  27.883  25.222  1.00 87.13           H  
ATOM   4009  NH1 ARG A 245     -12.885  26.172  25.116  1.00 87.13           N  
ATOM   4010 HH11 ARG A 245     -12.870  25.964  24.128  1.00 87.13           H  
ATOM   4011 HH12 ARG A 245     -12.100  25.912  25.696  1.00 87.13           H  
ATOM   4012  NH2 ARG A 245     -13.834  27.199  26.852  1.00 87.13           N  
ATOM   4013 HH21 ARG A 245     -13.042  26.925  27.416  1.00 87.13           H  
ATOM   4014 HH22 ARG A 245     -14.545  27.801  27.243  1.00 87.13           H  
ATOM   4015  CZ  ARG A 245     -13.870  26.888  25.587  1.00 87.13           C  
ATOM   4016  N   ARG A 246     -20.653  26.182  22.752  1.00 86.76           N  
ATOM   4017  H   ARG A 246     -20.642  26.662  23.641  1.00 86.76           H  
ATOM   4018  CA  ARG A 246     -21.761  25.263  22.431  1.00 86.76           C  
ATOM   4019  HA  ARG A 246     -21.353  24.365  21.967  1.00 86.76           H  
ATOM   4020  C   ARG A 246     -22.717  25.835  21.384  1.00 86.76           C  
ATOM   4021  CB  ARG A 246     -22.534  24.894  23.708  1.00 86.76           C  
ATOM   4022  HB2 ARG A 246     -22.762  25.804  24.264  1.00 86.76           H  
ATOM   4023  HB3 ARG A 246     -23.483  24.436  23.433  1.00 86.76           H  
ATOM   4024  O   ARG A 246     -23.248  25.066  20.591  1.00 86.76           O  
ATOM   4025  CG  ARG A 246     -21.781  23.927  24.632  1.00 86.76           C  
ATOM   4026  HG2 ARG A 246     -22.316  23.874  25.580  1.00 86.76           H  
ATOM   4027  HG3 ARG A 246     -20.773  24.296  24.823  1.00 86.76           H  
ATOM   4028  CD  ARG A 246     -21.711  22.518  24.028  1.00 86.76           C  
ATOM   4029  HD2 ARG A 246     -22.717  22.204  23.748  1.00 86.76           H  
ATOM   4030  HD3 ARG A 246     -21.093  22.541  23.130  1.00 86.76           H  
ATOM   4031  NE  ARG A 246     -21.146  21.549  24.982  1.00 86.76           N  
ATOM   4032  HE  ARG A 246     -20.795  21.905  25.860  1.00 86.76           H  
ATOM   4033  NH1 ARG A 246     -21.408  19.664  23.680  1.00 86.76           N  
ATOM   4034 HH11 ARG A 246     -21.285  18.668  23.563  1.00 86.76           H  
ATOM   4035 HH12 ARG A 246     -21.945  20.162  22.984  1.00 86.76           H  
ATOM   4036  NH2 ARG A 246     -20.451  19.498  25.668  1.00 86.76           N  
ATOM   4037 HH21 ARG A 246     -20.357  18.516  25.454  1.00 86.76           H  
ATOM   4038 HH22 ARG A 246     -20.143  19.898  26.543  1.00 86.76           H  
ATOM   4039  CZ  ARG A 246     -21.004  20.253  24.766  1.00 86.76           C  
ATOM   4040  N   VAL A 247     -22.943  27.149  21.383  1.00 89.22           N  
ATOM   4041  H   VAL A 247     -22.447  27.721  22.051  1.00 89.22           H  
ATOM   4042  CA  VAL A 247     -23.795  27.824  20.391  1.00 89.22           C  
ATOM   4043  HA  VAL A 247     -24.685  27.218  20.221  1.00 89.22           H  
ATOM   4044  C   VAL A 247     -23.084  27.934  19.045  1.00 89.22           C  
ATOM   4045  CB  VAL A 247     -24.259  29.202  20.899  1.00 89.22           C  
ATOM   4046  HB  VAL A 247     -23.394  29.802  21.183  1.00 89.22           H  
ATOM   4047  O   VAL A 247     -23.690  27.625  18.024  1.00 89.22           O  
ATOM   4048  CG1 VAL A 247     -25.062  29.973  19.844  1.00 89.22           C  
ATOM   4049 HG11 VAL A 247     -24.427  30.225  18.994  1.00 89.22           H  
ATOM   4050 HG12 VAL A 247     -25.434  30.906  20.265  1.00 89.22           H  
ATOM   4051 HG13 VAL A 247     -25.902  29.374  19.493  1.00 89.22           H  
ATOM   4052  CG2 VAL A 247     -25.167  29.031  22.125  1.00 89.22           C  
ATOM   4053 HG21 VAL A 247     -25.505  30.010  22.465  1.00 89.22           H  
ATOM   4054 HG22 VAL A 247     -26.034  28.426  21.865  1.00 89.22           H  
ATOM   4055 HG23 VAL A 247     -24.622  28.552  22.939  1.00 89.22           H  
ATOM   4056  N   THR A 248     -21.799  28.291  19.024  1.00 88.33           N  
ATOM   4057  H   THR A 248     -21.332  28.542  19.884  1.00 88.33           H  
ATOM   4058  CA  THR A 248     -21.020  28.360  17.777  1.00 88.33           C  
ATOM   4059  HA  THR A 248     -21.579  28.945  17.047  1.00 88.33           H  
ATOM   4060  C   THR A 248     -20.823  26.973  17.163  1.00 88.33           C  
ATOM   4061  CB  THR A 248     -19.668  29.058  17.983  1.00 88.33           C  
ATOM   4062  HB  THR A 248     -19.120  29.053  17.041  1.00 88.33           H  
ATOM   4063  O   THR A 248     -21.059  26.804  15.971  1.00 88.33           O  
ATOM   4064  CG2 THR A 248     -19.836  30.509  18.437  1.00 88.33           C  
ATOM   4065 HG21 THR A 248     -20.410  31.059  17.691  1.00 88.33           H  
ATOM   4066 HG22 THR A 248     -20.349  30.558  19.397  1.00 88.33           H  
ATOM   4067 HG23 THR A 248     -18.854  30.972  18.531  1.00 88.33           H  
ATOM   4068  OG1 THR A 248     -18.901  28.394  18.961  1.00 88.33           O  
ATOM   4069  HG1 THR A 248     -18.205  27.932  18.487  1.00 88.33           H  
ATOM   4070  N   ALA A 249     -20.520  25.954  17.976  1.00 89.33           N  
ATOM   4071  H   ALA A 249     -20.270  26.154  18.934  1.00 89.33           H  
ATOM   4072  CA  ALA A 249     -20.441  24.564  17.520  1.00 89.33           C  
ATOM   4073  HA  ALA A 249     -19.758  24.512  16.673  1.00 89.33           H  
ATOM   4074  C   ALA A 249     -21.793  24.000  17.053  1.00 89.33           C  
ATOM   4075  CB  ALA A 249     -19.879  23.706  18.656  1.00 89.33           C  
ATOM   4076  HB1 ALA A 249     -18.898  24.085  18.941  1.00 89.33           H  
ATOM   4077  HB2 ALA A 249     -20.550  23.728  19.514  1.00 89.33           H  
ATOM   4078  HB3 ALA A 249     -19.774  22.678  18.309  1.00 89.33           H  
ATOM   4079  O   ALA A 249     -21.828  23.067  16.262  1.00 89.33           O  
ATOM   4080  N   PHE A 250     -22.914  24.539  17.540  1.00 91.81           N  
ATOM   4081  H   PHE A 250     -22.836  25.282  18.220  1.00 91.81           H  
ATOM   4082  CA  PHE A 250     -24.241  24.215  17.017  1.00 91.81           C  
ATOM   4083  HA  PHE A 250     -24.312  23.141  16.847  1.00 91.81           H  
ATOM   4084  C   PHE A 250     -24.499  24.884  15.660  1.00 91.81           C  
ATOM   4085  CB  PHE A 250     -25.299  24.606  18.058  1.00 91.81           C  
ATOM   4086  HB2 PHE A 250     -25.021  25.549  18.528  1.00 91.81           H  
ATOM   4087  HB3 PHE A 250     -25.314  23.847  18.840  1.00 91.81           H  
ATOM   4088  O   PHE A 250     -25.042  24.241  14.767  1.00 91.81           O  
ATOM   4089  CG  PHE A 250     -26.687  24.761  17.478  1.00 91.81           C  
ATOM   4090  CD1 PHE A 250     -27.228  26.046  17.270  1.00 91.81           C  
ATOM   4091  HD1 PHE A 250     -26.664  26.923  17.552  1.00 91.81           H  
ATOM   4092  CD2 PHE A 250     -27.390  23.627  17.044  1.00 91.81           C  
ATOM   4093  HD2 PHE A 250     -26.961  22.641  17.151  1.00 91.81           H  
ATOM   4094  CE1 PHE A 250     -28.480  26.192  16.649  1.00 91.81           C  
ATOM   4095  HE1 PHE A 250     -28.884  27.177  16.464  1.00 91.81           H  
ATOM   4096  CE2 PHE A 250     -28.627  23.781  16.405  1.00 91.81           C  
ATOM   4097  HE2 PHE A 250     -29.136  22.910  16.019  1.00 91.81           H  
ATOM   4098  CZ  PHE A 250     -29.180  25.057  16.214  1.00 91.81           C  
ATOM   4099  HZ  PHE A 250     -30.122  25.166  15.697  1.00 91.81           H  
ATOM   4100  N   TRP A 251     -24.105  26.152  15.507  1.00 91.05           N  
ATOM   4101  H   TRP A 251     -23.676  26.623  16.291  1.00 91.05           H  
ATOM   4102  CA  TRP A 251     -24.297  26.915  14.272  1.00 91.05           C  
ATOM   4103  HA  TRP A 251     -25.350  26.885  13.994  1.00 91.05           H  
ATOM   4104  C   TRP A 251     -23.505  26.328  13.101  1.00 91.05           C  
ATOM   4105  CB  TRP A 251     -23.892  28.373  14.517  1.00 91.05           C  
ATOM   4106  HB2 TRP A 251     -24.391  28.729  15.418  1.00 91.05           H  
ATOM   4107  HB3 TRP A 251     -22.817  28.430  14.692  1.00 91.05           H  
ATOM   4108  O   TRP A 251     -24.040  26.178  12.005  1.00 91.05           O  
ATOM   4109  CG  TRP A 251     -24.253  29.297  13.400  1.00 91.05           C  
ATOM   4110  CD1 TRP A 251     -23.450  29.672  12.379  1.00 91.05           C  
ATOM   4111  HD1 TRP A 251     -22.427  29.349  12.246  1.00 91.05           H  
ATOM   4112  CD2 TRP A 251     -25.539  29.939  13.155  1.00 91.05           C  
ATOM   4113  CE2 TRP A 251     -25.441  30.704  11.956  1.00 91.05           C  
ATOM   4114  CE3 TRP A 251     -26.781  29.940  13.827  1.00 91.05           C  
ATOM   4115  HE3 TRP A 251     -26.888  29.357  14.731  1.00 91.05           H  
ATOM   4116  NE1 TRP A 251     -24.146  30.505  11.525  1.00 91.05           N  
ATOM   4117  HE1 TRP A 251     -23.749  30.888  10.679  1.00 91.05           H  
ATOM   4118  CH2 TRP A 251     -27.741  31.430  12.146  1.00 91.05           C  
ATOM   4119  HH2 TRP A 251     -28.583  31.991  11.767  1.00 91.05           H  
ATOM   4120  CZ2 TRP A 251     -26.520  31.443  11.451  1.00 91.05           C  
ATOM   4121  HZ2 TRP A 251     -26.411  32.010  10.538  1.00 91.05           H  
ATOM   4122  CZ3 TRP A 251     -27.871  30.679  13.329  1.00 91.05           C  
ATOM   4123  HZ3 TRP A 251     -28.815  30.667  13.852  1.00 91.05           H  
ATOM   4124  N   ASN A 252     -22.244  25.961  13.345  1.00 91.57           N  
ATOM   4125  H   ASN A 252     -21.854  26.155  14.256  1.00 91.57           H  
ATOM   4126  CA  ASN A 252     -21.388  25.314  12.360  1.00 91.57           C  
ATOM   4127  HA  ASN A 252     -22.015  24.876  11.584  1.00 91.57           H  
ATOM   4128  C   ASN A 252     -20.562  24.176  12.996  1.00 91.57           C  
ATOM   4129  CB  ASN A 252     -20.519  26.376  11.670  1.00 91.57           C  
ATOM   4130  HB2 ASN A 252     -21.150  27.192  11.318  1.00 91.57           H  
ATOM   4131  HB3 ASN A 252     -19.786  26.778  12.369  1.00 91.57           H  
ATOM   4132  O   ASN A 252     -19.387  24.359  13.320  1.00 91.57           O  
ATOM   4133  CG  ASN A 252     -19.793  25.802  10.467  1.00 91.57           C  
ATOM   4134  ND2 ASN A 252     -18.981  26.603   9.822  1.00 91.57           N  
ATOM   4135 HD21 ASN A 252     -18.448  26.196   9.068  1.00 91.57           H  
ATOM   4136 HD22 ASN A 252     -18.690  27.460  10.271  1.00 91.57           H  
ATOM   4137  OD1 ASN A 252     -19.956  24.647  10.091  1.00 91.57           O  
ATOM   4138  N   PRO A 253     -21.144  22.975  13.173  1.00 91.12           N  
ATOM   4139  CA  PRO A 253     -20.439  21.848  13.790  1.00 91.12           C  
ATOM   4140  HA  PRO A 253     -20.037  22.150  14.757  1.00 91.12           H  
ATOM   4141  C   PRO A 253     -19.267  21.325  12.950  1.00 91.12           C  
ATOM   4142  CB  PRO A 253     -21.515  20.777  13.997  1.00 91.12           C  
ATOM   4143  HB2 PRO A 253     -21.939  20.883  14.996  1.00 91.12           H  
ATOM   4144  HB3 PRO A 253     -21.133  19.764  13.877  1.00 91.12           H  
ATOM   4145  O   PRO A 253     -18.385  20.653  13.484  1.00 91.12           O  
ATOM   4146  CG  PRO A 253     -22.575  21.093  12.945  1.00 91.12           C  
ATOM   4147  HG2 PRO A 253     -23.564  20.747  13.245  1.00 91.12           H  
ATOM   4148  HG3 PRO A 253     -22.285  20.651  11.992  1.00 91.12           H  
ATOM   4149  CD  PRO A 253     -22.516  22.614  12.844  1.00 91.12           C  
ATOM   4150  HD2 PRO A 253     -22.793  22.928  11.837  1.00 91.12           H  
ATOM   4151  HD3 PRO A 253     -23.189  23.057  13.578  1.00 91.12           H  
ATOM   4152  N   TRP A 254     -19.251  21.628  11.651  1.00 91.63           N  
ATOM   4153  H   TRP A 254     -19.977  22.231  11.289  1.00 91.63           H  
ATOM   4154  CA  TRP A 254     -18.223  21.193  10.705  1.00 91.63           C  
ATOM   4155  HA  TRP A 254     -17.883  20.196  10.986  1.00 91.63           H  
ATOM   4156  C   TRP A 254     -16.982  22.087  10.694  1.00 91.63           C  
ATOM   4157  CB  TRP A 254     -18.841  21.104   9.308  1.00 91.63           C  
ATOM   4158  HB2 TRP A 254     -18.079  20.762   8.607  1.00 91.63           H  
ATOM   4159  HB3 TRP A 254     -19.155  22.099   8.992  1.00 91.63           H  
ATOM   4160  O   TRP A 254     -15.973  21.688  10.123  1.00 91.63           O  
ATOM   4161  CG  TRP A 254     -20.004  20.168   9.217  1.00 91.63           C  
ATOM   4162  CD1 TRP A 254     -21.303  20.532   9.132  1.00 91.63           C  
ATOM   4163  HD1 TRP A 254     -21.650  21.554   9.090  1.00 91.63           H  
ATOM   4164  CD2 TRP A 254     -19.989  18.709   9.218  1.00 91.63           C  
ATOM   4165  CE2 TRP A 254     -21.337  18.252   9.159  1.00 91.63           C  
ATOM   4166  CE3 TRP A 254     -18.973  17.729   9.258  1.00 91.63           C  
ATOM   4167  HE3 TRP A 254     -17.940  18.043   9.251  1.00 91.63           H  
ATOM   4168  NE1 TRP A 254     -22.096  19.401   9.095  1.00 91.63           N  
ATOM   4169  HE1 TRP A 254     -23.099  19.429   8.979  1.00 91.63           H  
ATOM   4170  CH2 TRP A 254     -20.634  15.937   9.189  1.00 91.63           C  
ATOM   4171  HH2 TRP A 254     -20.866  14.883   9.141  1.00 91.63           H  
ATOM   4172  CZ2 TRP A 254     -21.666  16.891   9.164  1.00 91.63           C  
ATOM   4173  HZ2 TRP A 254     -22.701  16.585   9.121  1.00 91.63           H  
ATOM   4174  CZ3 TRP A 254     -19.293  16.357   9.239  1.00 91.63           C  
ATOM   4175  HZ3 TRP A 254     -18.503  15.621   9.211  1.00 91.63           H  
ATOM   4176  N   GLU A 255     -17.028  23.258  11.336  1.00 90.26           N  
ATOM   4177  H   GLU A 255     -17.897  23.557  11.754  1.00 90.26           H  
ATOM   4178  CA  GLU A 255     -15.852  24.120  11.519  1.00 90.26           C  
ATOM   4179  HA  GLU A 255     -15.362  24.275  10.557  1.00 90.26           H  
ATOM   4180  C   GLU A 255     -14.829  23.483  12.469  1.00 90.26           C  
ATOM   4181  CB  GLU A 255     -16.327  25.472  12.063  1.00 90.26           C  
ATOM   4182  HB2 GLU A 255     -16.679  25.349  13.088  1.00 90.26           H  
ATOM   4183  HB3 GLU A 255     -17.166  25.799  11.449  1.00 90.26           H  
ATOM   4184  O   GLU A 255     -13.623  23.574  12.256  1.00 90.26           O  
ATOM   4185  CG  GLU A 255     -15.248  26.562  12.018  1.00 90.26           C  
ATOM   4186  HG2 GLU A 255     -14.862  26.627  11.001  1.00 90.26           H  
ATOM   4187  HG3 GLU A 255     -14.428  26.275  12.677  1.00 90.26           H  
ATOM   4188  CD  GLU A 255     -15.778  27.943  12.442  1.00 90.26           C  
ATOM   4189  OE1 GLU A 255     -14.936  28.856  12.589  1.00 90.26           O  
ATOM   4190  OE2 GLU A 255     -17.014  28.094  12.604  1.00 90.26           O  
ATOM   4191  N   ASP A 256     -15.317  22.776  13.490  1.00 87.54           N  
ATOM   4192  H   ASP A 256     -16.322  22.733  13.583  1.00 87.54           H  
ATOM   4193  CA  ASP A 256     -14.495  22.072  14.474  1.00 87.54           C  
ATOM   4194  HA  ASP A 256     -13.489  21.948  14.073  1.00 87.54           H  
ATOM   4195  C   ASP A 256     -15.051  20.657  14.755  1.00 87.54           C  
ATOM   4196  CB  ASP A 256     -14.364  22.956  15.721  1.00 87.54           C  
ATOM   4197  HB2 ASP A 256     -15.356  23.129  16.139  1.00 87.54           H  
ATOM   4198  HB3 ASP A 256     -13.944  23.920  15.433  1.00 87.54           H  
ATOM   4199  O   ASP A 256     -15.544  20.365  15.855  1.00 87.54           O  
ATOM   4200  CG  ASP A 256     -13.466  22.341  16.793  1.00 87.54           C  
ATOM   4201  OD1 ASP A 256     -12.661  21.433  16.475  1.00 87.54           O  
ATOM   4202  OD2 ASP A 256     -13.660  22.719  17.977  1.00 87.54           O  
ATOM   4203  N   PRO A 257     -14.987  19.740  13.765  1.00 88.07           N  
ATOM   4204  CA  PRO A 257     -15.622  18.425  13.834  1.00 88.07           C  
ATOM   4205  HA  PRO A 257     -16.645  18.530  14.197  1.00 88.07           H  
ATOM   4206  C   PRO A 257     -14.879  17.445  14.752  1.00 88.07           C  
ATOM   4207  CB  PRO A 257     -15.647  17.930  12.384  1.00 88.07           C  
ATOM   4208  HB2 PRO A 257     -15.624  16.843  12.316  1.00 88.07           H  
ATOM   4209  HB3 PRO A 257     -16.528  18.327  11.880  1.00 88.07           H  
ATOM   4210  O   PRO A 257     -15.409  16.379  15.060  1.00 88.07           O  
ATOM   4211  CG  PRO A 257     -14.402  18.564  11.768  1.00 88.07           C  
ATOM   4212  HG2 PRO A 257     -13.526  17.961  12.007  1.00 88.07           H  
ATOM   4213  HG3 PRO A 257     -14.502  18.688  10.689  1.00 88.07           H  
ATOM   4214  CD  PRO A 257     -14.314  19.910  12.483  1.00 88.07           C  
ATOM   4215  HD2 PRO A 257     -14.834  20.670  11.901  1.00 88.07           H  
ATOM   4216  HD3 PRO A 257     -13.271  20.200  12.614  1.00 88.07           H  
ATOM   4217  N   PHE A 258     -13.658  17.780  15.184  1.00 85.73           N  
ATOM   4218  H   PHE A 258     -13.298  18.676  14.887  1.00 85.73           H  
ATOM   4219  CA  PHE A 258     -12.841  16.980  16.103  1.00 85.73           C  
ATOM   4220  HA  PHE A 258     -13.294  15.995  16.215  1.00 85.73           H  
ATOM   4221  C   PHE A 258     -12.766  17.569  17.519  1.00 85.73           C  
ATOM   4222  CB  PHE A 258     -11.445  16.767  15.504  1.00 85.73           C  
ATOM   4223  HB2 PHE A 258     -10.963  17.736  15.381  1.00 85.73           H  
ATOM   4224  HB3 PHE A 258     -10.845  16.190  16.208  1.00 85.73           H  
ATOM   4225  O   PHE A 258     -12.321  16.874  18.435  1.00 85.73           O  
ATOM   4226  CG  PHE A 258     -11.453  16.029  14.178  1.00 85.73           C  
ATOM   4227  CD1 PHE A 258     -11.784  14.660  14.132  1.00 85.73           C  
ATOM   4228  HD1 PHE A 258     -12.025  14.134  15.044  1.00 85.73           H  
ATOM   4229  CD2 PHE A 258     -11.151  16.714  12.987  1.00 85.73           C  
ATOM   4230  HD2 PHE A 258     -10.908  17.766  13.009  1.00 85.73           H  
ATOM   4231  CE1 PHE A 258     -11.817  13.982  12.899  1.00 85.73           C  
ATOM   4232  HE1 PHE A 258     -12.082  12.936  12.859  1.00 85.73           H  
ATOM   4233  CE2 PHE A 258     -11.186  16.036  11.756  1.00 85.73           C  
ATOM   4234  HE2 PHE A 258     -10.970  16.568  10.841  1.00 85.73           H  
ATOM   4235  CZ  PHE A 258     -11.519  14.672  11.711  1.00 85.73           C  
ATOM   4236  HZ  PHE A 258     -11.557  14.162  10.760  1.00 85.73           H  
ATOM   4237  N   GLY A 259     -13.210  18.813  17.710  1.00 87.81           N  
ATOM   4238  H   GLY A 259     -13.449  19.378  16.908  1.00 87.81           H  
ATOM   4239  CA  GLY A 259     -13.276  19.489  18.998  1.00 87.81           C  
ATOM   4240  HA2 GLY A 259     -12.768  20.450  18.912  1.00 87.81           H  
ATOM   4241  HA3 GLY A 259     -12.760  18.909  19.763  1.00 87.81           H  
ATOM   4242  C   GLY A 259     -14.714  19.713  19.456  1.00 87.81           C  
ATOM   4243  O   GLY A 259     -15.436  18.778  19.808  1.00 87.81           O  
ATOM   4244  N   SER A 260     -15.124  20.976  19.499  1.00 85.18           N  
ATOM   4245  H   SER A 260     -14.509  21.663  19.088  1.00 85.18           H  
ATOM   4246  CA  SER A 260     -16.408  21.432  20.040  1.00 85.18           C  
ATOM   4247  HA  SER A 260     -16.494  21.057  21.060  1.00 85.18           H  
ATOM   4248  C   SER A 260     -17.631  20.904  19.276  1.00 85.18           C  
ATOM   4249  CB  SER A 260     -16.407  22.963  20.108  1.00 85.18           C  
ATOM   4250  HB2 SER A 260     -17.362  23.302  20.510  1.00 85.18           H  
ATOM   4251  HB3 SER A 260     -15.611  23.291  20.776  1.00 85.18           H  
ATOM   4252  O   SER A 260     -18.655  20.626  19.904  1.00 85.18           O  
ATOM   4253  OG  SER A 260     -16.204  23.549  18.840  1.00 85.18           O  
ATOM   4254  HG  SER A 260     -15.320  23.362  18.516  1.00 85.18           H  
ATOM   4255  N   GLY A 261     -17.517  20.685  17.961  1.00 90.24           N  
ATOM   4256  H   GLY A 261     -16.652  20.938  17.506  1.00 90.24           H  
ATOM   4257  CA  GLY A 261     -18.561  20.120  17.099  1.00 90.24           C  
ATOM   4258  HA2 GLY A 261     -18.379  20.463  16.081  1.00 90.24           H  
ATOM   4259  HA3 GLY A 261     -19.537  20.494  17.410  1.00 90.24           H  
ATOM   4260  C   GLY A 261     -18.613  18.588  17.070  1.00 90.24           C  
ATOM   4261  O   GLY A 261     -19.518  18.015  16.460  1.00 90.24           O  
ATOM   4262  N   TYR A 262     -17.690  17.888  17.742  1.00 91.75           N  
ATOM   4263  H   TYR A 262     -16.965  18.405  18.218  1.00 91.75           H  
ATOM   4264  CA  TYR A 262     -17.534  16.432  17.625  1.00 91.75           C  
ATOM   4265  HA  TYR A 262     -17.280  16.195  16.592  1.00 91.75           H  
ATOM   4266  C   TYR A 262     -18.809  15.644  17.953  1.00 91.75           C  
ATOM   4267  CB  TYR A 262     -16.372  15.975  18.516  1.00 91.75           C  
ATOM   4268  HB2 TYR A 262     -15.470  16.505  18.208  1.00 91.75           H  
ATOM   4269  HB3 TYR A 262     -16.578  16.255  19.549  1.00 91.75           H  
ATOM   4270  O   TYR A 262     -19.232  14.800  17.172  1.00 91.75           O  
ATOM   4271  CG  TYR A 262     -16.093  14.485  18.454  1.00 91.75           C  
ATOM   4272  CD1 TYR A 262     -16.610  13.621  19.439  1.00 91.75           C  
ATOM   4273  HD1 TYR A 262     -17.219  14.019  20.237  1.00 91.75           H  
ATOM   4274  CD2 TYR A 262     -15.314  13.963  17.405  1.00 91.75           C  
ATOM   4275  HD2 TYR A 262     -14.925  14.629  16.649  1.00 91.75           H  
ATOM   4276  CE1 TYR A 262     -16.348  12.241  19.361  1.00 91.75           C  
ATOM   4277  HE1 TYR A 262     -16.750  11.559  20.096  1.00 91.75           H  
ATOM   4278  CE2 TYR A 262     -15.034  12.588  17.335  1.00 91.75           C  
ATOM   4279  HE2 TYR A 262     -14.421  12.191  16.539  1.00 91.75           H  
ATOM   4280  OH  TYR A 262     -15.363  10.389  18.207  1.00 91.75           O  
ATOM   4281  HH  TYR A 262     -16.094   9.946  18.643  1.00 91.75           H  
ATOM   4282  CZ  TYR A 262     -15.566  11.724  18.308  1.00 91.75           C  
ATOM   4283  N   GLN A 263     -19.464  15.924  19.083  1.00 91.85           N  
ATOM   4284  H   GLN A 263     -19.120  16.679  19.659  1.00 91.85           H  
ATOM   4285  CA  GLN A 263     -20.668  15.178  19.484  1.00 91.85           C  
ATOM   4286  HA  GLN A 263     -20.433  14.115  19.523  1.00 91.85           H  
ATOM   4287  C   GLN A 263     -21.807  15.342  18.467  1.00 91.85           C  
ATOM   4288  CB  GLN A 263     -21.138  15.636  20.872  1.00 91.85           C  
ATOM   4289  HB2 GLN A 263     -21.317  16.711  20.859  1.00 91.85           H  
ATOM   4290  HB3 GLN A 263     -22.080  15.135  21.097  1.00 91.85           H  
ATOM   4291  O   GLN A 263     -22.461  14.365  18.109  1.00 91.85           O  
ATOM   4292  CG  GLN A 263     -20.139  15.295  21.984  1.00 91.85           C  
ATOM   4293  HG2 GLN A 263     -19.182  15.782  21.791  1.00 91.85           H  
ATOM   4294  HG3 GLN A 263     -19.981  14.217  21.990  1.00 91.85           H  
ATOM   4295  CD  GLN A 263     -20.633  15.741  23.357  1.00 91.85           C  
ATOM   4296  NE2 GLN A 263     -20.753  14.840  24.306  1.00 91.85           N  
ATOM   4297 HE21 GLN A 263     -21.264  15.132  25.127  1.00 91.85           H  
ATOM   4298 HE22 GLN A 263     -20.722  13.862  24.059  1.00 91.85           H  
ATOM   4299  OE1 GLN A 263     -20.910  16.904  23.619  1.00 91.85           O  
ATOM   4300  N   LEU A 264     -22.013  16.568  17.974  1.00 93.23           N  
ATOM   4301  H   LEU A 264     -21.375  17.311  18.222  1.00 93.23           H  
ATOM   4302  CA  LEU A 264     -23.081  16.860  17.026  1.00 93.23           C  
ATOM   4303  HA  LEU A 264     -23.981  16.364  17.388  1.00 93.23           H  
ATOM   4304  C   LEU A 264     -22.778  16.276  15.642  1.00 93.23           C  
ATOM   4305  CB  LEU A 264     -23.347  18.377  16.998  1.00 93.23           C  
ATOM   4306  HB2 LEU A 264     -23.629  18.697  18.001  1.00 93.23           H  
ATOM   4307  HB3 LEU A 264     -22.428  18.895  16.721  1.00 93.23           H  
ATOM   4308  O   LEU A 264     -23.646  15.627  15.071  1.00 93.23           O  
ATOM   4309  CG  LEU A 264     -24.456  18.799  16.015  1.00 93.23           C  
ATOM   4310  HG  LEU A 264     -24.117  18.613  14.996  1.00 93.23           H  
ATOM   4311  CD1 LEU A 264     -25.772  18.052  16.243  1.00 93.23           C  
ATOM   4312 HD11 LEU A 264     -25.644  16.975  16.137  1.00 93.23           H  
ATOM   4313 HD12 LEU A 264     -26.182  18.273  17.228  1.00 93.23           H  
ATOM   4314 HD13 LEU A 264     -26.479  18.349  15.469  1.00 93.23           H  
ATOM   4315  CD2 LEU A 264     -24.753  20.292  16.164  1.00 93.23           C  
ATOM   4316 HD21 LEU A 264     -23.838  20.876  16.064  1.00 93.23           H  
ATOM   4317 HD22 LEU A 264     -25.448  20.610  15.387  1.00 93.23           H  
ATOM   4318 HD23 LEU A 264     -25.193  20.494  17.141  1.00 93.23           H  
ATOM   4319  N   THR A 265     -21.554  16.419  15.123  1.00 94.24           N  
ATOM   4320  H   THR A 265     -20.863  16.957  15.626  1.00 94.24           H  
ATOM   4321  CA  THR A 265     -21.190  15.804  13.831  1.00 94.24           C  
ATOM   4322  HA  THR A 265     -21.883  16.165  13.071  1.00 94.24           H  
ATOM   4323  C   THR A 265     -21.345  14.283  13.860  1.00 94.24           C  
ATOM   4324  CB  THR A 265     -19.772  16.159  13.359  1.00 94.24           C  
ATOM   4325  HB  THR A 265     -19.558  15.581  12.460  1.00 94.24           H  
ATOM   4326  O   THR A 265     -21.896  13.720  12.922  1.00 94.24           O  
ATOM   4327  CG2 THR A 265     -19.618  17.634  13.018  1.00 94.24           C  
ATOM   4328 HG21 THR A 265     -18.682  17.785  12.482  1.00 94.24           H  
ATOM   4329 HG22 THR A 265     -19.601  18.238  13.926  1.00 94.24           H  
ATOM   4330 HG23 THR A 265     -20.432  17.954  12.368  1.00 94.24           H  
ATOM   4331  OG1 THR A 265     -18.803  15.858  14.336  1.00 94.24           O  
ATOM   4332  HG1 THR A 265     -18.845  16.563  14.986  1.00 94.24           H  
ATOM   4333  N   GLN A 266     -20.952  13.613  14.951  1.00 94.29           N  
ATOM   4334  H   GLN A 266     -20.481  14.128  15.681  1.00 94.29           H  
ATOM   4335  CA  GLN A 266     -21.162  12.168  15.140  1.00 94.29           C  
ATOM   4336  HA  GLN A 266     -20.779  11.605  14.289  1.00 94.29           H  
ATOM   4337  C   GLN A 266     -22.643  11.788  15.182  1.00 94.29           C  
ATOM   4338  CB  GLN A 266     -20.385  11.684  16.371  1.00 94.29           C  
ATOM   4339  HB2 GLN A 266     -20.614  10.634  16.553  1.00 94.29           H  
ATOM   4340  HB3 GLN A 266     -20.704  12.261  17.240  1.00 94.29           H  
ATOM   4341  O   GLN A 266     -23.035  10.810  14.554  1.00 94.29           O  
ATOM   4342  CG  GLN A 266     -18.861  11.842  16.214  1.00 94.29           C  
ATOM   4343  HG2 GLN A 266     -18.390  11.636  17.175  1.00 94.29           H  
ATOM   4344  HG3 GLN A 266     -18.615  12.869  15.944  1.00 94.29           H  
ATOM   4345  CD  GLN A 266     -18.213  10.961  15.158  1.00 94.29           C  
ATOM   4346  NE2 GLN A 266     -16.927  11.124  14.932  1.00 94.29           N  
ATOM   4347 HE21 GLN A 266     -16.527  10.394  14.360  1.00 94.29           H  
ATOM   4348 HE22 GLN A 266     -16.403  11.698  15.577  1.00 94.29           H  
ATOM   4349  OE1 GLN A 266     -18.809  10.118  14.514  1.00 94.29           O  
ATOM   4350  N   SER A 267     -23.476  12.591  15.843  1.00 95.03           N  
ATOM   4351  H   SER A 267     -23.093  13.372  16.356  1.00 95.03           H  
ATOM   4352  CA  SER A 267     -24.927  12.392  15.861  1.00 95.03           C  
ATOM   4353  HA  SER A 267     -25.145  11.384  16.214  1.00 95.03           H  
ATOM   4354  C   SER A 267     -25.549  12.544  14.466  1.00 95.03           C  
ATOM   4355  CB  SER A 267     -25.537  13.388  16.846  1.00 95.03           C  
ATOM   4356  HB2 SER A 267     -25.053  13.264  17.815  1.00 95.03           H  
ATOM   4357  HB3 SER A 267     -25.377  14.409  16.500  1.00 95.03           H  
ATOM   4358  O   SER A 267     -26.345  11.709  14.044  1.00 95.03           O  
ATOM   4359  OG  SER A 267     -26.915  13.158  17.002  1.00 95.03           O  
ATOM   4360  HG  SER A 267     -27.400  13.769  16.442  1.00 95.03           H  
ATOM   4361  N   LEU A 268     -25.147  13.570  13.708  1.00 95.45           N  
ATOM   4362  H   LEU A 268     -24.489  14.228  14.100  1.00 95.45           H  
ATOM   4363  CA  LEU A 268     -25.617  13.779  12.335  1.00 95.45           C  
ATOM   4364  HA  LEU A 268     -26.707  13.768  12.330  1.00 95.45           H  
ATOM   4365  C   LEU A 268     -25.176  12.638  11.406  1.00 95.45           C  
ATOM   4366  CB  LEU A 268     -25.127  15.142  11.811  1.00 95.45           C  
ATOM   4367  HB2 LEU A 268     -24.038  15.164  11.869  1.00 95.45           H  
ATOM   4368  HB3 LEU A 268     -25.403  15.218  10.760  1.00 95.45           H  
ATOM   4369  O   LEU A 268     -25.983  12.165  10.612  1.00 95.45           O  
ATOM   4370  CG  LEU A 268     -25.691  16.373  12.545  1.00 95.45           C  
ATOM   4371  HG  LEU A 268     -25.455  16.322  13.608  1.00 95.45           H  
ATOM   4372  CD1 LEU A 268     -25.053  17.641  11.973  1.00 95.45           C  
ATOM   4373 HD11 LEU A 268     -25.418  18.515  12.514  1.00 95.45           H  
ATOM   4374 HD12 LEU A 268     -25.296  17.737  10.915  1.00 95.45           H  
ATOM   4375 HD13 LEU A 268     -23.971  17.588  12.089  1.00 95.45           H  
ATOM   4376  CD2 LEU A 268     -27.209  16.496  12.419  1.00 95.45           C  
ATOM   4377 HD21 LEU A 268     -27.498  16.479  11.369  1.00 95.45           H  
ATOM   4378 HD22 LEU A 268     -27.540  17.428  12.877  1.00 95.45           H  
ATOM   4379 HD23 LEU A 268     -27.691  15.670  12.942  1.00 95.45           H  
ATOM   4380  N   MET A 269     -23.934  12.155  11.534  1.00 94.92           N  
ATOM   4381  H   MET A 269     -23.306  12.604  12.186  1.00 94.92           H  
ATOM   4382  CA  MET A 269     -23.448  10.999  10.771  1.00 94.92           C  
ATOM   4383  HA  MET A 269     -23.581  11.196   9.707  1.00 94.92           H  
ATOM   4384  C   MET A 269     -24.236   9.716  11.068  1.00 94.92           C  
ATOM   4385  CB  MET A 269     -21.951  10.778  11.009  1.00 94.92           C  
ATOM   4386  HB2 MET A 269     -21.679   9.814  10.579  1.00 94.92           H  
ATOM   4387  HB3 MET A 269     -21.746  10.753  12.079  1.00 94.92           H  
ATOM   4388  O   MET A 269     -24.500   8.957  10.139  1.00 94.92           O  
ATOM   4389  CG  MET A 269     -21.079  11.838  10.328  1.00 94.92           C  
ATOM   4390  HG2 MET A 269     -21.312  11.846   9.263  1.00 94.92           H  
ATOM   4391  HG3 MET A 269     -21.312  12.830  10.716  1.00 94.92           H  
ATOM   4392  SD  MET A 269     -19.307  11.513  10.516  1.00 94.92           S  
ATOM   4393  CE  MET A 269     -19.036  12.281  12.103  1.00 94.92           C  
ATOM   4394  HE1 MET A 269     -18.166  11.824  12.575  1.00 94.92           H  
ATOM   4395  HE2 MET A 269     -18.899  13.354  11.970  1.00 94.92           H  
ATOM   4396  HE3 MET A 269     -19.928  12.111  12.707  1.00 94.92           H  
ATOM   4397  N   ALA A 270     -24.656   9.498  12.321  1.00 95.67           N  
ATOM   4398  H   ALA A 270     -24.395  10.148  13.048  1.00 95.67           H  
ATOM   4399  CA  ALA A 270     -25.506   8.362  12.689  1.00 95.67           C  
ATOM   4400  HA  ALA A 270     -25.013   7.439  12.385  1.00 95.67           H  
ATOM   4401  C   ALA A 270     -26.869   8.415  11.970  1.00 95.67           C  
ATOM   4402  CB  ALA A 270     -25.674   8.336  14.213  1.00 95.67           C  
ATOM   4403  HB1 ALA A 270     -26.237   9.211  14.539  1.00 95.67           H  
ATOM   4404  HB2 ALA A 270     -24.703   8.328  14.708  1.00 95.67           H  
ATOM   4405  HB3 ALA A 270     -26.216   7.438  14.507  1.00 95.67           H  
ATOM   4406  O   ALA A 270     -27.287   7.423  11.378  1.00 95.67           O  
ATOM   4407  N   PHE A 271     -27.526   9.585  11.931  1.00 95.61           N  
ATOM   4408  H   PHE A 271     -27.153  10.370  12.445  1.00 95.61           H  
ATOM   4409  CA  PHE A 271     -28.751   9.751  11.140  1.00 95.61           C  
ATOM   4410  HA  PHE A 271     -29.481   9.016  11.477  1.00 95.61           H  
ATOM   4411  C   PHE A 271     -28.505   9.466   9.660  1.00 95.61           C  
ATOM   4412  CB  PHE A 271     -29.350  11.156  11.308  1.00 95.61           C  
ATOM   4413  HB2 PHE A 271     -28.562  11.904  11.217  1.00 95.61           H  
ATOM   4414  HB3 PHE A 271     -30.059  11.337  10.500  1.00 95.61           H  
ATOM   4415  O   PHE A 271     -29.190   8.618   9.091  1.00 95.61           O  
ATOM   4416  CG  PHE A 271     -30.097  11.342  12.605  1.00 95.61           C  
ATOM   4417  CD1 PHE A 271     -31.284  10.621  12.839  1.00 95.61           C  
ATOM   4418  HD1 PHE A 271     -31.672   9.950  12.087  1.00 95.61           H  
ATOM   4419  CD2 PHE A 271     -29.587  12.204  13.590  1.00 95.61           C  
ATOM   4420  HD2 PHE A 271     -28.665  12.740  13.421  1.00 95.61           H  
ATOM   4421  CE1 PHE A 271     -31.946  10.741  14.071  1.00 95.61           C  
ATOM   4422  HE1 PHE A 271     -32.829  10.152  14.272  1.00 95.61           H  
ATOM   4423  CE2 PHE A 271     -30.245  12.317  14.821  1.00 95.61           C  
ATOM   4424  HE2 PHE A 271     -29.815  12.920  15.607  1.00 95.61           H  
ATOM   4425  CZ  PHE A 271     -31.414  11.584  15.060  1.00 95.61           C  
ATOM   4426  HZ  PHE A 271     -31.858  11.622  16.044  1.00 95.61           H  
ATOM   4427  N   GLY A 272     -27.519  10.133   9.052  1.00 94.43           N  
ATOM   4428  H   GLY A 272     -26.973  10.791   9.589  1.00 94.43           H  
ATOM   4429  CA  GLY A 272     -27.234   9.982   7.623  1.00 94.43           C  
ATOM   4430  HA2 GLY A 272     -28.071  10.367   7.040  1.00 94.43           H  
ATOM   4431  HA3 GLY A 272     -26.337  10.548   7.374  1.00 94.43           H  
ATOM   4432  C   GLY A 272     -27.010   8.531   7.211  1.00 94.43           C  
ATOM   4433  O   GLY A 272     -27.584   8.078   6.231  1.00 94.43           O  
ATOM   4434  N   ARG A 273     -26.268   7.770   8.019  1.00 93.99           N  
ATOM   4435  H   ARG A 273     -25.844   8.201   8.828  1.00 93.99           H  
ATOM   4436  CA  ARG A 273     -26.023   6.343   7.783  1.00 93.99           C  
ATOM   4437  HA  ARG A 273     -25.750   6.198   6.738  1.00 93.99           H  
ATOM   4438  C   ARG A 273     -27.251   5.457   7.960  1.00 93.99           C  
ATOM   4439  CB  ARG A 273     -24.860   5.921   8.683  1.00 93.99           C  
ATOM   4440  HB2 ARG A 273     -25.123   6.089   9.727  1.00 93.99           H  
ATOM   4441  HB3 ARG A 273     -24.006   6.554   8.441  1.00 93.99           H  
ATOM   4442  O   ARG A 273     -27.312   4.398   7.356  1.00 93.99           O  
ATOM   4443  CG  ARG A 273     -24.481   4.447   8.496  1.00 93.99           C  
ATOM   4444  HG2 ARG A 273     -25.250   3.832   8.964  1.00 93.99           H  
ATOM   4445  HG3 ARG A 273     -24.423   4.199   7.436  1.00 93.99           H  
ATOM   4446  CD  ARG A 273     -23.146   4.145   9.167  1.00 93.99           C  
ATOM   4447  HD2 ARG A 273     -22.999   3.066   9.184  1.00 93.99           H  
ATOM   4448  HD3 ARG A 273     -23.180   4.511  10.194  1.00 93.99           H  
ATOM   4449  NE  ARG A 273     -22.049   4.784   8.420  1.00 93.99           N  
ATOM   4450  HE  ARG A 273     -22.215   4.937   7.436  1.00 93.99           H  
ATOM   4451  NH1 ARG A 273     -20.504   4.863  10.102  1.00 93.99           N  
ATOM   4452 HH11 ARG A 273     -19.568   5.098  10.397  1.00 93.99           H  
ATOM   4453 HH12 ARG A 273     -21.233   4.679  10.777  1.00 93.99           H  
ATOM   4454  NH2 ARG A 273     -19.953   5.572   8.095  1.00 93.99           N  
ATOM   4455 HH21 ARG A 273     -19.153   4.991   7.891  1.00 93.99           H  
ATOM   4456 HH22 ARG A 273     -20.266   5.920   7.200  1.00 93.99           H  
ATOM   4457  CZ  ARG A 273     -20.848   5.053   8.872  1.00 93.99           C  
ATOM   4458  N   GLY A 274     -28.228   5.852   8.765  1.00 93.46           N  
ATOM   4459  H   GLY A 274     -28.138   6.734   9.248  1.00 93.46           H  
ATOM   4460  CA  GLY A 274     -29.444   5.063   8.930  1.00 93.46           C  
ATOM   4461  HA2 GLY A 274     -29.191   4.056   9.262  1.00 93.46           H  
ATOM   4462  HA3 GLY A 274     -30.050   5.552   9.693  1.00 93.46           H  
ATOM   4463  C   GLY A 274     -30.305   4.956   7.672  1.00 93.46           C  
ATOM   4464  O   GLY A 274     -31.045   3.990   7.534  1.00 93.46           O  
ATOM   4465  N   GLU A 275     -30.215   5.918   6.753  1.00 93.82           N  
ATOM   4466  H   GLU A 275     -29.502   6.626   6.853  1.00 93.82           H  
ATOM   4467  CA  GLU A 275     -31.034   5.948   5.535  1.00 93.82           C  
ATOM   4468  HA  GLU A 275     -30.986   6.961   5.134  1.00 93.82           H  
ATOM   4469  C   GLU A 275     -32.534   5.660   5.807  1.00 93.82           C  
ATOM   4470  CB  GLU A 275     -30.414   5.041   4.455  1.00 93.82           C  
ATOM   4471  HB2 GLU A 275     -30.392   4.013   4.816  1.00 93.82           H  
ATOM   4472  HB3 GLU A 275     -31.044   5.087   3.568  1.00 93.82           H  
ATOM   4473  O   GLU A 275     -33.086   6.041   6.846  1.00 93.82           O  
ATOM   4474  CG  GLU A 275     -29.000   5.469   4.029  1.00 93.82           C  
ATOM   4475  HG2 GLU A 275     -28.333   5.419   4.890  1.00 93.82           H  
ATOM   4476  HG3 GLU A 275     -29.038   6.503   3.686  1.00 93.82           H  
ATOM   4477  CD  GLU A 275     -28.440   4.581   2.906  1.00 93.82           C  
ATOM   4478  OE1 GLU A 275     -27.239   4.749   2.597  1.00 93.82           O  
ATOM   4479  OE2 GLU A 275     -29.205   3.741   2.374  1.00 93.82           O  
ATOM   4480  N   LEU A 276     -33.233   4.999   4.877  1.00 94.13           N  
ATOM   4481  H   LEU A 276     -32.750   4.716   4.037  1.00 94.13           H  
ATOM   4482  CA  LEU A 276     -34.647   4.655   5.039  1.00 94.13           C  
ATOM   4483  HA  LEU A 276     -35.147   5.520   5.476  1.00 94.13           H  
ATOM   4484  C   LEU A 276     -34.864   3.470   6.000  1.00 94.13           C  
ATOM   4485  CB  LEU A 276     -35.251   4.399   3.645  1.00 94.13           C  
ATOM   4486  HB2 LEU A 276     -35.008   5.242   2.998  1.00 94.13           H  
ATOM   4487  HB3 LEU A 276     -34.783   3.509   3.224  1.00 94.13           H  
ATOM   4488  O   LEU A 276     -35.778   3.520   6.825  1.00 94.13           O  
ATOM   4489  CG  LEU A 276     -36.780   4.202   3.638  1.00 94.13           C  
ATOM   4490  HG  LEU A 276     -37.046   3.363   4.280  1.00 94.13           H  
ATOM   4491  CD1 LEU A 276     -37.532   5.450   4.108  1.00 94.13           C  
ATOM   4492 HD11 LEU A 276     -37.194   6.325   3.553  1.00 94.13           H  
ATOM   4493 HD12 LEU A 276     -37.358   5.595   5.175  1.00 94.13           H  
ATOM   4494 HD13 LEU A 276     -38.602   5.313   3.957  1.00 94.13           H  
ATOM   4495  CD2 LEU A 276     -37.249   3.883   2.219  1.00 94.13           C  
ATOM   4496 HD21 LEU A 276     -37.023   4.714   1.551  1.00 94.13           H  
ATOM   4497 HD22 LEU A 276     -38.323   3.694   2.218  1.00 94.13           H  
ATOM   4498 HD23 LEU A 276     -36.741   2.987   1.862  1.00 94.13           H  
ATOM   4499  N   TRP A 277     -34.032   2.427   5.899  1.00 94.85           N  
ATOM   4500  H   TRP A 277     -33.267   2.502   5.244  1.00 94.85           H  
ATOM   4501  CA  TRP A 277     -34.256   1.113   6.529  1.00 94.85           C  
ATOM   4502  HA  TRP A 277     -35.294   1.044   6.852  1.00 94.85           H  
ATOM   4503  C   TRP A 277     -33.409   0.829   7.773  1.00 94.85           C  
ATOM   4504  CB  TRP A 277     -34.012   0.019   5.482  1.00 94.85           C  
ATOM   4505  HB2 TRP A 277     -32.995   0.108   5.101  1.00 94.85           H  
ATOM   4506  HB3 TRP A 277     -34.093  -0.953   5.968  1.00 94.85           H  
ATOM   4507  O   TRP A 277     -33.740  -0.074   8.538  1.00 94.85           O  
ATOM   4508  CG  TRP A 277     -34.976   0.028   4.339  1.00 94.85           C  
ATOM   4509  CD1 TRP A 277     -34.679   0.298   3.048  1.00 94.85           C  
ATOM   4510  HD1 TRP A 277     -33.691   0.533   2.681  1.00 94.85           H  
ATOM   4511  CD2 TRP A 277     -36.408  -0.250   4.375  1.00 94.85           C  
ATOM   4512  CE2 TRP A 277     -36.923  -0.123   3.051  1.00 94.85           C  
ATOM   4513  CE3 TRP A 277     -37.319  -0.602   5.395  1.00 94.85           C  
ATOM   4514  HE3 TRP A 277     -36.955  -0.715   6.406  1.00 94.85           H  
ATOM   4515  NE1 TRP A 277     -35.827   0.209   2.283  1.00 94.85           N  
ATOM   4516  HE1 TRP A 277     -35.833   0.345   1.283  1.00 94.85           H  
ATOM   4517  CH2 TRP A 277     -39.160  -0.680   3.790  1.00 94.85           C  
ATOM   4518  HH2 TRP A 277     -40.205  -0.850   3.577  1.00 94.85           H  
ATOM   4519  CZ2 TRP A 277     -38.278  -0.332   2.752  1.00 94.85           C  
ATOM   4520  HZ2 TRP A 277     -38.632  -0.232   1.737  1.00 94.85           H  
ATOM   4521  CZ3 TRP A 277     -38.681  -0.815   5.106  1.00 94.85           C  
ATOM   4522  HZ3 TRP A 277     -39.360  -1.088   5.900  1.00 94.85           H  
ATOM   4523  N   GLY A 278     -32.345   1.596   7.993  1.00 94.64           N  
ATOM   4524  H   GLY A 278     -32.129   2.345   7.351  1.00 94.64           H  
ATOM   4525  CA  GLY A 278     -31.380   1.363   9.058  1.00 94.64           C  
ATOM   4526  HA2 GLY A 278     -31.881   0.937   9.927  1.00 94.64           H  
ATOM   4527  HA3 GLY A 278     -30.933   2.310   9.362  1.00 94.64           H  
ATOM   4528  C   GLY A 278     -30.268   0.408   8.647  1.00 94.64           C  
ATOM   4529  O   GLY A 278     -30.348  -0.300   7.646  1.00 94.64           O  
ATOM   4530  N   GLN A 279     -29.228   0.368   9.473  1.00 93.59           N  
ATOM   4531  H   GLN A 279     -29.201   1.041  10.225  1.00 93.59           H  
ATOM   4532  CA  GLN A 279     -28.120  -0.585   9.369  1.00 93.59           C  
ATOM   4533  HA  GLN A 279     -27.912  -0.778   8.316  1.00 93.59           H  
ATOM   4534  C   GLN A 279     -28.453  -1.951  10.006  1.00 93.59           C  
ATOM   4535  CB  GLN A 279     -26.877   0.056  10.008  1.00 93.59           C  
ATOM   4536  HB2 GLN A 279     -27.088   0.289  11.051  1.00 93.59           H  
ATOM   4537  HB3 GLN A 279     -26.055  -0.660   9.986  1.00 93.59           H  
ATOM   4538  O   GLN A 279     -27.682  -2.907   9.899  1.00 93.59           O  
ATOM   4539  CG  GLN A 279     -26.431   1.342   9.287  1.00 93.59           C  
ATOM   4540  HG2 GLN A 279     -27.218   2.095   9.334  1.00 93.59           H  
ATOM   4541  HG3 GLN A 279     -25.559   1.736   9.810  1.00 93.59           H  
ATOM   4542  CD  GLN A 279     -26.042   1.089   7.831  1.00 93.59           C  
ATOM   4543  NE2 GLN A 279     -26.524   1.847   6.877  1.00 93.59           N  
ATOM   4544 HE21 GLN A 279     -27.105   2.651   7.068  1.00 93.59           H  
ATOM   4545 HE22 GLN A 279     -26.292   1.602   5.925  1.00 93.59           H  
ATOM   4546  OE1 GLN A 279     -25.264   0.204   7.523  1.00 93.59           O  
ATOM   4547  N   GLY A 280     -29.602  -2.057  10.679  1.00 95.09           N  
ATOM   4548  H   GLY A 280     -30.187  -1.236  10.743  1.00 95.09           H  
ATOM   4549  CA  GLY A 280     -30.017  -3.219  11.453  1.00 95.09           C  
ATOM   4550  HA2 GLY A 280     -29.534  -4.122  11.079  1.00 95.09           H  
ATOM   4551  HA3 GLY A 280     -31.094  -3.337  11.334  1.00 95.09           H  
ATOM   4552  C   GLY A 280     -29.699  -3.076  12.943  1.00 95.09           C  
ATOM   4553  O   GLY A 280     -28.724  -2.433  13.348  1.00 95.09           O  
ATOM   4554  N   LEU A 281     -30.538  -3.697  13.778  1.00 94.94           N  
ATOM   4555  H   LEU A 281     -31.307  -4.218  13.382  1.00 94.94           H  
ATOM   4556  CA  LEU A 281     -30.366  -3.704  15.229  1.00 94.94           C  
ATOM   4557  HA  LEU A 281     -30.388  -2.671  15.578  1.00 94.94           H  
ATOM   4558  C   LEU A 281     -29.008  -4.312  15.590  1.00 94.94           C  
ATOM   4559  CB  LEU A 281     -31.521  -4.483  15.884  1.00 94.94           C  
ATOM   4560  HB2 LEU A 281     -32.470  -4.056  15.560  1.00 94.94           H  
ATOM   4561  HB3 LEU A 281     -31.477  -5.515  15.536  1.00 94.94           H  
ATOM   4562  O   LEU A 281     -28.707  -5.439  15.205  1.00 94.94           O  
ATOM   4563  CG  LEU A 281     -31.471  -4.476  17.425  1.00 94.94           C  
ATOM   4564  HG  LEU A 281     -30.482  -4.778  17.767  1.00 94.94           H  
ATOM   4565  CD1 LEU A 281     -31.796  -3.099  18.003  1.00 94.94           C  
ATOM   4566 HD11 LEU A 281     -32.810  -2.802  17.737  1.00 94.94           H  
ATOM   4567 HD12 LEU A 281     -31.691  -3.126  19.088  1.00 94.94           H  
ATOM   4568 HD13 LEU A 281     -31.102  -2.350  17.623  1.00 94.94           H  
ATOM   4569  CD2 LEU A 281     -32.485  -5.471  17.991  1.00 94.94           C  
ATOM   4570 HD21 LEU A 281     -33.492  -5.198  17.676  1.00 94.94           H  
ATOM   4571 HD22 LEU A 281     -32.252  -6.472  17.628  1.00 94.94           H  
ATOM   4572 HD23 LEU A 281     -32.431  -5.471  19.080  1.00 94.94           H  
ATOM   4573  N   GLY A 282     -28.202  -3.580  16.356  1.00 92.21           N  
ATOM   4574  H   GLY A 282     -28.513  -2.667  16.656  1.00 92.21           H  
ATOM   4575  CA  GLY A 282     -26.865  -4.035  16.720  1.00 92.21           C  
ATOM   4576  HA2 GLY A 282     -26.844  -5.125  16.721  1.00 92.21           H  
ATOM   4577  HA3 GLY A 282     -26.662  -3.717  17.743  1.00 92.21           H  
ATOM   4578  C   GLY A 282     -25.740  -3.570  15.785  1.00 92.21           C  
ATOM   4579  O   GLY A 282     -24.581  -3.712  16.177  1.00 92.21           O  
ATOM   4580  N   ASN A 283     -26.037  -2.936  14.647  1.00 92.64           N  
ATOM   4581  H   ASN A 283     -27.008  -2.843  14.387  1.00 92.64           H  
ATOM   4582  CA  ASN A 283     -25.043  -2.589  13.621  1.00 92.64           C  
ATOM   4583  HA  ASN A 283     -24.095  -3.068  13.866  1.00 92.64           H  
ATOM   4584  C   ASN A 283     -24.727  -1.088  13.511  1.00 92.64           C  
ATOM   4585  CB  ASN A 283     -25.498  -3.166  12.278  1.00 92.64           C  
ATOM   4586  HB2 ASN A 283     -26.485  -2.763  12.051  1.00 92.64           H  
ATOM   4587  HB3 ASN A 283     -24.819  -2.857  11.483  1.00 92.64           H  
ATOM   4588  O   ASN A 283     -24.155  -0.649  12.515  1.00 92.64           O  
ATOM   4589  CG  ASN A 283     -25.546  -4.677  12.245  1.00 92.64           C  
ATOM   4590  ND2 ASN A 283     -26.405  -5.215  11.416  1.00 92.64           N  
ATOM   4591 HD21 ASN A 283     -26.389  -6.221  11.327  1.00 92.64           H  
ATOM   4592 HD22 ASN A 283     -26.907  -4.606  10.785  1.00 92.64           H  
ATOM   4593  OD1 ASN A 283     -24.824  -5.377  12.939  1.00 92.64           O  
ATOM   4594  N   SER A 284     -25.064  -0.275  14.518  1.00 94.00           N  
ATOM   4595  H   SER A 284     -25.622  -0.624  15.284  1.00 94.00           H  
ATOM   4596  CA  SER A 284     -24.583   1.110  14.546  1.00 94.00           C  
ATOM   4597  HA  SER A 284     -24.916   1.599  13.630  1.00 94.00           H  
ATOM   4598  C   SER A 284     -23.051   1.138  14.556  1.00 94.00           C  
ATOM   4599  CB  SER A 284     -25.184   1.883  15.723  1.00 94.00           C  
ATOM   4600  HB2 SER A 284     -25.193   1.243  16.605  1.00 94.00           H  
ATOM   4601  HB3 SER A 284     -26.207   2.167  15.475  1.00 94.00           H  
ATOM   4602  O   SER A 284     -22.390   0.434  15.325  1.00 94.00           O  
ATOM   4603  OG  SER A 284     -24.447   3.049  16.036  1.00 94.00           O  
ATOM   4604  HG  SER A 284     -24.659   3.713  15.377  1.00 94.00           H  
ATOM   4605  N   VAL A 285     -22.473   1.984  13.713  1.00 92.17           N  
ATOM   4606  H   VAL A 285     -23.068   2.540  13.115  1.00 92.17           H  
ATOM   4607  CA  VAL A 285     -21.040   2.268  13.703  1.00 92.17           C  
ATOM   4608  HA  VAL A 285     -20.487   1.372  13.987  1.00 92.17           H  
ATOM   4609  C   VAL A 285     -20.737   3.365  14.717  1.00 92.17           C  
ATOM   4610  CB  VAL A 285     -20.608   2.683  12.296  1.00 92.17           C  
ATOM   4611  HB  VAL A 285     -21.211   3.551  12.031  1.00 92.17           H  
ATOM   4612  O   VAL A 285     -19.708   3.318  15.394  1.00 92.17           O  
ATOM   4613  CG1 VAL A 285     -19.116   3.059  12.240  1.00 92.17           C  
ATOM   4614 HG11 VAL A 285     -18.944   3.991  12.779  1.00 92.17           H  
ATOM   4615 HG12 VAL A 285     -18.787   3.178  11.208  1.00 92.17           H  
ATOM   4616 HG13 VAL A 285     -18.523   2.266  12.696  1.00 92.17           H  
ATOM   4617  CG2 VAL A 285     -20.889   1.600  11.249  1.00 92.17           C  
ATOM   4618 HG21 VAL A 285     -20.544   1.921  10.266  1.00 92.17           H  
ATOM   4619 HG22 VAL A 285     -20.399   0.667  11.529  1.00 92.17           H  
ATOM   4620 HG23 VAL A 285     -21.960   1.413  11.183  1.00 92.17           H  
ATOM   4621  N   GLN A 286     -21.632   4.339  14.896  1.00 94.22           N  
ATOM   4622  H   GLN A 286     -22.438   4.371  14.288  1.00 94.22           H  
ATOM   4623  CA  GLN A 286     -21.377   5.477  15.777  1.00 94.22           C  
ATOM   4624  HA  GLN A 286     -20.367   5.828  15.565  1.00 94.22           H  
ATOM   4625  C   GLN A 286     -21.381   5.071  17.256  1.00 94.22           C  
ATOM   4626  CB  GLN A 286     -22.337   6.632  15.464  1.00 94.22           C  
ATOM   4627  HB2 GLN A 286     -22.502   7.207  16.375  1.00 94.22           H  
ATOM   4628  HB3 GLN A 286     -23.310   6.252  15.152  1.00 94.22           H  
ATOM   4629  O   GLN A 286     -20.675   5.696  18.054  1.00 94.22           O  
ATOM   4630  CG  GLN A 286     -21.790   7.603  14.403  1.00 94.22           C  
ATOM   4631  HG2 GLN A 286     -22.536   8.380  14.234  1.00 94.22           H  
ATOM   4632  HG3 GLN A 286     -20.907   8.091  14.815  1.00 94.22           H  
ATOM   4633  CD  GLN A 286     -21.420   7.032  13.032  1.00 94.22           C  
ATOM   4634  NE2 GLN A 286     -20.737   7.803  12.220  1.00 94.22           N  
ATOM   4635 HE21 GLN A 286     -20.643   7.461  11.275  1.00 94.22           H  
ATOM   4636 HE22 GLN A 286     -20.498   8.745  12.495  1.00 94.22           H  
ATOM   4637  OE1 GLN A 286     -21.672   5.914  12.637  1.00 94.22           O  
ATOM   4638  N   LYS A 287     -22.056   3.973  17.626  1.00 93.34           N  
ATOM   4639  H   LYS A 287     -22.667   3.541  16.948  1.00 93.34           H  
ATOM   4640  CA  LYS A 287     -21.948   3.381  18.970  1.00 93.34           C  
ATOM   4641  HA  LYS A 287     -22.074   4.184  19.696  1.00 93.34           H  
ATOM   4642  C   LYS A 287     -20.593   2.742  19.275  1.00 93.34           C  
ATOM   4643  CB  LYS A 287     -23.063   2.366  19.223  1.00 93.34           C  
ATOM   4644  HB2 LYS A 287     -23.071   2.119  20.284  1.00 93.34           H  
ATOM   4645  HB3 LYS A 287     -24.027   2.804  18.966  1.00 93.34           H  
ATOM   4646  O   LYS A 287     -20.337   2.459  20.444  1.00 93.34           O  
ATOM   4647  CG  LYS A 287     -22.839   1.088  18.415  1.00 93.34           C  
ATOM   4648  HG2 LYS A 287     -21.852   0.658  18.585  1.00 93.34           H  
ATOM   4649  HG3 LYS A 287     -22.955   1.353  17.364  1.00 93.34           H  
ATOM   4650  CD  LYS A 287     -23.879   0.065  18.807  1.00 93.34           C  
ATOM   4651  HD2 LYS A 287     -23.728  -0.192  19.856  1.00 93.34           H  
ATOM   4652  HD3 LYS A 287     -24.874   0.493  18.681  1.00 93.34           H  
ATOM   4653  CE  LYS A 287     -23.742  -1.189  17.966  1.00 93.34           C  
ATOM   4654  HE2 LYS A 287     -23.725  -0.920  16.910  1.00 93.34           H  
ATOM   4655  HE3 LYS A 287     -22.815  -1.709  18.209  1.00 93.34           H  
ATOM   4656  NZ  LYS A 287     -24.914  -2.022  18.256  1.00 93.34           N  
ATOM   4657  HZ1 LYS A 287     -25.051  -2.172  19.245  1.00 93.34           H  
ATOM   4658  HZ2 LYS A 287     -25.743  -1.551  17.923  1.00 93.34           H  
ATOM   4659  HZ3 LYS A 287     -24.829  -2.897  17.758  1.00 93.34           H  
ATOM   4660  N   LEU A 288     -19.707   2.543  18.287  1.00 91.32           N  
ATOM   4661  H   LEU A 288     -19.992   2.777  17.347  1.00 91.32           H  
ATOM   4662  CA  LEU A 288     -18.320   2.070  18.475  1.00 91.32           C  
ATOM   4663  HA  LEU A 288     -18.342   1.256  19.200  1.00 91.32           H  
ATOM   4664  C   LEU A 288     -17.427   3.166  19.101  1.00 91.32           C  
ATOM   4665  CB  LEU A 288     -17.747   1.504  17.158  1.00 91.32           C  
ATOM   4666  HB2 LEU A 288     -17.643   2.322  16.445  1.00 91.32           H  
ATOM   4667  HB3 LEU A 288     -16.744   1.126  17.357  1.00 91.32           H  
ATOM   4668  O   LEU A 288     -16.297   3.424  18.683  1.00 91.32           O  
ATOM   4669  CG  LEU A 288     -18.558   0.370  16.501  1.00 91.32           C  
ATOM   4670  HG  LEU A 288     -19.584   0.698  16.332  1.00 91.32           H  
ATOM   4671  CD1 LEU A 288     -17.934   0.024  15.149  1.00 91.32           C  
ATOM   4672 HD11 LEU A 288     -16.895  -0.285  15.270  1.00 91.32           H  
ATOM   4673 HD12 LEU A 288     -17.972   0.899  14.501  1.00 91.32           H  
ATOM   4674 HD13 LEU A 288     -18.502  -0.778  14.678  1.00 91.32           H  
ATOM   4675  CD2 LEU A 288     -18.581  -0.888  17.373  1.00 91.32           C  
ATOM   4676 HD21 LEU A 288     -17.565  -1.228  17.575  1.00 91.32           H  
ATOM   4677 HD22 LEU A 288     -19.101  -0.684  18.309  1.00 91.32           H  
ATOM   4678 HD23 LEU A 288     -19.123  -1.675  16.849  1.00 91.32           H  
ATOM   4679  N   GLU A 289     -17.989   3.849  20.100  1.00 90.49           N  
ATOM   4680  H   GLU A 289     -18.885   3.489  20.399  1.00 90.49           H  
ATOM   4681  CA  GLU A 289     -17.470   4.960  20.894  1.00 90.49           C  
ATOM   4682  HA  GLU A 289     -18.303   5.286  21.517  1.00 90.49           H  
ATOM   4683  C   GLU A 289     -17.101   6.226  20.104  1.00 90.49           C  
ATOM   4684  CB  GLU A 289     -16.389   4.462  21.870  1.00 90.49           C  
ATOM   4685  HB2 GLU A 289     -15.531   4.080  21.317  1.00 90.49           H  
ATOM   4686  HB3 GLU A 289     -16.058   5.301  22.481  1.00 90.49           H  
ATOM   4687  O   GLU A 289     -16.548   7.178  20.674  1.00 90.49           O  
ATOM   4688  CG  GLU A 289     -16.942   3.364  22.800  1.00 90.49           C  
ATOM   4689  HG2 GLU A 289     -17.884   3.704  23.229  1.00 90.49           H  
ATOM   4690  HG3 GLU A 289     -17.141   2.462  22.221  1.00 90.49           H  
ATOM   4691  CD  GLU A 289     -15.978   3.034  23.944  1.00 90.49           C  
ATOM   4692  OE1 GLU A 289     -15.401   1.926  23.968  1.00 90.49           O  
ATOM   4693  OE2 GLU A 289     -15.781   3.892  24.841  1.00 90.49           O  
ATOM   4694  N   TYR A 290     -17.468   6.288  18.818  1.00 91.66           N  
ATOM   4695  H   TYR A 290     -17.899   5.471  18.407  1.00 91.66           H  
ATOM   4696  CA  TYR A 290     -17.392   7.506  18.018  1.00 91.66           C  
ATOM   4697  HA  TYR A 290     -16.378   7.899  18.084  1.00 91.66           H  
ATOM   4698  C   TYR A 290     -18.339   8.574  18.558  1.00 91.66           C  
ATOM   4699  CB  TYR A 290     -17.691   7.220  16.545  1.00 91.66           C  
ATOM   4700  HB2 TYR A 290     -18.601   6.625  16.472  1.00 91.66           H  
ATOM   4701  HB3 TYR A 290     -17.876   8.164  16.034  1.00 91.66           H  
ATOM   4702  O   TYR A 290     -17.886   9.691  18.790  1.00 91.66           O  
ATOM   4703  CG  TYR A 290     -16.561   6.523  15.824  1.00 91.66           C  
ATOM   4704  CD1 TYR A 290     -15.395   7.244  15.496  1.00 91.66           C  
ATOM   4705  HD1 TYR A 290     -15.315   8.286  15.768  1.00 91.66           H  
ATOM   4706  CD2 TYR A 290     -16.678   5.166  15.475  1.00 91.66           C  
ATOM   4707  HD2 TYR A 290     -17.574   4.613  15.715  1.00 91.66           H  
ATOM   4708  CE1 TYR A 290     -14.347   6.608  14.807  1.00 91.66           C  
ATOM   4709  HE1 TYR A 290     -13.453   7.152  14.539  1.00 91.66           H  
ATOM   4710  CE2 TYR A 290     -15.627   4.525  14.794  1.00 91.66           C  
ATOM   4711  HE2 TYR A 290     -15.712   3.488  14.503  1.00 91.66           H  
ATOM   4712  OH  TYR A 290     -13.459   4.643  13.781  1.00 91.66           O  
ATOM   4713  HH  TYR A 290     -12.796   5.252  13.448  1.00 91.66           H  
ATOM   4714  CZ  TYR A 290     -14.464   5.246  14.457  1.00 91.66           C  
ATOM   4715  N   LEU A 291     -19.600   8.240  18.831  1.00 92.37           N  
ATOM   4716  H   LEU A 291     -19.905   7.300  18.623  1.00 92.37           H  
ATOM   4717  CA  LEU A 291     -20.567   9.133  19.460  1.00 92.37           C  
ATOM   4718  HA  LEU A 291     -20.340  10.154  19.150  1.00 92.37           H  
ATOM   4719  C   LEU A 291     -20.472   9.017  20.993  1.00 92.37           C  
ATOM   4720  CB  LEU A 291     -21.960   8.802  18.907  1.00 92.37           C  
ATOM   4721  HB2 LEU A 291     -22.202   7.767  19.148  1.00 92.37           H  
ATOM   4722  HB3 LEU A 291     -21.907   8.888  17.821  1.00 92.37           H  
ATOM   4723  O   LEU A 291     -20.837   7.985  21.559  1.00 92.37           O  
ATOM   4724  CG  LEU A 291     -23.106   9.702  19.405  1.00 92.37           C  
ATOM   4725  HG  LEU A 291     -23.252   9.563  20.476  1.00 92.37           H  
ATOM   4726  CD1 LEU A 291     -22.855  11.185  19.132  1.00 92.37           C  
ATOM   4727 HD11 LEU A 291     -22.688  11.337  18.066  1.00 92.37           H  
ATOM   4728 HD12 LEU A 291     -23.727  11.766  19.434  1.00 92.37           H  
ATOM   4729 HD13 LEU A 291     -22.001  11.546  19.705  1.00 92.37           H  
ATOM   4730  CD2 LEU A 291     -24.374   9.280  18.665  1.00 92.37           C  
ATOM   4731 HD21 LEU A 291     -25.149  10.042  18.753  1.00 92.37           H  
ATOM   4732 HD22 LEU A 291     -24.751   8.346  19.081  1.00 92.37           H  
ATOM   4733 HD23 LEU A 291     -24.178   9.145  17.602  1.00 92.37           H  
ATOM   4734  N   PRO A 292     -19.972  10.044  21.707  1.00 89.17           N  
ATOM   4735  CA  PRO A 292     -19.946  10.021  23.164  1.00 89.17           C  
ATOM   4736  HA  PRO A 292     -19.458   9.106  23.501  1.00 89.17           H  
ATOM   4737  C   PRO A 292     -21.371  10.089  23.710  1.00 89.17           C  
ATOM   4738  CB  PRO A 292     -19.127  11.245  23.596  1.00 89.17           C  
ATOM   4739  HB2 PRO A 292     -18.430  10.996  24.396  1.00 89.17           H  
ATOM   4740  HB3 PRO A 292     -19.789  12.053  23.910  1.00 89.17           H  
ATOM   4741  O   PRO A 292     -22.183  10.835  23.172  1.00 89.17           O  
ATOM   4742  CG  PRO A 292     -18.394  11.661  22.323  1.00 89.17           C  
ATOM   4743  HG2 PRO A 292     -17.492  11.059  22.212  1.00 89.17           H  
ATOM   4744  HG3 PRO A 292     -18.154  12.725  22.315  1.00 89.17           H  
ATOM   4745  CD  PRO A 292     -19.396  11.289  21.237  1.00 89.17           C  
ATOM   4746  HD2 PRO A 292     -18.902  11.199  20.269  1.00 89.17           H  
ATOM   4747  HD3 PRO A 292     -20.182  12.043  21.177  1.00 89.17           H  
ATOM   4748  N   GLU A 293     -21.647   9.391  24.817  1.00 87.14           N  
ATOM   4749  H   GLU A 293     -20.932   8.804  25.222  1.00 87.14           H  
ATOM   4750  CA  GLU A 293     -22.967   9.431  25.474  1.00 87.14           C  
ATOM   4751  HA  GLU A 293     -22.958   8.706  26.288  1.00 87.14           H  
ATOM   4752  C   GLU A 293     -24.113   8.965  24.536  1.00 87.14           C  
ATOM   4753  CB  GLU A 293     -23.181  10.816  26.131  1.00 87.14           C  
ATOM   4754  HB2 GLU A 293     -24.112  10.830  26.698  1.00 87.14           H  
ATOM   4755  HB3 GLU A 293     -23.296  11.566  25.348  1.00 87.14           H  
ATOM   4756  O   GLU A 293     -25.248   9.433  24.606  1.00 87.14           O  
ATOM   4757  CG  GLU A 293     -22.052  11.291  27.068  1.00 87.14           C  
ATOM   4758  HG2 GLU A 293     -21.133  11.398  26.491  1.00 87.14           H  
ATOM   4759  HG3 GLU A 293     -22.308  12.293  27.414  1.00 87.14           H  
ATOM   4760  CD  GLU A 293     -21.771  10.419  28.303  1.00 87.14           C  
ATOM   4761  OE1 GLU A 293     -20.689  10.669  28.908  1.00 87.14           O  
ATOM   4762  OE2 GLU A 293     -22.601   9.553  28.651  1.00 87.14           O  
ATOM   4763  N   ALA A 294     -23.810   8.009  23.644  1.00 90.70           N  
ATOM   4764  H   ALA A 294     -22.840   7.747  23.540  1.00 90.70           H  
ATOM   4765  CA  ALA A 294     -24.749   7.466  22.658  1.00 90.70           C  
ATOM   4766  HA  ALA A 294     -25.112   8.279  22.030  1.00 90.70           H  
ATOM   4767  C   ALA A 294     -25.981   6.778  23.272  1.00 90.70           C  
ATOM   4768  CB  ALA A 294     -23.981   6.477  21.772  1.00 90.70           C  
ATOM   4769  HB1 ALA A 294     -24.655   6.055  21.027  1.00 90.70           H  
ATOM   4770  HB2 ALA A 294     -23.174   6.991  21.249  1.00 90.70           H  
ATOM   4771  HB3 ALA A 294     -23.570   5.664  22.370  1.00 90.70           H  
ATOM   4772  O   ALA A 294     -27.030   6.754  22.651  1.00 90.70           O  
ATOM   4773  N   HIS A 295     -25.884   6.229  24.484  1.00 90.97           N  
ATOM   4774  H   HIS A 295     -25.012   6.329  24.984  1.00 90.97           H  
ATOM   4775  CA  HIS A 295     -26.992   5.543  25.166  1.00 90.97           C  
ATOM   4776  HA  HIS A 295     -27.661   5.125  24.414  1.00 90.97           H  
ATOM   4777  C   HIS A 295     -27.856   6.488  26.026  1.00 90.97           C  
ATOM   4778  CB  HIS A 295     -26.424   4.363  25.974  1.00 90.97           C  
ATOM   4779  HB2 HIS A 295     -25.958   3.661  25.282  1.00 90.97           H  
ATOM   4780  HB3 HIS A 295     -27.245   3.840  26.464  1.00 90.97           H  
ATOM   4781  O   HIS A 295     -28.887   6.073  26.549  1.00 90.97           O  
ATOM   4782  CG  HIS A 295     -25.402   4.766  27.010  1.00 90.97           C  
ATOM   4783  CD2 HIS A 295     -25.609   4.889  28.357  1.00 90.97           C  
ATOM   4784  HD2 HIS A 295     -26.536   4.692  28.874  1.00 90.97           H  
ATOM   4785  ND1 HIS A 295     -24.086   5.098  26.771  1.00 90.97           N  
ATOM   4786  HD1 HIS A 295     -23.598   4.982  25.894  1.00 90.97           H  
ATOM   4787  CE1 HIS A 295     -23.530   5.457  27.941  1.00 90.97           C  
ATOM   4788  HE1 HIS A 295     -22.504   5.766  28.077  1.00 90.97           H  
ATOM   4789  NE2 HIS A 295     -24.418   5.338  28.939  1.00 90.97           N  
ATOM   4790  N   THR A 296     -27.453   7.754  26.181  1.00 89.77           N  
ATOM   4791  H   THR A 296     -26.614   8.058  25.708  1.00 89.77           H  
ATOM   4792  CA  THR A 296     -28.135   8.770  26.997  1.00 89.77           C  
ATOM   4793  HA  THR A 296     -29.005   8.328  27.483  1.00 89.77           H  
ATOM   4794  C   THR A 296     -28.670   9.888  26.101  1.00 89.77           C  
ATOM   4795  CB  THR A 296     -27.224   9.308  28.121  1.00 89.77           C  
ATOM   4796  HB  THR A 296     -27.693  10.167  28.600  1.00 89.77           H  
ATOM   4797  O   THR A 296     -29.775   9.774  25.566  1.00 89.77           O  
ATOM   4798  CG2 THR A 296     -26.885   8.279  29.184  1.00 89.77           C  
ATOM   4799 HG21 THR A 296     -26.212   8.713  29.924  1.00 89.77           H  
ATOM   4800 HG22 THR A 296     -27.808   7.985  29.684  1.00 89.77           H  
ATOM   4801 HG23 THR A 296     -26.413   7.408  28.730  1.00 89.77           H  
ATOM   4802  OG1 THR A 296     -25.976   9.677  27.601  1.00 89.77           O  
ATOM   4803  HG1 THR A 296     -25.334   9.685  28.315  1.00 89.77           H  
ATOM   4804  N   ASP A 297     -27.888  10.949  25.904  1.00 85.85           N  
ATOM   4805  H   ASP A 297     -26.980  10.930  26.346  1.00 85.85           H  
ATOM   4806  CA  ASP A 297     -28.302  12.192  25.248  1.00 85.85           C  
ATOM   4807  HA  ASP A 297     -29.225  12.549  25.706  1.00 85.85           H  
ATOM   4808  C   ASP A 297     -28.571  11.983  23.752  1.00 85.85           C  
ATOM   4809  CB  ASP A 297     -27.215  13.267  25.445  1.00 85.85           C  
ATOM   4810  HB2 ASP A 297     -27.484  14.139  24.850  1.00 85.85           H  
ATOM   4811  HB3 ASP A 297     -26.268  12.885  25.063  1.00 85.85           H  
ATOM   4812  O   ASP A 297     -29.517  12.553  23.212  1.00 85.85           O  
ATOM   4813  CG  ASP A 297     -27.014  13.736  26.896  1.00 85.85           C  
ATOM   4814  OD1 ASP A 297     -27.843  13.399  27.771  1.00 85.85           O  
ATOM   4815  OD2 ASP A 297     -26.032  14.485  27.128  1.00 85.85           O  
ATOM   4816  N   PHE A 298     -27.780  11.130  23.092  1.00 93.67           N  
ATOM   4817  H   PHE A 298     -27.042  10.678  23.612  1.00 93.67           H  
ATOM   4818  CA  PHE A 298     -27.840  10.916  21.642  1.00 93.67           C  
ATOM   4819  HA  PHE A 298     -28.504  11.666  21.213  1.00 93.67           H  
ATOM   4820  C   PHE A 298     -28.443   9.570  21.224  1.00 93.67           C  
ATOM   4821  CB  PHE A 298     -26.466  11.149  21.015  1.00 93.67           C  
ATOM   4822  HB2 PHE A 298     -25.748  10.436  21.419  1.00 93.67           H  
ATOM   4823  HB3 PHE A 298     -26.570  10.970  19.945  1.00 93.67           H  
ATOM   4824  O   PHE A 298     -28.256   9.137  20.087  1.00 93.67           O  
ATOM   4825  CG  PHE A 298     -25.939  12.555  21.155  1.00 93.67           C  
ATOM   4826  CD1 PHE A 298     -26.410  13.555  20.287  1.00 93.67           C  
ATOM   4827  HD1 PHE A 298     -27.158  13.310  19.548  1.00 93.67           H  
ATOM   4828  CD2 PHE A 298     -24.971  12.861  22.126  1.00 93.67           C  
ATOM   4829  HD2 PHE A 298     -24.615  12.092  22.796  1.00 93.67           H  
ATOM   4830  CE1 PHE A 298     -25.900  14.860  20.369  1.00 93.67           C  
ATOM   4831  HE1 PHE A 298     -26.255  15.619  19.688  1.00 93.67           H  
ATOM   4832  CE2 PHE A 298     -24.474  14.170  22.224  1.00 93.67           C  
ATOM   4833  HE2 PHE A 298     -23.743  14.406  22.984  1.00 93.67           H  
ATOM   4834  CZ  PHE A 298     -24.930  15.163  21.340  1.00 93.67           C  
ATOM   4835  HZ  PHE A 298     -24.527  16.162  21.416  1.00 93.67           H  
ATOM   4836  N   ILE A 299     -29.209   8.915  22.101  1.00 95.37           N  
ATOM   4837  H   ILE A 299     -29.322   9.296  23.029  1.00 95.37           H  
ATOM   4838  CA  ILE A 299     -29.819   7.612  21.784  1.00 95.37           C  
ATOM   4839  HA  ILE A 299     -29.021   6.917  21.522  1.00 95.37           H  
ATOM   4840  C   ILE A 299     -30.714   7.660  20.549  1.00 95.37           C  
ATOM   4841  CB  ILE A 299     -30.567   7.055  23.007  1.00 95.37           C  
ATOM   4842  HB  ILE A 299     -29.917   7.163  23.875  1.00 95.37           H  
ATOM   4843  O   ILE A 299     -30.776   6.703  19.784  1.00 95.37           O  
ATOM   4844  CG1 ILE A 299     -30.830   5.551  22.790  1.00 95.37           C  
ATOM   4845 HG12 ILE A 299     -29.914   5.071  22.445  1.00 95.37           H  
ATOM   4846 HG13 ILE A 299     -31.596   5.411  22.028  1.00 95.37           H  
ATOM   4847  CG2 ILE A 299     -31.869   7.838  23.268  1.00 95.37           C  
ATOM   4848 HG21 ILE A 299     -31.665   8.905  23.349  1.00 95.37           H  
ATOM   4849 HG22 ILE A 299     -32.324   7.504  24.201  1.00 95.37           H  
ATOM   4850 HG23 ILE A 299     -32.595   7.664  22.473  1.00 95.37           H  
ATOM   4851  CD1 ILE A 299     -31.271   4.832  24.061  1.00 95.37           C  
ATOM   4852 HD11 ILE A 299     -30.500   4.927  24.826  1.00 95.37           H  
ATOM   4853 HD12 ILE A 299     -31.427   3.777  23.836  1.00 95.37           H  
ATOM   4854 HD13 ILE A 299     -32.209   5.248  24.428  1.00 95.37           H  
ATOM   4855  N   PHE A 300     -31.360   8.801  20.308  1.00 95.79           N  
ATOM   4856  H   PHE A 300     -31.273   9.556  20.973  1.00 95.79           H  
ATOM   4857  CA  PHE A 300     -32.228   8.968  19.155  1.00 95.79           C  
ATOM   4858  HA  PHE A 300     -32.920   8.126  19.134  1.00 95.79           H  
ATOM   4859  C   PHE A 300     -31.457   8.937  17.824  1.00 95.79           C  
ATOM   4860  CB  PHE A 300     -33.043  10.251  19.337  1.00 95.79           C  
ATOM   4861  HB2 PHE A 300     -32.419  11.118  19.122  1.00 95.79           H  
ATOM   4862  HB3 PHE A 300     -33.374  10.327  20.373  1.00 95.79           H  
ATOM   4863  O   PHE A 300     -31.990   8.476  16.820  1.00 95.79           O  
ATOM   4864  CG  PHE A 300     -34.266  10.248  18.453  1.00 95.79           C  
ATOM   4865  CD1 PHE A 300     -34.309  11.053  17.306  1.00 95.79           C  
ATOM   4866  HD1 PHE A 300     -33.518  11.765  17.122  1.00 95.79           H  
ATOM   4867  CD2 PHE A 300     -35.339   9.386  18.742  1.00 95.79           C  
ATOM   4868  HD2 PHE A 300     -35.311   8.758  19.620  1.00 95.79           H  
ATOM   4869  CE1 PHE A 300     -35.380  10.952  16.407  1.00 95.79           C  
ATOM   4870  HE1 PHE A 300     -35.388  11.545  15.504  1.00 95.79           H  
ATOM   4871  CE2 PHE A 300     -36.428   9.304  17.860  1.00 95.79           C  
ATOM   4872  HE2 PHE A 300     -37.237   8.618  18.061  1.00 95.79           H  
ATOM   4873  CZ  PHE A 300     -36.429  10.062  16.680  1.00 95.79           C  
ATOM   4874  HZ  PHE A 300     -37.224   9.931  15.961  1.00 95.79           H  
ATOM   4875  N   ALA A 301     -30.185   9.347  17.824  1.00 96.23           N  
ATOM   4876  H   ALA A 301     -29.755   9.612  18.699  1.00 96.23           H  
ATOM   4877  CA  ALA A 301     -29.312   9.222  16.660  1.00 96.23           C  
ATOM   4878  HA  ALA A 301     -29.824   9.615  15.782  1.00 96.23           H  
ATOM   4879  C   ALA A 301     -28.969   7.753  16.364  1.00 96.23           C  
ATOM   4880  CB  ALA A 301     -28.065  10.073  16.913  1.00 96.23           C  
ATOM   4881  HB1 ALA A 301     -27.532  10.220  15.973  1.00 96.23           H  
ATOM   4882  HB2 ALA A 301     -28.360  11.050  17.296  1.00 96.23           H  
ATOM   4883  HB3 ALA A 301     -27.405   9.584  17.630  1.00 96.23           H  
ATOM   4884  O   ALA A 301     -28.955   7.350  15.206  1.00 96.23           O  
ATOM   4885  N   ILE A 302     -28.778   6.935  17.408  1.00 96.64           N  
ATOM   4886  H   ILE A 302     -28.819   7.330  18.337  1.00 96.64           H  
ATOM   4887  CA  ILE A 302     -28.558   5.486  17.272  1.00 96.64           C  
ATOM   4888  HA  ILE A 302     -27.816   5.323  16.490  1.00 96.64           H  
ATOM   4889  C   ILE A 302     -29.832   4.767  16.817  1.00 96.64           C  
ATOM   4890  CB  ILE A 302     -28.019   4.879  18.587  1.00 96.64           C  
ATOM   4891  HB  ILE A 302     -28.787   4.975  19.355  1.00 96.64           H  
ATOM   4892  O   ILE A 302     -29.754   3.853  16.005  1.00 96.64           O  
ATOM   4893  CG1 ILE A 302     -26.756   5.598  19.111  1.00 96.64           C  
ATOM   4894 HG12 ILE A 302     -27.004   6.630  19.363  1.00 96.64           H  
ATOM   4895 HG13 ILE A 302     -26.452   5.109  20.037  1.00 96.64           H  
ATOM   4896  CG2 ILE A 302     -27.727   3.376  18.413  1.00 96.64           C  
ATOM   4897 HG21 ILE A 302     -27.108   3.213  17.530  1.00 96.64           H  
ATOM   4898 HG22 ILE A 302     -28.654   2.819  18.282  1.00 96.64           H  
ATOM   4899 HG23 ILE A 302     -27.207   2.978  19.284  1.00 96.64           H  
ATOM   4900  CD1 ILE A 302     -25.561   5.602  18.147  1.00 96.64           C  
ATOM   4901 HD11 ILE A 302     -25.268   4.578  17.915  1.00 96.64           H  
ATOM   4902 HD12 ILE A 302     -25.807   6.131  17.226  1.00 96.64           H  
ATOM   4903 HD13 ILE A 302     -24.710   6.095  18.617  1.00 96.64           H  
ATOM   4904  N   ILE A 303     -31.013   5.197  17.278  1.00 96.81           N  
ATOM   4905  H   ILE A 303     -31.012   5.913  17.990  1.00 96.81           H  
ATOM   4906  CA  ILE A 303     -32.301   4.716  16.744  1.00 96.81           C  
ATOM   4907  HA  ILE A 303     -32.352   3.633  16.853  1.00 96.81           H  
ATOM   4908  C   ILE A 303     -32.388   4.995  15.245  1.00 96.81           C  
ATOM   4909  CB  ILE A 303     -33.487   5.349  17.509  1.00 96.81           C  
ATOM   4910  HB  ILE A 303     -33.332   6.425  17.586  1.00 96.81           H  
ATOM   4911  O   ILE A 303     -32.739   4.097  14.484  1.00 96.81           O  
ATOM   4912  CG1 ILE A 303     -33.527   4.744  18.922  1.00 96.81           C  
ATOM   4913 HG12 ILE A 303     -32.542   4.807  19.383  1.00 96.81           H  
ATOM   4914 HG13 ILE A 303     -33.779   3.690  18.806  1.00 96.81           H  
ATOM   4915  CG2 ILE A 303     -34.832   5.108  16.792  1.00 96.81           C  
ATOM   4916 HG21 ILE A 303     -35.658   5.537  17.358  1.00 96.81           H  
ATOM   4917 HG22 ILE A 303     -34.838   5.588  15.814  1.00 96.81           H  
ATOM   4918 HG23 ILE A 303     -34.998   4.039  16.658  1.00 96.81           H  
ATOM   4919  CD1 ILE A 303     -34.526   5.384  19.888  1.00 96.81           C  
ATOM   4920 HD11 ILE A 303     -34.324   6.452  19.982  1.00 96.81           H  
ATOM   4921 HD12 ILE A 303     -35.551   5.228  19.553  1.00 96.81           H  
ATOM   4922 HD13 ILE A 303     -34.408   4.910  20.863  1.00 96.81           H  
ATOM   4923  N   GLY A 304     -32.034   6.215  14.832  1.00 96.52           N  
ATOM   4924  H   GLY A 304     -31.781   6.909  15.521  1.00 96.52           H  
ATOM   4925  CA  GLY A 304     -31.961   6.587  13.423  1.00 96.52           C  
ATOM   4926  HA2 GLY A 304     -32.947   6.495  12.968  1.00 96.52           H  
ATOM   4927  HA3 GLY A 304     -31.622   7.620  13.341  1.00 96.52           H  
ATOM   4928  C   GLY A 304     -31.008   5.703  12.629  1.00 96.52           C  
ATOM   4929  O   GLY A 304     -31.378   5.261  11.550  1.00 96.52           O  
ATOM   4930  N   GLU A 305     -29.826   5.402  13.167  1.00 97.08           N  
ATOM   4931  H   GLU A 305     -29.564   5.848  14.034  1.00 97.08           H  
ATOM   4932  CA  GLU A 305     -28.821   4.574  12.494  1.00 97.08           C  
ATOM   4933  HA  GLU A 305     -28.690   4.949  11.479  1.00 97.08           H  
ATOM   4934  C   GLU A 305     -29.215   3.092  12.396  1.00 97.08           C  
ATOM   4935  CB  GLU A 305     -27.478   4.724  13.217  1.00 97.08           C  
ATOM   4936  HB2 GLU A 305     -27.517   4.194  14.169  1.00 97.08           H  
ATOM   4937  HB3 GLU A 305     -27.307   5.780  13.424  1.00 97.08           H  
ATOM   4938  O   GLU A 305     -29.083   2.494  11.334  1.00 97.08           O
[truncated: 939,854 more chars]
