# Supplementary material for: Conformational changes in the essential E. coli septal cell wall synthesis complex suggest an activation mechanism
Source: Nat Commun. 2023 Jul 31;14:4585. doi: 10.1038/s41467-023-39921-4 (PMC10390529; doi:10.1038/s41467-023-39921-4)
Supplement: Supplementary file 5 — Supplementary Data 2 [file 41467_2023_39921_MOESM5_ESM.zip › Supplementary Data 2/predicted-structures/Other-species/Af_FtsQLBWIN_full.pdb]

ATOM      1  N   MET A   1     -69.811 -30.127  63.372  1.00 23.12           N  
ATOM      2  H   MET A   1     -69.009 -30.288  62.780  1.00 23.12           H  
ATOM      3  H2  MET A   1     -70.179 -29.208  63.174  1.00 23.12           H  
ATOM      4  H3  MET A   1     -70.513 -30.823  63.161  1.00 23.12           H  
ATOM      5  CA  MET A   1     -69.396 -30.239  64.784  1.00 23.12           C  
ATOM      6  HA  MET A   1     -70.232 -29.995  65.439  1.00 23.12           H  
ATOM      7  C   MET A   1     -68.275 -29.256  65.071  1.00 23.12           C  
ATOM      8  CB  MET A   1     -68.915 -31.668  65.110  1.00 23.12           C  
ATOM      9  HB2 MET A   1     -68.589 -32.172  64.200  1.00 23.12           H  
ATOM     10  HB3 MET A   1     -68.050 -31.622  65.771  1.00 23.12           H  
ATOM     11  O   MET A   1     -67.242 -29.380  64.436  1.00 23.12           O  
ATOM     12  CG  MET A   1     -69.966 -32.523  65.821  1.00 23.12           C  
ATOM     13  HG2 MET A   1     -70.325 -31.998  66.706  1.00 23.12           H  
ATOM     14  HG3 MET A   1     -70.809 -32.702  65.154  1.00 23.12           H  
ATOM     15  SD  MET A   1     -69.271 -34.112  66.337  1.00 23.12           S  
ATOM     16  CE  MET A   1     -70.577 -34.739  67.426  1.00 23.12           C  
ATOM     17  HE1 MET A   1     -70.286 -35.717  67.808  1.00 23.12           H  
ATOM     18  HE2 MET A   1     -70.724 -34.056  68.263  1.00 23.12           H  
ATOM     19  HE3 MET A   1     -71.507 -34.840  66.866  1.00 23.12           H  
ATOM     20  N   ILE A   2     -68.499 -28.394  66.079  1.00 24.17           N  
ATOM     21  H   ILE A   2     -69.461 -28.290  66.367  1.00 24.17           H  
ATOM     22  CA  ILE A   2     -67.542 -28.130  67.180  1.00 24.17           C  
ATOM     23  HA  ILE A   2     -68.042 -27.507  67.922  1.00 24.17           H  
ATOM     24  C   ILE A   2     -66.274 -27.365  66.754  1.00 24.17           C  
ATOM     25  CB  ILE A   2     -67.273 -29.524  67.811  1.00 24.17           C  
ATOM     26  HB  ILE A   2     -66.912 -30.178  67.017  1.00 24.17           H  
ATOM     27  O   ILE A   2     -65.501 -27.842  65.948  1.00 24.17           O  
ATOM     28  CG1 ILE A   2     -68.573 -30.131  68.397  1.00 24.17           C  
ATOM     29 HG12 ILE A   2     -69.357 -30.168  67.640  1.00 24.17           H  
ATOM     30 HG13 ILE A   2     -68.938 -29.493  69.201  1.00 24.17           H  
ATOM     31  CG2 ILE A   2     -66.189 -29.603  68.864  1.00 24.17           C  
ATOM     32 HG21 ILE A   2     -66.628 -29.438  69.847  1.00 24.17           H  
ATOM     33 HG22 ILE A   2     -65.371 -28.929  68.610  1.00 24.17           H  
ATOM     34 HG23 ILE A   2     -65.778 -30.613  68.855  1.00 24.17           H  
ATOM     35  CD1 ILE A   2     -68.399 -31.556  68.936  1.00 24.17           C  
ATOM     36 HD11 ILE A   2     -67.900 -32.181  68.196  1.00 24.17           H  
ATOM     37 HD12 ILE A   2     -69.381 -31.978  69.154  1.00 24.17           H  
ATOM     38 HD13 ILE A   2     -67.817 -31.550  69.858  1.00 24.17           H  
ATOM     39  N   LYS A   3     -65.905 -26.192  67.260  1.00 23.50           N  
ATOM     40  H   LYS A   3     -65.167 -25.805  66.690  1.00 23.50           H  
ATOM     41  CA  LYS A   3     -65.988 -25.497  68.561  1.00 23.50           C  
ATOM     42  HA  LYS A   3     -67.004 -25.386  68.939  1.00 23.50           H  
ATOM     43  C   LYS A   3     -65.367 -24.114  68.230  1.00 23.50           C  
ATOM     44  CB  LYS A   3     -65.022 -26.222  69.549  1.00 23.50           C  
ATOM     45  HB2 LYS A   3     -64.356 -26.865  68.974  1.00 23.50           H  
ATOM     46  HB3 LYS A   3     -64.359 -25.491  70.012  1.00 23.50           H  
ATOM     47  O   LYS A   3     -64.565 -24.029  67.314  1.00 23.50           O  
ATOM     48  CG  LYS A   3     -65.650 -27.045  70.696  1.00 23.50           C  
ATOM     49  HG2 LYS A   3     -65.906 -26.400  71.536  1.00 23.50           H  
ATOM     50  HG3 LYS A   3     -66.592 -27.475  70.358  1.00 23.50           H  
ATOM     51  CD  LYS A   3     -64.662 -28.106  71.245  1.00 23.50           C  
ATOM     52  HD2 LYS A   3     -63.851 -27.585  71.753  1.00 23.50           H  
ATOM     53  HD3 LYS A   3     -64.211 -28.666  70.426  1.00 23.50           H  
ATOM     54  CE  LYS A   3     -65.318 -29.089  72.232  1.00 23.50           C  
ATOM     55  HE2 LYS A   3     -66.227 -29.495  71.788  1.00 23.50           H  
ATOM     56  HE3 LYS A   3     -65.610 -28.540  73.127  1.00 23.50           H  
ATOM     57  NZ  LYS A   3     -64.405 -30.208  72.598  1.00 23.50           N  
ATOM     58  HZ1 LYS A   3     -63.562 -29.864  73.034  1.00 23.50           H  
ATOM     59  HZ2 LYS A   3     -64.849 -30.841  73.247  1.00 23.50           H  
ATOM     60  HZ3 LYS A   3     -64.138 -30.743  71.784  1.00 23.50           H  
ATOM     61  N   ALA A   4     -65.536 -22.995  68.905  1.00 25.38           N  
ATOM     62  H   ALA A   4     -64.954 -22.262  68.525  1.00 25.38           H  
ATOM     63  CA  ALA A   4     -66.261 -22.563  70.073  1.00 25.38           C  
ATOM     64  HA  ALA A   4     -67.337 -22.629  69.914  1.00 25.38           H  
ATOM     65  C   ALA A   4     -65.844 -21.090  70.286  1.00 25.38           C  
ATOM     66  CB  ALA A   4     -65.827 -23.415  71.269  1.00 25.38           C  
ATOM     67  HB1 ALA A   4     -66.236 -24.416  71.134  1.00 25.38           H  
ATOM     68  HB2 ALA A   4     -64.741 -23.439  71.363  1.00 25.38           H  
ATOM     69  HB3 ALA A   4     -66.280 -23.043  72.188  1.00 25.38           H  
ATOM     70  O   ALA A   4     -64.856 -20.631  69.720  1.00 25.38           O  
ATOM     71  N   VAL A   5     -66.539 -20.434  71.216  1.00 25.34           N  
ATOM     72  H   VAL A   5     -67.378 -20.896  71.536  1.00 25.34           H  
ATOM     73  CA  VAL A   5     -65.987 -19.406  72.118  1.00 25.34           C  
ATOM     74  HA  VAL A   5     -66.692 -19.377  72.949  1.00 25.34           H  
ATOM     75  C   VAL A   5     -65.942 -17.944  71.613  1.00 25.34           C  
ATOM     76  CB  VAL A   5     -64.683 -19.923  72.787  1.00 25.34           C  
ATOM     77  HB  VAL A   5     -63.969 -20.228  72.022  1.00 25.34           H  
ATOM     78  O   VAL A   5     -65.041 -17.505  70.912  1.00 25.34           O  
ATOM     79  CG1 VAL A   5     -63.965 -18.909  73.676  1.00 25.34           C  
ATOM     80 HG11 VAL A   5     -64.607 -18.594  74.498  1.00 25.34           H  
ATOM     81 HG12 VAL A   5     -63.061 -19.366  74.079  1.00 25.34           H  
ATOM     82 HG13 VAL A   5     -63.653 -18.050  73.080  1.00 25.34           H  
ATOM     83  CG2 VAL A   5     -64.978 -21.140  73.693  1.00 25.34           C  
ATOM     84 HG21 VAL A   5     -65.999 -21.502  73.568  1.00 25.34           H  
ATOM     85 HG22 VAL A   5     -64.886 -20.879  74.747  1.00 25.34           H  
ATOM     86 HG23 VAL A   5     -64.263 -21.934  73.481  1.00 25.34           H  
ATOM     87  N   LYS A   6     -66.905 -17.195  72.185  1.00 26.88           N  
ATOM     88  H   LYS A   6     -67.663 -17.747  72.559  1.00 26.88           H  
ATOM     89  CA  LYS A   6     -66.888 -15.799  72.686  1.00 26.88           C  
ATOM     90  HA  LYS A   6     -67.799 -15.715  73.278  1.00 26.88           H  
ATOM     91  C   LYS A   6     -67.062 -14.622  71.705  1.00 26.88           C  
ATOM     92  CB  LYS A   6     -65.784 -15.605  73.741  1.00 26.88           C  
ATOM     93  HB2 LYS A   6     -65.670 -14.541  73.948  1.00 26.88           H  
ATOM     94  HB3 LYS A   6     -64.833 -15.979  73.361  1.00 26.88           H  
ATOM     95  O   LYS A   6     -66.122 -13.958  71.288  1.00 26.88           O  
ATOM     96  CG  LYS A   6     -66.171 -16.312  75.057  1.00 26.88           C  
ATOM     97  HG2 LYS A   6     -67.077 -15.850  75.449  1.00 26.88           H  
ATOM     98  HG3 LYS A   6     -66.390 -17.362  74.863  1.00 26.88           H  
ATOM     99  CD  LYS A   6     -65.074 -16.210  76.125  1.00 26.88           C  
ATOM    100  HD2 LYS A   6     -64.146 -16.628  75.736  1.00 26.88           H  
ATOM    101  HD3 LYS A   6     -64.911 -15.158  76.361  1.00 26.88           H  
ATOM    102  CE  LYS A   6     -65.501 -16.968  77.391  1.00 26.88           C  
ATOM    103  HE2 LYS A   6     -66.441 -16.544  77.746  1.00 26.88           H  
ATOM    104  HE3 LYS A   6     -65.685 -18.010  77.129  1.00 26.88           H  
ATOM    105  NZ  LYS A   6     -64.474 -16.887  78.461  1.00 26.88           N  
ATOM    106  HZ1 LYS A   6     -64.780 -17.379  79.289  1.00 26.88           H  
ATOM    107  HZ2 LYS A   6     -63.602 -17.296  78.157  1.00 26.88           H  
ATOM    108  HZ3 LYS A   6     -64.301 -15.926  78.718  1.00 26.88           H  
ATOM    109  N   MET A   7     -68.351 -14.329  71.495  1.00 25.46           N  
ATOM    110  H   MET A   7     -68.998 -15.006  71.872  1.00 25.46           H  
ATOM    111  CA  MET A   7     -68.982 -13.049  71.135  1.00 25.46           C  
ATOM    112  HA  MET A   7     -68.453 -12.598  70.296  1.00 25.46           H  
ATOM    113  C   MET A   7     -68.995 -12.049  72.320  1.00 25.46           C  
ATOM    114  CB  MET A   7     -70.443 -13.354  70.740  1.00 25.46           C  
ATOM    115  HB2 MET A   7     -70.983 -12.418  70.597  1.00 25.46           H  
ATOM    116  HB3 MET A   7     -70.925 -13.890  71.558  1.00 25.46           H  
ATOM    117  O   MET A   7     -68.870 -12.475  73.466  1.00 25.46           O  
ATOM    118  CG  MET A   7     -70.594 -14.177  69.456  1.00 25.46           C  
ATOM    119  HG2 MET A   7     -69.962 -15.063  69.520  1.00 25.46           H  
ATOM    120  HG3 MET A   7     -70.253 -13.581  68.610  1.00 25.46           H  
ATOM    121  SD  MET A   7     -72.302 -14.704  69.145  1.00 25.46           S  
ATOM    122  CE  MET A   7     -72.076 -16.499  69.037  1.00 25.46           C  
ATOM    123  HE1 MET A   7     -73.035 -16.971  68.823  1.00 25.46           H  
ATOM    124  HE2 MET A   7     -71.696 -16.877  69.987  1.00 25.46           H  
ATOM    125  HE3 MET A   7     -71.372 -16.735  68.239  1.00 25.46           H  
ATOM    126  N   ASN A   8     -69.251 -10.763  72.018  1.00 24.83           N  
ATOM    127  H   ASN A   8     -69.429 -10.595  71.038  1.00 24.83           H  
ATOM    128  CA  ASN A   8     -69.312  -9.547  72.869  1.00 24.83           C  
ATOM    129  HA  ASN A   8     -69.993  -8.874  72.348  1.00 24.83           H  
ATOM    130  C   ASN A   8     -68.010  -8.728  73.012  1.00 24.83           C  
ATOM    131  CB  ASN A   8     -69.971  -9.777  74.253  1.00 24.83           C  
ATOM    132  HB2 ASN A   8     -69.843  -8.874  74.849  1.00 24.83           H  
ATOM    133  HB3 ASN A   8     -69.471 -10.575  74.801  1.00 24.83           H  
ATOM    134  O   ASN A   8     -67.174  -9.007  73.864  1.00 24.83           O  
ATOM    135  CG  ASN A   8     -71.462 -10.031  74.207  1.00 24.83           C  
ATOM    136  ND2 ASN A   8     -72.055 -10.398  75.318  1.00 24.83           N  
ATOM    137 HD21 ASN A   8     -73.054 -10.536  75.266  1.00 24.83           H  
ATOM    138 HD22 ASN A   8     -71.522 -10.548  76.163  1.00 24.83           H  
ATOM    139  OD1 ASN A   8     -72.119  -9.845  73.199  1.00 24.83           O  
ATOM    140  N   THR A   9     -67.883  -7.623  72.263  1.00 27.24           N  
ATOM    141  H   THR A   9     -68.216  -7.716  71.314  1.00 27.24           H  
ATOM    142  CA  THR A   9     -68.016  -6.228  72.763  1.00 27.24           C  
ATOM    143  HA  THR A   9     -69.070  -6.081  72.998  1.00 27.24           H  
ATOM    144  C   THR A   9     -67.660  -5.206  71.672  1.00 27.24           C  
ATOM    145  CB  THR A   9     -67.218  -5.862  74.033  1.00 27.24           C  
ATOM    146  HB  THR A   9     -67.014  -4.791  74.025  1.00 27.24           H  
ATOM    147  O   THR A   9     -66.709  -5.358  70.910  1.00 27.24           O  
ATOM    148  CG2 THR A   9     -68.017  -6.154  75.305  1.00 27.24           C  
ATOM    149 HG21 THR A   9     -67.433  -5.848  76.173  1.00 27.24           H  
ATOM    150 HG22 THR A   9     -68.947  -5.585  75.299  1.00 27.24           H  
ATOM    151 HG23 THR A   9     -68.239  -7.218  75.392  1.00 27.24           H  
ATOM    152  OG1 THR A   9     -65.994  -6.539  74.113  1.00 27.24           O  
ATOM    153  HG1 THR A   9     -66.194  -7.477  74.096  1.00 27.24           H  
ATOM    154  N   SER A  10     -68.487  -4.166  71.601  1.00 26.31           N  
ATOM    155  H   SER A  10     -69.200  -4.107  72.314  1.00 26.31           H  
ATOM    156  CA  SER A  10     -68.515  -3.091  70.608  1.00 26.31           C  
ATOM    157  HA  SER A  10     -68.430  -3.526  69.613  1.00 26.31           H  
ATOM    158  C   SER A  10     -67.381  -2.077  70.807  1.00 26.31           C  
ATOM    159  CB  SER A  10     -69.904  -2.416  70.705  1.00 26.31           C  
ATOM    160  HB2 SER A  10     -70.405  -2.490  69.739  1.00 26.31           H  
ATOM    161  HB3 SER A  10     -70.522  -2.944  71.432  1.00 26.31           H  
ATOM    162  O   SER A  10     -67.227  -1.566  71.912  1.00 26.31           O  
ATOM    163  OG  SER A  10     -69.866  -1.056  71.099  1.00 26.31           O  
ATOM    164  HG  SER A  10     -69.174  -0.935  71.753  1.00 26.31           H  
ATOM    165  N   PHE A  11     -66.663  -1.765  69.719  1.00 33.10           N  
ATOM    166  H   PHE A  11     -66.755  -2.456  68.988  1.00 33.10           H  
ATOM    167  CA  PHE A  11     -66.345  -0.418  69.199  1.00 33.10           C  
ATOM    168  HA  PHE A  11     -67.262   0.170  69.221  1.00 33.10           H  
ATOM    169  C   PHE A  11     -65.957  -0.616  67.693  1.00 33.10           C  
ATOM    170  CB  PHE A  11     -65.291   0.337  70.058  1.00 33.10           C  
ATOM    171  HB2 PHE A  11     -64.558  -0.377  70.434  1.00 33.10           H  
ATOM    172  HB3 PHE A  11     -64.757   1.026  69.403  1.00 33.10           H  
ATOM    173  O   PHE A  11     -64.802  -0.881  67.347  1.00 33.10           O  
ATOM    174  CG  PHE A  11     -65.848   1.173  71.222  1.00 33.10           C  
ATOM    175  CD1 PHE A  11     -66.521   2.388  70.971  1.00 33.10           C  
ATOM    176  HD1 PHE A  11     -66.647   2.733  69.956  1.00 33.10           H  
ATOM    177  CD2 PHE A  11     -65.703   0.748  72.559  1.00 33.10           C  
ATOM    178  HD2 PHE A  11     -65.199  -0.183  72.775  1.00 33.10           H  
ATOM    179  CE1 PHE A  11     -67.071   3.139  72.030  1.00 33.10           C  
ATOM    180  HE1 PHE A  11     -67.609   4.052  71.825  1.00 33.10           H  
ATOM    181  CE2 PHE A  11     -66.272   1.483  73.617  1.00 33.10           C  
ATOM    182  HE2 PHE A  11     -66.191   1.118  74.630  1.00 33.10           H  
ATOM    183  CZ  PHE A  11     -66.961   2.679  73.354  1.00 33.10           C  
ATOM    184  HZ  PHE A  11     -67.409   3.235  74.164  1.00 33.10           H  
ATOM    185  N   ASP A  12     -66.983  -0.554  66.820  1.00 46.50           N  
ATOM    186  H   ASP A  12     -67.819  -0.180  67.247  1.00 46.50           H  
ATOM    187  CA  ASP A  12     -67.379  -1.393  65.642  1.00 46.50           C  
ATOM    188  HA  ASP A  12     -67.482  -2.416  66.006  1.00 46.50           H  
ATOM    189  C   ASP A  12     -66.494  -1.523  64.360  1.00 46.50           C  
ATOM    190  CB  ASP A  12     -68.796  -0.923  65.229  1.00 46.50           C  
ATOM    191  HB2 ASP A  12     -68.769   0.144  65.011  1.00 46.50           H  
ATOM    192  HB3 ASP A  12     -69.103  -1.445  64.322  1.00 46.50           H  
ATOM    193  O   ASP A  12     -66.906  -1.204  63.240  1.00 46.50           O  
ATOM    194  CG  ASP A  12     -69.876  -1.218  66.264  1.00 46.50           C  
ATOM    195  OD1 ASP A  12     -69.715  -2.239  66.968  1.00 46.50           O  
ATOM    196  OD2 ASP A  12     -70.809  -0.396  66.354  1.00 46.50           O  
ATOM    197  N   LYS A  13     -65.267  -2.052  64.460  1.00 28.80           N  
ATOM    198  H   LYS A  13     -64.975  -2.324  65.387  1.00 28.80           H  
ATOM    199  CA  LYS A  13     -64.252  -2.055  63.375  1.00 28.80           C  
ATOM    200  HA  LYS A  13     -64.546  -1.328  62.618  1.00 28.80           H  
ATOM    201  C   LYS A  13     -64.011  -3.392  62.632  1.00 28.80           C  
ATOM    202  CB  LYS A  13     -62.922  -1.592  63.999  1.00 28.80           C  
ATOM    203  HB2 LYS A  13     -62.116  -1.773  63.289  1.00 28.80           H  
ATOM    204  HB3 LYS A  13     -62.729  -2.199  64.884  1.00 28.80           H  
ATOM    205  O   LYS A  13     -63.045  -4.079  62.955  1.00 28.80           O  
ATOM    206  CG  LYS A  13     -62.855  -0.110  64.372  1.00 28.80           C  
ATOM    207  HG2 LYS A  13     -63.715   0.167  64.982  1.00 28.80           H  
ATOM    208  HG3 LYS A  13     -62.847   0.493  63.464  1.00 28.80           H  
ATOM    209  CD  LYS A  13     -61.568   0.115  65.173  1.00 28.80           C  
ATOM    210  HD2 LYS A  13     -60.713  -0.267  64.616  1.00 28.80           H  
ATOM    211  HD3 LYS A  13     -61.654  -0.435  66.111  1.00 28.80           H  
ATOM    212  CE  LYS A  13     -61.365   1.600  65.469  1.00 28.80           C  
ATOM    213  HE2 LYS A  13     -61.143   2.122  64.538  1.00 28.80           H  
ATOM    214  HE3 LYS A  13     -62.302   1.995  65.863  1.00 28.80           H  
ATOM    215  NZ  LYS A  13     -60.283   1.793  66.464  1.00 28.80           N  
ATOM    216  HZ1 LYS A  13     -60.166   2.772  66.685  1.00 28.80           H  
ATOM    217  HZ2 LYS A  13     -59.408   1.409  66.136  1.00 28.80           H  
ATOM    218  HZ3 LYS A  13     -60.531   1.317  67.320  1.00 28.80           H  
ATOM    219  N   GLU A  14     -64.697  -3.666  61.507  1.00 37.53           N  
ATOM    220  H   GLU A  14     -65.584  -3.203  61.365  1.00 37.53           H  
ATOM    221  CA  GLU A  14     -64.144  -4.615  60.497  1.00 37.53           C  
ATOM    222  HA  GLU A  14     -63.063  -4.506  60.588  1.00 37.53           H  
ATOM    223  C   GLU A  14     -64.354  -4.349  58.981  1.00 37.53           C  
ATOM    224  CB  GLU A  14     -64.431  -6.092  60.861  1.00 37.53           C  
ATOM    225  HB2 GLU A  14     -64.822  -6.160  61.876  1.00 37.53           H  
ATOM    226  HB3 GLU A  14     -65.170  -6.500  60.171  1.00 37.53           H  
ATOM    227  O   GLU A  14     -63.677  -4.976  58.171  1.00 37.53           O  
ATOM    228  CG  GLU A  14     -63.112  -6.890  60.783  1.00 37.53           C  
ATOM    229  HG2 GLU A  14     -62.671  -6.747  59.796  1.00 37.53           H  
ATOM    230  HG3 GLU A  14     -62.413  -6.471  61.507  1.00 37.53           H  
ATOM    231  CD  GLU A  14     -63.236  -8.396  61.034  1.00 37.53           C  
ATOM    232  OE1 GLU A  14     -62.152  -9.019  61.101  1.00 37.53           O  
ATOM    233  OE2 GLU A  14     -64.379  -8.897  61.084  1.00 37.53           O  
ATOM    234  N   LYS A  15     -65.141  -3.373  58.493  1.00 43.75           N  
ATOM    235  H   LYS A  15     -65.731  -2.861  59.133  1.00 43.75           H  
ATOM    236  CA  LYS A  15     -65.386  -3.282  57.022  1.00 43.75           C  
ATOM    237  HA  LYS A  15     -65.282  -4.296  56.636  1.00 43.75           H  
ATOM    238  C   LYS A  15     -64.353  -2.507  56.168  1.00 43.75           C  
ATOM    239  CB  LYS A  15     -66.856  -2.911  56.732  1.00 43.75           C  
ATOM    240  HB2 LYS A  15     -67.380  -2.731  57.670  1.00 43.75           H  
ATOM    241  HB3 LYS A  15     -66.888  -1.986  56.156  1.00 43.75           H  
ATOM    242  O   LYS A  15     -64.288  -2.726  54.963  1.00 43.75           O  
ATOM    243  CG  LYS A  15     -67.609  -4.017  55.955  1.00 43.75           C  
ATOM    244  HG2 LYS A  15     -67.558  -4.954  56.510  1.00 43.75           H  
ATOM    245  HG3 LYS A  15     -67.141  -4.154  54.980  1.00 43.75           H  
ATOM    246  CD  LYS A  15     -69.088  -3.626  55.763  1.00 43.75           C  
ATOM    247  HD2 LYS A  15     -69.555  -3.533  56.743  1.00 43.75           H  
ATOM    248  HD3 LYS A  15     -69.122  -2.646  55.285  1.00 43.75           H  
ATOM    249  CE  LYS A  15     -69.921  -4.599  54.909  1.00 43.75           C  
ATOM    250  HE2 LYS A  15     -69.962  -5.569  55.405  1.00 43.75           H  
ATOM    251  HE3 LYS A  15     -69.424  -4.726  53.946  1.00 43.75           H  
ATOM    252  NZ  LYS A  15     -71.306  -4.077  54.682  1.00 43.75           N  
ATOM    253  HZ1 LYS A  15     -71.337  -3.131  54.329  1.00 43.75           H  
ATOM    254  HZ2 LYS A  15     -71.830  -4.617  54.009  1.00 43.75           H  
ATOM    255  HZ3 LYS A  15     -71.849  -4.041  55.533  1.00 43.75           H  
ATOM    256  N   VAL A  16     -63.472  -1.672  56.741  1.00 43.43           N  
ATOM    257  H   VAL A  16     -63.572  -1.512  57.733  1.00 43.43           H  
ATOM    258  CA  VAL A  16     -62.444  -0.900  55.971  1.00 43.43           C  
ATOM    259  HA  VAL A  16     -62.786  -0.833  54.938  1.00 43.43           H  
ATOM    260  C   VAL A  16     -61.086  -1.633  55.884  1.00 43.43           C  
ATOM    261  CB  VAL A  16     -62.367   0.564  56.468  1.00 43.43           C  
ATOM    262  HB  VAL A  16     -62.087   0.565  57.521  1.00 43.43           H  
ATOM    263  O   VAL A  16     -60.160  -1.234  55.173  1.00 43.43           O  
ATOM    264  CG1 VAL A  16     -61.376   1.450  55.698  1.00 43.43           C  
ATOM    265 HG11 VAL A  16     -61.476   2.487  56.019  1.00 43.43           H  
ATOM    266 HG12 VAL A  16     -60.351   1.140  55.902  1.00 43.43           H  
ATOM    267 HG13 VAL A  16     -61.572   1.389  54.628  1.00 43.43           H  
ATOM    268  CG2 VAL A  16     -63.743   1.234  56.321  1.00 43.43           C  
ATOM    269 HG21 VAL A  16     -63.696   2.267  56.666  1.00 43.43           H  
ATOM    270 HG22 VAL A  16     -64.493   0.722  56.923  1.00 43.43           H  
ATOM    271 HG23 VAL A  16     -64.059   1.225  55.278  1.00 43.43           H  
ATOM    272  N   ARG A  17     -60.989  -2.806  56.520  1.00 40.63           N  
ATOM    273  H   ARG A  17     -61.802  -3.121  57.030  1.00 40.63           H  
ATOM    274  CA  ARG A  17     -59.833  -3.709  56.489  1.00 40.63           C  
ATOM    275  HA  ARG A  17     -58.949  -3.099  56.302  1.00 40.63           H  
ATOM    276  C   ARG A  17     -59.884  -4.729  55.331  1.00 40.63           C  
ATOM    277  CB  ARG A  17     -59.662  -4.357  57.890  1.00 40.63           C  
ATOM    278  HB2 ARG A  17     -60.230  -3.779  58.619  1.00 40.63           H  
ATOM    279  HB3 ARG A  17     -60.091  -5.359  57.884  1.00 40.63           H  
ATOM    280  O   ARG A  17     -59.207  -5.730  55.431  1.00 40.63           O  
ATOM    281  CG  ARG A  17     -58.208  -4.420  58.402  1.00 40.63           C  
ATOM    282  HG2 ARG A  17     -57.609  -5.028  57.724  1.00 40.63           H  
ATOM    283  HG3 ARG A  17     -57.798  -3.411  58.440  1.00 40.63           H  
ATOM    284  CD  ARG A  17     -58.166  -5.042  59.810  1.00 40.63           C  
ATOM    285  HD2 ARG A  17     -58.508  -6.075  59.739  1.00 40.63           H  
ATOM    286  HD3 ARG A  17     -58.859  -4.502  60.454  1.00 40.63           H  
ATOM    287  NE  ARG A  17     -56.817  -5.011  60.422  1.00 40.63           N  
ATOM    288  HE  ARG A  17     -56.066  -4.600  59.886  1.00 40.63           H  
ATOM    289  NH1 ARG A  17     -57.365  -6.160  62.342  1.00 40.63           N  
ATOM    290 HH11 ARG A  17     -58.300  -6.324  61.998  1.00 40.63           H  
ATOM    291 HH12 ARG A  17     -57.095  -6.613  63.203  1.00 40.63           H  
ATOM    292  NH2 ARG A  17     -55.273  -5.455  62.050  1.00 40.63           N  
ATOM    293 HH21 ARG A  17     -55.043  -5.914  62.920  1.00 40.63           H  
ATOM    294 HH22 ARG A  17     -54.530  -5.058  61.493  1.00 40.63           H  
ATOM    295  CZ  ARG A  17     -56.494  -5.538  61.596  1.00 40.63           C  
ATOM    296  N   LYS A  18     -60.594  -4.517  54.206  1.00 46.85           N  
ATOM    297  H   LYS A  18     -61.240  -3.741  54.191  1.00 46.85           H  
ATOM    298  CA  LYS A  18     -60.537  -5.453  53.040  1.00 46.85           C  
ATOM    299  HA  LYS A  18     -60.072  -6.379  53.379  1.00 46.85           H  
ATOM    300  C   LYS A  18     -59.591  -5.063  51.895  1.00 46.85           C  
ATOM    301  CB  LYS A  18     -61.944  -5.873  52.564  1.00 46.85           C  
ATOM    302  HB2 LYS A  18     -61.888  -6.209  51.529  1.00 46.85           H  
ATOM    303  HB3 LYS A  18     -62.632  -5.029  52.615  1.00 46.85           H  
ATOM    304  O   LYS A  18     -59.296  -5.878  51.031  1.00 46.85           O  
ATOM    305  CG  LYS A  18     -62.467  -7.046  53.417  1.00 46.85           C  
ATOM    306  HG2 LYS A  18     -61.714  -7.834  53.434  1.00 46.85           H  
ATOM    307  HG3 LYS A  18     -62.626  -6.700  54.439  1.00 46.85           H  
ATOM    308  CD  LYS A  18     -63.773  -7.654  52.880  1.00 46.85           C  
ATOM    309  HD2 LYS A  18     -63.620  -7.977  51.850  1.00 46.85           H  
ATOM    310  HD3 LYS A  18     -64.562  -6.903  52.910  1.00 46.85           H  
ATOM    311  CE  LYS A  18     -64.164  -8.864  53.747  1.00 46.85           C  
ATOM    312  HE2 LYS A  18     -63.331  -9.566  53.757  1.00 46.85           H  
ATOM    313  HE3 LYS A  18     -64.311  -8.527  54.773  1.00 46.85           H  
ATOM    314  NZ  LYS A  18     -65.388  -9.555  53.261  1.00 46.85           N  
ATOM    315  HZ1 LYS A  18     -66.188  -8.938  53.265  1.00 46.85           H  
ATOM    316  HZ2 LYS A  18     -65.255  -9.919  52.328  1.00 46.85           H  
ATOM    317  HZ3 LYS A  18     -65.602 -10.340  53.860  1.00 46.85           H  
ATOM    318  N   HIS A  19     -59.006  -3.865  51.913  1.00 46.17           N  
ATOM    319  H   HIS A  19     -59.340  -3.204  52.599  1.00 46.17           H  
ATOM    320  CA  HIS A  19     -58.040  -3.446  50.883  1.00 46.17           C  
ATOM    321  HA  HIS A  19     -57.611  -4.327  50.406  1.00 46.17           H  
ATOM    322  C   HIS A  19     -56.827  -2.677  51.416  1.00 46.17           C  
ATOM    323  CB  HIS A  19     -58.819  -2.651  49.830  1.00 46.17           C  
ATOM    324  HB2 HIS A  19     -59.588  -2.064  50.333  1.00 46.17           H  
ATOM    325  HB3 HIS A  19     -58.184  -1.909  49.344  1.00 46.17           H  
ATOM    326  O   HIS A  19     -55.833  -2.554  50.694  1.00 46.17           O  
ATOM    327  CG  HIS A  19     -59.494  -3.507  48.784  1.00 46.17           C  
ATOM    328  CD2 HIS A  19     -60.666  -3.182  48.160  1.00 46.17           C  
ATOM    329  HD2 HIS A  19     -61.236  -2.275  48.295  1.00 46.17           H  
ATOM    330  ND1 HIS A  19     -59.155  -4.784  48.368  1.00 46.17           N  
ATOM    331  HD1 HIS A  19     -58.590  -5.446  48.881  1.00 46.17           H  
ATOM    332  CE1 HIS A  19     -60.104  -5.204  47.513  1.00 46.17           C  
ATOM    333  HE1 HIS A  19     -60.173  -6.196  47.091  1.00 46.17           H  
ATOM    334  NE2 HIS A  19     -61.032  -4.254  47.356  1.00 46.17           N  
ATOM    335  N   LEU A  20     -56.887  -2.214  52.669  1.00 46.42           N  
ATOM    336  H   LEU A  20     -57.760  -2.292  53.171  1.00 46.42           H  
ATOM    337  CA  LEU A  20     -55.738  -1.737  53.425  1.00 46.42           C  
ATOM    338  HA  LEU A  20     -55.168  -1.083  52.765  1.00 46.42           H  
ATOM    339  C   LEU A  20     -54.803  -2.882  53.832  1.00 46.42           C  
ATOM    340  CB  LEU A  20     -56.204  -0.911  54.634  1.00 46.42           C  
ATOM    341  HB2 LEU A  20     -56.973  -0.205  54.318  1.00 46.42           H  
ATOM    342  HB3 LEU A  20     -56.651  -1.584  55.366  1.00 46.42           H  
ATOM    343  O   LEU A  20     -53.618  -2.695  53.611  1.00 46.42           O  
ATOM    344  CG  LEU A  20     -55.059  -0.125  55.300  1.00 46.42           C  
ATOM    345  HG  LEU A  20     -54.229  -0.806  55.487  1.00 46.42           H  
ATOM    346  CD1 LEU A  20     -54.562   1.039  54.437  1.00 46.42           C  
ATOM    347 HD11 LEU A  20     -54.115   0.663  53.517  1.00 46.42           H  
ATOM    348 HD12 LEU A  20     -53.796   1.591  54.981  1.00 46.42           H  
ATOM    349 HD13 LEU A  20     -55.389   1.709  54.199  1.00 46.42           H  
ATOM    350  CD2 LEU A  20     -55.522   0.435  56.643  1.00 46.42           C  
ATOM    351 HD21 LEU A  20     -56.359   1.117  56.498  1.00 46.42           H  
ATOM    352 HD22 LEU A  20     -55.832  -0.381  57.296  1.00 46.42           H  
ATOM    353 HD23 LEU A  20     -54.701   0.967  57.125  1.00 46.42           H  
ATOM    354  N   PRO A  21     -55.246  -4.076  54.286  1.00 45.01           N  
ATOM    355  CA  PRO A  21     -54.333  -5.197  54.350  1.00 45.01           C  
ATOM    356  HA  PRO A  21     -53.438  -4.921  54.908  1.00 45.01           H  
ATOM    357  C   PRO A  21     -53.911  -5.620  52.965  1.00 45.01           C  
ATOM    358  CB  PRO A  21     -55.007  -6.344  55.081  1.00 45.01           C  
ATOM    359  HB2 PRO A  21     -54.813  -6.260  56.150  1.00 45.01           H  
ATOM    360  HB3 PRO A  21     -54.700  -7.323  54.713  1.00 45.01           H  
ATOM    361  O   PRO A  21     -52.851  -6.147  52.915  1.00 45.01           O  
ATOM    362  CG  PRO A  21     -56.462  -6.065  54.805  1.00 45.01           C  
ATOM    363  HG2 PRO A  21     -56.755  -6.515  53.856  1.00 45.01           H  
ATOM    364  HG3 PRO A  21     -57.033  -6.488  55.632  1.00 45.01           H  
ATOM    365  CD  PRO A  21     -56.556  -4.532  54.713  1.00 45.01           C  
ATOM    366  HD2 PRO A  21     -57.345  -4.263  54.010  1.00 45.01           H  
ATOM    367  HD3 PRO A  21     -56.774  -4.120  55.698  1.00 45.01           H  
ATOM    368  N   GLY A  22     -54.594  -5.351  51.847  1.00 47.37           N  
ATOM    369  H   GLY A  22     -55.529  -4.978  51.922  1.00 47.37           H  
ATOM    370  CA  GLY A  22     -54.035  -5.669  50.522  1.00 47.37           C  
ATOM    371  HA2 GLY A  22     -54.821  -5.583  49.772  1.00 47.37           H  
ATOM    372  HA3 GLY A  22     -53.682  -6.701  50.516  1.00 47.37           H  
ATOM    373  C   GLY A  22     -52.868  -4.764  50.099  1.00 47.37           C  
ATOM    374  O   GLY A  22     -51.954  -5.228  49.442  1.00 47.37           O  
ATOM    375  N   ALA A  23     -52.883  -3.475  50.465  1.00 50.22           N  
ATOM    376  H   ALA A  23     -53.662  -3.150  51.019  1.00 50.22           H  
ATOM    377  CA  ALA A  23     -51.802  -2.526  50.163  1.00 50.22           C  
ATOM    378  HA  ALA A  23     -51.295  -2.839  49.250  1.00 50.22           H  
ATOM    379  C   ALA A  23     -50.740  -2.468  51.266  1.00 50.22           C  
ATOM    380  CB  ALA A  23     -52.400  -1.139  49.918  1.00 50.22           C  
ATOM    381  HB1 ALA A  23     -51.601  -0.445  49.659  1.00 50.22           H  
ATOM    382  HB2 ALA A  23     -53.110  -1.185  49.092  1.00 50.22           H  
ATOM    383  HB3 ALA A  23     -52.904  -0.785  50.817  1.00 50.22           H  
ATOM    384  O   ALA A  23     -49.579  -2.282  50.954  1.00 50.22           O  
ATOM    385  N   ILE A  24     -51.122  -2.646  52.535  1.00 62.74           N  
ATOM    386  H   ILE A  24     -52.106  -2.757  52.733  1.00 62.74           H  
ATOM    387  CA  ILE A  24     -50.188  -2.967  53.613  1.00 62.74           C  
ATOM    388  HA  ILE A  24     -49.369  -2.249  53.586  1.00 62.74           H  
ATOM    389  C   ILE A  24     -49.592  -4.323  53.305  1.00 62.74           C  
ATOM    390  CB  ILE A  24     -50.810  -2.921  55.027  1.00 62.74           C  
ATOM    391  HB  ILE A  24     -51.702  -3.546  55.042  1.00 62.74           H  
ATOM    392  O   ILE A  24     -48.400  -4.366  53.262  1.00 62.74           O  
ATOM    393  CG1 ILE A  24     -51.195  -1.467  55.377  1.00 62.74           C  
ATOM    394 HG12 ILE A  24     -51.846  -1.067  54.599  1.00 62.74           H  
ATOM    395 HG13 ILE A  24     -50.296  -0.851  55.403  1.00 62.74           H  
ATOM    396  CG2 ILE A  24     -49.834  -3.481  56.080  1.00 62.74           C  
ATOM    397 HG21 ILE A  24     -49.604  -4.526  55.872  1.00 62.74           H  
ATOM    398 HG22 ILE A  24     -50.270  -3.456  57.078  1.00 62.74           H  
ATOM    399 HG23 ILE A  24     -48.904  -2.912  56.076  1.00 62.74           H  
ATOM    400  CD1 ILE A  24     -51.925  -1.330  56.719  1.00 62.74           C  
ATOM    401 HD11 ILE A  24     -52.311  -0.315  56.817  1.00 62.74           H  
ATOM    402 HD12 ILE A  24     -52.750  -2.041  56.772  1.00 62.74           H  
ATOM    403 HD13 ILE A  24     -51.240  -1.510  57.547  1.00 62.74           H  
ATOM    404  N   PHE A  25     -50.335  -5.373  52.970  1.00 72.01           N  
ATOM    405  H   PHE A  25     -51.342  -5.322  53.034  1.00 72.01           H  
ATOM    406  CA  PHE A  25     -49.766  -6.635  52.481  1.00 72.01           C  
ATOM    407  HA  PHE A  25     -49.096  -7.033  53.244  1.00 72.01           H  
ATOM    408  C   PHE A  25     -48.937  -6.392  51.242  1.00 72.01           C  
ATOM    409  CB  PHE A  25     -50.817  -7.707  52.187  1.00 72.01           C  
ATOM    410  HB2 PHE A  25     -51.498  -7.326  51.425  1.00 72.01           H  
ATOM    411  HB3 PHE A  25     -51.352  -7.921  53.112  1.00 72.01           H  
ATOM    412  O   PHE A  25     -47.833  -6.845  51.261  1.00 72.01           O  
ATOM    413  CG  PHE A  25     -50.346  -9.039  51.687  1.00 72.01           C  
ATOM    414  CD1 PHE A  25     -50.442  -9.346  50.316  1.00 72.01           C  
ATOM    415  HD1 PHE A  25     -50.770  -8.603  49.605  1.00 72.01           H  
ATOM    416  CD2 PHE A  25     -49.929 -10.013  52.609  1.00 72.01           C  
ATOM    417  HD2 PHE A  25     -49.864  -9.784  53.662  1.00 72.01           H  
ATOM    418  CE1 PHE A  25     -50.117 -10.637  49.870  1.00 72.01           C  
ATOM    419  HE1 PHE A  25     -50.178 -10.885  48.821  1.00 72.01           H  
ATOM    420  CE2 PHE A  25     -49.596 -11.299  52.158  1.00 72.01           C  
ATOM    421  HE2 PHE A  25     -49.261 -12.051  52.857  1.00 72.01           H  
ATOM    422  CZ  PHE A  25     -49.692 -11.610  50.791  1.00 72.01           C  
ATOM    423  HZ  PHE A  25     -49.427 -12.599  50.447  1.00 72.01           H  
ATOM    424  N   LEU A  26     -49.330  -5.627  50.220  1.00 67.99           N  
ATOM    425  H   LEU A  26     -50.298  -5.345  50.152  1.00 67.99           H  
ATOM    426  CA  LEU A  26     -48.430  -5.375  49.086  1.00 67.99           C  
ATOM    427  HA  LEU A  26     -48.097  -6.339  48.702  1.00 67.99           H  
ATOM    428  C   LEU A  26     -47.178  -4.597  49.506  1.00 67.99           C  
ATOM    429  CB  LEU A  26     -49.148  -4.626  47.953  1.00 67.99           C  
ATOM    430  HB2 LEU A  26     -50.104  -5.105  47.743  1.00 67.99           H  
ATOM    431  HB3 LEU A  26     -49.339  -3.608  48.292  1.00 67.99           H  
ATOM    432  O   LEU A  26     -46.114  -4.900  49.017  1.00 67.99           O  
ATOM    433  CG  LEU A  26     -48.326  -4.587  46.645  1.00 67.99           C  
ATOM    434  HG  LEU A  26     -47.262  -4.470  46.851  1.00 67.99           H  
ATOM    435  CD1 LEU A  26     -48.535  -5.858  45.824  1.00 67.99           C  
ATOM    436 HD11 LEU A  26     -49.585  -5.979  45.556  1.00 67.99           H  
ATOM    437 HD12 LEU A  26     -47.934  -5.812  44.916  1.00 67.99           H  
ATOM    438 HD13 LEU A  26     -48.207  -6.726  46.397  1.00 67.99           H  
ATOM    439  CD2 LEU A  26     -48.747  -3.383  45.805  1.00 67.99           C  
ATOM    440 HD21 LEU A  26     -48.164  -3.370  44.884  1.00 67.99           H  
ATOM    441 HD22 LEU A  26     -49.807  -3.452  45.558  1.00 67.99           H  
ATOM    442 HD23 LEU A  26     -48.546  -2.463  46.354  1.00 67.99           H  
ATOM    443  N   SER A  27     -47.259  -3.600  50.385  1.00 67.27           N  
ATOM    444  H   SER A  27     -48.169  -3.349  50.746  1.00 67.27           H  
ATOM    445  CA  SER A  27     -46.099  -2.834  50.857  1.00 67.27           C  
ATOM    446  HA  SER A  27     -45.447  -2.608  50.013  1.00 67.27           H  
ATOM    447  C   SER A  27     -45.271  -3.600  51.872  1.00 67.27           C  
ATOM    448  CB  SER A  27     -46.517  -1.518  51.516  1.00 67.27           C  
ATOM    449  HB2 SER A  27     -45.631  -1.032  51.927  1.00 67.27           H  
ATOM    450  HB3 SER A  27     -47.215  -1.717  52.329  1.00 67.27           H  
ATOM    451  O   SER A  27     -44.082  -3.395  51.916  1.00 67.27           O  
ATOM    452  OG  SER A  27     -47.113  -0.650  50.573  1.00 67.27           O  
ATOM    453  HG  SER A  27     -46.690  -0.827  49.729  1.00 67.27           H  
ATOM    454  N   LEU A  28     -45.878  -4.449  52.684  1.00 75.09           N  
ATOM    455  H   LEU A  28     -46.872  -4.566  52.549  1.00 75.09           H  
ATOM    456  CA  LEU A  28     -45.282  -5.299  53.705  1.00 75.09           C  
ATOM    457  HA  LEU A  28     -44.434  -4.777  54.148  1.00 75.09           H  
ATOM    458  C   LEU A  28     -44.754  -6.547  53.019  1.00 75.09           C  
ATOM    459  CB  LEU A  28     -46.325  -5.562  54.816  1.00 75.09           C  
ATOM    460  HB2 LEU A  28     -46.847  -4.615  54.947  1.00 75.09           H  
ATOM    461  HB3 LEU A  28     -47.034  -6.319  54.479  1.00 75.09           H  
ATOM    462  O   LEU A  28     -43.728  -6.981  53.454  1.00 75.09           O  
ATOM    463  CG  LEU A  28     -45.884  -5.867  56.254  1.00 75.09           C  
ATOM    464  HG  LEU A  28     -45.179  -5.102  56.580  1.00 75.09           H  
ATOM    465  CD1 LEU A  28     -47.123  -5.801  57.155  1.00 75.09           C  
ATOM    466 HD11 LEU A  28     -47.540  -4.794  57.141  1.00 75.09           H  
ATOM    467 HD12 LEU A  28     -47.866  -6.525  56.817  1.00 75.09           H  
ATOM    468 HD13 LEU A  28     -46.838  -6.040  58.179  1.00 75.09           H  
ATOM    469  CD2 LEU A  28     -45.258  -7.232  56.451  1.00 75.09           C  
ATOM    470 HD21 LEU A  28     -45.023  -7.402  57.502  1.00 75.09           H  
ATOM    471 HD22 LEU A  28     -44.324  -7.259  55.888  1.00 75.09           H  
ATOM    472 HD23 LEU A  28     -45.915  -8.020  56.084  1.00 75.09           H  
ATOM    473  N   VAL A  29     -45.338  -7.006  51.909  1.00 77.26           N  
ATOM    474  H   VAL A  29     -46.225  -6.588  51.669  1.00 77.26           H  
ATOM    475  CA  VAL A  29     -44.810  -7.976  50.939  1.00 77.26           C  
ATOM    476  HA  VAL A  29     -44.364  -8.811  51.479  1.00 77.26           H  
ATOM    477  C   VAL A  29     -43.720  -7.326  50.129  1.00 77.26           C  
ATOM    478  CB  VAL A  29     -45.861  -8.577  49.975  1.00 77.26           C  
ATOM    479  HB  VAL A  29     -46.453  -7.777  49.531  1.00 77.26           H  
ATOM    480  O   VAL A  29     -42.713  -7.949  49.965  1.00 77.26           O  
ATOM    481  CG1 VAL A  29     -45.263  -9.369  48.802  1.00 77.26           C  
ATOM    482 HG11 VAL A  29     -46.053  -9.857  48.232  1.00 77.26           H  
ATOM    483 HG12 VAL A  29     -44.573 -10.127  49.175  1.00 77.26           H  
ATOM    484 HG13 VAL A  29     -44.719  -8.708  48.127  1.00 77.26           H  
ATOM    485  CG2 VAL A  29     -46.768  -9.566  50.715  1.00 77.26           C  
ATOM    486 HG21 VAL A  29     -47.592  -9.854  50.063  1.00 77.26           H  
ATOM    487 HG22 VAL A  29     -47.162  -9.138  51.637  1.00 77.26           H  
ATOM    488 HG23 VAL A  29     -46.201 -10.457  50.984  1.00 77.26           H  
ATOM    489  N   VAL A  30     -43.816  -6.087  49.656  1.00 75.26           N  
ATOM    490  H   VAL A  30     -44.704  -5.610  49.728  1.00 75.26           H  
ATOM    491  CA  VAL A  30     -42.709  -5.431  48.942  1.00 75.26           C  
ATOM    492  HA  VAL A  30     -42.290  -6.138  48.226  1.00 75.26           H  
ATOM    493  C   VAL A  30     -41.589  -5.101  49.914  1.00 75.26           C  
ATOM    494  CB  VAL A  30     -43.167  -4.193  48.147  1.00 75.26           C  
ATOM    495  HB  VAL A  30     -43.832  -3.595  48.770  1.00 75.26           H  
ATOM    496  O   VAL A  30     -40.449  -5.251  49.533  1.00 75.26           O  
ATOM    497  CG1 VAL A  30     -42.019  -3.284  47.689  1.00 75.26           C  
ATOM    498 HG11 VAL A  30     -41.578  -2.786  48.553  1.00 75.26           H  
ATOM    499 HG12 VAL A  30     -42.392  -2.515  47.011  1.00 75.26           H  
ATOM    500 HG13 VAL A  30     -41.256  -3.870  47.178  1.00 75.26           H  
ATOM    501  CG2 VAL A  30     -43.912  -4.614  46.873  1.00 75.26           C  
ATOM    502 HG21 VAL A  30     -44.664  -5.372  47.095  1.00 75.26           H  
ATOM    503 HG22 VAL A  30     -44.397  -3.750  46.420  1.00 75.26           H  
ATOM    504 HG23 VAL A  30     -43.209  -5.047  46.161  1.00 75.26           H  
ATOM    505  N   ILE A  31     -41.874  -4.708  51.159  1.00 78.54           N  
ATOM    506  H   ILE A  31     -42.846  -4.573  51.398  1.00 78.54           H  
ATOM    507  CA  ILE A  31     -40.881  -4.460  52.214  1.00 78.54           C  
ATOM    508  HA  ILE A  31     -40.028  -3.946  51.772  1.00 78.54           H  
ATOM    509  C   ILE A  31     -40.357  -5.772  52.767  1.00 78.54           C  
ATOM    510  CB  ILE A  31     -41.419  -3.569  53.362  1.00 78.54           C  
ATOM    511  HB  ILE A  31     -42.385  -3.965  53.676  1.00 78.54           H  
ATOM    512  O   ILE A  31     -39.173  -5.824  53.012  1.00 78.54           O  
ATOM    513  CG1 ILE A  31     -41.579  -2.106  52.889  1.00 78.54           C  
ATOM    514 HG12 ILE A  31     -42.007  -2.081  51.887  1.00 78.54           H  
ATOM    515 HG13 ILE A  31     -40.597  -1.639  52.818  1.00 78.54           H  
ATOM    516  CG2 ILE A  31     -40.504  -3.572  54.606  1.00 78.54           C  
ATOM    517 HG21 ILE A  31     -40.907  -2.933  55.392  1.00 78.54           H  
ATOM    518 HG22 ILE A  31     -40.423  -4.572  55.031  1.00 78.54           H  
ATOM    519 HG23 ILE A  31     -39.505  -3.226  54.340  1.00 78.54           H  
ATOM    520  CD1 ILE A  31     -42.470  -1.257  53.812  1.00 78.54           C  
ATOM    521 HD11 ILE A  31     -43.429  -1.751  53.970  1.00 78.54           H  
ATOM    522 HD12 ILE A  31     -42.643  -0.288  53.345  1.00 78.54           H  
ATOM    523 HD13 ILE A  31     -41.982  -1.093  54.772  1.00 78.54           H  
ATOM    524  N   THR A  32     -41.156  -6.821  52.969  1.00 76.21           N  
ATOM    525  H   THR A  32     -42.149  -6.742  52.800  1.00 76.21           H  
ATOM    526  CA  THR A  32     -40.656  -8.138  53.386  1.00 76.21           C  
ATOM    527  HA  THR A  32     -39.893  -7.997  54.152  1.00 76.21           H  
ATOM    528  C   THR A  32     -40.009  -8.831  52.229  1.00 76.21           C  
ATOM    529  CB  THR A  32     -41.666  -9.146  53.959  1.00 76.21           C  
ATOM    530  HB  THR A  32     -41.137 -10.087  54.112  1.00 76.21           H  
ATOM    531  O   THR A  32     -39.080  -9.543  52.481  1.00 76.21           O  
ATOM    532  CG2 THR A  32     -42.178  -8.741  55.336  1.00 76.21           C  
ATOM    533 HG21 THR A  32     -41.471  -9.085  56.091  1.00 76.21           H  
ATOM    534 HG22 THR A  32     -43.145  -9.210  55.521  1.00 76.21           H  
ATOM    535 HG23 THR A  32     -42.248  -7.656  55.409  1.00 76.21           H  
ATOM    536  OG1 THR A  32     -42.717  -9.442  53.069  1.00 76.21           O  
ATOM    537  HG1 THR A  32     -42.372 -10.015  52.381  1.00 76.21           H  
ATOM    538  N   SER A  33     -40.431  -8.646  50.987  1.00 78.49           N  
ATOM    539  H   SER A  33     -41.275  -8.111  50.838  1.00 78.49           H  
ATOM    540  CA  SER A  33     -39.742  -9.158  49.806  1.00 78.49           C  
ATOM    541  HA  SER A  33     -39.421 -10.181  50.004  1.00 78.49           H  
ATOM    542  C   SER A  33     -38.500  -8.340  49.553  1.00 78.49           C  
ATOM    543  CB  SER A  33     -40.572  -9.174  48.516  1.00 78.49           C  
ATOM    544  HB2 SER A  33     -40.968  -8.179  48.312  1.00 78.49           H  
ATOM    545  HB3 SER A  33     -39.920  -9.445  47.685  1.00 78.49           H  
ATOM    546  O   SER A  33     -37.528  -8.943  49.184  1.00 78.49           O  
ATOM    547  OG  SER A  33     -41.619 -10.125  48.579  1.00 78.49           O  
ATOM    548  HG  SER A  33     -41.232 -11.003  48.566  1.00 78.49           H  
ATOM    549  N   LEU A  34     -38.459  -7.027  49.787  1.00 77.82           N  
ATOM    550  H   LEU A  34     -39.317  -6.541  50.006  1.00 77.82           H  
ATOM    551  CA  LEU A  34     -37.217  -6.248  49.748  1.00 77.82           C  
ATOM    552  HA  LEU A  34     -36.649  -6.528  48.860  1.00 77.82           H  
ATOM    553  C   LEU A  34     -36.339  -6.569  50.941  1.00 77.82           C  
ATOM    554  CB  LEU A  34     -37.461  -4.727  49.721  1.00 77.82           C  
ATOM    555  HB2 LEU A  34     -36.617  -4.223  50.192  1.00 77.82           H  
ATOM    556  HB3 LEU A  34     -38.325  -4.482  50.338  1.00 77.82           H  
ATOM    557  O   LEU A  34     -35.150  -6.625  50.766  1.00 77.82           O  
ATOM    558  CG  LEU A  34     -37.600  -4.164  48.298  1.00 77.82           C  
ATOM    559  HG  LEU A  34     -38.129  -4.877  47.665  1.00 77.82           H  
ATOM    560  CD1 LEU A  34     -38.380  -2.850  48.305  1.00 77.82           C  
ATOM    561 HD11 LEU A  34     -39.348  -3.009  48.781  1.00 77.82           H  
ATOM    562 HD12 LEU A  34     -38.530  -2.511  47.280  1.00 77.82           H  
ATOM    563 HD13 LEU A  34     -37.828  -2.095  48.864  1.00 77.82           H  
ATOM    564  CD2 LEU A  34     -36.219  -3.868  47.708  1.00 77.82           C  
ATOM    565 HD21 LEU A  34     -35.694  -3.123  48.306  1.00 77.82           H  
ATOM    566 HD22 LEU A  34     -35.622  -4.780  47.686  1.00 77.82           H  
ATOM    567 HD23 LEU A  34     -36.322  -3.502  46.686  1.00 77.82           H  
ATOM    568  N   TRP A  35     -36.873  -6.775  52.139  1.00 84.00           N  
ATOM    569  H   TRP A  35     -37.871  -6.649  52.239  1.00 84.00           H  
ATOM    570  CA  TRP A  35     -36.113  -7.128  53.337  1.00 84.00           C  
ATOM    571  HA  TRP A  35     -35.214  -6.515  53.393  1.00 84.00           H  
ATOM    572  C   TRP A  35     -35.668  -8.576  53.285  1.00 84.00           C  
ATOM    573  CB  TRP A  35     -36.937  -6.903  54.610  1.00 84.00           C  
ATOM    574  HB2 TRP A  35     -37.880  -7.441  54.518  1.00 84.00           H  
ATOM    575  HB3 TRP A  35     -37.153  -5.839  54.712  1.00 84.00           H  
ATOM    576  O   TRP A  35     -34.590  -8.862  53.762  1.00 84.00           O  
ATOM    577  CG  TRP A  35     -36.284  -7.382  55.868  1.00 84.00           C  
ATOM    578  CD1 TRP A  35     -35.377  -6.691  56.593  1.00 84.00           C  
ATOM    579  HD1 TRP A  35     -35.018  -5.701  56.354  1.00 84.00           H  
ATOM    580  CD2 TRP A  35     -36.386  -8.699  56.501  1.00 84.00           C  
ATOM    581  CE2 TRP A  35     -35.517  -8.718  57.631  1.00 84.00           C  
ATOM    582  CE3 TRP A  35     -37.086  -9.892  56.209  1.00 84.00           C  
ATOM    583  HE3 TRP A  35     -37.722  -9.934  55.337  1.00 84.00           H  
ATOM    584  NE1 TRP A  35     -34.928  -7.473  57.638  1.00 84.00           N  
ATOM    585  HE1 TRP A  35     -34.151  -7.221  58.232  1.00 84.00           H  
ATOM    586  CH2 TRP A  35     -36.071 -11.018  58.128  1.00 84.00           C  
ATOM    587  HH2 TRP A  35     -35.937 -11.910  58.722  1.00 84.00           H  
ATOM    588  CZ2 TRP A  35     -35.357  -9.850  58.441  1.00 84.00           C  
ATOM    589  HZ2 TRP A  35     -34.662  -9.838  59.268  1.00 84.00           H  
ATOM    590  CZ3 TRP A  35     -36.930 -11.038  57.014  1.00 84.00           C  
ATOM    591  HZ3 TRP A  35     -37.451 -11.950  56.761  1.00 84.00           H  
ATOM    592  N   LEU A  36     -36.460  -9.472  52.707  1.00 82.57           N  
ATOM    593  H   LEU A  36     -37.372  -9.171  52.395  1.00 82.57           H  
ATOM    594  CA  LEU A  36     -36.099 -10.856  52.443  1.00 82.57           C  
ATOM    595  HA  LEU A  36     -35.565 -11.244  53.310  1.00 82.57           H  
ATOM    596  C   LEU A  36     -35.134 -10.860  51.276  1.00 82.57           C  
ATOM    597  CB  LEU A  36     -37.346 -11.730  52.231  1.00 82.57           C  
ATOM    598  HB2 LEU A  36     -38.003 -11.531  53.078  1.00 82.57           H  
ATOM    599  HB3 LEU A  36     -37.851 -11.424  51.314  1.00 82.57           H  
ATOM    600  O   LEU A  36     -34.077 -11.392  51.453  1.00 82.57           O  
ATOM    601  CG  LEU A  36     -37.112 -13.250  52.217  1.00 82.57           C  
ATOM    602  HG  LEU A  36     -36.072 -13.474  52.454  1.00 82.57           H  
ATOM    603  CD1 LEU A  36     -38.012 -13.917  53.264  1.00 82.57           C  
ATOM    604 HD11 LEU A  36     -37.752 -13.547  54.256  1.00 82.57           H  
ATOM    605 HD12 LEU A  36     -39.062 -13.711  53.054  1.00 82.57           H  
ATOM    606 HD13 LEU A  36     -37.844 -14.993  53.248  1.00 82.57           H  
ATOM    607  CD2 LEU A  36     -37.466 -13.847  50.854  1.00 82.57           C  
ATOM    608 HD21 LEU A  36     -36.827 -13.402  50.092  1.00 82.57           H  
ATOM    609 HD22 LEU A  36     -37.276 -14.920  50.870  1.00 82.57           H  
ATOM    610 HD23 LEU A  36     -38.514 -13.665  50.613  1.00 82.57           H  
ATOM    611  N   VAL A  37     -35.352 -10.149  50.171  1.00 83.88           N  
ATOM    612  H   VAL A  37     -36.246  -9.696  50.049  1.00 83.88           H  
ATOM    613  CA  VAL A  37     -34.343  -9.996  49.105  1.00 83.88           C  
ATOM    614  HA  VAL A  37     -34.052 -10.993  48.773  1.00 83.88           H  
ATOM    615  C   VAL A  37     -33.071  -9.347  49.640  1.00 83.88           C  
ATOM    616  CB  VAL A  37     -34.884  -9.242  47.870  1.00 83.88           C  
ATOM    617  HB  VAL A  37     -35.383  -8.329  48.195  1.00 83.88           H  
ATOM    618  O   VAL A  37     -32.013  -9.851  49.344  1.00 83.88           O  
ATOM    619  CG1 VAL A  37     -33.800  -8.819  46.875  1.00 83.88           C  
ATOM    620 HG11 VAL A  37     -33.179  -8.038  47.314  1.00 83.88           H  
ATOM    621 HG12 VAL A  37     -33.178  -9.675  46.615  1.00 83.88           H  
ATOM    622 HG13 VAL A  37     -34.254  -8.417  45.969  1.00 83.88           H  
ATOM    623  CG2 VAL A  37     -35.859 -10.125  47.073  1.00 83.88           C  
ATOM    624 HG21 VAL A  37     -36.408  -9.514  46.356  1.00 83.88           H  
ATOM    625 HG22 VAL A  37     -36.564 -10.631  47.732  1.00 83.88           H  
ATOM    626 HG23 VAL A  37     -35.305 -10.895  46.537  1.00 83.88           H  
ATOM    627  N   ILE A  38     -33.119  -8.301  50.464  1.00 81.03           N  
ATOM    628  H   ILE A  38     -34.026  -7.909  50.672  1.00 81.03           H  
ATOM    629  CA  ILE A  38     -31.937  -7.638  51.041  1.00 81.03           C  
ATOM    630  HA  ILE A  38     -31.186  -7.535  50.258  1.00 81.03           H  
ATOM    631  C   ILE A  38     -31.305  -8.499  52.131  1.00 81.03           C  
ATOM    632  CB  ILE A  38     -32.253  -6.215  51.572  1.00 81.03           C  
ATOM    633  HB  ILE A  38     -33.128  -6.278  52.219  1.00 81.03           H  
ATOM    634  O   ILE A  38     -30.093  -8.545  52.187  1.00 81.03           O  
ATOM    635  CG1 ILE A  38     -32.534  -5.235  50.407  1.00 81.03           C  
ATOM    636 HG12 ILE A  38     -31.593  -4.963  49.929  1.00 81.03           H  
ATOM    637 HG13 ILE A  38     -33.140  -5.724  49.644  1.00 81.03           H  
ATOM    638  CG2 ILE A  38     -31.100  -5.639  52.421  1.00 81.03           C  
ATOM    639 HG21 ILE A  38     -31.312  -4.615  52.731  1.00 81.03           H  
ATOM    640 HG22 ILE A  38     -30.957  -6.225  53.329  1.00 81.03           H  
ATOM    641 HG23 ILE A  38     -30.172  -5.652  51.850  1.00 81.03           H  
ATOM    642  CD1 ILE A  38     -33.263  -3.954  50.844  1.00 81.03           C  
ATOM    643 HD11 ILE A  38     -34.169  -4.204  51.396  1.00 81.03           H  
ATOM    644 HD12 ILE A  38     -33.536  -3.380  49.959  1.00 81.03           H  
ATOM    645 HD13 ILE A  38     -32.617  -3.337  51.469  1.00 81.03           H  
ATOM    646  N   SER A  39     -32.067  -9.180  52.989  1.00 79.75           N  
ATOM    647  H   SER A  39     -33.071  -9.109  52.907  1.00 79.75           H  
ATOM    648  CA  SER A  39     -31.523 -10.083  54.019  1.00 79.75           C  
ATOM    649  HA  SER A  39     -30.681  -9.599  54.515  1.00 79.75           H  
ATOM    650  C   SER A  39     -31.024 -11.375  53.411  1.00 79.75           C  
ATOM    651  CB  SER A  39     -32.530 -10.497  55.098  1.00 79.75           C  
ATOM    652  HB2 SER A  39     -32.062 -11.236  55.749  1.00 79.75           H  
ATOM    653  HB3 SER A  39     -33.408 -10.953  54.640  1.00 79.75           H  
ATOM    654  O   SER A  39     -30.067 -11.923  53.916  1.00 79.75           O  
ATOM    655  OG  SER A  39     -32.909  -9.399  55.889  1.00 79.75           O  
ATOM    656  HG  SER A  39     -33.569  -8.939  55.365  1.00 79.75           H  
ATOM    657  N   THR A  40     -31.656 -11.863  52.349  1.00 83.41           N  
ATOM    658  H   THR A  40     -32.483 -11.376  52.035  1.00 83.41           H  
ATOM    659  CA  THR A  40     -31.253 -13.023  51.558  1.00 83.41           C  
ATOM    660  HA  THR A  40     -30.943 -13.819  52.236  1.00 83.41           H  
ATOM    661  C   THR A  40     -30.045 -12.649  50.722  1.00 83.41           C  
ATOM    662  CB  THR A  40     -32.394 -13.575  50.680  1.00 83.41           C  
ATOM    663  HB  THR A  40     -32.769 -12.787  50.026  1.00 83.41           H  
ATOM    664  O   THR A  40     -29.101 -13.405  50.762  1.00 83.41           O  
ATOM    665  CG2 THR A  40     -32.000 -14.748  49.801  1.00 83.41           C  
ATOM    666 HG21 THR A  40     -31.367 -15.448  50.347  1.00 83.41           H  
ATOM    667 HG22 THR A  40     -31.462 -14.351  48.940  1.00 83.41           H  
ATOM    668 HG23 THR A  40     -32.886 -15.263  49.430  1.00 83.41           H  
ATOM    669  OG1 THR A  40     -33.444 -14.075  51.479  1.00 83.41           O  
ATOM    670  HG1 THR A  40     -33.105 -14.862  51.912  1.00 83.41           H  
ATOM    671  N   ILE A  41     -29.993 -11.477  50.077  1.00 83.39           N  
ATOM    672  H   ILE A  41     -30.819 -10.896  50.054  1.00 83.39           H  
ATOM    673  CA  ILE A  41     -28.770 -10.951  49.447  1.00 83.39           C  
ATOM    674  HA  ILE A  41     -28.400 -11.689  48.735  1.00 83.39           H  
ATOM    675  C   ILE A  41     -27.695 -10.806  50.517  1.00 83.39           C  
ATOM    676  CB  ILE A  41     -28.997  -9.622  48.681  1.00 83.39           C  
ATOM    677  HB  ILE A  41     -29.575  -8.951  49.316  1.00 83.39           H  
ATOM    678  O   ILE A  41     -26.655 -11.411  50.369  1.00 83.39           O  
ATOM    679  CG1 ILE A  41     -29.759  -9.874  47.358  1.00 83.39           C  
ATOM    680 HG12 ILE A  41     -30.583 -10.569  47.522  1.00 83.39           H  
ATOM    681 HG13 ILE A  41     -29.091 -10.354  46.643  1.00 83.39           H  
ATOM    682  CG2 ILE A  41     -27.665  -8.920  48.343  1.00 83.39           C  
ATOM    683 HG21 ILE A  41     -27.129  -8.640  49.249  1.00 83.39           H  
ATOM    684 HG22 ILE A  41     -27.833  -8.002  47.779  1.00 83.39           H  
ATOM    685 HG23 ILE A  41     -27.028  -9.585  47.759  1.00 83.39           H  
ATOM    686  CD1 ILE A  41     -30.319  -8.590  46.727  1.00 83.39           C  
ATOM    687 HD11 ILE A  41     -30.880  -8.024  47.470  1.00 83.39           H  
ATOM    688 HD12 ILE A  41     -30.974  -8.854  45.896  1.00 83.39           H  
ATOM    689 HD13 ILE A  41     -29.511  -7.971  46.337  1.00 83.39           H  
ATOM    690  N   SER A  42     -27.964 -10.105  51.619  1.00 81.04           N  
ATOM    691  H   SER A  42     -28.850  -9.624  51.673  1.00 81.04           H  
ATOM    692  CA  SER A  42     -27.013  -9.912  52.716  1.00 81.04           C  
ATOM    693  HA  SER A  42     -26.145  -9.380  52.328  1.00 81.04           H  
ATOM    694  C   SER A  42     -26.534 -11.238  53.288  1.00 81.04           C  
ATOM    695  CB  SER A  42     -27.622  -9.069  53.838  1.00 81.04           C  
ATOM    696  HB2 SER A  42     -28.494  -9.585  54.241  1.00 81.04           H  
ATOM    697  HB3 SER A  42     -27.933  -8.104  53.437  1.00 81.04           H  
ATOM    698  O   SER A  42     -25.360 -11.335  53.580  1.00 81.04           O  
ATOM    699  OG  SER A  42     -26.701  -8.842  54.888  1.00 81.04           O  
ATOM    700  HG  SER A  42     -25.957  -9.442  54.793  1.00 81.04           H  
ATOM    701  N   TRP A  43     -27.405 -12.240  53.437  1.00 83.70           N  
ATOM    702  H   TRP A  43     -28.374 -12.057  53.219  1.00 83.70           H  
ATOM    703  CA  TRP A  43     -27.071 -13.597  53.876  1.00 83.70           C  
ATOM    704  HA  TRP A  43     -26.447 -13.549  54.769  1.00 83.70           H  
ATOM    705  C   TRP A  43     -26.262 -14.349  52.819  1.00 83.70           C  
ATOM    706  CB  TRP A  43     -28.376 -14.349  54.199  1.00 83.70           C  
ATOM    707  HB2 TRP A  43     -29.052 -14.244  53.351  1.00 83.70           H  
ATOM    708  HB3 TRP A  43     -28.841 -13.882  55.067  1.00 83.70           H  
ATOM    709  O   TRP A  43     -25.299 -15.016  53.160  1.00 83.70           O  
ATOM    710  CG  TRP A  43     -28.251 -15.814  54.475  1.00 83.70           C  
ATOM    711  CD1 TRP A  43     -27.666 -16.352  55.561  1.00 83.70           C  
ATOM    712  HD1 TRP A  43     -27.205 -15.767  56.343  1.00 83.70           H  
ATOM    713  CD2 TRP A  43     -28.612 -16.946  53.627  1.00 83.70           C  
ATOM    714  CE2 TRP A  43     -28.191 -18.146  54.272  1.00 83.70           C  
ATOM    715  CE3 TRP A  43     -29.226 -17.079  52.364  1.00 83.70           C  
ATOM    716  HE3 TRP A  43     -29.560 -16.187  51.856  1.00 83.70           H  
ATOM    717  NE1 TRP A  43     -27.619 -17.726  55.450  1.00 83.70           N  
ATOM    718  HE1 TRP A  43     -27.063 -18.322  56.046  1.00 83.70           H  
ATOM    719  CH2 TRP A  43     -28.954 -19.507  52.427  1.00 83.70           C  
ATOM    720  HH2 TRP A  43     -29.055 -20.473  51.953  1.00 83.70           H  
ATOM    721  CZ2 TRP A  43     -28.355 -19.411  53.694  1.00 83.70           C  
ATOM    722  HZ2 TRP A  43     -27.985 -20.292  54.197  1.00 83.70           H  
ATOM    723  CZ3 TRP A  43     -29.383 -18.343  51.762  1.00 83.70           C  
ATOM    724  HZ3 TRP A  43     -29.822 -18.420  50.778  1.00 83.70           H  
ATOM    725  N   MET A  44     -26.624 -14.208  51.543  1.00 85.44           N  
ATOM    726  H   MET A  44     -27.419 -13.619  51.341  1.00 85.44           H  
ATOM    727  CA  MET A  44     -25.939 -14.808  50.396  1.00 85.44           C  
ATOM    728  HA  MET A  44     -25.711 -15.851  50.613  1.00 85.44           H  
ATOM    729  C   MET A  44     -24.601 -14.153  50.090  1.00 85.44           C  
ATOM    730  CB  MET A  44     -26.827 -14.764  49.145  1.00 85.44           C  
ATOM    731  HB2 MET A  44     -27.196 -13.751  48.986  1.00 85.44           H  
ATOM    732  HB3 MET A  44     -26.228 -15.054  48.282  1.00 85.44           H  
ATOM    733  O   MET A  44     -23.806 -14.768  49.394  1.00 85.44           O  
ATOM    734  CG  MET A  44     -27.992 -15.747  49.247  1.00 85.44           C  
ATOM    735  HG2 MET A  44     -28.457 -15.629  50.226  1.00 85.44           H  
ATOM    736  HG3 MET A  44     -27.602 -16.763  49.202  1.00 85.44           H  
ATOM    737  SD  MET A  44     -29.286 -15.549  47.998  1.00 85.44           S  
ATOM    738  CE  MET A  44     -28.395 -16.151  46.571  1.00 85.44           C  
ATOM    739  HE1 MET A  44     -27.795 -17.019  46.845  1.00 85.44           H  
ATOM    740  HE2 MET A  44     -29.114 -16.432  45.800  1.00 85.44           H  
ATOM    741  HE3 MET A  44     -27.756 -15.350  46.201  1.00 85.44           H  
ATOM    742  N   THR A  45     -24.371 -12.932  50.571  1.00 84.28           N  
ATOM    743  H   THR A  45     -25.142 -12.447  51.007  1.00 84.28           H  
ATOM    744  CA  THR A  45     -23.109 -12.196  50.465  1.00 84.28           C  
ATOM    745  HA  THR A  45     -22.483 -12.670  49.709  1.00 84.28           H  
ATOM    746  C   THR A  45     -22.301 -12.226  51.764  1.00 84.28           C  
ATOM    747  CB  THR A  45     -23.345 -10.730  50.045  1.00 84.28           C  
ATOM    748  HB  THR A  45     -22.378 -10.230  49.981  1.00 84.28           H  
ATOM    749  O   THR A  45     -21.224 -11.645  51.793  1.00 84.28           O  
ATOM    750  CG2 THR A  45     -24.034 -10.573  48.683  1.00 84.28           C  
ATOM    751 HG21 THR A  45     -24.962 -11.144  48.642  1.00 84.28           H  
ATOM    752 HG22 THR A  45     -23.378 -10.938  47.892  1.00 84.28           H  
ATOM    753 HG23 THR A  45     -24.247  -9.519  48.505  1.00 84.28           H  
ATOM    754  OG1 THR A  45     -24.121 -10.040  51.003  1.00 84.28           O  
ATOM    755  HG1 THR A  45     -23.747 -10.256  51.861  1.00 84.28           H  
ATOM    756  N   ASP A  46     -22.822 -12.828  52.839  1.00 83.13           N  
ATOM    757  H   ASP A  46     -23.676 -13.357  52.733  1.00 83.13           H  
ATOM    758  CA  ASP A  46     -22.152 -12.939  54.140  1.00 83.13           C  
ATOM    759  HA  ASP A  46     -21.536 -12.055  54.306  1.00 83.13           H  
ATOM    760  C   ASP A  46     -21.227 -14.162  54.127  1.00 83.13           C  
ATOM    761  CB  ASP A  46     -23.208 -12.978  55.266  1.00 83.13           C  
ATOM    762  HB2 ASP A  46     -23.839 -13.859  55.153  1.00 83.13           H  
ATOM    763  HB3 ASP A  46     -23.834 -12.091  55.171  1.00 83.13           H  
ATOM    764  O   ASP A  46     -21.683 -15.309  54.146  1.00 83.13           O  
ATOM    765  CG  ASP A  46     -22.669 -12.919  56.695  1.00 83.13           C  
ATOM    766  OD1 ASP A  46     -21.448 -13.061  56.874  1.00 83.13           O  
ATOM    767  OD2 ASP A  46     -23.519 -12.720  57.608  1.00 83.13           O  
ATOM    768  N   GLU A  47     -19.927 -13.889  54.045  1.00 82.69           N  
ATOM    769  H   GLU A  47     -19.642 -12.920  54.042  1.00 82.69           H  
ATOM    770  CA  GLU A  47     -18.852 -14.880  53.923  1.00 82.69           C  
ATOM    771  HA  GLU A  47     -19.020 -15.509  53.049  1.00 82.69           H  
ATOM    772  C   GLU A  47     -18.809 -15.838  55.119  1.00 82.69           C  
ATOM    773  CB  GLU A  47     -17.516 -14.140  53.715  1.00 82.69           C  
ATOM    774  HB2 GLU A  47     -16.696 -14.857  53.754  1.00 82.69           H  
ATOM    775  HB3 GLU A  47     -17.387 -13.406  54.510  1.00 82.69           H  
ATOM    776  O   GLU A  47     -18.588 -17.031  54.927  1.00 82.69           O  
ATOM    777  CG  GLU A  47     -17.504 -13.441  52.343  1.00 82.69           C  
ATOM    778  HG2 GLU A  47     -18.410 -12.844  52.237  1.00 82.69           H  
ATOM    779  HG3 GLU A  47     -17.539 -14.209  51.571  1.00 82.69           H  
ATOM    780  CD  GLU A  47     -16.312 -12.507  52.080  1.00 82.69           C  
ATOM    781  OE1 GLU A  47     -16.371 -11.859  51.003  1.00 82.69           O  
ATOM    782  OE2 GLU A  47     -15.419 -12.379  52.943  1.00 82.69           O  
ATOM    783  N   ASP A  48     -19.156 -15.368  56.321  1.00 81.29           N  
ATOM    784  H   ASP A  48     -19.377 -14.387  56.417  1.00 81.29           H  
ATOM    785  CA  ASP A  48     -19.195 -16.202  57.528  1.00 81.29           C  
ATOM    786  HA  ASP A  48     -18.279 -16.790  57.585  1.00 81.29           H  
ATOM    787  C   ASP A  48     -20.384 -17.181  57.531  1.00 81.29           C  
ATOM    788  CB  ASP A  48     -19.282 -15.303  58.775  1.00 81.29           C  
ATOM    789  HB2 ASP A  48     -19.470 -15.935  59.642  1.00 81.29           H  
ATOM    790  HB3 ASP A  48     -20.137 -14.634  58.673  1.00 81.29           H  
ATOM    791  O   ASP A  48     -20.372 -18.192  58.238  1.00 81.29           O  
ATOM    792  CG  ASP A  48     -18.021 -14.484  59.077  1.00 81.29           C  
ATOM    793  OD1 ASP A  48     -16.910 -14.986  58.805  1.00 81.29           O  
ATOM    794  OD2 ASP A  48     -18.181 -13.397  59.683  1.00 81.29           O  
ATOM    795  N   ARG A  49     -21.452 -16.886  56.774  1.00 79.40           N  
ATOM    796  H   ARG A  49     -21.369 -16.075  56.178  1.00 79.40           H  
ATOM    797  CA  ARG A  49     -22.691 -17.691  56.763  1.00 79.40           C  
ATOM    798  HA  ARG A  49     -22.706 -18.328  57.647  1.00 79.40           H  
ATOM    799  C   ARG A  49     -22.803 -18.643  55.583  1.00 79.40           C  
ATOM    800  CB  ARG A  49     -23.917 -16.783  56.776  1.00 79.40           C  
ATOM    801  HB2 ARG A  49     -24.805 -17.406  56.667  1.00 79.40           H  
ATOM    802  HB3 ARG A  49     -23.868 -16.105  55.924  1.00 79.40           H  
ATOM    803  O   ARG A  49     -23.473 -19.667  55.719  1.00 79.40           O  
ATOM    804  CG  ARG A  49     -24.037 -15.982  58.072  1.00 79.40           C  
ATOM    805  HG2 ARG A  49     -24.010 -16.648  58.934  1.00 79.40           H  
ATOM    806  HG3 ARG A  49     -23.215 -15.270  58.142  1.00 79.40           H  
ATOM    807  CD  ARG A  49     -25.378 -15.257  58.019  1.00 79.40           C  
ATOM    808  HD2 ARG A  49     -25.459 -14.773  57.046  1.00 79.40           H  
ATOM    809  HD3 ARG A  49     -26.165 -16.000  58.151  1.00 79.40           H  
ATOM    810  NE  ARG A  49     -25.481 -14.222  59.042  1.00 79.40           N  
ATOM    811  HE  ARG A  49     -24.609 -13.735  59.190  1.00 79.40           H  
ATOM    812  NH1 ARG A  49     -27.749 -13.903  58.922  1.00 79.40           N  
ATOM    813 HH11 ARG A  49     -27.749 -14.537  58.136  1.00 79.40           H  
ATOM    814 HH12 ARG A  49     -28.577 -13.396  59.203  1.00 79.40           H  
ATOM    815  NH2 ARG A  49     -26.525 -12.749  60.399  1.00 79.40           N  
ATOM    816 HH21 ARG A  49     -25.597 -12.509  60.718  1.00 79.40           H  
ATOM    817 HH22 ARG A  49     -27.340 -12.230  60.692  1.00 79.40           H  
ATOM    818  CZ  ARG A  49     -26.583 -13.635  59.449  1.00 79.40           C  
ATOM    819  N   LEU A  50     -22.233 -18.282  54.437  1.00 84.95           N  
ATOM    820  H   LEU A  50     -21.738 -17.402  54.424  1.00 84.95           H  
ATOM    821  CA  LEU A  50     -22.210 -19.092  53.215  1.00 84.95           C  
ATOM    822  HA  LEU A  50     -22.448 -20.126  53.463  1.00 84.95           H  
ATOM    823  C   LEU A  50     -20.792 -19.133  52.618  1.00 84.95           C  
ATOM    824  CB  LEU A  50     -23.270 -18.561  52.229  1.00 84.95           C  
ATOM    825  HB2 LEU A  50     -23.240 -17.471  52.241  1.00 84.95           H  
ATOM    826  HB3 LEU A  50     -23.021 -18.885  51.218  1.00 84.95           H  
ATOM    827  O   LEU A  50     -20.594 -18.697  51.475  1.00 84.95           O  
ATOM    828  CG  LEU A  50     -24.699 -19.045  52.516  1.00 84.95           C  
ATOM    829  HG  LEU A  50     -24.960 -18.881  53.562  1.00 84.95           H  
ATOM    830  CD1 LEU A  50     -25.659 -18.238  51.649  1.00 84.95           C  
ATOM    831 HD11 LEU A  50     -26.628 -18.732  51.590  1.00 84.95           H  
ATOM    832 HD12 LEU A  50     -25.253 -18.126  50.643  1.00 84.95           H  
ATOM    833 HD13 LEU A  50     -25.790 -17.266  52.126  1.00 84.95           H  
ATOM    834  CD2 LEU A  50     -24.897 -20.524  52.171  1.00 84.95           C  
ATOM    835 HD21 LEU A  50     -25.932 -20.816  52.349  1.00 84.95           H  
ATOM    836 HD22 LEU A  50     -24.635 -20.706  51.129  1.00 84.95           H  
ATOM    837 HD23 LEU A  50     -24.258 -21.139  52.805  1.00 84.95           H  
ATOM    838  N   PRO A  51     -19.804 -19.641  53.376  1.00 84.75           N  
ATOM    839  CA  PRO A  51     -18.452 -19.797  52.862  1.00 84.75           C  
ATOM    840  HA  PRO A  51     -18.071 -18.838  52.510  1.00 84.75           H  
ATOM    841  C   PRO A  51     -18.440 -20.808  51.711  1.00 84.75           C  
ATOM    842  CB  PRO A  51     -17.614 -20.270  54.054  1.00 84.75           C  
ATOM    843  HB2 PRO A  51     -16.778 -20.898  53.748  1.00 84.75           H  
ATOM    844  HB3 PRO A  51     -17.252 -19.405  54.610  1.00 84.75           H  
ATOM    845  O   PRO A  51     -19.234 -21.749  51.683  1.00 84.75           O  
ATOM    846  CG  PRO A  51     -18.621 -21.040  54.907  1.00 84.75           C  
ATOM    847  HG2 PRO A  51     -18.745 -22.048  54.513  1.00 84.75           H  
ATOM    848  HG3 PRO A  51     -18.325 -21.068  55.956  1.00 84.75           H  
ATOM    849  CD  PRO A  51     -19.909 -20.245  54.704  1.00 84.75           C  
ATOM    850  HD2 PRO A  51     -20.771 -20.908  54.781  1.00 84.75           H  
ATOM    851  HD3 PRO A  51     -19.964 -19.457  55.455  1.00 84.75           H  
ATOM    852  N   LEU A  52     -17.519 -20.646  50.761  1.00 85.45           N  
ATOM    853  H   LEU A  52     -16.878 -19.870  50.838  1.00 85.45           H  
ATOM    854  CA  LEU A  52     -17.220 -21.691  49.780  1.00 85.45           C  
ATOM    855  HA  LEU A  52     -18.149 -22.156  49.451  1.00 85.45           H  
ATOM    856  C   LEU A  52     -16.397 -22.794  50.469  1.00 85.45           C  
ATOM    857  CB  LEU A  52     -16.520 -21.063  48.558  1.00 85.45           C  
ATOM    858  HB2 LEU A  52     -16.095 -21.859  47.948  1.00 85.45           H  
ATOM    859  HB3 LEU A  52     -15.696 -20.443  48.911  1.00 85.45           H  
ATOM    860  O   LEU A  52     -15.173 -22.752  50.481  1.00 85.45           O  
ATOM    861  CG  LEU A  52     -17.464 -20.210  47.688  1.00 85.45           C  
ATOM    862  HG  LEU A  52     -18.007 -19.510  48.322  1.00 85.45           H  
ATOM    863  CD1 LEU A  52     -16.714 -19.398  46.637  1.00 85.45           C  
ATOM    864 HD11 LEU A  52     -17.391 -18.650  46.225  1.00 85.45           H  
ATOM    865 HD12 LEU A  52     -15.877 -18.881  47.107  1.00 85.45           H  
ATOM    866 HD13 LEU A  52     -16.353 -20.040  45.833  1.00 85.45           H  
ATOM    867  CD2 LEU A  52     -18.482 -21.070  46.927  1.00 85.45           C  
ATOM    868 HD21 LEU A  52     -17.973 -21.870  46.390  1.00 85.45           H  
ATOM    869 HD22 LEU A  52     -19.183 -21.504  47.640  1.00 85.45           H  
ATOM    870 HD23 LEU A  52     -19.041 -20.453  46.224  1.00 85.45           H  
ATOM    871  N   SER A  53     -17.083 -23.750  51.098  1.00 83.88           N  
ATOM    872  H   SER A  53     -18.092 -23.697  51.068  1.00 83.88           H  
ATOM    873  CA  SER A  53     -16.507 -24.768  51.991  1.00 83.88           C  
ATOM    874  HA  SER A  53     -15.673 -24.327  52.537  1.00 83.88           H  
ATOM    875  C   SER A  53     -15.976 -26.017  51.277  1.00 83.88           C  
ATOM    876  CB  SER A  53     -17.586 -25.173  53.003  1.00 83.88           C  
ATOM    877  HB2 SER A  53     -17.905 -24.292  53.561  1.00 83.88           H  
ATOM    878  HB3 SER A  53     -17.183 -25.910  53.699  1.00 83.88           H  
ATOM    879  O   SER A  53     -15.176 -26.765  51.841  1.00 83.88           O  
ATOM    880  OG  SER A  53     -18.693 -25.720  52.313  1.00 83.88           O  
ATOM    881  HG  SER A  53     -19.522 -25.445  52.713  1.00 83.88           H  
ATOM    882  N   HIS A  54     -16.408 -26.266  50.039  1.00 88.02           N  
ATOM    883  H   HIS A  54     -17.061 -25.611  49.632  1.00 88.02           H  
ATOM    884  CA  HIS A  54     -16.047 -27.470  49.296  1.00 88.02           C  
ATOM    885  HA  HIS A  54     -15.338 -28.054  49.883  1.00 88.02           H  
ATOM    886  C   HIS A  54     -15.342 -27.137  47.984  1.00 88.02           C  
ATOM    887  CB  HIS A  54     -17.293 -28.341  49.091  1.00 88.02           C  
ATOM    888  HB2 HIS A  54     -17.064 -29.129  48.374  1.00 88.02           H  
ATOM    889  HB3 HIS A  54     -18.095 -27.727  48.681  1.00 88.02           H  
ATOM    890  O   HIS A  54     -15.786 -26.288  47.218  1.00 88.02           O  
ATOM    891  CG  HIS A  54     -17.770 -28.997  50.365  1.00 88.02           C  
ATOM    892  CD2 HIS A  54     -19.003 -28.876  50.951  1.00 88.02           C  
ATOM    893  HD2 HIS A  54     -19.831 -28.283  50.590  1.00 88.02           H  
ATOM    894  ND1 HIS A  54     -17.023 -29.825  51.173  1.00 88.02           N  
ATOM    895  HD1 HIS A  54     -16.026 -29.972  51.113  1.00 88.02           H  
ATOM    896  CE1 HIS A  54     -17.789 -30.195  52.212  1.00 88.02           C  
ATOM    897  HE1 HIS A  54     -17.458 -30.798  53.045  1.00 88.02           H  
ATOM    898  NE2 HIS A  54     -19.013 -29.668  52.104  1.00 88.02           N  
ATOM    899  N   MET A  55     -14.275 -27.872  47.673  1.00 89.72           N  
ATOM    900  H   MET A  55     -13.922 -28.537  48.347  1.00 89.72           H  
ATOM    901  CA  MET A  55     -13.589 -27.779  46.389  1.00 89.72           C  
ATOM    902  HA  MET A  55     -14.158 -27.110  45.745  1.00 89.72           H  
ATOM    903  C   MET A  55     -13.517 -29.151  45.725  1.00 89.72           C  
ATOM    904  CB  MET A  55     -12.214 -27.138  46.566  1.00 89.72           C  
ATOM    905  HB2 MET A  55     -11.546 -27.832  47.077  1.00 89.72           H  
ATOM    906  HB3 MET A  55     -12.328 -26.244  47.178  1.00 89.72           H  
ATOM    907  O   MET A  55     -13.029 -30.112  46.317  1.00 89.72           O  
ATOM    908  CG  MET A  55     -11.608 -26.740  45.216  1.00 89.72           C  
ATOM    909  HG2 MET A  55     -12.219 -25.954  44.771  1.00 89.72           H  
ATOM    910  HG3 MET A  55     -11.616 -27.600  44.546  1.00 89.72           H  
ATOM    911  SD  MET A  55      -9.905 -26.150  45.329  1.00 89.72           S  
ATOM    912  CE  MET A  55     -10.096 -24.777  46.506  1.00 89.72           C  
ATOM    913  HE1 MET A  55     -10.419 -25.154  47.477  1.00 89.72           H  
ATOM    914  HE2 MET A  55     -10.824 -24.056  46.134  1.00 89.72           H  
ATOM    915  HE3 MET A  55      -9.134 -24.287  46.657  1.00 89.72           H  
ATOM    916  N   ILE A  56     -14.011 -29.244  44.492  1.00 89.88           N  
ATOM    917  H   ILE A  56     -14.359 -28.395  44.071  1.00 89.88           H  
ATOM    918  CA  ILE A  56     -13.931 -30.450  43.667  1.00 89.88           C  
ATOM    919  HA  ILE A  56     -13.576 -31.284  44.273  1.00 89.88           H  
ATOM    920  C   ILE A  56     -12.908 -30.193  42.572  1.00 89.88           C  
ATOM    921  CB  ILE A  56     -15.309 -30.849  43.095  1.00 89.88           C  
ATOM    922  HB  ILE A  56     -15.687 -30.027  42.487  1.00 89.88           H  
ATOM    923  O   ILE A  56     -13.195 -29.473  41.616  1.00 89.88           O  
ATOM    924  CG1 ILE A  56     -16.318 -31.122  44.231  1.00 89.88           C  
ATOM    925 HG12 ILE A  56     -15.970 -31.961  44.834  1.00 89.88           H  
ATOM    926 HG13 ILE A  56     -16.372 -30.250  44.883  1.00 89.88           H  
ATOM    927  CG2 ILE A  56     -15.164 -32.101  42.203  1.00 89.88           C  
ATOM    928 HG21 ILE A  56     -14.435 -31.925  41.412  1.00 89.88           H  
ATOM    929 HG22 ILE A  56     -16.115 -32.348  41.729  1.00 89.88           H  
ATOM    930 HG23 ILE A  56     -14.828 -32.946  42.803  1.00 89.88           H  
ATOM    931  CD1 ILE A  56     -17.740 -31.417  43.739  1.00 89.88           C  
ATOM    932 HD11 ILE A  56     -17.780 -32.383  43.235  1.00 89.88           H  
ATOM    933 HD12 ILE A  56     -18.414 -31.454  44.595  1.00 89.88           H  
ATOM    934 HD13 ILE A  56     -18.071 -30.632  43.058  1.00 89.88           H  
ATOM    935  N   ILE A  57     -11.743 -30.814  42.701  1.00 92.28           N  
ATOM    936  H   ILE A  57     -11.581 -31.384  43.519  1.00 92.28           H  
ATOM    937  CA  ILE A  57     -10.678 -30.761  41.702  1.00 92.28           C  
ATOM    938  HA  ILE A  57     -10.779 -29.839  41.128  1.00 92.28           H  
ATOM    939  C   ILE A  57     -10.851 -31.947  40.748  1.00 92.28           C  
ATOM    940  CB  ILE A  57      -9.293 -30.712  42.378  1.00 92.28           C  
ATOM    941  HB  ILE A  57      -9.154 -31.632  42.945  1.00 92.28           H  
ATOM    942  O   ILE A  57     -11.093 -33.077  41.174  1.00 92.28           O  
ATOM    943  CG1 ILE A  57      -9.195 -29.507  43.349  1.00 92.28           C  
ATOM    944 HG12 ILE A  57     -10.075 -29.460  43.990  1.00 92.28           H  
ATOM    945 HG13 ILE A  57      -9.154 -28.579  42.778  1.00 92.28           H  
ATOM    946  CG2 ILE A  57      -8.195 -30.621  41.305  1.00 92.28           C  
ATOM    947 HG21 ILE A  57      -8.226 -31.482  40.638  1.00 92.28           H  
ATOM    948 HG22 ILE A  57      -8.301 -29.707  40.722  1.00 92.28           H  
ATOM    949 HG23 ILE A  57      -7.214 -30.624  41.780  1.00 92.28           H  
ATOM    950  CD1 ILE A  57      -7.990 -29.574  44.292  1.00 92.28           C  
ATOM    951 HD11 ILE A  57      -8.038 -30.488  44.884  1.00 92.28           H  
ATOM    952 HD12 ILE A  57      -8.007 -28.718  44.967  1.00 92.28           H  
ATOM    953 HD13 ILE A  57      -7.055 -29.552  43.731  1.00 92.28           H  
ATOM    954  N   GLN A  58     -10.780 -31.685  39.450  1.00 90.35           N  
ATOM    955  H   GLN A  58     -10.599 -30.730  39.175  1.00 90.35           H  
ATOM    956  CA  GLN A  58     -10.848 -32.674  38.380  1.00 90.35           C  
ATOM    957  HA  GLN A  58     -10.682 -33.671  38.789  1.00 90.35           H  
ATOM    958  C   GLN A  58      -9.739 -32.396  37.365  1.00 90.35           C  
ATOM    959  CB  GLN A  58     -12.225 -32.623  37.701  1.00 90.35           C  
ATOM    960  HB2 GLN A  58     -12.405 -31.608  37.346  1.00 90.35           H  
ATOM    961  HB3 GLN A  58     -12.216 -33.304  36.850  1.00 90.35           H  
ATOM    962  O   GLN A  58      -9.378 -31.244  37.158  1.00 90.35           O  
ATOM    963  CG  GLN A  58     -13.370 -33.018  38.639  1.00 90.35           C  
ATOM    964  HG2 GLN A  58     -13.076 -33.911  39.192  1.00 90.35           H  
ATOM    965  HG3 GLN A  58     -13.544 -32.213  39.353  1.00 90.35           H  
ATOM    966  CD  GLN A  58     -14.666 -33.305  37.891  1.00 90.35           C  
ATOM    967  NE2 GLN A  58     -15.444 -34.270  38.333  1.00 90.35           N  
ATOM    968 HE21 GLN A  58     -15.076 -34.825  39.092  1.00 90.35           H  
ATOM    969 HE22 GLN A  58     -16.019 -34.724  37.637  1.00 90.35           H  
ATOM    970  OE1 GLN A  58     -15.067 -32.660  36.934  1.00 90.35           O  
ATOM    971  N   GLY A  59      -9.221 -33.437  36.723  1.00 87.38           N  
ATOM    972  H   GLY A  59      -9.456 -34.372  37.027  1.00 87.38           H  
ATOM    973  CA  GLY A  59      -8.112 -33.324  35.777  1.00 87.38           C  
ATOM    974  HA2 GLY A  59      -7.519 -32.436  35.996  1.00 87.38           H  
ATOM    975  HA3 GLY A  59      -8.495 -33.238  34.760  1.00 87.38           H  
ATOM    976  C   GLY A  59      -7.179 -34.526  35.872  1.00 87.38           C  
ATOM    977  O   GLY A  59      -7.272 -35.311  36.818  1.00 87.38           O  
ATOM    978  N   GLN A  60      -6.297 -34.682  34.888  1.00 82.84           N  
ATOM    979  H   GLN A  60      -6.242 -33.967  34.176  1.00 82.84           H  
ATOM    980  CA  GLN A  60      -5.162 -35.600  34.982  1.00 82.84           C  
ATOM    981  HA  GLN A  60      -5.388 -36.418  35.666  1.00 82.84           H  
ATOM    982  C   GLN A  60      -3.983 -34.824  35.561  1.00 82.84           C  
ATOM    983  CB  GLN A  60      -4.839 -36.204  33.609  1.00 82.84           C  
ATOM    984  HB2 GLN A  60      -3.840 -36.638  33.640  1.00 82.84           H  
ATOM    985  HB3 GLN A  60      -4.849 -35.418  32.853  1.00 82.84           H  
ATOM    986  O   GLN A  60      -3.276 -34.133  34.835  1.00 82.84           O  
ATOM    987  CG  GLN A  60      -5.829 -37.315  33.232  1.00 82.84           C  
ATOM    988  HG2 GLN A  60      -6.844 -36.918  33.230  1.00 82.84           H  
ATOM    989  HG3 GLN A  60      -5.770 -38.110  33.975  1.00 82.84           H  
ATOM    990  CD  GLN A  60      -5.545 -37.907  31.854  1.00 82.84           C  
ATOM    991  NE2 GLN A  60      -6.040 -39.087  31.557  1.00 82.84           N  
ATOM    992 HE21 GLN A  60      -5.794 -39.423  30.637  1.00 82.84           H  
ATOM    993 HE22 GLN A  60      -6.557 -39.628  32.236  1.00 82.84           H  
ATOM    994  OE1 GLN A  60      -4.895 -37.329  31.006  1.00 82.84           O  
ATOM    995  N   LEU A  61      -3.832 -34.907  36.881  1.00 87.48           N  
ATOM    996  H   LEU A  61      -4.461 -35.492  37.412  1.00 87.48           H  
ATOM    997  CA  LEU A  61      -2.758 -34.246  37.608  1.00 87.48           C  
ATOM    998  HA  LEU A  61      -2.467 -33.345  37.067  1.00 87.48           H  
ATOM    999  C   LEU A  61      -1.538 -35.178  37.691  1.00 87.48           C  
ATOM   1000  CB  LEU A  61      -3.260 -33.836  38.998  1.00 87.48           C  
ATOM   1001  HB2 LEU A  61      -2.428 -33.333  39.491  1.00 87.48           H  
ATOM   1002  HB3 LEU A  61      -3.493 -34.736  39.567  1.00 87.48           H  
ATOM   1003  O   LEU A  61      -1.669 -36.310  38.166  1.00 87.48           O  
ATOM   1004  CG  LEU A  61      -4.470 -32.888  39.042  1.00 87.48           C  
ATOM   1005  HG  LEU A  61      -5.321 -33.354  38.545  1.00 87.48           H  
ATOM   1006  CD1 LEU A  61      -4.860 -32.636  40.500  1.00 87.48           C  
ATOM   1007 HD11 LEU A  61      -5.727 -31.977  40.538  1.00 87.48           H  
ATOM   1008 HD12 LEU A  61      -4.027 -32.161  41.018  1.00 87.48           H  
ATOM   1009 HD13 LEU A  61      -5.095 -33.580  40.991  1.00 87.48           H  
ATOM   1010  CD2 LEU A  61      -4.191 -31.541  38.381  1.00 87.48           C  
ATOM   1011 HD21 LEU A  61      -3.268 -31.121  38.781  1.00 87.48           H  
ATOM   1012 HD22 LEU A  61      -5.011 -30.849  38.576  1.00 87.48           H  
ATOM   1013 HD23 LEU A  61      -4.071 -31.670  37.305  1.00 87.48           H  
ATOM   1014  N   LYS A  62      -0.378 -34.741  37.196  1.00 86.89           N  
ATOM   1015  H   LYS A  62      -0.346 -33.778  36.893  1.00 86.89           H  
ATOM   1016  CA  LYS A  62       0.869 -35.524  37.128  1.00 86.89           C  
ATOM   1017  HA  LYS A  62       0.719 -36.471  37.646  1.00 86.89           H  
ATOM   1018  C   LYS A  62       2.030 -34.828  37.842  1.00 86.89           C  
ATOM   1019  CB  LYS A  62       1.196 -35.808  35.651  1.00 86.89           C  
ATOM   1020  HB2 LYS A  62       1.436 -34.867  35.155  1.00 86.89           H  
ATOM   1021  HB3 LYS A  62       0.308 -36.224  35.175  1.00 86.89           H  
ATOM   1022  O   LYS A  62       2.867 -35.536  38.409  1.00 86.89           O  
ATOM   1023  CG  LYS A  62       2.363 -36.795  35.459  1.00 86.89           C  
ATOM   1024  HG2 LYS A  62       3.268 -36.380  35.902  1.00 86.89           H  
ATOM   1025  HG3 LYS A  62       2.123 -37.740  35.947  1.00 86.89           H  
ATOM   1026  CD  LYS A  62       2.617 -37.036  33.965  1.00 86.89           C  
ATOM   1027  HD2 LYS A  62       2.841 -36.077  33.498  1.00 86.89           H  
ATOM   1028  HD3 LYS A  62       1.713 -37.438  33.508  1.00 86.89           H  
ATOM   1029  CE  LYS A  62       3.787 -37.999  33.724  1.00 86.89           C  
ATOM   1030  HE2 LYS A  62       3.529 -38.980  34.123  1.00 86.89           H  
ATOM   1031  HE3 LYS A  62       4.655 -37.621  34.265  1.00 86.89           H  
ATOM   1032  NZ  LYS A  62       4.102 -38.089  32.273  1.00 86.89           N  
ATOM   1033  HZ1 LYS A  62       4.887 -38.697  32.086  1.00 86.89           H  
ATOM   1034  HZ2 LYS A  62       3.304 -38.406  31.740  1.00 86.89           H  
ATOM   1035  HZ3 LYS A  62       4.334 -37.175  31.910  1.00 86.89           H  
ATOM   1036  N   HIS A  63       2.077 -33.498  37.806  1.00 89.00           N  
ATOM   1037  H   HIS A  63       1.383 -33.025  37.245  1.00 89.00           H  
ATOM   1038  CA  HIS A  63       3.098 -32.657  38.437  1.00 89.00           C  
ATOM   1039  HA  HIS A  63       3.881 -33.285  38.860  1.00 89.00           H  
ATOM   1040  C   HIS A  63       2.537 -31.811  39.586  1.00 89.00           C  
ATOM   1041  CB  HIS A  63       3.742 -31.741  37.389  1.00 89.00           C  
ATOM   1042  HB2 HIS A  63       3.000 -31.017  37.052  1.00 89.00           H  
ATOM   1043  HB3 HIS A  63       4.558 -31.194  37.860  1.00 89.00           H  
ATOM   1044  O   HIS A  63       3.290 -31.448  40.481  1.00 89.00           O  
ATOM   1045  CG  HIS A  63       4.279 -32.466  36.185  1.00 89.00           C  
ATOM   1046  CD2 HIS A  63       5.530 -32.998  36.016  1.00 89.00           C  
ATOM   1047  HD2 HIS A  63       6.336 -32.958  36.733  1.00 89.00           H  
ATOM   1048  ND1 HIS A  63       3.573 -32.695  35.032  1.00 89.00           N  
ATOM   1049  HD1 HIS A  63       2.632 -32.369  34.863  1.00 89.00           H  
ATOM   1050  CE1 HIS A  63       4.385 -33.330  34.174  1.00 89.00           C  
ATOM   1051  HE1 HIS A  63       4.118 -33.585  33.160  1.00 89.00           H  
ATOM   1052  NE2 HIS A  63       5.570 -33.604  34.748  1.00 89.00           N  
ATOM   1053  N   ILE A  64       1.232 -31.525  39.591  1.00 89.64           N  
ATOM   1054  H   ILE A  64       0.654 -31.841  38.824  1.00 89.64           H  
ATOM   1055  CA  ILE A  64       0.561 -30.746  40.635  1.00 89.64           C  
ATOM   1056  HA  ILE A  64       1.308 -30.250  41.254  1.00 89.64           H  
ATOM   1057  C   ILE A  64      -0.241 -31.685  41.529  1.00 89.64           C  
ATOM   1058  CB  ILE A  64      -0.337 -29.657  40.016  1.00 89.64           C  
ATOM   1059  HB  ILE A  64      -1.157 -30.147  39.492  1.00 89.64           H  
ATOM   1060  O   ILE A  64      -0.859 -32.645  41.073  1.00 89.64           O  
ATOM   1061  CG1 ILE A  64       0.462 -28.824  39.002  1.00 89.64           C  
ATOM   1062 HG12 ILE A  64       1.315 -28.355  39.493  1.00 89.64           H  
ATOM   1063 HG13 ILE A  64       0.822 -29.471  38.202  1.00 89.64           H  
ATOM   1064  CG2 ILE A  64      -0.936 -28.733  41.091  1.00 89.64           C  
ATOM   1065 HG21 ILE A  64      -1.512 -29.314  41.811  1.00 89.64           H  
ATOM   1066 HG22 ILE A  64      -1.629 -28.013  40.655  1.00 89.64           H  
ATOM   1067 HG23 ILE A  64      -0.135 -28.204  41.607  1.00 89.64           H  
ATOM   1068  CD1 ILE A  64      -0.406 -27.759  38.350  1.00 89.64           C  
ATOM   1069 HD11 ILE A  64       0.072 -27.375  37.448  1.00 89.64           H  
ATOM   1070 HD12 ILE A  64      -0.552 -26.933  39.046  1.00 89.64           H  
ATOM   1071 HD13 ILE A  64      -1.364 -28.197  38.072  1.00 89.64           H  
ATOM   1072  N   THR A  65      -0.276 -31.403  42.821  1.00 90.23           N  
ATOM   1073  H   THR A  65       0.272 -30.625  43.159  1.00 90.23           H  
ATOM   1074  CA  THR A  65      -1.121 -32.109  43.779  1.00 90.23           C  
ATOM   1075  HA  THR A  65      -1.429 -33.059  43.343  1.00 90.23           H  
ATOM   1076  C   THR A  65      -2.394 -31.321  44.087  1.00 90.23           C  
ATOM   1077  CB  THR A  65      -0.348 -32.450  45.055  1.00 90.23           C  
ATOM   1078  HB  THR A  65      -0.982 -33.092  45.667  1.00 90.23           H  
ATOM   1079  O   THR A  65      -2.508 -30.117  43.860  1.00 90.23           O  
ATOM   1080  CG2 THR A  65       0.955 -33.204  44.786  1.00 90.23           C  
ATOM   1081 HG21 THR A  65       1.392 -33.513  45.735  1.00 90.23           H  
ATOM   1082 HG22 THR A  65       0.760 -34.082  44.171  1.00 90.23           H  
ATOM   1083 HG23 THR A  65       1.664 -32.554  44.273  1.00 90.23           H  
ATOM   1084  OG1 THR A  65      -0.085 -31.287  45.790  1.00 90.23           O  
ATOM   1085  HG1 THR A  65       0.547 -30.751  45.307  1.00 90.23           H  
ATOM   1086  N   ALA A  66      -3.399 -31.999  44.643  1.00 88.31           N  
ATOM   1087  H   ALA A  66      -3.275 -32.982  44.842  1.00 88.31           H  
ATOM   1088  CA  ALA A  66      -4.606 -31.320  45.109  1.00 88.31           C  
ATOM   1089  HA  ALA A  66      -5.039 -30.771  44.273  1.00 88.31           H  
ATOM   1090  C   ALA A  66      -4.322 -30.292  46.224  1.00 88.31           C  
ATOM   1091  CB  ALA A  66      -5.604 -32.385  45.576  1.00 88.31           C  
ATOM   1092  HB1 ALA A  66      -6.509 -31.899  45.940  1.00 88.31           H  
ATOM   1093  HB2 ALA A  66      -5.856 -33.044  44.745  1.00 88.31           H  
ATOM   1094  HB3 ALA A  66      -5.166 -32.967  46.387  1.00 88.31           H  
ATOM   1095  O   ALA A  66      -5.129 -29.384  46.410  1.00 88.31           O  
ATOM   1096  N   ASP A  67      -3.213 -30.436  46.956  1.00 88.46           N  
ATOM   1097  H   ASP A  67      -2.535 -31.140  46.701  1.00 88.46           H  
ATOM   1098  CA  ASP A  67      -2.821 -29.526  48.033  1.00 88.46           C  
ATOM   1099  HA  ASP A  67      -3.716 -29.215  48.573  1.00 88.46           H  
ATOM   1100  C   ASP A  67      -2.201 -28.232  47.491  1.00 88.46           C  
ATOM   1101  CB  ASP A  67      -1.916 -30.264  49.035  1.00 88.46           C  
ATOM   1102  HB2 ASP A  67      -1.537 -29.544  49.761  1.00 88.46           H  
ATOM   1103  HB3 ASP A  67      -1.067 -30.698  48.507  1.00 88.46           H  
ATOM   1104  O   ASP A  67      -2.575 -27.166  47.967  1.00 88.46           O  
ATOM   1105  CG  ASP A  67      -2.678 -31.358  49.798  1.00 88.46           C  
ATOM   1106  OD1 ASP A  67      -3.897 -31.170  50.054  1.00 88.46           O  
ATOM   1107  OD2 ASP A  67      -2.086 -32.422  50.083  1.00 88.46           O  
ATOM   1108  N   ASP A  68      -1.405 -28.290  46.417  1.00 88.90           N  
ATOM   1109  H   ASP A  68      -1.063 -29.191  46.114  1.00 88.90           H  
ATOM   1110  CA  ASP A  68      -0.855 -27.088  45.758  1.00 88.90           C  
ATOM   1111  HA  ASP A  68      -0.234 -26.541  46.468  1.00 88.90           H  
ATOM   1112  C   ASP A  68      -1.971 -26.153  45.253  1.00 88.90           C  
ATOM   1113  CB  ASP A  68       0.011 -27.496  44.554  1.00 88.90           C  
ATOM   1114  HB2 ASP A  68       0.456 -26.602  44.118  1.00 88.90           H  
ATOM   1115  HB3 ASP A  68      -0.644 -27.944  43.807  1.00 88.90           H  
ATOM   1116  O   ASP A  68      -1.909 -24.930  45.375  1.00 88.90           O  
ATOM   1117  CG  ASP A  68       1.124 -28.488  44.892  1.00 88.90           C  
ATOM   1118  OD1 ASP A  68       1.837 -28.279  45.888  1.00 88.90           O  
ATOM   1119  OD2 ASP A  68       1.204 -29.518  44.183  1.00 88.90           O  
ATOM   1120  N   ILE A  69      -3.046 -26.743  44.714  1.00 91.00           N  
ATOM   1121  H   ILE A  69      -3.006 -27.748  44.629  1.00 91.00           H  
ATOM   1122  CA  ILE A  69      -4.244 -26.022  44.251  1.00 91.00           C  
ATOM   1123  HA  ILE A  69      -3.937 -25.223  43.576  1.00 91.00           H  
ATOM   1124  C   ILE A  69      -4.973 -25.358  45.425  1.00 91.00           C  
ATOM   1125  CB  ILE A  69      -5.168 -26.999  43.487  1.00 91.00           C  
ATOM   1126  HB  ILE A  69      -5.300 -27.885  44.108  1.00 91.00           H  
ATOM   1127  O   ILE A  69      -5.476 -24.241  45.284  1.00 91.00           O  
ATOM   1128  CG1 ILE A  69      -4.486 -27.422  42.166  1.00 91.00           C  
ATOM   1129 HG12 ILE A  69      -3.466 -27.744  42.372  1.00 91.00           H  
ATOM   1130 HG13 ILE A  69      -4.433 -26.566  41.493  1.00 91.00           H  
ATOM   1131  CG2 ILE A  69      -6.571 -26.424  43.191  1.00 91.00           C  
ATOM   1132 HG21 ILE A  69      -7.056 -26.085  44.107  1.00 91.00           H  
ATOM   1133 HG22 ILE A  69      -6.494 -25.593  42.490  1.00 91.00           H  
ATOM   1134 HG23 ILE A  69      -7.209 -27.190  42.751  1.00 91.00           H  
ATOM   1135  CD1 ILE A  69      -5.181 -28.582  41.445  1.00 91.00           C  
ATOM   1136 HD11 ILE A  69      -4.598 -28.852  40.565  1.00 91.00           H  
ATOM   1137 HD12 ILE A  69      -5.224 -29.445  42.109  1.00 91.00           H  
ATOM   1138 HD13 ILE A  69      -6.185 -28.299  41.129  1.00 91.00           H  
ATOM   1139  N   ARG A  70      -5.054 -26.040  46.575  1.00 88.98           N  
ATOM   1140  H   ARG A  70      -4.521 -26.894  46.655  1.00 88.98           H  
ATOM   1141  CA  ARG A  70      -5.657 -25.471  47.787  1.00 88.98           C  
ATOM   1142  HA  ARG A  70      -6.627 -25.035  47.549  1.00 88.98           H  
ATOM   1143  C   ARG A  70      -4.816 -24.317  48.307  1.00 88.98           C  
ATOM   1144  CB  ARG A  70      -5.829 -26.528  48.881  1.00 88.98           C  
ATOM   1145  HB2 ARG A  70      -4.892 -27.067  49.019  1.00 88.98           H  
ATOM   1146  HB3 ARG A  70      -6.070 -26.027  49.818  1.00 88.98           H  
ATOM   1147  O   ARG A  70      -5.373 -23.256  48.536  1.00 88.98           O  
ATOM   1148  CG  ARG A  70      -6.955 -27.510  48.556  1.00 88.98           C  
ATOM   1149  HG2 ARG A  70      -6.797 -27.944  47.569  1.00 88.98           H  
ATOM   1150  HG3 ARG A  70      -7.910 -26.985  48.561  1.00 88.98           H  
ATOM   1151  CD  ARG A  70      -6.961 -28.614  49.614  1.00 88.98           C  
ATOM   1152  HD2 ARG A  70      -7.228 -28.182  50.578  1.00 88.98           H  
ATOM   1153  HD3 ARG A  70      -5.951 -29.015  49.695  1.00 88.98           H  
ATOM   1154  NE  ARG A  70      -7.917 -29.674  49.255  1.00 88.98           N  
ATOM   1155  HE  ARG A  70      -8.853 -29.364  49.037  1.00 88.98           H  
ATOM   1156  NH1 ARG A  70      -6.464 -31.481  49.346  1.00 88.98           N  
ATOM   1157 HH11 ARG A  70      -5.666 -30.935  49.637  1.00 88.98           H  
ATOM   1158 HH12 ARG A  70      -6.239 -32.460  49.240  1.00 88.98           H  
ATOM   1159  NH2 ARG A  70      -8.567 -31.777  48.719  1.00 88.98           N  
ATOM   1160 HH21 ARG A  70      -8.319 -32.749  48.600  1.00 88.98           H  
ATOM   1161 HH22 ARG A  70      -9.481 -31.416  48.486  1.00 88.98           H  
ATOM   1162  CZ  ARG A  70      -7.633 -30.956  49.112  1.00 88.98           C  
ATOM   1163  N   GLU A  71      -3.501 -24.484  48.394  1.00 87.60           N  
ATOM   1164  H   GLU A  71      -3.110 -25.389  48.174  1.00 87.60           H  
ATOM   1165  CA  GLU A  71      -2.585 -23.453  48.886  1.00 87.60           C  
ATOM   1166  HA  GLU A  71      -2.908 -23.158  49.885  1.00 87.60           H  
ATOM   1167  C   GLU A  71      -2.603 -22.190  48.009  1.00 87.60           C  
ATOM   1168  CB  GLU A  71      -1.180 -24.064  49.005  1.00 87.60           C  
ATOM   1169  HB2 GLU A  71      -1.263 -25.000  49.557  1.00 87.60           H  
ATOM   1170  HB3 GLU A  71      -0.787 -24.276  48.011  1.00 87.60           H  
ATOM   1171  O   GLU A  71      -2.673 -21.076  48.528  1.00 87.60           O  
ATOM   1172  CG  GLU A  71      -0.216 -23.136  49.760  1.00 87.60           C  
ATOM   1173  HG2 GLU A  71      -0.050 -22.240  49.164  1.00 87.60           H  
ATOM   1174  HG3 GLU A  71      -0.691 -22.833  50.694  1.00 87.60           H  
ATOM   1175  CD  GLU A  71       1.143 -23.780  50.087  1.00 87.60           C  
ATOM   1176  OE1 GLU A  71       1.921 -23.121  50.818  1.00 87.60           O  
ATOM   1177  OE2 GLU A  71       1.402 -24.917  49.638  1.00 87.60           O  
ATOM   1178  N   ALA A  72      -2.647 -22.340  46.679  1.00 88.84           N  
ATOM   1179  H   ALA A  72      -2.521 -23.265  46.295  1.00 88.84           H  
ATOM   1180  CA  ALA A  72      -2.781 -21.208  45.758  1.00 88.84           C  
ATOM   1181  HA  ALA A  72      -1.943 -20.529  45.917  1.00 88.84           H  
ATOM   1182  C   ALA A  72      -4.077 -20.412  45.992  1.00 88.84           C  
ATOM   1183  CB  ALA A  72      -2.712 -21.740  44.322  1.00 88.84           C  
ATOM   1184  HB1 ALA A  72      -3.516 -22.456  44.150  1.00 88.84           H  
ATOM   1185  HB2 ALA A  72      -2.801 -20.914  43.616  1.00 88.84           H  
ATOM   1186  HB3 ALA A  72      -1.756 -22.238  44.165  1.00 88.84           H  
ATOM   1187  O   ALA A  72      -4.071 -19.181  45.942  1.00 88.84           O  
ATOM   1188  N   ILE A  73      -5.181 -21.097  46.292  1.00 88.08           N  
ATOM   1189  H   ILE A  73      -5.107 -22.101  46.375  1.00 88.08           H  
ATOM   1190  CA  ILE A  73      -6.465 -20.459  46.604  1.00 88.08           C  
ATOM   1191  HA  ILE A  73      -6.607 -19.617  45.926  1.00 88.08           H  
ATOM   1192  C   ILE A  73      -6.462 -19.857  48.016  1.00 88.08           C  
ATOM   1193  CB  ILE A  73      -7.611 -21.465  46.355  1.00 88.08           C  
ATOM   1194  HB  ILE A  73      -7.351 -22.422  46.808  1.00 88.08           H  
ATOM   1195  O   ILE A  73      -6.921 -18.729  48.193  1.00 88.08           O  
ATOM   1196  CG1 ILE A  73      -7.754 -21.653  44.827  1.00 88.08           C  
ATOM   1197 HG12 ILE A  73      -8.102 -20.718  44.387  1.00 88.08           H  
ATOM   1198 HG13 ILE A  73      -6.777 -21.869  44.396  1.00 88.08           H  
ATOM   1199  CG2 ILE A  73      -8.932 -20.979  46.978  1.00 88.08           C  
ATOM   1200 HG21 ILE A  73      -9.150 -19.961  46.656  1.00 88.08           H  
ATOM   1201 HG22 ILE A  73      -8.834 -20.997  48.064  1.00 88.08           H  
ATOM   1202 HG23 ILE A  73      -9.761 -21.640  46.724  1.00 88.08           H  
ATOM   1203  CD1 ILE A  73      -8.694 -22.777  44.392  1.00 88.08           C  
ATOM   1204 HD11 ILE A  73      -8.278 -23.736  44.699  1.00 88.08           H  
ATOM   1205 HD12 ILE A  73      -9.698 -22.628  44.790  1.00 88.08           H  
ATOM   1206 HD13 ILE A  73      -8.772 -22.765  43.305  1.00 88.08           H  
ATOM   1207  N   ASP A  74      -5.901 -20.559  49.000  1.00 83.83           N  
ATOM   1208  H   ASP A  74      -5.577 -21.494  48.796  1.00 83.83           H  
ATOM   1209  CA  ASP A  74      -5.791 -20.110  50.392  1.00 83.83           C  
ATOM   1210  HA  ASP A  74      -6.777 -19.804  50.743  1.00 83.83           H  
ATOM   1211  C   ASP A  74      -4.862 -18.889  50.539  1.00 83.83           C  
ATOM   1212  CB  ASP A  74      -5.303 -21.274  51.279  1.00 83.83           C  
ATOM   1213  HB2 ASP A  74      -5.054 -20.874  52.262  1.00 83.83           H  
ATOM   1214  HB3 ASP A  74      -4.389 -21.687  50.853  1.00 83.83           H  
ATOM   1215  O   ASP A  74      -4.994 -18.117  51.488  1.00 83.83           O  
ATOM   1216  CG  ASP A  74      -6.329 -22.403  51.491  1.00 83.83           C  
ATOM   1217  OD1 ASP A  74      -7.541 -22.179  51.258  1.00 83.83           O  
ATOM   1218  OD2 ASP A  74      -5.907 -23.488  51.957  1.00 83.83           O  
ATOM   1219  N   SER A  75      -3.955 -18.668  49.579  1.00 82.54           N  
ATOM   1220  H   SER A  75      -3.810 -19.408  48.908  1.00 82.54           H  
ATOM   1221  CA  SER A  75      -3.086 -17.483  49.519  1.00 82.54           C  
ATOM   1222  HA  SER A  75      -2.680 -17.325  50.518  1.00 82.54           H  
ATOM   1223  C   SER A  75      -3.808 -16.184  49.127  1.00 82.54           C  
ATOM   1224  CB  SER A  75      -1.905 -17.747  48.577  1.00 82.54           C  
ATOM   1225  HB2 SER A  75      -1.504 -18.745  48.756  1.00 82.54           H  
ATOM   1226  HB3 SER A  75      -1.122 -17.023  48.802  1.00 82.54           H  
ATOM   1227  O   SER A  75      -3.230 -15.098  49.220  1.00 82.54           O  
ATOM   1228  OG  SER A  75      -2.253 -17.604  47.211  1.00 82.54           O  
ATOM   1229  HG  SER A  75      -2.894 -18.270  46.951  1.00 82.54           H  
ATOM   1230  N   MET A  76      -5.067 -16.262  48.683  1.00 82.21           N  
ATOM   1231  H   MET A  76      -5.517 -17.166  48.683  1.00 82.21           H  
ATOM   1232  CA  MET A  76      -5.847 -15.093  48.280  1.00 82.21           C  
ATOM   1233  HA  MET A  76      -5.193 -14.431  47.712  1.00 82.21           H  
ATOM   1234  C   MET A  76      -6.367 -14.315  49.500  1.00 82.21           C  
ATOM   1235  CB  MET A  76      -7.006 -15.518  47.366  1.00 82.21           C  
ATOM   1236  HB2 MET A  76      -7.593 -14.631  47.125  1.00 82.21           H  
ATOM   1237  HB3 MET A  76      -7.651 -16.214  47.901  1.00 82.21           H  
ATOM   1238  O   MET A  76      -6.935 -14.891  50.421  1.00 82.21           O  
ATOM   1239  CG  MET A  76      -6.529 -16.169  46.059  1.00 82.21           C  
ATOM   1240  HG2 MET A  76      -5.906 -15.462  45.511  1.00 82.21           H  
ATOM   1241  HG3 MET A  76      -5.912 -17.033  46.304  1.00 82.21           H  
ATOM   1242  SD  MET A  76      -7.862 -16.747  44.970  1.00 82.21           S  
ATOM   1243  CE  MET A  76      -8.627 -15.185  44.488  1.00 82.21           C  
ATOM   1244  HE1 MET A  76      -7.876 -14.556  44.011  1.00 82.21           H  
ATOM   1245  HE2 MET A  76      -9.437 -15.392  43.788  1.00 82.21           H  
ATOM   1246  HE3 MET A  76      -9.029 -14.685  45.370  1.00 82.21           H  
ATOM   1247  N   ASP A  77      -6.273 -12.979  49.461  1.00 74.14           N  
ATOM   1248  H   ASP A  77      -5.673 -12.587  48.749  1.00 74.14           H  
ATOM   1249  CA  ASP A  77      -6.668 -12.083  50.569  1.00 74.14           C  
ATOM   1250  HA  ASP A  77      -6.015 -12.263  51.422  1.00 74.14           H  
ATOM   1251  C   ASP A  77      -8.123 -12.257  51.058  1.00 74.14           C  
ATOM   1252  CB  ASP A  77      -6.520 -10.615  50.117  1.00 74.14           C  
ATOM   1253  HB2 ASP A  77      -7.046  -9.977  50.828  1.00 74.14           H  
ATOM   1254  HB3 ASP A  77      -7.013 -10.493  49.152  1.00 74.14           H  
ATOM   1255  O   ASP A  77      -8.453 -11.887  52.184  1.00 74.14           O  
ATOM   1256  CG  ASP A  77      -5.086 -10.084  50.031  1.00 74.14           C  
ATOM   1257  OD1 ASP A  77      -4.229 -10.531  50.820  1.00 74.14           O  
ATOM   1258  OD2 ASP A  77      -4.886  -9.156  49.211  1.00 74.14           O  
ATOM   1259  N   SER A  78      -9.025 -12.745  50.201  1.00 72.64           N  
ATOM   1260  H   SER A  78      -8.672 -13.146  49.344  1.00 72.64           H  
ATOM   1261  CA  SER A  78     -10.416 -13.035  50.571  1.00 72.64           C  
ATOM   1262  HA  SER A  78     -10.416 -13.507  51.553  1.00 72.64           H  
ATOM   1263  C   SER A  78     -11.059 -14.000  49.580  1.00 72.64           C  
ATOM   1264  CB  SER A  78     -11.254 -11.748  50.671  1.00 72.64           C  
ATOM   1265  HB2 SER A  78     -12.310 -11.997  50.778  1.00 72.64           H  
ATOM   1266  HB3 SER A  78     -10.940 -11.192  51.554  1.00 72.64           H  
ATOM   1267  O   SER A  78     -11.004 -13.790  48.363  1.00 72.64           O  
ATOM   1268  OG  SER A  78     -11.057 -10.935  49.527  1.00 72.64           O  
ATOM   1269  HG  SER A  78     -10.138 -11.082  49.294  1.00 72.64           H  
ATOM   1270  N   ILE A  79     -11.704 -15.033  50.121  1.00 80.24           N  
ATOM   1271  H   ILE A  79     -11.695 -15.130  51.127  1.00 80.24           H  
ATOM   1272  CA  ILE A  79     -12.602 -15.920  49.387  1.00 80.24           C  
ATOM   1273  HA  ILE A  79     -12.443 -15.770  48.319  1.00 80.24           H  
ATOM   1274  C   ILE A  79     -14.027 -15.500  49.740  1.00 80.24           C  
ATOM   1275  CB  ILE A  79     -12.318 -17.409  49.681  1.00 80.24           C  
ATOM   1276  HB  ILE A  79     -12.428 -17.577  50.752  1.00 80.24           H  
ATOM   1277  O   ILE A  79     -14.471 -15.622  50.878  1.00 80.24           O  
ATOM   1278  CG1 ILE A  79     -10.871 -17.771  49.269  1.00 80.24           C  
ATOM   1279 HG12 ILE A  79     -10.174 -17.079  49.741  1.00 80.24           H  
ATOM   1280 HG13 ILE A  79     -10.757 -17.675  48.189  1.00 80.24           H  
ATOM   1281  CG2 ILE A  79     -13.330 -18.307  48.939  1.00 80.24           C  
ATOM   1282 HG21 ILE A  79     -13.234 -18.169  47.862  1.00 80.24           H  
ATOM   1283 HG22 ILE A  79     -14.347 -18.068  49.251  1.00 80.24           H  
ATOM   1284 HG23 ILE A  79     -13.154 -19.354  49.188  1.00 80.24           H  
ATOM   1285  CD1 ILE A  79     -10.447 -19.180  49.696  1.00 80.24           C  
ATOM   1286 HD11 ILE A  79      -9.373 -19.287  49.545  1.00 80.24           H  
ATOM   1287 HD12 ILE A  79     -10.663 -19.332  50.753  1.00 80.24           H  
ATOM   1288 HD13 ILE A  79     -10.962 -19.935  49.102  1.00 80.24           H  
ATOM   1289  N   GLY A  80     -14.737 -14.980  48.748  1.00 85.63           N  
ATOM   1290  H   GLY A  80     -14.301 -14.985  47.837  1.00 85.63           H  
ATOM   1291  CA  GLY A  80     -16.135 -14.618  48.854  1.00 85.63           C  
ATOM   1292  HA2 GLY A  80     -16.267 -14.006  49.747  1.00 85.63           H  
ATOM   1293  HA3 GLY A  80     -16.415 -14.020  47.987  1.00 85.63           H  
ATOM   1294  C   GLY A  80     -17.070 -15.827  48.945  1.00 85.63           C  
ATOM   1295  O   GLY A  80     -16.699 -16.992  48.833  1.00 85.63           O  
ATOM   1296  N   THR A  81     -18.353 -15.524  49.066  1.00 87.16           N  
ATOM   1297  H   THR A  81     -18.574 -14.543  49.158  1.00 87.16           H  
ATOM   1298  CA  THR A  81     -19.455 -16.488  48.967  1.00 87.16           C  
ATOM   1299  HA  THR A  81     -19.242 -17.350  49.598  1.00 87.16           H  
ATOM   1300  C   THR A  81     -19.667 -16.964  47.528  1.00 87.16           C  
ATOM   1301  CB  THR A  81     -20.760 -15.834  49.436  1.00 87.16           C  
ATOM   1302  HB  THR A  81     -21.569 -16.562  49.374  1.00 87.16           H  
ATOM   1303  O   THR A  81     -19.132 -16.401  46.572  1.00 87.16           O  
ATOM   1304  CG2 THR A  81     -20.696 -15.317  50.865  1.00 87.16           C  
ATOM   1305 HG21 THR A  81     -20.389 -16.129  51.525  1.00 87.16           H  
ATOM   1306 HG22 THR A  81     -19.995 -14.487  50.956  1.00 87.16           H  
ATOM   1307 HG23 THR A  81     -21.688 -14.990  51.175  1.00 87.16           H  
ATOM   1308  OG1 THR A  81     -21.049 -14.747  48.575  1.00 87.16           O  
ATOM   1309  HG1 THR A  81     -20.396 -14.071  48.772  1.00 87.16           H  
ATOM   1310  N   PHE A  82     -20.588 -17.908  47.318  1.00 88.32           N  
ATOM   1311  H   PHE A  82     -20.973 -18.393  48.115  1.00 88.32           H  
ATOM   1312  CA  PHE A  82     -21.070 -18.233  45.971  1.00 88.32           C  
ATOM   1313  HA  PHE A  82     -20.256 -18.710  45.425  1.00 88.32           H  
ATOM   1314  C   PHE A  82     -21.505 -16.995  45.157  1.00 88.32           C  
ATOM   1315  CB  PHE A  82     -22.226 -19.229  46.089  1.00 88.32           C  
ATOM   1316  HB2 PHE A  82     -21.858 -20.106  46.622  1.00 88.32           H  
ATOM   1317  HB3 PHE A  82     -23.024 -18.789  46.687  1.00 88.32           H  
ATOM   1318  O   PHE A  82     -21.291 -16.956  43.943  1.00 88.32           O  
ATOM   1319  CG  PHE A  82     -22.794 -19.667  44.752  1.00 88.32           C  
ATOM   1320  CD1 PHE A  82     -23.783 -18.894  44.112  1.00 88.32           C  
ATOM   1321  HD1 PHE A  82     -24.142 -17.989  44.580  1.00 88.32           H  
ATOM   1322  CD2 PHE A  82     -22.320 -20.837  44.134  1.00 88.32           C  
ATOM   1323  HD2 PHE A  82     -21.569 -21.438  44.625  1.00 88.32           H  
ATOM   1324  CE1 PHE A  82     -24.292 -19.286  42.861  1.00 88.32           C  
ATOM   1325  HE1 PHE A  82     -25.039 -18.683  42.366  1.00 88.32           H  
ATOM   1326  CE2 PHE A  82     -22.816 -21.215  42.874  1.00 88.32           C  
ATOM   1327  HE2 PHE A  82     -22.429 -22.096  42.384  1.00 88.32           H  
ATOM   1328  CZ  PHE A  82     -23.805 -20.447  42.239  1.00 88.32           C  
ATOM   1329  HZ  PHE A  82     -24.179 -20.740  41.269  1.00 88.32           H  
ATOM   1330  N   MET A  83     -22.090 -15.970  45.792  1.00 84.83           N  
ATOM   1331  H   MET A  83     -22.146 -15.993  46.800  1.00 84.83           H  
ATOM   1332  CA  MET A  83     -22.557 -14.764  45.095  1.00 84.83           C  
ATOM   1333  HA  MET A  83     -22.868 -15.040  44.087  1.00 84.83           H  
ATOM   1334  C   MET A  83     -21.471 -13.703  44.910  1.00 84.83           C  
ATOM   1335  CB  MET A  83     -23.773 -14.167  45.820  1.00 84.83           C  
ATOM   1336  HB2 MET A  83     -23.534 -14.017  46.873  1.00 84.83           H  
ATOM   1337  HB3 MET A  83     -24.007 -13.197  45.383  1.00 84.83           H  
ATOM   1338  O   MET A  83     -21.478 -13.028  43.882  1.00 84.83           O  
ATOM   1339  CG  MET A  83     -25.012 -15.060  45.691  1.00 84.83           C  
ATOM   1340  HG2 MET A  83     -25.824 -14.569  46.227  1.00 84.83           H  
ATOM   1341  HG3 MET A  83     -24.808 -16.021  46.164  1.00 84.83           H  
ATOM   1342  SD  MET A  83     -25.544 -15.330  43.971  1.00 84.83           S  
ATOM   1343  CE  MET A  83     -26.720 -16.698  44.097  1.00 84.83           C  
ATOM   1344  HE1 MET A  83     -26.494 -17.319  44.964  1.00 84.83           H  
ATOM   1345  HE2 MET A  83     -26.644 -17.310  43.198  1.00 84.83           H  
ATOM   1346  HE3 MET A  83     -27.735 -16.302  44.136  1.00 84.83           H  
ATOM   1347  N   THR A  84     -20.545 -13.560  45.862  1.00 86.87           N  
ATOM   1348  H   THR A  84     -20.588 -14.156  46.677  1.00 86.87           H  
ATOM   1349  CA  THR A  84     -19.517 -12.501  45.849  1.00 86.87           C  
ATOM   1350  HA  THR A  84     -19.858 -11.694  45.200  1.00 86.87           H  
ATOM   1351  C   THR A  84     -18.179 -12.942  45.267  1.00 86.87           C  
ATOM   1352  CB  THR A  84     -19.294 -11.878  47.240  1.00 86.87           C  
ATOM   1353  HB  THR A  84     -18.490 -11.145  47.178  1.00 86.87           H  
ATOM   1354  O   THR A  84     -17.449 -12.092  44.765  1.00 86.87           O  
ATOM   1355  CG2 THR A  84     -20.557 -11.183  47.738  1.00 86.87           C  
ATOM   1356 HG21 THR A  84     -21.353 -11.918  47.856  1.00 86.87           H  
ATOM   1357 HG22 THR A  84     -20.352 -10.716  48.701  1.00 86.87           H  
ATOM   1358 HG23 THR A  84     -20.862 -10.417  47.026  1.00 86.87           H  
ATOM   1359  OG1 THR A  84     -18.969 -12.838  48.220  1.00 86.87           O  
ATOM   1360  HG1 THR A  84     -18.415 -12.397  48.868  1.00 86.87           H  
ATOM   1361  N   GLN A  85     -17.864 -14.242  45.276  1.00 90.11           N  
ATOM   1362  H   GLN A  85     -18.465 -14.891  45.762  1.00 90.11           H  
ATOM   1363  CA  GLN A  85     -16.589 -14.747  44.775  1.00 90.11           C  
ATOM   1364  HA  GLN A  85     -15.798 -14.208  45.296  1.00 90.11           H  
ATOM   1365  C   GLN A  85     -16.443 -14.500  43.276  1.00 90.11           C  
ATOM   1366  CB  GLN A  85     -16.423 -16.239  45.089  1.00 90.11           C  
ATOM   1367  HB2 GLN A  85     -17.239 -16.798  44.631  1.00 90.11           H  
ATOM   1368  HB3 GLN A  85     -16.475 -16.378  46.169  1.00 90.11           H  
ATOM   1369  O   GLN A  85     -17.235 -14.996  42.459  1.00 90.11           O  
ATOM   1370  CG  GLN A  85     -15.086 -16.811  44.583  1.00 90.11           C  
ATOM   1371  HG2 GLN A  85     -15.032 -16.751  43.496  1.00 90.11           H  
ATOM   1372  HG3 GLN A  85     -15.040 -17.863  44.864  1.00 90.11           H  
ATOM   1373  CD  GLN A  85     -13.890 -16.102  45.204  1.00 90.11           C  
ATOM   1374  NE2 GLN A  85     -12.929 -15.605  44.467  1.00 90.11           N  
ATOM   1375 HE21 GLN A  85     -12.137 -15.255  44.987  1.00 90.11           H  
ATOM   1376 HE22 GLN A  85     -12.912 -15.697  43.462  1.00 90.11           H  
ATOM   1377  OE1 GLN A  85     -13.833 -15.908  46.391  1.00 90.11           O  
ATOM   1378  N   ASP A  86     -15.375 -13.792  42.934  1.00 88.27           N  
ATOM   1379  H   ASP A  86     -14.781 -13.438  43.671  1.00 88.27           H  
ATOM   1380  CA  ASP A  86     -14.922 -13.602  41.569  1.00 88.27           C  
ATOM   1381  HA  ASP A  86     -15.789 -13.446  40.927  1.00 88.27           H  
ATOM   1382  C   ASP A  86     -14.175 -14.855  41.100  1.00 88.27           C  
ATOM   1383  CB  ASP A  86     -14.059 -12.340  41.492  1.00 88.27           C  
ATOM   1384  HB2 ASP A  86     -13.119 -12.507  42.016  1.00 88.27           H  
ATOM   1385  HB3 ASP A  86     -14.585 -11.526  41.990  1.00 88.27           H  
ATOM   1386  O   ASP A  86     -13.146 -15.245  41.655  1.00 88.27           O  
ATOM   1387  CG  ASP A  86     -13.774 -11.917  40.051  1.00 88.27           C  
ATOM   1388  OD1 ASP A  86     -13.985 -12.749  39.136  1.00 88.27           O  
ATOM   1389  OD2 ASP A  86     -13.359 -10.749  39.896  1.00 88.27           O  
ATOM   1390  N   VAL A  87     -14.739 -15.519  40.098  1.00 88.76           N  
ATOM   1391  H   VAL A  87     -15.502 -15.069  39.614  1.00 88.76           H  
ATOM   1392  CA  VAL A  87     -14.186 -16.756  39.540  1.00 88.76           C  
ATOM   1393  HA  VAL A  87     -13.910 -17.426  40.354  1.00 88.76           H  
ATOM   1394  C   VAL A  87     -12.918 -16.473  38.745  1.00 88.76           C  
ATOM   1395  CB  VAL A  87     -15.238 -17.449  38.664  1.00 88.76           C  
ATOM   1396  HB  VAL A  87     -15.519 -16.793  37.840  1.00 88.76           H  
ATOM   1397  O   VAL A  87     -12.020 -17.307  38.755  1.00 88.76           O  
ATOM   1398  CG1 VAL A  87     -14.746 -18.773  38.094  1.00 88.76           C  
ATOM   1399 HG11 VAL A  87     -13.892 -18.611  37.436  1.00 88.76           H  
ATOM   1400 HG12 VAL A  87     -15.539 -19.220  37.495  1.00 88.76           H  
ATOM   1401 HG13 VAL A  87     -14.459 -19.444  38.903  1.00 88.76           H  
ATOM   1402  CG2 VAL A  87     -16.491 -17.763  39.494  1.00 88.76           C  
ATOM   1403 HG21 VAL A  87     -17.193 -18.347  38.898  1.00 88.76           H  
ATOM   1404 HG22 VAL A  87     -16.192 -18.322  40.380  1.00 88.76           H  
ATOM   1405 HG23 VAL A  87     -16.974 -16.834  39.797  1.00 88.76           H  
ATOM   1406  N   ASN A  88     -12.813 -15.290  38.131  1.00 88.32           N  
ATOM   1407  H   ASN A  88     -13.522 -14.585  38.272  1.00 88.32           H  
ATOM   1408  CA  ASN A  88     -11.638 -14.914  37.354  1.00 88.32           C  
ATOM   1409  HA  ASN A  88     -11.416 -15.698  36.630  1.00 88.32           H  
ATOM   1410  C   ASN A  88     -10.425 -14.782  38.272  1.00 88.32           C  
ATOM   1411  CB  ASN A  88     -11.914 -13.613  36.591  1.00 88.32           C  
ATOM   1412  HB2 ASN A  88     -12.138 -12.814  37.298  1.00 88.32           H  
ATOM   1413  HB3 ASN A  88     -11.013 -13.332  36.046  1.00 88.32           H  
ATOM   1414  O   ASN A  88      -9.384 -15.331  37.963  1.00 88.32           O  
ATOM   1415  CG  ASN A  88     -13.047 -13.730  35.588  1.00 88.32           C  
ATOM   1416  ND2 ASN A  88     -13.682 -12.628  35.270  1.00 88.32           N  
ATOM   1417 HD21 ASN A  88     -14.386 -12.713  34.551  1.00 88.32           H  
ATOM   1418 HD22 ASN A  88     -13.405 -11.763  35.713  1.00 88.32           H  
ATOM   1419  OD1 ASN A  88     -13.413 -14.781  35.089  1.00 88.32           O  
ATOM   1420  N   LYS A  89     -10.582 -14.203  39.470  1.00 86.84           N  
ATOM   1421  H   LYS A  89     -11.471 -13.769  39.672  1.00 86.84           H  
ATOM   1422  CA  LYS A  89      -9.483 -14.134  40.449  1.00 86.84           C  
ATOM   1423  HA  LYS A  89      -8.624 -13.666  39.969  1.00 86.84           H  
ATOM   1424  C   LYS A  89      -8.997 -15.509  40.915  1.00 86.84           C  
ATOM   1425  CB  LYS A  89      -9.891 -13.312  41.671  1.00 86.84           C  
ATOM   1426  HB2 LYS A  89      -9.082 -13.378  42.398  1.00 86.84           H  
ATOM   1427  HB3 LYS A  89     -10.793 -13.736  42.113  1.00 86.84           H  
ATOM   1428  O   LYS A  89      -7.804 -15.684  41.126  1.00 86.84           O  
ATOM   1429  CG  LYS A  89     -10.110 -11.835  41.350  1.00 86.84           C  
ATOM   1430  HG2 LYS A  89     -10.968 -11.720  40.688  1.00 86.84           H  
ATOM   1431  HG3 LYS A  89      -9.223 -11.429  40.863  1.00 86.84           H  
ATOM   1432  CD  LYS A  89     -10.356 -11.097  42.665  1.00 86.84           C  
ATOM   1433  HD2 LYS A  89     -11.212 -11.541  43.174  1.00 86.84           H  
ATOM   1434  HD3 LYS A  89      -9.474 -11.198  43.298  1.00 86.84           H  
ATOM   1435  CE  LYS A  89     -10.629  -9.622  42.395  1.00 86.84           C  
ATOM   1436  HE2 LYS A  89      -9.790  -9.213  41.833  1.00 86.84           H  
ATOM   1437  HE3 LYS A  89     -11.521  -9.547  41.773  1.00 86.84           H  
ATOM   1438  NZ  LYS A  89     -10.806  -8.903  43.678  1.00 86.84           N  
ATOM   1439  HZ1 LYS A  89     -11.575  -9.308  44.192  1.00 86.84           H  
ATOM   1440  HZ2 LYS A  89      -9.973  -9.001  44.240  1.00 86.84           H  
ATOM   1441  HZ3 LYS A  89     -10.987  -7.923  43.513  1.00 86.84           H  
ATOM   1442  N   LEU A  90      -9.909 -16.473  41.090  1.00 88.47           N  
ATOM   1443  H   LEU A  90     -10.871 -16.258  40.867  1.00 88.47           H  
ATOM   1444  CA  LEU A  90      -9.538 -17.861  41.405  1.00 88.47           C  
ATOM   1445  HA  LEU A  90      -8.851 -17.877  42.252  1.00 88.47           H  
ATOM   1446  C   LEU A  90      -8.816 -18.510  40.227  1.00 88.47           C  
ATOM   1447  CB  LEU A  90     -10.788 -18.697  41.723  1.00 88.47           C  
ATOM   1448  HB2 LEU A  90     -11.525 -18.529  40.937  1.00 88.47           H  
ATOM   1449  HB3 LEU A  90     -10.514 -19.752  41.698  1.00 88.47           H  
ATOM   1450  O   LEU A  90      -7.828 -19.209  40.413  1.00 88.47           O  
ATOM   1451  CG  LEU A  90     -11.427 -18.407  43.081  1.00 88.47           C  
ATOM   1452  HG  LEU A  90     -11.491 -17.329  43.224  1.00 88.47           H  
ATOM   1453  CD1 LEU A  90     -12.834 -19.006  43.104  1.00 88.47           C  
ATOM   1454 HD11 LEU A  90     -13.472 -18.469  42.402  1.00 88.47           H  
ATOM   1455 HD12 LEU A  90     -12.787 -20.061  42.831  1.00 88.47           H  
ATOM   1456 HD13 LEU A  90     -13.236 -18.922  44.114  1.00 88.47           H  
ATOM   1457  CD2 LEU A  90     -10.646 -19.029  44.234  1.00 88.47           C  
ATOM   1458 HD21 LEU A  90      -9.603 -18.715  44.196  1.00 88.47           H  
ATOM   1459 HD22 LEU A  90     -11.063 -18.709  45.189  1.00 88.47           H  
ATOM   1460 HD23 LEU A  90     -10.672 -20.117  44.175  1.00 88.47           H  
ATOM   1461  N   GLN A  91      -9.324 -18.284  39.016  1.00 91.22           N  
ATOM   1462  H   GLN A  91     -10.138 -17.692  38.928  1.00 91.22           H  
ATOM   1463  CA  GLN A  91      -8.708 -18.766  37.791  1.00 91.22           C  
ATOM   1464  HA  GLN A  91      -8.601 -19.848  37.866  1.00 91.22           H  
ATOM   1465  C   GLN A  91      -7.295 -18.186  37.635  1.00 91.22           C  
ATOM   1466  CB  GLN A  91      -9.644 -18.446  36.616  1.00 91.22           C  
ATOM   1467  HB2 GLN A  91     -10.637 -18.828  36.851  1.00 91.22           H  
ATOM   1468  HB3 GLN A  91      -9.710 -17.367  36.473  1.00 91.22           H  
ATOM   1469  O   GLN A  91      -6.375 -18.957  37.409  1.00 91.22           O  
ATOM   1470  CG  GLN A  91      -9.179 -19.084  35.306  1.00 91.22           C  
ATOM   1471  HG2 GLN A  91      -8.211 -18.672  35.020  1.00 91.22           H  
ATOM   1472  HG3 GLN A  91      -9.082 -20.160  35.452  1.00 91.22           H  
ATOM   1473  CD  GLN A  91     -10.152 -18.905  34.151  1.00 91.22           C  
ATOM   1474  NE2 GLN A  91      -9.815 -19.406  32.986  1.00 91.22           N  
ATOM   1475 HE21 GLN A  91     -10.449 -19.237  32.218  1.00 91.22           H  
ATOM   1476 HE22 GLN A  91      -8.955 -19.926  32.893  1.00 91.22           H  
ATOM   1477  OE1 GLN A  91     -11.249 -18.381  34.269  1.00 91.22           O  
ATOM   1478  N   ASP A  92      -7.105 -16.885  37.858  1.00 87.91           N  
ATOM   1479  H   ASP A  92      -7.923 -16.299  37.951  1.00 87.91           H  
ATOM   1480  CA  ASP A  92      -5.813 -16.192  37.805  1.00 87.91           C  
ATOM   1481  HA  ASP A  92      -5.363 -16.348  36.825  1.00 87.91           H  
ATOM   1482  C   ASP A  92      -4.832 -16.720  38.865  1.00 87.91           C  
ATOM   1483  CB  ASP A  92      -6.021 -14.676  38.009  1.00 87.91           C  
ATOM   1484  HB2 ASP A  92      -6.506 -14.514  38.972  1.00 87.91           H  
ATOM   1485  HB3 ASP A  92      -5.041 -14.200  38.053  1.00 87.91           H  
ATOM   1486  O   ASP A  92      -3.661 -16.949  38.565  1.00 87.91           O  
ATOM   1487  CG  ASP A  92      -6.834 -13.967  36.916  1.00 87.91           C  
ATOM   1488  OD1 ASP A  92      -6.879 -14.475  35.774  1.00 87.91           O  
ATOM   1489  OD2 ASP A  92      -7.397 -12.891  37.238  1.00 87.91           O  
ATOM   1490  N   ALA A  93      -5.302 -16.968  40.094  1.00 88.99           N  
ATOM   1491  H   ALA A  93      -6.259 -16.721  40.306  1.00 88.99           H  
ATOM   1492  CA  ALA A  93      -4.483 -17.555  41.156  1.00 88.99           C  
ATOM   1493  HA  ALA A  93      -3.587 -16.948  41.284  1.00 88.99           H  
ATOM   1494  C   ALA A  93      -4.025 -18.976  40.802  1.00 88.99           C  
ATOM   1495  CB  ALA A  93      -5.273 -17.532  42.470  1.00 88.99           C  
ATOM   1496  HB1 ALA A  93      -5.547 -16.507  42.717  1.00 88.99           H  
ATOM   1497  HB2 ALA A  93      -6.177 -18.134  42.379  1.00 88.99           H  
ATOM   1498  HB3 ALA A  93      -4.659 -17.937  43.274  1.00 88.99           H  
ATOM   1499  O   ALA A  93      -2.866 -19.322  41.012  1.00 88.99           O  
ATOM   1500  N   LEU A  94      -4.894 -19.794  40.206  1.00 92.34           N  
ATOM   1501  H   LEU A  94      -5.838 -19.468  40.056  1.00 92.34           H  
ATOM   1502  CA  LEU A  94      -4.522 -21.139  39.766  1.00 92.34           C  
ATOM   1503  HA  LEU A  94      -3.925 -21.611  40.546  1.00 92.34           H  
ATOM   1504  C   LEU A  94      -3.632 -21.125  38.522  1.00 92.34           C  
ATOM   1505  CB  LEU A  94      -5.786 -21.965  39.525  1.00 92.34           C  
ATOM   1506  HB2 LEU A  94      -5.494 -22.904  39.055  1.00 92.34           H  
ATOM   1507  HB3 LEU A  94      -6.428 -21.422  38.831  1.00 92.34           H  
ATOM   1508  O   LEU A  94      -2.674 -21.882  38.467  1.00 92.34           O  
ATOM   1509  CG  LEU A  94      -6.573 -22.276  40.806  1.00 92.34           C  
ATOM   1510  HG  LEU A  94      -6.889 -21.358  41.301  1.00 92.34           H  
ATOM   1511  CD1 LEU A  94      -7.811 -23.063  40.393  1.00 92.34           C  
ATOM   1512 HD11 LEU A  94      -7.483 -24.013  39.970  1.00 92.34           H  
ATOM   1513 HD12 LEU A  94      -8.446 -23.254  41.258  1.00 92.34           H  
ATOM   1514 HD13 LEU A  94      -8.367 -22.487  39.654  1.00 92.34           H  
ATOM   1515  CD2 LEU A  94      -5.765 -23.110  41.797  1.00 92.34           C  
ATOM   1516 HD21 LEU A  94      -6.395 -23.401  42.638  1.00 92.34           H  
ATOM   1517 HD22 LEU A  94      -5.346 -23.990  41.309  1.00 92.34           H  
ATOM   1518 HD23 LEU A  94      -4.950 -22.512  42.206  1.00 92.34           H  
ATOM   1519  N   LEU A  95      -3.886 -20.238  37.558  1.00 91.86           N  
ATOM   1520  H   LEU A  95      -4.687 -19.630  37.659  1.00 91.86           H  
ATOM   1521  CA  LEU A  95      -3.010 -20.037  36.398  1.00 91.86           C  
ATOM   1522  HA  LEU A  95      -2.862 -20.992  35.893  1.00 91.86           H  
ATOM   1523  C   LEU A  95      -1.601 -19.565  36.794  1.00 91.86           C  
ATOM   1524  CB  LEU A  95      -3.652 -19.031  35.421  1.00 91.86           C  
ATOM   1525  HB2 LEU A  95      -3.953 -18.148  35.984  1.00 91.86           H  
ATOM   1526  HB3 LEU A  95      -2.896 -18.715  34.702  1.00 91.86           H  
ATOM   1527  O   LEU A  95      -0.694 -19.632  35.973  1.00 91.86           O  
ATOM   1528  CG  LEU A  95      -4.856 -19.561  34.626  1.00 91.86           C  
ATOM   1529  HG  LEU A  95      -5.595 -19.969  35.315  1.00 91.86           H  
ATOM   1530  CD1 LEU A  95      -5.519 -18.420  33.854  1.00 91.86           C  
ATOM   1531 HD11 LEU A  95      -5.848 -17.651  34.553  1.00 91.86           H  
ATOM   1532 HD12 LEU A  95      -6.382 -18.790  33.300  1.00 91.86           H  
ATOM   1533 HD13 LEU A  95      -4.802 -17.982  33.160  1.00 91.86           H  
ATOM   1534  CD2 LEU A  95      -4.475 -20.657  33.626  1.00 91.86           C  
ATOM   1535 HD21 LEU A  95      -4.096 -21.531  34.157  1.00 91.86           H  
ATOM   1536 HD22 LEU A  95      -5.343 -20.952  33.035  1.00 91.86           H  
ATOM   1537 HD23 LEU A  95      -3.693 -20.295  32.959  1.00 91.86           H  
ATOM   1538  N   SER A  96      -1.396 -19.106  38.036  1.00 89.16           N  
ATOM   1539  H   SER A  96      -2.194 -18.998  38.647  1.00 89.16           H  
ATOM   1540  CA  SER A  96      -0.061 -18.794  38.556  1.00 89.16           C  
ATOM   1541  HA  SER A  96       0.485 -18.281  37.764  1.00 89.16           H  
ATOM   1542  C   SER A  96       0.772 -20.034  38.916  1.00 89.16           C  
ATOM   1543  CB  SER A  96      -0.153 -17.819  39.735  1.00 89.16           C  
ATOM   1544  HB2 SER A  96       0.806 -17.309  39.829  1.00 89.16           H  
ATOM   1545  HB3 SER A  96      -0.919 -17.071  39.535  1.00 89.16           H  
ATOM   1546  O   SER A  96       1.992 -19.922  39.042  1.00 89.16           O  
ATOM   1547  OG  SER A  96      -0.422 -18.458  40.966  1.00 89.16           O  
ATOM   1548  HG  SER A  96      -1.307 -18.831  40.956  1.00 89.16           H  
ATOM   1549  N   LEU A  97       0.146 -21.213  39.054  1.00 91.37           N  
ATOM   1550  H   LEU A  97      -0.844 -21.264  38.860  1.00 91.37           H  
ATOM   1551  CA  LEU A  97       0.861 -22.472  39.257  1.00 91.37           C  
ATOM   1552  HA  LEU A  97       1.617 -22.289  40.021  1.00 91.37           H  
ATOM   1553  C   LEU A  97       1.546 -22.896  37.947  1.00 91.37           C  
ATOM   1554  CB  LEU A  97      -0.082 -23.579  39.758  1.00 91.37           C  
ATOM   1555  HB2 LEU A  97       0.439 -24.534  39.705  1.00 91.37           H  
ATOM   1556  HB3 LEU A  97      -0.933 -23.634  39.079  1.00 91.37           H  
ATOM   1557  O   LEU A  97       0.882 -23.017  36.917  1.00 91.37           O  
ATOM   1558  CG  LEU A  97      -0.597 -23.391  41.195  1.00 91.37           C  
ATOM   1559  HG  LEU A  97      -1.046 -22.403  41.304  1.00 91.37           H  
ATOM   1560  CD1 LEU A  97      -1.665 -24.444  41.494  1.00 91.37           C  
ATOM   1561 HD11 LEU A  97      -2.518 -24.293  40.832  1.00 91.37           H  
ATOM   1562 HD12 LEU A  97      -1.257 -25.445  41.357  1.00 91.37           H  
ATOM   1563 HD13 LEU A  97      -2.000 -24.336  42.526  1.00 91.37           H  
ATOM   1564  CD2 LEU A  97       0.529 -23.552  42.220  1.00 91.37           C  
ATOM   1565 HD21 LEU A  97       1.251 -22.742  42.121  1.00 91.37           H  
ATOM   1566 HD22 LEU A  97       1.029 -24.511  42.088  1.00 91.37           H  
ATOM   1567 HD23 LEU A  97       0.119 -23.512  43.230  1.00 91.37           H  
ATOM   1568  N   PRO A  98       2.855 -23.194  37.976  1.00 91.64           N  
ATOM   1569  CA  PRO A  98       3.678 -23.282  36.770  1.00 91.64           C  
ATOM   1570  HA  PRO A  98       3.613 -22.345  36.216  1.00 91.64           H  
ATOM   1571  C   PRO A  98       3.286 -24.414  35.813  1.00 91.64           C  
ATOM   1572  CB  PRO A  98       5.104 -23.452  37.299  1.00 91.64           C  
ATOM   1573  HB2 PRO A  98       5.700 -24.104  36.661  1.00 91.64           H  
ATOM   1574  HB3 PRO A  98       5.561 -22.466  37.386  1.00 91.64           H  
ATOM   1575  O   PRO A  98       3.469 -24.291  34.607  1.00 91.64           O  
ATOM   1576  CG  PRO A  98       4.943 -24.034  38.700  1.00 91.64           C  
ATOM   1577  HG2 PRO A  98       4.797 -25.112  38.638  1.00 91.64           H  
ATOM   1578  HG3 PRO A  98       5.791 -23.791  39.341  1.00 91.64           H  
ATOM   1579  CD  PRO A  98       3.663 -23.362  39.172  1.00 91.64           C  
ATOM   1580  HD2 PRO A  98       3.893 -22.384  39.593  1.00 91.64           H  
ATOM   1581  HD3 PRO A  98       3.162 -23.987  39.911  1.00 91.64           H  
ATOM   1582  N   TRP A  99       2.737 -25.513  36.333  1.00 93.51           N  
ATOM   1583  H   TRP A  99       2.620 -25.551  37.335  1.00 93.51           H  
ATOM   1584  CA  TRP A  99       2.357 -26.689  35.546  1.00 93.51           C  
ATOM   1585  HA  TRP A  99       3.025 -26.769  34.688  1.00 93.51           H  
ATOM   1586  C   TRP A  99       0.933 -26.614  34.960  1.00 93.51           C  
ATOM   1587  CB  TRP A  99       2.578 -27.934  36.421  1.00 93.51           C  
ATOM   1588  HB2 TRP A  99       2.012 -28.771  36.015  1.00 93.51           H  
ATOM   1589  HB3 TRP A  99       2.212 -27.715  37.424  1.00 93.51           H  
ATOM   1590  O   TRP A  99       0.560 -27.507  34.201  1.00 93.51           O  
ATOM   1591  CG  TRP A  99       3.996 -28.375  36.572  1.00 93.51           C  
ATOM   1592  CD1 TRP A  99       4.765 -28.276  37.685  1.00 93.51           C  
ATOM   1593  HD1 TRP A  99       4.444 -27.878  38.637  1.00 93.51           H  
ATOM   1594  CD2 TRP A  99       4.825 -29.025  35.568  1.00 93.51           C  
ATOM   1595  CE2 TRP A  99       6.126 -29.204  36.116  1.00 93.51           C  
ATOM   1596  CE3 TRP A  99       4.613 -29.465  34.243  1.00 93.51           C  
ATOM   1597  HE3 TRP A  99       3.632 -29.365  33.802  1.00 93.51           H  
ATOM   1598  NE1 TRP A  99       6.027 -28.775  37.421  1.00 93.51           N  
ATOM   1599  HE1 TRP A  99       6.764 -28.877  38.104  1.00 93.51           H  
ATOM   1600  CH2 TRP A  99       6.953 -30.121  34.030  1.00 93.51           C  
ATOM   1601  HH2 TRP A  99       7.769 -30.505  33.437  1.00 93.51           H  
ATOM   1602  CZ2 TRP A  99       7.183 -29.688  35.342  1.00 93.51           C  
ATOM   1603  HZ2 TRP A  99       8.188 -29.675  35.739  1.00 93.51           H  
ATOM   1604  CZ3 TRP A  99       5.661 -30.025  33.489  1.00 93.51           C  
ATOM   1605  HZ3 TRP A  99       5.475 -30.350  32.476  1.00 93.51           H  
ATOM   1606  N   ILE A 100       0.118 -25.595  35.278  1.00 91.85           N  
ATOM   1607  H   ILE A 100       0.498 -24.816  35.796  1.00 91.85           H  
ATOM   1608  CA  ILE A 100      -1.274 -25.479  34.797  1.00 91.85           C  
ATOM   1609  HA  ILE A 100      -1.685 -26.482  34.683  1.00 91.85           H  
ATOM   1610  C   ILE A 100      -1.320 -24.815  33.417  1.00 91.85           C  
ATOM   1611  CB  ILE A 100      -2.173 -24.729  35.820  1.00 91.85           C  
ATOM   1612  HB  ILE A 100      -1.729 -23.758  36.041  1.00 91.85           H  
ATOM   1613  O   ILE A 100      -1.065 -23.624  33.296  1.00 91.85           O  
ATOM   1614  CG1 ILE A 100      -2.232 -25.549  37.122  1.00 91.85           C  
ATOM   1615 HG12 ILE A 100      -1.265 -25.413  37.607  1.00 91.85           H  
ATOM   1616 HG13 ILE A 100      -2.358 -26.597  36.851  1.00 91.85           H  
ATOM   1617  CG2 ILE A 100      -3.584 -24.480  35.259  1.00 91.85           C  
ATOM   1618 HG21 ILE A 100      -4.069 -25.422  35.004  1.00 91.85           H  
ATOM   1619 HG22 ILE A 100      -3.529 -23.854  34.368  1.00 91.85           H  
ATOM   1620 HG23 ILE A 100      -4.167 -23.925  35.994  1.00 91.85           H  
ATOM   1621  CD1 ILE A 100      -3.307 -25.232  38.171  1.00 91.85           C  
ATOM   1622 HD11 ILE A 100      -3.153 -25.873  39.040  1.00 91.85           H  
ATOM   1623 HD12 ILE A 100      -4.302 -25.428  37.773  1.00 91.85           H  
ATOM   1624 HD13 ILE A 100      -3.243 -24.191  38.486  1.00 91.85           H  
ATOM   1625  N   ALA A 101      -1.751 -25.558  32.392  1.00 90.32           N  
ATOM   1626  H   ALA A 101      -1.988 -26.525  32.563  1.00 90.32           H  
ATOM   1627  CA  ALA A 101      -1.959 -25.034  31.039  1.00 90.32           C  
ATOM   1628  HA  ALA A 101      -1.195 -24.290  30.815  1.00 90.32           H  
ATOM   1629  C   ALA A 101      -3.305 -24.331  30.882  1.00 90.32           C  
ATOM   1630  CB  ALA A 101      -1.853 -26.197  30.042  1.00 90.32           C  
ATOM   1631  HB1 ALA A 101      -2.664 -26.909  30.192  1.00 90.32           H  
ATOM   1632  HB2 ALA A 101      -0.904 -26.716  30.177  1.00 90.32           H  
ATOM   1633  HB3 ALA A 101      -1.897 -25.809  29.024  1.00 90.32           H  
ATOM   1634  O   ALA A 101      -3.421 -23.265  30.279  1.00 90.32           O  
ATOM   1635  N   GLN A 102      -4.354 -24.957  31.408  1.00 91.36           N  
ATOM   1636  H   GLN A 102      -4.185 -25.826  31.894  1.00 91.36           H  
ATOM   1637  CA  GLN A 102      -5.696 -24.402  31.409  1.00 91.36           C  
ATOM   1638  HA  GLN A 102      -5.631 -23.316  31.352  1.00 91.36           H  
ATOM   1639  C   GLN A 102      -6.385 -24.762  32.710  1.00 91.36           C  
ATOM   1640  CB  GLN A 102      -6.527 -24.907  30.219  1.00 91.36           C  
ATOM   1641  HB2 GLN A 102      -7.551 -24.555  30.344  1.00 91.36           H  
ATOM   1642  HB3 GLN A 102      -6.540 -25.997  30.217  1.00 91.36           H  
ATOM   1643  O   GLN A 102      -6.276 -25.881  33.215  1.00 91.36           O  
ATOM   1644  CG  GLN A 102      -6.008 -24.402  28.866  1.00 91.36           C  
ATOM   1645  HG2 GLN A 102      -5.941 -23.314  28.886  1.00 91.36           H  
ATOM   1646  HG3 GLN A 102      -5.010 -24.804  28.687  1.00 91.36           H  
ATOM   1647  CD  GLN A 102      -6.890 -24.812  27.693  1.00 91.36           C  
ATOM   1648  NE2 GLN A 102      -6.520 -24.438  26.489  1.00 91.36           N  
ATOM   1649 HE21 GLN A 102      -5.642 -23.956  26.358  1.00 91.36           H  
ATOM   1650 HE22 GLN A 102      -7.070 -24.783  25.716  1.00 91.36           H  
ATOM   1651  OE1 GLN A 102      -7.920 -25.458  27.825  1.00 91.36           O  
ATOM   1652  N   VAL A 103      -7.166 -23.817  33.221  1.00 93.49           N  
ATOM   1653  H   VAL A 103      -7.198 -22.910  32.778  1.00 93.49           H  
ATOM   1654  CA  VAL A 103      -8.019 -24.063  34.371  1.00 93.49           C  
ATOM   1655  HA  VAL A 103      -8.128 -25.143  34.471  1.00 93.49           H  
ATOM   1656  C   VAL A 103      -9.406 -23.505  34.131  1.00 93.49           C  
ATOM   1657  CB  VAL A 103      -7.351 -23.591  35.666  1.00 93.49           C  
ATOM   1658  HB  VAL A 103      -6.360 -24.045  35.693  1.00 93.49           H  
ATOM   1659  O   VAL A 103      -9.585 -22.362  33.720  1.00 93.49           O  
ATOM   1660  CG1 VAL A 103      -7.182 -22.082  35.805  1.00 93.49           C  
ATOM   1661 HG11 VAL A 103      -7.101 -21.608  34.826  1.00 93.49           H  
ATOM   1662 HG12 VAL A 103      -8.015 -21.663  36.369  1.00 93.49           H  
ATOM   1663 HG13 VAL A 103      -6.271 -21.884  36.370  1.00 93.49           H  
ATOM   1664  CG2 VAL A 103      -8.109 -24.112  36.883  1.00 93.49           C  
ATOM   1665 HG21 VAL A 103      -8.254 -25.189  36.792  1.00 93.49           H  
ATOM   1666 HG22 VAL A 103      -7.504 -23.915  37.768  1.00 93.49           H  
ATOM   1667 HG23 VAL A 103      -9.079 -23.624  36.979  1.00 93.49           H  
ATOM   1668  N   SER A 104     -10.407 -24.341  34.378  1.00 93.03           N  
ATOM   1669  H   SER A 104     -10.164 -25.277  34.672  1.00 93.03           H  
ATOM   1670  CA  SER A 104     -11.805 -23.944  34.392  1.00 93.03           C  
ATOM   1671  HA  SER A 104     -11.900 -22.924  34.021  1.00 93.03           H  
ATOM   1672  C   SER A 104     -12.289 -23.983  35.828  1.00 93.03           C  
ATOM   1673  CB  SER A 104     -12.636 -24.841  33.477  1.00 93.03           C  
ATOM   1674  HB2 SER A 104     -12.617 -25.865  33.851  1.00 93.03           H  
ATOM   1675  HB3 SER A 104     -12.214 -24.824  32.473  1.00 93.03           H  
ATOM   1676  O   SER A 104     -12.502 -25.052  36.407  1.00 93.03           O  
ATOM   1677  OG  SER A 104     -13.977 -24.380  33.433  1.00 93.03           O  
ATOM   1678  HG  SER A 104     -13.968 -23.535  32.977  1.00 93.03           H  
ATOM   1679  N   VAL A 105     -12.456 -22.801  36.409  1.00 93.27           N  
ATOM   1680  H   VAL A 105     -12.225 -21.966  35.889  1.00 93.27           H  
ATOM   1681  CA  VAL A 105     -13.060 -22.646  37.726  1.00 93.27           C  
ATOM   1682  HA  VAL A 105     -12.961 -23.582  38.276  1.00 93.27           H  
ATOM   1683  C   VAL A 105     -14.539 -22.359  37.525  1.00 93.27           C  
ATOM   1684  CB  VAL A 105     -12.357 -21.560  38.555  1.00 93.27           C  
ATOM   1685  HB  VAL A 105     -12.530 -20.582  38.105  1.00 93.27           H  
ATOM   1686  O   VAL A 105     -14.925 -21.490  36.749  1.00 93.27           O  
ATOM   1687  CG1 VAL A 105     -12.893 -21.568  39.991  1.00 93.27           C  
ATOM   1688 HG11 VAL A 105     -12.671 -22.525  40.464  1.00 93.27           H  
ATOM   1689 HG12 VAL A 105     -12.405 -20.775  40.557  1.00 93.27           H  
ATOM   1690 HG13 VAL A 105     -13.969 -21.392  40.009  1.00 93.27           H  
ATOM   1691  CG2 VAL A 105     -10.847 -21.800  38.622  1.00 93.27           C  
ATOM   1692 HG21 VAL A 105     -10.386 -21.072  39.290  1.00 93.27           H  
ATOM   1693 HG22 VAL A 105     -10.638 -22.804  38.990  1.00 93.27           H  
ATOM   1694 HG23 VAL A 105     -10.398 -21.671  37.637  1.00 93.27           H  
ATOM   1695  N   ARG A 106     -15.404 -23.098  38.213  1.00 93.08           N  
ATOM   1696  H   ARG A 106     -15.035 -23.857  38.769  1.00 93.08           H  
ATOM   1697  CA  ARG A 106     -16.847 -22.861  38.191  1.00 93.08           C  
ATOM   1698  HA  ARG A 106     -17.006 -21.825  37.892  1.00 93.08           H  
ATOM   1699  C   ARG A 106     -17.432 -23.021  39.579  1.00 93.08           C  
ATOM   1700  CB  ARG A 106     -17.518 -23.747  37.129  1.00 93.08           C  
ATOM   1701  HB2 ARG A 106     -17.010 -23.584  36.178  1.00 93.08           H  
ATOM   1702  HB3 ARG A 106     -18.555 -23.431  37.012  1.00 93.08           H  
ATOM   1703  O   ARG A 106     -17.138 -23.978  40.289  1.00 93.08           O  
ATOM   1704  CG  ARG A 106     -17.492 -25.242  37.467  1.00 93.08           C  
ATOM   1705  HG2 ARG A 106     -16.481 -25.549  37.734  1.00 93.08           H  
ATOM   1706  HG3 ARG A 106     -18.168 -25.420  38.304  1.00 93.08           H  
ATOM   1707  CD  ARG A 106     -17.941 -26.082  36.275  1.00 93.08           C  
ATOM   1708  HD2 ARG A 106     -18.831 -25.627  35.840  1.00 93.08           H  
ATOM   1709  HD3 ARG A 106     -17.145 -26.069  35.532  1.00 93.08           H  
ATOM   1710  NE  ARG A 106     -18.256 -27.463  36.682  1.00 93.08           N  
ATOM   1711  HE  ARG A 106     -18.369 -27.613  37.674  1.00 93.08           H  
ATOM   1712  NH1 ARG A 106     -18.293 -28.360  34.575  1.00 93.08           N  
ATOM   1713 HH11 ARG A 106     -17.830 -27.528  34.236  1.00 93.08           H  
ATOM   1714 HH12 ARG A 106     -18.424 -29.128  33.932  1.00 93.08           H  
ATOM   1715  NH2 ARG A 106     -19.052 -29.564  36.277  1.00 93.08           N  
ATOM   1716 HH21 ARG A 106     -19.377 -30.198  35.561  1.00 93.08           H  
ATOM   1717 HH22 ARG A 106     -19.531 -29.514  37.165  1.00 93.08           H  
ATOM   1718  CZ  ARG A 106     -18.511 -28.457  35.852  1.00 93.08           C  
ATOM   1719  N   LYS A 107     -18.311 -22.102  39.957  1.00 91.94           N  
ATOM   1720  H   LYS A 107     -18.519 -21.349  39.316  1.00 91.94           H  
ATOM   1721  CA  LYS A 107     -19.068 -22.204  41.206  1.00 91.94           C  
ATOM   1722  HA  LYS A 107     -18.420 -22.606  41.985  1.00 91.94           H  
ATOM   1723  C   LYS A 107     -20.217 -23.192  41.014  1.00 91.94           C  
ATOM   1724  CB  LYS A 107     -19.538 -20.815  41.662  1.00 91.94           C  
ATOM   1725  HB2 LYS A 107     -20.198 -20.385  40.908  1.00 91.94           H  
ATOM   1726  HB3 LYS A 107     -20.088 -20.923  42.597  1.00 91.94           H  
ATOM   1727  O   LYS A 107     -20.944 -23.120  40.025  1.00 91.94           O  
ATOM   1728  CG  LYS A 107     -18.344 -19.882  41.917  1.00 91.94           C  
ATOM   1729  HG2 LYS A 107     -17.707 -20.334  42.677  1.00 91.94           H  
ATOM   1730  HG3 LYS A 107     -17.761 -19.784  41.001  1.00 91.94           H  
ATOM   1731  CD  LYS A 107     -18.734 -18.481  42.398  1.00 91.94           C  
ATOM   1732  HD2 LYS A 107     -19.335 -18.573  43.303  1.00 91.94           H  
ATOM   1733  HD3 LYS A 107     -17.813 -17.958  42.656  1.00 91.94           H  
ATOM   1734  CE  LYS A 107     -19.487 -17.656  41.346  1.00 91.94           C  
ATOM   1735  HE2 LYS A 107     -18.913 -17.658  40.420  1.00 91.94           H  
ATOM   1736  HE3 LYS A 107     -20.457 -18.120  41.165  1.00 91.94           H  
ATOM   1737  NZ  LYS A 107     -19.668 -16.264  41.823  1.00 91.94           N  
ATOM   1738  HZ1 LYS A 107     -18.778 -15.843  42.051  1.00 91.94           H  
ATOM   1739  HZ2 LYS A 107     -20.128 -15.673  41.146  1.00 91.94           H  
ATOM   1740  HZ3 LYS A 107     -20.210 -16.269  42.675  1.00 91.94           H  
ATOM   1741  N   GLN A 108     -20.398 -24.099  41.962  1.00 91.08           N  
ATOM   1742  H   GLN A 108     -19.760 -24.095  42.744  1.00 91.08           H  
ATOM   1743  CA  GLN A 108     -21.494 -25.054  42.023  1.00 91.08           C  
ATOM   1744  HA  GLN A 108     -22.179 -24.869  41.195  1.00 91.08           H  
ATOM   1745  C   GLN A 108     -22.262 -24.829  43.328  1.00 91.08           C  
ATOM   1746  CB  GLN A 108     -20.941 -26.477  41.847  1.00 91.08           C  
ATOM   1747  HB2 GLN A 108     -20.204 -26.691  42.620  1.00 91.08           H  
ATOM   1748  HB3 GLN A 108     -20.442 -26.527  40.879  1.00 91.08           H  
ATOM   1749  O   GLN A 108     -21.731 -24.993  44.424  1.00 91.08           O  
ATOM   1750  CG  GLN A 108     -22.055 -27.532  41.891  1.00 91.08           C  
ATOM   1751  HG2 GLN A 108     -22.848 -27.256  41.197  1.00 91.08           H  
ATOM   1752  HG3 GLN A 108     -22.475 -27.556  42.896  1.00 91.08           H  
ATOM   1753  CD  GLN A 108     -21.578 -28.938  41.529  1.00 91.08           C  
ATOM   1754  NE2 GLN A 108     -22.282 -29.951  41.984  1.00 91.08           N  
ATOM   1755 HE21 GLN A 108     -23.026 -29.782  42.646  1.00 91.08           H  
ATOM   1756 HE22 GLN A 108     -21.913 -30.877  41.820  1.00 91.08           H  
ATOM   1757  OE1 GLN A 108     -20.616 -29.160  40.801  1.00 91.08           O  
ATOM   1758  N   TRP A 109     -23.520 -24.404  43.192  1.00 86.82           N  
ATOM   1759  H   TRP A 109     -23.905 -24.296  42.264  1.00 86.82           H  
ATOM   1760  CA  TRP A 109     -24.376 -24.089  44.334  1.00 86.82           C  
ATOM   1761  HA  TRP A 109     -23.889 -23.299  44.905  1.00 86.82           H  
ATOM   1762  C   TRP A 109     -24.554 -25.329  45.234  1.00 86.82           C  
ATOM   1763  CB  TRP A 109     -25.732 -23.568  43.827  1.00 86.82           C  
ATOM   1764  HB2 TRP A 109     -25.561 -22.671  43.232  1.00 86.82           H  
ATOM   1765  HB3 TRP A 109     -26.174 -24.320  43.172  1.00 86.82           H  
ATOM   1766  O   TRP A 109     -24.754 -26.420  44.688  1.00 86.82           O  
ATOM   1767  CG  TRP A 109     -26.728 -23.232  44.898  1.00 86.82           C  
ATOM   1768  CD1 TRP A 109     -27.692 -24.056  45.366  1.00 86.82           C  
ATOM   1769  HD1 TRP A 109     -27.879 -25.052  44.992  1.00 86.82           H  
ATOM   1770  CD2 TRP A 109     -26.774 -22.048  45.754  1.00 86.82           C  
ATOM   1771  CE2 TRP A 109     -27.759 -22.251  46.763  1.00 86.82           C  
ATOM   1772  CE3 TRP A 109     -25.958 -20.907  45.880  1.00 86.82           C  
ATOM   1773  HE3 TRP A 109     -25.146 -20.780  45.178  1.00 86.82           H  
ATOM   1774  NE1 TRP A 109     -28.327 -23.467  46.443  1.00 86.82           N  
ATOM   1775  HE1 TRP A 109     -29.018 -23.942  47.006  1.00 86.82           H  
ATOM   1776  CH2 TRP A 109     -27.108 -20.226  47.921  1.00 86.82           C  
ATOM   1777  HH2 TRP A 109     -27.197 -19.552  48.760  1.00 86.82           H  
ATOM   1778  CZ2 TRP A 109     -27.942 -21.354  47.827  1.00 86.82           C  
ATOM   1779  HZ2 TRP A 109     -28.676 -21.557  48.593  1.00 86.82           H  
ATOM   1780  CZ3 TRP A 109     -26.117 -20.006  46.949  1.00 86.82           C  
ATOM   1781  HZ3 TRP A 109     -25.441 -19.170  47.053  1.00 86.82           H  
ATOM   1782  N   PRO A 110     -24.551 -25.181  46.577  1.00 84.10           N  
ATOM   1783  CA  PRO A 110     -24.501 -23.916  47.324  1.00 84.10           C  
ATOM   1784  HA  PRO A 110     -24.997 -23.120  46.769  1.00 84.10           H  
ATOM   1785  C   PRO A 110     -23.116 -23.349  47.629  1.00 84.10           C  
ATOM   1786  CB  PRO A 110     -25.311 -24.166  48.596  1.00 84.10           C  
ATOM   1787  HB2 PRO A 110     -26.367 -23.970  48.407  1.00 84.10           H  
ATOM   1788  HB3 PRO A 110     -24.962 -23.564  49.435  1.00 84.10           H  
ATOM   1789  O   PRO A 110     -22.948 -22.136  47.587  1.00 84.10           O  
ATOM   1790  CG  PRO A 110     -25.122 -25.658  48.854  1.00 84.10           C  
ATOM   1791  HG2 PRO A 110     -25.984 -26.088  49.364  1.00 84.10           H  
ATOM   1792  HG3 PRO A 110     -24.224 -25.812  49.452  1.00 84.10           H  
ATOM   1793  CD  PRO A 110     -24.929 -26.268  47.466  1.00 84.10           C  
ATOM   1794  HD2 PRO A 110     -25.868 -26.706  47.127  1.00 84.10           H  
ATOM   1795  HD3 PRO A 110     -24.152 -27.033  47.494  1.00 84.10           H  
ATOM   1796  N   GLU A 111     -22.139 -24.201  47.903  1.00 85.85           N  
ATOM   1797  H   GLU A 111     -22.367 -25.185  47.915  1.00 85.85           H  
ATOM   1798  CA  GLU A 111     -20.897 -23.817  48.589  1.00 85.85           C  
ATOM   1799  HA  GLU A 111     -20.757 -22.738  48.514  1.00 85.85           H  
ATOM   1800  C   GLU A 111     -19.653 -24.468  47.968  1.00 85.85           C  
ATOM   1801  CB  GLU A 111     -21.047 -24.138  50.082  1.00 85.85           C  
ATOM   1802  HB2 GLU A 111     -21.903 -23.582  50.464  1.00 85.85           H  
ATOM   1803  HB3 GLU A 111     -20.155 -23.805  50.612  1.00 85.85           H  
ATOM   1804  O   GLU A 111     -18.600 -24.562  48.591  1.00 85.85           O  
ATOM   1805  CG  GLU A 111     -21.254 -25.633  50.362  1.00 85.85           C  
ATOM   1806  HG2 GLU A 111     -20.316 -26.159  50.182  1.00 85.85           H  
ATOM   1807  HG3 GLU A 111     -21.983 -26.045  49.664  1.00 85.85           H  
ATOM   1808  CD  GLU A 111     -21.739 -25.888  51.795  1.00 85.85           C  
ATOM   1809  OE1 GLU A 111     -22.559 -26.821  51.947  1.00 85.85           O  
ATOM   1810  OE2 GLU A 111     -21.320 -25.148  52.713  1.00 85.85           O  
ATOM   1811  N   THR A 112     -19.778 -24.971  46.737  1.00 90.93           N  
ATOM   1812  H   THR A 112     -20.648 -24.845  46.240  1.00 90.93           H  
ATOM   1813  CA  THR A 112     -18.722 -25.743  46.084  1.00 90.93           C  
ATOM   1814  HA  THR A 112     -17.971 -25.981  46.838  1.00 90.93           H  
ATOM   1815  C   THR A 112     -18.044 -24.950  44.974  1.00 90.93           C  
ATOM   1816  CB  THR A 112     -19.252 -27.086  45.574  1.00 90.93           C  
ATOM   1817  HB  THR A 112     -19.959 -26.913  44.763  1.00 90.93           H  
ATOM   1818  O   THR A 112     -18.705 -24.392  44.099  1.00 90.93           O  
ATOM   1819  CG2 THR A 112     -18.144 -28.010  45.077  1.00 90.93           C  
ATOM   1820 HG21 THR A 112     -17.386 -28.135  45.850  1.00 90.93           H  
ATOM   1821 HG22 THR A 112     -18.580 -28.981  44.840  1.00 90.93           H  
ATOM   1822 HG23 THR A 112     -17.682 -27.601  44.178  1.00 90.93           H  
ATOM   1823  OG1 THR A 112     -19.925 -27.777  46.601  1.00 90.93           O  
ATOM   1824  HG1 THR A 112     -19.663 -27.381  47.435  1.00 90.93           H  
ATOM   1825  N   ILE A 113     -16.717 -24.954  44.941  1.00 91.54           N  
ATOM   1826  H   ILE A 113     -16.227 -25.373  45.718  1.00 91.54           H  
ATOM   1827  CA  ILE A 113     -15.923 -24.543  43.783  1.00 91.54           C  
ATOM   1828  HA  ILE A 113     -16.534 -23.946  43.106  1.00 91.54           H  
ATOM   1829  C   ILE A 113     -15.489 -25.808  43.057  1.00 91.54           C  
ATOM   1830  CB  ILE A 113     -14.715 -23.681  44.196  1.00 91.54           C  
ATOM   1831  HB  ILE A 113     -14.084 -24.269  44.863  1.00 91.54           H  
ATOM   1832  O   ILE A 113     -14.878 -26.700  43.634  1.00 91.54           O  
ATOM   1833  CG1 ILE A 113     -15.174 -22.408  44.937  1.00 91.54           C  
ATOM   1834 HG12 ILE A 113     -15.842 -22.684  45.753  1.00 91.54           H  
ATOM   1835 HG13 ILE A 113     -15.715 -21.752  44.253  1.00 91.54           H  
ATOM   1836  CG2 ILE A 113     -13.896 -23.300  42.947  1.00 91.54           C  
ATOM   1837 HG21 ILE A 113     -14.486 -22.663  42.288  1.00 91.54           H  
ATOM   1838 HG22 ILE A 113     -12.990 -22.769  43.239  1.00 91.54           H  
ATOM   1839 HG23 ILE A 113     -13.572 -24.187  42.403  1.00 91.54           H  
ATOM   1840  CD1 ILE A 113     -13.998 -21.647  45.562  1.00 91.54           C  
ATOM   1841 HD11 ILE A 113     -13.410 -22.325  46.181  1.00 91.54           H  
ATOM   1842 HD12 ILE A 113     -14.352 -20.837  46.200  1.00 91.54           H  
ATOM   1843 HD13 ILE A 113     -13.353 -21.224  44.792  1.00 91.54           H  
ATOM   1844  N   LYS A 114     -15.805 -25.911  41.775  1.00 93.34           N  
ATOM   1845  H   LYS A 114     -16.274 -25.133  41.334  1.00 93.34           H  
ATOM   1846  CA  LYS A 114     -15.337 -26.999  40.932  1.00 93.34           C  
ATOM   1847  HA  LYS A 114     -14.890 -27.771  41.558  1.00 93.34           H  
ATOM   1848  C   LYS A 114     -14.232 -26.479  40.022  1.00 93.34           C  
ATOM   1849  CB  LYS A 114     -16.543 -27.631  40.244  1.00 93.34           C  
ATOM   1850  HB2 LYS A 114     -17.076 -26.886  39.653  1.00 93.34           H  
ATOM   1851  HB3 LYS A 114     -17.214 -28.002  41.018  1.00 93.34           H  
ATOM   1852  O   LYS A 114     -14.463 -25.560  39.244  1.00 93.34           O  
ATOM   1853  CG  LYS A 114     -16.104 -28.787  39.355  1.00 93.34           C  
ATOM   1854  HG2 LYS A 114     -15.733 -28.386  38.412  1.00 93.34           H  
ATOM   1855  HG3 LYS A 114     -15.301 -29.342  39.841  1.00 93.34           H  
ATOM   1856  CD  LYS A 114     -17.266 -29.745  39.108  1.00 93.34           C  
ATOM   1857  HD2 LYS A 114     -17.488 -30.276  40.034  1.00 93.34           H  
ATOM   1858  HD3 LYS A 114     -18.157 -29.212  38.778  1.00 93.34           H  
ATOM   1859  CE  LYS A 114     -16.743 -30.709  38.056  1.00 93.34           C  
ATOM   1860  HE2 LYS A 114     -16.572 -30.180  37.119  1.00 93.34           H  
ATOM   1861  HE3 LYS A 114     -15.763 -31.043  38.396  1.00 93.34           H  
ATOM   1862  NZ  LYS A 114     -17.598 -31.893  37.839  1.00 93.34           N  
ATOM   1863  HZ1 LYS A 114     -17.786 -32.352  38.719  1.00 93.34           H  
ATOM   1864  HZ2 LYS A 114     -18.453 -31.670  37.349  1.00 93.34           H  
ATOM   1865  HZ3 LYS A 114     -17.040 -32.532  37.290  1.00 93.34           H  
ATOM   1866  N   VAL A 115     -13.052 -27.067  40.142  1.00 93.33           N  
ATOM   1867  H   VAL A 115     -12.971 -27.843  40.783  1.00 93.33           H  
ATOM   1868  CA  VAL A 115     -11.842 -26.701  39.410  1.00 93.33           C  
ATOM   1869  HA  VAL A 115     -12.011 -25.800  38.821  1.00 93.33           H  
ATOM   1870  C   VAL A 115     -11.509 -27.854  38.472  1.00 93.33           C  
ATOM   1871  CB  VAL A 115     -10.682 -26.425  40.386  1.00 93.33           C  
ATOM   1872  HB  VAL A 115     -10.430 -27.346  40.912  1.00 93.33           H  
ATOM   1873  O   VAL A 115     -11.314 -28.978  38.925  1.00 93.33           O  
ATOM   1874  CG1 VAL A 115      -9.452 -25.945  39.622  1.00 93.33           C  
ATOM   1875 HG11 VAL A 115      -9.215 -26.623  38.802  1.00 93.33           H  
ATOM   1876 HG12 VAL A 115      -9.626 -24.951  39.213  1.00 93.33           H  
ATOM   1877 HG13 VAL A 115      -8.599 -25.923  40.301  1.00 93.33           H  
ATOM   1878  CG2 VAL A 115     -11.036 -25.357  41.430  1.00 93.33           C  
ATOM   1879 HG21 VAL A 115     -11.824 -25.722  42.089  1.00 93.33           H  
ATOM   1880 HG22 VAL A 115     -11.351 -24.437  40.938  1.00 93.33           H  
ATOM   1881 HG23 VAL A 115     -10.162 -25.146  42.045  1.00 93.33           H  
ATOM   1882  N   PHE A 116     -11.484 -27.605  37.167  1.00 94.07           N  
ATOM   1883  H   PHE A 116     -11.673 -26.663  36.853  1.00 94.07           H  
ATOM   1884  CA  PHE A 116     -10.964 -28.551  36.184  1.00 94.07           C  
ATOM   1885  HA  PHE A 116     -10.822 -29.523  36.655  1.00 94.07           H  
ATOM   1886  C   PHE A 116      -9.608 -28.049  35.694  1.00 94.07           C  
ATOM   1887  CB  PHE A 116     -11.971 -28.754  35.049  1.00 94.07           C  
ATOM   1888  HB2 PHE A 116     -12.938 -29.017  35.479  1.00 94.07           H  
ATOM   1889  HB3 PHE A 116     -12.094 -27.816  34.507  1.00 94.07           H  
ATOM   1890  O   PHE A 116      -9.548 -26.964  35.121  1.00 94.07           O  
ATOM   1891  CG  PHE A 116     -11.565 -29.839  34.070  1.00 94.07           C  
ATOM   1892  CD1 PHE A 116     -10.824 -29.518  32.918  1.00 94.07           C  
ATOM   1893  HD1 PHE A 116     -10.526 -28.498  32.725  1.00 94.07           H  
ATOM   1894  CD2 PHE A 116     -11.919 -31.178  34.318  1.00 94.07           C  
ATOM   1895  HD2 PHE A 116     -12.503 -31.428  35.192  1.00 94.07           H  
ATOM   1896  CE1 PHE A 116     -10.446 -30.533  32.021  1.00 94.07           C  
ATOM   1897  HE1 PHE A 116      -9.871 -30.286  31.141  1.00 94.07           H  
ATOM   1898  CE2 PHE A 116     -11.521 -32.196  33.434  1.00 94.07           C  
ATOM   1899  HE2 PHE A 116     -11.776 -33.226  33.635  1.00 94.07           H  
ATOM   1900  CZ  PHE A 116     -10.785 -31.871  32.283  1.00 94.07           C  
ATOM   1901  HZ  PHE A 116     -10.467 -32.646  31.601  1.00 94.07           H  
ATOM   1902  N   VAL A 117      -8.549 -28.811  35.948  1.00 93.62           N  
ATOM   1903  H   VAL A 117      -8.698 -29.712  36.381  1.00 93.62           H  
ATOM   1904  CA  VAL A 117      -7.162 -28.460  35.627  1.00 93.62           C  
ATOM   1905  HA  VAL A 117      -7.110 -27.423  35.295  1.00 93.62           H  
ATOM   1906  C   VAL A 117      -6.663 -29.349  34.497  1.00 93.62           C  
ATOM   1907  CB  VAL A 117      -6.249 -28.605  36.860  1.00 93.62           C  
ATOM   1908  HB  VAL A 117      -6.266 -29.647  37.181  1.00 93.62           H  
ATOM   1909  O   VAL A 117      -6.835 -30.569  34.529  1.00 93.62           O  
ATOM   1910  CG1 VAL A 117      -4.802 -28.208  36.557  1.00 93.62           C  
ATOM   1911 HG11 VAL A 117      -4.768 -27.190  36.170  1.00 93.62           H  
ATOM   1912 HG12 VAL A 117      -4.360 -28.886  35.827  1.00 93.62           H  
ATOM   1913 HG13 VAL A 117      -4.198 -28.269  37.463  1.00 93.62           H  
ATOM   1914  CG2 VAL A 117      -6.736 -27.742  38.029  1.00 93.62           C  
ATOM   1915 HG21 VAL A 117      -6.847 -26.706  37.710  1.00 93.62           H  
ATOM   1916 HG22 VAL A 117      -6.004 -27.777  38.836  1.00 93.62           H  
ATOM   1917 HG23 VAL A 117      -7.678 -28.140  38.406  1.00 93.62           H  
ATOM   1918  N   VAL A 118      -6.020 -28.731  33.514  1.00 91.77           N  
ATOM   1919  H   VAL A 118      -5.944 -27.724  33.547  1.00 91.77           H  
ATOM   1920  CA  VAL A 118      -5.223 -29.405  32.490  1.00 91.77           C  
ATOM   1921  HA  VAL A 118      -5.289 -30.486  32.613  1.00 91.77           H  
ATOM   1922  C   VAL A 118      -3.779 -28.979  32.701  1.00 91.77           C  
ATOM   1923  CB  VAL A 118      -5.715 -29.049  31.076  1.00 91.77           C  
ATOM   1924  HB  VAL A 118      -5.598 -27.978  30.912  1.00 91.77           H  
ATOM   1925  O   VAL A 118      -3.480 -27.786  32.649  1.00 91.77           O  
ATOM   1926  CG1 VAL A 118      -4.913 -29.797  30.007  1.00 91.77           C  
ATOM   1927 HG11 VAL A 118      -4.992 -30.874  30.152  1.00 91.77           H  
ATOM   1928 HG12 VAL A 118      -3.863 -29.509  30.052  1.00 91.77           H  
ATOM   1929 HG13 VAL A 118      -5.284 -29.538  29.015  1.00 91.77           H  
ATOM   1930  CG2 VAL A 118      -7.197 -29.409  30.901  1.00 91.77           C  
ATOM   1931 HG21 VAL A 118      -7.351 -30.462  31.136  1.00 91.77           H  
ATOM   1932 HG22 VAL A 118      -7.807 -28.792  31.561  1.00 91.77           H  
ATOM   1933 HG23 VAL A 118      -7.501 -29.215  29.872  1.00 91.77           H  
ATOM   1934  N   GLU A 119      -2.898 -29.939  32.976  1.00 92.90           N  
ATOM   1935  H   GLU A 119      -3.195 -30.904  32.999  1.00 92.90           H  
ATOM   1936  CA  GLU A 119      -1.467 -29.674  33.115  1.00 92.90           C  
ATOM   1937  HA  GLU A 119      -1.341 -28.710  33.607  1.00 92.90           H  
ATOM   1938  C   GLU A 119      -0.766 -29.607  31.756  1.00 92.90           C  
ATOM   1939  CB  GLU A 119      -0.779 -30.739  33.974  1.00 92.90           C  
ATOM   1940  HB2 GLU A 119      -1.015 -31.727  33.579  1.00 92.90           H  
ATOM   1941  HB3 GLU A 119       0.298 -30.586  33.895  1.00 92.90           H  
ATOM   1942  O   GLU A 119      -1.126 -30.336  30.826  1.00 92.90           O  
ATOM   1943  CG  GLU A 119      -1.160 -30.673  35.457  1.00 92.90           C  
ATOM   1944  HG2 GLU A 119      -2.224 -30.883  35.564  1.00 92.90           H  
ATOM   1945  HG3 GLU A 119      -0.968 -29.668  35.831  1.00 92.90           H  
ATOM   1946  CD  GLU A 119      -0.352 -31.682  36.283  1.00 92.90           C  
ATOM   1947  OE1 GLU A 119      -0.669 -31.884  37.472  1.00 92.90           O  
ATOM   1948  OE2 GLU A 119       0.566 -32.354  35.758  1.00 92.90           O  
ATOM   1949  N   HIS A 120       0.281 -28.788  31.667  1.00 92.33           N  
ATOM   1950  H   HIS A 120       0.540 -28.249  32.481  1.00 92.33           H  
ATOM   1951  CA  HIS A 120       1.226 -28.839  30.558  1.00 92.33           C  
ATOM   1952  HA  HIS A 120       0.685 -28.685  29.625  1.00 92.33           H  
ATOM   1953  C   HIS A 120       1.910 -30.217  30.499  1.00 92.33           C  
ATOM   1954  CB  HIS A 120       2.273 -27.726  30.707  1.00 92.33           C  
ATOM   1955  HB2 HIS A 120       3.078 -27.936  30.003  1.00 92.33           H  
ATOM   1956  HB3 HIS A 120       2.696 -27.750  31.711  1.00 92.33           H  
ATOM   1957  O   HIS A 120       2.341 -30.758  31.520  1.00 92.33           O  
ATOM   1958  CG  HIS A 120       1.769 -26.338  30.404  1.00 92.33           C  
ATOM   1959  CD2 HIS A 120       1.583 -25.315  31.297  1.00 92.33           C  
ATOM   1960  HD2 HIS A 120       1.753 -25.356  32.362  1.00 92.33           H  
ATOM   1961  ND1 HIS A 120       1.509 -25.831  29.148  1.00 92.33           N  
ATOM   1962  HD1 HIS A 120       1.614 -26.305  28.262  1.00 92.33           H  
ATOM   1963  CE1 HIS A 120       1.173 -24.541  29.283  1.00 92.33           C  
ATOM   1964  HE1 HIS A 120       0.936 -23.873  28.468  1.00 92.33           H  
ATOM   1965  NE2 HIS A 120       1.202 -24.182  30.571  1.00 92.33           N  
ATOM   1966  N   GLN A 121       2.039 -30.786  29.297  1.00 90.64           N  
ATOM   1967  H   GLN A 121       1.688 -30.296  28.487  1.00 90.64           H  
ATOM   1968  CA  GLN A 121       2.886 -31.960  29.059  1.00 90.64           C  
ATOM   1969  HA  GLN A 121       2.998 -32.514  29.991  1.00 90.64           H  
ATOM   1970  C   GLN A 121       4.265 -31.487  28.587  1.00 90.64           C  
ATOM   1971  CB  GLN A 121       2.251 -32.904  28.024  1.00 90.64           C  
ATOM   1972  HB2 GLN A 121       2.949 -33.717  27.823  1.00 90.64           H  
ATOM   1973  HB3 GLN A 121       2.089 -32.364  27.091  1.00 90.64           H  
ATOM   1974  O   GLN A 121       4.315 -30.729  27.628  1.00 90.64           O  
ATOM   1975  CG  GLN A 121       0.917 -33.511  28.481  1.00 90.64           C  
ATOM   1976  HG2 GLN A 121       0.176 -32.716  28.559  1.00 90.64           H  
ATOM   1977  HG3 GLN A 121       0.569 -34.211  27.722  1.00 90.64           H  
ATOM   1978  CD  GLN A 121       1.015 -34.253  29.814  1.00 90.64           C  
ATOM   1979  NE2 GLN A 121       0.207 -33.876  30.782  1.00 90.64           N  
ATOM   1980 HE21 GLN A 121      -0.356 -33.047  30.655  1.00 90.64           H  
ATOM   1981 HE22 GLN A 121       0.341 -34.280  31.697  1.00 90.64           H  
ATOM   1982  OE1 GLN A 121       1.817 -35.157  30.026  1.00 90.64           O  
ATOM   1983  N   PRO A 122       5.377 -31.879  29.226  1.00 92.57           N  
ATOM   1984  CA  PRO A 122       6.701 -31.449  28.792  1.00 92.57           C  
ATOM   1985  HA  PRO A 122       6.706 -30.381  28.571  1.00 92.57           H  
ATOM   1986  C   PRO A 122       7.147 -32.226  27.544  1.00 92.57           C  
ATOM   1987  CB  PRO A 122       7.598 -31.719  29.998  1.00 92.57           C  
ATOM   1988  HB2 PRO A 122       7.557 -30.872  30.682  1.00 92.57           H  
ATOM   1989  HB3 PRO A 122       8.624 -31.931  29.694  1.00 92.57           H  
ATOM   1990  O   PRO A 122       7.310 -33.448  27.609  1.00 92.57           O  
ATOM   1991  CG  PRO A 122       6.946 -32.911  30.696  1.00 92.57           C  
ATOM   1992  HG2 PRO A 122       7.163 -32.919  31.764  1.00 92.57           H  
ATOM   1993  HG3 PRO A 122       7.279 -33.840  30.233  1.00 92.57           H  
ATOM   1994  CD  PRO A 122       5.457 -32.700  30.426  1.00 92.57           C  
ATOM   1995  HD2 PRO A 122       4.965 -33.661  30.275  1.00 92.57           H  
ATOM   1996  HD3 PRO A 122       5.000 -32.169  31.261  1.00 92.57           H  
ATOM   1997  N   GLU A 123       7.388 -31.521  26.438  1.00 92.68           N  
ATOM   1998  H   GLU A 123       7.226 -30.524  26.446  1.00 92.68           H  
ATOM   1999  CA  GLU A 123       7.850 -32.109  25.171  1.00 92.68           C  
ATOM   2000  HA  GLU A 123       7.671 -33.184  25.184  1.00 92.68           H  
ATOM   2001  C   GLU A 123       9.358 -31.898  24.981  1.00 92.68           C  
ATOM   2002  CB  GLU A 123       7.034 -31.512  24.009  1.00 92.68           C  
ATOM   2003  HB2 GLU A 123       5.979 -31.506  24.283  1.00 92.68           H  
ATOM   2004  HB3 GLU A 123       7.332 -30.475  23.858  1.00 92.68           H  
ATOM   2005  O   GLU A 123      10.101 -32.849  24.742  1.00 92.68           O  
ATOM   2006  CG  GLU A 123       7.189 -32.271  22.680  1.00 92.68           C  
ATOM   2007  HG2 GLU A 123       8.239 -32.258  22.389  1.00 92.68           H  
ATOM   2008  HG3 GLU A 123       6.618 -31.730  21.925  1.00 92.68           H  
ATOM   2009  CD  GLU A 123       6.676 -33.722  22.714  1.00 92.68           C  
ATOM   2010  OE1 GLU A 123       7.073 -34.507  21.823  1.00 92.68           O  
ATOM   2011  OE2 GLU A 123       5.912 -34.064  23.649  1.00 92.68           O  
ATOM   2012  N   ALA A 124       9.826 -30.665  25.191  1.00 93.86           N  
ATOM   2013  H   ALA A 124       9.164 -29.939  25.425  1.00 93.86           H  
ATOM   2014  CA  ALA A 124      11.224 -30.275  25.047  1.00 93.86           C  
ATOM   2015  HA  ALA A 124      11.865 -31.147  25.174  1.00 93.86           H  
ATOM   2016  C   ALA A 124      11.635 -29.231  26.099  1.00 93.86           C  
ATOM   2017  CB  ALA A 124      11.443 -29.782  23.617  1.00 93.86           C  
ATOM   2018  HB1 ALA A 124      10.833 -28.901  23.417  1.00 93.86           H  
ATOM   2019  HB2 ALA A 124      11.166 -30.562  22.907  1.00 93.86           H  
ATOM   2020  HB3 ALA A 124      12.495 -29.531  23.484  1.00 93.86           H  
ATOM   2021  O   ALA A 124      10.789 -28.592  26.734  1.00 93.86           O  
ATOM   2022  N   THR A 125      12.942 -29.040  26.285  1.00 93.07           N  
ATOM   2023  H   THR A 125      13.584 -29.520  25.670  1.00 93.07           H  
ATOM   2024  CA  THR A 125      13.453 -27.882  27.033  1.00 93.07           C  
ATOM   2025  HA  THR A 125      12.703 -27.573  27.760  1.00 93.07           H  
ATOM   2026  C   THR A 125      13.655 -26.707  26.078  1.00 93.07           C  
ATOM   2027  CB  THR A 125      14.719 -28.190  27.847  1.00 93.07           C  
ATOM   2028  HB  THR A 125      14.944 -27.313  28.455  1.00 93.07           H  
ATOM   2029  O   THR A 125      14.035 -26.900  24.928  1.00 93.07           O  
ATOM   2030  CG2 THR A 125      14.547 -29.391  28.770  1.00 93.07           C  
ATOM   2031 HG21 THR A 125      15.393 -29.446  29.455  1.00 93.07           H  
ATOM   2032 HG22 THR A 125      13.627 -29.283  29.345  1.00 93.07           H  
ATOM   2033 HG23 THR A 125      14.505 -30.309  28.183  1.00 93.07           H  
ATOM   2034  OG1 THR A 125      15.835 -28.468  27.046  1.00 93.07           O  
ATOM   2035  HG1 THR A 125      15.813 -29.397  26.803  1.00 93.07           H  
ATOM   2036  N   TRP A 126      13.374 -25.486  26.535  1.00 93.33           N  
ATOM   2037  H   TRP A 126      13.057 -25.396  27.489  1.00 93.33           H  
ATOM   2038  CA  TRP A 126      13.466 -24.256  25.750  1.00 93.33           C  
ATOM   2039  HA  TRP A 126      13.760 -24.507  24.730  1.00 93.33           H  
ATOM   2040  C   TRP A 126      14.529 -23.317  26.333  1.00 93.33           C  
ATOM   2041  CB  TRP A 126      12.086 -23.601  25.646  1.00 93.33           C  
ATOM   2042  HB2 TRP A 126      11.721 -23.350  26.642  1.00 93.33           H  
ATOM   2043  HB3 TRP A 126      11.393 -24.337  25.238  1.00 93.33           H  
ATOM   2044  O   TRP A 126      14.480 -22.940  27.512  1.00 93.33           O  
ATOM   2045  CG  TRP A 126      12.054 -22.407  24.746  1.00 93.33           C  
ATOM   2046  CD1 TRP A 126      12.095 -21.097  25.088  1.00 93.33           C  
ATOM   2047  HD1 TRP A 126      12.120 -20.723  26.101  1.00 93.33           H  
ATOM   2048  CD2 TRP A 126      12.053 -22.439  23.295  1.00 93.33           C  
ATOM   2049  CE2 TRP A 126      12.126 -21.106  22.807  1.00 93.33           C  
ATOM   2050  CE3 TRP A 126      12.032 -23.480  22.351  1.00 93.33           C  
ATOM   2051  HE3 TRP A 126      11.952 -24.501  22.691  1.00 93.33           H  
ATOM   2052  NE1 TRP A 126      12.120 -20.323  23.940  1.00 93.33           N  
ATOM   2053  HE1 TRP A 126      12.198 -19.316  23.928  1.00 93.33           H  
ATOM   2054  CH2 TRP A 126      12.248 -21.879  20.522  1.00 93.33           C  
ATOM   2055  HH2 TRP A 126      12.320 -21.664  19.467  1.00 93.33           H  
ATOM   2056  CZ2 TRP A 126      12.207 -20.826  21.442  1.00 93.33           C  
ATOM   2057  HZ2 TRP A 126      12.280 -19.806  21.094  1.00 93.33           H  
ATOM   2058  CZ3 TRP A 126      12.151 -23.206  20.981  1.00 93.33           C  
ATOM   2059  HZ3 TRP A 126      12.158 -24.027  20.279  1.00 93.33           H  
ATOM   2060  N   ASN A 127      15.523 -22.958  25.516  1.00 90.81           N  
ATOM   2061  H   ASN A 127      15.506 -23.349  24.584  1.00 90.81           H  
ATOM   2062  CA  ASN A 127      16.696 -22.154  25.881  1.00 90.81           C  
ATOM   2063  HA  ASN A 127      17.409 -22.255  25.063  1.00 90.81           H  
ATOM   2064  C   ASN A 127      17.449 -22.658  27.129  1.00 90.81           C  
ATOM   2065  CB  ASN A 127      16.292 -20.667  25.975  1.00 90.81           C  
ATOM   2066  HB2 ASN A 127      15.443 -20.560  26.650  1.00 90.81           H  
ATOM   2067  HB3 ASN A 127      17.122 -20.081  26.371  1.00 90.81           H  
ATOM   2068  O   ASN A 127      18.062 -21.860  27.840  1.00 90.81           O  
ATOM   2069  CG  ASN A 127      15.956 -20.066  24.629  1.00 90.81           C  
ATOM   2070  ND2 ASN A 127      15.056 -19.117  24.584  1.00 90.81           N  
ATOM   2071 HD21 ASN A 127      14.527 -18.846  25.400  1.00 90.81           H  
ATOM   2072 HD22 ASN A 127      14.827 -18.791  23.656  1.00 90.81           H  
ATOM   2073  OD1 ASN A 127      16.535 -20.408  23.615  1.00 90.81           O  
ATOM   2074  N   ASN A 128      17.361 -23.956  27.443  1.00 87.58           N  
ATOM   2075  H   ASN A 128      16.911 -24.568  26.777  1.00 87.58           H  
ATOM   2076  CA  ASN A 128      17.857 -24.568  28.686  1.00 87.58           C  
ATOM   2077  HA  ASN A 128      17.449 -25.578  28.726  1.00 87.58           H  
ATOM   2078  C   ASN A 128      17.362 -23.895  29.987  1.00 87.58           C  
ATOM   2079  CB  ASN A 128      19.394 -24.694  28.626  1.00 87.58           C  
ATOM   2080  HB2 ASN A 128      19.841 -23.736  28.358  1.00 87.58           H  
ATOM   2081  HB3 ASN A 128      19.776 -24.979  29.607  1.00 87.58           H  
ATOM   2082  O   ASN A 128      17.983 -24.048  31.039  1.00 87.58           O  
ATOM   2083  CG  ASN A 128      19.878 -25.757  27.665  1.00 87.58           C  
ATOM   2084  ND2 ASN A 128      21.171 -25.856  27.469  1.00 87.58           N  
ATOM   2085 HD21 ASN A 128      21.822 -25.238  27.932  1.00 87.58           H  
ATOM   2086 HD22 ASN A 128      21.461 -26.608  26.860  1.00 87.58           H  
ATOM   2087  OD1 ASN A 128      19.124 -26.529  27.107  1.00 87.58           O  
ATOM   2088  N   ARG A 129      16.265 -23.128  29.939  1.00 89.11           N  
ATOM   2089  H   ARG A 129      15.798 -23.047  29.047  1.00 89.11           H  
ATOM   2090  CA  ARG A 129      15.753 -22.356  31.089  1.00 89.11           C  
ATOM   2091  HA  ARG A 129      16.344 -22.568  31.980  1.00 89.11           H  
ATOM   2092  C   ARG A 129      14.327 -22.715  31.463  1.00 89.11           C  
ATOM   2093  CB  ARG A 129      15.830 -20.855  30.784  1.00 89.11           C  
ATOM   2094  HB2 ARG A 129      15.260 -20.312  31.538  1.00 89.11           H  
ATOM   2095  HB3 ARG A 129      15.374 -20.667  29.812  1.00 89.11           H  
ATOM   2096  O   ARG A 129      13.997 -22.711  32.642  1.00 89.11           O  
ATOM   2097  CG  ARG A 129      17.266 -20.320  30.795  1.00 89.11           C  
ATOM   2098  HG2 ARG A 129      17.879 -20.880  30.089  1.00 89.11           H  
ATOM   2099  HG3 ARG A 129      17.692 -20.431  31.792  1.00 89.11           H  
ATOM   2100  CD  ARG A 129      17.250 -18.841  30.401  1.00 89.11           C  
ATOM   2101  HD2 ARG A 129      16.761 -18.269  31.189  1.00 89.11           H  
ATOM   2102  HD3 ARG A 129      16.674 -18.740  29.481  1.00 89.11           H  
ATOM   2103  NE  ARG A 129      18.611 -18.327  30.170  1.00 89.11           N  
ATOM   2104  HE  ARG A 129      19.366 -18.982  30.315  1.00 89.11           H  
ATOM   2105  NH1 ARG A 129      17.994 -16.278  29.337  1.00 89.11           N  
ATOM   2106 HH11 ARG A 129      17.026 -16.536  29.464  1.00 89.11           H  
ATOM   2107 HH12 ARG A 129      18.226 -15.449  28.809  1.00 89.11           H  
ATOM   2108  NH2 ARG A 129      20.149 -16.858  29.354  1.00 89.11           N  
ATOM   2109 HH21 ARG A 129      20.870 -17.555  29.474  1.00 89.11           H  
ATOM   2110 HH22 ARG A 129      20.360 -16.009  28.850  1.00 89.11           H  
ATOM   2111  CZ  ARG A 129      18.912 -17.159  29.630  1.00 89.11           C  
ATOM   2112  N   VAL A 130      13.496 -22.973  30.463  1.00 91.39           N  
ATOM   2113  H   VAL A 130      13.871 -23.017  29.526  1.00 91.39           H  
ATOM   2114  CA  VAL A 130      12.053 -23.189  30.597  1.00 91.39           C  
ATOM   2115  HA  VAL A 130      11.817 -23.433  31.632  1.00 91.39           H  
ATOM   2116  C   VAL A 130      11.648 -24.413  29.779  1.00 91.39           C  
ATOM   2117  CB  VAL A 130      11.271 -21.906  30.230  1.00 91.39           C  
ATOM   2118  HB  VAL A 130      10.208 -22.139  30.171  1.00 91.39           H  
ATOM   2119  O   VAL A 130      12.487 -25.022  29.118  1.00 91.39           O  
ATOM   2120  CG1 VAL A 130      11.449 -20.834  31.312  1.00 91.39           C  
ATOM   2121 HG11 VAL A 130      12.477 -20.474  31.329  1.00 91.39           H  
ATOM   2122 HG12 VAL A 130      10.777 -19.999  31.113  1.00 91.39           H  
ATOM   2123 HG13 VAL A 130      11.208 -21.254  32.288  1.00 91.39           H  
ATOM   2124  CG2 VAL A 130      11.698 -21.267  28.906  1.00 91.39           C  
ATOM   2125 HG21 VAL A 130      12.762 -21.033  28.898  1.00 91.39           H  
ATOM   2126 HG22 VAL A 130      11.469 -21.955  28.093  1.00 91.39           H  
ATOM   2127 HG23 VAL A 130      11.140 -20.343  28.749  1.00 91.39           H  
ATOM   2128  N   ILE A 131      10.389 -24.824  29.864  1.00 93.42           N  
ATOM   2129  H   ILE A 131       9.713 -24.266  30.366  1.00 93.42           H  
ATOM   2130  CA  ILE A 131       9.889 -26.047  29.230  1.00 93.42           C  
ATOM   2131  HA  ILE A 131      10.702 -26.568  28.726  1.00 93.42           H  
ATOM   2132  C   ILE A 131       8.869 -25.651  28.161  1.00 93.42           C  
ATOM   2133  CB  ILE A 131       9.321 -27.003  30.303  1.00 93.42           C  
ATOM   2134  HB  ILE A 131       8.454 -26.525  30.759  1.00 93.42           H  
ATOM   2135  O   ILE A 131       8.159 -24.659  28.322  1.00 93.42           O  
ATOM   2136  CG1 ILE A 131      10.365 -27.278  31.417  1.00 93.42           C  
ATOM   2137 HG12 ILE A 131      11.255 -27.730  30.979  1.00 93.42           H  
ATOM   2138 HG13 ILE A 131      10.659 -26.335  31.878  1.00 93.42           H  
ATOM   2139  CG2 ILE A 131       8.868 -28.328  29.667  1.00 93.42           C  
ATOM   2140 HG21 ILE A 131       9.715 -28.845  29.216  1.00 93.42           H  
ATOM   2141 HG22 ILE A 131       8.100 -28.157  28.912  1.00 93.42           H  
ATOM   2142 HG23 ILE A 131       8.424 -28.953  30.442  1.00 93.42           H  
ATOM   2143  CD1 ILE A 131       9.864 -28.169  32.560  1.00 93.42           C  
ATOM   2144 HD11 ILE A 131       8.859 -27.867  32.855  1.00 93.42           H  
ATOM   2145 HD12 ILE A 131       9.838 -29.212  32.242  1.00 93.42           H  
ATOM   2146 HD13 ILE A 131      10.536 -28.083  33.413  1.00 93.42           H  
ATOM   2147  N   VAL A 132       8.802 -26.405  27.065  1.00 93.58           N  
ATOM   2148  H   VAL A 132       9.412 -27.207  26.988  1.00 93.58           H  
ATOM   2149  CA  VAL A 132       7.778 -26.240  26.027  1.00 93.58           C  
ATOM   2150  HA  VAL A 132       7.109 -25.435  26.329  1.00 93.58           H  
ATOM   2151  C   VAL A 132       6.920 -27.500  25.930  1.00 93.58           C  
ATOM   2152  CB  VAL A 132       8.404 -25.794  24.692  1.00 93.58           C  
ATOM   2153  HB  VAL A 132       9.020 -24.917  24.894  1.00 93.58           H  
ATOM   2154  O   VAL A 132       7.419 -28.621  26.072  1.00 93.58           O  
ATOM   2155  CG1 VAL A 132       9.301 -26.853  24.054  1.00 93.58           C  
ATOM   2156 HG11 VAL A 132      10.122 -27.092  24.731  1.00 93.58           H  
ATOM   2157 HG12 VAL A 132       9.722 -26.463  23.128  1.00 93.58           H  
ATOM   2158 HG13 VAL A 132       8.728 -27.753  23.828  1.00 93.58           H  
ATOM   2159  CG2 VAL A 132       7.346 -25.367  23.674  1.00 93.58           C  
ATOM   2160 HG21 VAL A 132       6.721 -24.581  24.095  1.00 93.58           H  
ATOM   2161 HG22 VAL A 132       6.727 -26.218  23.388  1.00 93.58           H  
ATOM   2162 HG23 VAL A 132       7.833 -24.982  22.777  1.00 93.58           H  
ATOM   2163  N   ASN A 133       5.613 -27.312  25.748  1.00 92.35           N  
ATOM   2164  H   ASN A 133       5.279 -26.368  25.617  1.00 92.35           H  
ATOM   2165  CA  ASN A 133       4.646 -28.397  25.569  1.00 92.35           C  
ATOM   2166  HA  ASN A 133       5.091 -29.307  25.971  1.00 92.35           H  
ATOM   2167  C   ASN A 133       4.367 -28.692  24.077  1.00 92.35           C  
ATOM   2168  CB  ASN A 133       3.383 -28.063  26.395  1.00 92.35           C  
ATOM   2169  HB2 ASN A 133       3.678 -27.748  27.396  1.00 92.35           H  
ATOM   2170  HB3 ASN A 133       2.767 -28.955  26.510  1.00 92.35           H  
ATOM   2171  O   ASN A 133       4.809 -27.922  23.225  1.00 92.35           O  
ATOM   2172  CG  ASN A 133       2.515 -26.979  25.792  1.00 92.35           C  
ATOM   2173  ND2 ASN A 133       1.316 -26.795  26.278  1.00 92.35           N  
ATOM   2174 HD21 ASN A 133       0.865 -26.058  25.755  1.00 92.35           H  
ATOM   2175 HD22 ASN A 133       0.773 -27.645  26.236  1.00 92.35           H  
ATOM   2176  OD1 ASN A 133       2.865 -26.276  24.871  1.00 92.35           O  
ATOM   2177  N   PRO A 134       3.611 -29.758  23.736  1.00 91.88           N  
ATOM   2178  CA  PRO A 134       3.289 -30.111  22.348  1.00 91.88           C  
ATOM   2179  HA  PRO A 134       4.212 -30.369  21.829  1.00 91.88           H  
ATOM   2180  C   PRO A 134       2.563 -29.017  21.557  1.00 91.88           C  
ATOM   2181  CB  PRO A 134       2.410 -31.361  22.438  1.00 91.88           C  
ATOM   2182  HB2 PRO A 134       1.360 -31.079  22.524  1.00 91.88           H  
ATOM   2183  HB3 PRO A 134       2.560 -32.018  21.581  1.00 91.88           H  
ATOM   2184  O   PRO A 134       2.634 -28.981  20.334  1.00 91.88           O  
ATOM   2185  CG  PRO A 134       2.861 -32.016  23.735  1.00 91.88           C  
ATOM   2186  HG2 PRO A 134       2.090 -32.660  24.158  1.00 91.88           H  
ATOM   2187  HG3 PRO A 134       3.781 -32.575  23.561  1.00 91.88           H  
ATOM   2188  CD  PRO A 134       3.148 -30.815  24.624  1.00 91.88           C  
ATOM   2189  HD2 PRO A 134       3.917 -31.094  25.344  1.00 91.88           H  
ATOM   2190  HD3 PRO A 134       2.226 -30.509  25.118  1.00 91.88           H  
ATOM   2191  N   GLU A 135       1.853 -28.109  22.232  1.00 87.12           N  
ATOM   2192  H   GLU A 135       1.738 -28.227  23.229  1.00 87.12           H  
ATOM   2193  CA  GLU A 135       1.191 -26.972  21.589  1.00 87.12           C  
ATOM   2194  HA  GLU A 135       0.798 -27.305  20.629  1.00 87.12           H  
ATOM   2195  C   GLU A 135       2.145 -25.801  21.269  1.00 87.12           C  
ATOM   2196  CB  GLU A 135       0.002 -26.503  22.446  1.00 87.12           C  
ATOM   2197  HB2 GLU A 135      -0.446 -25.640  21.953  1.00 87.12           H  
ATOM   2198  HB3 GLU A 135       0.354 -26.167  23.422  1.00 87.12           H  
ATOM   2199  O   GLU A 135       1.707 -24.805  20.686  1.00 87.12           O  
ATOM   2200  CG  GLU A 135      -1.115 -27.550  22.613  1.00 87.12           C  
ATOM   2201  HG2 GLU A 135      -2.011 -27.022  22.942  1.00 87.12           H  
ATOM   2202  HG3 GLU A 135      -1.338 -27.982  21.638  1.00 87.12           H  
ATOM   2203  CD  GLU A 135      -0.832 -28.669  23.634  1.00 87.12           C  
ATOM   2204  OE1 GLU A 135      -1.502 -29.719  23.529  1.00 87.12           O  
ATOM   2205  OE2 GLU A 135      -0.011 -28.460  24.563  1.00 87.12           O  
ATOM   2206  N   GLY A 136       3.425 -25.896  21.647  1.00 87.39           N  
ATOM   2207  H   GLY A 136       3.729 -26.751  22.090  1.00 87.39           H  
ATOM   2208  CA  GLY A 136       4.424 -24.838  21.480  1.00 87.39           C  
ATOM   2209  HA2 GLY A 136       5.417 -25.285  21.534  1.00 87.39           H  
ATOM   2210  HA3 GLY A 136       4.308 -24.386  20.495  1.00 87.39           H  
ATOM   2211  C   GLY A 136       4.341 -23.725  22.532  1.00 87.39           C  
ATOM   2212  O   GLY A 136       4.916 -22.660  22.349  1.00 87.39           O  
ATOM   2213  N   VAL A 137       3.615 -23.929  23.633  1.00 88.93           N  
ATOM   2214  H   VAL A 137       3.233 -24.854  23.773  1.00 88.93           H  
ATOM   2215  CA  VAL A 137       3.519 -22.971  24.742  1.00 88.93           C  
ATOM   2216  HA  VAL A 137       3.557 -21.965  24.325  1.00 88.93           H  
ATOM   2217  C   VAL A 137       4.715 -23.150  25.671  1.00 88.93           C  
ATOM   2218  CB  VAL A 137       2.194 -23.097  25.520  1.00 88.93           C  
ATOM   2219  HB  VAL A 137       2.135 -24.071  26.007  1.00 88.93           H  
ATOM   2220  O   VAL A 137       4.909 -24.213  26.263  1.00 88.93           O  
ATOM   2221  CG1 VAL A 137       2.087 -22.021  26.610  1.00 88.93           C  
ATOM   2222 HG11 VAL A 137       1.108 -22.064  27.089  1.00 88.93           H  
ATOM   2223 HG12 VAL A 137       2.224 -21.031  26.175  1.00 88.93           H  
ATOM   2224 HG13 VAL A 137       2.847 -22.182  27.374  1.00 88.93           H  
ATOM   2225  CG2 VAL A 137       0.981 -22.947  24.590  1.00 88.93           C  
ATOM   2226 HG21 VAL A 137       1.026 -21.988  24.075  1.00 88.93           H  
ATOM   2227 HG22 VAL A 137       0.981 -23.745  23.848  1.00 88.93           H  
ATOM   2228 HG23 VAL A 137       0.058 -23.010  25.166  1.00 88.93           H  
ATOM   2229  N   VAL A 138       5.501 -22.086  25.819  1.00 89.67           N  
ATOM   2230  H   VAL A 138       5.308 -21.269  25.257  1.00 89.67           H  
ATOM   2231  CA  VAL A 138       6.620 -22.022  26.764  1.00 89.67           C  
ATOM   2232  HA  VAL A 138       7.105 -22.997  26.794  1.00 89.67           H  
ATOM   2233  C   VAL A 138       6.088 -21.696  28.158  1.00 89.67           C  
ATOM   2234  CB  VAL A 138       7.666 -20.987  26.315  1.00 89.67           C  
ATOM   2235  HB  VAL A 138       7.219 -19.993  26.307  1.00 89.67           H  
ATOM   2236  O   VAL A 138       5.411 -20.685  28.345  1.00 89.67           O  
ATOM   2237  CG1 VAL A 138       8.871 -20.981  27.255  1.00 89.67           C  
ATOM   2238 HG11 VAL A 138       9.291 -21.986  27.310  1.00 89.67           H  
ATOM   2239 HG12 VAL A 138       8.571 -20.656  28.251  1.00 89.67           H  
ATOM   2240 HG13 VAL A 138       9.621 -20.287  26.877  1.00 89.67           H  
ATOM   2241  CG2 VAL A 138       8.190 -21.295  24.911  1.00 89.67           C  
ATOM   2242 HG21 VAL A 138       7.365 -21.259  24.199  1.00 89.67           H  
ATOM   2243 HG22 VAL A 138       8.642 -22.287  24.883  1.00 89.67           H  
ATOM   2244 HG23 VAL A 138       8.930 -20.552  24.614  1.00 89.67           H  
ATOM   2245  N   PHE A 139       6.411 -22.526  29.146  1.00 91.32           N  
ATOM   2246  H   PHE A 139       6.972 -23.338  28.930  1.00 91.32           H  
ATOM   2247  CA  PHE A 139       6.004 -22.337  30.537  1.00 91.32           C  
ATOM   2248  HA  PHE A 139       5.665 -21.308  30.657  1.00 91.32           H  
ATOM   2249  C   PHE A 139       7.186 -22.528  31.495  1.00 91.32           C  
ATOM   2250  CB  PHE A 139       4.802 -23.233  30.874  1.00 91.32           C  
ATOM   2251  HB2 PHE A 139       4.415 -22.945  31.851  1.00 91.32           H  
ATOM   2252  HB3 PHE A 139       4.008 -23.046  30.151  1.00 91.32           H  
ATOM   2253  O   PHE A 139       8.131 -23.280  31.242  1.00 91.32           O  
ATOM   2254  CG  PHE A 139       5.106 -24.717  30.889  1.00 91.32           C  
ATOM   2255  CD1 PHE A 139       5.181 -25.438  29.683  1.00 91.32           C  
ATOM   2256  HD1 PHE A 139       5.013 -24.937  28.741  1.00 91.32           H  
ATOM   2257  CD2 PHE A 139       5.335 -25.376  32.110  1.00 91.32           C  
ATOM   2258  HD2 PHE A 139       5.289 -24.825  33.038  1.00 91.32           H  
ATOM   2259  CE1 PHE A 139       5.500 -26.807  29.698  1.00 91.32           C  
ATOM   2260  HE1 PHE A 139       5.585 -27.350  28.768  1.00 91.32           H  
ATOM   2261  CE2 PHE A 139       5.623 -26.750  32.127  1.00 91.32           C  
ATOM   2262  HE2 PHE A 139       5.787 -27.255  33.068  1.00 91.32           H  
ATOM   2263  CZ  PHE A 139       5.710 -27.465  30.922  1.00 91.32           C  
ATOM   2264  HZ  PHE A 139       5.947 -28.518  30.935  1.00 91.32           H  
ATOM   2265  N   ASN A 140       7.156 -21.790  32.604  1.00 90.25           N  
ATOM   2266  H   ASN A 140       6.326 -21.245  32.793  1.00 90.25           H  
ATOM   2267  CA  ASN A 140       8.246 -21.747  33.571  1.00 90.25           C  
ATOM   2268  HA  ASN A 140       9.170 -22.070  33.091  1.00 90.25           H  
ATOM   2269  C   ASN A 140       7.981 -22.716  34.727  1.00 90.25           C  
ATOM   2270  CB  ASN A 140       8.446 -20.293  34.029  1.00 90.25           C  
ATOM   2271  HB2 ASN A 140       8.603 -19.659  33.157  1.00 90.25           H  
ATOM   2272  HB3 ASN A 140       7.553 -19.953  34.555  1.00 90.25           H  
ATOM   2273  O   ASN A 140       7.448 -22.308  35.757  1.00 90.25           O  
ATOM   2274  CG  ASN A 140       9.645 -20.134  34.948  1.00 90.25           C  
ATOM   2275  ND2 ASN A 140       9.807 -18.976  35.543  1.00 90.25           N  
ATOM   2276 HD21 ASN A 140       9.110 -18.253  35.433  1.00 90.25           H  
ATOM   2277 HD22 ASN A 140      10.598 -18.927  36.169  1.00 90.25           H  
ATOM   2278  OD1 ASN A 140      10.473 -21.007  35.129  1.00 90.25           O  
ATOM   2279  N   ALA A 141       8.354 -23.983  34.550  1.00 89.98           N  
ATOM   2280  H   ALA A 141       8.777 -24.242  33.670  1.00 89.98           H  
ATOM   2281  CA  ALA A 141       8.330 -24.994  35.602  1.00 89.98           C  
ATOM   2282  HA  ALA A 141       7.874 -24.554  36.489  1.00 89.98           H  
ATOM   2283  C   ALA A 141       9.752 -25.447  35.987  1.00 89.98           C  
ATOM   2284  CB  ALA A 141       7.441 -26.152  35.160  1.00 89.98           C  
ATOM   2285  HB1 ALA A 141       7.809 -26.568  34.222  1.00 89.98           H  
ATOM   2286  HB2 ALA A 141       6.415 -25.808  35.026  1.00 89.98           H  
ATOM   2287  HB3 ALA A 141       7.460 -26.925  35.928  1.00 89.98           H  
ATOM   2288  O   ALA A 141      10.665 -25.361  35.159  1.00 89.98           O  
ATOM   2289  N   PRO A 142       9.973 -25.921  37.231  1.00 87.47           N  
ATOM   2290  CA  PRO A 142      11.284 -26.386  37.672  1.00 87.47           C  
ATOM   2291  HA  PRO A 142      11.971 -25.539  37.662  1.00 87.47           H  
ATOM   2292  C   PRO A 142      11.822 -27.503  36.770  1.00 87.47           C  
ATOM   2293  CB  PRO A 142      11.096 -26.867  39.118  1.00 87.47           C  
ATOM   2294  HB2 PRO A 142      10.897 -27.939  39.144  1.00 87.47           H  
ATOM   2295  HB3 PRO A 142      11.962 -26.633  39.738  1.00 87.47           H  
ATOM   2296  O   PRO A 142      11.211 -28.560  36.637  1.00 87.47           O  
ATOM   2297  CG  PRO A 142       9.847 -26.129  39.591  1.00 87.47           C  
ATOM   2298  HG2 PRO A 142      10.116 -25.130  39.934  1.00 87.47           H  
ATOM   2299  HG3 PRO A 142       9.324 -26.680  40.373  1.00 87.47           H  
ATOM   2300  CD  PRO A 142       9.010 -26.027  38.320  1.00 87.47           C  
ATOM   2301  HD2 PRO A 142       8.422 -26.936  38.195  1.00 87.47           H  
ATOM   2302  HD3 PRO A 142       8.356 -25.158  38.388  1.00 87.47           H  
ATOM   2303  N   MET A 143      13.008 -27.305  36.187  1.00 87.14           N  
ATOM   2304  H   MET A 143      13.412 -26.380  36.231  1.00 87.14           H  
ATOM   2305  CA  MET A 143      13.630 -28.304  35.302  1.00 87.14           C  
ATOM   2306  HA  MET A 143      12.930 -28.506  34.491  1.00 87.14           H  
ATOM   2307  C   MET A 143      13.901 -29.645  36.019  1.00 87.14           C  
ATOM   2308  CB  MET A 143      14.923 -27.713  34.708  1.00 87.14           C  
ATOM   2309  HB2 MET A 143      15.736 -27.830  35.424  1.00 87.14           H  
ATOM   2310  HB3 MET A 143      14.787 -26.649  34.517  1.00 87.14           H  
ATOM   2311  O   MET A 143      13.992 -30.685  35.374  1.00 87.14           O  
ATOM   2312  CG  MET A 143      15.314 -28.378  33.383  1.00 87.14           C  
ATOM   2313  HG2 MET A 143      16.329 -28.079  33.122  1.00 87.14           H  
ATOM   2314  HG3 MET A 143      15.311 -29.460  33.514  1.00 87.14           H  
ATOM   2315  SD  MET A 143      14.215 -27.959  32.000  1.00 87.14           S  
ATOM   2316  CE  MET A 143      15.065 -26.523  31.296  1.00 87.14           C  
ATOM   2317  HE1 MET A 143      15.153 -25.742  32.051  1.00 87.14           H  
ATOM   2318  HE2 MET A 143      16.057 -26.814  30.952  1.00 87.14           H  
ATOM   2319  HE3 MET A 143      14.487 -26.141  30.454  1.00 87.14           H  
ATOM   2320  N   SER A 144      13.989 -29.632  37.357  1.00 86.89           N  
ATOM   2321  H   SER A 144      13.811 -28.757  37.830  1.00 86.89           H  
ATOM   2322  CA  SER A 144      14.133 -30.816  38.218  1.00 86.89           C  
ATOM   2323  HA  SER A 144      15.023 -31.368  37.918  1.00 86.89           H  
ATOM   2324  C   SER A 144      12.956 -31.792  38.160  1.00 86.89           C  
ATOM   2325  CB  SER A 144      14.294 -30.367  39.676  1.00 86.89           C  
ATOM   2326  HB2 SER A 144      15.256 -29.864  39.781  1.00 86.89           H  
ATOM   2327  HB3 SER A 144      14.286 -31.236  40.333  1.00 86.89           H  
ATOM   2328  O   SER A 144      13.115 -32.950  38.536  1.00 86.89           O  
ATOM   2329  OG  SER A 144      13.267 -29.464  40.060  1.00 86.89           O  
ATOM   2330  HG  SER A 144      12.421 -29.918  40.085  1.00 86.89           H  
ATOM   2331  N   ASP A 145      11.786 -31.339  37.711  1.00 85.44           N  
ATOM   2332  H   ASP A 145      11.704 -30.369  37.443  1.00 85.44           H  
ATOM   2333  CA  ASP A 145      10.565 -32.148  37.665  1.00 85.44           C  
ATOM   2334  HA  ASP A 145      10.518 -32.788  38.545  1.00 85.44           H  
ATOM   2335  C   ASP A 145      10.519 -33.057  36.413  1.00 85.44           C  
ATOM   2336  CB  ASP A 145       9.367 -31.194  37.697  1.00 85.44           C  
ATOM   2337  HB2 ASP A 145       8.450 -31.753  37.512  1.00 85.44           H  
ATOM   2338  HB3 ASP A 145       9.543 -30.504  36.872  1.00 85.44           H  
ATOM   2339  O   ASP A 145       9.703 -33.983  36.332  1.00 85.44           O  
ATOM   2340  CG  ASP A 145       9.191 -30.362  38.977  1.00 85.44           C  
ATOM   2341  OD1 ASP A 145       9.951 -30.584  39.949  1.00 85.44           O  
ATOM   2342  OD2 ASP A 145       8.296 -29.482  38.959  1.00 85.44           O  
ATOM   2343  N   LEU A 146      11.412 -32.833  35.436  1.00 85.66           N  
ATOM   2344  H   LEU A 146      12.092 -32.101  35.585  1.00 85.66           H  
ATOM   2345  CA  LEU A 146      11.569 -33.680  34.253  1.00 85.66           C  
ATOM   2346  HA  LEU A 146      10.581 -33.888  33.842  1.00 85.66           H  
ATOM   2347  C   LEU A 146      12.217 -35.023  34.632  1.00 85.66           C  
ATOM   2348  CB  LEU A 146      12.408 -32.952  33.185  1.00 85.66           C  
ATOM   2349  HB2 LEU A 146      13.361 -32.670  33.631  1.00 85.66           H  
ATOM   2350  HB3 LEU A 146      12.624 -33.653  32.378  1.00 85.66           H  
ATOM   2351  O   LEU A 146      13.369 -35.083  35.052  1.00 85.66           O  
ATOM   2352  CG  LEU A 146      11.758 -31.698  32.576  1.00 85.66           C  
ATOM   2353  HG  LEU A 146      11.529 -30.976  33.360  1.00 85.66           H  
ATOM   2354  CD1 LEU A 146      12.725 -31.057  31.586  1.00 85.66           C  
ATOM   2355 HD11 LEU A 146      13.659 -30.821  32.098  1.00 85.66           H  
ATOM   2356 HD12 LEU A 146      12.933 -31.738  30.761  1.00 85.66           H  
ATOM   2357 HD13 LEU A 146      12.294 -30.134  31.199  1.00 85.66           H  
ATOM   2358  CD2 LEU A 146      10.478 -32.041  31.811  1.00 85.66           C  
ATOM   2359 HD21 LEU A 146       9.692 -32.319  32.513  1.00 85.66           H  
ATOM   2360 HD22 LEU A 146      10.150 -31.166  31.250  1.00 85.66           H  
ATOM   2361 HD23 LEU A 146      10.667 -32.858  31.114  1.00 85.66           H  
ATOM   2362  N   ARG A 147      11.482 -36.129  34.452  1.00 83.20           N  
ATOM   2363  H   ARG A 147      10.531 -35.994  34.140  1.00 83.20           H  
ATOM   2364  CA  ARG A 147      11.947 -37.492  34.803  1.00 83.20           C  
ATOM   2365  HA  ARG A 147      12.515 -37.432  35.732  1.00 83.20           H  
ATOM   2366  C   ARG A 147      12.904 -38.112  33.783  1.00 83.20           C  
ATOM   2367  CB  ARG A 147      10.754 -38.438  35.000  1.00 83.20           C  
ATOM   2368  HB2 ARG A 147      11.131 -39.417  35.296  1.00 83.20           H  
ATOM   2369  HB3 ARG A 147      10.233 -38.546  34.049  1.00 83.20           H  
ATOM   2370  O   ARG A 147      13.573 -39.090  34.099  1.00 83.20           O  
ATOM   2371  CG  ARG A 147       9.767 -37.951  36.064  1.00 83.20           C  
ATOM   2372  HG2 ARG A 147      10.280 -37.802  37.014  1.00 83.20           H  
ATOM   2373  HG3 ARG A 147       9.347 -36.998  35.744  1.00 83.20           H  
ATOM   2374  CD  ARG A 147       8.637 -38.972  36.241  1.00 83.20           C  
ATOM   2375  HD2 ARG A 147       8.496 -39.519  35.309  1.00 83.20           H  
ATOM   2376  HD3 ARG A 147       8.925 -39.676  37.022  1.00 83.20           H  
ATOM   2377  NE  ARG A 147       7.375 -38.288  36.577  1.00 83.20           N  
ATOM   2378  HE  ARG A 147       7.374 -37.287  36.445  1.00 83.20           H  
ATOM   2379  NH1 ARG A 147       6.224 -40.084  37.416  1.00 83.20           N  
ATOM   2380 HH11 ARG A 147       7.057 -40.642  37.296  1.00 83.20           H  
ATOM   2381 HH12 ARG A 147       5.406 -40.456  37.877  1.00 83.20           H  
ATOM   2382  NH2 ARG A 147       5.236 -38.075  37.304  1.00 83.20           N  
ATOM   2383 HH21 ARG A 147       4.448 -38.417  37.836  1.00 83.20           H  
ATOM   2384 HH22 ARG A 147       5.306 -37.073  37.200  1.00 83.20           H  
ATOM   2385  CZ  ARG A 147       6.287 -38.820  37.096  1.00 83.20           C  
ATOM   2386  N   GLU A 148      12.920 -37.586  32.565  1.00 84.73           N  
ATOM   2387  H   GLU A 148      12.422 -36.720  32.415  1.00 84.73           H  
ATOM   2388  CA  GLU A 148      13.708 -38.076  31.434  1.00 84.73           C  
ATOM   2389  HA  GLU A 148      14.514 -38.699  31.823  1.00 84.73           H  
ATOM   2390  C   GLU A 148      14.334 -36.887  30.691  1.00 84.73           C  
ATOM   2391  CB  GLU A 148      12.838 -38.957  30.515  1.00 84.73           C  
ATOM   2392  HB2 GLU A 148      12.438 -39.771  31.119  1.00 84.73           H  
ATOM   2393  HB3 GLU A 148      13.469 -39.392  29.739  1.00 84.73           H  
ATOM   2394  O   GLU A 148      13.723 -35.812  30.660  1.00 84.73           O  
ATOM   2395  CG  GLU A 148      11.671 -38.210  29.842  1.00 84.73           C  
ATOM   2396  HG2 GLU A 148      11.108 -37.667  30.601  1.00 84.73           H  
ATOM   2397  HG3 GLU A 148      12.078 -37.478  29.144  1.00 84.73           H  
ATOM   2398  CD  GLU A 148      10.695 -39.124  29.085  1.00 84.73           C  
ATOM   2399  OE1 GLU A 148       9.719 -38.555  28.534  1.00 84.73           O  
ATOM   2400  OE2 GLU A 148      10.864 -40.361  29.105  1.00 84.73           O  
ATOM   2401  N   PRO A 149      15.539 -37.043  30.110  1.00 85.27           N  
ATOM   2402  CA  PRO A 149      16.158 -35.987  29.323  1.00 85.27           C  
ATOM   2403  HA  PRO A 149      16.251 -35.083  29.924  1.00 85.27           H  
ATOM   2404  C   PRO A 149      15.290 -35.696  28.099  1.00 85.27           C  
ATOM   2405  CB  PRO A 149      17.555 -36.496  28.957  1.00 85.27           C  
ATOM   2406  HB2 PRO A 149      18.262 -36.194  29.729  1.00 85.27           H  
ATOM   2407  HB3 PRO A 149      17.883 -36.138  27.981  1.00 85.27           H  
ATOM   2408  O   PRO A 149      14.977 -36.586  27.308  1.00 85.27           O  
ATOM   2409  CG  PRO A 149      17.397 -38.016  28.981  1.00 85.27           C  
ATOM   2410  HG2 PRO A 149      18.338 -38.517  29.209  1.00 85.27           H  
ATOM   2411  HG3 PRO A 149      17.007 -38.359  28.023  1.00 85.27           H  
ATOM   2412  CD  PRO A 149      16.352 -38.250  30.070  1.00 85.27           C  
ATOM   2413  HD2 PRO A 149      16.847 -38.384  31.032  1.00 85.27           H  
ATOM   2414  HD3 PRO A 149      15.757 -39.130  29.826  1.00 85.27           H  
ATOM   2415  N   LYS A 150      14.888 -34.436  27.963  1.00 90.42           N  
ATOM   2416  H   LYS A 150      15.203 -33.763  28.647  1.00 90.42           H  
ATOM   2417  CA  LYS A 150      14.120 -33.936  26.825  1.00 90.42           C  
ATOM   2418  HA  LYS A 150      13.691 -34.781  26.287  1.00 90.42           H  
ATOM   2419  C   LYS A 150      15.054 -33.218  25.844  1.00 90.42           C  
ATOM   2420  CB  LYS A 150      12.986 -33.035  27.337  1.00 90.42           C  
ATOM   2421  HB2 LYS A 150      13.408 -32.230  27.939  1.00 90.42           H  
ATOM   2422  HB3 LYS A 150      12.488 -32.582  26.480  1.00 90.42           H  
ATOM   2423  O   LYS A 150      16.044 -32.638  26.299  1.00 90.42           O  
ATOM   2424  CG  LYS A 150      11.913 -33.752  28.170  1.00 90.42           C  
ATOM   2425  HG2 LYS A 150      11.149 -33.016  28.423  1.00 90.42           H  
ATOM   2426  HG3 LYS A 150      12.345 -34.126  29.098  1.00 90.42           H  
ATOM   2427  CD  LYS A 150      11.261 -34.909  27.402  1.00 90.42           C  
ATOM   2428  HD2 LYS A 150      11.931 -35.769  27.389  1.00 90.42           H  
ATOM   2429  HD3 LYS A 150      11.072 -34.593  26.376  1.00 90.42           H  
ATOM   2430  CE  LYS A 150       9.935 -35.292  28.053  1.00 90.42           C  
ATOM   2431  HE2 LYS A 150       9.339 -34.385  28.146  1.00 90.42           H  
ATOM   2432  HE3 LYS A 150      10.117 -35.700  29.047  1.00 90.42           H  
ATOM   2433  NZ  LYS A 150       9.199 -36.269  27.222  1.00 90.42           N  
ATOM   2434  HZ1 LYS A 150       8.205 -36.182  27.376  1.00 90.42           H  
ATOM   2435  HZ2 LYS A 150       9.369 -36.107  26.240  1.00 90.42           H  
ATOM   2436  HZ3 LYS A 150       9.471 -37.210  27.469  1.00 90.42           H  
ATOM   2437  N   PRO A 151      14.767 -33.239  24.528  1.00 91.44           N  
ATOM   2438  CA  PRO A 151      15.569 -32.521  23.539  1.00 91.44           C  
ATOM   2439  HA  PRO A 151      16.575 -32.938  23.500  1.00 91.44           H  
ATOM   2440  C   PRO A 151      15.659 -31.035  23.900  1.00 91.44           C  
ATOM   2441  CB  PRO A 151      14.876 -32.749  22.190  1.00 91.44           C  
ATOM   2442  HB2 PRO A 151      15.277 -33.645  21.718  1.00 91.44           H  
ATOM   2443  HB3 PRO A 151      14.971 -31.893  21.522  1.00 91.44           H  
ATOM   2444  O   PRO A 151      14.719 -30.460  24.459  1.00 91.44           O  
ATOM   2445  CG  PRO A 151      13.424 -32.993  22.598  1.00 91.44           C  
ATOM   2446  HG2 PRO A 151      12.867 -33.559  21.852  1.00 91.44           H  
ATOM   2447  HG3 PRO A 151      12.935 -32.038  22.791  1.00 91.44           H  
ATOM   2448  CD  PRO A 151      13.564 -33.770  23.901  1.00 91.44           C  
ATOM   2449  HD2 PRO A 151      13.702 -34.830  23.687  1.00 91.44           H  
ATOM   2450  HD3 PRO A 151      12.673 -33.622  24.511  1.00 91.44           H  
ATOM   2451  N   ALA A 152      16.806 -30.427  23.609  1.00 92.78           N  
ATOM   2452  H   ALA A 152      17.522 -30.944  23.118  1.00 92.78           H  
ATOM   2453  CA  ALA A 152      17.035 -29.013  23.868  1.00 92.78           C  
ATOM   2454  HA  ALA A 152      16.362 -28.673  24.655  1.00 92.78           H  
ATOM   2455  C   ALA A 152      16.712 -28.198  22.615  1.00 92.78           C  
ATOM   2456  CB  ALA A 152      18.465 -28.813  24.379  1.00 92.78           C  
ATOM   2457  HB1 ALA A 152      19.183 -29.119  23.619  1.00 92.78           H  
ATOM   2458  HB2 ALA A 152      18.618 -29.404  25.282  1.00 92.78           H  
ATOM   2459  HB3 ALA A 152      18.615 -27.761  24.624  1.00 92.78           H  
ATOM   2460  O   ALA A 152      17.334 -28.374  21.568  1.00 92.78           O  
ATOM   2461  N   LEU A 153      15.731 -27.312  22.723  1.00 95.68           N  
ATOM   2462  H   LEU A 153      15.252 -27.222  23.608  1.00 95.68           H  
ATOM   2463  CA  LEU A 153      15.335 -26.391  21.669  1.00 95.68           C  
ATOM   2464  HA  LEU A 153      15.871 -26.642  20.754  1.00 95.68           H  
ATOM   2465  C   LEU A 153      15.729 -24.970  22.067  1.00 95.68           C  
ATOM   2466  CB  LEU A 153      13.834 -26.528  21.382  1.00 95.68           C  
ATOM   2467  HB2 LEU A 153      13.577 -25.840  20.576  1.00 95.68           H  
ATOM   2468  HB3 LEU A 153      13.292 -26.224  22.278  1.00 95.68           H  
ATOM   2469  O   LEU A 153      15.595 -24.579  23.228  1.00 95.68           O  
ATOM   2470  CG  LEU A 153      13.357 -27.941  21.002  1.00 95.68           C  
ATOM   2471  HG  LEU A 153      13.532 -28.606  21.848  1.00 95.68           H  
ATOM   2472  CD1 LEU A 153      11.857 -27.902  20.709  1.00 95.68           C  
ATOM   2473 HD11 LEU A 153      11.655 -27.286  19.834  1.00 95.68           H  
ATOM   2474 HD12 LEU A 153      11.497 -28.914  20.522  1.00 95.68           H  
ATOM   2475 HD13 LEU A 153      11.320 -27.488  21.563  1.00 95.68           H  
ATOM   2476  CD2 LEU A 153      14.055 -28.553  19.790  1.00 95.68           C  
ATOM   2477 HD21 LEU A 153      15.132 -28.601  19.952  1.00 95.68           H  
ATOM   2478 HD22 LEU A 153      13.836 -27.960  18.902  1.00 95.68           H  
ATOM   2479 HD23 LEU A 153      13.685 -29.566  19.633  1.00 95.68           H  
ATOM   2480  N   PHE A 154      16.224 -24.189  21.115  1.00 93.68           N  
ATOM   2481  H   PHE A 154      16.310 -24.563  20.180  1.00 93.68           H  
ATOM   2482  CA  PHE A 154      16.683 -22.824  21.361  1.00 93.68           C  
ATOM   2483  HA  PHE A 154      16.383 -22.518  22.363  1.00 93.68           H  
ATOM   2484  C   PHE A 154      16.035 -21.850  20.383  1.00 93.68           C  
ATOM   2485  CB  PHE A 154      18.215 -22.743  21.290  1.00 93.68           C  
ATOM   2486  HB2 PHE A 154      18.534 -22.992  20.278  1.00 93.68           H  
ATOM   2487  HB3 PHE A 154      18.515 -21.711  21.473  1.00 93.68           H  
ATOM   2488  O   PHE A 154      15.859 -22.172  19.211  1.00 93.68           O  
ATOM   2489  CG  PHE A 154      18.955 -23.645  22.259  1.00 93.68           C  
ATOM   2490  CD1 PHE A 154      19.419 -23.129  23.484  1.00 93.68           C  
ATOM   2491  HD1 PHE A 154      19.260 -22.087  23.719  1.00 93.68           H  
ATOM   2492  CD2 PHE A 154      19.183 -24.997  21.937  1.00 93.68           C  
ATOM   2493  HD2 PHE A 154      18.827 -25.398  21.000  1.00 93.68           H  
ATOM   2494  CE1 PHE A 154      20.087 -23.967  24.394  1.00 93.68           C  
ATOM   2495  HE1 PHE A 154      20.438 -23.574  25.337  1.00 93.68           H  
ATOM   2496  CE2 PHE A 154      19.855 -25.832  22.845  1.00 93.68           C  
ATOM   2497  HE2 PHE A 154      20.012 -26.872  22.600  1.00 93.68           H  
ATOM   2498  CZ  PHE A 154      20.303 -25.318  24.073  1.00 93.68           C  
ATOM   2499  HZ  PHE A 154      20.809 -25.972  24.768  1.00 93.68           H  
ATOM   2500  N   GLY A 155      15.734 -20.646  20.864  1.00 89.42           N  
ATOM   2501  H   GLY A 155      15.894 -20.468  21.846  1.00 89.42           H  
ATOM   2502  CA  GLY A 155      15.355 -19.518  20.025  1.00 89.42           C  
ATOM   2503  HA2 GLY A 155      14.783 -19.864  19.164  1.00 89.42           H  
ATOM   2504  HA3 GLY A 155      16.279 -19.054  19.678  1.00 89.42           H  
ATOM   2505  C   GLY A 155      14.571 -18.415  20.732  1.00 89.42           C  
ATOM   2506  O   GLY A 155      14.347 -18.470  21.948  1.00 89.42           O  
ATOM   2507  N   PRO A 156      14.152 -17.380  19.984  1.00 85.00           N  
ATOM   2508  CA  PRO A 156      13.272 -16.330  20.492  1.00 85.00           C  
ATOM   2509  HA  PRO A 156      13.790 -15.781  21.279  1.00 85.00           H  
ATOM   2510  C   PRO A 156      11.960 -16.916  21.028  1.00 85.00           C  
ATOM   2511  CB  PRO A 156      13.009 -15.404  19.298  1.00 85.00           C  
ATOM   2512  HB2 PRO A 156      12.078 -15.679  18.803  1.00 85.00           H  
ATOM   2513  HB3 PRO A 156      12.976 -14.357  19.600  1.00 85.00           H  
ATOM   2514  O   PRO A 156      11.386 -17.793  20.390  1.00 85.00           O  
ATOM   2515  CG  PRO A 156      14.170 -15.675  18.340  1.00 85.00           C  
ATOM   2516  HG2 PRO A 156      13.890 -15.502  17.301  1.00 85.00           H  
ATOM   2517  HG3 PRO A 156      15.021 -15.051  18.614  1.00 85.00           H  
ATOM   2518  CD  PRO A 156      14.514 -17.137  18.594  1.00 85.00           C  
ATOM   2519  HD2 PRO A 156      15.577 -17.300  18.416  1.00 85.00           H  
ATOM   2520  HD3 PRO A 156      13.928 -17.778  17.935  1.00 85.00           H  
ATOM   2521  N   GLU A 157      11.437 -16.424  22.155  1.00 75.82           N  
ATOM   2522  H   GLU A 157      11.931 -15.685  22.635  1.00 75.82           H  
ATOM   2523  CA  GLU A 157      10.241 -16.998  22.814  1.00 75.82           C  
ATOM   2524  HA  GLU A 157      10.484 -17.990  23.195  1.00 75.82           H  
ATOM   2525  C   GLU A 157       9.033 -17.191  21.873  1.00 75.82           C  
ATOM   2526  CB  GLU A 157       9.822 -16.108  24.000  1.00 75.82           C  
ATOM   2527  HB2 GLU A 157       8.851 -16.449  24.360  1.00 75.82           H  
ATOM   2528  HB3 GLU A 157       9.720 -15.079  23.654  1.00 75.82           H  
ATOM   2529  O   GLU A 157       8.297 -18.172  22.000  1.00 75.82           O  
ATOM   2530  CG  GLU A 157      10.814 -16.168  25.174  1.00 75.82           C  
ATOM   2531  HG2 GLU A 157      10.926 -17.210  25.476  1.00 75.82           H  
ATOM   2532  HG3 GLU A 157      11.787 -15.818  24.829  1.00 75.82           H  
ATOM   2533  CD  GLU A 157      10.387 -15.329  26.396  1.00 75.82           C  
ATOM   2534  OE1 GLU A 157      11.062 -15.472  27.444  1.00 75.82           O  
ATOM   2535  OE2 GLU A 157       9.432 -14.529  26.285  1.00 75.82           O  
ATOM   2536  N   THR A 158       8.871 -16.305  20.888  1.00 76.63           N  
ATOM   2537  H   THR A 158       9.558 -15.571  20.786  1.00 76.63           H  
ATOM   2538  CA  THR A 158       7.795 -16.329  19.885  1.00 76.63           C  
ATOM   2539  HA  THR A 158       6.840 -16.459  20.395  1.00 76.63           H  
ATOM   2540  C   THR A 158       7.897 -17.465  18.862  1.00 76.63           C  
ATOM   2541  CB  THR A 158       7.763 -14.994  19.124  1.00 76.63           C  
ATOM   2542  HB  THR A 158       7.067 -15.066  18.288  1.00 76.63           H  
ATOM   2543  O   THR A 158       6.899 -17.771  18.221  1.00 76.63           O  
ATOM   2544  CG2 THR A 158       7.336 -13.835  20.026  1.00 76.63           C  
ATOM   2545 HG21 THR A 158       8.051 -13.700  20.837  1.00 76.63           H  
ATOM   2546 HG22 THR A 158       6.351 -14.041  20.443  1.00 76.63           H  
ATOM   2547 HG23 THR A 158       7.285 -12.918  19.438  1.00 76.63           H  
ATOM   2548  OG1 THR A 158       9.052 -14.679  18.642  1.00 76.63           O  
ATOM   2549  HG1 THR A 158       8.947 -14.086  17.894  1.00 76.63           H  
ATOM   2550  N   SER A 159       9.065 -18.098  18.723  1.00 86.55           N  
ATOM   2551  H   SER A 159       9.821 -17.801  19.324  1.00 86.55           H  
ATOM   2552  CA  SER A 159       9.366 -19.131  17.711  1.00 86.55           C  
ATOM   2553  HA  SER A 159       8.639 -19.061  16.903  1.00 86.55           H  
ATOM   2554  C   SER A 159       9.305 -20.568  18.239  1.00 86.55           C  
ATOM   2555  CB  SER A 159      10.744 -18.864  17.108  1.00 86.55           C  
ATOM   2556  HB2 SER A 159      10.785 -17.841  16.733  1.00 86.55           H  
ATOM   2557  HB3 SER A 159      10.904 -19.545  16.272  1.00 86.55           H  
ATOM   2558  O   SER A 159       9.596 -21.523  17.522  1.00 86.55           O  
ATOM   2559  OG  SER A 159      11.768 -19.061  18.072  1.00 86.55           O  
ATOM   2560  HG  SER A 159      11.565 -18.571  18.873  1.00 86.55           H  
ATOM   2561  N   SER A 160       8.935 -20.735  19.508  1.00 90.87           N  
ATOM   2562  H   SER A 160       8.674 -19.912  20.032  1.00 90.87           H  
ATOM   2563  CA  SER A 160       8.924 -22.025  20.208  1.00 90.87           C  
ATOM   2564  HA  SER A 160       9.943 -22.407  20.265  1.00 90.87           H  
ATOM   2565  C   SER A 160       8.146 -23.118  19.491  1.00 90.87           C  
ATOM   2566  CB  SER A 160       8.414 -21.830  21.632  1.00 90.87           C  
ATOM   2567  HB2 SER A 160       9.200 -21.364  22.227  1.00 90.87           H  
ATOM   2568  HB3 SER A 160       8.168 -22.797  22.071  1.00 90.87           H  
ATOM   2569  O   SER A 160       8.642 -24.238  19.356  1.00 90.87           O  
ATOM   2570  OG  SER A 160       7.273 -20.991  21.635  1.00 90.87           O  
ATOM   2571  HG  SER A 160       7.542 -20.094  21.849  1.00 90.87           H  
ATOM   2572  N   LYS A 161       6.970 -22.780  18.965  1.00 89.95           N  
ATOM   2573  H   LYS A 161       6.625 -21.850  19.156  1.00 89.95           H  
ATOM   2574  CA  LYS A 161       6.175 -23.697  18.153  1.00 89.95           C  
ATOM   2575  HA  LYS A 161       6.063 -24.632  18.702  1.00 89.95           H  
ATOM   2576  C   LYS A 161       6.860 -24.067  16.833  1.00 89.95           C  
ATOM   2577  CB  LYS A 161       4.792 -23.086  17.933  1.00 89.95           C  
ATOM   2578  HB2 LYS A 161       4.869 -22.209  17.290  1.00 89.95           H  
ATOM   2579  HB3 LYS A 161       4.367 -22.787  18.891  1.00 89.95           H  
ATOM   2580  O   LYS A 161       6.934 -25.247  16.516  1.00 89.95           O  
ATOM   2581  CG  LYS A 161       3.892 -24.132  17.281  1.00 89.95           C  
ATOM   2582  HG2 LYS A 161       3.886 -25.039  17.887  1.00 89.95           H  
ATOM   2583  HG3 LYS A 161       4.274 -24.370  16.288  1.00 89.95           H  
ATOM   2584  CD  LYS A 161       2.471 -23.609  17.148  1.00 89.95           C  
ATOM   2585  HD2 LYS A 161       2.050 -23.438  18.138  1.00 89.95           H  
ATOM   2586  HD3 LYS A 161       2.476 -22.687  16.568  1.00 89.95           H  
ATOM   2587  CE  LYS A 161       1.700 -24.697  16.413  1.00 89.95           C  
ATOM   2588  HE2 LYS A 161       1.760 -25.618  16.994  1.00 89.95           H  
ATOM   2589  HE3 LYS A 161       2.199 -24.893  15.464  1.00 89.95           H  
ATOM   2590  NZ  LYS A 161       0.300 -24.286  16.208  1.00 89.95           N  
ATOM   2591  HZ1 LYS A 161       0.289 -23.440  15.656  1.00 89.95           H  
ATOM   2592  HZ2 LYS A 161      -0.130 -24.128  17.108  1.00 89.95           H  
ATOM   2593  HZ3 LYS A 161      -0.180 -25.023  15.711  1.00 89.95           H  
ATOM   2594  N   ASP A 162       7.411 -23.095  16.106  1.00 88.87           N  
ATOM   2595  H   ASP A 162       7.347 -22.141  16.433  1.00 88.87           H  
ATOM   2596  CA  ASP A 162       8.061 -23.334  14.808  1.00 88.87           C  
ATOM   2597  HA  ASP A 162       7.351 -23.822  14.141  1.00 88.87           H  
ATOM   2598  C   ASP A 162       9.291 -24.244  14.944  1.00 88.87           C  
ATOM   2599  CB  ASP A 162       8.492 -22.001  14.174  1.00 88.87           C  
ATOM   2600  HB2 ASP A 162       9.244 -21.530  14.807  1.00 88.87           H  
ATOM   2601  HB3 ASP A 162       8.956 -22.208  13.209  1.00 88.87           H  
ATOM   2602  O   ASP A 162       9.544 -25.104  14.097  1.00 88.87           O  
ATOM   2603  CG  ASP A 162       7.333 -21.026  13.952  1.00 88.87           C  
ATOM   2604  OD1 ASP A 162       6.266 -21.476  13.480  1.00 88.87           O  
ATOM   2605  OD2 ASP A 162       7.521 -19.835  14.284  1.00 88.87           O  
ATOM   2606  N   VAL A 163      10.057 -24.071  16.027  1.00 92.85           N  
ATOM   2607  H   VAL A 163       9.817 -23.314  16.651  1.00 92.85           H  
ATOM   2608  CA  VAL A 163      11.226 -24.905  16.340  1.00 92.85           C  
ATOM   2609  HA  VAL A 163      11.825 -25.023  15.437  1.00 92.85           H  
ATOM   2610  C   VAL A 163      10.811 -26.317  16.745  1.00 92.85           C  
ATOM   2611  CB  VAL A 163      12.094 -24.232  17.418  1.00 92.85           C  
ATOM   2612  HB  VAL A 163      11.464 -24.043  18.287  1.00 92.85           H  
ATOM   2613  O   VAL A 163      11.452 -27.281  16.323  1.00 92.85           O  
ATOM   2614  CG1 VAL A 163      13.286 -25.103  17.832  1.00 92.85           C  
ATOM   2615 HG11 VAL A 163      12.927 -26.015  18.309  1.00 92.85           H  
ATOM   2616 HG12 VAL A 163      13.875 -25.366  16.954  1.00 92.85           H  
ATOM   2617 HG13 VAL A 163      13.920 -24.565  18.537  1.00 92.85           H  
ATOM   2618  CG2 VAL A 163      12.680 -22.898  16.940  1.00 92.85           C  
ATOM   2619 HG21 VAL A 163      11.888 -22.188  16.699  1.00 92.85           H  
ATOM   2620 HG22 VAL A 163      13.292 -23.056  16.052  1.00 92.85           H  
ATOM   2621 HG23 VAL A 163      13.320 -22.464  17.708  1.00 92.85           H  
ATOM   2622  N   LEU A 164       9.729 -26.456  17.515  1.00 93.21           N  
ATOM   2623  H   LEU A 164       9.237 -25.628  17.818  1.00 93.21           H  
ATOM   2624  CA  LEU A 164       9.188 -27.758  17.899  1.00 93.21           C  
ATOM   2625  HA  LEU A 164      10.000 -28.347  18.324  1.00 93.21           H  
ATOM   2626  C   LEU A 164       8.645 -28.533  16.688  1.00 93.21           C  
ATOM   2627  CB  LEU A 164       8.107 -27.534  18.969  1.00 93.21           C  
ATOM   2628  HB2 LEU A 164       7.299 -26.945  18.534  1.00 93.21           H  
ATOM   2629  HB3 LEU A 164       8.533 -26.965  19.795  1.00 93.21           H  
ATOM   2630  O   LEU A 164       8.998 -29.697  16.491  1.00 93.21           O  
ATOM   2631  CG  LEU A 164       7.515 -28.841  19.520  1.00 93.21           C  
ATOM   2632  HG  LEU A 164       7.135 -29.453  18.703  1.00 93.21           H  
ATOM   2633  CD1 LEU A 164       8.557 -29.639  20.306  1.00 93.21           C  
ATOM   2634 HD11 LEU A 164       8.931 -29.057  21.149  1.00 93.21           H  
ATOM   2635 HD12 LEU A 164       8.096 -30.559  20.666  1.00 93.21           H  
ATOM   2636 HD13 LEU A 164       9.380 -29.932  19.654  1.00 93.21           H  
ATOM   2637  CD2 LEU A 164       6.352 -28.513  20.451  1.00 93.21           C  
ATOM   2638 HD21 LEU A 164       5.565 -28.008  19.892  1.00 93.21           H  
ATOM   2639 HD22 LEU A 164       6.688 -27.879  21.272  1.00 93.21           H  
ATOM   2640 HD23 LEU A 164       5.947 -29.442  20.852  1.00 93.21           H  
ATOM   2641  N   ASP A 165       7.848 -27.876  15.845  1.00 92.40           N  
ATOM   2642  H   ASP A 165       7.561 -26.938  16.086  1.00 92.40           H  
ATOM   2643  CA  ASP A 165       7.300 -28.459  14.617  1.00 92.40           C  
ATOM   2644  HA  ASP A 165       6.732 -29.354  14.870  1.00 92.40           H  
ATOM   2645  C   ASP A 165       8.429 -28.888  13.665  1.00 92.40           C  
ATOM   2646  CB  ASP A 165       6.349 -27.448  13.936  1.00 92.40           C  
ATOM   2647  HB2 ASP A 165       6.843 -26.479  13.869  1.00 92.40           H  
ATOM   2648  HB3 ASP A 165       6.161 -27.792  12.919  1.00 92.40           H  
ATOM   2649  O   ASP A 165       8.383 -29.972  13.076  1.00 92.40           O  
ATOM   2650  CG  ASP A 165       4.980 -27.284  14.627  1.00 92.40           C  
ATOM   2651  OD1 ASP A 165       4.587 -28.189  15.395  1.00 92.40           O  
ATOM   2652  OD2 ASP A 165       4.267 -26.295  14.325  1.00 92.40           O  
ATOM   2653  N   PHE A 166       9.496 -28.086  13.564  1.00 93.19           N  
ATOM   2654  H   PHE A 166       9.484 -27.197  14.045  1.00 93.19           H  
ATOM   2655  CA  PHE A 166      10.661 -28.452  12.764  1.00 93.19           C  
ATOM   2656  HA  PHE A 166      10.291 -28.755  11.784  1.00 93.19           H  
ATOM   2657  C   PHE A 166      11.434 -29.638  13.340  1.00 93.19           C  
ATOM   2658  CB  PHE A 166      11.595 -27.255  12.600  1.00 93.19           C  
ATOM   2659  HB2 PHE A 166      11.019 -26.425  12.192  1.00 93.19           H  
ATOM   2660  HB3 PHE A 166      11.957 -26.952  13.583  1.00 93.19           H  
ATOM   2661  O   PHE A 166      11.838 -30.528  12.592  1.00 93.19           O  
ATOM   2662  CG  PHE A 166      12.779 -27.541  11.689  1.00 93.19           C  
ATOM   2663  CD1 PHE A 166      14.069 -27.131  12.063  1.00 93.19           C  
ATOM   2664  HD1 PHE A 166      14.219 -26.629  13.007  1.00 93.19           H  
ATOM   2665  CD2 PHE A 166      12.604 -28.240  10.478  1.00 93.19           C  
ATOM   2666  HD2 PHE A 166      11.629 -28.595  10.176  1.00 93.19           H  
ATOM   2667  CE1 PHE A 166      15.170 -27.380  11.227  1.00 93.19           C  
ATOM   2668  HE1 PHE A 166      16.158 -27.063  11.526  1.00 93.19           H  
ATOM   2669  CE2 PHE A 166      13.700 -28.506   9.646  1.00 93.19           C  
ATOM   2670  HE2 PHE A 166      13.563 -29.069   8.735  1.00 93.19           H  
ATOM   2671  CZ  PHE A 166      14.981 -28.074  10.021  1.00 93.19           C  
ATOM   2672  HZ  PHE A 166      15.822 -28.309   9.385  1.00 93.19           H  
ATOM   2673  N   TRP A 167      11.612 -29.697  14.660  1.00 94.46           N  
ATOM   2674  H   TRP A 167      11.271 -28.942  15.236  1.00 94.46           H  
ATOM   2675  CA  TRP A 167      12.229 -30.854  15.303  1.00 94.46           C  
ATOM   2676  HA  TRP A 167      13.228 -30.993  14.891  1.00 94.46           H  
ATOM   2677  C   TRP A 167      11.447 -32.143  15.007  1.00 94.46           C  
ATOM   2678  CB  TRP A 167      12.364 -30.592  16.805  1.00 94.46           C  
ATOM   2679  HB2 TRP A 167      13.041 -29.753  16.961  1.00 94.46           H  
ATOM   2680  HB3 TRP A 167      11.393 -30.307  17.211  1.00 94.46           H  
ATOM   2681  O   TRP A 167      12.051 -33.143  14.617  1.00 94.46           O  
ATOM   2682  CG  TRP A 167      12.861 -31.770  17.580  1.00 94.46           C  
ATOM   2683  CD1 TRP A 167      14.145 -32.184  17.659  1.00 94.46           C  
ATOM   2684  HD1 TRP A 167      14.976 -31.691  17.177  1.00 94.46           H  
ATOM   2685  CD2 TRP A 167      12.083 -32.726  18.358  1.00 94.46           C  
ATOM   2686  CE2 TRP A 167      12.976 -33.721  18.860  1.00 94.46           C  
ATOM   2687  CE3 TRP A 167      10.718 -32.849  18.697  1.00 94.46           C  
ATOM   2688  HE3 TRP A 167      10.012 -32.104  18.358  1.00 94.46           H  
ATOM   2689  NE1 TRP A 167      14.230 -33.312  18.449  1.00 94.46           N  
ATOM   2690  HE1 TRP A 167      15.108 -33.719  18.737  1.00 94.46           H  
ATOM   2691  CH2 TRP A 167      11.169 -34.898  19.950  1.00 94.46           C  
ATOM   2692  HH2 TRP A 167      10.806 -35.702  20.573  1.00 94.46           H  
ATOM   2693  CZ2 TRP A 167      12.531 -34.814  19.615  1.00 94.46           C  
ATOM   2694  HZ2 TRP A 167      13.231 -35.556  19.971  1.00 94.46           H  
ATOM   2695  CZ3 TRP A 167      10.276 -33.907  19.512  1.00 94.46           C  
ATOM   2696  HZ3 TRP A 167       9.246 -33.947  19.836  1.00 94.46           H  
ATOM   2697  N   HIS A 168      10.111 -32.115  15.085  1.00 92.89           N  
ATOM   2698  H   HIS A 168       9.664 -31.275  15.423  1.00 92.89           H  
ATOM   2699  CA  HIS A 168       9.274 -33.257  14.703  1.00 92.89           C  
ATOM   2700  HA  HIS A 168       9.573 -34.121  15.296  1.00 92.89           H  
ATOM   2701  C   HIS A 168       9.442 -33.651  13.227  1.00 92.89           C  
ATOM   2702  CB  HIS A 168       7.800 -32.946  14.989  1.00 92.89           C  
ATOM   2703  HB2 HIS A 168       7.549 -31.961  14.594  1.00 92.89           H  
ATOM   2704  HB3 HIS A 168       7.181 -33.677  14.469  1.00 92.89           H  
ATOM   2705  O   HIS A 168       9.528 -34.841  12.910  1.00 92.89           O  
ATOM   2706  CG  HIS A 168       7.425 -33.007  16.445  1.00 92.89           C  
ATOM   2707  CD2 HIS A 168       6.749 -32.048  17.151  1.00 92.89           C  
ATOM   2708  HD2 HIS A 168       6.428 -31.087  16.776  1.00 92.89           H  
ATOM   2709  ND1 HIS A 168       7.612 -34.079  17.293  1.00 92.89           N  
ATOM   2710  HD1 HIS A 168       8.142 -34.916  17.099  1.00 92.89           H  
ATOM   2711  CE1 HIS A 168       7.051 -33.775  18.476  1.00 92.89           C  
ATOM   2712  HE1 HIS A 168       7.049 -34.405  19.353  1.00 92.89           H  
ATOM   2713  NE2 HIS A 168       6.514 -32.549  18.433  1.00 92.89           N  
ATOM   2714  N   GLN A 169       9.513 -32.669  12.322  1.00 92.39           N  
ATOM   2715  H   GLN A 169       9.398 -31.717  12.638  1.00 92.39           H  
ATOM   2716  CA  GLN A 169       9.759 -32.906  10.897  1.00 92.39           C  
ATOM   2717  HA  GLN A 169       8.984 -33.574  10.521  1.00 92.39           H  
ATOM   2718  C   GLN A 169      11.113 -33.595  10.666  1.00 92.39           C  
ATOM   2719  CB  GLN A 169       9.655 -31.567  10.144  1.00 92.39           C  
ATOM   2720  HB2 GLN A 169       8.680 -31.124  10.349  1.00 92.39           H  
ATOM   2721  HB3 GLN A 169      10.423 -30.885  10.509  1.00 92.39           H  
ATOM   2722  O   GLN A 169      11.176 -34.597   9.949  1.00 92.39           O  
ATOM   2723  CG  GLN A 169       9.817 -31.714   8.622  1.00 92.39           C  
ATOM   2724  HG2 GLN A 169      10.802 -32.124   8.400  1.00 92.39           H  
ATOM   2725  HG3 GLN A 169       9.065 -32.411   8.252  1.00 92.39           H  
ATOM   2726  CD  GLN A 169       9.676 -30.393   7.859  1.00 92.39           C  
ATOM   2727  NE2 GLN A 169       9.541 -30.469   6.552  1.00 92.39           N  
ATOM   2728 HE21 GLN A 169       9.305 -29.641   6.025  1.00 92.39           H  
ATOM   2729 HE22 GLN A 169       9.596 -31.354   6.068  1.00 92.39           H  
ATOM   2730  OE1 GLN A 169       9.685 -29.298   8.413  1.00 92.39           O  
ATOM   2731  N   LEU A 170      12.175 -33.108  11.316  1.00 94.25           N  
ATOM   2732  H   LEU A 170      12.049 -32.280  11.879  1.00 94.25           H  
ATOM   2733  CA  LEU A 170      13.524 -33.659  11.190  1.00 94.25           C  
ATOM   2734  HA  LEU A 170      13.806 -33.678  10.137  1.00 94.25           H  
ATOM   2735  C   LEU A 170      13.629 -35.094  11.703  1.00 94.25           C  
ATOM   2736  CB  LEU A 170      14.520 -32.798  11.970  1.00 94.25           C  
ATOM   2737  HB2 LEU A 170      14.145 -32.653  12.983  1.00 94.25           H  
ATOM   2738  HB3 LEU A 170      15.452 -33.360  12.029  1.00 94.25           H  
ATOM   2739  O   LEU A 170      14.240 -35.922  11.035  1.00 94.25           O  
ATOM   2740  CG  LEU A 170      14.850 -31.438  11.350  1.00 94.25           C  
ATOM   2741  HG  LEU A 170      13.941 -30.860  11.188  1.00 94.25           H  
ATOM   2742  CD1 LEU A 170      15.748 -30.698  12.340  1.00 94.25           C  
ATOM   2743 HD11 LEU A 170      16.040 -29.736  11.919  1.00 94.25           H  
ATOM   2744 HD12 LEU A 170      16.641 -31.285  12.553  1.00 94.25           H  
ATOM   2745 HD13 LEU A 170      15.197 -30.514  13.263  1.00 94.25           H  
ATOM   2746  CD2 LEU A 170      15.586 -31.600  10.020  1.00 94.25           C  
ATOM   2747 HD21 LEU A 170      14.894 -31.959   9.258  1.00 94.25           H  
ATOM   2748 HD22 LEU A 170      16.408 -32.308  10.126  1.00 94.25           H  
ATOM   2749 HD23 LEU A 170      15.986 -30.639   9.698  1.00 94.25           H  
ATOM   2750  N   GLN A 171      13.015 -35.414  12.846  1.00 91.94           N  
ATOM   2751  H   GLN A 171      12.549 -34.683  13.365  1.00 91.94           H  
ATOM   2752  CA  GLN A 171      13.024 -36.783  13.383  1.00 91.94           C  
ATOM   2753  HA  GLN A 171      14.050 -37.081  13.597  1.00 91.94           H  
ATOM   2754  C   GLN A 171      12.476 -37.785  12.358  1.00 91.94           C  
ATOM   2755  CB  GLN A 171      12.196 -36.847  14.677  1.00 91.94           C  
ATOM   2756  HB2 GLN A 171      12.027 -37.890  14.946  1.00 91.94           H  
ATOM   2757  HB3 GLN A 171      11.223 -36.388  14.503  1.00 91.94           H  
ATOM   2758  O   GLN A 171      13.062 -38.841  12.137  1.00 91.94           O  
ATOM   2759  CG  GLN A 171      12.872 -36.141  15.861  1.00 91.94           C  
ATOM   2760  HG2 GLN A 171      13.149 -35.126  15.576  1.00 91.94           H  
ATOM   2761  HG3 GLN A 171      12.155 -36.068  16.679  1.00 91.94           H  
ATOM   2762  CD  GLN A 171      14.120 -36.837  16.393  1.00 91.94           C  
ATOM   2763  NE2 GLN A 171      14.865 -36.161  17.235  1.00 91.94           N  
ATOM   2764 HE21 GLN A 171      15.632 -36.638  17.688  1.00 91.94           H  
ATOM   2765 HE22 GLN A 171      14.570 -35.232  17.497  1.00 91.94           H  
ATOM   2766  OE1 GLN A 171      14.451 -37.971  16.096  1.00 91.94           O  
ATOM   2767  N   LYS A 172      11.394 -37.416  11.661  1.00 91.61           N  
ATOM   2768  H   LYS A 172      10.984 -36.518  11.872  1.00 91.61           H  
ATOM   2769  CA  LYS A 172      10.803 -38.243  10.603  1.00 91.61           C  
ATOM   2770  HA  LYS A 172      10.700 -39.262  10.976  1.00 91.61           H  
ATOM   2771  C   LYS A 172      11.689 -38.333   9.355  1.00 91.61           C  
ATOM   2772  CB  LYS A 172       9.419 -37.673  10.282  1.00 91.61           C  
ATOM   2773  HB2 LYS A 172       9.528 -36.693   9.817  1.00 91.61           H  
ATOM   2774  HB3 LYS A 172       8.865 -37.554  11.213  1.00 91.61           H  
ATOM   2775  O   LYS A 172      11.744 -39.377   8.714  1.00 91.61           O  
ATOM   2776  CG  LYS A 172       8.631 -38.600   9.353  1.00 91.61           C  
ATOM   2777  HG2 LYS A 172       9.161 -38.718   8.408  1.00 91.61           H  
ATOM   2778  HG3 LYS A 172       8.519 -39.576   9.825  1.00 91.61           H  
ATOM   2779  CD  LYS A 172       7.255 -38.000   9.076  1.00 91.61           C  
ATOM   2780  HD2 LYS A 172       7.383 -37.027   8.602  1.00 91.61           H  
ATOM   2781  HD3 LYS A 172       6.720 -37.877  10.017  1.00 91.61           H  
ATOM   2782  CE  LYS A 172       6.484 -38.938   8.151  1.00 91.61           C  
ATOM   2783  HE2 LYS A 172       7.087 -39.113   7.259  1.00 91.61           H  
ATOM   2784  HE3 LYS A 172       6.354 -39.894   8.658  1.00 91.61           H  
ATOM   2785  NZ  LYS A 172       5.177 -38.347   7.787  1.00 91.61           N  
ATOM   2786  HZ1 LYS A 172       4.671 -38.968   7.171  1.00 91.61           H  
ATOM   2787  HZ2 LYS A 172       5.326 -37.466   7.317  1.00 91.61           H  
ATOM   2788  HZ3 LYS A 172       4.634 -38.177   8.621  1.00 91.61           H  
ATOM   2789  N   GLN A 173      12.357 -37.242   8.982  1.00 91.71           N  
ATOM   2790  H   GLN A 173      12.264 -36.407   9.543  1.00 91.71           H  
ATOM   2791  CA  GLN A 173      13.225 -37.200   7.801  1.00 91.71           C  
ATOM   2792  HA  GLN A 173      12.734 -37.725   6.981  1.00 91.71           H  
ATOM   2793  C   GLN A 173      14.569 -37.912   8.016  1.00 91.71           C  
ATOM   2794  CB  GLN A 173      13.435 -35.739   7.374  1.00 91.71           C  
ATOM   2795  HB2 GLN A 173      14.262 -35.688   6.666  1.00 91.71           H  
ATOM   2796  HB3 GLN A 173      13.700 -35.143   8.248  1.00 91.71           H  
ATOM   2797  O   GLN A 173      15.125 -38.445   7.058  1.00 91.71           O  
ATOM   2798  CG  GLN A 173      12.189 -35.154   6.688  1.00 91.71           C  
ATOM   2799  HG2 GLN A 173      11.323 -35.249   7.342  1.00 91.71           H  
ATOM   2800  HG3 GLN A 173      11.994 -35.720   5.777  1.00 91.71           H  
ATOM   2801  CD  GLN A 173      12.352 -33.678   6.332  1.00 91.71           C  
ATOM   2802  NE2 GLN A 173      11.787 -33.211   5.240  1.00 91.71           N  
ATOM   2803 HE21 GLN A 173      12.026 -32.258   5.006  1.00 91.71           H  
ATOM   2804 HE22 GLN A 173      11.406 -33.831   4.539  1.00 91.71           H  
ATOM   2805  OE1 GLN A 173      12.961 -32.901   7.042  1.00 91.71           O  
ATOM   2806  N   PHE A 174      15.087 -37.953   9.248  1.00 94.38           N  
ATOM   2807  H   PHE A 174      14.628 -37.425   9.977  1.00 94.38           H  
ATOM   2808  CA  PHE A 174      16.366 -38.592   9.584  1.00 94.38           C  
ATOM   2809  HA  PHE A 174      16.984 -38.632   8.687  1.00 94.38           H  
ATOM   2810  C   PHE A 174      16.246 -40.059  10.012  1.00 94.38           C  
ATOM   2811  CB  PHE A 174      17.118 -37.744  10.620  1.00 94.38           C  
ATOM   2812  HB2 PHE A 174      18.009 -38.297  10.917  1.00 94.38           H  
ATOM   2813  HB3 PHE A 174      16.491 -37.628  11.504  1.00 94.38           H  
ATOM   2814  O   PHE A 174      17.253 -40.769  10.025  1.00 94.38           O  
ATOM   2815  CG  PHE A 174      17.597 -36.375  10.164  1.00 94.38           C  
ATOM   2816  CD1 PHE A 174      17.599 -36.006   8.804  1.00 94.38           C  
ATOM   2817  HD1 PHE A 174      17.231 -36.669   8.035  1.00 94.38           H  
ATOM   2818  CD2 PHE A 174      18.120 -35.481  11.116  1.00 94.38           C  
ATOM   2819  HD2 PHE A 174      18.147 -35.770  12.156  1.00 94.38           H  
ATOM   2820  CE1 PHE A 174      18.120 -34.771   8.410  1.00 94.38           C  
ATOM   2821  HE1 PHE A 174      18.157 -34.543   7.355  1.00 94.38           H  
ATOM   2822  CE2 PHE A 174      18.616 -34.224  10.720  1.00 94.38           C  
ATOM   2823  HE2 PHE A 174      19.000 -33.537  11.459  1.00 94.38           H  
ATOM   2824  CZ  PHE A 174      18.622 -33.869   9.361  1.00 94.38           C  
ATOM   2825  HZ  PHE A 174      19.023 -32.916   9.049  1.00 94.38           H  
ATOM   2826  N   GLU A 175      15.031 -40.559  10.249  1.00 90.24           N  
ATOM   2827  H   GLU A 175      14.252 -39.918  10.312  1.00 90.24           H  
ATOM   2828  CA  GLU A 175      14.767 -41.977  10.525  1.00 90.24           C  
ATOM   2829  HA  GLU A 175      15.207 -42.207  11.496  1.00 90.24           H  
ATOM   2830  C   GLU A 175      15.429 -42.940   9.505  1.00 90.24           C  
ATOM   2831  CB  GLU A 175      13.243 -42.190  10.653  1.00 90.24           C  
ATOM   2832  HB2 GLU A 175      12.849 -41.449  11.348  1.00 90.24           H  
ATOM   2833  HB3 GLU A 175      12.762 -42.036   9.687  1.00 90.24           H  
ATOM   2834  O   GLU A 175      16.101 -43.877   9.941  1.00 90.24           O  
ATOM   2835  CG  GLU A 175      12.861 -43.583  11.177  1.00 90.24           C  
ATOM   2836  HG2 GLU A 175      13.335 -43.729  12.148  1.00 90.24           H  
ATOM   2837  HG3 GLU A 175      13.255 -44.334  10.493  1.00 90.24           H  
ATOM   2838  CD  GLU A 175      11.339 -43.796  11.315  1.00 90.24           C  
ATOM   2839  OE1 GLU A 175      10.958 -44.870  11.836  1.00 90.24           O  
ATOM   2840  OE2 GLU A 175      10.548 -42.924  10.879  1.00 90.24           O  
ATOM   2841  N   PRO A 176      15.381 -42.710   8.170  1.00 89.42           N  
ATOM   2842  CA  PRO A 176      15.985 -43.619   7.186  1.00 89.42           C  
ATOM   2843  HA  PRO A 176      15.592 -44.621   7.358  1.00 89.42           H  
ATOM   2844  C   PRO A 176      17.519 -43.689   7.217  1.00 89.42           C  
ATOM   2845  CB  PRO A 176      15.514 -43.118   5.813  1.00 89.42           C  
ATOM   2846  HB2 PRO A 176      16.271 -42.471   5.368  1.00 89.42           H  
ATOM   2847  HB3 PRO A 176      15.285 -43.947   5.143  1.00 89.42           H  
ATOM   2848  O   PRO A 176      18.092 -44.645   6.696  1.00 89.42           O  
ATOM   2849  CG  PRO A 176      14.273 -42.287   6.122  1.00 89.42           C  
ATOM   2850  HG2 PRO A 176      13.406 -42.937   6.236  1.00 89.42           H  
ATOM   2851  HG3 PRO A 176      14.093 -41.522   5.367  1.00 89.42           H  
ATOM   2852  CD  PRO A 176      14.637 -41.676   7.467  1.00 89.42           C  
ATOM   2853  HD2 PRO A 176      15.302 -40.826   7.309  1.00 89.42           H  
ATOM   2854  HD3 PRO A 176      13.736 -41.353   7.987  1.00 89.42           H  
ATOM   2855  N   ILE A 177      18.191 -42.675   7.775  1.00 91.02           N  
ATOM   2856  H   ILE A 177      17.659 -41.953   8.239  1.00 91.02           H  
ATOM   2857  CA  ILE A 177      19.655 -42.647   7.935  1.00 91.02           C  
ATOM   2858  HA  ILE A 177      20.083 -43.431   7.311  1.00 91.02           H  
ATOM   2859  C   ILE A 177      20.093 -43.023   9.358  1.00 91.02           C  
ATOM   2860  CB  ILE A 177      20.278 -41.317   7.443  1.00 91.02           C  
ATOM   2861  HB  ILE A 177      21.349 -41.354   7.643  1.00 91.02           H  
ATOM   2862  O   ILE A 177      21.284 -42.986   9.644  1.00 91.02           O  
ATOM   2863  CG1 ILE A 177      19.695 -40.098   8.186  1.00 91.02           C  
ATOM   2864 HG12 ILE A 177      19.752 -40.281   9.259  1.00 91.02           H  
ATOM   2865 HG13 ILE A 177      18.648 -39.976   7.909  1.00 91.02           H  
ATOM   2866  CG2 ILE A 177      20.106 -41.196   5.918  1.00 91.02           C  
ATOM   2867 HG21 ILE A 177      20.490 -42.095   5.437  1.00 91.02           H  
ATOM   2868 HG22 ILE A 177      20.674 -40.342   5.549  1.00 91.02           H  
ATOM   2869 HG23 ILE A 177      19.051 -41.072   5.672  1.00 91.02           H  
ATOM   2870  CD1 ILE A 177      20.420 -38.778   7.908  1.00 91.02           C  
ATOM   2871 HD11 ILE A 177      20.307 -38.489   6.863  1.00 91.02           H  
ATOM   2872 HD12 ILE A 177      19.984 -38.000   8.535  1.00 91.02           H  
ATOM   2873 HD13 ILE A 177      21.479 -38.875   8.148  1.00 91.02           H  
ATOM   2874  N   HIS A 178      19.155 -43.430  10.225  1.00 89.88           N  
ATOM   2875  H   HIS A 178      18.196 -43.462   9.910  1.00 89.88           H  
ATOM   2876  CA  HIS A 178      19.404 -43.858  11.608  1.00 89.88           C  
ATOM   2877  HA  HIS A 178      18.425 -43.964  12.076  1.00 89.88           H  
ATOM   2878  C   HIS A 178      20.158 -42.818  12.455  1.00 89.88           C  
ATOM   2879  CB  HIS A 178      20.072 -45.242  11.643  1.00 89.88           C  
ATOM   2880  HB2 HIS A 178      20.100 -45.592  12.675  1.00 89.88           H  
ATOM   2881  HB3 HIS A 178      21.103 -45.146  11.301  1.00 89.88           H  
ATOM   2882  O   HIS A 178      20.997 -43.172  13.282  1.00 89.88           O  
ATOM   2883  CG  HIS A 178      19.387 -46.287  10.806  1.00 89.88           C  
ATOM   2884  CD2 HIS A 178      18.342 -47.087  11.179  1.00 89.88           C  
ATOM   2885  HD2 HIS A 178      17.841 -47.070  12.135  1.00 89.88           H  
ATOM   2886  ND1 HIS A 178      19.716 -46.621   9.515  1.00 89.88           N  
ATOM   2887  HD1 HIS A 178      20.420 -46.166   8.951  1.00 89.88           H  
ATOM   2888  CE1 HIS A 178      18.887 -47.597   9.116  1.00 89.88           C  
ATOM   2889  HE1 HIS A 178      18.886 -48.041   8.131  1.00 89.88           H  
ATOM   2890  NE2 HIS A 178      18.043 -47.935  10.104  1.00 89.88           N  
ATOM   2891  N   VAL A 179      19.857 -41.536  12.244  1.00 90.22           N  
ATOM   2892  H   VAL A 179      19.125 -41.323  11.582  1.00 90.22           H  
ATOM   2893  CA  VAL A 179      20.421 -40.415  13.006  1.00 90.22           C  
ATOM   2894  HA  VAL A 179      21.151 -40.781  13.729  1.00 90.22           H  
ATOM   2895  C   VAL A 179      19.299 -39.734  13.773  1.00 90.22           C  
ATOM   2896  CB  VAL A 179      21.131 -39.419  12.075  1.00 90.22           C  
ATOM   2897  HB  VAL A 179      20.432 -39.079  11.310  1.00 90.22           H  
ATOM   2898  O   VAL A 179      18.242 -39.461  13.206  1.00 90.22           O  
ATOM   2899  CG1 VAL A 179      21.643 -38.196  12.832  1.00 90.22           C  
ATOM   2900 HG11 VAL A 179      20.818 -37.671  13.315  1.00 90.22           H  
ATOM   2901 HG12 VAL A 179      22.370 -38.492  13.588  1.00 90.22           H  
ATOM   2902 HG13 VAL A 179      22.099 -37.516  12.113  1.00 90.22           H  
ATOM   2903  CG2 VAL A 179      22.346 -40.049  11.383  1.00 90.22           C  
ATOM   2904 HG21 VAL A 179      23.050 -40.415  12.129  1.00 90.22           H  
ATOM   2905 HG22 VAL A 179      22.027 -40.884  10.758  1.00 90.22           H  
ATOM   2906 HG23 VAL A 179      22.835 -39.314  10.743  1.00 90.22           H  
ATOM   2907  N   THR A 180      19.525 -39.422  15.048  1.00 91.63           N  
ATOM   2908  H   THR A 180      20.405 -39.674  15.474  1.00 91.63           H  
ATOM   2909  CA  THR A 180      18.552 -38.675  15.853  1.00 91.63           C  
ATOM   2910  HA  THR A 180      17.614 -38.612  15.301  1.00 91.63           H  
ATOM   2911  C   THR A 180      19.004 -37.235  16.091  1.00 91.63           C  
ATOM   2912  CB  THR A 180      18.199 -39.401  17.156  1.00 91.63           C  
ATOM   2913  HB  THR A 180      17.396 -38.841  17.637  1.00 91.63           H  
ATOM   2914  O   THR A 180      20.197 -36.930  16.152  1.00 91.63           O  
ATOM   2915  CG2 THR A 180      17.693 -40.823  16.918  1.00 91.63           C  
ATOM   2916 HG21 THR A 180      17.362 -41.252  17.864  1.00 91.63           H  
ATOM   2917 HG22 THR A 180      18.488 -41.443  16.503  1.00 91.63           H  
ATOM   2918 HG23 THR A 180      16.851 -40.800  16.226  1.00 91.63           H  
ATOM   2919  OG1 THR A 180      19.274 -39.466  18.056  1.00 91.63           O  
ATOM   2920  HG1 THR A 180      20.027 -39.883  17.630  1.00 91.63           H  
ATOM   2921  N   VAL A 181      18.040 -36.315  16.207  1.00 93.99           N  
ATOM   2922  H   VAL A 181      17.079 -36.606  16.095  1.00 93.99           H  
ATOM   2923  CA  VAL A 181      18.317 -34.898  16.489  1.00 93.99           C  
ATOM   2924  HA  VAL A 181      19.274 -34.634  16.039  1.00 93.99           H  
ATOM   2925  C   VAL A 181      18.424 -34.663  17.994  1.00 93.99           C  
ATOM   2926  CB  VAL A 181      17.255 -33.975  15.865  1.00 93.99           C  
ATOM   2927  HB  VAL A 181      16.269 -34.201  16.271  1.00 93.99           H  
ATOM   2928  O   VAL A 181      17.441 -34.841  18.717  1.00 93.99           O  
ATOM   2929  CG1 VAL A 181      17.564 -32.511  16.181  1.00 93.99           C  
ATOM   2930 HG11 VAL A 181      18.619 -32.307  15.996  1.00 93.99           H  
ATOM   2931 HG12 VAL A 181      17.352 -32.297  17.228  1.00 93.99           H  
ATOM   2932 HG13 VAL A 181      16.949 -31.860  15.560  1.00 93.99           H  
ATOM   2933  CG2 VAL A 181      17.198 -34.152  14.348  1.00 93.99           C  
ATOM   2934 HG21 VAL A 181      16.849 -35.154  14.097  1.00 93.99           H  
ATOM   2935 HG22 VAL A 181      18.184 -33.984  13.914  1.00 93.99           H  
ATOM   2936 HG23 VAL A 181      16.495 -33.428  13.935  1.00 93.99           H  
ATOM   2937  N   HIS A 182      19.595 -34.215  18.453  1.00 91.82           N  
ATOM   2938  H   HIS A 182      20.331 -34.031  17.787  1.00 91.82           H  
ATOM   2939  CA  HIS A 182      19.865 -33.873  19.850  1.00 91.82           C  
ATOM   2940  HA  HIS A 182      19.380 -34.607  20.495  1.00 91.82           H  
ATOM   2941  C   HIS A 182      19.310 -32.492  20.228  1.00 91.82           C  
ATOM   2942  CB  HIS A 182      21.382 -33.939  20.092  1.00 91.82           C  
ATOM   2943  HB2 HIS A 182      21.731 -34.950  19.884  1.00 91.82           H  
ATOM   2944  HB3 HIS A 182      21.897 -33.261  19.412  1.00 91.82           H  
ATOM   2945  O   HIS A 182      18.641 -32.345  21.256  1.00 91.82           O  
ATOM   2946  CG  HIS A 182      21.763 -33.573  21.501  1.00 91.82           C  
ATOM   2947  CD2 HIS A 182      22.305 -32.390  21.927  1.00 91.82           C  
ATOM   2948  HD2 HIS A 182      22.558 -31.549  21.298  1.00 91.82           H  
ATOM   2949  ND1 HIS A 182      21.573 -34.358  22.612  1.00 91.82           N  
ATOM   2950  HD1 HIS A 182      21.197 -35.296  22.614  1.00 91.82           H  
ATOM   2951  CE1 HIS A 182      21.991 -33.666  23.684  1.00 91.82           C  
ATOM   2952  HE1 HIS A 182      21.968 -34.026  24.702  1.00 91.82           H  
ATOM   2953  NE2 HIS A 182      22.446 -32.458  23.319  1.00 91.82           N  
ATOM   2954  N   SER A 183      19.564 -31.481  19.392  1.00 94.04           N  
ATOM   2955  H   SER A 183      20.118 -31.657  18.566  1.00 94.04           H  
ATOM   2956  CA  SER A 183      19.052 -30.125  19.591  1.00 94.04           C  
ATOM   2957  HA  SER A 183      18.108 -30.202  20.131  1.00 94.04           H  
ATOM   2958  C   SER A 183      18.747 -29.416  18.276  1.00 94.04           C  
ATOM   2959  CB  SER A 183      20.006 -29.282  20.451  1.00 94.04           C  
ATOM   2960  HB2 SER A 183      20.174 -29.788  21.401  1.00 94.04           H  
ATOM   2961  HB3 SER A 183      19.550 -28.311  20.647  1.00 94.04           H  
ATOM   2962  O   SER A 183      19.335 -29.709  17.234  1.00 94.04           O  
ATOM   2963  OG  SER A 183      21.242 -29.049  19.814  1.00 94.04           O  
ATOM   2964  HG  SER A 183      21.765 -28.454  20.355  1.00 94.04           H  
ATOM   2965  N   VAL A 184      17.815 -28.467  18.340  1.00 95.51           N  
ATOM   2966  H   VAL A 184      17.399 -28.274  19.240  1.00 95.51           H  
ATOM   2967  CA  VAL A 184      17.496 -27.544  17.245  1.00 95.51           C  
ATOM   2968  HA  VAL A 184      18.254 -27.627  16.466  1.00 95.51           H  
ATOM   2969  C   VAL A 184      17.535 -26.136  17.807  1.00 95.51           C  
ATOM   2970  CB  VAL A 184      16.127 -27.830  16.605  1.00 95.51           C  
ATOM   2971  HB  VAL A 184      15.349 -27.706  17.359  1.00 95.51           H  
ATOM   2972  O   VAL A 184      16.910 -25.849  18.826  1.00 95.51           O  
ATOM   2973  CG1 VAL A 184      15.816 -26.883  15.443  1.00 95.51           C  
ATOM   2974 HG11 VAL A 184      14.816 -27.105  15.072  1.00 95.51           H  
ATOM   2975 HG12 VAL A 184      16.545 -27.014  14.644  1.00 95.51           H  
ATOM   2976 HG13 VAL A 184      15.835 -25.845  15.774  1.00 95.51           H  
ATOM   2977  CG2 VAL A 184      16.054 -29.256  16.060  1.00 95.51           C  
ATOM   2978 HG21 VAL A 184      16.836 -29.409  15.316  1.00 95.51           H  
ATOM   2979 HG22 VAL A 184      16.198 -29.959  16.881  1.00 95.51           H  
ATOM   2980 HG23 VAL A 184      15.080 -29.432  15.605  1.00 95.51           H  
ATOM   2981  N   ALA A 185      18.271 -25.255  17.150  1.00 93.94           N  
ATOM   2982  H   ALA A 185      18.745 -25.546  16.307  1.00 93.94           H  
ATOM   2983  CA  ALA A 185      18.365 -23.859  17.521  1.00 93.94           C  
ATOM   2984  HA  ALA A 185      17.694 -23.654  18.355  1.00 93.94           H  
ATOM   2985  C   ALA A 185      17.917 -22.984  16.354  1.00 93.94           C  
ATOM   2986  CB  ALA A 185      19.796 -23.562  17.983  1.00 93.94           C  
ATOM   2987  HB1 ALA A 185      20.498 -23.753  17.171  1.00 93.94           H  
ATOM   2988  HB2 ALA A 185      19.878 -22.514  18.274  1.00 93.94           H  
ATOM   2989  HB3 ALA A 185      20.055 -24.196  18.831  1.00 93.94           H  
ATOM   2990  O   ALA A 185      18.410 -23.131  15.239  1.00 93.94           O  
ATOM   2991  N   LEU A 186      17.007 -22.058  16.628  1.00 92.30           N  
ATOM   2992  H   LEU A 186      16.592 -22.054  17.549  1.00 92.30           H  
ATOM   2993  CA  LEU A 186      16.796 -20.869  15.822  1.00 92.30           C  
ATOM   2994  HA  LEU A 186      17.199 -21.028  14.822  1.00 92.30           H  
ATOM   2995  C   LEU A 186      17.563 -19.738  16.504  1.00 92.30           C  
ATOM   2996  CB  LEU A 186      15.287 -20.600  15.723  1.00 92.30           C  
ATOM   2997  HB2 LEU A 186      14.893 -20.414  16.722  1.00 92.30           H  
ATOM   2998  HB3 LEU A 186      14.801 -21.490  15.325  1.00 92.30           H  
ATOM   2999  O   LEU A 186      17.205 -19.326  17.604  1.00 92.30           O  
ATOM   3000  CG  LEU A 186      14.940 -19.409  14.816  1.00 92.30           C  
ATOM   3001  HG  LEU A 186      15.490 -18.523  15.132  1.00 92.30           H  
ATOM   3002  CD1 LEU A 186      15.264 -19.715  13.358  1.00 92.30           C  
ATOM   3003 HD11 LEU A 186      14.783 -20.650  13.073  1.00 92.30           H  
ATOM   3004 HD12 LEU A 186      14.895 -18.920  12.709  1.00 92.30           H  
ATOM   3005 HD13 LEU A 186      16.340 -19.815  13.213  1.00 92.30           H  
ATOM   3006  CD2 LEU A 186      13.449 -19.109  14.907  1.00 92.30           C  
ATOM   3007 HD21 LEU A 186      13.183 -18.304  14.223  1.00 92.30           H  
ATOM   3008 HD22 LEU A 186      12.870 -20.000  14.660  1.00 92.30           H  
ATOM   3009 HD23 LEU A 186      13.220 -18.795  15.926  1.00 92.30           H  
ATOM   3010  N   THR A 187      18.655 -19.267  15.909  1.00 86.02           N  
ATOM   3011  H   THR A 187      18.924 -19.636  15.009  1.00 86.02           H  
ATOM   3012  CA  THR A 187      19.468 -18.210  16.530  1.00 86.02           C  
ATOM   3013  HA  THR A 187      19.753 -18.554  17.524  1.00 86.02           H  
ATOM   3014  C   THR A 187      18.649 -16.922  16.716  1.00 86.02           C  
ATOM   3015  CB  THR A 187      20.770 -17.945  15.747  1.00 86.02           C  
ATOM   3016  HB  THR A 187      21.378 -17.255  16.333  1.00 86.02           H  
ATOM   3017  O   THR A 187      17.607 -16.734  16.086  1.00 86.02           O  
ATOM   3018  CG2 THR A 187      21.599 -19.210  15.517  1.00 86.02           C  
ATOM   3019 HG21 THR A 187      21.068 -19.913  14.876  1.00 86.02           H  
ATOM   3020 HG22 THR A 187      22.540 -18.948  15.033  1.00 86.02           H  
ATOM   3021 HG23 THR A 187      21.816 -19.693  16.470  1.00 86.02           H  
ATOM   3022  OG1 THR A 187      20.527 -17.341  14.497  1.00 86.02           O  
ATOM   3023  HG1 THR A 187      21.356 -17.381  14.016  1.00 86.02           H  
ATOM   3024  N   GLU A 188      19.120 -15.971  17.534  1.00 77.96           N  
ATOM   3025  H   GLU A 188      19.943 -16.151  18.091  1.00 77.96           H  
ATOM   3026  CA  GLU A 188      18.493 -14.631  17.616  1.00 77.96           C  
ATOM   3027  HA  GLU A 188      17.457 -14.739  17.940  1.00 77.96           H  
ATOM   3028  C   GLU A 188      18.455 -13.910  16.254  1.00 77.96           C  
ATOM   3029  CB  GLU A 188      19.233 -13.736  18.626  1.00 77.96           C  
ATOM   3030  HB2 GLU A 188      20.289 -13.690  18.360  1.00 77.96           H  
ATOM   3031  HB3 GLU A 188      18.816 -12.731  18.551  1.00 77.96           H  
ATOM   3032  O   GLU A 188      17.689 -12.969  16.060  1.00 77.96           O  
ATOM   3033  CG  GLU A 188      19.088 -14.202  20.083  1.00 77.96           C  
ATOM   3034  HG2 GLU A 188      19.622 -15.145  20.205  1.00 77.96           H  
ATOM   3035  HG3 GLU A 188      18.032 -14.386  20.282  1.00 77.96           H  
ATOM   3036  CD  GLU A 188      19.617 -13.179  21.109  1.00 77.96           C  
ATOM   3037  OE1 GLU A 188      19.380 -13.404  22.320  1.00 77.96           O  
ATOM   3038  OE2 GLU A 188      20.265 -12.186  20.704  1.00 77.96           O  
ATOM   3039  N   ARG A 189      19.268 -14.376  15.301  1.00 81.01           N  
ATOM   3040  H   ARG A 189      19.817 -15.192  15.530  1.00 81.01           H  
ATOM   3041  CA  ARG A 189      19.353 -13.895  13.921  1.00 81.01           C  
ATOM   3042  HA  ARG A 189      18.899 -12.906  13.860  1.00 81.01           H  
ATOM   3043  C   ARG A 189      18.573 -14.770  12.936  1.00 81.01           C  
ATOM   3044  CB  ARG A 189      20.829 -13.785  13.539  1.00 81.01           C  
ATOM   3045  HB2 ARG A 189      21.289 -14.770  13.613  1.00 81.01           H  
ATOM   3046  HB3 ARG A 189      20.908 -13.435  12.510  1.00 81.01           H  
ATOM   3047  O   ARG A 189      18.733 -14.589  11.730  1.00 81.01           O  
ATOM   3048  CG  ARG A 189      21.593 -12.781  14.402  1.00 81.01           C  
ATOM   3049  HG2 ARG A 189      21.262 -11.772  14.157  1.00 81.01           H  
ATOM   3050  HG3 ARG A 189      21.438 -12.969  15.465  1.00 81.01           H  
ATOM   3051  CD  ARG A 189      23.074 -12.941  14.090  1.00 81.01           C  
ATOM   3052  HD2 ARG A 189      23.215 -12.980  13.010  1.00 81.01           H  
ATOM   3053  HD3 ARG A 189      23.408 -13.893  14.502  1.00 81.01           H  
ATOM   3054  NE  ARG A 189      23.864 -11.848  14.670  1.00 81.01           N  
ATOM   3055  HE  ARG A 189      23.352 -11.102  15.118  1.00 81.01           H  
ATOM   3056  NH1 ARG A 189      25.873 -12.642  13.919  1.00 81.01           N  
ATOM   3057 HH11 ARG A 189      26.882 -12.658  13.909  1.00 81.01           H  
ATOM   3058 HH12 ARG A 189      25.334 -13.336  13.419  1.00 81.01           H  
ATOM   3059  NH2 ARG A 189      25.807 -10.797  15.194  1.00 81.01           N  
ATOM   3060 HH21 ARG A 189      26.812 -10.734  15.118  1.00 81.01           H  
ATOM   3061 HH22 ARG A 189      25.263 -10.101  15.683  1.00 81.01           H  
ATOM   3062  CZ  ARG A 189      25.175 -11.760  14.581  1.00 81.01           C  
ATOM   3063  N   LEU A 190      17.731 -15.674  13.444  1.00 83.52           N  
ATOM   3064  H   LEU A 190      17.709 -15.760  14.450  1.00 83.52           H  
ATOM   3065  CA  LEU A 190      16.780 -16.517  12.710  1.00 83.52           C  
ATOM   3066  HA  LEU A 190      16.229 -17.078  13.465  1.00 83.52           H  
ATOM   3067  C   LEU A 190      17.407 -17.585  11.807  1.00 83.52           C  
ATOM   3068  CB  LEU A 190      15.767 -15.638  11.968  1.00 83.52           C  
ATOM   3069  HB2 LEU A 190      16.293 -15.112  11.172  1.00 83.52           H  
ATOM   3070  HB3 LEU A 190      15.023 -16.275  11.489  1.00 83.52           H  
ATOM   3071  O   LEU A 190      16.762 -18.089  10.893  1.00 83.52           O  
ATOM   3072  CG  LEU A 190      15.044 -14.624  12.867  1.00 83.52           C  
ATOM   3073  HG  LEU A 190      15.730 -14.132  13.556  1.00 83.52           H  
ATOM   3074  CD1 LEU A 190      14.482 -13.553  11.953  1.00 83.52           C  
ATOM   3075 HD11 LEU A 190      14.094 -14.032  11.054  1.00 83.52           H  
ATOM   3076 HD12 LEU A 190      13.721 -12.972  12.475  1.00 83.52           H  
ATOM   3077 HD13 LEU A 190      15.292 -12.897  11.637  1.00 83.52           H  
ATOM   3078  CD2 LEU A 190      13.934 -15.288  13.681  1.00 83.52           C  
ATOM   3079 HD21 LEU A 190      14.362 -16.039  14.345  1.00 83.52           H  
ATOM   3080 HD22 LEU A 190      13.212 -15.760  13.015  1.00 83.52           H  
ATOM   3081 HD23 LEU A 190      13.427 -14.537  14.287  1.00 83.52           H  
ATOM   3082  N   SER A 191      18.656 -17.947  12.074  1.00 87.96           N  
ATOM   3083  H   SER A 191      19.108 -17.549  12.885  1.00 87.96           H  
ATOM   3084  CA  SER A 191      19.341 -19.035  11.382  1.00 87.96           C  
ATOM   3085  HA  SER A 191      19.003 -19.092  10.347  1.00 87.96           H  
ATOM   3086  C   SER A 191      19.061 -20.361  12.080  1.00 87.96           C  
ATOM   3087  CB  SER A 191      20.827 -18.728  11.387  1.00 87.96           C  
ATOM   3088  HB2 SER A 191      21.150 -18.691  12.427  1.00 87.96           H  
ATOM   3089  HB3 SER A 191      21.000 -17.755  10.928  1.00 87.96           H  
ATOM   3090  O   SER A 191      19.126 -20.447  13.309  1.00 87.96           O  
ATOM   3091  OG  SER A 191      21.605 -19.695  10.724  1.00 87.96           O  
ATOM   3092  HG  SER A 191      22.482 -19.568  11.093  1.00 87.96           H  
ATOM   3093  N   TRP A 192      18.745 -21.393  11.304  1.00 92.80           N  
ATOM   3094  H   TRP A 192      18.680 -21.249  10.307  1.00 92.80           H  
ATOM   3095  CA  TRP A 192      18.504 -22.738  11.802  1.00 92.80           C  
ATOM   3096  HA  TRP A 192      18.037 -22.667  12.784  1.00 92.80           H  
ATOM   3097  C   TRP A 192      19.810 -23.513  11.947  1.00 92.80           C  
ATOM   3098  CB  TRP A 192      17.526 -23.469  10.879  1.00 92.80           C  
ATOM   3099  HB2 TRP A 192      17.486 -24.517  11.175  1.00 92.80           H  
ATOM   3100  HB3 TRP A 192      17.896 -23.429   9.854  1.00 92.80           H  
ATOM   3101  O   TRP A 192      20.592 -23.647  11.002  1.00 92.80           O  
ATOM   3102  CG  TRP A 192      16.132 -22.935  10.906  1.00 92.80           C  
ATOM   3103  CD1 TRP A 192      15.605 -22.024  10.058  1.00 92.80           C  
ATOM   3104  HD1 TRP A 192      16.129 -21.555   9.239  1.00 92.80           H  
ATOM   3105  CD2 TRP A 192      15.076 -23.245  11.857  1.00 92.80           C  
ATOM   3106  CE2 TRP A 192      13.916 -22.492  11.505  1.00 92.80           C  
ATOM   3107  CE3 TRP A 192      14.993 -24.077  12.989  1.00 92.80           C  
ATOM   3108  HE3 TRP A 192      15.865 -24.633  13.300  1.00 92.80           H  
ATOM   3109  NE1 TRP A 192      14.300 -21.755  10.409  1.00 92.80           N  
ATOM   3110  HE1 TRP A 192      13.756 -21.039   9.949  1.00 92.80           H  
ATOM   3111  CH2 TRP A 192      12.665 -23.424  13.341  1.00 92.80           C  
ATOM   3112  HH2 TRP A 192      11.753 -23.477  13.918  1.00 92.80           H  
ATOM   3113  CZ2 TRP A 192      12.726 -22.564  12.237  1.00 92.80           C  
ATOM   3114  HZ2 TRP A 192      11.879 -21.951  11.968  1.00 92.80           H  
ATOM   3115  CZ3 TRP A 192      13.794 -24.177  13.715  1.00 92.80           C  
ATOM   3116  HZ3 TRP A 192      13.755 -24.823  14.579  1.00 92.80           H  
ATOM   3117  N   GLN A 193      19.994 -24.096  13.124  1.00 94.48           N  
ATOM   3118  H   GLN A 193      19.340 -23.885  13.864  1.00 94.48           H  
ATOM   3119  CA  GLN A 193      21.082 -25.007  13.440  1.00 94.48           C  
ATOM   3120  HA  GLN A 193      21.610 -25.267  12.522  1.00 94.48           H  
ATOM   3121  C   GLN A 193      20.518 -26.281  14.048  1.00 94.48           C  
ATOM   3122  CB  GLN A 193      22.084 -24.354  14.394  1.00 94.48           C  
ATOM   3123  HB2 GLN A 193      21.585 -24.109  15.331  1.00 94.48           H  
ATOM   3124  HB3 GLN A 193      22.885 -25.065  14.601  1.00 94.48           H  
ATOM   3125  O   GLN A 193      19.580 -26.250  14.846  1.00 94.48           O  
ATOM   3126  CG  GLN A 193      22.695 -23.082  13.802  1.00 94.48           C  
ATOM   3127  HG2 GLN A 193      21.927 -22.320  13.667  1.00 94.48           H  
ATOM   3128  HG3 GLN A 193      23.109 -23.321  12.823  1.00 94.48           H  
ATOM   3129  CD  GLN A 193      23.782 -22.492  14.690  1.00 94.48           C  
ATOM   3130  NE2 GLN A 193      24.761 -21.847  14.109  1.00 94.48           N  
ATOM   3131 HE21 GLN A 193      25.529 -21.542  14.689  1.00 94.48           H  
ATOM   3132 HE22 GLN A 193      24.888 -22.002  13.119  1.00 94.48           H  
ATOM   3133  OE1 GLN A 193      23.778 -22.601  15.909  1.00 94.48           O  
ATOM   3134  N   VAL A 194      21.102 -27.413  13.682  1.00 95.89           N  
ATOM   3135  H   VAL A 194      21.865 -27.368  13.021  1.00 95.89           H  
ATOM   3136  CA  VAL A 194      20.709 -28.721  14.208  1.00 95.89           C  
ATOM   3137  HA  VAL A 194      20.025 -28.598  15.048  1.00 95.89           H  
ATOM   3138  C   VAL A 194      21.953 -29.416  14.716  1.00 95.89           C  
ATOM   3139  CB  VAL A 194      19.993 -29.558  13.135  1.00 95.89           C  
ATOM   3140  HB  VAL A 194      20.676 -29.752  12.308  1.00 95.89           H  
ATOM   3141  O   VAL A 194      22.954 -29.466  14.011  1.00 95.89           O  
ATOM   3142  CG1 VAL A 194      19.527 -30.905  13.683  1.00 95.89           C  
ATOM   3143 HG11 VAL A 194      20.374 -31.488  14.047  1.00 95.89           H  
ATOM   3144 HG12 VAL A 194      18.827 -30.721  14.498  1.00 95.89           H  
ATOM   3145 HG13 VAL A 194      19.031 -31.474  12.897  1.00 95.89           H  
ATOM   3146  CG2 VAL A 194      18.761 -28.831  12.584  1.00 95.89           C  
ATOM   3147 HG21 VAL A 194      18.045 -28.641  13.383  1.00 95.89           H  
ATOM   3148 HG22 VAL A 194      18.301 -29.443  11.808  1.00 95.89           H  
ATOM   3149 HG23 VAL A 194      19.055 -27.882  12.136  1.00 95.89           H  
ATOM   3150  N   VAL A 195      21.909 -29.968  15.922  1.00 94.91           N  
ATOM   3151  H   VAL A 195      21.055 -29.905  16.456  1.00 94.91           H  
ATOM   3152  CA  VAL A 195      22.979 -30.835  16.424  1.00 94.91           C  
ATOM   3153  HA  VAL A 195      23.819 -30.818  15.730  1.00 94.91           H  
ATOM   3154  C   VAL A 195      22.453 -32.256  16.465  1.00 94.91           C  
ATOM   3155  CB  VAL A 195      23.530 -30.375  17.779  1.00 94.91           C  
ATOM   3156  HB  VAL A 195      22.759 -30.502  18.539  1.00 94.91           H  
ATOM   3157  O   VAL A 195      21.389 -32.530  17.026  1.00 94.91           O  
ATOM   3158  CG1 VAL A 195      24.741 -31.215  18.200  1.00 94.91           C  
ATOM   3159 HG11 VAL A 195      25.518 -31.170  17.436  1.00 94.91           H  
ATOM   3160 HG12 VAL A 195      25.142 -30.846  19.143  1.00 94.91           H  
ATOM   3161 HG13 VAL A 195      24.445 -32.254  18.345  1.00 94.91           H  
ATOM   3162  CG2 VAL A 195      23.977 -28.905  17.726  1.00 94.91           C  
ATOM   3163 HG21 VAL A 195      24.411 -28.616  18.683  1.00 94.91           H  
ATOM   3164 HG22 VAL A 195      23.119 -28.261  17.531  1.00 94.91           H  
ATOM   3165 HG23 VAL A 195      24.716 -28.771  16.935  1.00 94.91           H  
ATOM   3166  N   LEU A 196      23.194 -33.154  15.833  1.00 94.63           N  
ATOM   3167  H   LEU A 196      24.048 -32.845  15.393  1.00 94.63           H  
ATOM   3168  CA  LEU A 196      22.885 -34.575  15.772  1.00 94.63           C  
ATOM   3169  HA  LEU A 196      21.804 -34.718  15.769  1.00 94.63           H  
ATOM   3170  C   LEU A 196      23.429 -35.298  17.013  1.00 94.63           C  
ATOM   3171  CB  LEU A 196      23.453 -35.133  14.457  1.00 94.63           C  
ATOM   3172  HB2 LEU A 196      24.538 -35.049  14.501  1.00 94.63           H  
ATOM   3173  HB3 LEU A 196      23.194 -36.189  14.382  1.00 94.63           H  
ATOM   3174  O   LEU A 196      24.320 -34.801  17.702  1.00 94.63           O  
ATOM   3175  CG  LEU A 196      22.973 -34.397  13.189  1.00 94.63           C  
ATOM   3176  HG  LEU A 196      23.260 -33.347  13.243  1.00 94.63           H  
ATOM   3177  CD1 LEU A 196      23.660 -34.978  11.955  1.00 94.63           C  
ATOM   3178 HD11 LEU A 196      23.185 -34.581  11.058  1.00 94.63           H  
ATOM   3179 HD12 LEU A 196      24.705 -34.668  11.949  1.00 94.63           H  
ATOM   3180 HD13 LEU A 196      23.616 -36.067  11.956  1.00 94.63           H  
ATOM   3181  CD2 LEU A 196      21.455 -34.444  13.005  1.00 94.63           C  
ATOM   3182 HD21 LEU A 196      21.190 -33.935  12.079  1.00 94.63           H  
ATOM   3183 HD22 LEU A 196      21.107 -35.476  12.961  1.00 94.63           H  
ATOM   3184 HD23 LEU A 196      20.963 -33.933  13.832  1.00 94.63           H  
ATOM   3185  N   ASP A 197      22.912 -36.489  17.293  1.00 90.01           N  
ATOM   3186  H   ASP A 197      22.199 -36.858  16.679  1.00 90.01           H  
ATOM   3187  CA  ASP A 197      23.356 -37.353  18.399  1.00 90.01           C  
ATOM   3188  HA  ASP A 197      23.201 -36.816  19.335  1.00 90.01           H  
ATOM   3189  C   ASP A 197      24.847 -37.738  18.364  1.00 90.01           C  
ATOM   3190  CB  ASP A 197      22.474 -38.609  18.435  1.00 90.01           C  
ATOM   3191  HB2 ASP A 197      22.824 -39.263  19.234  1.00 90.01           H  
ATOM   3192  HB3 ASP A 197      21.467 -38.284  18.696  1.00 90.01           H  
ATOM   3193  O   ASP A 197      25.463 -37.925  19.412  1.00 90.01           O  
ATOM   3194  CG  ASP A 197      22.408 -39.418  17.125  1.00 90.01           C  
ATOM   3195  OD1 ASP A 197      23.125 -39.097  16.150  1.00 90.01           O  
ATOM   3196  OD2 ASP A 197      21.572 -40.349  17.081  1.00 90.01           O  
ATOM   3197  N   ASN A 198      25.452 -37.796  17.178  1.00 89.45           N  
ATOM   3198  H   ASN A 198      24.838 -37.762  16.376  1.00 89.45           H  
ATOM   3199  CA  ASN A 198      26.888 -38.009  16.969  1.00 89.45           C  
ATOM   3200  HA  ASN A 198      27.237 -38.697  17.740  1.00 89.45           H  
ATOM   3201  C   ASN A 198      27.750 -36.735  17.133  1.00 89.45           C  
ATOM   3202  CB  ASN A 198      27.079 -38.701  15.609  1.00 89.45           C  
ATOM   3203  HB2 ASN A 198      28.135 -38.923  15.456  1.00 89.45           H  
ATOM   3204  HB3 ASN A 198      26.529 -39.642  15.623  1.00 89.45           H  
ATOM   3205  O   ASN A 198      28.968 -36.787  16.953  1.00 89.45           O  
ATOM   3206  CG  ASN A 198      26.593 -37.869  14.434  1.00 89.45           C  
ATOM   3207  ND2 ASN A 198      26.254 -38.499  13.334  1.00 89.45           N  
ATOM   3208 HD21 ASN A 198      25.742 -37.910  12.692  1.00 89.45           H  
ATOM   3209 HD22 ASN A 198      26.067 -39.488  13.412  1.00 89.45           H  
ATOM   3210  OD1 ASN A 198      26.465 -36.660  14.480  1.00 89.45           O  
ATOM   3211  N   GLY A 199      27.138 -35.596  17.473  1.00 89.82           N  
ATOM   3212  H   GLY A 199      26.136 -35.619  17.597  1.00 89.82           H  
ATOM   3213  CA  GLY A 199      27.810 -34.317  17.709  1.00 89.82           C  
ATOM   3214  HA2 GLY A 199      27.201 -33.735  18.401  1.00 89.82           H  
ATOM   3215  HA3 GLY A 199      28.778 -34.499  18.175  1.00 89.82           H  
ATOM   3216  C   GLY A 199      28.041 -33.458  16.464  1.00 89.82           C  
ATOM   3217  O   GLY A 199      28.530 -32.340  16.602  1.00 89.82           O  
ATOM   3218  N   ILE A 200      27.674 -33.927  15.267  1.00 94.25           N  
ATOM   3219  H   ILE A 200      27.259 -34.846  15.209  1.00 94.25           H  
ATOM   3220  CA  ILE A 200      27.779 -33.126  14.042  1.00 94.25           C  
ATOM   3221  HA  ILE A 200      28.778 -32.694  13.997  1.00 94.25           H  
ATOM   3222  C   ILE A 200      26.764 -31.979  14.099  1.00 94.25           C  
ATOM   3223  CB  ILE A 200      27.582 -34.004  12.787  1.00 94.25           C  
ATOM   3224  HB  ILE A 200      26.632 -34.527  12.897  1.00 94.25           H  
ATOM   3225  O   ILE A 200      25.566 -32.202  14.299  1.00 94.25           O  
ATOM   3226  CG1 ILE A 200      28.702 -35.063  12.671  1.00 94.25           C  
ATOM   3227 HG12 ILE A 200      28.793 -35.603  13.613  1.00 94.25           H  
ATOM   3228 HG13 ILE A 200      29.655 -34.568  12.482  1.00 94.25           H  
ATOM   3229  CG2 ILE A 200      27.519 -33.144  11.508  1.00 94.25           C  
ATOM   3230 HG21 ILE A 200      27.379 -33.771  10.627  1.00 94.25           H  
ATOM   3231 HG22 ILE A 200      26.672 -32.459  11.550  1.00 94.25           H  
ATOM   3232 HG23 ILE A 200      28.439 -32.568  11.402  1.00 94.25           H  
ATOM   3233  CD1 ILE A 200      28.450 -36.106  11.573  1.00 94.25           C  
ATOM   3234 HD11 ILE A 200      29.167 -36.920  11.681  1.00 94.25           H  
ATOM   3235 HD12 ILE A 200      28.579 -35.662  10.586  1.00 94.25           H  
ATOM   3236 HD13 ILE A 200      27.440 -36.506  11.667  1.00 94.25           H  
ATOM   3237  N   ARG A 201      27.239 -30.750  13.874  1.00 95.37           N  
ATOM   3238  H   ARG A 201      28.238 -30.647  13.771  1.00 95.37           H  
ATOM   3239  CA  ARG A 201      26.386 -29.561  13.737  1.00 95.37           C  
ATOM   3240  HA  ARG A 201      25.450 -29.743  14.265  1.00 95.37           H  
ATOM   3241  C   ARG A 201      26.035 -29.315  12.269  1.00 95.37           C  
ATOM   3242  CB  ARG A 201      27.077 -28.369  14.413  1.00 95.37           C  
ATOM   3243  HB2 ARG A 201      27.283 -28.637  15.449  1.00 95.37           H  
ATOM   3244  HB3 ARG A 201      28.027 -28.187  13.910  1.00 95.37           H  
ATOM   3245  O   ARG A 201      26.916 -29.258  11.417  1.00 95.37           O  
ATOM   3246  CG  ARG A 201      26.231 -27.083  14.395  1.00 95.37           C  
ATOM   3247  HG2 ARG A 201      26.130 -26.731  13.368  1.00 95.37           H  
ATOM   3248  HG3 ARG A 201      25.235 -27.299  14.783  1.00 95.37           H  
ATOM   3249  CD  ARG A 201      26.853 -25.960  15.242  1.00 95.37           C  
ATOM   3250  HD2 ARG A 201      26.239 -25.068  15.120  1.00 95.37           H  
ATOM   3251  HD3 ARG A 201      26.820 -26.246  16.293  1.00 95.37           H  
ATOM   3252  NE  ARG A 201      28.231 -25.642  14.811  1.00 95.37           N  
ATOM   3253  HE  ARG A 201      28.274 -25.157  13.926  1.00 95.37           H  
ATOM   3254  NH1 ARG A 201      29.386 -26.454  16.631  1.00 95.37           N  
ATOM   3255 HH11 ARG A 201      30.246 -26.846  16.985  1.00 95.37           H  
ATOM   3256 HH12 ARG A 201      28.507 -26.598  17.107  1.00 95.37           H  
ATOM   3257  NH2 ARG A 201      30.509 -25.886  14.801  1.00 95.37           N  
ATOM   3258 HH21 ARG A 201      31.332 -26.333  15.178  1.00 95.37           H  
ATOM   3259 HH22 ARG A 201      30.519 -25.601  13.833  1.00 95.37           H  
ATOM   3260  CZ  ARG A 201      29.362 -25.981  15.415  1.00 95.37           C  
ATOM   3261  N   LEU A 202      24.753 -29.160  11.972  1.00 96.02           N  
ATOM   3262  H   LEU A 202      24.086 -29.231  12.727  1.00 96.02           H  
ATOM   3263  CA  LEU A 202      24.240 -28.786  10.660  1.00 96.02           C  
ATOM   3264  HA  LEU A 202      25.010 -28.958   9.907  1.00 96.02           H  
ATOM   3265  C   LEU A 202      23.892 -27.301  10.662  1.00 96.02           C  
ATOM   3266  CB  LEU A 202      23.013 -29.630  10.278  1.00 96.02           C  
ATOM   3267  HB2 LEU A 202      22.767 -29.409   9.240  1.00 96.02           H  
ATOM   3268  HB3 LEU A 202      22.170 -29.300  10.885  1.00 96.02           H  
ATOM   3269  O   LEU A 202      23.061 -26.864  11.459  1.00 96.02           O  
ATOM   3270  CG  LEU A 202      23.162 -31.152  10.438  1.00 96.02           C  
ATOM   3271  HG  LEU A 202      23.296 -31.400  11.491  1.00 96.02           H  
ATOM   3272  CD1 LEU A 202      21.884 -31.831   9.940  1.00 96.02           C  
ATOM   3273 HD11 LEU A 202      21.978 -32.913  10.028  1.00 96.02           H  
ATOM   3274 HD12 LEU A 202      21.712 -31.583   8.893  1.00 96.02           H  
ATOM   3275 HD13 LEU A 202      21.034 -31.501  10.537  1.00 96.02           H  
ATOM   3276  CD2 LEU A 202      24.350 -31.697   9.646  1.00 96.02           C  
ATOM   3277 HD21 LEU A 202      25.275 -31.237   9.991  1.00 96.02           H  
ATOM   3278 HD22 LEU A 202      24.424 -32.772   9.808  1.00 96.02           H  
ATOM   3279 HD23 LEU A 202      24.215 -31.489   8.584  1.00 96.02           H  
ATOM   3280  N   GLU A 203      24.496 -26.549   9.749  1.00 94.90           N  
ATOM   3281  H   GLU A 203      25.166 -26.987   9.132  1.00 94.90           H  
ATOM   3282  CA  GLU A 203      24.141 -25.151   9.502  1.00 94.90           C  
ATOM   3283  HA  GLU A 203      23.684 -24.718  10.392  1.00 94.90           H  
ATOM   3284  C   GLU A 203      23.116 -25.114   8.364  1.00 94.90           C  
ATOM   3285  CB  GLU A 203      25.383 -24.306   9.174  1.00 94.90           C  
ATOM   3286  HB2 GLU A 203      25.076 -23.270   9.027  1.00 94.90           H  
ATOM   3287  HB3 GLU A 203      25.800 -24.638   8.223  1.00 94.90           H  
ATOM   3288  O   GLU A 203      23.458 -25.321   7.196  1.00 94.90           O  
ATOM   3289  CG  GLU A 203      26.508 -24.360  10.224  1.00 94.90           C  
ATOM   3290  HG2 GLU A 203      27.373 -23.841   9.811  1.00 94.90           H  
ATOM   3291  HG3 GLU A 203      26.808 -25.396  10.389  1.00 94.90           H  
ATOM   3292  CD  GLU A 203      26.148 -23.700  11.562  1.00 94.90           C  
ATOM   3293  OE1 GLU A 203      26.855 -23.977  12.563  1.00 94.90           O  
ATOM   3294  OE2 GLU A 203      25.199 -22.884  11.584  1.00 94.90           O  
ATOM   3295  N   LEU A 204      21.845 -24.898   8.708  1.00 93.69           N  
ATOM   3296  H   LEU A 204      21.630 -24.709   9.676  1.00 93.69           H  
ATOM   3297  CA  LEU A 204      20.733 -24.897   7.755  1.00 93.69           C  
ATOM   3298  HA  LEU A 204      21.036 -25.417   6.847  1.00 93.69           H  
ATOM   3299  C   LEU A 204      20.332 -23.496   7.305  1.00 93.69           C  
ATOM   3300  CB  LEU A 204      19.521 -25.627   8.354  1.00 93.69           C  
ATOM   3301  HB2 LEU A 204      18.677 -25.513   7.673  1.00 93.69           H  
ATOM   3302  HB3 LEU A 204      19.258 -25.136   9.291  1.00 93.69           H  
ATOM   3303  O   LEU A 204      19.589 -23.401   6.337  1.00 93.69           O  
ATOM   3304  CG  LEU A 204      19.716 -27.122   8.635  1.00 93.69           C  
ATOM   3305  HG  LEU A 204      20.531 -27.271   9.343  1.00 93.69           H  
ATOM   3306  CD1 LEU A 204      18.424 -27.661   9.234  1.00 93.69           C  
ATOM   3307 HD11 LEU A 204      18.545 -28.715   9.486  1.00 93.69           H  
ATOM   3308 HD12 LEU A 204      17.626 -27.551   8.500  1.00 93.69           H  
ATOM   3309 HD13 LEU A 204      18.172 -27.097  10.132  1.00 93.69           H  
ATOM   3310  CD2 LEU A 204      19.981 -27.926   7.365  1.00 93.69           C  
ATOM   3311 HD21 LEU A 204      20.901 -27.574   6.896  1.00 93.69           H  
ATOM   3312 HD22 LEU A 204      20.096 -28.981   7.614  1.00 93.69           H  
ATOM   3313 HD23 LEU A 204      19.157 -27.808   6.661  1.00 93.69           H  
ATOM   3314  N   GLY A 205      20.814 -22.432   7.955  1.00 90.40           N  
ATOM   3315  H   GLY A 205      21.318 -22.604   8.813  1.00 90.40           H  
ATOM   3316  CA  GLY A 205      20.536 -21.034   7.598  1.00 90.40           C  
ATOM   3317  HA2 GLY A 205      20.873 -20.846   6.579  1.00 90.40           H  
ATOM   3318  HA3 GLY A 205      21.110 -20.377   8.251  1.00 90.40           H  
ATOM   3319  C   GLY A 205      19.061 -20.639   7.732  1.00 90.40           C  
ATOM   3320  O   GLY A 205      18.327 -21.270   8.486  1.00 90.40           O  
ATOM   3321  N   ARG A 206      18.630 -19.573   7.053  1.00 87.29           N  
ATOM   3322  H   ARG A 206      19.288 -19.104   6.447  1.00 87.29           H  
ATOM   3323  CA  ARG A 206      17.291 -18.965   7.220  1.00 87.29           C  
ATOM   3324  HA  ARG A 206      16.939 -19.116   8.241  1.00 87.29           H  
ATOM   3325  C   ARG A 206      16.220 -19.574   6.320  1.00 87.29           C  
ATOM   3326  CB  ARG A 206      17.400 -17.455   6.966  1.00 87.29           C  
ATOM   3327  HB2 ARG A 206      17.888 -17.279   6.008  1.00 87.29           H  
ATOM   3328  HB3 ARG A 206      16.404 -17.016   6.931  1.00 87.29           H  
ATOM   3329  O   ARG A 206      15.098 -19.794   6.773  1.00 87.29           O  
ATOM   3330  CG  ARG A 206      18.197 -16.791   8.089  1.00 87.29           C  
ATOM   3331  HG2 ARG A 206      19.143 -17.311   8.243  1.00 87.29           H  
ATOM   3332  HG3 ARG A 206      17.612 -16.839   9.008  1.00 87.29           H  
ATOM   3333  CD  ARG A 206      18.487 -15.329   7.790  1.00 87.29           C  
ATOM   3334  HD2 ARG A 206      17.547 -14.791   7.659  1.00 87.29           H  
ATOM   3335  HD3 ARG A 206      19.053 -15.250   6.862  1.00 87.29           H  
ATOM   3336  NE  ARG A 206      19.239 -14.756   8.911  1.00 87.29           N  
ATOM   3337  HE  ARG A 206      18.702 -14.422   9.700  1.00 87.29           H  
ATOM   3338  NH1 ARG A 206      21.382 -15.275   8.215  1.00 87.29           N  
ATOM   3339 HH11 ARG A 206      22.365 -15.299   8.444  1.00 87.29           H  
ATOM   3340 HH12 ARG A 206      21.044 -15.898   7.495  1.00 87.29           H  
ATOM   3341  NH2 ARG A 206      21.025 -14.122  10.083  1.00 87.29           N  
ATOM   3342 HH21 ARG A 206      21.974 -13.776  10.124  1.00 87.29           H  
ATOM   3343 HH22 ARG A 206      20.358 -13.855  10.793  1.00 87.29           H  
ATOM   3344  CZ  ARG A 206      20.546 -14.725   9.045  1.00 87.29           C  
ATOM   3345  N   ASP A 207      16.599 -19.893   5.085  1.00 78.77           N  
ATOM   3346  H   ASP A 207      17.547 -19.659   4.829  1.00 78.77           H  
ATOM   3347  CA  ASP A 207      15.683 -20.271   4.003  1.00 78.77           C  
ATOM   3348  HA  ASP A 207      14.664 -20.294   4.390  1.00 78.77           H  
ATOM   3349  C   ASP A 207      15.974 -21.661   3.416  1.00 78.77           C  
ATOM   3350  CB  ASP A 207      15.726 -19.193   2.910  1.00 78.77           C  
ATOM   3351  HB2 ASP A 207      15.087 -19.491   2.079  1.00 78.77           H  
ATOM   3352  HB3 ASP A 207      16.747 -19.104   2.537  1.00 78.77           H  
ATOM   3353  O   ASP A 207      16.963 -22.314   3.754  1.00 78.77           O  
ATOM   3354  CG  ASP A 207      15.231 -17.842   3.423  1.00 78.77           C  
ATOM   3355  OD1 ASP A 207      14.136 -17.825   4.030  1.00 78.77           O  
ATOM   3356  OD2 ASP A 207      15.962 -16.856   3.207  1.00 78.77           O  
ATOM   3357  N   SER A 208      15.085 -22.130   2.529  1.00 83.90           N  
ATOM   3358  H   SER A 208      14.381 -21.479   2.210  1.00 83.90           H  
ATOM   3359  CA  SER A 208      15.192 -23.403   1.786  1.00 83.90           C  
ATOM   3360  HA  SER A 208      14.214 -23.590   1.344  1.00 83.90           H  
ATOM   3361  C   SER A 208      15.488 -24.622   2.667  1.00 83.90           C  
ATOM   3362  CB  SER A 208      16.167 -23.283   0.610  1.00 83.90           C  
ATOM   3363  HB2 SER A 208      17.176 -23.106   0.980  1.00 83.90           H  
ATOM   3364  HB3 SER A 208      16.151 -24.204   0.028  1.00 83.90           H  
ATOM   3365  O   SER A 208      16.181 -25.560   2.274  1.00 83.90           O  
ATOM   3366  OG  SER A 208      15.763 -22.210  -0.214  1.00 83.90           O  
ATOM   3367  HG  SER A 208      16.160 -22.320  -1.081  1.00 83.90           H  
ATOM   3368  N   ARG A 209      14.952 -24.607   3.889  1.00 87.63           N  
ATOM   3369  H   ARG A 209      14.465 -23.760   4.144  1.00 87.63           H  
ATOM   3370  CA  ARG A 209      15.249 -25.579   4.945  1.00 87.63           C  
ATOM   3371  HA  ARG A 209      16.306 -25.497   5.199  1.00 87.63           H  
ATOM   3372  C   ARG A 209      15.000 -27.025   4.516  1.00 87.63           C  
ATOM   3373  CB  ARG A 209      14.407 -25.180   6.159  1.00 87.63           C  
ATOM   3374  HB2 ARG A 209      13.354 -25.349   5.931  1.00 87.63           H  
ATOM   3375  HB3 ARG A 209      14.547 -24.114   6.336  1.00 87.63           H  
ATOM   3376  O   ARG A 209      15.833 -27.881   4.783  1.00 87.63           O  
ATOM   3377  CG  ARG A 209      14.783 -25.922   7.444  1.00 87.63           C  
ATOM   3378  HG2 ARG A 209      14.639 -26.996   7.325  1.00 87.63           H  
ATOM   3379  HG3 ARG A 209      15.828 -25.721   7.681  1.00 87.63           H  
ATOM   3380  CD  ARG A 209      13.898 -25.383   8.574  1.00 87.63           C  
ATOM   3381  HD2 ARG A 209      14.328 -25.662   9.536  1.00 87.63           H  
ATOM   3382  HD3 ARG A 209      13.898 -24.294   8.536  1.00 87.63           H  
ATOM   3383  NE  ARG A 209      12.512 -25.887   8.478  1.00 87.63           N  
ATOM   3384  HE  ARG A 209      12.311 -26.572   7.764  1.00 87.63           H  
ATOM   3385  NH1 ARG A 209      11.696 -24.770  10.302  1.00 87.63           N  
ATOM   3386 HH11 ARG A 209      10.967 -24.619  10.985  1.00 87.63           H  
ATOM   3387 HH12 ARG A 209      12.605 -24.358  10.456  1.00 87.63           H  
ATOM   3388  NH2 ARG A 209      10.372 -26.197   9.207  1.00 87.63           N  
ATOM   3389 HH21 ARG A 209      10.234 -26.960   8.560  1.00 87.63           H  
ATOM   3390 HH22 ARG A 209       9.635 -25.983   9.864  1.00 87.63           H  
ATOM   3391  CZ  ARG A 209      11.534 -25.611   9.320  1.00 87.63           C  
ATOM   3392  N   GLU A 210      13.887 -27.294   3.837  1.00 86.66           N  
ATOM   3393  H   GLU A 210      13.263 -26.532   3.612  1.00 86.66           H  
ATOM   3394  CA  GLU A 210      13.521 -28.649   3.399  1.00 86.66           C  
ATOM   3395  HA  GLU A 210      13.572 -29.324   4.253  1.00 86.66           H  
ATOM   3396  C   GLU A 210      14.506 -29.199   2.360  1.00 86.66           C  
ATOM   3397  CB  GLU A 210      12.079 -28.670   2.864  1.00 86.66           C  
ATOM   3398  HB2 GLU A 210      11.990 -27.980   2.025  1.00 86.66           H  
ATOM   3399  HB3 GLU A 210      11.854 -29.679   2.520  1.00 86.66           H  
ATOM   3400  O   GLU A 210      15.058 -30.280   2.554  1.00 86.66           O  
ATOM   3401  CG  GLU A 210      11.077 -28.283   3.963  1.00 86.66           C  
ATOM   3402  HG2 GLU A 210      11.227 -27.237   4.230  1.00 86.66           H  
ATOM   3403  HG3 GLU A 210      11.294 -28.882   4.847  1.00 86.66           H  
ATOM   3404  CD  GLU A 210       9.607 -28.486   3.571  1.00 86.66           C  
ATOM   3405  OE1 GLU A 210       8.804 -28.634   4.524  1.00 86.66           O  
ATOM   3406  OE2 GLU A 210       9.289 -28.498   2.364  1.00 86.66           O  
ATOM   3407  N   GLU A 211      14.824 -28.414   1.328  1.00 87.60           N  
ATOM   3408  H   GLU A 211      14.332 -27.540   1.208  1.00 87.60           H  
ATOM   3409  CA  GLU A 211      15.812 -28.786   0.306  1.00 87.60           C  
ATOM   3410  HA  GLU A 211      15.512 -29.719  -0.171  1.00 87.60           H  
ATOM   3411  C   GLU A 211      17.210 -28.988   0.913  1.00 87.60           C  
ATOM   3412  CB  GLU A 211      15.897 -27.684  -0.760  1.00 87.60           C  
ATOM   3413  HB2 GLU A 211      16.683 -27.956  -1.463  1.00 87.60           H  
ATOM   3414  HB3 GLU A 211      16.183 -26.752  -0.272  1.00 87.60           H  
ATOM   3415  O   GLU A 211      17.936 -29.912   0.543  1.00 87.60           O  
ATOM   3416  CG  GLU A 211      14.592 -27.461  -1.544  1.00 87.60           C  
ATOM   3417  HG2 GLU A 211      14.322 -28.392  -2.043  1.00 87.60           H  
ATOM   3418  HG3 GLU A 211      13.798 -27.203  -0.844  1.00 87.60           H  
ATOM   3419  CD  GLU A 211      14.720 -26.337  -2.587  1.00 87.60           C  
ATOM   3420  OE1 GLU A 211      13.699 -26.049  -3.251  1.00 87.60           O  
ATOM   3421  OE2 GLU A 211      15.828 -25.759  -2.699  1.00 87.60           O  
ATOM   3422  N   ARG A 212      17.592 -28.150   1.890  1.00 93.08           N  
ATOM   3423  H   ARG A 212      16.957 -27.405   2.135  1.00 93.08           H  
ATOM   3424  CA  ARG A 212      18.866 -28.278   2.621  1.00 93.08           C  
ATOM   3425  HA  ARG A 212      19.678 -28.362   1.899  1.00 93.08           H  
ATOM   3426  C   ARG A 212      18.931 -29.578   3.428  1.00 93.08           C  
ATOM   3427  CB  ARG A 212      19.102 -27.029   3.498  1.00 93.08           C  
ATOM   3428  HB2 ARG A 212      18.225 -26.850   4.121  1.00 93.08           H  
ATOM   3429  HB3 ARG A 212      19.951 -27.215   4.157  1.00 93.08           H  
ATOM   3430  O   ARG A 212      19.979 -30.224   3.457  1.00 93.08           O  
ATOM   3431  CG  ARG A 212      19.405 -25.767   2.665  1.00 93.08           C  
ATOM   3432  HG2 ARG A 212      18.601 -25.588   1.951  1.00 93.08           H  
ATOM   3433  HG3 ARG A 212      20.314 -25.939   2.089  1.00 93.08           H  
ATOM   3434  CD  ARG A 212      19.595 -24.504   3.525  1.00 93.08           C  
ATOM   3435  HD2 ARG A 212      20.445 -24.655   4.191  1.00 93.08           H  
ATOM   3436  HD3 ARG A 212      18.697 -24.354   4.124  1.00 93.08           H  
ATOM   3437  NE  ARG A 212      19.825 -23.298   2.693  1.00 93.08           N  
ATOM   3438  HE  ARG A 212      19.728 -23.412   1.694  1.00 93.08           H  
ATOM   3439  NH1 ARG A 212      20.127 -21.696   4.342  1.00 93.08           N  
ATOM   3440 HH11 ARG A 212      20.214 -20.718   4.578  1.00 93.08           H  
ATOM   3441 HH12 ARG A 212      19.793 -22.354   5.031  1.00 93.08           H  
ATOM   3442  NH2 ARG A 212      20.174 -21.073   2.262  1.00 93.08           N  
ATOM   3443 HH21 ARG A 212      20.239 -20.137   2.636  1.00 93.08           H  
ATOM   3444 HH22 ARG A 212      19.965 -21.191   1.281  1.00 93.08           H  
ATOM   3445  CZ  ARG A 212      20.032 -22.051   3.104  1.00 93.08           C  
ATOM   3446  N   VAL A 213      17.820 -29.998   4.032  1.00 92.80           N  
ATOM   3447  H   VAL A 213      16.995 -29.421   3.952  1.00 92.80           H  
ATOM   3448  CA  VAL A 213      17.719 -31.264   4.772  1.00 92.80           C  
ATOM   3449  HA  VAL A 213      18.572 -31.340   5.447  1.00 92.80           H  
ATOM   3450  C   VAL A 213      17.795 -32.475   3.836  1.00 92.80           C  
ATOM   3451  CB  VAL A 213      16.441 -31.269   5.632  1.00 92.80           C  
ATOM   3452  HB  VAL A 213      15.577 -30.996   5.025  1.00 92.80           H  
ATOM   3453  O   VAL A 213      18.529 -33.421   4.122  1.00 92.80           O  
ATOM   3454  CG1 VAL A 213      16.189 -32.635   6.263  1.00 92.80           C  
ATOM   3455 HG11 VAL A 213      15.360 -32.570   6.968  1.00 92.80           H  
ATOM   3456 HG12 VAL A 213      17.085 -32.917   6.816  1.00 92.80           H  
ATOM   3457 HG13 VAL A 213      15.948 -33.380   5.505  1.00 92.80           H  
ATOM   3458  CG2 VAL A 213      16.575 -30.282   6.801  1.00 92.80           C  
ATOM   3459 HG21 VAL A 213      15.610 -30.179   7.298  1.00 92.80           H  
ATOM   3460 HG22 VAL A 213      17.317 -30.640   7.515  1.00 92.80           H  
ATOM   3461 HG23 VAL A 213      16.894 -29.300   6.450  1.00 92.80           H  
ATOM   3462  N   GLU A 214      17.117 -32.449   2.688  1.00 89.78           N  
ATOM   3463  H   GLU A 214      16.496 -31.675   2.501  1.00 89.78           H  
ATOM   3464  CA  GLU A 214      17.223 -33.518   1.680  1.00 89.78           C  
ATOM   3465  HA  GLU A 214      16.961 -34.474   2.135  1.00 89.78           H  
ATOM   3466  C   GLU A 214      18.650 -33.652   1.137  1.00 89.78           C  
ATOM   3467  CB  GLU A 214      16.256 -33.251   0.522  1.00 89.78           C  
ATOM   3468  HB2 GLU A 214      16.491 -33.945  -0.285  1.00 89.78           H  
ATOM   3469  HB3 GLU A 214      16.390 -32.232   0.161  1.00 89.78           H  
ATOM   3470  O   GLU A 214      19.194 -34.758   1.038  1.00 89.78           O  
ATOM   3471  CG  GLU A 214      14.796 -33.471   0.942  1.00 89.78           C  
ATOM   3472  HG2 GLU A 214      14.704 -34.482   1.340  1.00 89.78           H  
ATOM   3473  HG3 GLU A 214      14.539 -32.777   1.741  1.00 89.78           H  
ATOM   3474  CD  GLU A 214      13.803 -33.300  -0.217  1.00 89.78           C  
ATOM   3475  OE1 GLU A 214      12.609 -33.589   0.029  1.00 89.78           O  
ATOM   3476  OE2 GLU A 214      14.238 -32.941  -1.333  1.00 89.78           O  
ATOM   3477  N   ARG A 215      19.302 -32.515   0.869  1.00 90.62           N  
ATOM   3478  H   ARG A 215      18.776 -31.654   0.920  1.00 90.62           H  
ATOM   3479  CA  ARG A 215      20.700 -32.463   0.435  1.00 90.62           C  
ATOM   3480  HA  ARG A 215      20.795 -33.072  -0.464  1.00 90.62           H  
ATOM   3481  C   ARG A 215      21.644 -33.058   1.481  1.00 90.62           C  
ATOM   3482  CB  ARG A 215      21.042 -31.007   0.098  1.00 90.62           C  
ATOM   3483  HB2 ARG A 215      21.102 -30.416   1.012  1.00 90.62           H  
ATOM   3484  HB3 ARG A 215      20.247 -30.601  -0.527  1.00 90.62           H  
ATOM   3485  O   ARG A 215      22.559 -33.800   1.123  1.00 90.62           O  
ATOM   3486  CG  ARG A 215      22.359 -30.909  -0.673  1.00 90.62           C  
ATOM   3487  HG2 ARG A 215      22.269 -31.471  -1.602  1.00 90.62           H  
ATOM   3488  HG3 ARG A 215      23.153 -31.344  -0.067  1.00 90.62           H  
ATOM   3489  CD  ARG A 215      22.757 -29.466  -0.999  1.00 90.62           C  
ATOM   3490  HD2 ARG A 215      23.688 -29.503  -1.565  1.00 90.62           H  
ATOM   3491  HD3 ARG A 215      22.952 -28.936  -0.067  1.00 90.62           H  
ATOM   3492  NE  ARG A 215      21.755 -28.745  -1.811  1.00 90.62           N  
ATOM   3493  HE  ARG A 215      21.714 -28.939  -2.801  1.00 90.62           H  
ATOM   3494  NH1 ARG A 215      20.851 -27.433  -0.153  1.00 90.62           N  
ATOM   3495 HH11 ARG A 215      21.709 -27.524   0.372  1.00 90.62           H  
ATOM   3496 HH12 ARG A 215      20.228 -26.667   0.063  1.00 90.62           H  
ATOM   3497  NH2 ARG A 215      19.987 -27.371  -2.200  1.00 90.62           N  
ATOM   3498 HH21 ARG A 215      20.136 -27.471  -3.194  1.00 90.62           H  
ATOM   3499 HH22 ARG A 215      19.249 -26.756  -1.888  1.00 90.62           H  
ATOM   3500  CZ  ARG A 215      20.869 -27.862  -1.379  1.00 90.62           C  
ATOM   3501  N   PHE A 216      21.402 -32.790   2.765  1.00 93.34           N  
ATOM   3502  H   PHE A 216      20.653 -32.151   2.988  1.00 93.34           H  
ATOM   3503  CA  PHE A 216      22.138 -33.430   3.854  1.00 93.34           C  
ATOM   3504  HA  PHE A 216      23.202 -33.232   3.726  1.00 93.34           H  
ATOM   3505  C   PHE A 216      21.961 -34.945   3.856  1.00 93.34           C  
ATOM   3506  CB  PHE A 216      21.706 -32.855   5.202  1.00 93.34           C  
ATOM   3507  HB2 PHE A 216      22.094 -31.839   5.270  1.00 93.34           H  
ATOM   3508  HB3 PHE A 216      20.619 -32.782   5.246  1.00 93.34           H  
ATOM   3509  O   PHE A 216      22.955 -35.658   3.938  1.00 93.34           O  
ATOM   3510  CG  PHE A 216      22.187 -33.666   6.389  1.00 93.34           C  
ATOM   3511  CD1 PHE A 216      21.269 -34.472   7.081  1.00 93.34           C  
ATOM   3512  HD1 PHE A 216      20.231 -34.471   6.780  1.00 93.34           H  
ATOM   3513  CD2 PHE A 216      23.548 -33.696   6.748  1.00 93.34           C  
ATOM   3514  HD2 PHE A 216      24.264 -33.086   6.217  1.00 93.34           H  
ATOM   3515  CE1 PHE A 216      21.692 -35.299   8.132  1.00 93.34           C  
ATOM   3516  HE1 PHE A 216      20.975 -35.904   8.667  1.00 93.34           H  
ATOM   3517  CE2 PHE A 216      23.973 -34.545   7.787  1.00 93.34           C  
ATOM   3518  HE2 PHE A 216      25.013 -34.592   8.075  1.00 93.34           H  
ATOM   3519  CZ  PHE A 216      23.050 -35.350   8.472  1.00 93.34           C  
ATOM   3520  HZ  PHE A 216      23.384 -36.015   9.255  1.00 93.34           H  
ATOM   3521  N   ILE A 217      20.732 -35.449   3.722  1.00 91.05           N  
ATOM   3522  H   ILE A 217      19.955 -34.807   3.660  1.00 91.05           H  
ATOM   3523  CA  ILE A 217      20.461 -36.895   3.703  1.00 91.05           C  
ATOM   3524  HA  ILE A 217      20.833 -37.330   4.630  1.00 91.05           H  
ATOM   3525  C   ILE A 217      21.219 -37.571   2.551  1.00 91.05           C  
ATOM   3526  CB  ILE A 217      18.937 -37.146   3.620  1.00 91.05           C  
ATOM   3527  HB  ILE A 217      18.534 -36.565   2.791  1.00 91.05           H  
ATOM   3528  O   ILE A 217      21.808 -38.638   2.739  1.00 91.05           O  
ATOM   3529  CG1 ILE A 217      18.246 -36.690   4.925  1.00 91.05           C  
ATOM   3530 HG12 ILE A 217      18.640 -35.722   5.236  1.00 91.05           H  
ATOM   3531 HG13 ILE A 217      18.464 -37.400   5.723  1.00 91.05           H  
ATOM   3532  CG2 ILE A 217      18.625 -38.633   3.356  1.00 91.05           C  
ATOM   3533 HG21 ILE A 217      19.078 -39.245   4.135  1.00 91.05           H  
ATOM   3534 HG22 ILE A 217      17.547 -38.796   3.354  1.00 91.05           H  
ATOM   3535 HG23 ILE A 217      19.004 -38.932   2.379  1.00 91.05           H  
ATOM   3536  CD1 ILE A 217      16.727 -36.540   4.794  1.00 91.05           C  
ATOM   3537 HD11 ILE A 217      16.252 -37.506   4.626  1.00 91.05           H  
ATOM   3538 HD12 ILE A 217      16.487 -35.864   3.973  1.00 91.05           H  
ATOM   3539 HD13 ILE A 217      16.335 -36.117   5.719  1.00 91.05           H  
ATOM   3540  N   ALA A 218      21.242 -36.949   1.369  1.00 87.34           N  
ATOM   3541  H   ALA A 218      20.708 -36.098   1.263  1.00 87.34           H  
ATOM   3542  CA  ALA A 218      21.993 -37.452   0.220  1.00 87.34           C  
ATOM   3543  HA  ALA A 218      21.699 -38.485   0.037  1.00 87.34           H  
ATOM   3544  C   ALA A 218      23.514 -37.443   0.463  1.00 87.34           C  
ATOM   3545  CB  ALA A 218      21.607 -36.618  -1.005  1.00 87.34           C  
ATOM   3546  HB1 ALA A 218      21.916 -35.581  -0.872  1.00 87.34           H  
ATOM   3547  HB2 ALA A 218      20.528 -36.650  -1.154  1.00 87.34           H  
ATOM   3548  HB3 ALA A 218      22.098 -37.030  -1.887  1.00 87.34           H  
ATOM   3549  O   ALA A 218      24.202 -38.415   0.144  1.00 87.34           O  
ATOM   3550  N   LEU A 219      24.036 -36.373   1.068  1.00 90.95           N  
ATOM   3551  H   LEU A 219      23.420 -35.601   1.281  1.00 90.95           H  
ATOM   3552  CA  LEU A 219      25.457 -36.223   1.378  1.00 90.95           C  
ATOM   3553  HA  LEU A 219      26.027 -36.463   0.481  1.00 90.95           H  
ATOM   3554  C   LEU A 219      25.928 -37.160   2.498  1.00 90.95           C  
ATOM   3555  CB  LEU A 219      25.703 -34.758   1.761  1.00 90.95           C  
ATOM   3556  HB2 LEU A 219      25.352 -34.119   0.950  1.00 90.95           H  
ATOM   3557  HB3 LEU A 219      25.107 -34.522   2.642  1.00 90.95           H  
ATOM   3558  O   LEU A 219      27.000 -37.754   2.395  1.00 90.95           O  
ATOM   3559  CG  LEU A 219      27.173 -34.432   2.069  1.00 90.95           C  
ATOM   3560  HG  LEU A 219      27.501 -35.025   2.922  1.00 90.95           H  
ATOM   3561  CD1 LEU A 219      28.105 -34.691   0.886  1.00 90.95           C  
ATOM   3562 HD11 LEU A 219      28.147 -35.761   0.680  1.00 90.95           H  
ATOM   3563 HD12 LEU A 219      27.745 -34.156   0.008  1.00 90.95           H  
ATOM   3564 HD13 LEU A 219      29.112 -34.354   1.129  1.00 90.95           H  
ATOM   3565  CD2 LEU A 219      27.282 -32.963   2.439  1.00 90.95           C  
ATOM   3566 HD21 LEU A 219      28.312 -32.717   2.696  1.00 90.95           H  
ATOM   3567 HD22 LEU A 219      26.644 -32.750   3.296  1.00 90.95           H  
ATOM   3568 HD23 LEU A 219      26.956 -32.364   1.589  1.00 90.95           H  
ATOM   3569  N   TYR A 220      25.140 -37.308   3.564  1.00 90.94           N  
ATOM   3570  H   TYR A 220      24.277 -36.784   3.591  1.00 90.94           H  
ATOM   3571  CA  TYR A 220      25.503 -38.086   4.748  1.00 90.94           C  
ATOM   3572  HA  TYR A 220      26.420 -37.673   5.167  1.00 90.94           H  
ATOM   3573  C   TYR A 220      25.771 -39.549   4.393  1.00 90.94           C  
ATOM   3574  CB  TYR A 220      24.402 -37.974   5.810  1.00 90.94           C  
ATOM   3575  HB2 TYR A 220      24.196 -36.920   5.996  1.00 90.94           H  
ATOM   3576  HB3 TYR A 220      23.485 -38.431   5.437  1.00 90.94           H  
ATOM   3577  O   TYR A 220      26.755 -40.117   4.860  1.00 90.94           O  
ATOM   3578  CG  TYR A 220      24.793 -38.621   7.126  1.00 90.94           C  
ATOM   3579  CD1 TYR A 220      24.383 -39.934   7.435  1.00 90.94           C  
ATOM   3580  HD1 TYR A 220      23.761 -40.488   6.748  1.00 90.94           H  
ATOM   3581  CD2 TYR A 220      25.613 -37.911   8.024  1.00 90.94           C  
ATOM   3582  HD2 TYR A 220      25.930 -36.907   7.782  1.00 90.94           H  
ATOM   3583  CE1 TYR A 220      24.793 -40.535   8.643  1.00 90.94           C  
ATOM   3584  HE1 TYR A 220      24.479 -41.539   8.889  1.00 90.94           H  
ATOM   3585  CE2 TYR A 220      26.022 -38.506   9.231  1.00 90.94           C  
ATOM   3586  HE2 TYR A 220      26.657 -37.958   9.911  1.00 90.94           H  
ATOM   3587  OH  TYR A 220      26.033 -40.386  10.704  1.00 90.94           O  
ATOM   3588  HH  TYR A 220      26.535 -39.748  11.216  1.00 90.94           H  
ATOM   3589  CZ  TYR A 220      25.615 -39.822   9.541  1.00 90.94           C  
ATOM   3590  N   LYS A 221      24.980 -40.126   3.477  1.00 86.92           N  
ATOM   3591  H   LYS A 221      24.202 -39.587   3.126  1.00 86.92           H  
ATOM   3592  CA  LYS A 221      25.199 -41.484   2.947  1.00 86.92           C  
ATOM   3593  HA  LYS A 221      25.134 -42.208   3.759  1.00 86.92           H  
ATOM   3594  C   LYS A 221      26.592 -41.668   2.331  1.00 86.92           C  
ATOM   3595  CB  LYS A 221      24.121 -41.800   1.900  1.00 86.92           C  
ATOM   3596  HB2 LYS A 221      24.387 -42.728   1.394  1.00 86.92           H  
ATOM   3597  HB3 LYS A 221      24.099 -41.001   1.158  1.00 86.92           H  
ATOM   3598  O   LYS A 221      27.171 -42.741   2.439  1.00 86.92           O  
ATOM   3599  CG  LYS A 221      22.729 -41.972   2.523  1.00 86.92           C  
ATOM   3600  HG2 LYS A 221      22.465 -41.087   3.103  1.00 86.92           H  
ATOM   3601  HG3 LYS A 221      22.737 -42.833   3.191  1.00 86.92           H  
ATOM   3602  CD  LYS A 221      21.685 -42.187   1.423  1.00 86.92           C  
ATOM   3603  HD2 LYS A 221      21.707 -41.335   0.743  1.00 86.92           H  
ATOM   3604  HD3 LYS A 221      21.932 -43.094   0.871  1.00 86.92           H  
ATOM   3605  CE  LYS A 221      20.290 -42.312   2.039  1.00 86.92           C  
ATOM   3606  HE2 LYS A 221      20.297 -43.136   2.752  1.00 86.92           H  
ATOM   3607  HE3 LYS A 221      20.076 -41.396   2.590  1.00 86.92           H  
ATOM   3608  NZ  LYS A 221      19.263 -42.539   0.993  1.00 86.92           N  
ATOM   3609  HZ1 LYS A 221      19.462 -43.387   0.482  1.00 86.92           H  
ATOM   3610  HZ2 LYS A 221      19.255 -41.767   0.341  1.00 86.92           H  
ATOM   3611  HZ3 LYS A 221      18.347 -42.614   1.411  1.00 86.92           H  
ATOM   3612  N   GLN A 222      27.153 -40.626   1.714  1.00 84.54           N  
ATOM   3613  H   GLN A 222      26.648 -39.752   1.703  1.00 84.54           H  
ATOM   3614  CA  GLN A 222      28.501 -40.657   1.129  1.00 84.54           C  
ATOM   3615  HA  GLN A 222      28.687 -41.642   0.701  1.00 84.54           H  
ATOM   3616  C   GLN A 222      29.601 -40.412   2.172  1.00 84.54           C  
ATOM   3617  CB  GLN A 222      28.589 -39.606   0.009  1.00 84.54           C  
ATOM   3618  HB2 GLN A 222      29.607 -39.581  -0.379  1.00 84.54           H  
ATOM   3619  HB3 GLN A 222      28.373 -38.620   0.418  1.00 84.54           H  
ATOM   3620  O   GLN A 222      30.736 -40.868   2.020  1.00 84.54           O  
ATOM   3621  CG  GLN A 222      27.620 -39.881  -1.153  1.00 84.54           C  
ATOM   3622  HG2 GLN A 222      27.662 -39.040  -1.845  1.00 84.54           H  
ATOM   3623  HG3 GLN A 222      26.597 -39.945  -0.782  1.00 84.54           H  
ATOM   3624  CD  GLN A 222      27.956 -41.143  -1.941  1.00 84.54           C  
ATOM   3625  NE2 GLN A 222      27.037 -41.646  -2.735  1.00 84.54           N  
ATOM   3626 HE21 GLN A 222      27.303 -42.475  -3.247  1.00 84.54           H  
ATOM   3627 HE22 GLN A 222      26.130 -41.211  -2.826  1.00 84.54           H  
ATOM   3628  OE1 GLN A 222      29.046 -41.687  -1.883  1.00 84.54           O  
ATOM   3629  N   LEU A 223      29.274 -39.685   3.242  1.00 88.63           N  
ATOM   3630  H   LEU A 223      28.326 -39.342   3.303  1.00 88.63           H  
ATOM   3631  CA  LEU A 223      30.201 -39.318   4.310  1.00 88.63           C  
ATOM   3632  HA  LEU A 223      31.221 -39.385   3.932  1.00 88.63           H  
ATOM   3633  C   LEU A 223      30.168 -40.261   5.515  1.00 88.63           C  
ATOM   3634  CB  LEU A 223      29.937 -37.866   4.731  1.00 88.63           C  
ATOM   3635  HB2 LEU A 223      30.556 -37.642   5.600  1.00 88.63           H  
ATOM   3636  HB3 LEU A 223      28.895 -37.776   5.036  1.00 88.63           H  
ATOM   3637  O   LEU A 223      30.963 -40.077   6.434  1.00 88.63           O  
ATOM   3638  CG  LEU A 223      30.238 -36.816   3.651  1.00 88.63           C  
ATOM   3639  HG  LEU A 223      29.591 -36.972   2.788  1.00 88.63           H  
ATOM   3640  CD1 LEU A 223      29.962 -35.428   4.224  1.00 88.63           C  
ATOM   3641 HD11 LEU A 223      30.038 -34.685   3.431  1.00 88.63           H  
ATOM   3642 HD12 LEU A 223      30.674 -35.194   5.015  1.00 88.63           H  
ATOM   3643 HD13 LEU A 223      28.954 -35.394   4.640  1.00 88.63           H  
ATOM   3644  CD2 LEU A 223      31.698 -36.845   3.189  1.00 88.63           C  
ATOM   3645 HD21 LEU A 223      32.363 -36.767   4.049  1.00 88.63           H  
ATOM   3646 HD22 LEU A 223      31.894 -37.765   2.638  1.00 88.63           H  
ATOM   3647 HD23 LEU A 223      31.866 -36.003   2.517  1.00 88.63           H  
ATOM   3648  N   GLU A 224      29.315 -41.286   5.515  1.00 84.90           N  
ATOM   3649  H   GLU A 224      28.607 -41.303   4.794  1.00 84.90           H  
ATOM   3650  CA  GLU A 224      29.120 -42.187   6.655  1.00 84.90           C  
ATOM   3651  HA  GLU A 224      28.702 -41.609   7.479  1.00 84.90           H  
ATOM   3652  C   GLU A 224      30.438 -42.812   7.148  1.00 84.90           C  
ATOM   3653  CB  GLU A 224      28.100 -43.266   6.260  1.00 84.90           C  
ATOM   3654  HB2 GLU A 224      27.210 -42.780   5.860  1.00 84.90           H  
ATOM   3655  HB3 GLU A 224      28.530 -43.909   5.493  1.00 84.90           H  
ATOM   3656  O   GLU A 224      30.674 -42.905   8.351  1.00 84.90           O  
ATOM   3657  CG  GLU A 224      27.699 -44.104   7.482  1.00 84.90           C  
ATOM   3658  HG2 GLU A 224      27.361 -43.428   8.268  1.00 84.90           H  
ATOM   3659  HG3 GLU A 224      28.576 -44.631   7.856  1.00 84.90           H  
ATOM   3660  CD  GLU A 224      26.600 -45.135   7.204  1.00 84.90           C  
ATOM   3661  OE1 GLU A 224      26.100 -45.670   8.220  1.00 84.90           O  
ATOM   3662  OE2 GLU A 224      26.307 -45.410   6.020  1.00 84.90           O  
ATOM   3663  N   SER A 225      31.350 -43.142   6.226  1.00 84.26           N  
ATOM   3664  H   SER A 225      31.083 -43.013   5.261  1.00 84.26           H  
ATOM   3665  CA  SER A 225      32.684 -43.685   6.540  1.00 84.26           C  
ATOM   3666  HA  SER A 225      32.553 -44.532   7.214  1.00 84.26           H  
ATOM   3667  C   SER A 225      33.633 -42.704   7.246  1.00 84.26           C  
ATOM   3668  CB  SER A 225      33.357 -44.197   5.263  1.00 84.26           C  
ATOM   3669  HB2 SER A 225      32.728 -44.960   4.802  1.00 84.26           H  
ATOM   3670  HB3 SER A 225      34.311 -44.653   5.527  1.00 84.26           H  
ATOM   3671  O   SER A 225      34.631 -43.130   7.823  1.00 84.26           O  
ATOM   3672  OG  SER A 225      33.589 -43.149   4.332  1.00 84.26           O  
ATOM   3673  HG  SER A 225      32.796 -43.022   3.805  1.00 84.26           H  
ATOM   3674  N   LYS A 226      33.347 -41.398   7.197  1.00 86.26           N  
ATOM   3675  H   LYS A 226      32.482 -41.137   6.746  1.00 86.26           H  
ATOM   3676  CA  LYS A 226      34.158 -40.315   7.777  1.00 86.26           C  
ATOM   3677  HA  LYS A 226      35.035 -40.738   8.266  1.00 86.26           H  
ATOM   3678  C   LYS A 226      33.420 -39.534   8.865  1.00 86.26           C  
ATOM   3679  CB  LYS A 226      34.625 -39.356   6.673  1.00 86.26           C  
ATOM   3680  HB2 LYS A 226      33.749 -38.932   6.183  1.00 86.26           H  
ATOM   3681  HB3 LYS A 226      35.186 -38.542   7.133  1.00 86.26           H  
ATOM   3682  O   LYS A 226      33.928 -38.515   9.316  1.00 86.26           O  
ATOM   3683  CG  LYS A 226      35.529 -40.016   5.627  1.00 86.26           C  
ATOM   3684  HG2 LYS A 226      34.982 -40.799   5.102  1.00 86.26           H  
ATOM   3685  HG3 LYS A 226      36.403 -40.447   6.114  1.00 86.26           H  
ATOM   3686  CD  LYS A 226      35.966 -38.943   4.629  1.00 86.26           C  
ATOM   3687  HD2 LYS A 226      35.076 -38.488   4.194  1.00 86.26           H  
ATOM   3688  HD3 LYS A 226      36.534 -38.176   5.154  1.00 86.26           H  
ATOM   3689  CE  LYS A 226      36.818 -39.552   3.519  1.00 86.26           C  
ATOM   3690  HE2 LYS A 226      36.250 -40.359   3.056  1.00 86.26           H  
ATOM   3691  HE3 LYS A 226      37.718 -39.978   3.962  1.00 86.26           H  
ATOM   3692  NZ  LYS A 226      37.156 -38.511   2.520  1.00 86.26           N  
ATOM   3693  HZ1 LYS A 226      36.306 -38.115   2.144  1.00 86.26           H  
ATOM   3694  HZ2 LYS A 226      37.694 -38.901   1.759  1.00 86.26           H  
ATOM   3695  HZ3 LYS A 226      37.671 -37.762   2.959  1.00 86.26           H  
ATOM   3696  N   LYS A 227      32.230 -39.976   9.286  1.00 85.99           N  
ATOM   3697  H   LYS A 227      31.866 -40.818   8.864  1.00 85.99           H  
ATOM   3698  CA  LYS A 227      31.353 -39.210  10.188  1.00 85.99           C  
ATOM   3699  HA  LYS A 227      31.061 -38.294   9.673  1.00 85.99           H  
ATOM   3700  C   LYS A 227      32.037 -38.746  11.479  1.00 85.99           C  
ATOM   3701  CB  LYS A 227      30.074 -40.013  10.461  1.00 85.99           C  
ATOM   3702  HB2 LYS A 227      29.616 -40.261   9.503  1.00 85.99           H  
ATOM   3703  HB3 LYS A 227      29.376 -39.384  11.012  1.00 85.99           H  
ATOM   3704  O   LYS A 227      31.786 -37.635  11.928  1.00 85.99           O  
ATOM   3705  CG  LYS A 227      30.316 -41.304  11.261  1.00 85.99           C  
ATOM   3706  HG2 LYS A 227      31.100 -41.897  10.791  1.00 85.99           H  
ATOM   3707  HG3 LYS A 227      30.621 -41.055  12.277  1.00 85.99           H  
ATOM   3708  CD  LYS A 227      29.029 -42.127  11.317  1.00 85.99           C  
ATOM   3709  HD2 LYS A 227      28.268 -41.565  11.858  1.00 85.99           H  
ATOM   3710  HD3 LYS A 227      28.683 -42.314  10.300  1.00 85.99           H  
ATOM   3711  CE  LYS A 227      29.277 -43.461  12.018  1.00 85.99           C  
ATOM   3712  HE2 LYS A 227      30.109 -43.961  11.523  1.00 85.99           H  
ATOM   3713  HE3 LYS A 227      29.569 -43.267  13.050  1.00 85.99           H  
ATOM   3714  NZ  LYS A 227      28.056 -44.304  11.952  1.00 85.99           N  
ATOM   3715  HZ1 LYS A 227      28.192 -45.179  12.438  1.00 85.99           H  
ATOM   3716  HZ2 LYS A 227      27.821 -44.508  10.991  1.00 85.99           H  
ATOM   3717  HZ3 LYS A 227      27.266 -43.820  12.354  1.00 85.99           H  
ATOM   3718  N   ASP A 228      32.956 -39.542  12.023  1.00 86.57           N  
ATOM   3719  H   ASP A 228      33.084 -40.464  11.630  1.00 86.57           H  
ATOM   3720  CA  ASP A 228      33.621 -39.236  13.294  1.00 86.57           C  
ATOM   3721  HA  ASP A 228      32.858 -38.940  14.013  1.00 86.57           H  
ATOM   3722  C   ASP A 228      34.623 -38.070  13.199  1.00 86.57           C  
ATOM   3723  CB  ASP A 228      34.297 -40.506  13.836  1.00 86.57           C  
ATOM   3724  HB2 ASP A 228      35.056 -40.833  13.125  1.00 86.57           H  
ATOM   3725  HB3 ASP A 228      34.794 -40.267  14.776  1.00 86.57           H  
ATOM   3726  O   ASP A 228      34.875 -37.404  14.208  1.00 86.57           O  
ATOM   3727  CG  ASP A 228      33.300 -41.644  14.090  1.00 86.57           C  
ATOM   3728  OD1 ASP A 228      32.176 -41.353  14.555  1.00 86.57           O  
ATOM   3729  OD2 ASP A 228      33.648 -42.799  13.765  1.00 86.57           O  
ATOM   3730  N   SER A 229      35.154 -37.771  12.005  1.00 91.06           N  
ATOM   3731  H   SER A 229      34.852 -38.292  11.194  1.00 91.06           H  
ATOM   3732  CA  SER A 229      36.082 -36.653  11.771  1.00 91.06           C  
ATOM   3733  HA  SER A 229      36.606 -36.444  12.704  1.00 91.06           H  
ATOM   3734  C   SER A 229      35.392 -35.344  11.369  1.00 91.06           C  
ATOM   3735  CB  SER A 229      37.156 -37.038  10.747  1.00 91.06           C  
ATOM   3736  HB2 SER A 229      37.663 -37.942  11.083  1.00 91.06           H  
ATOM   3737  HB3 SER A 229      37.891 -36.235  10.696  1.00 91.06           H  
ATOM   3738  O   SER A 229      36.063 -34.327  11.183  1.00 91.06           O  
ATOM   3739  OG  SER A 229      36.619 -37.254   9.454  1.00 91.06           O  
ATOM   3740  HG  SER A 229      37.251 -36.904   8.822  1.00 91.06           H  
ATOM   3741  N   ILE A 230      34.063 -35.346  11.241  1.00 92.91           N  
ATOM   3742  H   ILE A 230      33.561 -36.198  11.450  1.00 92.91           H  
ATOM   3743  CA  ILE A 230      33.269 -34.167  10.886  1.00 92.91           C  
ATOM   3744  HA  ILE A 230      33.857 -33.527  10.228  1.00 92.91           H  
ATOM   3745  C   ILE A 230      32.950 -33.373  12.155  1.00 92.91           C  
ATOM   3746  CB  ILE A 230      31.993 -34.581  10.120  1.00 92.91           C  
ATOM   3747  HB  ILE A 230      31.408 -35.247  10.753  1.00 92.91           H  
ATOM   3748  O   ILE A 230      32.457 -33.936  13.131  1.00 92.91           O  
ATOM   3749  CG1 ILE A 230      32.370 -35.340   8.826  1.00 92.91           C  
ATOM   3750 HG12 ILE A 230      32.950 -34.685   8.176  1.00 92.91           H  
ATOM   3751 HG13 ILE A 230      32.999 -36.192   9.083  1.00 92.91           H  
ATOM   3752  CG2 ILE A 230      31.132 -33.346   9.801  1.00 92.91           C  
ATOM   3753 HG21 ILE A 230      30.790 -32.877  10.724  1.00 92.91           H  
ATOM   3754 HG22 ILE A 230      31.706 -32.616   9.231  1.00 92.91           H  
ATOM   3755 HG23 ILE A 230      30.242 -33.637   9.242  1.00 92.91           H  
ATOM   3756  CD1 ILE A 230      31.176 -35.891   8.042  1.00 92.91           C  
ATOM   3757 HD11 ILE A 230      30.479 -36.392   8.713  1.00 92.91           H  
ATOM   3758 HD12 ILE A 230      30.661 -35.082   7.523  1.00 92.91           H  
ATOM   3759 HD13 ILE A 230      31.545 -36.604   7.304  1.00 92.91           H  
ATOM   3760  N   ASP A 231      33.224 -32.069  12.136  1.00 92.50           N  
ATOM   3761  H   ASP A 231      33.621 -31.675  11.295  1.00 92.50           H  
ATOM   3762  CA  ASP A 231      32.784 -31.129  13.176  1.00 92.50           C  
ATOM   3763  HA  ASP A 231      32.674 -31.650  14.127  1.00 92.50           H  
ATOM   3764  C   ASP A 231      31.406 -30.546  12.818  1.00 92.50           C  
ATOM   3765  CB  ASP A 231      33.855 -30.036  13.354  1.00 92.50           C  
ATOM   3766  HB2 ASP A 231      33.979 -29.499  12.414  1.00 92.50           H  
ATOM   3767  HB3 ASP A 231      34.808 -30.506  13.596  1.00 92.50           H  
ATOM   3768  O   ASP A 231      30.440 -30.655  13.574  1.00 92.50           O  
ATOM   3769  CG  ASP A 231      33.513 -29.036  14.469  1.00 92.50           C  
ATOM   3770  OD1 ASP A 231      32.911 -29.453  15.480  1.00 92.50           O  
ATOM   3771  OD2 ASP A 231      33.838 -27.839  14.304  1.00 92.50           O  
ATOM   3772  N   TYR A 232      31.280 -30.000  11.605  1.00 95.01           N  
ATOM   3773  H   TYR A 232      32.080 -29.986  10.989  1.00 95.01           H  
ATOM   3774  CA  TYR A 232      30.022 -29.455  11.099  1.00 95.01           C  
ATOM   3775  HA  TYR A 232      29.206 -29.991  11.584  1.00 95.01           H  
ATOM   3776  C   TYR A 232      29.857 -29.666   9.594  1.00 95.01           C  
ATOM   3777  CB  TYR A 232      29.891 -27.966  11.464  1.00 95.01           C  
ATOM   3778  HB2 TYR A 232      28.900 -27.612  11.180  1.00 95.01           H  
ATOM   3779  HB3 TYR A 232      29.965 -27.868  12.547  1.00 95.01           H  
ATOM   3780  O   TYR A 232      30.829 -29.827   8.849  1.00 95.01           O  
ATOM   3781  CG  TYR A 232      30.923 -27.065  10.820  1.00 95.01           C  
ATOM   3782  CD1 TYR A 232      32.165 -26.892  11.452  1.00 95.01           C  
ATOM   3783  HD1 TYR A 232      32.372 -27.399  12.383  1.00 95.01           H  
ATOM   3784  CD2 TYR A 232      30.653 -26.411   9.600  1.00 95.01           C  
ATOM   3785  HD2 TYR A 232      29.696 -26.536   9.114  1.00 95.01           H  
ATOM   3786  CE1 TYR A 232      33.146 -26.074  10.874  1.00 95.01           C  
ATOM   3787  HE1 TYR A 232      34.098 -25.956  11.372  1.00 95.01           H  
ATOM   3788  CE2 TYR A 232      31.637 -25.590   9.012  1.00 95.01           C  
ATOM   3789  HE2 TYR A 232      31.452 -25.081   8.077  1.00 95.01           H  
ATOM   3790  OH  TYR A 232      33.850 -24.643   9.117  1.00 95.01           O  
ATOM   3791  HH  TYR A 232      34.657 -24.670   9.635  1.00 95.01           H  
ATOM   3792  CZ  TYR A 232      32.883 -25.423   9.653  1.00 95.01           C  
ATOM   3793  N   ILE A 233      28.604 -29.638   9.148  1.00 95.69           N  
ATOM   3794  H   ILE A 233      27.872 -29.472   9.825  1.00 95.69           H  
ATOM   3795  CA  ILE A 233      28.229 -29.628   7.736  1.00 95.69           C  
ATOM   3796  HA  ILE A 233      29.133 -29.566   7.129  1.00 95.69           H  
ATOM   3797  C   ILE A 233      27.405 -28.377   7.473  1.00 95.69           C  
ATOM   3798  CB  ILE A 233      27.482 -30.909   7.317  1.00 95.69           C  
ATOM   3799  HB  ILE A 233      26.522 -30.942   7.834  1.00 95.69           H  
ATOM   3800  O   ILE A 233      26.333 -28.180   8.044  1.00 95.69           O  
ATOM   3801  CG1 ILE A 233      28.298 -32.158   7.718  1.00 95.69           C  
ATOM   3802 HG12 ILE A 233      29.323 -32.059   7.361  1.00 95.69           H  
ATOM   3803 HG13 ILE A 233      28.321 -32.216   8.807  1.00 95.69           H  
ATOM   3804  CG2 ILE A 233      27.212 -30.872   5.800  1.00 95.69           C  
ATOM   3805 HG21 ILE A 233      26.599 -31.723   5.503  1.00 95.69           H  
ATOM   3806 HG22 ILE A 233      26.667 -29.968   5.529  1.00 95.69           H  
ATOM   3807 HG23 ILE A 233      28.155 -30.889   5.253  1.00 95.69           H  
ATOM   3808  CD1 ILE A 233      27.727 -33.482   7.208  1.00 95.69           C  
ATOM   3809 HD11 ILE A 233      26.652 -33.498   7.387  1.00 95.69           H  
ATOM   3810 HD12 ILE A 233      28.198 -34.313   7.734  1.00 95.69           H  
ATOM   3811 HD13 ILE A 233      27.918 -33.587   6.140  1.00 95.69           H  
ATOM   3812  N   ASP A 234      27.915 -27.536   6.588  1.00 95.62           N  
ATOM   3813  H   ASP A 234      28.788 -27.772   6.137  1.00 95.62           H  
ATOM   3814  CA  ASP A 234      27.277 -26.296   6.198  1.00 95.62           C  
ATOM   3815  HA  ASP A 234      26.580 -26.006   6.985  1.00 95.62           H  
ATOM   3816  C   ASP A 234      26.482 -26.475   4.910  1.00 95.62           C  
ATOM   3817  CB  ASP A 234      28.333 -25.208   6.080  1.00 95.62           C  
ATOM   3818  HB2 ASP A 234      28.889 -25.321   5.150  1.00 95.62           H  
ATOM   3819  HB3 ASP A 234      29.034 -25.301   6.910  1.00 95.62           H  
ATOM   3820  O   ASP A 234      27.049 -26.692   3.836  1.00 95.62           O  
ATOM   3821  CG  ASP A 234      27.699 -23.831   6.134  1.00 95.62           C  
ATOM   3822  OD1 ASP A 234      26.623 -23.592   5.541  1.00 95.62           O  
ATOM   3823  OD2 ASP A 234      28.304 -22.972   6.795  1.00 95.62           O  
ATOM   3824  N   LEU A 235      25.158 -26.405   5.030  1.00 94.62           N  
ATOM   3825  H   LEU A 235      24.774 -26.150   5.928  1.00 94.62           H  
ATOM   3826  CA  LEU A 235      24.204 -26.708   3.963  1.00 94.62           C  
ATOM   3827  HA  LEU A 235      24.714 -27.256   3.171  1.00 94.62           H  
ATOM   3828  C   LEU A 235      23.645 -25.444   3.314  1.00 94.62           C  
ATOM   3829  CB  LEU A 235      23.094 -27.601   4.537  1.00 94.62           C  
ATOM   3830  HB2 LEU A 235      22.305 -27.741   3.799  1.00 94.62           H  
ATOM   3831  HB3 LEU A 235      22.658 -27.083   5.391  1.00 94.62           H  
ATOM   3832  O   LEU A 235      22.717 -25.532   2.511  1.00 94.62           O  
ATOM   3833  CG  LEU A 235      23.623 -28.978   4.967  1.00 94.62           C  
ATOM   3834  HG  LEU A 235      24.641 -28.891   5.347  1.00 94.62           H  
ATOM   3835  CD1 LEU A 235      22.774 -29.523   6.105  1.00 94.62           C  
ATOM   3836 HD11 LEU A 235      21.745 -29.669   5.775  1.00 94.62           H  
ATOM   3837 HD12 LEU A 235      23.207 -30.455   6.470  1.00 94.62           H  
ATOM   3838 HD13 LEU A 235      22.800 -28.815   6.933  1.00 94.62           H  
ATOM   3839  CD2 LEU A 235      23.636 -29.951   3.785  1.00 94.62           C  
ATOM   3840 HD21 LEU A 235      24.112 -30.884   4.087  1.00 94.62           H  
ATOM   3841 HD22 LEU A 235      22.615 -30.149   3.459  1.00 94.62           H  
ATOM   3842 HD23 LEU A 235      24.193 -29.514   2.957  1.00 94.62           H  
ATOM   3843  N   ARG A 236      24.212 -24.270   3.616  1.00 93.85           N  
ATOM   3844  H   ARG A 236      24.971 -24.276   4.282  1.00 93.85           H  
ATOM   3845  CA  ARG A 236      23.796 -22.964   3.077  1.00 93.85           C  
ATOM   3846  HA  ARG A 236      22.706 -22.931   3.070  1.00 93.85           H  
ATOM   3847  C   ARG A 236      24.222 -22.759   1.616  1.00 93.85           C  
ATOM   3848  CB  ARG A 236      24.294 -21.844   4.008  1.00 93.85           C  
ATOM   3849  HB2 ARG A 236      25.384 -21.861   4.035  1.00 93.85           H  
ATOM   3850  HB3 ARG A 236      23.981 -20.880   3.606  1.00 93.85           H  
ATOM   3851  O   ARG A 236      24.592 -21.662   1.224  1.00 93.85           O  
ATOM   3852  CG  ARG A 236      23.730 -21.980   5.432  1.00 93.85           C  
ATOM   3853  HG2 ARG A 236      23.969 -22.956   5.854  1.00 93.85           H  
ATOM   3854  HG3 ARG A 236      22.645 -21.888   5.387  1.00 93.85           H  
ATOM   3855  CD  ARG A 236      24.273 -20.903   6.372  1.00 93.85           C  
ATOM   3856  HD2 ARG A 236      23.674 -20.921   7.283  1.00 93.85           H  
ATOM   3857  HD3 ARG A 236      24.153 -19.927   5.900  1.00 93.85           H  
ATOM   3858  NE  ARG A 236      25.685 -21.128   6.731  1.00 93.85           N  
ATOM   3859  HE  ARG A 236      26.116 -21.982   6.409  1.00 93.85           H  
ATOM   3860  NH1 ARG A 236      25.938 -19.244   8.020  1.00 93.85           N  
ATOM   3861 HH11 ARG A 236      24.980 -18.992   7.822  1.00 93.85           H  
ATOM   3862 HH12 ARG A 236      26.467 -18.734   8.713  1.00 93.85           H  
ATOM   3863  NH2 ARG A 236      27.607 -20.682   7.876  1.00 93.85           N  
ATOM   3864 HH21 ARG A 236      27.945 -21.582   7.566  1.00 93.85           H  
ATOM   3865 HH22 ARG A 236      28.188 -20.125   8.486  1.00 93.85           H  
ATOM   3866  CZ  ARG A 236      26.400 -20.361   7.536  1.00 93.85           C  
ATOM   3867  N   TYR A 237      24.187 -23.818   0.812  1.00 91.54           N  
ATOM   3868  H   TYR A 237      23.772 -24.658   1.189  1.00 91.54           H  
ATOM   3869  CA  TYR A 237      24.523 -23.834  -0.609  1.00 91.54           C  
ATOM   3870  HA  TYR A 237      24.670 -22.818  -0.975  1.00 91.54           H  
ATOM   3871  C   TYR A 237      23.397 -24.493  -1.400  1.00 91.54           C  
ATOM   3872  CB  TYR A 237      25.801 -24.643  -0.850  1.00 91.54           C  
ATOM   3873  HB2 TYR A 237      25.618 -25.668  -0.530  1.00 91.54           H  
ATOM   3874  HB3 TYR A 237      26.002 -24.671  -1.921  1.00 91.54           H  
ATOM   3875  O   TYR A 237      22.858 -25.512  -0.971  1.00 91.54           O  
ATOM   3876  CG  TYR A 237      27.038 -24.157  -0.139  1.00 91.54           C  
ATOM   3877  CD1 TYR A 237      27.921 -23.290  -0.804  1.00 91.54           C  
ATOM   3878  HD1 TYR A 237      27.684 -22.932  -1.795  1.00 91.54           H  
ATOM   3879  CD2 TYR A 237      27.323 -24.610   1.162  1.00 91.54           C  
ATOM   3880  HD2 TYR A 237      26.632 -25.262   1.675  1.00 91.54           H  
ATOM   3881  CE1 TYR A 237      29.101 -22.873  -0.169  1.00 91.54           C  
ATOM   3882  HE1 TYR A 237      29.778 -22.195  -0.668  1.00 91.54           H  
ATOM   3883  CE2 TYR A 237      28.499 -24.193   1.804  1.00 91.54           C  
ATOM   3884  HE2 TYR A 237      28.709 -24.518   2.812  1.00 91.54           H  
ATOM   3885  OH  TYR A 237      30.496 -22.895   1.758  1.00 91.54           O  
ATOM   3886  HH  TYR A 237      30.926 -22.195   1.261  1.00 91.54           H  
ATOM   3887  CZ  TYR A 237      29.383 -23.327   1.132  1.00 91.54           C  
ATOM   3888  N   ASP A 238      23.118 -23.990  -2.599  1.00 84.71           N  
ATOM   3889  H   ASP A 238      23.470 -23.075  -2.843  1.00 84.71           H  
ATOM   3890  CA  ASP A 238      22.110 -24.586  -3.490  1.00 84.71           C  
ATOM   3891  HA  ASP A 238      21.199 -24.790  -2.928  1.00 84.71           H  
ATOM   3892  C   ASP A 238      22.586 -25.903  -4.110  1.00 84.71           C  
ATOM   3893  CB  ASP A 238      21.782 -23.592  -4.615  1.00 84.71           C  
ATOM   3894  HB2 ASP A 238      22.701 -23.323  -5.135  1.00 84.71           H  
ATOM   3895  HB3 ASP A 238      21.117 -24.076  -5.329  1.00 84.71           H  
ATOM   3896  O   ASP A 238      21.810 -26.831  -4.344  1.00 84.71           O  
ATOM   3897  CG  ASP A 238      21.099 -22.326  -4.109  1.00 84.71           C  
ATOM   3898  OD1 ASP A 238      20.560 -22.414  -2.985  1.00 84.71           O  
ATOM   3899  OD2 ASP A 238      21.172 -21.321  -4.860  1.00 84.71           O  
ATOM   3900  N   THR A 239      23.890 -25.995  -4.369  1.00 86.26           N  
ATOM   3901  H   THR A 239      24.453 -25.183  -4.163  1.00 86.26           H  
ATOM   3902  CA  THR A 239      24.489 -27.031  -5.220  1.00 86.26           C  
ATOM   3903  HA  THR A 239      23.695 -27.585  -5.721  1.00 86.26           H  
ATOM   3904  C   THR A 239      25.316 -28.054  -4.445  1.00 86.26           C  
ATOM   3905  CB  THR A 239      25.350 -26.379  -6.313  1.00 86.26           C  
ATOM   3906  HB  THR A 239      25.690 -27.149  -7.006  1.00 86.26           H  
ATOM   3907  O   THR A 239      26.007 -28.869  -5.054  1.00 86.26           O  
ATOM   3908  CG2 THR A 239      24.599 -25.307  -7.101  1.00 86.26           C  
ATOM   3909 HG21 THR A 239      23.634 -25.693  -7.429  1.00 86.26           H  
ATOM   3910 HG22 THR A 239      24.432 -24.426  -6.481  1.00 86.26           H  
ATOM   3911 HG23 THR A 239      25.193 -25.006  -7.964  1.00 86.26           H  
ATOM   3912  OG1 THR A 239      26.476 -25.759  -5.733  1.00 86.26           O  
ATOM   3913  HG1 THR A 239      27.149 -26.438  -5.644  1.00 86.26           H  
ATOM   3914  N   GLY A 240      25.341 -27.998  -3.113  1.00 90.74           N  
ATOM   3915  H   GLY A 240      24.748 -27.337  -2.631  1.00 90.74           H  
ATOM   3916  CA  GLY A 240      26.265 -28.814  -2.327  1.00 90.74           C  
ATOM   3917  HA2 GLY A 240      27.272 -28.633  -2.705  1.00 90.74           H  
ATOM   3918  HA3 GLY A 240      26.038 -29.871  -2.463  1.00 90.74           H  
ATOM   3919  C   GLY A 240      26.271 -28.508  -0.835  1.00 90.74           C  
ATOM   3920  O   GLY A 240      25.290 -28.015  -0.287  1.00 90.74           O  
ATOM   3921  N   ALA A 241      27.385 -28.815  -0.180  1.00 94.43           N  
ATOM   3922  H   ALA A 241      28.130 -29.269  -0.687  1.00 94.43           H  
ATOM   3923  CA  ALA A 241      27.637 -28.458   1.211  1.00 94.43           C  
ATOM   3924  HA  ALA A 241      27.136 -27.517   1.438  1.00 94.43           H  
ATOM   3925  C   ALA A 241      29.139 -28.296   1.461  1.00 94.43           C  
ATOM   3926  CB  ALA A 241      27.077 -29.551   2.123  1.00 94.43           C  
ATOM   3927  HB1 ALA A 241      27.769 -30.394   2.113  1.00 94.43           H  
ATOM   3928  HB2 ALA A 241      27.001 -29.181   3.145  1.00 94.43           H  
ATOM   3929  HB3 ALA A 241      26.093 -29.869   1.780  1.00 94.43           H  
ATOM   3930  O   ALA A 241      29.953 -28.945   0.803  1.00 94.43           O  
ATOM   3931  N   ALA A 242      29.517 -27.485   2.444  1.00 95.31           N  
ATOM   3932  H   ALA A 242      28.799 -27.042   2.998  1.00 95.31           H  
ATOM   3933  CA  ALA A 242      30.890 -27.453   2.937  1.00 95.31           C  
ATOM   3934  HA  ALA A 242      31.557 -27.874   2.185  1.00 95.31           H  
ATOM   3935  C   ALA A 242      31.014 -28.314   4.197  1.00 95.31           C  
ATOM   3936  CB  ALA A 242      31.337 -26.008   3.152  1.00 95.31           C  
ATOM   3937  HB1 ALA A 242      32.381 -25.987   3.463  1.00 95.31           H  
ATOM   3938  HB2 ALA A 242      30.732 -25.541   3.929  1.00 95.31           H  
ATOM   3939  HB3 ALA A 242      31.234 -25.452   2.220  1.00 95.31           H  
ATOM   3940  O   ALA A 242      30.183 -28.235   5.096  1.00 95.31           O  
ATOM   3941  N   VAL A 243      32.054 -29.141   4.268  1.00 94.91           N  
ATOM   3942  H   VAL A 243      32.697 -29.174   3.489  1.00 94.91           H  
ATOM   3943  CA  VAL A 243      32.342 -29.966   5.447  1.00 94.91           C  
ATOM   3944  HA  VAL A 243      31.486 -29.956   6.121  1.00 94.91           H  
ATOM   3945  C   VAL A 243      33.522 -29.365   6.196  1.00 94.91           C  
ATOM   3946  CB  VAL A 243      32.583 -31.432   5.062  1.00 94.91           C  
ATOM   3947  HB  VAL A 243      33.412 -31.479   4.356  1.00 94.91           H  
ATOM   3948  O   VAL A 243      34.609 -29.207   5.628  1.00 94.91           O  
ATOM   3949  CG1 VAL A 243      32.924 -32.304   6.275  1.00 94.91           C  
ATOM   3950 HG11 VAL A 243      33.027 -33.346   5.972  1.00 94.91           H  
ATOM   3951 HG12 VAL A 243      32.133 -32.223   7.021  1.00 94.91           H  
ATOM   3952 HG13 VAL A 243      33.867 -31.985   6.721  1.00 94.91           H  
ATOM   3953  CG2 VAL A 243      31.330 -32.034   4.411  1.00 94.91           C  
ATOM   3954 HG21 VAL A 243      30.512 -32.064   5.131  1.00 94.91           H  
ATOM   3955 HG22 VAL A 243      31.015 -31.441   3.552  1.00 94.91           H  
ATOM   3956 HG23 VAL A 243      31.551 -33.047   4.073  1.00 94.91           H  
ATOM   3957  N   GLY A 244      33.285 -29.039   7.466  1.00 93.52           N  
ATOM   3958  H   GLY A 244      32.361 -29.211   7.837  1.00 93.52           H  
ATOM   3959  CA  GLY A 244      34.301 -28.651   8.433  1.00 93.52           C  
ATOM   3960  HA2 GLY A 244      33.858 -27.981   9.170  1.00 93.52           H  
ATOM   3961  HA3 GLY A 244      35.117 -28.128   7.933  1.00 93.52           H  
ATOM   3962  C   GLY A 244      34.832 -29.878   9.167  1.00 93.52           C  
ATOM   3963  O   GLY A 244      34.069 -30.655   9.744  1.00 93.52           O  
ATOM   3964  N   TRP A 245      36.147 -30.058   9.138  1.00 92.23           N  
ATOM   3965  H   TRP A 245      36.723 -29.372   8.671  1.00 92.23           H  
ATOM   3966  CA  TRP A 245      36.820 -31.203   9.748  1.00 92.23           C  
ATOM   3967  HA  TRP A 245      36.118 -32.033   9.830  1.00 92.23           H  
ATOM   3968  C   TRP A 245      37.309 -30.860  11.157  1.00 92.23           C  
ATOM   3969  CB  TRP A 245      37.964 -31.652   8.834  1.00 92.23           C  
ATOM   3970  HB2 TRP A 245      38.739 -30.885   8.839  1.00 92.23           H  
ATOM   3971  HB3 TRP A 245      38.400 -32.562   9.245  1.00 92.23           H  
ATOM   3972  O   TRP A 245      37.788 -29.747  11.386  1.00 92.23           O  
ATOM   3973  CG  TRP A 245      37.558 -31.917   7.413  1.00 92.23           C  
ATOM   3974  CD1 TRP A 245      37.756 -31.082   6.366  1.00 92.23           C  
ATOM   3975  HD1 TRP A 245      38.243 -30.120   6.427  1.00 92.23           H  
ATOM   3976  CD2 TRP A 245      36.845 -33.071   6.874  1.00 92.23           C  
ATOM   3977  CE2 TRP A 245      36.665 -32.871   5.474  1.00 92.23           C  
ATOM   3978  CE3 TRP A 245      36.321 -34.261   7.424  1.00 92.23           C  
ATOM   3979  HE3 TRP A 245      36.406 -34.426   8.488  1.00 92.23           H  
ATOM   3980  NE1 TRP A 245      37.245 -31.649   5.217  1.00 92.23           N  
ATOM   3981  HE1 TRP A 245      37.313 -31.215   4.308  1.00 92.23           H  
ATOM   3982  CH2 TRP A 245      35.495 -34.977   5.236  1.00 92.23           C  
ATOM   3983  HH2 TRP A 245      34.943 -35.692   4.644  1.00 92.23           H  
ATOM   3984  CZ2 TRP A 245      36.018 -33.804   4.656  1.00 92.23           C  
ATOM   3985  HZ2 TRP A 245      35.921 -33.579   3.604  1.00 92.23           H  
ATOM   3986  CZ3 TRP A 245      35.651 -35.202   6.617  1.00 92.23           C  
ATOM   3987  HZ3 TRP A 245      35.219 -36.077   7.079  1.00 92.23           H  
ATOM   3988  N   LYS A 246      37.228 -31.817  12.089  1.00 88.00           N  
ATOM   3989  H   LYS A 246      36.847 -32.713  11.821  1.00 88.00           H  
ATOM   3990  CA  LYS A 246      37.825 -31.682  13.425  1.00 88.00           C  
ATOM   3991  HA  LYS A 246      37.418 -30.792  13.905  1.00 88.00           H  
ATOM   3992  C   LYS A 246      39.337 -31.490  13.279  1.00 88.00           C  
ATOM   3993  CB  LYS A 246      37.501 -32.913  14.292  1.00 88.00           C  
ATOM   3994  HB2 LYS A 246      37.782 -33.816  13.750  1.00 88.00           H  
ATOM   3995  HB3 LYS A 246      38.093 -32.866  15.206  1.00 88.00           H  
ATOM   3996  O   LYS A 246      39.992 -32.252  12.572  1.00 88.00           O  
ATOM   3997  CG  LYS A 246      36.014 -32.978  14.676  1.00 88.00           C  
ATOM   3998  HG2 LYS A 246      35.759 -32.104  15.276  1.00 88.00           H  
ATOM   3999  HG3 LYS A 246      35.410 -32.971  13.768  1.00 88.00           H  
ATOM   4000  CD  LYS A 246      35.690 -34.250  15.467  1.00 88.00           C  
ATOM   4001  HD2 LYS A 246      35.950 -35.109  14.849  1.00 88.00           H  
ATOM   4002  HD3 LYS A 246      36.274 -34.279  16.386  1.00 88.00           H  
ATOM   4003  CE  LYS A 246      34.192 -34.278  15.795  1.00 88.00           C  
ATOM   4004  HE2 LYS A 246      33.650 -33.920  14.920  1.00 88.00           H  
ATOM   4005  HE3 LYS A 246      33.982 -33.582  16.607  1.00 88.00           H  
ATOM   4006  NZ  LYS A 246      33.726 -35.645  16.124  1.00 88.00           N  
ATOM   4007  HZ1 LYS A 246      34.113 -35.974  16.997  1.00 88.00           H  
ATOM   4008  HZ2 LYS A 246      32.717 -35.671  16.155  1.00 88.00           H  
ATOM   4009  HZ3 LYS A 246      34.018 -36.278  15.392  1.00 88.00           H  
ATOM   4010  N   SER A 247      39.892 -30.465  13.922  1.00 70.49           N  
ATOM   4011  H   SER A 247      39.307 -29.856  14.477  1.00 70.49           H  
ATOM   4012  CA  SER A 247      41.342 -30.284  14.004  1.00 70.49           C  
ATOM   4013  HA  SER A 247      41.779 -30.409  13.013  1.00 70.49           H  
ATOM   4014  C   SER A 247      41.929 -31.340  14.940  1.00 70.49           C  
ATOM   4015  CB  SER A 247      41.679 -28.877  14.516  1.00 70.49           C  
ATOM   4016  HB2 SER A 247      41.342 -28.137  13.789  1.00 70.49           H  
ATOM   4017  HB3 SER A 247      42.758 -28.785  14.636  1.00 70.49           H  
ATOM   4018  O   SER A 247      41.498 -31.413  16.090  1.00 70.49           O  
ATOM   4019  OG  SER A 247      41.042 -28.633  15.757  1.00 70.49           O  
ATOM   4020  HG  SER A 247      41.159 -29.417  16.299  1.00 70.49           H  
ATOM   4021  N   ASP A 248      42.939 -32.088  14.494  1.00 56.43           N  
ATOM   4022  H   ASP A 248      43.177 -32.060  13.513  1.00 56.43           H  
ATOM   4023  CA  ASP A 248      43.642 -33.088  15.320  1.00 56.43           C  
ATOM   4024  HA  ASP A 248      42.899 -33.765  15.741  1.00 56.43           H  
ATOM   4025  C   ASP A 248      44.391 -32.479  16.535  1.00 56.43           C  
ATOM   4026  CB  ASP A 248      44.590 -33.927  14.433  1.00 56.43           C  
ATOM   4027  HB2 ASP A 248      45.195 -33.253  13.826  1.00 56.43           H  
ATOM   4028  HB3 ASP A 248      45.269 -34.487  15.075  1.00 56.43           H  
ATOM   4029  O   ASP A 248      44.940 -33.206  17.357  1.00 56.43           O  
ATOM   4030  CG  ASP A 248      43.885 -34.951  13.525  1.00 56.43           C  
ATOM   4031  OD1 ASP A 248      42.792 -35.433  13.897  1.00 56.43           O  
ATOM   4032  OD2 ASP A 248      44.462 -35.261  12.456  1.00 56.43           O  
ATOM   4033  N   ASP A 249      44.371 -31.154  16.722  1.00 44.33           N  
ATOM   4034  H   ASP A 249      43.882 -30.602  16.032  1.00 44.33           H  
ATOM   4035  CA  ASP A 249      45.079 -30.437  17.794  1.00 44.33           C  
ATOM   4036  HA  ASP A 249      46.013 -30.968  17.975  1.00 44.33           H  
ATOM   4037  C   ASP A 249      44.347 -30.430  19.158  1.00 44.33           C  
ATOM   4038  CB  ASP A 249      45.454 -29.021  17.316  1.00 44.33           C  
ATOM   4039  HB2 ASP A 249      45.844 -28.446  18.156  1.00 44.33           H  
ATOM   4040  HB3 ASP A 249      44.557 -28.518  16.957  1.00 44.33           H  
ATOM   4041  O   ASP A 249      44.429 -29.459  19.917  1.00 44.33           O  
ATOM   4042  CG  ASP A 249      46.539 -28.985  16.235  1.00 44.33           C  
ATOM   4043  OD1 ASP A 249      47.421 -29.871  16.231  1.00 44.33           O  
ATOM   4044  OD2 ASP A 249      46.515 -28.013  15.444  1.00 44.33           O  
ATOM   4045  N   VAL A 250      43.658 -31.516  19.526  1.00 36.25           N  
ATOM   4046  H   VAL A 250      43.674 -32.303  18.894  1.00 36.25           H  
ATOM   4047  CA  VAL A 250      43.148 -31.712  20.900  1.00 36.25           C  
ATOM   4048  HA  VAL A 250      43.145 -30.744  21.402  1.00 36.25           H  
ATOM   4049  C   VAL A 250      44.123 -32.581  21.695  1.00 36.25           C  
ATOM   4050  CB  VAL A 250      41.683 -32.199  20.970  1.00 36.25           C  
ATOM   4051  HB  VAL A 250      41.619 -33.235  20.638  1.00 36.25           H  
ATOM   4052  O   VAL A 250      43.792 -33.668  22.154  1.00 36.25           O  
ATOM   4053  CG1 VAL A 250      41.128 -32.082  22.404  1.00 36.25           C  
ATOM   4054 HG11 VAL A 250      41.689 -32.718  23.089  1.00 36.25           H  
ATOM   4055 HG12 VAL A 250      41.184 -31.049  22.748  1.00 36.25           H  
ATOM   4056 HG13 VAL A 250      40.089 -32.410  22.423  1.00 36.25           H  
ATOM   4057  CG2 VAL A 250      40.763 -31.348  20.084  1.00 36.25           C  
ATOM   4058 HG21 VAL A 250      39.730 -31.676  20.194  1.00 36.25           H  
ATOM   4059 HG22 VAL A 250      40.844 -30.296  20.358  1.00 36.25           H  
ATOM   4060 HG23 VAL A 250      41.045 -31.467  19.038  1.00 36.25           H  
ATOM   4061  N   GLU A 251      45.345 -32.082  21.882  1.00 29.39           N  
ATOM   4062  H   GLU A 251      45.618 -31.276  21.337  1.00 29.39           H  
ATOM   4063  CA  GLU A 251      46.206 -32.552  22.978  1.00 29.39           C  
ATOM   4064  HA  GLU A 251      45.553 -33.056  23.690  1.00 29.39           H  
ATOM   4065  C   GLU A 251      46.832 -31.418  23.802  1.00 29.39           C  
ATOM   4066  CB  GLU A 251      47.227 -33.615  22.516  1.00 29.39           C  
ATOM   4067  HB2 GLU A 251      46.858 -34.105  21.615  1.00 29.39           H  
ATOM   4068  HB3 GLU A 251      48.178 -33.133  22.287  1.00 29.39           H  
ATOM   4069  O   GLU A 251      47.661 -31.679  24.660  1.00 29.39           O  
ATOM   4070  CG  GLU A 251      47.407 -34.693  23.608  1.00 29.39           C  
ATOM   4071  HG2 GLU A 251      46.435 -35.146  23.803  1.00 29.39           H  
ATOM   4072  HG3 GLU A 251      47.738 -34.221  24.533  1.00 29.39           H  
ATOM   4073  CD  GLU A 251      48.408 -35.806  23.255  1.00 29.39           C  
ATOM   4074  OE1 GLU A 251      48.336 -36.873  23.910  1.00 29.39           O  
ATOM   4075  OE2 GLU A 251      49.275 -35.587  22.377  1.00 29.39           O  
ATOM   4076  N   ASN A 252      46.431 -30.153  23.630  1.00 29.06           N  
ATOM   4077  H   ASN A 252      45.756 -29.948  22.908  1.00 29.06           H  
ATOM   4078  CA  ASN A 252      46.813 -29.099  24.579  1.00 29.06           C  
ATOM   4079  HA  ASN A 252      46.750 -29.500  25.590  1.00 29.06           H  
ATOM   4080  C   ASN A 252      45.859 -27.905  24.522  1.00 29.06           C  
ATOM   4081  CB  ASN A 252      48.274 -28.658  24.329  1.00 29.06           C  
ATOM   4082  HB2 ASN A 252      48.514 -28.751  23.270  1.00 29.06           H  
ATOM   4083  HB3 ASN A 252      48.400 -27.612  24.611  1.00 29.06           H  
ATOM   4084  O   ASN A 252      46.101 -26.948  23.787  1.00 29.06           O  
ATOM   4085  CG  ASN A 252      49.275 -29.429  25.171  1.00 29.06           C  
ATOM   4086  ND2 ASN A 252      50.367 -29.868  24.597  1.00 29.06           N  
ATOM   4087 HD21 ASN A 252      50.857 -30.540  25.171  1.00 29.06           H  
ATOM   4088 HD22 ASN A 252      50.385 -29.926  23.589  1.00 29.06           H  
ATOM   4089  OD1 ASN A 252      49.122 -29.603  26.366  1.00 29.06           O  
ATOM   4090  N   LYS A 253      44.799 -27.955  25.331  1.00 29.50           N  
ATOM   4091  H   LYS A 253      44.608 -28.852  25.756  1.00 29.50           H  
ATOM   4092  CA  LYS A 253      44.192 -26.790  25.995  1.00 29.50           C  
ATOM   4093  HA  LYS A 253      44.965 -26.253  26.544  1.00 29.50           H  
ATOM   4094  C   LYS A 253      43.214 -27.282  27.060  1.00 29.50           C  
ATOM   4095  CB  LYS A 253      43.554 -25.807  24.990  1.00 29.50           C  
ATOM   4096  HB2 LYS A 253      42.595 -25.446  25.362  1.00 29.50           H  
ATOM   4097  HB3 LYS A 253      43.376 -26.319  24.045  1.00 29.50           H  
ATOM   4098  O   LYS A 253      42.012 -27.388  26.842  1.00 29.50           O  
ATOM   4099  CG  LYS A 253      44.466 -24.582  24.787  1.00 29.50           C  
ATOM   4100  HG2 LYS A 253      44.368 -23.924  25.651  1.00 29.50           H  
ATOM   4101  HG3 LYS A 253      45.515 -24.869  24.725  1.00 29.50           H  
ATOM   4102  CD  LYS A 253      44.079 -23.814  23.526  1.00 29.50           C  
ATOM   4103  HD2 LYS A 253      43.967 -24.517  22.700  1.00 29.50           H  
ATOM   4104  HD3 LYS A 253      43.129 -23.309  23.700  1.00 29.50           H  
ATOM   4105  CE  LYS A 253      45.174 -22.807  23.179  1.00 29.50           C  
ATOM   4106  HE2 LYS A 253      45.358 -22.180  24.051  1.00 29.50           H  
ATOM   4107  HE3 LYS A 253      46.086 -23.363  22.958  1.00 29.50           H  
ATOM   4108  NZ  LYS A 253      44.763 -21.988  22.017  1.00 29.50           N  
ATOM   4109  HZ1 LYS A 253      45.494 -21.342  21.756  1.00 29.50           H  
ATOM   4110  HZ2 LYS A 253      44.568 -22.599  21.237  1.00 29.50           H  
ATOM   4111  HZ3 LYS A 253      43.917 -21.483  22.238  1.00 29.50           H  
ATOM   4112  N   GLU A 254      43.786 -27.620  28.210  1.00 24.74           N  
ATOM   4113  H   GLU A 254      44.794 -27.575  28.263  1.00 24.74           H  
ATOM   4114  CA  GLU A 254      43.102 -27.461  29.490  1.00 24.74           C  
ATOM   4115  HA  GLU A 254      42.209 -28.087  29.508  1.00 24.74           H  
ATOM   4116  C   GLU A 254      42.678 -25.983  29.662  1.00 24.74           C  
ATOM   4117  CB  GLU A 254      44.043 -27.888  30.640  1.00 24.74           C  
ATOM   4118  HB2 GLU A 254      44.985 -27.347  30.538  1.00 24.74           H  
ATOM   4119  HB3 GLU A 254      43.585 -27.599  31.585  1.00 24.74           H  
ATOM   4120  O   GLU A 254      43.390 -25.078  29.225  1.00 24.74           O  
ATOM   4121  CG  GLU A 254      44.317 -29.402  30.700  1.00 24.74           C  
ATOM   4122  HG2 GLU A 254      43.362 -29.917  30.809  1.00 24.74           H  
ATOM   4123  HG3 GLU A 254      44.759 -29.718  29.756  1.00 24.74           H  
ATOM   4124  CD  GLU A 254      45.263 -29.806  31.852  1.00 24.74           C  
ATOM   4125  OE1 GLU A 254      45.047 -30.899  32.426  1.00 24.74           O  
ATOM   4126  OE2 GLU A 254      46.219 -29.047  32.130  1.00 24.74           O  
ATOM   4127  N   GLU A 255      41.531 -25.777  30.318  1.00 24.39           N  
ATOM   4128  H   GLU A 255      41.037 -26.611  30.604  1.00 24.39           H  
ATOM   4129  CA  GLU A 255      41.024 -24.516  30.899  1.00 24.39           C  
ATOM   4130  HA  GLU A 255      40.133 -24.793  31.463  1.00 24.39           H  
ATOM   4131  C   GLU A 255      40.521 -23.398  29.954  1.00 24.39           C  
ATOM   4132  CB  GLU A 255      41.998 -23.982  31.969  1.00 24.39           C  
ATOM   4133  HB2 GLU A 255      42.962 -23.758  31.512  1.00 24.39           H  
ATOM   4134  HB3 GLU A 255      41.585 -23.055  32.367  1.00 24.39           H  
ATOM   4135  O   GLU A 255      41.238 -22.455  29.610  1.00 24.39           O  
ATOM   4136  CG  GLU A 255      42.192 -24.958  33.143  1.00 24.39           C  
ATOM   4137  HG2 GLU A 255      42.651 -25.877  32.780  1.00 24.39           H  
ATOM   4138  HG3 GLU A 255      41.210 -25.212  33.543  1.00 24.39           H  
ATOM   4139  CD  GLU A 255      43.063 -24.386  34.277  1.00 24.39           C  
ATOM   4140  OE1 GLU A 255      42.969 -24.932  35.402  1.00 24.39           O  
ATOM   4141  OE2 GLU A 255      43.796 -23.394  34.050  1.00 24.39           O  
ATOM   4142  N   ASN A 256      39.218 -23.433  29.628  1.00 26.56           N  
ATOM   4143  H   ASN A 256      38.837 -24.356  29.478  1.00 26.56           H  
ATOM   4144  CA  ASN A 256      38.192 -22.514  30.179  1.00 26.56           C  
ATOM   4145  HA  ASN A 256      38.136 -22.664  31.257  1.00 26.56           H  
ATOM   4146  C   ASN A 256      36.787 -22.862  29.674  1.00 26.56           C  
ATOM   4147  CB  ASN A 256      38.494 -21.026  29.895  1.00 26.56           C  
ATOM   4148  HB2 ASN A 256      37.575 -20.528  29.586  1.00 26.56           H  
ATOM   4149  HB3 ASN A 256      39.196 -20.949  29.065  1.00 26.56           H  
ATOM   4150  O   ASN A 256      36.591 -22.891  28.440  1.00 26.56           O  
ATOM   4151  CG  ASN A 256      39.013 -20.264  31.104  1.00 26.56           C  
ATOM   4152  ND2 ASN A 256      39.834 -19.269  30.876  1.00 26.56           N  
ATOM   4153 HD21 ASN A 256      40.252 -19.236  29.957  1.00 26.56           H  
ATOM   4154 HD22 ASN A 256      40.284 -18.916  31.708  1.00 26.56           H  
ATOM   4155  OD1 ASN A 256      38.690 -20.491  32.258  1.00 26.56           O  
ATOM   4156  OXT ASN A 256      35.932 -23.053  30.559  1.00 26.56           O  
TER    4157      ASN A 256                                                       
ATOM   4157  N   MET B   1     -81.698   5.511  52.396  1.00 31.30           N  
ATOM   4158  H   MET B   1     -81.783   5.263  53.371  1.00 31.30           H  
ATOM   4159  H2  MET B   1     -81.076   6.303  52.316  1.00 31.30           H  
ATOM   4160  H3  MET B   1     -82.606   5.765  52.034  1.00 31.30           H  
ATOM   4161  CA  MET B   1     -81.135   4.381  51.623  1.00 31.30           C  
ATOM   4162  HA  MET B   1     -81.762   3.502  51.773  1.00 31.30           H  
ATOM   4163  C   MET B   1     -79.747   4.052  52.159  1.00 31.30           C  
ATOM   4164  CB  MET B   1     -81.118   4.692  50.120  1.00 31.30           C  
ATOM   4165  HB2 MET B   1     -80.480   3.977  49.600  1.00 31.30           H  
ATOM   4166  HB3 MET B   1     -80.722   5.695  49.959  1.00 31.30           H  
ATOM   4167  O   MET B   1     -79.000   4.971  52.470  1.00 31.30           O  
ATOM   4168  CG  MET B   1     -82.537   4.591  49.544  1.00 31.30           C  
ATOM   4169  HG2 MET B   1     -82.820   3.542  49.446  1.00 31.30           H  
ATOM   4170  HG3 MET B   1     -83.235   5.060  50.237  1.00 31.30           H  
ATOM   4171  SD  MET B   1     -82.767   5.418  47.955  1.00 31.30           S  
ATOM   4172  CE  MET B   1     -82.087   4.195  46.800  1.00 31.30           C  
ATOM   4173  HE1 MET B   1     -82.641   3.260  46.883  1.00 31.30           H  
ATOM   4174  HE2 MET B   1     -82.182   4.571  45.781  1.00 31.30           H  
ATOM   4175  HE3 MET B   1     -81.034   4.019  47.018  1.00 31.30           H  
ATOM   4176  N   SER B   2     -79.493   2.757  52.366  1.00 35.07           N  
ATOM   4177  H   SER B   2     -80.181   2.099  52.028  1.00 35.07           H  
ATOM   4178  CA  SER B   2     -78.331   2.121  53.014  1.00 35.07           C  
ATOM   4179  HA  SER B   2     -78.524   2.022  54.083  1.00 35.07           H  
ATOM   4180  C   SER B   2     -76.984   2.846  52.819  1.00 35.07           C  
ATOM   4181  CB  SER B   2     -78.236   0.706  52.427  1.00 35.07           C  
ATOM   4182  HB2 SER B   2     -78.128   0.767  51.344  1.00 35.07           H  
ATOM   4183  HB3 SER B   2     -79.136   0.140  52.667  1.00 35.07           H  
ATOM   4184  O   SER B   2     -76.467   2.917  51.706  1.00 35.07           O  
ATOM   4185  OG  SER B   2     -77.118   0.050  52.959  1.00 35.07           O  
ATOM   4186  HG  SER B   2     -76.910  -0.735  52.448  1.00 35.07           H  
ATOM   4187  N   LYS B   3     -76.405   3.384  53.904  1.00 35.49           N  
ATOM   4188  H   LYS B   3     -76.856   3.221  54.793  1.00 35.49           H  
ATOM   4189  CA  LYS B   3     -75.074   4.020  53.927  1.00 35.49           C  
ATOM   4190  HA  LYS B   3     -74.896   4.511  52.970  1.00 35.49           H  
ATOM   4191  C   LYS B   3     -73.971   2.959  54.073  1.00 35.49           C  
ATOM   4192  CB  LYS B   3     -74.974   5.075  55.056  1.00 35.49           C  
ATOM   4193  HB2 LYS B   3     -75.315   4.625  55.989  1.00 35.49           H  
ATOM   4194  HB3 LYS B   3     -73.922   5.334  55.181  1.00 35.49           H  
ATOM   4195  O   LYS B   3     -73.290   2.923  55.093  1.00 35.49           O  
ATOM   4196  CG  LYS B   3     -75.722   6.395  54.823  1.00 35.49           C  
ATOM   4197  HG2 LYS B   3     -75.354   6.859  53.908  1.00 35.49           H  
ATOM   4198  HG3 LYS B   3     -76.789   6.199  54.722  1.00 35.49           H  
ATOM   4199  CD  LYS B   3     -75.477   7.340  56.015  1.00 35.49           C  
ATOM   4200  HD2 LYS B   3     -75.889   6.880  56.914  1.00 35.49           H  
ATOM   4201  HD3 LYS B   3     -74.404   7.472  56.151  1.00 35.49           H  
ATOM   4202  CE  LYS B   3     -76.129   8.711  55.797  1.00 35.49           C  
ATOM   4203  HE2 LYS B   3     -75.683   9.172  54.915  1.00 35.49           H  
ATOM   4204  HE3 LYS B   3     -77.189   8.560  55.590  1.00 35.49           H  
ATOM   4205  NZ  LYS B   3     -75.963   9.594  56.981  1.00 35.49           N  
ATOM   4206  HZ1 LYS B   3     -76.389   9.177  57.797  1.00 35.49           H  
ATOM   4207  HZ2 LYS B   3     -74.985   9.749  57.177  1.00 35.49           H  
ATOM   4208  HZ3 LYS B   3     -76.404  10.489  56.821  1.00 35.49           H  
ATOM   4209  N   ASP B   4     -73.755   2.111  53.070  1.00 36.06           N  
ATOM   4210  H   ASP B   4     -74.373   2.125  52.272  1.00 36.06           H  
ATOM   4211  CA  ASP B   4     -72.461   1.424  52.959  1.00 36.06           C  
ATOM   4212  HA  ASP B   4     -72.133   1.102  53.947  1.00 36.06           H  
ATOM   4213  C   ASP B   4     -71.445   2.464  52.453  1.00 36.06           C  
ATOM   4214  CB  ASP B   4     -72.537   0.162  52.075  1.00 36.06           C  
ATOM   4215  HB2 ASP B   4     -73.290   0.304  51.300  1.00 36.06           H  
ATOM   4216  HB3 ASP B   4     -71.576   0.037  51.576  1.00 36.06           H  
ATOM   4217  O   ASP B   4     -71.349   2.758  51.262  1.00 36.06           O  
ATOM   4218  CG  ASP B   4     -72.806  -1.148  52.845  1.00 36.06           C  
ATOM   4219  OD1 ASP B   4     -72.179  -1.388  53.909  1.00 36.06           O  
ATOM   4220  OD2 ASP B   4     -73.528  -2.009  52.308  1.00 36.06           O  
ATOM   4221  N   THR B   5     -70.714   3.093  53.376  1.00 37.50           N  
ATOM   4222  H   THR B   5     -70.900   2.890  54.347  1.00 37.50           H  
ATOM   4223  CA  THR B   5     -69.595   3.993  53.067  1.00 37.50           C  
ATOM   4224  HA  THR B   5     -69.928   4.749  52.356  1.00 37.50           H  
ATOM   4225  C   THR B   5     -68.470   3.188  52.411  1.00 37.50           C  
ATOM   4226  CB  THR B   5     -69.081   4.704  54.334  1.00 37.50           C  
ATOM   4227  HB  THR B   5     -68.156   5.227  54.094  1.00 37.50           H  
ATOM   4228  O   THR B   5     -67.519   2.775  53.077  1.00 37.50           O  
ATOM   4229  CG2 THR B   5     -70.074   5.720  54.894  1.00 37.50           C  
ATOM   4230 HG21 THR B   5     -69.637   6.210  55.764  1.00 37.50           H  
ATOM   4231 HG22 THR B   5     -70.299   6.470  54.136  1.00 37.50           H  
ATOM   4232 HG23 THR B   5     -70.994   5.218  55.193  1.00 37.50           H  
ATOM   4233  OG1 THR B   5     -68.825   3.759  55.347  1.00 37.50           O  
ATOM   4234  HG1 THR B   5     -68.253   3.098  54.950  1.00 37.50           H  
ATOM   4235  N   ALA B   6     -68.575   2.918  51.110  1.00 38.87           N  
ATOM   4236  H   ALA B   6     -69.449   3.128  50.648  1.00 38.87           H  
ATOM   4237  CA  ALA B   6     -67.466   2.411  50.321  1.00 38.87           C  
ATOM   4238  HA  ALA B   6     -67.105   1.482  50.763  1.00 38.87           H  
ATOM   4239  C   ALA B   6     -66.357   3.468  50.378  1.00 38.87           C  
ATOM   4240  CB  ALA B   6     -67.943   2.121  48.894  1.00 38.87           C  
ATOM   4241  HB1 ALA B   6     -68.334   3.032  48.442  1.00 38.87           H  
ATOM   4242  HB2 ALA B   6     -68.730   1.366  48.911  1.00 38.87           H  
ATOM   4243  HB3 ALA B   6     -67.110   1.756  48.293  1.00 38.87           H  
ATOM   4244  O   ALA B   6     -66.476   4.550  49.805  1.00 38.87           O  
ATOM   4245  N   SER B   7     -65.301   3.194  51.145  1.00 43.70           N  
ATOM   4246  H   SER B   7     -65.286   2.322  51.654  1.00 43.70           H  
ATOM   4247  CA  SER B   7     -64.142   4.074  51.247  1.00 43.70           C  
ATOM   4248  HA  SER B   7     -64.441   5.016  51.707  1.00 43.70           H  
ATOM   4249  C   SER B   7     -63.618   4.335  49.833  1.00 43.70           C  
ATOM   4250  CB  SER B   7     -63.066   3.402  52.112  1.00 43.70           C  
ATOM   4251  HB2 SER B   7     -63.446   3.253  53.123  1.00 43.70           H  
ATOM   4252  HB3 SER B   7     -62.182   4.038  52.155  1.00 43.70           H  
ATOM   4253  O   SER B   7     -63.200   3.385  49.165  1.00 43.70           O  
ATOM   4254  OG  SER B   7     -62.728   2.150  51.547  1.00 43.70           O  
ATOM   4255  HG  SER B   7     -62.854   2.257  50.601  1.00 43.70           H  
ATOM   4256  N   GLN B   8     -63.654   5.584  49.366  1.00 42.19           N  
ATOM   4257  H   GLN B   8     -64.148   6.292  49.891  1.00 42.19           H  
ATOM   4258  CA  GLN B   8     -63.018   5.960  48.106  1.00 42.19           C  
ATOM   4259  HA  GLN B   8     -63.593   5.516  47.293  1.00 42.19           H  
ATOM   4260  C   GLN B   8     -61.572   5.421  48.093  1.00 42.19           C  
ATOM   4261  CB  GLN B   8     -63.020   7.485  47.947  1.00 42.19           C  
ATOM   4262  HB2 GLN B   8     -62.307   7.751  47.167  1.00 42.19           H  
ATOM   4263  HB3 GLN B   8     -62.691   7.943  48.880  1.00 42.19           H  
ATOM   4264  O   GLN B   8     -60.829   5.670  49.050  1.00 42.19           O  
ATOM   4265  CG  GLN B   8     -64.394   8.049  47.548  1.00 42.19           C  
ATOM   4266  HG2 GLN B   8     -65.125   7.833  48.327  1.00 42.19           H  
ATOM   4267  HG3 GLN B   8     -64.724   7.567  46.627  1.00 42.19           H  
ATOM   4268  CD  GLN B   8     -64.353   9.561  47.323  1.00 42.19           C  
ATOM   4269  NE2 GLN B   8     -65.333  10.128  46.655  1.00 42.19           N  
ATOM   4270 HE21 GLN B   8     -65.276  11.129  46.537  1.00 42.19           H  
ATOM   4271 HE22 GLN B   8     -66.118   9.594  46.310  1.00 42.19           H  
ATOM   4272  OE1 GLN B   8     -63.442  10.258  47.741  1.00 42.19           O  
ATOM   4273  N   PRO B   9     -61.163   4.632  47.079  1.00 44.42           N  
ATOM   4274  CA  PRO B   9     -59.828   4.050  47.043  1.00 44.42           C  
ATOM   4275  HA  PRO B   9     -59.711   3.391  47.903  1.00 44.42           H  
ATOM   4276  C   PRO B   9     -58.764   5.149  47.121  1.00 44.42           C  
ATOM   4277  CB  PRO B   9     -59.750   3.214  45.758  1.00 44.42           C  
ATOM   4278  HB2 PRO B   9     -58.806   3.353  45.232  1.00 44.42           H  
ATOM   4279  HB3 PRO B   9     -59.888   2.162  46.007  1.00 44.42           H  
ATOM   4280  O   PRO B   9     -58.920   6.227  46.548  1.00 44.42           O  
ATOM   4281  CG  PRO B   9     -60.931   3.687  44.910  1.00 44.42           C  
ATOM   4282  HG2 PRO B   9     -61.355   2.873  44.321  1.00 44.42           H  
ATOM   4283  HG3 PRO B   9     -60.606   4.493  44.252  1.00 44.42           H  
ATOM   4284  CD  PRO B   9     -61.937   4.232  45.917  1.00 44.42           C  
ATOM   4285  HD2 PRO B   9     -62.638   3.448  46.203  1.00 44.42           H  
ATOM   4286  HD3 PRO B   9     -62.470   5.077  45.480  1.00 44.42           H  
ATOM   4287  N   SER B  10     -57.666   4.877  47.835  1.00 51.32           N  
ATOM   4288  H   SER B  10     -57.580   3.975  48.282  1.00 51.32           H  
ATOM   4289  CA  SER B  10     -56.551   5.820  47.929  1.00 51.32           C  
ATOM   4290  HA  SER B  10     -56.927   6.724  48.408  1.00 51.32           H  
ATOM   4291  C   SER B  10     -56.054   6.192  46.530  1.00 51.32           C  
ATOM   4292  CB  SER B  10     -55.413   5.256  48.795  1.00 51.32           C  
ATOM   4293  HB2 SER B  10     -55.815   5.006  49.777  1.00 51.32           H  
ATOM   4294  HB3 SER B  10     -54.648   6.021  48.925  1.00 51.32           H  
ATOM   4295  O   SER B  10     -55.999   5.342  45.643  1.00 51.32           O  
ATOM   4296  OG  SER B  10     -54.819   4.096  48.234  1.00 51.32           O  
ATOM   4297  HG  SER B  10     -54.055   4.344  47.707  1.00 51.32           H  
ATOM   4298  N   LEU B  11     -55.646   7.450  46.339  1.00 48.10           N  
ATOM   4299  H   LEU B  11     -55.828   8.114  47.078  1.00 48.10           H  
ATOM   4300  CA  LEU B  11     -55.212   7.992  45.042  1.00 48.10           C  
ATOM   4301  HA  LEU B  11     -56.092   8.106  44.409  1.00 48.10           H  
ATOM   4302  C   LEU B  11     -54.207   7.080  44.304  1.00 48.10           C  
ATOM   4303  CB  LEU B  11     -54.579   9.375  45.295  1.00 48.10           C  
ATOM   4304  HB2 LEU B  11     -53.554   9.228  45.635  1.00 48.10           H  
ATOM   4305  HB3 LEU B  11     -55.111   9.889  46.096  1.00 48.10           H  
ATOM   4306  O   LEU B  11     -54.304   6.894  43.097  1.00 48.10           O  
ATOM   4307  CG  LEU B  11     -54.588  10.258  44.030  1.00 48.10           C  
ATOM   4308  HG  LEU B  11     -54.600   9.632  43.138  1.00 48.10           H  
ATOM   4309  CD1 LEU B  11     -55.822  11.163  44.034  1.00 48.10           C  
ATOM   4310 HD11 LEU B  11     -56.714  10.578  43.811  1.00 48.10           H  
ATOM   4311 HD12 LEU B  11     -55.942  11.654  45.000  1.00 48.10           H  
ATOM   4312 HD13 LEU B  11     -55.704  11.949  43.287  1.00 48.10           H  
ATOM   4313  CD2 LEU B  11     -53.364  11.163  43.938  1.00 48.10           C  
ATOM   4314 HD21 LEU B  11     -53.525  12.067  44.524  1.00 48.10           H  
ATOM   4315 HD22 LEU B  11     -53.246  11.475  42.900  1.00 48.10           H  
ATOM   4316 HD23 LEU B  11     -52.455  10.639  44.234  1.00 48.10           H  
ATOM   4317  N   THR B  12     -53.280   6.460  45.045  1.00 46.81           N  
ATOM   4318  H   THR B  12     -53.296   6.610  46.044  1.00 46.81           H  
ATOM   4319  CA  THR B  12     -52.303   5.485  44.528  1.00 46.81           C  
ATOM   4320  HA  THR B  12     -51.715   5.945  43.733  1.00 46.81           H  
ATOM   4321  C   THR B  12     -52.946   4.236  43.938  1.00 46.81           C  
ATOM   4322  CB  THR B  12     -51.358   5.009  45.641  1.00 46.81           C  
ATOM   4323  HB  THR B  12     -50.780   4.156  45.286  1.00 46.81           H  
ATOM   4324  O   THR B  12     -52.502   3.762  42.899  1.00 46.81           O  
ATOM   4325  CG2 THR B  12     -50.400   6.110  46.065  1.00 46.81           C  
ATOM   4326 HG21 THR B  12     -49.696   5.716  46.797  1.00 46.81           H  
ATOM   4327 HG22 THR B  12     -50.971   6.931  46.500  1.00 46.81           H  
ATOM   4328 HG23 THR B  12     -49.845   6.459  45.194  1.00 46.81           H  
ATOM   4329  OG1 THR B  12     -52.082   4.643  46.806  1.00 46.81           O  
ATOM   4330  HG1 THR B  12     -51.541   3.989  47.254  1.00 46.81           H  
ATOM   4331  N   LYS B  13     -54.000   3.711  44.574  1.00 49.61           N  
ATOM   4332  H   LYS B  13     -54.388   4.229  45.349  1.00 49.61           H  
ATOM   4333  CA  LYS B  13     -54.766   2.570  44.068  1.00 49.61           C  
ATOM   4334  HA  LYS B  13     -54.069   1.794  43.751  1.00 49.61           H  
ATOM   4335  C   LYS B  13     -55.538   2.939  42.812  1.00 49.61           C  
ATOM   4336  CB  LYS B  13     -55.712   2.013  45.152  1.00 49.61           C  
ATOM   4337  HB2 LYS B  13     -55.844   2.728  45.964  1.00 49.61           H  
ATOM   4338  HB3 LYS B  13     -56.690   1.812  44.714  1.00 49.61           H  
ATOM   4339  O   LYS B  13     -55.589   2.125  41.907  1.00 49.61           O  
ATOM   4340  CG  LYS B  13     -55.153   0.700  45.700  1.00 49.61           C  
ATOM   4341  HG2 LYS B  13     -54.999   0.022  44.860  1.00 49.61           H  
ATOM   4342  HG3 LYS B  13     -54.189   0.891  46.172  1.00 49.61           H  
ATOM   4343  CD  LYS B  13     -56.085   0.020  46.711  1.00 49.61           C  
ATOM   4344  HD2 LYS B  13     -56.143   0.612  47.624  1.00 49.61           H  
ATOM   4345  HD3 LYS B  13     -57.076  -0.099  46.274  1.00 49.61           H  
ATOM   4346  CE  LYS B  13     -55.461  -1.352  46.982  1.00 49.61           C  
ATOM   4347  HE2 LYS B  13     -55.352  -1.859  46.023  1.00 49.61           H  
ATOM   4348  HE3 LYS B  13     -54.458  -1.215  47.386  1.00 49.61           H  
ATOM   4349  NZ  LYS B  13     -56.262  -2.202  47.884  1.00 49.61           N  
ATOM   4350  HZ1 LYS B  13     -56.175  -1.904  48.845  1.00 49.61           H  
ATOM   4351  HZ2 LYS B  13     -55.917  -3.150  47.843  1.00 49.61           H  
ATOM   4352  HZ3 LYS B  13     -57.231  -2.222  47.598  1.00 49.61           H  
ATOM   4353  N   LEU B  14     -56.095   4.148  42.740  1.00 51.79           N  
ATOM   4354  H   LEU B  14     -56.012   4.753  43.545  1.00 51.79           H  
ATOM   4355  CA  LEU B  14     -56.829   4.638  41.568  1.00 51.79           C  
ATOM   4356  HA  LEU B  14     -57.561   3.881  41.286  1.00 51.79           H  
ATOM   4357  C   LEU B  14     -55.909   4.808  40.348  1.00 51.79           C  
ATOM   4358  CB  LEU B  14     -57.564   5.940  41.957  1.00 51.79           C  
ATOM   4359  HB2 LEU B  14     -57.195   6.774  41.360  1.00 51.79           H  
ATOM   4360  HB3 LEU B  14     -57.332   6.180  42.995  1.00 51.79           H  
ATOM   4361  O   LEU B  14     -56.222   4.292  39.282  1.00 51.79           O  
ATOM   4362  CG  LEU B  14     -59.095   5.837  41.809  1.00 51.79           C  
ATOM   4363  HG  LEU B  14     -59.417   4.810  41.979  1.00 51.79           H  
ATOM   4364  CD1 LEU B  14     -59.785   6.717  42.850  1.00 51.79           C  
ATOM   4365 HD11 LEU B  14     -59.529   7.764  42.687  1.00 51.79           H  
ATOM   4366 HD12 LEU B  14     -59.468   6.435  43.854  1.00 51.79           H  
ATOM   4367 HD13 LEU B  14     -60.866   6.598  42.778  1.00 51.79           H  
ATOM   4368  CD2 LEU B  14     -59.556   6.293  40.423  1.00 51.79           C  
ATOM   4369 HD21 LEU B  14     -60.636   6.167  40.340  1.00 51.79           H  
ATOM   4370 HD22 LEU B  14     -59.071   5.682  39.662  1.00 51.79           H  
ATOM   4371 HD23 LEU B  14     -59.289   7.337  40.263  1.00 51.79           H  
ATOM   4372  N   ILE B  15     -54.744   5.443  40.529  1.00 54.00           N  
ATOM   4373  H   ILE B  15     -54.562   5.863  41.429  1.00 54.00           H  
ATOM   4374  CA  ILE B  15     -53.721   5.580  39.475  1.00 54.00           C  
ATOM   4375  HA  ILE B  15     -54.188   6.005  38.586  1.00 54.00           H  
ATOM   4376  C   ILE B  15     -53.175   4.201  39.072  1.00 54.00           C  
ATOM   4377  CB  ILE B  15     -52.592   6.535  39.938  1.00 54.00           C  
ATOM   4378  HB  ILE B  15     -52.207   6.172  40.891  1.00 54.00           H  
ATOM   4379  O   ILE B  15     -53.104   3.889  37.887  1.00 54.00           O  
ATOM   4380  CG1 ILE B  15     -53.133   7.971  40.137  1.00 54.00           C  
ATOM   4381 HG12 ILE B  15     -54.060   7.937  40.710  1.00 54.00           H  
ATOM   4382 HG13 ILE B  15     -53.366   8.409  39.167  1.00 54.00           H  
ATOM   4383  CG2 ILE B  15     -51.431   6.553  38.925  1.00 54.00           C  
ATOM   4384 HG21 ILE B  15     -50.965   5.570  38.856  1.00 54.00           H  
ATOM   4385 HG22 ILE B  15     -51.794   6.840  37.939  1.00 54.00           H  
ATOM   4386 HG23 ILE B  15     -50.652   7.251  39.233  1.00 54.00           H  
ATOM   4387  CD1 ILE B  15     -52.174   8.904  40.889  1.00 54.00           C  
ATOM   4388 HD11 ILE B  15     -52.674   9.854  41.075  1.00 54.00           H  
ATOM   4389 HD12 ILE B  15     -51.279   9.099  40.298  1.00 54.00           H  
ATOM   4390 HD13 ILE B  15     -51.894   8.459  41.844  1.00 54.00           H  
ATOM   4391  N   GLY B  16     -52.838   3.352  40.049  1.00 53.42           N  
ATOM   4392  H   GLY B  16     -52.886   3.666  41.008  1.00 53.42           H  
ATOM   4393  CA  GLY B  16     -52.337   2.000  39.799  1.00 53.42           C  
ATOM   4394  HA2 GLY B  16     -51.438   2.057  39.184  1.00 53.42           H  
ATOM   4395  HA3 GLY B  16     -52.080   1.536  40.751  1.00 53.42           H  
ATOM   4396  C   GLY B  16     -53.352   1.100  39.087  1.00 53.42           C  
ATOM   4397  O   GLY B  16     -52.975   0.394  38.163  1.00 53.42           O  
ATOM   4398  N   LEU B  17     -54.638   1.149  39.453  1.00 54.91           N  
ATOM   4399  H   LEU B  17     -54.898   1.741  40.228  1.00 54.91           H  
ATOM   4400  CA  LEU B  17     -55.710   0.418  38.761  1.00 54.91           C  
ATOM   4401  HA  LEU B  17     -55.423  -0.630  38.672  1.00 54.91           H  
ATOM   4402  C   LEU B  17     -55.928   0.931  37.334  1.00 54.91           C  
ATOM   4403  CB  LEU B  17     -57.026   0.521  39.560  1.00 54.91           C  
ATOM   4404  HB2 LEU B  17     -57.868   0.409  38.877  1.00 54.91           H  
ATOM   4405  HB3 LEU B  17     -57.107   1.522  39.984  1.00 54.91           H  
ATOM   4406  O   LEU B  17     -56.162   0.125  36.435  1.00 54.91           O  
ATOM   4407  CG  LEU B  17     -57.160  -0.545  40.661  1.00 54.91           C  
ATOM   4408  HG  LEU B  17     -56.195  -0.703  41.142  1.00 54.91           H  
ATOM   4409  CD1 LEU B  17     -58.163  -0.110  41.732  1.00 54.91           C  
ATOM   4410 HD11 LEU B  17     -58.245  -0.885  42.494  1.00 54.91           H  
ATOM   4411 HD12 LEU B  17     -57.827   0.817  42.196  1.00 54.91           H  
ATOM   4412 HD13 LEU B  17     -59.140   0.051  41.277  1.00 54.91           H  
ATOM   4413  CD2 LEU B  17     -57.659  -1.868  40.071  1.00 54.91           C  
ATOM   4414 HD21 LEU B  17     -57.723  -2.624  40.854  1.00 54.91           H  
ATOM   4415 HD22 LEU B  17     -58.643  -1.737  39.620  1.00 54.91           H  
ATOM   4416 HD23 LEU B  17     -56.965  -2.222  39.309  1.00 54.91           H  
ATOM   4417  N   ASP B  18     -55.833   2.242  37.103  1.00 53.99           N  
ATOM   4418  H   ASP B  18     -55.687   2.876  37.876  1.00 53.99           H  
ATOM   4419  CA  ASP B  18     -55.951   2.802  35.753  1.00 53.99           C  
ATOM   4420  HA  ASP B  18     -56.834   2.369  35.282  1.00 53.99           H  
ATOM   4421  C   ASP B  18     -54.770   2.379  34.855  1.00 53.99           C  
ATOM   4422  CB  ASP B  18     -56.135   4.339  35.815  1.00 53.99           C  
ATOM   4423  HB2 ASP B  18     -55.549   4.750  36.637  1.00 53.99           H  
ATOM   4424  HB3 ASP B  18     -55.739   4.765  34.893  1.00 53.99           H  
ATOM   4425  O   ASP B  18     -54.995   2.008  33.701  1.00 53.99           O  
ATOM   4426  CG  ASP B  18     -57.602   4.805  35.924  1.00 53.99           C  
ATOM   4427  OD1 ASP B  18     -58.495   4.074  35.430  1.00 53.99           O  
ATOM   4428  OD2 ASP B  18     -57.860   5.953  36.362  1.00 53.99           O  
ATOM   4429  N   ILE B  19     -53.537   2.361  35.381  1.00 56.60           N  
ATOM   4430  H   ILE B  19     -53.421   2.704  36.324  1.00 56.60           H  
ATOM   4431  CA  ILE B  19     -52.331   1.968  34.627  1.00 56.60           C  
ATOM   4432  HA  ILE B  19     -52.421   2.360  33.614  1.00 56.60           H  
ATOM   4433  C   ILE B  19     -52.222   0.440  34.482  1.00 56.60           C  
ATOM   4434  CB  ILE B  19     -51.059   2.601  35.246  1.00 56.60           C  
ATOM   4435  HB  ILE B  19     -51.010   2.319  36.298  1.00 56.60           H  
ATOM   4436  O   ILE B  19     -52.125  -0.060  33.366  1.00 56.60           O  
ATOM   4437  CG1 ILE B  19     -51.125   4.146  35.146  1.00 56.60           C  
ATOM   4438 HG12 ILE B  19     -51.098   4.442  34.097  1.00 56.60           H  
ATOM   4439 HG13 ILE B  19     -52.068   4.501  35.562  1.00 56.60           H  
ATOM   4440  CG2 ILE B  19     -49.786   2.083  34.547  1.00 56.60           C  
ATOM   4441 HG21 ILE B  19     -49.810   2.328  33.485  1.00 56.60           H  
ATOM   4442 HG22 ILE B  19     -48.894   2.524  34.993  1.00 56.60           H  
ATOM   4443 HG23 ILE B  19     -49.689   1.004  34.662  1.00 56.60           H  
ATOM   4444  CD1 ILE B  19     -50.000   4.875  35.894  1.00 56.60           C  
ATOM   4445 HD11 ILE B  19     -50.214   5.944  35.911  1.00 56.60           H  
ATOM   4446 HD12 ILE B  19     -49.935   4.507  36.918  1.00 56.60           H  
ATOM   4447 HD13 ILE B  19     -49.045   4.725  35.390  1.00 56.60           H  
ATOM   4448  N   PHE B  20     -52.271  -0.326  35.575  1.00 55.58           N  
ATOM   4449  H   PHE B  20     -52.381   0.124  36.472  1.00 55.58           H  
ATOM   4450  CA  PHE B  20     -52.042  -1.779  35.564  1.00 55.58           C  
ATOM   4451  HA  PHE B  20     -51.372  -2.020  34.739  1.00 55.58           H  
ATOM   4452  C   PHE B  20     -53.309  -2.617  35.343  1.00 55.58           C  
ATOM   4453  CB  PHE B  20     -51.341  -2.213  36.860  1.00 55.58           C  
ATOM   4454  HB2 PHE B  20     -51.280  -3.301  36.870  1.00 55.58           H  
ATOM   4455  HB3 PHE B  20     -51.945  -1.923  37.720  1.00 55.58           H  
ATOM   4456  O   PHE B  20     -53.206  -3.757  34.902  1.00 55.58           O  
ATOM   4457  CG  PHE B  20     -49.930  -1.680  37.017  1.00 55.58           C  
ATOM   4458  CD1 PHE B  20     -48.885  -2.252  36.267  1.00 55.58           C  
ATOM   4459  HD1 PHE B  20     -49.087  -3.063  35.582  1.00 55.58           H  
ATOM   4460  CD2 PHE B  20     -49.653  -0.632  37.915  1.00 55.58           C  
ATOM   4461  HD2 PHE B  20     -50.450  -0.194  38.496  1.00 55.58           H  
ATOM   4462  CE1 PHE B  20     -47.570  -1.780  36.414  1.00 55.58           C  
ATOM   4463  HE1 PHE B  20     -46.768  -2.223  35.843  1.00 55.58           H  
ATOM   4464  CE2 PHE B  20     -48.336  -0.159  38.061  1.00 55.58           C  
ATOM   4465  HE2 PHE B  20     -48.118   0.644  38.750  1.00 55.58           H  
ATOM   4466  CZ  PHE B  20     -47.295  -0.734  37.311  1.00 55.58           C  
ATOM   4467  HZ  PHE B  20     -46.282  -0.376  37.423  1.00 55.58           H  
ATOM   4468  N   GLY B  21     -54.507  -2.093  35.616  1.00 58.76           N  
ATOM   4469  H   GLY B  21     -54.566  -1.152  35.977  1.00 58.76           H  
ATOM   4470  CA  GLY B  21     -55.752  -2.832  35.379  1.00 58.76           C  
ATOM   4471  HA2 GLY B  21     -56.569  -2.351  35.915  1.00 58.76           H  
ATOM   4472  HA3 GLY B  21     -55.650  -3.852  35.750  1.00 58.76           H  
ATOM   4473  C   GLY B  21     -56.106  -2.891  33.892  1.00 58.76           C  
ATOM   4474  O   GLY B  21     -56.126  -3.960  33.290  1.00 58.76           O  
ATOM   4475  N   VAL B  22     -56.358  -1.728  33.280  1.00 63.15           N  
ATOM   4476  H   VAL B  22     -56.305  -0.888  33.837  1.00 63.15           H  
ATOM   4477  CA  VAL B  22     -56.802  -1.629  31.870  1.00 63.15           C  
ATOM   4478  HA  VAL B  22     -57.210  -2.594  31.570  1.00 63.15           H  
ATOM   4479  C   VAL B  22     -55.638  -1.333  30.910  1.00 63.15           C  
ATOM   4480  CB  VAL B  22     -57.939  -0.589  31.724  1.00 63.15           C  
ATOM   4481  HB  VAL B  22     -57.517   0.413  31.793  1.00 63.15           H  
ATOM   4482  O   VAL B  22     -55.726  -1.629  29.721  1.00 63.15           O  
ATOM   4483  CG1 VAL B  22     -58.681  -0.719  30.384  1.00 63.15           C  
ATOM   4484 HG11 VAL B  22     -57.987  -0.617  29.550  1.00 63.15           H  
ATOM   4485 HG12 VAL B  22     -59.153  -1.699  30.317  1.00 63.15           H  
ATOM   4486 HG13 VAL B  22     -59.443   0.055  30.299  1.00 63.15           H  
ATOM   4487  CG2 VAL B  22     -59.015  -0.736  32.813  1.00 63.15           C  
ATOM   4488 HG21 VAL B  22     -59.393  -1.759  32.826  1.00 63.15           H  
ATOM   4489 HG22 VAL B  22     -58.599  -0.498  33.792  1.00 63.15           H  
ATOM   4490 HG23 VAL B  22     -59.842  -0.052  32.622  1.00 63.15           H  
ATOM   4491  N   GLY B  23     -54.542  -0.761  31.413  1.00 68.89           N  
ATOM   4492  H   GLY B  23     -54.525  -0.539  32.398  1.00 68.89           H  
ATOM   4493  CA  GLY B  23     -53.401  -0.289  30.624  1.00 68.89           C  
ATOM   4494  HA2 GLY B  23     -53.706  -0.080  29.599  1.00 68.89           H  
ATOM   4495  HA3 GLY B  23     -53.076   0.641  31.090  1.00 68.89           H  
ATOM   4496  C   GLY B  23     -52.171  -1.201  30.584  1.00 68.89           C  
ATOM   4497  O   GLY B  23     -51.184  -0.831  29.952  1.00 68.89           O  
ATOM   4498  N   ARG B  24     -52.204  -2.382  31.228  1.00 78.55           N  
ATOM   4499  H   ARG B  24     -53.024  -2.585  31.782  1.00 78.55           H  
ATOM   4500  CA  ARG B  24     -51.033  -3.280  31.342  1.00 78.55           C  
ATOM   4501  HA  ARG B  24     -50.264  -2.760  31.913  1.00 78.55           H  
ATOM   4502  C   ARG B  24     -50.386  -3.609  30.000  1.00 78.55           C  
ATOM   4503  CB  ARG B  24     -51.384  -4.578  32.095  1.00 78.55           C  
ATOM   4504  HB2 ARG B  24     -51.739  -4.315  33.091  1.00 78.55           H  
ATOM   4505  HB3 ARG B  24     -50.470  -5.157  32.223  1.00 78.55           H  
ATOM   4506  O   ARG B  24     -49.170  -3.592  29.897  1.00 78.55           O  
ATOM   4507  CG  ARG B  24     -52.430  -5.465  31.393  1.00 78.55           C  
ATOM   4508  HG2 ARG B  24     -53.336  -4.889  31.205  1.00 78.55           H  
ATOM   4509  HG3 ARG B  24     -52.026  -5.820  30.445  1.00 78.55           H  
ATOM   4510  CD  ARG B  24     -52.792  -6.696  32.225  1.00 78.55           C  
ATOM   4511  HD2 ARG B  24     -53.280  -6.368  33.143  1.00 78.55           H  
ATOM   4512  HD3 ARG B  24     -51.875  -7.227  32.481  1.00 78.55           H  
ATOM   4513  NE  ARG B  24     -53.689  -7.594  31.468  1.00 78.55           N  
ATOM   4514  HE  ARG B  24     -53.980  -7.286  30.552  1.00 78.55           H  
ATOM   4515  NH1 ARG B  24     -53.820  -9.276  33.026  1.00 78.55           N  
ATOM   4516 HH11 ARG B  24     -54.123 -10.203  33.289  1.00 78.55           H  
ATOM   4517 HH12 ARG B  24     -53.201  -8.756  33.631  1.00 78.55           H  
ATOM   4518  NH2 ARG B  24     -54.892  -9.493  31.084  1.00 78.55           N  
ATOM   4519 HH21 ARG B  24     -55.109  -9.186  30.146  1.00 78.55           H  
ATOM   4520 HH22 ARG B  24     -55.184 -10.414  31.379  1.00 78.55           H  
ATOM   4521  CZ  ARG B  24     -54.130  -8.777  31.862  1.00 78.55           C  
ATOM   4522  N   LEU B  25     -51.201  -3.867  28.973  1.00 83.14           N  
ATOM   4523  H   LEU B  25     -52.196  -3.801  29.130  1.00 83.14           H  
ATOM   4524  CA  LEU B  25     -50.711  -4.218  27.642  1.00 83.14           C  
ATOM   4525  HA  LEU B  25     -50.016  -5.052  27.735  1.00 83.14           H  
ATOM   4526  C   LEU B  25     -49.939  -3.048  27.025  1.00 83.14           C  
ATOM   4527  CB  LEU B  25     -51.901  -4.641  26.762  1.00 83.14           C  
ATOM   4528  HB2 LEU B  25     -52.601  -3.807  26.704  1.00 83.14           H  
ATOM   4529  HB3 LEU B  25     -52.410  -5.482  27.233  1.00 83.14           H  
ATOM   4530  O   LEU B  25     -48.854  -3.244  26.496  1.00 83.14           O  
ATOM   4531  CG  LEU B  25     -51.498  -5.043  25.328  1.00 83.14           C  
ATOM   4532  HG  LEU B  25     -50.942  -4.231  24.860  1.00 83.14           H  
ATOM   4533  CD1 LEU B  25     -50.649  -6.313  25.306  1.00 83.14           C  
ATOM   4534 HD11 LEU B  25     -49.691  -6.136  25.796  1.00 83.14           H  
ATOM   4535 HD12 LEU B  25     -50.437  -6.595  24.274  1.00 83.14           H  
ATOM   4536 HD13 LEU B  25     -51.166  -7.136  25.798  1.00 83.14           H  
ATOM   4537  CD2 LEU B  25     -52.758  -5.278  24.495  1.00 83.14           C  
ATOM   4538 HD21 LEU B  25     -53.337  -6.100  24.914  1.00 83.14           H  
ATOM   4539 HD22 LEU B  25     -52.469  -5.534  23.475  1.00 83.14           H  
ATOM   4540 HD23 LEU B  25     -53.360  -4.370  24.469  1.00 83.14           H  
ATOM   4541  N   HIS B  26     -50.470  -1.829  27.134  1.00 83.95           N  
ATOM   4542  H   HIS B  26     -51.348  -1.713  27.620  1.00 83.95           H  
ATOM   4543  CA  HIS B  26     -49.803  -0.623  26.642  1.00 83.95           C  
ATOM   4544  HA  HIS B  26     -49.533  -0.762  25.595  1.00 83.95           H  
ATOM   4545  C   HIS B  26     -48.505  -0.351  27.395  1.00 83.95           C  
ATOM   4546  CB  HIS B  26     -50.755   0.573  26.757  1.00 83.95           C  
ATOM   4547  HB2 HIS B  26     -50.261   1.459  26.357  1.00 83.95           H  
ATOM   4548  HB3 HIS B  26     -50.982   0.762  27.806  1.00 83.95           H  
ATOM   4549  O   HIS B  26     -47.506  -0.037  26.761  1.00 83.95           O  
ATOM   4550  CG  HIS B  26     -52.047   0.363  26.017  1.00 83.95           C  
ATOM   4551  CD2 HIS B  26     -52.224   0.535  24.678  1.00 83.95           C  
ATOM   4552  HD2 HIS B  26     -51.467   0.852  23.976  1.00 83.95           H  
ATOM   4553  ND1 HIS B  26     -53.230  -0.136  26.568  1.00 83.95           N  
ATOM   4554  CE1 HIS B  26     -54.093  -0.233  25.551  1.00 83.95           C  
ATOM   4555  HE1 HIS B  26     -55.090  -0.637  25.644  1.00 83.95           H  
ATOM   4556  NE2 HIS B  26     -53.526   0.186  24.407  1.00 83.95           N  
ATOM   4557  HE2 HIS B  26     -53.942   0.137  23.488  1.00 83.95           H  
ATOM   4558  N   ALA B  27     -48.495  -0.520  28.720  1.00 81.89           N  
ATOM   4559  H   ALA B  27     -49.356  -0.773  29.184  1.00 81.89           H  
ATOM   4560  CA  ALA B  27     -47.284  -0.372  29.524  1.00 81.89           C  
ATOM   4561  HA  ALA B  27     -46.871   0.622  29.352  1.00 81.89           H  
ATOM   4562  C   ALA B  27     -46.200  -1.386  29.120  1.00 81.89           C  
ATOM   4563  CB  ALA B  27     -47.655  -0.492  31.007  1.00 81.89           C  
ATOM   4564  HB1 ALA B  27     -48.060  -1.482  31.216  1.00 81.89           H  
ATOM   4565  HB2 ALA B  27     -48.395   0.264  31.270  1.00 81.89           H  
ATOM   4566  HB3 ALA B  27     -46.763  -0.340  31.615  1.00 81.89           H  
ATOM   4567  O   ALA B  27     -45.056  -0.994  28.917  1.00 81.89           O  
ATOM   4568  N   ILE B  28     -46.565  -2.662  28.940  1.00 86.42           N  
ATOM   4569  H   ILE B  28     -47.520  -2.924  29.137  1.00 86.42           H  
ATOM   4570  CA  ILE B  28     -45.640  -3.711  28.484  1.00 86.42           C  
ATOM   4571  HA  ILE B  28     -44.779  -3.735  29.152  1.00 86.42           H  
ATOM   4572  C   ILE B  28     -45.098  -3.380  27.089  1.00 86.42           C  
ATOM   4573  CB  ILE B  28     -46.322  -5.100  28.530  1.00 86.42           C  
ATOM   4574  HB  ILE B  28     -47.274  -5.034  28.004  1.00 86.42           H  
ATOM   4575  O   ILE B  28     -43.888  -3.378  26.900  1.00 86.42           O  
ATOM   4576  CG1 ILE B  28     -46.585  -5.524  29.995  1.00 86.42           C  
ATOM   4577 HG12 ILE B  28     -46.977  -4.681  30.564  1.00 86.42           H  
ATOM   4578 HG13 ILE B  28     -45.643  -5.813  30.462  1.00 86.42           H  
ATOM   4579  CG2 ILE B  28     -45.459  -6.171  27.835  1.00 86.42           C  
ATOM   4580 HG21 ILE B  28     -45.922  -7.155  27.907  1.00 86.42           H  
ATOM   4581 HG22 ILE B  28     -45.342  -5.950  26.774  1.00 86.42           H  
ATOM   4582 HG23 ILE B  28     -44.469  -6.212  28.290  1.00 86.42           H  
ATOM   4583  CD1 ILE B  28     -47.585  -6.681  30.131  1.00 86.42           C  
ATOM   4584 HD11 ILE B  28     -48.518  -6.427  29.627  1.00 86.42           H  
ATOM   4585 HD12 ILE B  28     -47.790  -6.854  31.187  1.00 86.42           H  
ATOM   4586 HD13 ILE B  28     -47.176  -7.596  29.704  1.00 86.42           H  
ATOM   4587  N   LEU B  29     -45.964  -3.028  26.131  1.00 89.27           N  
ATOM   4588  H   LEU B  29     -46.952  -3.047  26.339  1.00 89.27           H  
ATOM   4589  CA  LEU B  29     -45.537  -2.681  24.771  1.00 89.27           C  
ATOM   4590  HA  LEU B  29     -44.952  -3.509  24.368  1.00 89.27           H  
ATOM   4591  C   LEU B  29     -44.612  -1.459  24.741  1.00 89.27           C  
ATOM   4592  CB  LEU B  29     -46.765  -2.439  23.878  1.00 89.27           C  
ATOM   4593  HB2 LEU B  29     -46.422  -1.985  22.949  1.00 89.27           H  
ATOM   4594  HB3 LEU B  29     -47.423  -1.728  24.378  1.00 89.27           H  
ATOM   4595  O   LEU B  29     -43.635  -1.467  24.003  1.00 89.27           O  
ATOM   4596  CG  LEU B  29     -47.559  -3.706  23.518  1.00 89.27           C  
ATOM   4597  HG  LEU B  29     -47.812  -4.258  24.423  1.00 89.27           H  
ATOM   4598  CD1 LEU B  29     -48.859  -3.314  22.809  1.00 89.27           C  
ATOM   4599 HD11 LEU B  29     -49.442  -4.212  22.605  1.00 89.27           H  
ATOM   4600 HD12 LEU B  29     -49.438  -2.644  23.444  1.00 89.27           H  
ATOM   4601 HD13 LEU B  29     -48.629  -2.824  21.863  1.00 89.27           H  
ATOM   4602  CD2 LEU B  29     -46.771  -4.632  22.595  1.00 89.27           C  
ATOM   4603 HD21 LEU B  29     -46.491  -4.111  21.680  1.00 89.27           H  
ATOM   4604 HD22 LEU B  29     -45.869  -4.992  23.090  1.00 89.27           H  
ATOM   4605 HD23 LEU B  29     -47.380  -5.502  22.348  1.00 89.27           H  
ATOM   4606  N   LEU B  30     -44.875  -0.433  25.557  1.00 89.43           N  
ATOM   4607  H   LEU B  30     -45.700  -0.478  26.137  1.00 89.43           H  
ATOM   4608  CA  LEU B  30     -43.995   0.734  25.676  1.00 89.43           C  
ATOM   4609  HA  LEU B  30     -43.808   1.139  24.682  1.00 89.43           H  
ATOM   4610  C   LEU B  30     -42.622   0.363  26.252  1.00 89.43           C  
ATOM   4611  CB  LEU B  30     -44.675   1.805  26.546  1.00 89.43           C  
ATOM   4612  HB2 LEU B  30     -43.926   2.530  26.865  1.00 89.43           H  
ATOM   4613  HB3 LEU B  30     -45.056   1.322  27.446  1.00 89.43           H  
ATOM   4614  O   LEU B  30     -41.615   0.863  25.761  1.00 89.43           O  
ATOM   4615  CG  LEU B  30     -45.820   2.559  25.848  1.00 89.43           C  
ATOM   4616  HG  LEU B  30     -46.513   1.845  25.403  1.00 89.43           H  
ATOM   4617  CD1 LEU B  30     -46.574   3.389  26.887  1.00 89.43           C  
ATOM   4618 HD11 LEU B  30     -45.902   4.113  27.348  1.00 89.43           H  
ATOM   4619 HD12 LEU B  30     -47.406   3.908  26.411  1.00 89.43           H  
ATOM   4620 HD13 LEU B  30     -46.961   2.712  27.649  1.00 89.43           H  
ATOM   4621  CD2 LEU B  30     -45.365   3.517  24.748  1.00 89.43           C  
ATOM   4622 HD21 LEU B  30     -44.722   3.005  24.033  1.00 89.43           H  
ATOM   4623 HD22 LEU B  30     -46.236   3.901  24.217  1.00 89.43           H  
ATOM   4624 HD23 LEU B  30     -44.826   4.359  25.185  1.00 89.43           H  
ATOM   4625  N   ILE B  31     -42.565  -0.534  27.244  1.00 88.96           N  
ATOM   4626  H   ILE B  31     -43.430  -0.909  27.608  1.00 88.96           H  
ATOM   4627  CA  ILE B  31     -41.297  -1.056  27.777  1.00 88.96           C  
ATOM   4628  HA  ILE B  31     -40.653  -0.214  28.033  1.00 88.96           H  
ATOM   4629  C   ILE B  31     -40.555  -1.863  26.701  1.00 88.96           C  
ATOM   4630  CB  ILE B  31     -41.538  -1.881  29.065  1.00 88.96           C  
ATOM   4631  HB  ILE B  31     -42.300  -2.633  28.858  1.00 88.96           H  
ATOM   4632  O   ILE B  31     -39.358  -1.673  26.517  1.00 88.96           O  
ATOM   4633  CG1 ILE B  31     -42.034  -0.970  30.213  1.00 88.96           C  
ATOM   4634 HG12 ILE B  31     -42.791  -0.280  29.840  1.00 88.96           H  
ATOM   4635 HG13 ILE B  31     -41.204  -0.367  30.581  1.00 88.96           H  
ATOM   4636  CG2 ILE B  31     -40.253  -2.609  29.507  1.00 88.96           C  
ATOM   4637 HG21 ILE B  31     -39.949  -3.342  28.759  1.00 88.96           H  
ATOM   4638 HG22 ILE B  31     -39.442  -1.895  29.647  1.00 88.96           H  
ATOM   4639 HG23 ILE B  31     -40.414  -3.154  30.437  1.00 88.96           H  
ATOM   4640  CD1 ILE B  31     -42.652  -1.743  31.387  1.00 88.96           C  
ATOM   4641 HD11 ILE B  31     -41.898  -2.346  31.893  1.00 88.96           H  
ATOM   4642 HD12 ILE B  31     -43.066  -1.034  32.104  1.00 88.96           H  
ATOM   4643 HD13 ILE B  31     -43.453  -2.388  31.026  1.00 88.96           H  
ATOM   4644  N   CYS B  32     -41.246  -2.717  25.941  1.00 92.37           N  
ATOM   4645  H   CYS B  32     -42.215  -2.897  26.164  1.00 92.37           H  
ATOM   4646  CA  CYS B  32     -40.633  -3.467  24.842  1.00 92.37           C  
ATOM   4647  HA  CYS B  32     -39.775  -4.020  25.225  1.00 92.37           H  
ATOM   4648  C   CYS B  32     -40.105  -2.542  23.736  1.00 92.37           C  
ATOM   4649  CB  CYS B  32     -41.648  -4.465  24.271  1.00 92.37           C  
ATOM   4650  HB2 CYS B  32     -41.224  -4.943  23.388  1.00 92.37           H  
ATOM   4651  HB3 CYS B  32     -42.557  -3.939  23.979  1.00 92.37           H  
ATOM   4652  O   CYS B  32     -38.991  -2.744  23.259  1.00 92.37           O  
ATOM   4653  SG  CYS B  32     -42.047  -5.748  25.492  1.00 92.37           S  
ATOM   4654  HG  CYS B  32     -40.841  -6.321  25.538  1.00 92.37           H  
ATOM   4655  N   ILE B  33     -40.866  -1.511  23.351  1.00 93.74           N  
ATOM   4656  H   ILE B  33     -41.788  -1.426  23.754  1.00 93.74           H  
ATOM   4657  CA  ILE B  33     -40.435  -0.485  22.389  1.00 93.74           C  
ATOM   4658  HA  ILE B  33     -40.151  -0.965  21.452  1.00 93.74           H  
ATOM   4659  C   ILE B  33     -39.199   0.239  22.912  1.00 93.74           C  
ATOM   4660  CB  ILE B  33     -41.586   0.506  22.109  1.00 93.74           C  
ATOM   4661  HB  ILE B  33     -42.049   0.760  23.063  1.00 93.74           H  
ATOM   4662  O   ILE B  33     -38.247   0.405  22.163  1.00 93.74           O  
ATOM   4663  CG1 ILE B  33     -42.638  -0.174  21.209  1.00 93.74           C  
ATOM   4664 HG12 ILE B  33     -42.850  -1.177  21.579  1.00 93.74           H  
ATOM   4665 HG13 ILE B  33     -42.254  -0.270  20.193  1.00 93.74           H  
ATOM   4666  CG2 ILE B  33     -41.121   1.825  21.459  1.00 93.74           C  
ATOM   4667 HG21 ILE B  33     -40.645   1.624  20.500  1.00 93.74           H  
ATOM   4668 HG22 ILE B  33     -41.964   2.497  21.299  1.00 93.74           H  
ATOM   4669 HG23 ILE B  33     -40.416   2.352  22.102  1.00 93.74           H  
ATOM   4670  CD1 ILE B  33     -43.955   0.603  21.183  1.00 93.74           C  
ATOM   4671 HD11 ILE B  33     -44.718  -0.009  20.703  1.00 93.74           H  
ATOM   4672 HD12 ILE B  33     -43.850   1.532  20.621  1.00 93.74           H  
ATOM   4673 HD13 ILE B  33     -44.270   0.814  22.205  1.00 93.74           H  
ATOM   4674  N   PHE B  34     -39.187   0.625  24.189  1.00 93.65           N  
ATOM   4675  H   PHE B  34     -40.013   0.473  24.750  1.00 93.65           H  
ATOM   4676  CA  PHE B  34     -38.042   1.275  24.822  1.00 93.65           C  
ATOM   4677  HA  PHE B  34     -37.834   2.214  24.309  1.00 93.65           H  
ATOM   4678  C   PHE B  34     -36.775   0.421  24.748  1.00 93.65           C  
ATOM   4679  CB  PHE B  34     -38.386   1.560  26.285  1.00 93.65           C  
ATOM   4680  HB2 PHE B  34     -38.611   0.622  26.791  1.00 93.65           H  
ATOM   4681  HB3 PHE B  34     -39.303   2.147  26.329  1.00 93.65           H  
ATOM   4682  O   PHE B  34     -35.746   0.893  24.274  1.00 93.65           O  
ATOM   4683  CG  PHE B  34     -37.280   2.249  27.055  1.00 93.65           C  
ATOM   4684  CD1 PHE B  34     -36.663   1.589  28.134  1.00 93.65           C  
ATOM   4685  HD1 PHE B  34     -36.966   0.589  28.407  1.00 93.65           H  
ATOM   4686  CD2 PHE B  34     -36.836   3.526  26.671  1.00 93.65           C  
ATOM   4687  HD2 PHE B  34     -37.274   4.017  25.814  1.00 93.65           H  
ATOM   4688  CE1 PHE B  34     -35.648   2.230  28.864  1.00 93.65           C  
ATOM   4689  HE1 PHE B  34     -35.172   1.725  29.691  1.00 93.65           H  
ATOM   4690  CE2 PHE B  34     -35.801   4.153  27.381  1.00 93.65           C  
ATOM   4691  HE2 PHE B  34     -35.427   5.111  27.049  1.00 93.65           H  
ATOM   4692  CZ  PHE B  34     -35.237   3.525  28.504  1.00 93.65           C  
ATOM   4693  HZ  PHE B  34     -34.440   4.009  29.049  1.00 93.65           H  
ATOM   4694  N   LEU B  35     -36.861  -0.844  25.171  1.00 92.97           N  
ATOM   4695  H   LEU B  35     -37.740  -1.164  25.551  1.00 92.97           H  
ATOM   4696  CA  LEU B  35     -35.730  -1.773  25.144  1.00 92.97           C  
ATOM   4697  HA  LEU B  35     -34.884  -1.322  25.662  1.00 92.97           H  
ATOM   4698  C   LEU B  35     -35.257  -2.047  23.710  1.00 92.97           C  
ATOM   4699  CB  LEU B  35     -36.129  -3.081  25.850  1.00 92.97           C  
ATOM   4700  HB2 LEU B  35     -37.036  -3.464  25.383  1.00 92.97           H  
ATOM   4701  HB3 LEU B  35     -35.339  -3.814  25.688  1.00 92.97           H  
ATOM   4702  O   LEU B  35     -34.057  -2.056  23.456  1.00 92.97           O  
ATOM   4703  CG  LEU B  35     -36.362  -2.950  27.367  1.00 92.97           C  
ATOM   4704  HG  LEU B  35     -37.107  -2.179  27.566  1.00 92.97           H  
ATOM   4705  CD1 LEU B  35     -36.889  -4.277  27.915  1.00 92.97           C  
ATOM   4706 HD11 LEU B  35     -36.156  -5.066  27.746  1.00 92.97           H  
ATOM   4707 HD12 LEU B  35     -37.821  -4.537  27.413  1.00 92.97           H  
ATOM   4708 HD13 LEU B  35     -37.077  -4.186  28.985  1.00 92.97           H  
ATOM   4709  CD2 LEU B  35     -35.088  -2.581  28.128  1.00 92.97           C  
ATOM   4710 HD21 LEU B  35     -34.302  -3.304  27.912  1.00 92.97           H  
ATOM   4711 HD22 LEU B  35     -35.283  -2.578  29.200  1.00 92.97           H  
ATOM   4712 HD23 LEU B  35     -34.749  -1.587  27.838  1.00 92.97           H  
ATOM   4713  N   SER B  36     -36.189  -2.200  22.765  1.00 95.20           N  
ATOM   4714  H   SER B  36     -37.160  -2.171  23.044  1.00 95.20           H  
ATOM   4715  CA  SER B  36     -35.864  -2.401  21.346  1.00 95.20           C  
ATOM   4716  HA  SER B  36     -35.171  -3.238  21.254  1.00 95.20           H  
ATOM   4717  C   SER B  36     -35.185  -1.169  20.751  1.00 95.20           C  
ATOM   4718  CB  SER B  36     -37.116  -2.719  20.524  1.00 95.20           C  
ATOM   4719  HB2 SER B  36     -36.817  -2.983  19.509  1.00 95.20           H  
ATOM   4720  HB3 SER B  36     -37.763  -1.842  20.481  1.00 95.20           H  
ATOM   4721  O   SER B  36     -34.175  -1.291  20.072  1.00 95.20           O  
ATOM   4722  OG  SER B  36     -37.837  -3.794  21.091  1.00 95.20           O  
ATOM   4723  HG  SER B  36     -38.221  -3.484  21.914  1.00 95.20           H  
ATOM   4724  N   ALA B  37     -35.701   0.025  21.049  1.00 95.30           N  
ATOM   4725  H   ALA B  37     -36.529   0.064  21.625  1.00 95.30           H  
ATOM   4726  CA  ALA B  37     -35.139   1.294  20.605  1.00 95.30           C  
ATOM   4727  HA  ALA B  37     -35.079   1.293  19.517  1.00 95.30           H  
ATOM   4728  C   ALA B  37     -33.717   1.507  21.143  1.00 95.30           C  
ATOM   4729  CB  ALA B  37     -36.091   2.410  21.053  1.00 95.30           C  
ATOM   4730  HB1 ALA B  37     -37.056   2.296  20.559  1.00 95.30           H  
ATOM   4731  HB2 ALA B  37     -36.232   2.377  22.133  1.00 95.30           H  
ATOM   4732  HB3 ALA B  37     -35.674   3.382  20.791  1.00 95.30           H  
ATOM   4733  O   ALA B  37     -32.829   1.893  20.388  1.00 95.30           O  
ATOM   4734  N   ILE B  38     -33.481   1.197  22.424  1.00 94.38           N  
ATOM   4735  H   ILE B  38     -34.258   0.907  23.001  1.00 94.38           H  
ATOM   4736  CA  ILE B  38     -32.135   1.205  23.014  1.00 94.38           C  
ATOM   4737  HA  ILE B  38     -31.692   2.190  22.867  1.00 94.38           H  
ATOM   4738  C   ILE B  38     -31.224   0.211  22.296  1.00 94.38           C  
ATOM   4739  CB  ILE B  38     -32.206   0.919  24.529  1.00 94.38           C  
ATOM   4740  HB  ILE B  38     -32.875   0.077  24.703  1.00 94.38           H  
ATOM   4741  O   ILE B  38     -30.099   0.572  21.957  1.00 94.38           O  
ATOM   4742  CG1 ILE B  38     -32.766   2.172  25.228  1.00 94.38           C  
ATOM   4743 HG12 ILE B  38     -33.695   2.486  24.752  1.00 94.38           H  
ATOM   4744 HG13 ILE B  38     -32.050   2.987  25.119  1.00 94.38           H  
ATOM   4745  CG2 ILE B  38     -30.823   0.572  25.121  1.00 94.38           C  
ATOM   4746 HG21 ILE B  38     -30.901   0.297  26.172  1.00 94.38           H  
ATOM   4747 HG22 ILE B  38     -30.383  -0.292  24.623  1.00 94.38           H  
ATOM   4748 HG23 ILE B  38     -30.152   1.425  25.019  1.00 94.38           H  
ATOM   4749  CD1 ILE B  38     -33.047   1.972  26.715  1.00 94.38           C  
ATOM   4750 HD11 ILE B  38     -33.888   1.291  26.846  1.00 94.38           H  
ATOM   4751 HD12 ILE B  38     -32.177   1.598  27.253  1.00 94.38           H  
ATOM   4752 HD13 ILE B  38     -33.271   2.955  27.128  1.00 94.38           H  
ATOM   4753  N   GLY B  39     -31.708  -1.007  22.034  1.00 94.16           N  
ATOM   4754  H   GLY B  39     -32.627  -1.250  22.377  1.00 94.16           H  
ATOM   4755  CA  GLY B  39     -30.966  -2.018  21.285  1.00 94.16           C  
ATOM   4756  HA2 GLY B  39     -30.081  -2.315  21.848  1.00 94.16           H  
ATOM   4757  HA3 GLY B  39     -31.600  -2.892  21.138  1.00 94.16           H  
ATOM   4758  C   GLY B  39     -30.522  -1.514  19.911  1.00 94.16           C  
ATOM   4759  O   GLY B  39     -29.353  -1.647  19.567  1.00 94.16           O  
ATOM   4760  N   VAL B  40     -31.420  -0.867  19.156  1.00 95.82           N  
ATOM   4761  H   VAL B  40     -32.370  -0.816  19.495  1.00 95.82           H  
ATOM   4762  CA  VAL B  40     -31.117  -0.306  17.823  1.00 95.82           C  
ATOM   4763  HA  VAL B  40     -30.718  -1.095  17.186  1.00 95.82           H  
ATOM   4764  C   VAL B  40     -30.047   0.785  17.909  1.00 95.82           C  
ATOM   4765  CB  VAL B  40     -32.396   0.250  17.162  1.00 95.82           C  
ATOM   4766  HB  VAL B  40     -32.868   0.955  17.846  1.00 95.82           H  
ATOM   4767  O   VAL B  40     -29.091   0.781  17.133  1.00 95.82           O  
ATOM   4768  CG1 VAL B  40     -32.114   0.971  15.840  1.00 95.82           C  
ATOM   4769 HG11 VAL B  40     -33.048   1.287  15.376  1.00 95.82           H  
ATOM   4770 HG12 VAL B  40     -31.587   0.308  15.153  1.00 95.82           H  
ATOM   4771 HG13 VAL B  40     -31.502   1.856  16.011  1.00 95.82           H  
ATOM   4772  CG2 VAL B  40     -33.405  -0.855  16.837  1.00 95.82           C  
ATOM   4773 HG21 VAL B  40     -33.013  -1.475  16.031  1.00 95.82           H  
ATOM   4774 HG22 VAL B  40     -33.593  -1.487  17.705  1.00 95.82           H  
ATOM   4775 HG23 VAL B  40     -34.347  -0.412  16.513  1.00 95.82           H  
ATOM   4776  N   VAL B  41     -30.173   1.708  18.871  1.00 94.64           N  
ATOM   4777  H   VAL B  41     -30.975   1.651  19.483  1.00 94.64           H  
ATOM   4778  CA  VAL B  41     -29.194   2.789  19.078  1.00 94.64           C  
ATOM   4779  HA  VAL B  41     -29.069   3.329  18.140  1.00 94.64           H  
ATOM   4780  C   VAL B  41     -27.819   2.223  19.449  1.00 94.64           C  
ATOM   4781  CB  VAL B  41     -29.696   3.780  20.149  1.00 94.64           C  
ATOM   4782  HB  VAL B  41     -29.970   3.228  21.048  1.00 94.64           H  
ATOM   4783  O   VAL B  41     -26.810   2.683  18.911  1.00 94.64           O  
ATOM   4784  CG1 VAL B  41     -28.645   4.829  20.533  1.00 94.64           C  
ATOM   4785 HG11 VAL B  41     -28.332   5.391  19.652  1.00 94.64           H  
ATOM   4786 HG12 VAL B  41     -27.775   4.340  20.970  1.00 94.64           H  
ATOM   4787 HG13 VAL B  41     -29.057   5.509  21.279  1.00 94.64           H  
ATOM   4788  CG2 VAL B  41     -30.925   4.556  19.655  1.00 94.64           C  
ATOM   4789 HG21 VAL B  41     -31.705   3.864  19.336  1.00 94.64           H  
ATOM   4790 HG22 VAL B  41     -31.321   5.175  20.460  1.00 94.64           H  
ATOM   4791 HG23 VAL B  41     -30.657   5.187  18.808  1.00 94.64           H  
ATOM   4792  N   LEU B  42     -27.776   1.218  20.331  1.00 93.70           N  
ATOM   4793  H   LEU B  42     -28.645   0.880  20.717  1.00 93.70           H  
ATOM   4794  CA  LEU B  42     -26.540   0.557  20.750  1.00 93.70           C  
ATOM   4795  HA  LEU B  42     -25.841   1.323  21.087  1.00 93.70           H  
ATOM   4796  C   LEU B  42     -25.875  -0.188  19.584  1.00 93.70           C  
ATOM   4797  CB  LEU B  42     -26.853  -0.392  21.921  1.00 93.70           C  
ATOM   4798  HB2 LEU B  42     -27.372   0.161  22.703  1.00 93.70           H  
ATOM   4799  HB3 LEU B  42     -27.527  -1.170  21.563  1.00 93.70           H  
ATOM   4800  O   LEU B  42     -24.691   0.023  19.338  1.00 93.70           O  
ATOM   4801  CG  LEU B  42     -25.606  -1.063  22.529  1.00 93.70           C  
ATOM   4802  HG  LEU B  42     -25.033  -1.561  21.747  1.00 93.70           H  
ATOM   4803  CD1 LEU B  42     -24.708  -0.050  23.241  1.00 93.70           C  
ATOM   4804 HD11 LEU B  42     -25.282   0.546  23.950  1.00 93.70           H  
ATOM   4805 HD12 LEU B  42     -24.239   0.598  22.500  1.00 93.70           H  
ATOM   4806 HD13 LEU B  42     -23.908  -0.573  23.766  1.00 93.70           H  
ATOM   4807  CD2 LEU B  42     -26.039  -2.126  23.538  1.00 93.70           C  
ATOM   4808 HD21 LEU B  42     -25.159  -2.621  23.949  1.00 93.70           H  
ATOM   4809 HD22 LEU B  42     -26.611  -1.671  24.347  1.00 93.70           H  
ATOM   4810 HD23 LEU B  42     -26.650  -2.877  23.037  1.00 93.70           H  
ATOM   4811  N   ALA B  43     -26.634  -0.997  18.837  1.00 94.47           N  
ATOM   4812  H   ALA B  43     -27.601  -1.136  19.094  1.00 94.47           H  
ATOM   4813  CA  ALA B  43     -26.134  -1.721  17.666  1.00 94.47           C  
ATOM   4814  HA  ALA B  43     -25.330  -2.390  17.976  1.00 94.47           H  
ATOM   4815  C   ALA B  43     -25.559  -0.759  16.614  1.00 94.47           C  
ATOM   4816  CB  ALA B  43     -27.274  -2.569  17.087  1.00 94.47           C  
ATOM   4817  HB1 ALA B  43     -28.102  -1.933  16.776  1.00 94.47           H  
ATOM   4818  HB2 ALA B  43     -26.910  -3.124  16.222  1.00 94.47           H  
ATOM   4819  HB3 ALA B  43     -27.625  -3.280  17.835  1.00 94.47           H  
ATOM   4820  O   ALA B  43     -24.443  -0.957  16.128  1.00 94.47           O  
ATOM   4821  N   THR B  44     -26.261   0.352  16.357  1.00 94.41           N  
ATOM   4822  H   THR B  44     -27.178   0.437  16.771  1.00 94.41           H  
ATOM   4823  CA  THR B  44     -25.803   1.379  15.412  1.00 94.41           C  
ATOM   4824  HA  THR B  44     -25.658   0.907  14.440  1.00 94.41           H  
ATOM   4825  C   THR B  44     -24.470   1.985  15.833  1.00 94.41           C  
ATOM   4826  CB  THR B  44     -26.836   2.502  15.249  1.00 94.41           C  
ATOM   4827  HB  THR B  44     -27.001   2.987  16.211  1.00 94.41           H  
ATOM   4828  O   THR B  44     -23.575   2.182  15.009  1.00 94.41           O  
ATOM   4829  CG2 THR B  44     -26.377   3.559  14.240  1.00 94.41           C  
ATOM   4830 HG21 THR B  44     -25.891   3.084  13.387  1.00 94.41           H  
ATOM   4831 HG22 THR B  44     -25.677   4.247  14.714  1.00 94.41           H  
ATOM   4832 HG23 THR B  44     -27.240   4.116  13.877  1.00 94.41           H  
ATOM   4833  OG1 THR B  44     -28.070   2.011  14.793  1.00 94.41           O  
ATOM   4834  HG1 THR B  44     -28.411   1.385  15.436  1.00 94.41           H  
ATOM   4835  N   HIS B  45     -24.313   2.295  17.120  1.00 91.89           N  
ATOM   4836  H   HIS B  45     -25.052   2.084  17.775  1.00 91.89           H  
ATOM   4837  CA  HIS B  45     -23.060   2.843  17.617  1.00 91.89           C  
ATOM   4838  HA  HIS B  45     -22.763   3.672  16.975  1.00 91.89           H  
ATOM   4839  C   HIS B  45     -21.922   1.823  17.587  1.00 91.89           C  
ATOM   4840  CB  HIS B  45     -23.242   3.376  19.030  1.00 91.89           C  
ATOM   4841  HB2 HIS B  45     -23.502   2.562  19.706  1.00 91.89           H  
ATOM   4842  HB3 HIS B  45     -24.050   4.108  19.047  1.00 91.89           H  
ATOM   4843  O   HIS B  45     -20.834   2.158  17.121  1.00 91.89           O  
ATOM   4844  CG  HIS B  45     -21.971   4.028  19.497  1.00 91.89           C  
ATOM   4845  CD2 HIS B  45     -20.973   3.455  20.243  1.00 91.89           C  
ATOM   4846  HD2 HIS B  45     -20.945   2.435  20.598  1.00 91.89           H  
ATOM   4847  ND1 HIS B  45     -21.616   5.336  19.268  1.00 91.89           N  
ATOM   4848  HD1 HIS B  45     -22.167   6.013  18.760  1.00 91.89           H  
ATOM   4849  CE1 HIS B  45     -20.462   5.570  19.908  1.00 91.89           C  
ATOM   4850  HE1 HIS B  45     -19.949   6.520  19.945  1.00 91.89           H  
ATOM   4851  NE2 HIS B  45     -20.029   4.457  20.512  1.00 91.89           N  
ATOM   4852  N   ASN B  46     -22.168   0.596  18.047  1.00 92.62           N  
ATOM   4853  H   ASN B  46     -23.075   0.391  18.441  1.00 92.62           H  
ATOM   4854  CA  ASN B  46     -21.156  -0.456  18.070  1.00 92.62           C  
ATOM   4855  HA  ASN B  46     -20.299  -0.116  18.652  1.00 92.62           H  
ATOM   4856  C   ASN B  46     -20.643  -0.750  16.656  1.00 92.62           C  
ATOM   4857  CB  ASN B  46     -21.740  -1.705  18.747  1.00 92.62           C  
ATOM   4858  HB2 ASN B  46     -21.056  -2.539  18.587  1.00 92.62           H  
ATOM   4859  HB3 ASN B  46     -22.698  -1.964  18.297  1.00 92.62           H  
ATOM   4860  O   ASN B  46     -19.434  -0.804  16.449  1.00 92.62           O  
ATOM   4861  CG  ASN B  46     -21.914  -1.560  20.249  1.00 92.62           C  
ATOM   4862  ND2 ASN B  46     -22.405  -2.589  20.897  1.00 92.62           N  
ATOM   4863 HD21 ASN B  46     -22.406  -2.520  21.905  1.00 92.62           H  
ATOM   4864 HD22 ASN B  46     -22.574  -3.457  20.409  1.00 92.62           H  
ATOM   4865  OD1 ASN B  46     -21.603  -0.551  20.863  1.00 92.62           O  
ATOM   4866  N   THR B  47     -21.531  -0.814  15.659  1.00 94.47           N  
ATOM   4867  H   THR B  47     -22.515  -0.826  15.888  1.00 94.47           H  
ATOM   4868  CA  THR B  47     -21.146  -0.961  14.244  1.00 94.47           C  
ATOM   4869  HA  THR B  47     -20.578  -1.884  14.125  1.00 94.47           H  
ATOM   4870  C   THR B  47     -20.260   0.193  13.765  1.00 94.47           C  
ATOM   4871  CB  THR B  47     -22.385  -1.047  13.342  1.00 94.47           C  
ATOM   4872  HB  THR B  47     -22.907  -0.090  13.335  1.00 94.47           H  
ATOM   4873  O   THR B  47     -19.244  -0.029  13.104  1.00 94.47           O  
ATOM   4874  CG2 THR B  47     -22.014  -1.435  11.913  1.00 94.47           C  
ATOM   4875 HG21 THR B  47     -21.422  -0.651  11.441  1.00 94.47           H  
ATOM   4876 HG22 THR B  47     -21.451  -2.368  11.910  1.00 94.47           H  
ATOM   4877 HG23 THR B  47     -22.922  -1.576  11.326  1.00 94.47           H  
ATOM   4878  OG1 THR B  47     -23.259  -2.037  13.813  1.00 94.47           O  
ATOM   4879  HG1 THR B  47     -23.891  -1.655  14.427  1.00 94.47           H  
ATOM   4880  N   ARG B  48     -20.589   1.440  14.136  1.00 93.20           N  
ATOM   4881  H   ARG B  48     -21.425   1.562  14.690  1.00 93.20           H  
ATOM   4882  CA  ARG B  48     -19.765   2.618  13.807  1.00 93.20           C  
ATOM   4883  HA  ARG B  48     -19.573   2.622  12.734  1.00 93.20           H  
ATOM   4884  C   ARG B  48     -18.386   2.552  14.471  1.00 93.20           C  
ATOM   4885  CB  ARG B  48     -20.498   3.919  14.180  1.00 93.20           C  
ATOM   4886  HB2 ARG B  48     -19.790   4.746  14.132  1.00 93.20           H  
ATOM   4887  HB3 ARG B  48     -20.869   3.848  15.202  1.00 93.20           H  
ATOM   4888  O   ARG B  48     -17.404   2.878  13.813  1.00 93.20           O  
ATOM   4889  CG  ARG B  48     -21.666   4.234  13.231  1.00 93.20           C  
ATOM   4890  HG2 ARG B  48     -22.325   3.370  13.150  1.00 93.20           H  
ATOM   4891  HG3 ARG B  48     -21.267   4.448  12.239  1.00 93.20           H  
ATOM   4892  CD  ARG B  48     -22.477   5.445  13.721  1.00 93.20           C  
ATOM   4893  HD2 ARG B  48     -21.804   6.295  13.832  1.00 93.20           H  
ATOM   4894  HD3 ARG B  48     -22.911   5.199  14.690  1.00 93.20           H  
ATOM   4895  NE  ARG B  48     -23.555   5.781  12.769  1.00 93.20           N  
ATOM   4896  HE  ARG B  48     -23.680   5.122  12.014  1.00 93.20           H  
ATOM   4897  NH1 ARG B  48     -24.413   7.695  13.746  1.00 93.20           N  
ATOM   4898 HH11 ARG B  48     -25.040   8.481  13.656  1.00 93.20           H  
ATOM   4899 HH12 ARG B  48     -23.828   7.542  14.556  1.00 93.20           H  
ATOM   4900  NH2 ARG B  48     -25.207   7.008  11.799  1.00 93.20           N  
ATOM   4901 HH21 ARG B  48     -25.834   7.799  11.771  1.00 93.20           H  
ATOM   4902 HH22 ARG B  48     -25.307   6.300  11.085  1.00 93.20           H  
ATOM   4903  CZ  ARG B  48     -24.381   6.816  12.785  1.00 93.20           C  
ATOM   4904  N   GLN B  49     -18.289   2.115  15.729  1.00 91.25           N  
ATOM   4905  H   GLN B  49     -19.135   1.850  16.213  1.00 91.25           H  
ATOM   4906  CA  GLN B  49     -17.000   1.950  16.417  1.00 91.25           C  
ATOM   4907  HA  GLN B  49     -16.429   2.874  16.325  1.00 91.25           H  
ATOM   4908  C   GLN B  49     -16.146   0.855  15.775  1.00 91.25           C  
ATOM   4909  CB  GLN B  49     -17.202   1.640  17.907  1.00 91.25           C  
ATOM   4910  HB2 GLN B  49     -16.243   1.362  18.346  1.00 91.25           H  
ATOM   4911  HB3 GLN B  49     -17.873   0.787  18.010  1.00 91.25           H  
ATOM   4912  O   GLN B  49     -14.975   1.094  15.495  1.00 91.25           O  
ATOM   4913  CG  GLN B  49     -17.772   2.819  18.702  1.00 91.25           C  
ATOM   4914  HG2 GLN B  49     -17.994   2.471  19.711  1.00 91.25           H  
ATOM   4915  HG3 GLN B  49     -18.711   3.141  18.251  1.00 91.25           H  
ATOM   4916  CD  GLN B  49     -16.849   4.030  18.818  1.00 91.25           C  
ATOM   4917  NE2 GLN B  49     -17.325   5.089  19.424  1.00 91.25           N  
ATOM   4918 HE21 GLN B  49     -18.181   4.941  19.940  1.00 91.25           H  
ATOM   4919 HE22 GLN B  49     -16.615   5.746  19.715  1.00 91.25           H  
ATOM   4920  OE1 GLN B  49     -15.707   4.081  18.398  1.00 91.25           O  
ATOM   4921  N   MET B  50     -16.739  -0.297  15.446  1.00 94.05           N  
ATOM   4922  H   MET B  50     -17.693  -0.461  15.733  1.00 94.05           H  
ATOM   4923  CA  MET B  50     -16.036  -1.361  14.720  1.00 94.05           C  
ATOM   4924  HA  MET B  50     -15.137  -1.637  15.269  1.00 94.05           H  
ATOM   4925  C   MET B  50     -15.587  -0.891  13.330  1.00 94.05           C  
ATOM   4926  CB  MET B  50     -16.926  -2.604  14.594  1.00 94.05           C  
ATOM   4927  HB2 MET B  50     -16.401  -3.343  13.988  1.00 94.05           H  
ATOM   4928  HB3 MET B  50     -17.857  -2.340  14.092  1.00 94.05           H  
ATOM   4929  O   MET B  50     -14.492  -1.218  12.892  1.00 94.05           O  
ATOM   4930  CG  MET B  50     -17.250  -3.282  15.925  1.00 94.05           C  
ATOM   4931  HG2 MET B  50     -17.928  -4.106  15.703  1.00 94.05           H  
ATOM   4932  HG3 MET B  50     -17.766  -2.585  16.585  1.00 94.05           H  
ATOM   4933  SD  MET B  50     -15.829  -3.981  16.799  1.00 94.05           S  
ATOM   4934  CE  MET B  50     -15.582  -2.770  18.125  1.00 94.05           C  
ATOM   4935  HE1 MET B  50     -15.361  -1.793  17.694  1.00 94.05           H  
ATOM   4936  HE2 MET B  50     -14.732  -3.082  18.732  1.00 94.05           H  
ATOM   4937  HE3 MET B  50     -16.473  -2.712  18.750  1.00 94.05           H
[truncated: 1,685,785 more chars]
