# Supplementary material for: Conformational changes in the essential E. coli septal cell wall synthesis complex suggest an activation mechanism
Source: Nat Commun. 2023 Jul 31;14:4585. doi: 10.1038/s41467-023-39921-4 (PMC10390529; doi:10.1038/s41467-023-39921-4)
Supplement: Supplementary file 5 — Supplementary Data 2 [file 41467_2023_39921_MOESM5_ESM.zip › Supplementary Data 2/predicted-structures/Other-species/Bs_DivIB_L_DivIC_W_Pbp2B.pdb]

ATOM      1  N   MET A   1     -64.698 -84.731   6.988  1.00 29.92           N  
ATOM      2  H   MET A   1     -65.172 -83.856   6.816  1.00 29.92           H  
ATOM      3  H2  MET A   1     -63.798 -84.696   6.531  1.00 29.92           H  
ATOM      4  H3  MET A   1     -65.236 -85.481   6.579  1.00 29.92           H  
ATOM      5  CA  MET A   1     -64.508 -84.960   8.443  1.00 29.92           C  
ATOM      6  HA  MET A   1     -65.476 -84.999   8.942  1.00 29.92           H  
ATOM      7  C   MET A   1     -63.732 -83.792   9.046  1.00 29.92           C  
ATOM      8  CB  MET A   1     -63.759 -86.280   8.719  1.00 29.92           C  
ATOM      9  HB2 MET A   1     -63.373 -86.257   9.738  1.00 29.92           H  
ATOM     10  HB3 MET A   1     -62.910 -86.369   8.041  1.00 29.92           H  
ATOM     11  O   MET A   1     -62.515 -83.820   9.076  1.00 29.92           O  
ATOM     12  CG  MET A   1     -64.631 -87.531   8.604  1.00 29.92           C  
ATOM     13  HG2 MET A   1     -65.438 -87.469   9.334  1.00 29.92           H  
ATOM     14  HG3 MET A   1     -65.063 -87.592   7.605  1.00 29.92           H  
ATOM     15  SD  MET A   1     -63.679 -89.039   8.916  1.00 29.92           S  
ATOM     16  CE  MET A   1     -65.003 -90.273   9.025  1.00 29.92           C  
ATOM     17  HE1 MET A   1     -65.564 -90.298   8.090  1.00 29.92           H  
ATOM     18  HE2 MET A   1     -64.567 -91.255   9.204  1.00 29.92           H  
ATOM     19  HE3 MET A   1     -65.674 -90.026   9.848  1.00 29.92           H  
ATOM     20  N   ASN A   2     -64.398 -82.683   9.363  1.00 36.76           N  
ATOM     21  H   ASN A   2     -64.250 -82.380  10.315  1.00 36.76           H  
ATOM     22  CA  ASN A   2     -64.258 -81.550   8.441  1.00 36.76           C  
ATOM     23  HA  ASN A   2     -63.933 -81.943   7.477  1.00 36.76           H  
ATOM     24  C   ASN A   2     -63.141 -80.585   8.878  1.00 36.76           C  
ATOM     25  CB  ASN A   2     -65.617 -80.852   8.208  1.00 36.76           C  
ATOM     26  HB2 ASN A   2     -66.385 -81.262   8.865  1.00 36.76           H  
ATOM     27  HB3 ASN A   2     -65.527 -79.789   8.432  1.00 36.76           H  
ATOM     28  O   ASN A   2     -63.355 -79.813   9.812  1.00 36.76           O  
ATOM     29  CG  ASN A   2     -66.088 -80.985   6.769  1.00 36.76           C  
ATOM     30  ND2 ASN A   2     -67.030 -80.181   6.344  1.00 36.76           N  
ATOM     31 HD21 ASN A   2     -67.382 -79.438   6.930  1.00 36.76           H  
ATOM     32 HD22 ASN A   2     -67.297 -80.272   5.374  1.00 36.76           H  
ATOM     33  OD1 ASN A   2     -65.648 -81.860   6.036  1.00 36.76           O  
ATOM     34  N   PRO A   3     -61.975 -80.614   8.208  1.00 39.35           N  
ATOM     35  CA  PRO A   3     -60.907 -79.647   8.393  1.00 39.35           C  
ATOM     36  HA  PRO A   3     -60.871 -79.313   9.430  1.00 39.35           H  
ATOM     37  C   PRO A   3     -61.108 -78.436   7.467  1.00 39.35           C  
ATOM     38  CB  PRO A   3     -59.613 -80.405   8.053  1.00 39.35           C  
ATOM     39  HB2 PRO A   3     -59.079 -80.659   8.969  1.00 39.35           H  
ATOM     40  HB3 PRO A   3     -58.969 -79.810   7.406  1.00 39.35           H  
ATOM     41  O   PRO A   3     -61.552 -78.584   6.332  1.00 39.35           O  
ATOM     42  CG  PRO A   3     -60.050 -81.692   7.343  1.00 39.35           C  
ATOM     43  HG2 PRO A   3     -59.547 -81.809   6.383  1.00 39.35           H  
ATOM     44  HG3 PRO A   3     -59.849 -82.550   7.984  1.00 39.35           H  
ATOM     45  CD  PRO A   3     -61.551 -81.534   7.157  1.00 39.35           C  
ATOM     46  HD2 PRO A   3     -61.751 -81.089   6.182  1.00 39.35           H  
ATOM     47  HD3 PRO A   3     -62.019 -82.518   7.198  1.00 39.35           H  
ATOM     48  N   GLY A   4     -60.688 -77.257   7.938  1.00 34.79           N  
ATOM     49  H   GLY A   4     -60.395 -77.231   8.904  1.00 34.79           H  
ATOM     50  CA  GLY A   4     -60.274 -76.132   7.091  1.00 34.79           C  
ATOM     51  HA2 GLY A   4     -59.876 -76.530   6.158  1.00 34.79           H  
ATOM     52  HA3 GLY A   4     -59.457 -75.607   7.585  1.00 34.79           H  
ATOM     53  C   GLY A   4     -61.350 -75.109   6.715  1.00 34.79           C  
ATOM     54  O   GLY A   4     -62.017 -75.258   5.700  1.00 34.79           O  
ATOM     55  N   GLN A   5     -61.448 -74.026   7.496  1.00 37.18           N  
ATOM     56  H   GLN A   5     -61.119 -74.164   8.441  1.00 37.18           H  
ATOM     57  CA  GLN A   5     -61.278 -72.633   7.039  1.00 37.18           C  
ATOM     58  HA  GLN A   5     -60.226 -72.503   6.782  1.00 37.18           H  
ATOM     59  C   GLN A   5     -61.559 -71.678   8.210  1.00 37.18           C  
ATOM     60  CB  GLN A   5     -62.104 -72.252   5.791  1.00 37.18           C  
ATOM     61  HB2 GLN A   5     -63.023 -72.836   5.743  1.00 37.18           H  
ATOM     62  HB3 GLN A   5     -62.375 -71.198   5.847  1.00 37.18           H  
ATOM     63  O   GLN A   5     -62.704 -71.431   8.599  1.00 37.18           O  
ATOM     64  CG  GLN A   5     -61.254 -72.447   4.517  1.00 37.18           C  
ATOM     65  HG2 GLN A   5     -60.903 -73.476   4.439  1.00 37.18           H  
ATOM     66  HG3 GLN A   5     -60.373 -71.809   4.586  1.00 37.18           H  
ATOM     67  CD  GLN A   5     -61.972 -72.095   3.220  1.00 37.18           C  
ATOM     68  NE2 GLN A   5     -61.310 -72.237   2.091  1.00 37.18           N  
ATOM     69 HE21 GLN A   5     -60.371 -72.609   2.083  1.00 37.18           H  
ATOM     70 HE22 GLN A   5     -61.823 -72.016   1.249  1.00 37.18           H  
ATOM     71  OE1 GLN A   5     -63.113 -71.664   3.183  1.00 37.18           O  
ATOM     72  N   ASP A   6     -60.469 -71.158   8.774  1.00 40.37           N  
ATOM     73  H   ASP A   6     -59.567 -71.449   8.426  1.00 40.37           H  
ATOM     74  CA  ASP A   6     -60.433 -70.092   9.767  1.00 40.37           C  
ATOM     75  HA  ASP A   6     -60.935 -70.426  10.675  1.00 40.37           H  
ATOM     76  C   ASP A   6     -61.135 -68.838   9.243  1.00 40.37           C  
ATOM     77  CB  ASP A   6     -58.967 -69.771  10.103  1.00 40.37           C  
ATOM     78  HB2 ASP A   6     -58.930 -68.810  10.617  1.00 40.37           H  
ATOM     79  HB3 ASP A   6     -58.386 -69.683   9.185  1.00 40.37           H  
ATOM     80  O   ASP A   6     -60.657 -68.140   8.349  1.00 40.37           O  
ATOM     81  CG  ASP A   6     -58.347 -70.813  11.029  1.00 40.37           C  
ATOM     82  OD1 ASP A   6     -58.979 -71.073  12.078  1.00 40.37           O  
ATOM     83  OD2 ASP A   6     -57.267 -71.331  10.679  1.00 40.37           O  
ATOM     84  N   ARG A   7     -62.291 -68.526   9.828  1.00 37.87           N  
ATOM     85  H   ARG A   7     -62.648 -69.171  10.519  1.00 37.87           H  
ATOM     86  CA  ARG A   7     -62.922 -67.219   9.666  1.00 37.87           C  
ATOM     87  HA  ARG A   7     -62.870 -66.924   8.618  1.00 37.87           H  
ATOM     88  C   ARG A   7     -62.105 -66.213  10.467  1.00 37.87           C  
ATOM     89  CB  ARG A   7     -64.396 -67.264  10.099  1.00 37.87           C  
ATOM     90  HB2 ARG A   7     -64.793 -66.249  10.074  1.00 37.87           H  
ATOM     91  HB3 ARG A   7     -64.466 -67.638  11.120  1.00 37.87           H  
ATOM     92  O   ARG A   7     -62.236 -66.140  11.691  1.00 37.87           O  
ATOM     93  CG  ARG A   7     -65.236 -68.149   9.167  1.00 37.87           C  
ATOM     94  HG2 ARG A   7     -65.131 -67.798   8.141  1.00 37.87           H  
ATOM     95  HG3 ARG A   7     -64.886 -69.179   9.225  1.00 37.87           H  
ATOM     96  CD  ARG A   7     -66.713 -68.092   9.573  1.00 37.87           C  
ATOM     97  HD2 ARG A   7     -67.055 -67.061   9.490  1.00 37.87           H  
ATOM     98  HD3 ARG A   7     -66.804 -68.417  10.609  1.00 37.87           H  
ATOM     99  NE  ARG A   7     -67.538 -68.961   8.714  1.00 37.87           N  
ATOM    100  HE  ARG A   7     -67.036 -69.574   8.087  1.00 37.87           H  
ATOM    101  NH1 ARG A   7     -69.598 -68.284   9.471  1.00 37.87           N  
ATOM    102 HH11 ARG A   7     -69.140 -67.644  10.104  1.00 37.87           H  
ATOM    103 HH12 ARG A   7     -70.605 -68.354   9.437  1.00 37.87           H  
ATOM    104  NH2 ARG A   7     -69.463 -69.846   7.882  1.00 37.87           N  
ATOM    105 HH21 ARG A   7     -68.920 -70.428   7.261  1.00 37.87           H  
ATOM    106 HH22 ARG A   7     -70.471 -69.902   7.856  1.00 37.87           H  
ATOM    107  CZ  ARG A   7     -68.858 -69.026   8.693  1.00 37.87           C  
ATOM    108  N   GLU A   8     -61.275 -65.437   9.775  1.00 39.36           N  
ATOM    109  H   GLU A   8     -61.096 -65.677   8.810  1.00 39.36           H  
ATOM    110  CA  GLU A   8     -60.710 -64.195  10.297  1.00 39.36           C  
ATOM    111  HA  GLU A   8     -59.910 -64.430  11.000  1.00 39.36           H  
ATOM    112  C   GLU A   8     -61.816 -63.416  11.023  1.00 39.36           C  
ATOM    113  CB  GLU A   8     -60.135 -63.331   9.164  1.00 39.36           C  
ATOM    114  HB2 GLU A   8     -59.972 -62.327   9.558  1.00 39.36           H  
ATOM    115  HB3 GLU A   8     -60.864 -63.268   8.356  1.00 39.36           H  
ATOM    116  O   GLU A   8     -62.836 -63.042  10.438  1.00 39.36           O  
ATOM    117  CG  GLU A   8     -58.795 -63.845   8.623  1.00 39.36           C  
ATOM    118  HG2 GLU A   8     -58.111 -63.971   9.462  1.00 39.36           H  
ATOM    119  HG3 GLU A   8     -58.949 -64.820   8.159  1.00 39.36           H  
ATOM    120  CD  GLU A   8     -58.182 -62.876   7.597  1.00 39.36           C  
ATOM    121  OE1 GLU A   8     -56.937 -62.762   7.582  1.00 39.36           O  
ATOM    122  OE2 GLU A   8     -58.962 -62.199   6.889  1.00 39.36           O  
ATOM    123  N   LYS A   9     -61.649 -63.218  12.335  1.00 40.28           N  
ATOM    124  H   LYS A   9     -60.831 -63.623  12.767  1.00 40.28           H  
ATOM    125  CA  LYS A   9     -62.578 -62.430  13.145  1.00 40.28           C  
ATOM    126  HA  LYS A   9     -63.576 -62.858  13.043  1.00 40.28           H  
ATOM    127  C   LYS A   9     -62.618 -61.012  12.579  1.00 40.28           C  
ATOM    128  CB  LYS A   9     -62.172 -62.449  14.630  1.00 40.28           C  
ATOM    129  HB2 LYS A   9     -62.622 -61.589  15.125  1.00 40.28           H  
ATOM    130  HB3 LYS A   9     -61.089 -62.359  14.714  1.00 40.28           H  
ATOM    131  O   LYS A   9     -61.692 -60.227  12.774  1.00 40.28           O  
ATOM    132  CG  LYS A   9     -62.655 -63.717  15.351  1.00 40.28           C  
ATOM    133  HG2 LYS A   9     -63.744 -63.753  15.314  1.00 40.28           H  
ATOM    134  HG3 LYS A   9     -62.258 -64.596  14.843  1.00 40.28           H  
ATOM    135  CD  LYS A   9     -62.196 -63.730  16.817  1.00 40.28           C  
ATOM    136  HD2 LYS A   9     -62.538 -62.821  17.312  1.00 40.28           H  
ATOM    137  HD3 LYS A   9     -61.107 -63.764  16.841  1.00 40.28           H  
ATOM    138  CE  LYS A   9     -62.770 -64.957  17.537  1.00 40.28           C  
ATOM    139  HE2 LYS A   9     -62.520 -65.843  16.953  1.00 40.28           H  
ATOM    140  HE3 LYS A   9     -63.857 -64.875  17.556  1.00 40.28           H  
ATOM    141  NZ  LYS A   9     -62.238 -65.100  18.916  1.00 40.28           N  
ATOM    142  HZ1 LYS A   9     -62.631 -65.921  19.355  1.00 40.28           H  
ATOM    143  HZ2 LYS A   9     -62.465 -64.293  19.480  1.00 40.28           H  
ATOM    144  HZ3 LYS A   9     -61.235 -65.220  18.892  1.00 40.28           H  
ATOM    145  N   ILE A  10     -63.718 -60.698  11.902  1.00 43.25           N  
ATOM    146  H   ILE A  10     -64.307 -61.474  11.637  1.00 43.25           H  
ATOM    147  CA  ILE A  10     -64.088 -59.373  11.408  1.00 43.25           C  
ATOM    148  HA  ILE A  10     -63.272 -58.976  10.805  1.00 43.25           H  
ATOM    149  C   ILE A  10     -64.286 -58.466  12.634  1.00 43.25           C  
ATOM    150  CB  ILE A  10     -65.353 -59.489  10.513  1.00 43.25           C  
ATOM    151  HB  ILE A  10     -66.162 -59.895  11.120  1.00 43.25           H  
ATOM    152  O   ILE A  10     -65.375 -58.365  13.194  1.00 43.25           O  
ATOM    153  CG1 ILE A  10     -65.118 -60.450   9.319  1.00 43.25           C  
ATOM    154 HG12 ILE A  10     -64.695 -61.390   9.674  1.00 43.25           H  
ATOM    155 HG13 ILE A  10     -64.401 -60.007   8.627  1.00 43.25           H  
ATOM    156  CG2 ILE A  10     -65.787 -58.105   9.993  1.00 43.25           C  
ATOM    157 HG21 ILE A  10     -65.011 -57.687   9.352  1.00 43.25           H  
ATOM    158 HG22 ILE A  10     -66.712 -58.191   9.422  1.00 43.25           H  
ATOM    159 HG23 ILE A  10     -65.980 -57.424  10.821  1.00 43.25           H  
ATOM    160  CD1 ILE A  10     -66.392 -60.825   8.551  1.00 43.25           C  
ATOM    161 HD11 ILE A  10     -66.796 -59.958   8.028  1.00 43.25           H  
ATOM    162 HD12 ILE A  10     -66.152 -61.590   7.813  1.00 43.25           H  
ATOM    163 HD13 ILE A  10     -67.139 -61.220   9.239  1.00 43.25           H  
ATOM    164  N   VAL A  11     -63.205 -57.856  13.125  1.00 43.53           N  
ATOM    165  H   VAL A  11     -62.312 -58.095  12.719  1.00 43.53           H  
ATOM    166  CA  VAL A  11     -63.263 -56.892  14.232  1.00 43.53           C  
ATOM    167  HA  VAL A  11     -64.026 -57.230  14.933  1.00 43.53           H  
ATOM    168  C   VAL A  11     -63.701 -55.538  13.673  1.00 43.53           C  
ATOM    169  CB  VAL A  11     -61.944 -56.813  15.023  1.00 43.53           C  
ATOM    170  HB  VAL A  11     -61.134 -56.519  14.355  1.00 43.53           H  
ATOM    171  O   VAL A  11     -63.025 -54.944  12.832  1.00 43.53           O  
ATOM    172  CG1 VAL A  11     -62.037 -55.789  16.164  1.00 43.53           C  
ATOM    173 HG11 VAL A  11     -62.203 -54.787  15.766  1.00 43.53           H  
ATOM    174 HG12 VAL A  11     -62.858 -56.043  16.835  1.00 43.53           H  
ATOM    175 HG13 VAL A  11     -61.109 -55.780  16.736  1.00 43.53           H  
ATOM    176  CG2 VAL A  11     -61.596 -58.166  15.660  1.00 43.53           C  
ATOM    177 HG21 VAL A  11     -61.416 -58.910  14.884  1.00 43.53           H  
ATOM    178 HG22 VAL A  11     -60.688 -58.077  16.258  1.00 43.53           H  
ATOM    179 HG23 VAL A  11     -62.414 -58.504  16.295  1.00 43.53           H  
ATOM    180  N   ASN A  12     -64.854 -55.076  14.156  1.00 49.22           N  
ATOM    181  H   ASN A  12     -65.323 -55.668  14.827  1.00 49.22           H  
ATOM    182  CA  ASN A  12     -65.603 -53.914  13.688  1.00 49.22           C  
ATOM    183  HA  ASN A  12     -65.934 -54.129  12.672  1.00 49.22           H  
ATOM    184  C   ASN A  12     -64.754 -52.617  13.642  1.00 49.22           C  
ATOM    185  CB  ASN A  12     -66.855 -53.817  14.589  1.00 49.22           C  
ATOM    186  HB2 ASN A  12     -67.313 -54.802  14.680  1.00 49.22           H  
ATOM    187  HB3 ASN A  12     -66.561 -53.484  15.585  1.00 49.22           H  
ATOM    188  O   ASN A  12     -64.010 -52.284  14.570  1.00 49.22           O  
ATOM    189  CG  ASN A  12     -67.930 -52.883  14.065  1.00 49.22           C  
ATOM    190  ND2 ASN A  12     -69.038 -52.770  14.756  1.00 49.22           N  
ATOM    191 HD21 ASN A  12     -69.658 -52.017  14.494  1.00 49.22           H  
ATOM    192 HD22 ASN A  12     -69.189 -53.288  15.610  1.00 49.22           H  
ATOM    193  OD1 ASN A  12     -67.756 -52.224  13.054  1.00 49.22           O  
ATOM    194  N   ILE A  13     -64.879 -51.857  12.547  1.00 50.98           N  
ATOM    195  H   ILE A  13     -65.598 -52.129  11.892  1.00 50.98           H  
ATOM    196  CA  ILE A  13     -64.046 -50.686  12.213  1.00 50.98           C  
ATOM    197  HA  ILE A  13     -63.011 -51.022  12.278  1.00 50.98           H  
ATOM    198  C   ILE A  13     -64.199 -49.532  13.225  1.00 50.98           C  
ATOM    199  CB  ILE A  13     -64.349 -50.276  10.744  1.00 50.98           C  
ATOM    200  HB  ILE A  13     -64.832 -51.123  10.258  1.00 50.98           H  
ATOM    201  O   ILE A  13     -63.317 -48.674  13.354  1.00 50.98           O  
ATOM    202  CG1 ILE A  13     -63.046 -50.027   9.957  1.00 50.98           C  
ATOM    203 HG12 ILE A  13     -62.348 -50.838  10.167  1.00 50.98           H  
ATOM    204 HG13 ILE A  13     -62.591 -49.092  10.282  1.00 50.98           H  
ATOM    205  CG2 ILE A  13     -65.323 -49.087  10.629  1.00 50.98           C  
ATOM    206 HG21 ILE A  13     -64.859 -48.164  10.978  1.00 50.98           H  
ATOM    207 HG22 ILE A  13     -66.221 -49.290  11.213  1.00 50.98           H  
ATOM    208 HG23 ILE A  13     -65.637 -48.959   9.593  1.00 50.98           H  
ATOM    209  CD1 ILE A  13     -63.260 -49.998   8.436  1.00 50.98           C  
ATOM    210 HD11 ILE A  13     -62.294 -49.920   7.937  1.00 50.98           H  
ATOM    211 HD12 ILE A  13     -63.868 -49.139   8.152  1.00 50.98           H  
ATOM    212 HD13 ILE A  13     -63.750 -50.915   8.109  1.00 50.98           H  
ATOM    213  N   GLU A  14     -65.295 -49.527  13.984  1.00 55.94           N  
ATOM    214  H   GLU A  14     -65.980 -50.252  13.823  1.00 55.94           H  
ATOM    215  CA  GLU A  14     -65.632 -48.487  14.955  1.00 55.94           C  
ATOM    216  HA  GLU A  14     -65.522 -47.517  14.470  1.00 55.94           H  
ATOM    217  C   GLU A  14     -64.699 -48.462  16.175  1.00 55.94           C  
ATOM    218  CB  GLU A  14     -67.104 -48.632  15.361  1.00 55.94           C  
ATOM    219  HB2 GLU A  14     -67.313 -47.964  16.196  1.00 55.94           H  
ATOM    220  HB3 GLU A  14     -67.290 -49.660  15.671  1.00 55.94           H  
ATOM    221  O   GLU A  14     -64.404 -47.376  16.680  1.00 55.94           O  
ATOM    222  CG  GLU A  14     -68.008 -48.244  14.179  1.00 55.94           C  
ATOM    223  HG2 GLU A  14     -67.795 -47.209  13.913  1.00 55.94           H  
ATOM    224  HG3 GLU A  14     -67.767 -48.865  13.317  1.00 55.94           H  
ATOM    225  CD  GLU A  14     -69.500 -48.403  14.484  1.00 55.94           C  
ATOM    226  OE1 GLU A  14     -70.258 -47.545  13.981  1.00 55.94           O  
ATOM    227  OE2 GLU A  14     -69.845 -49.352  15.220  1.00 55.94           O  
ATOM    228  N   GLU A  15     -64.115 -49.592  16.594  1.00 56.38           N  
ATOM    229  H   GLU A  15     -64.378 -50.467  16.164  1.00 56.38           H  
ATOM    230  CA  GLU A  15     -63.135 -49.605  17.694  1.00 56.38           C  
ATOM    231  HA  GLU A  15     -63.491 -48.949  18.488  1.00 56.38           H  
ATOM    232  C   GLU A  15     -61.749 -49.079  17.283  1.00 56.38           C  
ATOM    233  CB  GLU A  15     -62.985 -51.008  18.290  1.00 56.38           C  
ATOM    234  HB2 GLU A  15     -62.072 -51.013  18.885  1.00 56.38           H  
ATOM    235  HB3 GLU A  15     -62.877 -51.740  17.490  1.00 56.38           H  
ATOM    236  O   GLU A  15     -60.999 -48.549  18.115  1.00 56.38           O  
ATOM    237  CG  GLU A  15     -64.149 -51.390  19.214  1.00 56.38           C  
ATOM    238  HG2 GLU A  15     -64.376 -50.540  19.857  1.00 56.38           H  
ATOM    239  HG3 GLU A  15     -65.029 -51.608  18.609  1.00 56.38           H  
ATOM    240  CD  GLU A  15     -63.795 -52.601  20.091  1.00 56.38           C  
ATOM    241  OE1 GLU A  15     -64.379 -52.691  21.191  1.00 56.38           O  
ATOM    242  OE2 GLU A  15     -62.878 -53.360  19.699  1.00 56.38           O  
ATOM    243  N   ARG A  16     -61.384 -49.143  15.993  1.00 54.12           N  
ATOM    244  H   ARG A  16     -62.034 -49.561  15.342  1.00 54.12           H  
ATOM    245  CA  ARG A  16     -60.094 -48.601  15.529  1.00 54.12           C  
ATOM    246  HA  ARG A  16     -59.358 -48.790  16.310  1.00 54.12           H  
ATOM    247  C   ARG A  16     -60.105 -47.083  15.371  1.00 54.12           C  
ATOM    248  CB  ARG A  16     -59.598 -49.301  14.253  1.00 54.12           C  
ATOM    249  HB2 ARG A  16     -58.801 -48.689  13.830  1.00 54.12           H  
ATOM    250  HB3 ARG A  16     -60.401 -49.363  13.519  1.00 54.12           H  
ATOM    251  O   ARG A  16     -59.068 -46.458  15.596  1.00 54.12           O  
ATOM    252  CG  ARG A  16     -59.023 -50.704  14.527  1.00 54.12           C  
ATOM    253  HG2 ARG A  16     -59.840 -51.421  14.602  1.00 54.12           H  
ATOM    254  HG3 ARG A  16     -58.472 -50.699  15.467  1.00 54.12           H  
ATOM    255  CD  ARG A  16     -58.057 -51.119  13.404  1.00 54.12           C  
ATOM    256  HD2 ARG A  16     -58.596 -51.103  12.457  1.00 54.12           H  
ATOM    257  HD3 ARG A  16     -57.245 -50.392  13.357  1.00 54.12           H  
ATOM    258  NE  ARG A  16     -57.503 -52.472  13.614  1.00 54.12           N  
ATOM    259  HE  ARG A  16     -58.088 -53.124  14.118  1.00 54.12           H  
ATOM    260  NH1 ARG A  16     -55.608 -52.284  12.313  1.00 54.12           N  
ATOM    261 HH11 ARG A  16     -55.909 -51.371  12.001  1.00 54.12           H  
ATOM    262 HH12 ARG A  16     -54.835 -52.747  11.858  1.00 54.12           H  
ATOM    263  NH2 ARG A  16     -56.083 -54.227  13.287  1.00 54.12           N  
ATOM    264 HH21 ARG A  16     -56.709 -54.843  13.786  1.00 54.12           H  
ATOM    265 HH22 ARG A  16     -55.298 -54.650  12.811  1.00 54.12           H  
ATOM    266  CZ  ARG A  16     -56.403 -52.982  13.077  1.00 54.12           C  
ATOM    267  N   ILE A  17     -61.228 -46.444  15.031  1.00 57.42           N  
ATOM    268  H   ILE A  17     -62.054 -47.001  14.867  1.00 57.42           H  
ATOM    269  CA  ILE A  17     -61.264 -44.984  14.796  1.00 57.42           C  
ATOM    270  HA  ILE A  17     -60.526 -44.777  14.021  1.00 57.42           H  
ATOM    271  C   ILE A  17     -60.811 -44.158  16.025  1.00 57.42           C  
ATOM    272  CB  ILE A  17     -62.637 -44.536  14.230  1.00 57.42           C  
ATOM    273  HB  ILE A  17     -63.433 -44.919  14.868  1.00 57.42           H  
ATOM    274  O   ILE A  17     -60.038 -43.206  15.837  1.00 57.42           O  
ATOM    275  CG1 ILE A  17     -62.830 -45.127  12.816  1.00 57.42           C  
ATOM    276 HG12 ILE A  17     -62.716 -46.210  12.864  1.00 57.42           H  
ATOM    277 HG13 ILE A  17     -62.058 -44.743  12.149  1.00 57.42           H  
ATOM    278  CG2 ILE A  17     -62.749 -42.994  14.189  1.00 57.42           C  
ATOM    279 HG21 ILE A  17     -62.697 -42.590  15.200  1.00 57.42           H  
ATOM    280 HG22 ILE A  17     -61.950 -42.587  13.568  1.00 57.42           H  
ATOM    281 HG23 ILE A  17     -63.718 -42.713  13.776  1.00 57.42           H  
ATOM    282  CD1 ILE A  17     -64.202 -44.847  12.191  1.00 57.42           C  
ATOM    283 HD11 ILE A  17     -64.994 -45.122  12.888  1.00 57.42           H  
ATOM    284 HD12 ILE A  17     -64.298 -43.797  11.914  1.00 57.42           H  
ATOM    285 HD13 ILE A  17     -64.312 -45.448  11.288  1.00 57.42           H  
ATOM    286  N   PRO A  18     -61.216 -44.469  17.276  1.00 50.77           N  
ATOM    287  CA  PRO A  18     -60.708 -43.800  18.473  1.00 50.77           C  
ATOM    288  HA  PRO A  18     -60.915 -42.733  18.389  1.00 50.77           H  
ATOM    289  C   PRO A  18     -59.200 -43.999  18.654  1.00 50.77           C  
ATOM    290  CB  PRO A  18     -61.502 -44.366  19.658  1.00 50.77           C  
ATOM    291  HB2 PRO A  18     -60.955 -45.180  20.134  1.00 50.77           H  
ATOM    292  HB3 PRO A  18     -61.735 -43.596  20.393  1.00 50.77           H  
ATOM    293  O   PRO A  18     -58.481 -43.003  18.770  1.00 50.77           O  
ATOM    294  CG  PRO A  18     -62.765 -44.937  19.023  1.00 50.77           C  
ATOM    295  HG2 PRO A  18     -63.163 -45.779  19.589  1.00 50.77           H  
ATOM    296  HG3 PRO A  18     -63.516 -44.152  18.928  1.00 50.77           H  
ATOM    297  CD  PRO A  18     -62.301 -45.364  17.638  1.00 50.77           C  
ATOM    298  HD2 PRO A  18     -63.138 -45.285  16.944  1.00 50.77           H  
ATOM    299  HD3 PRO A  18     -61.940 -46.391  17.675  1.00 50.77           H  
ATOM    300  N   LYS A  19     -58.715 -45.250  18.578  1.00 61.60           N  
ATOM    301  H   LYS A  19     -59.375 -46.005  18.459  1.00 61.60           H  
ATOM    302  CA  LYS A  19     -57.287 -45.597  18.709  1.00 61.60           C  
ATOM    303  HA  LYS A  19     -56.925 -45.218  19.665  1.00 61.60           H  
ATOM    304  C   LYS A  19     -56.428 -44.913  17.640  1.00 61.60           C  
ATOM    305  CB  LYS A  19     -57.104 -47.134  18.689  1.00 61.60           C  
ATOM    306  HB2 LYS A  19     -56.220 -47.383  18.102  1.00 61.60           H  
ATOM    307  HB3 LYS A  19     -57.961 -47.605  18.208  1.00 61.60           H  
ATOM    308  O   LYS A  19     -55.421 -44.293  17.973  1.00 61.60           O  
ATOM    309  CG  LYS A  19     -56.913 -47.728  20.098  1.00 61.60           C  
ATOM    310  HG2 LYS A  19     -57.762 -47.450  20.723  1.00 61.60           H  
ATOM    311  HG3 LYS A  19     -56.005 -47.313  20.537  1.00 61.60           H  
ATOM    312  CD  LYS A  19     -56.798 -49.265  20.061  1.00 61.60           C  
ATOM    313  HD2 LYS A  19     -55.983 -49.551  19.396  1.00 61.60           H  
ATOM    314  HD3 LYS A  19     -57.730 -49.670  19.667  1.00 61.60           H  
ATOM    315  CE  LYS A  19     -56.542 -49.851  21.461  1.00 61.60           C  
ATOM    316  HE2 LYS A  19     -55.568 -49.511  21.815  1.00 61.60           H  
ATOM    317  HE3 LYS A  19     -57.298 -49.459  22.141  1.00 61.60           H  
ATOM    318  NZ  LYS A  19     -56.599 -51.341  21.474  1.00 61.60           N  
ATOM    319  HZ1 LYS A  19     -56.415 -51.705  22.398  1.00 61.60           H  
ATOM    320  HZ2 LYS A  19     -57.520 -51.668  21.218  1.00 61.60           H  
ATOM    321  HZ3 LYS A  19     -55.932 -51.755  20.838  1.00 61.60           H  
ATOM    322  N   ILE A  20     -56.857 -44.904  16.375  1.00 59.85           N  
ATOM    323  H   ILE A  20     -57.671 -45.460  16.156  1.00 59.85           H  
ATOM    324  CA  ILE A  20     -56.154 -44.217  15.274  1.00 59.85           C  
ATOM    325  HA  ILE A  20     -55.113 -44.538  15.282  1.00 59.85           H  
ATOM    326  C   ILE A  20     -56.161 -42.693  15.483  1.00 59.85           C  
ATOM    327  CB  ILE A  20     -56.758 -44.619  13.904  1.00 59.85           C  
ATOM    328  HB  ILE A  20     -57.835 -44.461  13.942  1.00 59.85           H  
ATOM    329  O   ILE A  20     -55.143 -42.027  15.270  1.00 59.85           O  
ATOM    330  CG1 ILE A  20     -56.479 -46.112  13.609  1.00 59.85           C  
ATOM    331 HG12 ILE A  20     -56.769 -46.719  14.467  1.00 59.85           H  
ATOM    332 HG13 ILE A  20     -55.409 -46.258  13.459  1.00 59.85           H  
ATOM    333  CG2 ILE A  20     -56.180 -43.749  12.765  1.00 59.85           C  
ATOM    334 HG21 ILE A  20     -56.419 -42.696  12.916  1.00 59.85           H  
ATOM    335 HG22 ILE A  20     -56.618 -44.043  11.811  1.00 59.85           H  
ATOM    336 HG23 ILE A  20     -55.099 -43.882  12.716  1.00 59.85           H  
ATOM    337  CD1 ILE A  20     -57.229 -46.663  12.388  1.00 59.85           C  
ATOM    338 HD11 ILE A  20     -57.053 -47.736  12.315  1.00 59.85           H  
ATOM    339 HD12 ILE A  20     -56.872 -46.201  11.468  1.00 59.85           H  
ATOM    340 HD13 ILE A  20     -58.300 -46.488  12.497  1.00 59.85           H  
ATOM    341  N   LYS A  21     -57.276 -42.099  15.939  1.00 64.09           N  
ATOM    342  H   LYS A  21     -58.089 -42.677  16.100  1.00 64.09           H  
ATOM    343  CA  LYS A  21     -57.321 -40.664  16.291  1.00 64.09           C  
ATOM    344  HA  LYS A  21     -56.926 -40.095  15.449  1.00 64.09           H  
ATOM    345  C   LYS A  21     -56.411 -40.324  17.471  1.00 64.09           C  
ATOM    346  CB  LYS A  21     -58.763 -40.210  16.586  1.00 64.09           C  
ATOM    347  HB2 LYS A  21     -58.741 -39.390  17.304  1.00 64.09           H  
ATOM    348  HB3 LYS A  21     -59.324 -41.028  17.037  1.00 64.09           H  
ATOM    349  O   LYS A  21     -55.942 -39.187  17.549  1.00 64.09           O  
ATOM    350  CG  LYS A  21     -59.470 -39.704  15.321  1.00 64.09           C  
ATOM    351  HG2 LYS A  21     -58.948 -38.821  14.951  1.00 64.09           H  
ATOM    352  HG3 LYS A  21     -59.428 -40.481  14.558  1.00 64.09           H  
ATOM    353  CD  LYS A  21     -60.941 -39.352  15.592  1.00 64.09           C  
ATOM    354  HD2 LYS A  21     -61.450 -40.268  15.893  1.00 64.09           H  
ATOM    355  HD3 LYS A  21     -61.014 -38.620  16.396  1.00 64.09           H  
ATOM    356  CE  LYS A  21     -61.588 -38.797  14.311  1.00 64.09           C  
ATOM    357  HE2 LYS A  21     -61.204 -39.381  13.474  1.00 64.09           H  
ATOM    358  HE3 LYS A  21     -61.275 -37.765  14.154  1.00 64.09           H  
ATOM    359  NZ  LYS A  21     -63.072 -38.917  14.310  1.00 64.09           N  
ATOM    360  HZ1 LYS A  21     -63.335 -39.889  14.385  1.00 64.09           H  
ATOM    361  HZ2 LYS A  21     -63.531 -38.412  15.054  1.00 64.09           H  
ATOM    362  HZ3 LYS A  21     -63.456 -38.625  13.422  1.00 64.09           H  
ATOM    363  N   GLU A  22     -56.183 -41.253  18.390  1.00 65.34           N  
ATOM    364  H   GLU A  22     -56.674 -42.133  18.322  1.00 65.34           H  
ATOM    365  CA  GLU A  22     -55.277 -41.076  19.524  1.00 65.34           C  
ATOM    366  HA  GLU A  22     -55.381 -40.047  19.868  1.00 65.34           H  
ATOM    367  C   GLU A  22     -53.807 -41.241  19.108  1.00 65.34           C  
ATOM    368  CB  GLU A  22     -55.724 -41.999  20.668  1.00 65.34           C  
ATOM    369  HB2 GLU A  22     -56.798 -42.157  20.566  1.00 65.34           H  
ATOM    370  HB3 GLU A  22     -55.225 -42.965  20.597  1.00 65.34           H  
ATOM    371  O   GLU A  22     -52.986 -40.387  19.449  1.00 65.34           O  
ATOM    372  CG  GLU A  22     -55.483 -41.369  22.047  1.00 65.34           C  
ATOM    373  HG2 GLU A  22     -54.468 -41.591  22.378  1.00 65.34           H  
ATOM    374  HG3 GLU A  22     -55.567 -40.286  21.962  1.00 65.34           H  
ATOM    375  CD  GLU A  22     -56.511 -41.848  23.079  1.00 65.34           C  
ATOM    376  OE1 GLU A  22     -56.940 -40.959  23.855  1.00 65.34           O  
ATOM    377  OE2 GLU A  22     -56.912 -43.025  23.007  1.00 65.34           O  
ATOM    378  N   GLN A  23     -53.497 -42.207  18.236  1.00 66.68           N  
ATOM    379  H   GLN A  23     -54.196 -42.909  18.040  1.00 66.68           H  
ATOM    380  CA  GLN A  23     -52.175 -42.374  17.616  1.00 66.68           C  
ATOM    381  HA  GLN A  23     -51.426 -42.476  18.401  1.00 66.68           H  
ATOM    382  C   GLN A  23     -51.767 -41.168  16.753  1.00 66.68           C  
ATOM    383  CB  GLN A  23     -52.156 -43.649  16.762  1.00 66.68           C  
ATOM    384  HB2 GLN A  23     -53.072 -43.703  16.173  1.00 66.68           H  
ATOM    385  HB3 GLN A  23     -51.315 -43.591  16.071  1.00 66.68           H  
ATOM    386  O   GLN A  23     -50.675 -40.623  16.936  1.00 66.68           O  
ATOM    387  CG  GLN A  23     -51.984 -44.935  17.587  1.00 66.68           C  
ATOM    388  HG2 GLN A  23     -52.809 -45.039  18.293  1.00 66.68           H  
ATOM    389  HG3 GLN A  23     -51.053 -44.878  18.150  1.00 66.68           H  
ATOM    390  CD  GLN A  23     -51.946 -46.175  16.695  1.00 66.68           C  
ATOM    391  NE2 GLN A  23     -51.443 -47.291  17.174  1.00 66.68           N  
ATOM    392 HE21 GLN A  23     -51.403 -48.073  16.536  1.00 66.68           H  
ATOM    393 HE22 GLN A  23     -51.056 -47.350  18.105  1.00 66.68           H  
ATOM    394  OE1 GLN A  23     -52.370 -46.151  15.551  1.00 66.68           O  
ATOM    395  N   ARG A  24     -52.649 -40.662  15.869  1.00 64.91           N  
ATOM    396  H   ARG A  24     -53.508 -41.173  15.723  1.00 64.91           H  
ATOM    397  CA  ARG A  24     -52.372 -39.439  15.079  1.00 64.91           C  
ATOM    398  HA  ARG A  24     -51.461 -39.600  14.504  1.00 64.91           H  
ATOM    399  C   ARG A  24     -52.077 -38.229  15.983  1.00 64.91           C  
ATOM    400  CB  ARG A  24     -53.525 -39.131  14.095  1.00 64.91           C  
ATOM    401  HB2 ARG A  24     -54.470 -39.148  14.637  1.00 64.91           H  
ATOM    402  HB3 ARG A  24     -53.377 -38.123  13.706  1.00 64.91           H  
ATOM    403  O   ARG A  24     -51.244 -37.394  15.637  1.00 64.91           O  
ATOM    404  CG  ARG A  24     -53.609 -40.090  12.888  1.00 64.91           C  
ATOM    405  HG2 ARG A  24     -52.653 -40.095  12.364  1.00 64.91           H  
ATOM    406  HG3 ARG A  24     -53.814 -41.100  13.240  1.00 64.91           H  
ATOM    407  CD  ARG A  24     -54.714 -39.657  11.903  1.00 64.91           C  
ATOM    408  HD2 ARG A  24     -54.434 -38.700  11.465  1.00 64.91           H  
ATOM    409  HD3 ARG A  24     -55.644 -39.532  12.459  1.00 64.91           H  
ATOM    410  NE  ARG A  24     -54.937 -40.649  10.827  1.00 64.91           N  
ATOM    411  HE  ARG A  24     -54.421 -41.515  10.886  1.00 64.91           H  
ATOM    412  NH1 ARG A  24     -56.470 -39.473   9.566  1.00 64.91           N  
ATOM    413 HH11 ARG A  24     -56.289 -38.638  10.105  1.00 64.91           H  
ATOM    414 HH12 ARG A  24     -57.026 -39.428   8.724  1.00 64.91           H  
ATOM    415  NH2 ARG A  24     -55.910 -41.536   8.957  1.00 64.91           N  
ATOM    416 HH21 ARG A  24     -56.499 -41.451   8.141  1.00 64.91           H  
ATOM    417 HH22 ARG A  24     -55.385 -42.393   9.055  1.00 64.91           H  
ATOM    418  CZ  ARG A  24     -55.767 -40.548   9.795  1.00 64.91           C  
ATOM    419  N   LYS A  25     -52.711 -38.142  17.163  1.00 57.70           N  
ATOM    420  H   LYS A  25     -53.333 -38.900  17.405  1.00 57.70           H  
ATOM    421  CA  LYS A  25     -52.467 -37.075  18.156  1.00 57.70           C  
ATOM    422  HA  LYS A  25     -52.383 -36.117  17.643  1.00 57.70           H  
ATOM    423  C   LYS A  25     -51.162 -37.245  18.929  1.00 57.70           C  
ATOM    424  CB  LYS A  25     -53.608 -37.009  19.168  1.00 57.70           C  
ATOM    425  HB2 LYS A  25     -53.856 -38.022  19.485  1.00 57.70           H  
ATOM    426  HB3 LYS A  25     -53.267 -36.462  20.047  1.00 57.70           H  
ATOM    427  O   LYS A  25     -50.483 -36.247  19.152  1.00 57.70           O  
ATOM    428  CG  LYS A  25     -54.852 -36.302  18.633  1.00 57.70           C  
ATOM    429  HG2 LYS A  25     -55.163 -36.743  17.686  1.00 57.70           H  
ATOM    430  HG3 LYS A  25     -54.649 -35.240  18.492  1.00 57.70           H  
ATOM    431  CD  LYS A  25     -55.933 -36.502  19.692  1.00 57.70           C  
ATOM    432  HD2 LYS A  25     -55.627 -36.016  20.618  1.00 57.70           H  
ATOM    433  HD3 LYS A  25     -56.028 -37.572  19.877  1.00 57.70           H  
ATOM    434  CE  LYS A  25     -57.283 -35.968  19.245  1.00 57.70           C  
ATOM    435  HE2 LYS A  25     -57.471 -36.335  18.237  1.00 57.70           H  
ATOM    436  HE3 LYS A  25     -57.251 -34.878  19.230  1.00 57.70           H  
ATOM    437  NZ  LYS A  25     -58.303 -36.487  20.184  1.00 57.70           N  
ATOM    438  HZ1 LYS A  25     -58.085 -36.222  21.134  1.00 57.70           H  
ATOM    439  HZ2 LYS A  25     -58.257 -37.496  20.173  1.00 57.70           H  
ATOM    440  HZ3 LYS A  25     -59.239 -36.211  19.926  1.00 57.70           H  
ATOM    441  N   GLN A  26     -50.802 -38.463  19.337  1.00 64.14           N  
ATOM    442  H   GLN A  26     -51.422 -39.245  19.177  1.00 64.14           H  
ATOM    443  CA  GLN A  26     -49.503 -38.712  19.970  1.00 64.14           C  
ATOM    444  HA  GLN A  26     -49.402 -38.074  20.848  1.00 64.14           H  
ATOM    445  C   GLN A  26     -48.353 -38.345  19.020  1.00 64.14           C  
ATOM    446  CB  GLN A  26     -49.385 -40.173  20.420  1.00 64.14           C  
ATOM    447  HB2 GLN A  26     -49.698 -40.834  19.611  1.00 64.14           H  
ATOM    448  HB3 GLN A  26     -48.335 -40.372  20.630  1.00 64.14           H  
ATOM    449  O   GLN A  26     -47.390 -37.712  19.448  1.00 64.14           O  
ATOM    450  CG  GLN A  26     -50.189 -40.494  21.694  1.00 64.14           C  
ATOM    451  HG2 GLN A  26     -51.255 -40.380  21.498  1.00 64.14           H  
ATOM    452  HG3 GLN A  26     -49.903 -39.803  22.487  1.00 64.14           H  
ATOM    453  CD  GLN A  26     -49.930 -41.919  22.184  1.00 64.14           C  
ATOM    454  NE2 GLN A  26     -50.543 -42.352  23.263  1.00 64.14           N  
ATOM    455 HE21 GLN A  26     -51.216 -41.801  23.776  1.00 64.14           H  
ATOM    456 HE22 GLN A  26     -50.322 -43.300  23.536  1.00 64.14           H  
ATOM    457  OE1 GLN A  26     -49.158 -42.662  21.607  1.00 64.14           O  
ATOM    458  N   LYS A  27     -48.500 -38.627  17.718  1.00 62.79           N  
ATOM    459  H   LYS A  27     -49.279 -39.212  17.449  1.00 62.79           H  
ATOM    460  CA  LYS A  27     -47.526 -38.243  16.682  1.00 62.79           C  
ATOM    461  HA  LYS A  27     -46.555 -38.634  16.985  1.00 62.79           H  
ATOM    462  C   LYS A  27     -47.358 -36.719  16.569  1.00 62.79           C  
ATOM    463  CB  LYS A  27     -47.933 -38.913  15.352  1.00 62.79           C  
ATOM    464  HB2 LYS A  27     -48.415 -39.865  15.575  1.00 62.79           H  
ATOM    465  HB3 LYS A  27     -48.652 -38.289  14.822  1.00 62.79           H  
ATOM    466  O   LYS A  27     -46.234 -36.232  16.493  1.00 62.79           O  
ATOM    467  CG  LYS A  27     -46.729 -39.218  14.442  1.00 62.79           C  
ATOM    468  HG2 LYS A  27     -45.995 -39.784  15.017  1.00 62.79           H  
ATOM    469  HG3 LYS A  27     -46.270 -38.284  14.120  1.00 62.79           H  
ATOM    470  CD  LYS A  27     -47.130 -40.051  13.206  1.00 62.79           C  
ATOM    471  HD2 LYS A  27     -47.680 -40.932  13.536  1.00 62.79           H  
ATOM    472  HD3 LYS A  27     -47.775 -39.453  12.561  1.00 62.79           H  
ATOM    473  CE  LYS A  27     -45.885 -40.509  12.421  1.00 62.79           C  
ATOM    474  HE2 LYS A  27     -45.339 -39.630  12.078  1.00 62.79           H  
ATOM    475  HE3 LYS A  27     -45.229 -41.047  13.106  1.00 62.79           H  
ATOM    476  NZ  LYS A  27     -46.198 -41.392  11.259  1.00 62.79           N  
ATOM    477  HZ1 LYS A  27     -46.769 -40.935  10.563  1.00 62.79           H  
ATOM    478  HZ2 LYS A  27     -45.347 -41.685  10.800  1.00 62.79           H  
ATOM    479  HZ3 LYS A  27     -46.655 -42.244  11.552  1.00 62.79           H  
ATOM    480  N   ALA A  28     -48.454 -35.956  16.631  1.00 60.79           N  
ATOM    481  H   ALA A  28     -49.354 -36.414  16.654  1.00 60.79           H  
ATOM    482  CA  ALA A  28     -48.406 -34.490  16.640  1.00 60.79           C  
ATOM    483  HA  ALA A  28     -47.791 -34.160  15.802  1.00 60.79           H  
ATOM    484  C   ALA A  28     -47.760 -33.915  17.918  1.00 60.79           C  
ATOM    485  CB  ALA A  28     -49.824 -33.949  16.426  1.00 60.79           C  
ATOM    486  HB1 ALA A  28     -49.791 -32.860  16.379  1.00 60.79           H  
ATOM    487  HB2 ALA A  28     -50.470 -34.250  17.252  1.00 60.79           H  
ATOM    488  HB3 ALA A  28     -50.229 -34.332  15.490  1.00 60.79           H  
ATOM    489  O   ALA A  28     -46.971 -32.978  17.827  1.00 60.79           O  
ATOM    490  N   ASN A  29     -48.039 -34.492  19.096  1.00 58.18           N  
ATOM    491  H   ASN A  29     -48.724 -35.233  19.124  1.00 58.18           H  
ATOM    492  CA  ASN A  29     -47.392 -34.077  20.348  1.00 58.18           C  
ATOM    493  HA  ASN A  29     -47.519 -33.003  20.479  1.00 58.18           H  
ATOM    494  C   ASN A  29     -45.882 -34.341  20.336  1.00 58.18           C  
ATOM    495  CB  ASN A  29     -48.008 -34.805  21.551  1.00 58.18           C  
ATOM    496  HB2 ASN A  29     -47.326 -34.706  22.396  1.00 58.18           H  
ATOM    497  HB3 ASN A  29     -48.100 -35.868  21.327  1.00 58.18           H  
ATOM    498  O   ASN A  29     -45.141 -33.493  20.819  1.00 58.18           O  
ATOM    499  CG  ASN A  29     -49.346 -34.276  22.019  1.00 58.18           C  
ATOM    500  ND2 ASN A  29     -49.926 -34.951  22.983  1.00 58.18           N  
ATOM    501 HD21 ASN A  29     -49.428 -35.726  23.396  1.00 58.18           H  
ATOM    502 HD22 ASN A  29     -50.844 -34.653  23.281  1.00 58.18           H  
ATOM    503  OD1 ASN A  29     -49.895 -33.280  21.580  1.00 58.18           O  
ATOM    504  N   ARG A  30     -45.427 -35.473  19.776  1.00 64.67           N  
ATOM    505  H   ARG A  30     -46.093 -36.158  19.448  1.00 64.67           H  
ATOM    506  CA  ARG A  30     -43.989 -35.752  19.631  1.00 64.67           C  
ATOM    507  HA  ARG A  30     -43.508 -35.667  20.605  1.00 64.67           H  
ATOM    508  C   ARG A  30     -43.313 -34.683  18.777  1.00 64.67           C  
ATOM    509  CB  ARG A  30     -43.722 -37.164  19.084  1.00 64.67           C  
ATOM    510  HB2 ARG A  30     -44.330 -37.339  18.197  1.00 64.67           H  
ATOM    511  HB3 ARG A  30     -42.673 -37.224  18.796  1.00 64.67           H  
ATOM    512  O   ARG A  30     -42.356 -34.098  19.247  1.00 64.67           O  
ATOM    513  CG  ARG A  30     -43.992 -38.260  20.128  1.00 64.67           C  
ATOM    514  HG2 ARG A  30     -43.429 -38.047  21.037  1.00 64.67           H  
ATOM    515  HG3 ARG A  30     -45.055 -38.275  20.371  1.00 64.67           H  
ATOM    516  CD  ARG A  30     -43.568 -39.634  19.592  1.00 64.67           C  
ATOM    517  HD2 ARG A  30     -42.481 -39.653  19.526  1.00 64.67           H  
ATOM    518  HD3 ARG A  30     -43.976 -39.768  18.590  1.00 64.67           H  
ATOM    519  NE  ARG A  30     -44.052 -40.738  20.449  1.00 64.67           N  
ATOM    520  HE  ARG A  30     -44.866 -40.560  21.018  1.00 64.67           H  
ATOM    521  NH1 ARG A  30     -42.416 -42.293  19.960  1.00 64.67           N  
ATOM    522 HH11 ARG A  30     -42.007 -43.203  20.113  1.00 64.67           H  
ATOM    523 HH12 ARG A  30     -41.887 -41.612  19.434  1.00 64.67           H  
ATOM    524  NH2 ARG A  30     -44.089 -42.852  21.312  1.00 64.67           N  
ATOM    525 HH21 ARG A  30     -44.934 -42.661  21.831  1.00 64.67           H  
ATOM    526 HH22 ARG A  30     -43.647 -43.753  21.421  1.00 64.67           H  
ATOM    527  CZ  ARG A  30     -43.517 -41.947  20.568  1.00 64.67           C  
ATOM    528  N   ARG A  31     -43.875 -34.331  17.611  1.00 62.11           N  
ATOM    529  H   ARG A  31     -44.678 -34.858  17.300  1.00 62.11           H  
ATOM    530  CA  ARG A  31     -43.345 -33.242  16.761  1.00 62.11           C  
ATOM    531  HA  ARG A  31     -42.312 -33.466  16.494  1.00 62.11           H  
ATOM    532  C   ARG A  31     -43.285 -31.893  17.489  1.00 62.11           C  
ATOM    533  CB  ARG A  31     -44.179 -33.104  15.477  1.00 62.11           C  
ATOM    534  HB2 ARG A  31     -45.229 -32.980  15.742  1.00 62.11           H  
ATOM    535  HB3 ARG A  31     -43.854 -32.206  14.951  1.00 62.11           H  
ATOM    536  O   ARG A  31     -42.310 -31.169  17.351  1.00 62.11           O  
ATOM    537  CG  ARG A  31     -44.027 -34.298  14.524  1.00 62.11           C  
ATOM    538  HG2 ARG A  31     -44.303 -35.221  15.033  1.00 62.11           H  
ATOM    539  HG3 ARG A  31     -42.987 -34.369  14.204  1.00 62.11           H  
ATOM    540  CD  ARG A  31     -44.928 -34.102  13.298  1.00 62.11           C  
ATOM    541  HD2 ARG A  31     -45.961 -34.012  13.634  1.00 62.11           H  
ATOM    542  HD3 ARG A  31     -44.636 -33.177  12.801  1.00 62.11           H  
ATOM    543  NE  ARG A  31     -44.814 -35.224  12.346  1.00 62.11           N  
ATOM    544  HE  ARG A  31     -44.073 -35.887  12.526  1.00 62.11           H  
ATOM    545  NH1 ARG A  31     -46.342 -34.466  10.802  1.00 62.11           N  
ATOM    546 HH11 ARG A  31     -46.420 -33.604  11.323  1.00 62.11           H  
ATOM    547 HH12 ARG A  31     -46.704 -34.502   9.860  1.00 62.11           H  
ATOM    548  NH2 ARG A  31     -45.209 -36.343  10.400  1.00 62.11           N  
ATOM    549 HH21 ARG A  31     -44.366 -36.880  10.550  1.00 62.11           H  
ATOM    550 HH22 ARG A  31     -45.584 -36.331   9.463  1.00 62.11           H  
ATOM    551  CZ  ARG A  31     -45.459 -35.342  11.196  1.00 62.11           C  
ATOM    552  N   LEU A  32     -44.312 -31.557  18.275  1.00 60.87           N  
ATOM    553  H   LEU A  32     -45.102 -32.185  18.321  1.00 60.87           H  
ATOM    554  CA  LEU A  32     -44.361 -30.297  19.026  1.00 60.87           C  
ATOM    555  HA  LEU A  32     -44.107 -29.484  18.345  1.00 60.87           H  
ATOM    556  C   LEU A  32     -43.341 -30.253  20.174  1.00 60.87           C  
ATOM    557  CB  LEU A  32     -45.790 -30.082  19.552  1.00 60.87           C  
ATOM    558  HB2 LEU A  32     -46.033 -30.905  20.225  1.00 60.87           H  
ATOM    559  HB3 LEU A  32     -46.486 -30.116  18.713  1.00 60.87           H  
ATOM    560  O   LEU A  32     -42.666 -29.242  20.344  1.00 60.87           O  
ATOM    561  CG  LEU A  32     -45.980 -28.752  20.311  1.00 60.87           C  
ATOM    562  HG  LEU A  32     -45.241 -28.662  21.107  1.00 60.87           H  
ATOM    563  CD1 LEU A  32     -45.874 -27.540  19.384  1.00 60.87           C  
ATOM    564 HD11 LEU A  32     -46.075 -26.626  19.942  1.00 60.87           H  
ATOM    565 HD12 LEU A  32     -46.577 -27.624  18.555  1.00 60.87           H  
ATOM    566 HD13 LEU A  32     -44.860 -27.465  18.991  1.00 60.87           H  
ATOM    567  CD2 LEU A  32     -47.362 -28.737  20.966  1.00 60.87           C  
ATOM    568 HD21 LEU A  32     -47.483 -27.808  21.523  1.00 60.87           H  
ATOM    569 HD22 LEU A  32     -48.136 -28.811  20.203  1.00 60.87           H  
ATOM    570 HD23 LEU A  32     -47.443 -29.574  21.660  1.00 60.87           H  
ATOM    571  N   ILE A  33     -43.235 -31.335  20.951  1.00 64.11           N  
ATOM    572  H   ILE A  33     -43.816 -32.138  20.754  1.00 64.11           H  
ATOM    573  CA  ILE A  33     -42.205 -31.468  21.988  1.00 64.11           C  
ATOM    574  HA  ILE A  33     -42.261 -30.609  22.656  1.00 64.11           H  
ATOM    575  C   ILE A  33     -40.830 -31.416  21.330  1.00 64.11           C  
ATOM    576  CB  ILE A  33     -42.411 -32.749  22.828  1.00 64.11           C  
ATOM    577  HB  ILE A  33     -42.543 -33.592  22.149  1.00 64.11           H  
ATOM    578  O   ILE A  33     -39.977 -30.706  21.836  1.00 64.11           O  
ATOM    579  CG1 ILE A  33     -43.682 -32.592  23.696  1.00 64.11           C  
ATOM    580 HG12 ILE A  33     -44.504 -32.231  23.077  1.00 64.11           H  
ATOM    581 HG13 ILE A  33     -43.501 -31.846  24.470  1.00 64.11           H  
ATOM    582  CG2 ILE A  33     -41.192 -33.042  23.726  1.00 64.11           C  
ATOM    583 HG21 ILE A  33     -40.305 -33.233  23.123  1.00 64.11           H  
ATOM    584 HG22 ILE A  33     -41.357 -33.931  24.334  1.00 64.11           H  
ATOM    585 HG23 ILE A  33     -40.991 -32.195  24.382  1.00 64.11           H  
ATOM    586  CD1 ILE A  33     -44.150 -33.894  24.358  1.00 64.11           C  
ATOM    587 HD11 ILE A  33     -44.275 -34.670  23.603  1.00 64.11           H  
ATOM    588 HD12 ILE A  33     -43.432 -34.225  25.108  1.00 64.11           H  
ATOM    589 HD13 ILE A  33     -45.107 -33.721  24.851  1.00 64.11           H  
ATOM    590  N   SER A  34     -40.641 -32.056  20.173  1.00 65.93           N  
ATOM    591  H   SER A  34     -41.347 -32.692  19.830  1.00 65.93           H  
ATOM    592  CA  SER A  34     -39.402 -31.957  19.407  1.00 65.93           C  
ATOM    593  HA  SER A  34     -38.585 -32.318  20.033  1.00 65.93           H  
ATOM    594  C   SER A  34     -39.066 -30.518  19.035  1.00 65.93           C  
ATOM    595  CB  SER A  34     -39.434 -32.819  18.144  1.00 65.93           C  
ATOM    596  HB2 SER A  34     -38.510 -32.672  17.585  1.00 65.93           H  
ATOM    597  HB3 SER A  34     -40.270 -32.521  17.511  1.00 65.93           H  
ATOM    598  O   SER A  34     -37.927 -30.155  19.240  1.00 65.93           O  
ATOM    599  OG  SER A  34     -39.558 -34.190  18.474  1.00 65.93           O  
ATOM    600  HG  SER A  34     -38.705 -34.491  18.794  1.00 65.93           H  
ATOM    601  N   PHE A  35     -40.005 -29.676  18.576  1.00 62.11           N  
ATOM    602  H   PHE A  35     -40.924 -30.038  18.363  1.00 62.11           H  
ATOM    603  CA  PHE A  35     -39.705 -28.266  18.263  1.00 62.11           C  
ATOM    604  HA  PHE A  35     -38.830 -28.235  17.613  1.00 62.11           H  
ATOM    605  C   PHE A  35     -39.341 -27.426  19.493  1.00 62.11           C  
ATOM    606  CB  PHE A  35     -40.883 -27.603  17.534  1.00 62.11           C  
ATOM    607  HB2 PHE A  35     -40.717 -26.526  17.524  1.00 62.11           H  
ATOM    608  HB3 PHE A  35     -41.799 -27.783  18.097  1.00 62.11           H  
ATOM    609  O   PHE A  35     -38.381 -26.663  19.446  1.00 62.11           O  
ATOM    610  CG  PHE A  35     -41.072 -28.027  16.092  1.00 62.11           C  
ATOM    611  CD1 PHE A  35     -40.007 -27.908  15.177  1.00 62.11           C  
ATOM    612  HD1 PHE A  35     -39.050 -27.522  15.495  1.00 62.11           H  
ATOM    613  CD2 PHE A  35     -42.326 -28.485  15.644  1.00 62.11           C  
ATOM    614  HD2 PHE A  35     -43.150 -28.559  16.338  1.00 62.11           H  
ATOM    615  CE1 PHE A  35     -40.188 -28.269  13.833  1.00 62.11           C  
ATOM    616  HE1 PHE A  35     -39.370 -28.167  13.135  1.00 62.11           H  
ATOM    617  CE2 PHE A  35     -42.509 -28.839  14.295  1.00 62.11           C  
ATOM    618  HE2 PHE A  35     -43.473 -29.178  13.946  1.00 62.11           H  
ATOM    619  CZ  PHE A  35     -41.437 -28.735  13.391  1.00 62.11           C  
ATOM    620  HZ  PHE A  35     -41.570 -28.991  12.350  1.00 62.11           H  
ATOM    621  N   ILE A  36     -40.085 -27.568  20.598  1.00 62.96           N  
ATOM    622  H   ILE A  36     -40.856 -28.220  20.578  1.00 62.96           H  
ATOM    623  CA  ILE A  36     -39.767 -26.867  21.855  1.00 62.96           C  
ATOM    624  HA  ILE A  36     -39.656 -25.803  21.647  1.00 62.96           H  
ATOM    625  C   ILE A  36     -38.412 -27.345  22.389  1.00 62.96           C  
ATOM    626  CB  ILE A  36     -40.907 -27.049  22.885  1.00 62.96           C  
ATOM    627  HB  ILE A  36     -41.161 -28.108  22.935  1.00 62.96           H  
ATOM    628  O   ILE A  36     -37.580 -26.527  22.768  1.00 62.96           O  
ATOM    629  CG1 ILE A  36     -42.155 -26.255  22.432  1.00 62.96           C  
ATOM    630 HG12 ILE A  36     -42.343 -26.446  21.376  1.00 62.96           H  
ATOM    631 HG13 ILE A  36     -41.964 -25.188  22.546  1.00 62.96           H  
ATOM    632  CG2 ILE A  36     -40.479 -26.589  24.292  1.00 62.96           C  
ATOM    633 HG21 ILE A  36     -39.687 -27.233  24.673  1.00 62.96           H  
ATOM    634 HG22 ILE A  36     -41.307 -26.648  24.998  1.00 62.96           H  
ATOM    635 HG23 ILE A  36     -40.111 -25.564  24.246  1.00 62.96           H  
ATOM    636  CD1 ILE A  36     -43.436 -26.618  23.196  1.00 62.96           C  
ATOM    637 HD11 ILE A  36     -43.367 -26.315  24.241  1.00 62.96           H  
ATOM    638 HD12 ILE A  36     -43.606 -27.693  23.134  1.00 62.96           H  
ATOM    639 HD13 ILE A  36     -44.281 -26.101  22.740  1.00 62.96           H  
ATOM    640  N   MET A  37     -38.167 -28.657  22.365  1.00 67.37           N  
ATOM    641  H   MET A  37     -38.886 -29.283  22.030  1.00 67.37           H  
ATOM    642  CA  MET A  37     -36.879 -29.239  22.727  1.00 67.37           C  
ATOM    643  HA  MET A  37     -36.598 -28.889  23.720  1.00 67.37           H  
ATOM    644  C   MET A  37     -35.780 -28.780  21.776  1.00 67.37           C  
ATOM    645  CB  MET A  37     -36.944 -30.773  22.753  1.00 67.37           C  
ATOM    646  HB2 MET A  37     -37.382 -31.133  21.821  1.00 67.37           H  
ATOM    647  HB3 MET A  37     -35.931 -31.171  22.811  1.00 67.37           H  
ATOM    648  O   MET A  37     -34.710 -28.485  22.263  1.00 67.37           O  
ATOM    649  CG  MET A  37     -37.750 -31.314  23.941  1.00 67.37           C  
ATOM    650  HG2 MET A  37     -38.736 -30.849  23.940  1.00 67.37           H  
ATOM    651  HG3 MET A  37     -37.886 -32.386  23.802  1.00 67.37           H  
ATOM    652  SD  MET A  37     -37.028 -31.047  25.582  1.00 67.37           S  
ATOM    653  CE  MET A  37     -35.582 -32.143  25.502  1.00 67.37           C  
ATOM    654  HE1 MET A  37     -35.085 -32.156  26.472  1.00 67.37           H  
ATOM    655  HE2 MET A  37     -35.894 -33.156  25.246  1.00 67.37           H  
ATOM    656  HE3 MET A  37     -34.877 -31.777  24.756  1.00 67.37           H  
ATOM    657  N   LEU A  38     -36.018 -28.645  20.468  1.00 66.08           N  
ATOM    658  H   LEU A  38     -36.909 -28.949  20.103  1.00 66.08           H  
ATOM    659  CA  LEU A  38     -35.013 -28.167  19.512  1.00 66.08           C  
ATOM    660  HA  LEU A  38     -34.133 -28.802  19.612  1.00 66.08           H  
ATOM    661  C   LEU A  38     -34.589 -26.733  19.829  1.00 66.08           C  
ATOM    662  CB  LEU A  38     -35.541 -28.237  18.062  1.00 66.08           C  
ATOM    663  HB2 LEU A  38     -36.439 -28.852  18.003  1.00 66.08           H  
ATOM    664  HB3 LEU A  38     -35.857 -27.241  17.749  1.00 66.08           H  
ATOM    665  O   LEU A  38     -33.403 -26.439  19.817  1.00 66.08           O  
ATOM    666  CG  LEU A  38     -34.505 -28.791  17.063  1.00 66.08           C  
ATOM    667  HG  LEU A  38     -33.544 -28.946  17.554  1.00 66.08           H  
ATOM    668  CD1 LEU A  38     -34.986 -30.130  16.495  1.00 66.08           C  
ATOM    669 HD11 LEU A  38     -34.227 -30.526  15.820  1.00 66.08           H  
ATOM    670 HD12 LEU A  38     -35.919 -29.995  15.947  1.00 66.08           H  
ATOM    671 HD13 LEU A  38     -35.132 -30.839  17.310  1.00 66.08           H  
ATOM    672  CD2 LEU A  38     -34.295 -27.821  15.904  1.00 66.08           C  
ATOM    673 HD21 LEU A  38     -33.554 -28.227  15.216  1.00 66.08           H  
ATOM    674 HD22 LEU A  38     -35.230 -27.650  15.369  1.00 66.08           H  
ATOM    675 HD23 LEU A  38     -33.915 -26.874  16.288  1.00 66.08           H  
ATOM    676  N   PHE A  39     -35.549 -25.861  20.161  1.00 64.51           N  
ATOM    677  H   PHE A  39     -36.511 -26.165  20.116  1.00 64.51           H  
ATOM    678  CA  PHE A  39     -35.262 -24.496  20.602  1.00 64.51           C  
ATOM    679  HA  PHE A  39     -34.672 -23.993  19.835  1.00 64.51           H  
ATOM    680  C   PHE A  39     -34.421 -24.489  21.885  1.00 64.51           C  
ATOM    681  CB  PHE A  39     -36.578 -23.727  20.790  1.00 64.51           C  
ATOM    682  HB2 PHE A  39     -37.242 -24.299  21.438  1.00 64.51           H  
ATOM    683  HB3 PHE A  39     -37.069 -23.629  19.822  1.00 64.51           H  
ATOM    684  O   PHE A  39     -33.385 -23.834  21.935  1.00 64.51           O  
ATOM    685  CG  PHE A  39     -36.389 -22.344  21.387  1.00 64.51           C  
ATOM    686  CD1 PHE A  39     -36.593 -22.131  22.765  1.00 64.51           C  
ATOM    687  HD1 PHE A  39     -36.890 -22.950  23.404  1.00 64.51           H  
ATOM    688  CD2 PHE A  39     -35.954 -21.282  20.573  1.00 64.51           C  
ATOM    689  HD2 PHE A  39     -35.769 -21.443  19.521  1.00 64.51           H  
ATOM    690  CE1 PHE A  39     -36.367 -20.860  23.323  1.00 64.51           C  
ATOM    691  HE1 PHE A  39     -36.493 -20.705  24.385  1.00 64.51           H  
ATOM    692  CE2 PHE A  39     -35.730 -20.012  21.132  1.00 64.51           C  
ATOM    693  HE2 PHE A  39     -35.376 -19.203  20.509  1.00 64.51           H  
ATOM    694  CZ  PHE A  39     -35.936 -19.800  22.506  1.00 64.51           C  
ATOM    695  HZ  PHE A  39     -35.738 -18.829  22.935  1.00 64.51           H  
ATOM    696  N   PHE A  40     -34.819 -25.257  22.905  1.00 64.37           N  
ATOM    697  H   PHE A  40     -35.673 -25.789  22.817  1.00 64.37           H  
ATOM    698  CA  PHE A  40     -34.048 -25.344  24.148  1.00 64.37           C  
ATOM    699  HA  PHE A  40     -33.788 -24.332  24.458  1.00 64.37           H  
ATOM    700  C   PHE A  40     -32.711 -26.078  23.982  1.00 64.37           C  
ATOM    701  CB  PHE A  40     -34.894 -25.973  25.263  1.00 64.37           C  
ATOM    702  HB2 PHE A  40     -35.401 -26.859  24.880  1.00 64.37           H  
ATOM    703  HB3 PHE A  40     -34.226 -26.303  26.059  1.00 64.37           H  
ATOM    704  O   PHE A  40     -31.768 -25.727  24.674  1.00 64.37           O  
ATOM    705  CG  PHE A  40     -35.895 -25.017  25.886  1.00 64.37           C  
ATOM    706  CD1 PHE A  40     -35.440 -23.945  26.676  1.00 64.37           C  
ATOM    707  HD1 PHE A  40     -34.381 -23.804  26.835  1.00 64.37           H  
ATOM    708  CD2 PHE A  40     -37.277 -25.198  25.699  1.00 64.37           C  
ATOM    709  HD2 PHE A  40     -37.630 -26.042  25.125  1.00 64.37           H  
ATOM    710  CE1 PHE A  40     -36.359 -23.053  27.259  1.00 64.37           C  
ATOM    711  HE1 PHE A  40     -35.997 -22.231  27.858  1.00 64.37           H  
ATOM    712  CE2 PHE A  40     -38.198 -24.302  26.272  1.00 64.37           C  
ATOM    713  HE2 PHE A  40     -39.258 -24.445  26.124  1.00 64.37           H  
ATOM    714  CZ  PHE A  40     -37.738 -23.227  27.051  1.00 64.37           C  
ATOM    715  HZ  PHE A  40     -38.438 -22.534  27.494  1.00 64.37           H  
ATOM    716  N   ILE A  41     -32.595 -27.038  23.061  1.00 71.48           N  
ATOM    717  H   ILE A  41     -33.428 -27.307  22.557  1.00 71.48           H  
ATOM    718  CA  ILE A  41     -31.344 -27.713  22.689  1.00 71.48           C  
ATOM    719  HA  ILE A  41     -30.834 -28.039  23.596  1.00 71.48           H  
ATOM    720  C   ILE A  41     -30.424 -26.726  21.984  1.00 71.48           C  
ATOM    721  CB  ILE A  41     -31.600 -28.973  21.827  1.00 71.48           C  
ATOM    722  HB  ILE A  41     -32.337 -28.725  21.063  1.00 71.48           H  
ATOM    723  O   ILE A  41     -29.254 -26.678  22.314  1.00 71.48           O  
ATOM    724  CG1 ILE A  41     -32.141 -30.121  22.711  1.00 71.48           C  
ATOM    725 HG12 ILE A  41     -32.888 -29.736  23.405  1.00 71.48           H  
ATOM    726 HG13 ILE A  41     -31.329 -30.526  23.314  1.00 71.48           H  
ATOM    727  CG2 ILE A  41     -30.322 -29.453  21.109  1.00 71.48           C  
ATOM    728 HG21 ILE A  41     -30.502 -30.378  20.561  1.00 71.48           H  
ATOM    729 HG22 ILE A  41     -29.521 -29.618  21.830  1.00 71.48           H  
ATOM    730 HG23 ILE A  41     -29.993 -28.714  20.378  1.00 71.48           H  
ATOM    731  CD1 ILE A  41     -32.784 -31.262  21.908  1.00 71.48           C  
ATOM    732 HD11 ILE A  41     -32.033 -31.794  21.325  1.00 71.48           H  
ATOM    733 HD12 ILE A  41     -33.549 -30.865  21.240  1.00 71.48           H  
ATOM    734 HD13 ILE A  41     -33.247 -31.967  22.598  1.00 71.48           H  
ATOM    735  N   MET A  42     -30.934 -25.896  21.073  1.00 58.79           N  
ATOM    736  H   MET A  42     -31.899 -26.005  20.797  1.00 58.79           H  
ATOM    737  CA  MET A  42     -30.146 -24.843  20.432  1.00 58.79           C  
ATOM    738  HA  MET A  42     -29.288 -25.298  19.936  1.00 58.79           H  
ATOM    739  C   MET A  42     -29.612 -23.852  21.475  1.00 58.79           C  
ATOM    740  CB  MET A  42     -31.013 -24.150  19.375  1.00 58.79           C  
ATOM    741  HB2 MET A  42     -31.809 -23.590  19.865  1.00 58.79           H  
ATOM    742  HB3 MET A  42     -31.468 -24.906  18.734  1.00 58.79           H  
ATOM    743  O   MET A  42     -28.428 -23.532  21.465  1.00 58.79           O  
ATOM    744  CG  MET A  42     -30.208 -23.206  18.480  1.00 58.79           C  
ATOM    745  HG2 MET A  42     -29.670 -22.482  19.092  1.00 58.79           H  
ATOM    746  HG3 MET A  42     -29.474 -23.795  17.929  1.00 58.79           H  
ATOM    747  SD  MET A  42     -31.240 -22.313  17.286  1.00 58.79           S  
ATOM    748  CE  MET A  42     -31.916 -21.017  18.357  1.00 58.79           C  
ATOM    749  HE1 MET A  42     -32.520 -20.336  17.758  1.00 58.79           H  
ATOM    750  HE2 MET A  42     -31.097 -20.457  18.809  1.00 58.79           H  
ATOM    751  HE3 MET A  42     -32.531 -21.460  19.140  1.00 58.79           H  
ATOM    752  N   VAL A  43     -30.451 -23.441  22.434  1.00 59.30           N  
ATOM    753  H   VAL A  43     -31.421 -23.713  22.366  1.00 59.30           H  
ATOM    754  CA  VAL A  43     -30.018 -22.626  23.582  1.00 59.30           C  
ATOM    755  HA  VAL A  43     -29.500 -21.744  23.206  1.00 59.30           H  
ATOM    756  C   VAL A  43     -29.007 -23.381  24.454  1.00 59.30           C  
ATOM    757  CB  VAL A  43     -31.228 -22.148  24.410  1.00 59.30           C  
ATOM    758  HB  VAL A  43     -31.834 -23.008  24.693  1.00 59.30           H  
ATOM    759  O   VAL A  43     -28.012 -22.797  24.859  1.00 59.30           O  
ATOM    760  CG1 VAL A  43     -30.814 -21.408  25.689  1.00 59.30           C  
ATOM    761 HG11 VAL A  43     -31.695 -21.015  26.198  1.00 59.30           H  
ATOM    762 HG12 VAL A  43     -30.142 -20.585  25.443  1.00 59.30           H  
ATOM    763 HG13 VAL A  43     -30.303 -22.087  26.371  1.00 59.30           H  
ATOM    764  CG2 VAL A  43     -32.104 -21.180  23.599  1.00 59.30           C  
ATOM    765 HG21 VAL A  43     -32.420 -21.636  22.661  1.00 59.30           H  
ATOM    766 HG22 VAL A  43     -32.993 -20.915  24.170  1.00 59.30           H  
ATOM    767 HG23 VAL A  43     -31.540 -20.276  23.369  1.00 59.30           H  
ATOM    768  N   LEU A  44     -29.209 -24.673  24.716  1.00 64.15           N  
ATOM    769  H   LEU A  44     -30.058 -25.106  24.380  1.00 64.15           H  
ATOM    770  CA  LEU A  44     -28.278 -25.506  25.483  1.00 64.15           C  
ATOM    771  HA  LEU A  44     -28.032 -24.989  26.410  1.00 64.15           H  
ATOM    772  C   LEU A  44     -26.955 -25.742  24.757  1.00 64.15           C  
ATOM    773  CB  LEU A  44     -28.917 -26.862  25.820  1.00 64.15           C  
ATOM    774  HB2 LEU A  44     -28.133 -27.603  25.972  1.00 64.15           H  
ATOM    775  HB3 LEU A  44     -29.499 -27.193  24.960  1.00 64.15           H  
ATOM    776  O   LEU A  44     -25.949 -25.862  25.433  1.00 64.15           O  
ATOM    777  CG  LEU A  44     -29.799 -26.841  27.075  1.00 64.15           C  
ATOM    778  HG  LEU A  44     -30.422 -25.947  27.080  1.00 64.15           H  
ATOM    779  CD1 LEU A  44     -30.711 -28.070  27.085  1.00 64.15           C  
ATOM    780 HD11 LEU A  44     -31.366 -28.042  26.214  1.00 64.15           H  
ATOM    781 HD12 LEU A  44     -31.319 -28.069  27.989  1.00 64.15           H  
ATOM    782 HD13 LEU A  44     -30.107 -28.977  27.054  1.00 64.15           H  
ATOM    783  CD2 LEU A  44     -28.947 -26.869  28.347  1.00 64.15           C  
ATOM    784 HD21 LEU A  44     -28.297 -25.994  28.383  1.00 64.15           H  
ATOM    785 HD22 LEU A  44     -29.591 -26.858  29.226  1.00 64.15           H  
ATOM    786 HD23 LEU A  44     -28.326 -27.765  28.366  1.00 64.15           H  
ATOM    787  N   ILE A  45     -26.930 -25.793  23.425  1.00 67.76           N  
ATOM    788  H   ILE A  45     -27.812 -25.772  22.934  1.00 67.76           H  
ATOM    789  CA  ILE A  45     -25.699 -25.860  22.629  1.00 67.76           C  
ATOM    790  HA  ILE A  45     -25.058 -26.648  23.024  1.00 67.76           H  
ATOM    791  C   ILE A  45     -24.939 -24.544  22.778  1.00 67.76           C  
ATOM    792  CB  ILE A  45     -26.016 -26.191  21.151  1.00 67.76           C  
ATOM    793  HB  ILE A  45     -26.829 -25.547  20.816  1.00 67.76           H  
ATOM    794  O   ILE A  45     -23.744 -24.563  23.052  1.00 67.76           O  
ATOM    795  CG1 ILE A  45     -26.455 -27.667  21.014  1.00 67.76           C  
ATOM    796 HG12 ILE A  45     -25.584 -28.314  21.123  1.00 67.76           H  
ATOM    797 HG13 ILE A  45     -27.145 -27.927  21.817  1.00 67.76           H  
ATOM    798  CG2 ILE A  45     -24.795 -25.934  20.244  1.00 67.76           C  
ATOM    799 HG21 ILE A  45     -23.937 -26.505  20.597  1.00 67.76           H  
ATOM    800 HG22 ILE A  45     -25.010 -26.215  19.213  1.00 67.76           H  
ATOM    801 HG23 ILE A  45     -24.534 -24.876  20.237  1.00 67.76           H  
ATOM    802  CD1 ILE A  45     -27.146 -27.983  19.680  1.00 67.76           C  
ATOM    803 HD11 ILE A  45     -26.452 -27.868  18.848  1.00 67.76           H  
ATOM    804 HD12 ILE A  45     -28.000 -27.320  19.538  1.00 67.76           H  
ATOM    805 HD13 ILE A  45     -27.497 -29.015  19.695  1.00 67.76           H  
ATOM    806  N   ILE A  46     -25.639 -23.408  22.682  1.00 59.13           N  
ATOM    807  H   ILE A  46     -26.616 -23.464  22.432  1.00 59.13           H  
ATOM    808  CA  ILE A  46     -25.049 -22.084  22.928  1.00 59.13           C  
ATOM    809  HA  ILE A  46     -24.203 -21.948  22.255  1.00 59.13           H  
ATOM    810  C   ILE A  46     -24.489 -22.002  24.357  1.00 59.13           C  
ATOM    811  CB  ILE A  46     -26.087 -20.973  22.636  1.00 59.13           C  
ATOM    812  HB  ILE A  46     -26.998 -21.190  23.193  1.00 59.13           H  
ATOM    813  O   ILE A  46     -23.389 -21.498  24.551  1.00 59.13           O  
ATOM    814  CG1 ILE A  46     -26.432 -20.930  21.128  1.00 59.13           C  
ATOM    815 HG12 ILE A  46     -26.579 -21.941  20.749  1.00 59.13           H  
ATOM    816 HG13 ILE A  46     -25.593 -20.502  20.579  1.00 59.13           H  
ATOM    817  CG2 ILE A  46     -25.573 -19.593  23.090  1.00 59.13           C  
ATOM    818 HG21 ILE A  46     -26.293 -18.811  22.851  1.00 59.13           H  
ATOM    819 HG22 ILE A  46     -25.421 -19.575  24.170  1.00 59.13           H  
ATOM    820 HG23 ILE A  46     -24.625 -19.369  22.601  1.00 59.13           H  
ATOM    821  CD1 ILE A  46     -27.701 -20.129  20.805  1.00 59.13           C  
ATOM    822 HD11 ILE A  46     -27.562 -19.072  21.034  1.00 59.13           H  
ATOM    823 HD12 ILE A  46     -27.923 -20.225  19.742  1.00 59.13           H  
ATOM    824 HD13 ILE A  46     -28.544 -20.520  21.376  1.00 59.13           H  
ATOM    825  N   VAL A  47     -25.209 -22.536  25.349  1.00 58.29           N  
ATOM    826  H   VAL A  47     -26.131 -22.883  25.128  1.00 58.29           H  
ATOM    827  CA  VAL A  47     -24.743 -22.602  26.742  1.00 58.29           C  
ATOM    828  HA  VAL A  47     -24.348 -21.625  27.022  1.00 58.29           H  
ATOM    829  C   VAL A  47     -23.584 -23.590  26.901  1.00 58.29           C  
ATOM    830  CB  VAL A  47     -25.909 -22.933  27.695  1.00 58.29           C  
ATOM    831  HB  VAL A  47     -26.434 -23.812  27.321  1.00 58.29           H  
ATOM    832  O   VAL A  47     -22.621 -23.262  27.574  1.00 58.29           O  
ATOM    833  CG1 VAL A  47     -25.456 -23.228  29.130  1.00 58.29           C  
ATOM    834 HG11 VAL A  47     -24.834 -22.413  29.500  1.00 58.29           H  
ATOM    835 HG12 VAL A  47     -24.882 -24.154  29.154  1.00 58.29           H  
ATOM    836 HG13 VAL A  47     -26.322 -23.349  29.781  1.00 58.29           H  
ATOM    837  CG2 VAL A  47     -26.902 -21.764  27.777  1.00 58.29           C  
ATOM    838 HG21 VAL A  47     -27.778 -22.062  28.352  1.00 58.29           H  
ATOM    839 HG22 VAL A  47     -27.221 -21.456  26.781  1.00 58.29           H  
ATOM    840 HG23 VAL A  47     -26.424 -20.911  28.257  1.00 58.29           H  
ATOM    841  N   TYR A  48     -23.625 -24.766  26.270  1.00 71.45           N  
ATOM    842  H   TYR A  48     -24.441 -24.983  25.716  1.00 71.45           H  
ATOM    843  CA  TYR A  48     -22.567 -25.780  26.334  1.00 71.45           C  
ATOM    844  HA  TYR A  48     -22.440 -26.085  27.373  1.00 71.45           H  
ATOM    845  C   TYR A  48     -21.235 -25.216  25.846  1.00 71.45           C  
ATOM    846  CB  TYR A  48     -22.954 -27.025  25.521  1.00 71.45           C  
ATOM    847  HB2 TYR A  48     -23.369 -26.708  24.564  1.00 71.45           H  
ATOM    848  HB3 TYR A  48     -23.734 -27.568  26.055  1.00 71.45           H  
ATOM    849  O   TYR A  48     -20.230 -25.378  26.532  1.00 71.45           O  
ATOM    850  CG  TYR A  48     -21.790 -27.964  25.247  1.00 71.45           C  
ATOM    851  CD1 TYR A  48     -21.182 -27.969  23.975  1.00 71.45           C  
ATOM    852  HD1 TYR A  48     -21.557 -27.326  23.193  1.00 71.45           H  
ATOM    853  CD2 TYR A  48     -21.266 -28.771  26.276  1.00 71.45           C  
ATOM    854  HD2 TYR A  48     -21.702 -28.735  27.264  1.00 71.45           H  
ATOM    855  CE1 TYR A  48     -20.059 -28.782  23.729  1.00 71.45           C  
ATOM    856  HE1 TYR A  48     -19.583 -28.774  22.760  1.00 71.45           H  
ATOM    857  CE2 TYR A  48     -20.141 -29.585  26.033  1.00 71.45           C  
ATOM    858  HE2 TYR A  48     -19.723 -30.184  26.829  1.00 71.45           H  
ATOM    859  OH  TYR A  48     -18.428 -30.346  24.518  1.00 71.45           O  
ATOM    860  HH  TYR A  48     -18.140 -30.818  25.302  1.00 71.45           H  
ATOM    861  CZ  TYR A  48     -19.532 -29.588  24.759  1.00 71.45           C  
ATOM    862  N   LEU A  49     -21.259 -24.481  24.728  1.00 67.98           N  
ATOM    863  H   LEU A  49     -22.139 -24.387  24.241  1.00 67.98           H  
ATOM    864  CA  LEU A  49     -20.101 -23.771  24.179  1.00 67.98           C  
ATOM    865  HA  LEU A  49     -19.274 -24.474  24.076  1.00 67.98           H  
ATOM    866  C   LEU A  49     -19.574 -22.646  25.096  1.00 67.98           C  
ATOM    867  CB  LEU A  49     -20.478 -23.216  22.789  1.00 67.98           C  
ATOM    868  HB2 LEU A  49     -21.370 -22.601  22.901  1.00 67.98           H  
ATOM    869  HB3 LEU A  49     -19.674 -22.564  22.445  1.00 67.98           H  
ATOM    870  O   LEU A  49     -18.527 -22.084  24.804  1.00 67.98           O  
ATOM    871  CG  LEU A  49     -20.730 -24.276  21.699  1.00 67.98           C  
ATOM    872  HG  LEU A  49     -21.463 -25.004  22.047  1.00 67.98           H  
ATOM    873  CD1 LEU A  49     -21.286 -23.598  20.445  1.00 67.98           C  
ATOM    874 HD11 LEU A  49     -21.486 -24.347  19.679  1.00 67.98           H  
ATOM    875 HD12 LEU A  49     -22.216 -23.086  20.691  1.00 67.98           H  
ATOM    876 HD13 LEU A  49     -20.564 -22.875  20.064  1.00 67.98           H  
ATOM    877  CD2 LEU A  49     -19.459 -25.036  21.317  1.00 67.98           C  
ATOM    878 HD21 LEU A  49     -19.667 -25.724  20.497  1.00 67.98           H  
ATOM    879 HD22 LEU A  49     -18.683 -24.335  21.010  1.00 67.98           H  
ATOM    880 HD23 LEU A  49     -19.099 -25.613  22.168  1.00 67.98           H  
ATOM    881  N   GLN A  50     -20.285 -22.307  26.180  1.00 60.27           N  
ATOM    882  H   GLN A  50     -21.162 -22.783  26.333  1.00 60.27           H  
ATOM    883  CA  GLN A  50     -19.845 -21.384  27.236  1.00 60.27           C  
ATOM    884  HA  GLN A  50     -18.904 -20.918  26.943  1.00 60.27           H  
ATOM    885  C   GLN A  50     -19.580 -22.076  28.588  1.00 60.27           C  
ATOM    886  CB  GLN A  50     -20.901 -20.281  27.435  1.00 60.27           C  
ATOM    887  HB2 GLN A  50     -21.868 -20.733  27.656  1.00 60.27           H  
ATOM    888  HB3 GLN A  50     -20.610 -19.674  28.292  1.00 60.27           H  
ATOM    889  O   GLN A  50     -19.151 -21.420  29.537  1.00 60.27           O  
ATOM    890  CG  GLN A  50     -21.042 -19.343  26.233  1.00 60.27           C  
ATOM    891  HG2 GLN A  50     -20.057 -18.955  25.974  1.00 60.27           H  
ATOM    892  HG3 GLN A  50     -21.424 -19.898  25.376  1.00 60.27           H  
ATOM    893  CD  GLN A  50     -21.971 -18.162  26.508  1.00 60.27           C  
ATOM    894  NE2 GLN A  50     -22.017 -17.198  25.614  1.00 60.27           N  
ATOM    895 HE21 GLN A  50     -21.433 -17.257  24.792  1.00 60.27           H  
ATOM    896 HE22 GLN A  50     -22.611 -16.414  25.840  1.00 60.27           H  
ATOM    897  OE1 GLN A  50     -22.671 -18.056  27.505  1.00 60.27           O  
ATOM    898  N   THR A  51     -19.888 -23.370  28.734  1.00 62.72           N  
ATOM    899  H   THR A  51     -20.132 -23.891  27.904  1.00 62.72           H  
ATOM    900  CA  THR A  51     -19.754 -24.083  30.017  1.00 62.72           C  
ATOM    901  HA  THR A  51     -19.847 -23.344  30.813  1.00 62.72           H  
ATOM    902  C   THR A  51     -18.401 -24.775  30.135  1.00 62.72           C  
ATOM    903  CB  THR A  51     -20.844 -25.135  30.258  1.00 62.72           C  
ATOM    904  HB  THR A  51     -20.590 -25.671  31.172  1.00 62.72           H  
ATOM    905  O   THR A  51     -17.934 -25.322  29.145  1.00 62.72           O  
ATOM    906  CG2 THR A  51     -22.229 -24.533  30.494  1.00 62.72           C  
ATOM    907 HG21 THR A  51     -23.000 -25.248  30.205  1.00 62.72           H  
ATOM    908 HG22 THR A  51     -22.348 -23.605  29.936  1.00 62.72           H  
ATOM    909 HG23 THR A  51     -22.338 -24.300  31.554  1.00 62.72           H  
ATOM    910  OG1 THR A  51     -20.892 -26.107  29.239  1.00 62.72           O  
ATOM    911  HG1 THR A  51     -20.389 -25.786  28.487  1.00 62.72           H  
ATOM    912  N   PRO A  52     -17.831 -24.926  31.348  1.00 62.77           N  
ATOM    913  CA  PRO A  52     -16.552 -25.619  31.556  1.00 62.77           C  
ATOM    914  HA  PRO A  52     -15.782 -25.042  31.044  1.00 62.77           H  
ATOM    915  C   PRO A  52     -16.475 -27.074  31.045  1.00 62.77           C  
ATOM    916  CB  PRO A  52     -16.304 -25.564  33.068  1.00 62.77           C  
ATOM    917  HB2 PRO A  52     -16.724 -26.449  33.546  1.00 62.77           H  
ATOM    918  HB3 PRO A  52     -15.243 -25.480  33.301  1.00 62.77           H  
ATOM    919  O   PRO A  52     -15.403 -27.663  31.022  1.00 62.77           O  
ATOM    920  CG  PRO A  52     -17.083 -24.333  33.522  1.00 62.77           C  
ATOM    921  HG2 PRO A  52     -17.375 -24.401  34.570  1.00 62.77           H  
ATOM    922  HG3 PRO A  52     -16.484 -23.439  33.347  1.00 62.77           H  
ATOM    923  CD  PRO A  52     -18.291 -24.330  32.594  1.00 62.77           C  
ATOM    924  HD2 PRO A  52     -19.087 -24.940  33.019  1.00 62.77           H  
ATOM    925  HD3 PRO A  52     -18.627 -23.302  32.458  1.00 62.77           H  
ATOM    926  N   ILE A  53     -17.597 -27.669  30.630  1.00 65.89           N  
ATOM    927  H   ILE A  53     -18.421 -27.089  30.565  1.00 65.89           H  
ATOM    928  CA  ILE A  53     -17.690 -29.031  30.083  1.00 65.89           C  
ATOM    929  HA  ILE A  53     -17.108 -29.699  30.719  1.00 65.89           H  
ATOM    930  C   ILE A  53     -17.090 -29.113  28.664  1.00 65.89           C  
ATOM    931  CB  ILE A  53     -19.171 -29.494  30.095  1.00 65.89           C  
ATOM    932  HB  ILE A  53     -19.713 -28.897  29.362  1.00 65.89           H  
ATOM    933  O   ILE A  53     -16.682 -30.186  28.220  1.00 65.89           O  
ATOM    934  CG1 ILE A  53     -19.843 -29.291  31.479  1.00 65.89           C  
ATOM    935 HG12 ILE A  53     -19.408 -29.985  32.199  1.00 65.89           H  
ATOM    936 HG13 ILE A  53     -19.663 -28.280  31.844  1.00 65.89           H  
ATOM    937  CG2 ILE A  53     -19.285 -30.981  29.699  1.00 65.89           C  
ATOM    938 HG21 ILE A  53     -20.327 -31.299  29.674  1.00 65.89           H  
ATOM    939 HG22 ILE A  53     -18.736 -31.597  30.411  1.00 65.89           H  
ATOM    940 HG23 ILE A  53     -18.875 -31.159  28.704  1.00 65.89           H  
ATOM    941  CD1 ILE A  53     -21.367 -29.463  31.466  1.00 65.89           C  
ATOM    942 HD11 ILE A  53     -21.762 -29.217  32.452  1.00 65.89           H  
ATOM    943 HD12 ILE A  53     -21.645 -30.491  31.234  1.00 65.89           H  
ATOM    944 HD13 ILE A  53     -21.809 -28.788  30.733  1.00 65.89           H  
ATOM    945  N   SER A  54     -17.012 -27.996  27.932  1.00 78.21           N  
ATOM    946  H   SER A  54     -17.332 -27.117  28.311  1.00 78.21           H  
ATOM    947  CA  SER A  54     -16.317 -27.920  26.639  1.00 78.21           C  
ATOM    948  HA  SER A  54     -16.573 -28.798  26.045  1.00 78.21           H  
ATOM    949  C   SER A  54     -14.794 -27.891  26.774  1.00 78.21           C  
ATOM    950  CB  SER A  54     -16.767 -26.677  25.864  1.00 78.21           C  
ATOM    951  HB2 SER A  54     -16.240 -26.614  24.913  1.00 78.21           H  
ATOM    952  HB3 SER A  54     -17.839 -26.740  25.674  1.00 78.21           H  
ATOM    953  O   SER A  54     -14.105 -27.873  25.759  1.00 78.21           O  
ATOM    954  OG  SER A  54     -16.501 -25.526  26.628  1.00 78.21           O  
ATOM    955  HG  SER A  54     -15.820 -24.978  26.230  1.00 78.21           H  
ATOM    956  N   LYS A  55     -14.244 -27.878  27.992  1.00 78.10           N  
ATOM    957  H   LYS A  55     -14.853 -27.904  28.797  1.00 78.10           H  
ATOM    958  CA  LYS A  55     -12.812 -27.694  28.232  1.00 78.10           C  
ATOM    959  HA  LYS A  55     -12.405 -27.106  27.410  1.00 78.10           H  
ATOM    960  C   LYS A  55     -12.039 -29.017  28.238  1.00 78.10           C  
ATOM    961  CB  LYS A  55     -12.612 -26.870  29.506  1.00 78.10           C  
ATOM    962  HB2 LYS A  55     -12.979 -27.434  30.364  1.00 78.10           H  
ATOM    963  HB3 LYS A  55     -11.543 -26.711  29.651  1.00 78.10           H  
ATOM    964  O   LYS A  55     -12.613 -30.089  28.429  1.00 78.10           O  
ATOM    965  CG  LYS A  55     -13.318 -25.497  29.427  1.00 78.10           C  
ATOM    966  HG2 LYS A  55     -12.905 -24.925  28.597  1.00 78.10           H  
ATOM    967  HG3 LYS A  55     -14.393 -25.609  29.288  1.00 78.10           H  
ATOM    968  CD  LYS A  55     -13.046 -24.766  30.734  1.00 78.10           C  
ATOM    969  HD2 LYS A  55     -11.964 -24.805  30.859  1.00 78.10           H  
ATOM    970  HD3 LYS A  55     -13.510 -25.311  31.557  1.00 78.10           H  
ATOM    971  CE  LYS A  55     -13.466 -23.300  30.796  1.00 78.10           C  
ATOM    972  HE2 LYS A  55     -14.528 -23.237  31.034  1.00 78.10           H  
ATOM    973  HE3 LYS A  55     -13.309 -22.849  29.817  1.00 78.10           H  
ATOM    974  NZ  LYS A  55     -12.631 -22.609  31.815  1.00 78.10           N  
ATOM    975  HZ1 LYS A  55     -12.557 -23.137  32.674  1.00 78.10           H  
ATOM    976  HZ2 LYS A  55     -12.946 -21.668  32.003  1.00 78.10           H  
ATOM    977  HZ3 LYS A  55     -11.686 -22.551  31.464  1.00 78.10           H  
ATOM    978  N   VAL A  56     -10.738 -28.950  27.971  1.00 78.38           N  
ATOM    979  H   VAL A  56     -10.352 -28.025  27.849  1.00 78.38           H  
ATOM    980  CA  VAL A  56      -9.816 -30.095  27.872  1.00 78.38           C  
ATOM    981  HA  VAL A  56     -10.147 -30.741  27.059  1.00 78.38           H  
ATOM    982  C   VAL A  56      -9.819 -30.919  29.167  1.00 78.38           C  
ATOM    983  CB  VAL A  56      -8.396 -29.597  27.528  1.00 78.38           C  
ATOM    984  HB  VAL A  56      -8.096 -28.833  28.245  1.00 78.38           H  
ATOM    985  O   VAL A  56      -9.765 -30.350  30.251  1.00 78.38           O  
ATOM    986  CG1 VAL A  56      -7.366 -30.734  27.568  1.00 78.38           C  
ATOM    987 HG11 VAL A  56      -7.699 -31.574  26.959  1.00 78.38           H  
ATOM    988 HG12 VAL A  56      -7.210 -31.067  28.594  1.00 78.38           H  
ATOM    989 HG13 VAL A  56      -6.407 -30.383  27.187  1.00 78.38           H  
ATOM    990  CG2 VAL A  56      -8.359 -28.990  26.115  1.00 78.38           C  
ATOM    991 HG21 VAL A  56      -9.076 -28.175  26.025  1.00 78.38           H  
ATOM    992 HG22 VAL A  56      -8.589 -29.756  25.375  1.00 78.38           H  
ATOM    993 HG23 VAL A  56      -7.365 -28.590  25.916  1.00 78.38           H  
ATOM    994  N   SER A  57      -9.868 -32.252  29.058  1.00 82.35           N  
ATOM    995  H   SER A  57      -9.870 -32.651  28.130  1.00 82.35           H  
ATOM    996  CA  SER A  57      -9.974 -33.190  30.188  1.00 82.35           C  
ATOM    997  HA  SER A  57     -10.338 -32.653  31.064  1.00 82.35           H  
ATOM    998  C   SER A  57      -8.651 -33.852  30.589  1.00 82.35           C  
ATOM    999  CB  SER A  57     -10.995 -34.288  29.850  1.00 82.35           C  
ATOM   1000  HB2 SER A  57     -11.169 -34.900  30.735  1.00 82.35           H  
ATOM   1001  HB3 SER A  57     -11.935 -33.822  29.555  1.00 82.35           H  
ATOM   1002  O   SER A  57      -8.416 -34.066  31.772  1.00 82.35           O  
ATOM   1003  OG  SER A  57     -10.514 -35.118  28.796  1.00 82.35           O  
ATOM   1004  HG  SER A  57     -11.238 -35.547  28.335  1.00 82.35           H  
ATOM   1005  N   THR A  58      -7.812 -34.244  29.621  1.00 82.84           N  
ATOM   1006  H   THR A  58      -8.076 -34.047  28.666  1.00 82.84           H  
ATOM   1007  CA  THR A  58      -6.555 -34.988  29.843  1.00 82.84           C  
ATOM   1008  HA  THR A  58      -6.126 -34.662  30.790  1.00 82.84           H  
ATOM   1009  C   THR A  58      -5.524 -34.699  28.746  1.00 82.84           C  
ATOM   1010  CB  THR A  58      -6.776 -36.513  29.919  1.00 82.84           C  
ATOM   1011  HB  THR A  58      -5.804 -37.005  29.916  1.00 82.84           H  
ATOM   1012  O   THR A  58      -5.890 -34.414  27.602  1.00 82.84           O  
ATOM   1013  CG2 THR A  58      -7.523 -36.975  31.169  1.00 82.84           C  
ATOM   1014 HG21 THR A  58      -7.027 -36.585  32.057  1.00 82.84           H  
ATOM   1015 HG22 THR A  58      -8.554 -36.622  31.151  1.00 82.84           H  
ATOM   1016 HG23 THR A  58      -7.522 -38.064  31.211  1.00 82.84           H  
ATOM   1017  OG1 THR A  58      -7.518 -36.979  28.816  1.00 82.84           O  
ATOM   1018  HG1 THR A  58      -8.350 -36.500  28.832  1.00 82.84           H  
ATOM   1019  N   ILE A  59      -4.232 -34.787  29.093  1.00 85.20           N  
ATOM   1020  H   ILE A  59      -4.004 -35.040  30.044  1.00 85.20           H  
ATOM   1021  CA  ILE A  59      -3.085 -34.472  28.219  1.00 85.20           C  
ATOM   1022  HA  ILE A  59      -3.438 -34.384  27.191  1.00 85.20           H  
ATOM   1023  C   ILE A  59      -2.049 -35.611  28.294  1.00 85.20           C  
ATOM   1024  CB  ILE A  59      -2.443 -33.116  28.611  1.00 85.20           C  
ATOM   1025  HB  ILE A  59      -1.986 -33.237  29.593  1.00 85.20           H  
ATOM   1026  O   ILE A  59      -1.721 -36.068  29.391  1.00 85.20           O  
ATOM   1027  CG1 ILE A  59      -3.478 -31.969  28.700  1.00 85.20           C  
ATOM   1028 HG12 ILE A  59      -3.785 -31.663  27.700  1.00 85.20           H  
ATOM   1029 HG13 ILE A  59      -4.368 -32.293  29.239  1.00 85.20           H  
ATOM   1030  CG2 ILE A  59      -1.337 -32.737  27.606  1.00 85.20           C  
ATOM   1031 HG21 ILE A  59      -1.745 -32.673  26.597  1.00 85.20           H  
ATOM   1032 HG22 ILE A  59      -0.530 -33.470  27.621  1.00 85.20           H  
ATOM   1033 HG23 ILE A  59      -0.899 -31.773  27.863  1.00 85.20           H  
ATOM   1034  CD1 ILE A  59      -2.951 -30.761  29.473  1.00 85.20           C  
ATOM   1035 HD11 ILE A  59      -3.780 -30.083  29.674  1.00 85.20           H  
ATOM   1036 HD12 ILE A  59      -2.534 -31.079  30.429  1.00 85.20           H  
ATOM   1037 HD13 ILE A  59      -2.184 -30.241  28.899  1.00 85.20           H  
ATOM   1038  N   SER A  60      -1.514 -36.077  27.159  1.00 80.14           N  
ATOM   1039  H   SER A  60      -1.855 -35.700  26.287  1.00 80.14           H  
ATOM   1040  CA  SER A  60      -0.426 -37.075  27.098  1.00 80.14           C  
ATOM   1041  HA  SER A  60      -0.021 -37.208  28.101  1.00 80.14           H  
ATOM   1042  C   SER A  60       0.737 -36.629  26.212  1.00 80.14           C  
ATOM   1043  CB  SER A  60      -0.942 -38.441  26.633  1.00 80.14           C  
ATOM   1044  HB2 SER A  60      -0.111 -39.146  26.602  1.00 80.14           H  
ATOM   1045  HB3 SER A  60      -1.677 -38.804  27.351  1.00 80.14           H  
ATOM   1046  O   SER A  60       0.496 -36.035  25.168  1.00 80.14           O  
ATOM   1047  OG  SER A  60      -1.541 -38.380  25.360  1.00 80.14           O  
ATOM   1048  HG  SER A  60      -0.945 -37.933  24.754  1.00 80.14           H  
ATOM   1049  N   VAL A  61       1.972 -36.968  26.601  1.00 85.07           N  
ATOM   1050  H   VAL A  61       2.083 -37.576  27.401  1.00 85.07           H  
ATOM   1051  CA  VAL A  61       3.233 -36.567  25.945  1.00 85.07           C  
ATOM   1052  HA  VAL A  61       3.011 -36.049  25.012  1.00 85.07           H  
ATOM   1053  C   VAL A  61       4.083 -37.809  25.642  1.00 85.07           C  
ATOM   1054  CB  VAL A  61       4.033 -35.602  26.840  1.00 85.07           C  
ATOM   1055  HB  VAL A  61       4.313 -36.147  27.742  1.00 85.07           H  
ATOM   1056  O   VAL A  61       4.160 -38.686  26.508  1.00 85.07           O  
ATOM   1057  CG1 VAL A  61       5.314 -35.110  26.170  1.00 85.07           C  
ATOM   1058 HG11 VAL A  61       5.999 -35.937  25.982  1.00 85.07           H  
ATOM   1059 HG12 VAL A  61       5.817 -34.416  26.843  1.00 85.07           H  
ATOM   1060 HG13 VAL A  61       5.087 -34.611  25.228  1.00 85.07           H  
ATOM   1061  CG2 VAL A  61       3.224 -34.364  27.259  1.00 85.07           C  
ATOM   1062 HG21 VAL A  61       2.953 -33.787  26.375  1.00 85.07           H  
ATOM   1063 HG22 VAL A  61       3.831 -33.735  27.910  1.00 85.07           H  
ATOM   1064 HG23 VAL A  61       2.323 -34.646  27.803  1.00 85.07           H  
ATOM   1065  N   THR A  62       4.696 -37.877  24.455  1.00 79.03           N  
ATOM   1066  H   THR A  62       4.521 -37.133  23.795  1.00 79.03           H  
ATOM   1067  CA  THR A  62       5.600 -38.950  23.983  1.00 79.03           C  
ATOM   1068  HA  THR A  62       6.010 -39.481  24.841  1.00 79.03           H  
ATOM   1069  C   THR A  62       6.778 -38.382  23.177  1.00 79.03           C  
ATOM   1070  CB  THR A  62       4.859 -39.957  23.080  1.00 79.03           C  
ATOM   1071  HB  THR A  62       5.584 -40.657  22.664  1.00 79.03           H  
ATOM   1072  O   THR A  62       6.619 -37.337  22.552  1.00 79.03           O  
ATOM   1073  CG2 THR A  62       3.802 -40.760  23.837  1.00 79.03           C  
ATOM   1074 HG21 THR A  62       3.003 -40.102  24.178  1.00 79.03           H  
ATOM   1075 HG22 THR A  62       4.262 -41.253  24.693  1.00 79.03           H  
ATOM   1076 HG23 THR A  62       3.385 -41.517  23.172  1.00 79.03           H  
ATOM   1077  OG1 THR A  62       4.189 -39.309  22.020  1.00 79.03           O  
ATOM   1078  HG1 THR A  62       4.821 -38.740  21.575  1.00 79.03           H  
ATOM   1079  N   GLY A  63       7.914 -39.091  23.119  1.00 82.02           N  
ATOM   1080  H   GLY A  63       7.989 -39.952  23.642  1.00 82.02           H  
ATOM   1081  CA  GLY A  63       9.100 -38.690  22.334  1.00 82.02           C  
ATOM   1082  HA2 GLY A  63       8.787 -38.205  21.409  1.00 82.02           H  
ATOM   1083  HA3 GLY A  63       9.667 -39.581  22.069  1.00 82.02           H  
ATOM   1084  C   GLY A  63      10.066 -37.740  23.052  1.00 82.02           C  
ATOM   1085  O   GLY A  63      10.860 -37.071  22.407  1.00 82.02           O  
ATOM   1086  N   ASN A  64       9.961 -37.636  24.377  1.00 79.49           N  
ATOM   1087  H   ASN A  64       9.317 -38.242  24.866  1.00 79.49           H  
ATOM   1088  CA  ASN A  64      10.818 -36.796  25.205  1.00 79.49           C  
ATOM   1089  HA  ASN A  64      11.301 -36.041  24.585  1.00 79.49           H  
ATOM   1090  C   ASN A  64      11.936 -37.645  25.849  1.00 79.49           C  
ATOM   1091  CB  ASN A  64       9.902 -36.069  26.207  1.00 79.49           C  
ATOM   1092  HB2 ASN A  64       9.109 -35.554  25.665  1.00 79.49           H  
ATOM   1093  HB3 ASN A  64      10.496 -35.309  26.715  1.00 79.49           H  
ATOM   1094  O   ASN A  64      11.635 -38.617  26.545  1.00 79.49           O  
ATOM   1095  CG  ASN A  64       9.272 -37.002  27.230  1.00 79.49           C  
ATOM   1096  ND2 ASN A  64       9.771 -36.988  28.443  1.00 79.49           N  
ATOM   1097 HD21 ASN A  64       9.694 -37.867  28.934  1.00 79.49           H  
ATOM   1098 HD22 ASN A  64      10.593 -36.413  28.560  1.00 79.49           H  
ATOM   1099  OD1 ASN A  64       8.330 -37.739  26.954  1.00 79.49           O  
ATOM   1100  N   GLU A  65      13.195 -37.270  25.631  1.00 76.08           N  
ATOM   1101  H   GLU A  65      13.356 -36.438  25.081  1.00 76.08           H  
ATOM   1102  CA  GLU A  65      14.397 -37.913  26.182  1.00 76.08           C  
ATOM   1103  HA  GLU A  65      14.117 -38.785  26.773  1.00 76.08           H  
ATOM   1104  C   GLU A  65      15.126 -36.957  27.135  1.00 76.08           C  
ATOM   1105  CB  GLU A  65      15.335 -38.399  25.059  1.00 76.08           C  
ATOM   1106  HB2 GLU A  65      15.560 -37.573  24.384  1.00 76.08           H  
ATOM   1107  HB3 GLU A  65      16.264 -38.735  25.520  1.00 76.08           H  
ATOM   1108  O   GLU A  65      15.280 -37.275  28.315  1.00 76.08           O  
ATOM   1109  CG  GLU A  65      14.733 -39.566  24.258  1.00 76.08           C  
ATOM   1110  HG2 GLU A  65      13.846 -39.209  23.734  1.00 76.08           H  
ATOM   1111  HG3 GLU A  65      14.414 -40.335  24.961  1.00 76.08           H  
ATOM   1112  CD  GLU A  65      15.700 -40.198  23.240  1.00 76.08           C  
ATOM   1113  OE1 GLU A  65      15.262 -41.179  22.593  1.00 76.08           O  
ATOM   1114  OE2 GLU A  65      16.850 -39.725  23.115  1.00 76.08           O  
ATOM   1115  N   ASN A  66      15.484 -35.754  26.670  1.00 78.24           N  
ATOM   1116  H   ASN A  66      15.333 -35.554  25.692  1.00 78.24           H  
ATOM   1117  CA  ASN A  66      16.151 -34.727  27.475  1.00 78.24           C  
ATOM   1118  HA  ASN A  66      16.731 -35.220  28.256  1.00 78.24           H  
ATOM   1119  C   ASN A  66      15.173 -33.772  28.185  1.00 78.24           C  
ATOM   1120  CB  ASN A  66      17.139 -33.949  26.593  1.00 78.24           C  
ATOM   1121  HB2 ASN A  66      17.626 -33.192  27.207  1.00 78.24           H  
ATOM   1122  HB3 ASN A  66      16.608 -33.448  25.783  1.00 78.24           H  
ATOM   1123  O   ASN A  66      15.543 -33.134  29.171  1.00 78.24           O  
ATOM   1124  CG  ASN A  66      18.244 -34.820  26.025  1.00 78.24           C  
ATOM   1125  ND2 ASN A  66      18.314 -34.976  24.729  1.00 78.24           N  
ATOM   1126 HD21 ASN A  66      17.462 -34.822  24.210  1.00 78.24           H  
ATOM   1127 HD22 ASN A  66      18.997 -35.641  24.396  1.00 78.24           H  
ATOM   1128  OD1 ASN A  66      19.062 -35.349  26.754  1.00 78.24           O  
ATOM   1129  N   VAL A  67      13.921 -33.653  27.716  1.00 81.06           N  
ATOM   1130  H   VAL A  67      13.702 -34.160  26.870  1.00 81.06           H  
ATOM   1131  CA  VAL A  67      12.892 -32.788  28.337  1.00 81.06           C  
ATOM   1132  HA  VAL A  67      13.400 -32.079  28.991  1.00 81.06           H  
ATOM   1133  C   VAL A  67      11.920 -33.588  29.203  1.00 81.06           C  
ATOM   1134  CB  VAL A  67      12.122 -31.951  27.300  1.00 81.06           C  
ATOM   1135  HB  VAL A  67      11.533 -32.609  26.661  1.00 81.06           H  
ATOM   1136  O   VAL A  67      11.455 -34.667  28.833  1.00 81.06           O  
ATOM   1137  CG1 VAL A  67      11.187 -30.922  27.959  1.00 81.06           C  
ATOM   1138 HG11 VAL A  67      11.751 -30.279  28.634  1.00 81.06           H  
ATOM   1139 HG12 VAL A  67      10.398 -31.427  28.516  1.00 81.06           H  
ATOM   1140 HG13 VAL A  67      10.718 -30.305  27.192  1.00 81.06           H  
ATOM   1141  CG2 VAL A  67      13.082 -31.148  26.436  1.00 81.06           C  
ATOM   1142 HG21 VAL A  67      13.673 -30.493  27.075  1.00 81.06           H  
ATOM   1143 HG22 VAL A  67      13.736 -31.818  25.878  1.00 81.06           H  
ATOM   1144 HG23 VAL A  67      12.523 -30.545  25.720  1.00 81.06           H  
ATOM   1145  N   SER A  68      11.527 -33.039  30.356  1.00 83.93           N  
ATOM   1146  H   SER A  68      11.893 -32.131  30.603  1.00 83.93           H  
ATOM   1147  CA  SER A  68      10.550 -33.697  31.229  1.00 83.93           C  
ATOM   1148  HA  SER A  68      10.796 -34.758  31.231  1.00 83.93           H  
ATOM   1149  C   SER A  68       9.103 -33.560  30.723  1.00 83.93           C  
ATOM   1150  CB  SER A  68      10.698 -33.224  32.680  1.00 83.93           C  
ATOM   1151  HB2 SER A  68      11.754 -33.161  32.943  1.00 83.93           H  
ATOM   1152  HB3 SER A  68      10.226 -33.958  33.333  1.00 83.93           H  
ATOM   1153  O   SER A  68       8.670 -32.513  30.238  1.00 83.93           O  
ATOM   1154  OG  SER A  68      10.073 -31.973  32.892  1.00 83.93           O  
ATOM   1155  HG  SER A  68      10.642 -31.287  32.536  1.00 83.93           H  
ATOM   1156  N   LYS A  69       8.289 -34.606  30.928  1.00 79.60           N  
ATOM   1157  H   LYS A  69       8.723 -35.469  31.222  1.00 79.60           H  
ATOM   1158  CA  LYS A  69       6.853 -34.613  30.578  1.00 79.60           C  
ATOM   1159  HA  LYS A  69       6.768 -34.484  29.499  1.00 79.60           H  
ATOM   1160  C   LYS A  69       6.057 -33.459  31.207  1.00 79.60           C  
ATOM   1161  CB  LYS A  69       6.265 -35.981  30.963  1.00 79.60           C  
ATOM   1162  HB2 LYS A  69       6.738 -36.736  30.334  1.00 79.60           H  
ATOM   1163  HB3 LYS A  69       6.507 -36.201  32.003  1.00 79.60           H  
ATOM   1164  O   LYS A  69       5.109 -32.974  30.596  1.00 79.60           O  
ATOM   1165  CG  LYS A  69       4.740 -36.056  30.787  1.00 79.60           C  
ATOM   1166  HG2 LYS A  69       4.464 -35.647  29.815  1.00 79.60           H  
ATOM   1167  HG3 LYS A  69       4.256 -35.461  31.561  1.00 79.60           H  
ATOM   1168  CD  LYS A  69       4.250 -37.500  30.897  1.00 79.60           C  
ATOM   1169  HD2 LYS A  69       4.514 -37.889  31.881  1.00 79.60           H  
ATOM   1170  HD3 LYS A  69       4.744 -38.101  30.133  1.00 79.60           H  
ATOM   1171  CE  LYS A  69       2.735 -37.562  30.698  1.00 79.60           C  
ATOM   1172  HE2 LYS A  69       2.261 -36.902  31.425  1.00 79.60           H  
ATOM   1173  HE3 LYS A  69       2.505 -37.184  29.701  1.00 79.60           H  
ATOM   1174  NZ  LYS A  69       2.251 -38.953  30.861  1.00 79.60           N  
ATOM   1175  HZ1 LYS A  69       1.249 -39.004  30.748  1.00 79.60           H  
ATOM   1176  HZ2 LYS A  69       2.496 -39.297  31.779  1.00 79.60           H  
ATOM   1177  HZ3 LYS A  69       2.701 -39.551  30.183  1.00 79.60           H  
ATOM   1178  N   LYS A  70       6.405 -33.046  32.431  1.00 82.45           N  
ATOM   1179  H   LYS A  70       7.255 -33.428  32.820  1.00 82.45           H  
ATOM   1180  CA  LYS A  70       5.712 -31.968  33.157  1.00 82.45           C  
ATOM   1181  HA  LYS A  70       4.636 -32.131  33.101  1.00 82.45           H  
ATOM   1182  C   LYS A  70       5.962 -30.605  32.505  1.00 82.45           C  
ATOM   1183  CB  LYS A  70       6.148 -32.001  34.629  1.00 82.45           C  
ATOM   1184  HB2 LYS A  70       5.988 -33.004  35.025  1.00 82.45           H  
ATOM   1185  HB3 LYS A  70       7.210 -31.766  34.697  1.00 82.45           H  
ATOM   1186  O   LYS A  70       5.020 -29.859  32.274  1.00 82.45           O  
ATOM   1187  CG  LYS A  70       5.351 -31.002  35.479  1.00 82.45           C  
ATOM   1188  HG2 LYS A  70       5.519 -29.992  35.105  1.00 82.45           H  
ATOM   1189  HG3 LYS A  70       4.288 -31.231  35.407  1.00 82.45           H  
ATOM   1190  CD  LYS A  70       5.788 -31.063  36.945  1.00 82.45           C  
ATOM   1191  HD2 LYS A  70       6.859 -30.868  37.002  1.00 82.45           H  
ATOM   1192  HD3 LYS A  70       5.571 -32.049  37.354  1.00 82.45           H  
ATOM   1193  CE  LYS A  70       5.027 -29.985  37.719  1.00 82.45           C  
ATOM   1194  HE2 LYS A  70       3.959 -30.196  37.666  1.00 82.45           H  
ATOM   1195  HE3 LYS A  70       5.187 -29.032  37.216  1.00 82.45           H  
ATOM   1196  NZ  LYS A  70       5.485 -29.907  39.127  1.00 82.45           N  
ATOM   1197  HZ1 LYS A  70       4.989 -29.165  39.600  1.00 82.45           H  
ATOM   1198  HZ2 LYS A  70       6.469 -29.680  39.144  1.00 82.45           H  
ATOM   1199  HZ3 LYS A  70       5.333 -30.782  39.607  1.00 82.45           H  
ATOM   1200  N   GLU A  71       7.207 -30.340  32.129  1.00 81.64           N  
ATOM   1201  H   GLU A  71       7.929 -31.024  32.305  1.00 81.64           H  
ATOM   1202  CA  GLU A  71       7.632 -29.087  31.499  1.00 81.64           C  
ATOM   1203  HA  GLU A  71       7.376 -28.248  32.145  1.00 81.64           H  
ATOM   1204  C   GLU A  71       6.960 -28.850  30.136  1.00 81.64           C  
ATOM   1205  CB  GLU A  71       9.153 -29.184  31.386  1.00 81.64           C  
ATOM   1206  HB2 GLU A  71       9.529 -29.439  32.377  1.00 81.64           H  
ATOM   1207  HB3 GLU A  71       9.407 -29.988  30.695  1.00 81.64           H  
ATOM   1208  O   GLU A  71       6.570 -27.730  29.816  1.00 81.64           O  
ATOM   1209  CG  GLU A  71       9.864 -27.906  30.943  1.00 81.64           C  
ATOM   1210  HG2 GLU A  71       9.601 -27.098  31.626  1.00 81.64           H  
ATOM   1211  HG3 GLU A  71       9.527 -27.640  29.941  1.00 81.64           H  
ATOM   1212  CD  GLU A  71      11.388 -28.102  30.937  1.00 81.64           C  
ATOM   1213  OE1 GLU A  71      12.065 -27.195  30.403  1.00 81.64           O  
ATOM   1214  OE2 GLU A  71      11.852 -29.167  31.413  1.00 81.64           O  
ATOM   1215  N   ILE A  72       6.731 -29.914  29.359  1.00 83.44           N  
ATOM   1216  H   ILE A  72       7.135 -30.795  29.642  1.00 83.44           H  
ATOM   1217  CA  ILE A  72       6.006 -29.840  28.079  1.00 83.44           C  
ATOM   1218  HA  ILE A  72       6.459 -29.061  27.467  1.00 83.44           H  
ATOM   1219  C   ILE A  72       4.535 -29.444  28.278  1.00 83.44           C  
ATOM   1220  CB  ILE A  72       6.148 -31.188  27.336  1.00 83.44           C  
ATOM   1221  HB  ILE A  72       5.909 -31.993  28.030  1.00 83.44           H  
ATOM   1222  O   ILE A  72       3.988 -28.677  27.483  1.00 83.44           O  
ATOM   1223  CG1 ILE A  72       7.612 -31.349  26.869  1.00 83.44           C  
ATOM   1224 HG12 ILE A  72       7.789 -30.703  26.009  1.00 83.44           H  
ATOM   1225 HG13 ILE A  72       8.290 -31.030  27.661  1.00 83.44           H  
ATOM   1226  CG2 ILE A  72       5.185 -31.285  26.136  1.00 83.44           C  
ATOM   1227 HG21 ILE A  72       5.320 -30.424  25.482  1.00 83.44           H  
ATOM   1228 HG22 ILE A  72       4.151 -31.313  26.478  1.00 83.44           H  
ATOM   1229 HG23 ILE A  72       5.371 -32.196  25.568  1.00 83.44           H  
ATOM   1230  CD1 ILE A  72       8.003 -32.781  26.505  1.00 83.44           C  
ATOM   1231 HD11 ILE A  72       7.349 -33.162  25.720  1.00 83.44           H  
ATOM   1232 HD12 ILE A  72       7.933 -33.418  27.386  1.00 83.44           H  
ATOM   1233 HD13 ILE A  72       9.031 -32.794  26.144  1.00 83.44           H  
ATOM   1234  N   ILE A  73       3.887 -29.951  29.332  1.00 82.78           N  
ATOM   1235  H   ILE A  73       4.414 -30.502  29.995  1.00 82.78           H  
ATOM   1236  CA  ILE A  73       2.494 -29.608  29.649  1.00 82.78           C  
ATOM   1237  HA  ILE A  73       1.897 -29.710  28.743  1.00 82.78           H  
ATOM   1238  C   ILE A  73       2.403 -28.141  30.070  1.00 82.78           C  
ATOM   1239  CB  ILE A  73       1.909 -30.564  30.714  1.00 82.78           C  
ATOM   1240  HB  ILE A  73       2.574 -30.581  31.578  1.00 82.78           H  
ATOM   1241  O   ILE A  73       1.563 -27.421  29.531  1.00 82.78           O  
ATOM   1242  CG1 ILE A  73       1.811 -31.993  30.128  1.00 82.78           C  
ATOM   1243 HG12 ILE A  73       1.071 -32.005  29.329  1.00 82.78           H  
ATOM   1244 HG13 ILE A  73       2.770 -32.269  29.690  1.00 82.78           H  
ATOM   1245  CG2 ILE A  73       0.521 -30.082  31.183  1.00 82.78           C  
ATOM   1246 HG21 ILE A  73      -0.148 -29.967  30.331  1.00 82.78           H  
ATOM   1247 HG22 ILE A  73       0.088 -30.775  31.904  1.00 82.78           H  
ATOM   1248 HG23 ILE A  73       0.609 -29.119  31.687  1.00 82.78           H  
ATOM   1249  CD1 ILE A  73       1.455 -33.075  31.155  1.00 82.78           C  
ATOM   1250 HD11 ILE A  73       2.147 -33.029  31.996  1.00 82.78           H  
ATOM   1251 HD12 ILE A  73       0.432 -32.947  31.510  1.00 82.78           H  
ATOM   1252 HD13 ILE A  73       1.537 -34.054  30.683  1.00 82.78           H  
ATOM   1253  N   ASP A  74       3.297 -27.686  30.946  1.00 82.61           N  
ATOM   1254  H   ASP A  74       3.936 -28.338  31.378  1.00 82.61           H  
ATOM   1255  CA  ASP A  74       3.316 -26.300  31.422  1.00 82.61           C  
ATOM   1256  HA  ASP A  74       2.345 -26.063  31.855  1.00 82.61           H  
ATOM   1257  C   ASP A  74       3.547 -25.313  30.258  1.00 82.61           C  
ATOM   1258  CB  ASP A  74       4.380 -26.154  32.530  1.00 82.61           C  
ATOM   1259  HB2 ASP A  74       4.461 -25.098  32.789  1.00 82.61           H  
ATOM   1260  HB3 ASP A  74       5.346 -26.475  32.139  1.00 82.61           H  
ATOM   1261  O   ASP A  74       2.837 -24.316  30.135  1.00 82.61           O  
ATOM   1262  CG  ASP A  74       4.071 -26.938  33.824  1.00 82.61           C  
ATOM   1263  OD1 ASP A  74       2.897 -27.313  34.047  1.00 82.61           O  
ATOM   1264  OD2 ASP A  74       5.015 -27.161  34.621  1.00 82.61           O  
ATOM   1265  N   LEU A  75       4.456 -25.629  29.327  1.00 82.27           N  
ATOM   1266  H   LEU A  75       5.036 -26.440  29.487  1.00 82.27           H  
ATOM   1267  CA  LEU A  75       4.699 -24.812  28.128  1.00 82.27           C  
ATOM   1268  HA  LEU A  75       4.855 -23.778  28.435  1.00 82.27           H  
ATOM   1269  C   LEU A  75       3.525 -24.793  27.146  1.00 82.27           C  
ATOM   1270  CB  LEU A  75       5.946 -25.339  27.404  1.00 82.27           C  
ATOM   1271  HB2 LEU A  75       5.969 -24.935  26.391  1.00 82.27           H  
ATOM   1272  HB3 LEU A  75       5.871 -26.424  27.325  1.00 82.27           H  
ATOM   1273  O   LEU A  75       3.344 -23.824  26.409  1.00 82.27           O  
ATOM   1274  CG  LEU A  75       7.261 -24.962  28.099  1.00 82.27           C  
ATOM   1275  HG  LEU A  75       7.224 -25.218  29.158  1.00 82.27           H  
ATOM   1276  CD1 LEU A  75       8.393 -25.737  27.439  1.00 82.27           C  
ATOM   1277 HD11 LEU A  75       9.338 -25.465  27.908  1.00 82.27           H  
ATOM   1278 HD12 LEU A  75       8.413 -25.489  26.378  1.00 82.27           H  
ATOM   1279 HD13 LEU A  75       8.224 -26.806  27.571  1.00 82.27           H  
ATOM   1280  CD2 LEU A  75       7.577 -23.470  27.952  1.00 82.27           C  
ATOM   1281 HD21 LEU A  75       8.553 -23.259  28.391  1.00 82.27           H  
ATOM   1282 HD22 LEU A  75       7.586 -23.186  26.899  1.00 82.27           H  
ATOM   1283 HD23 LEU A  75       6.832 -22.875  28.480  1.00 82.27           H  
ATOM   1284  N   SER A  76       2.719 -25.854  27.105  1.00 83.74           N  
ATOM   1285  H   SER A  76       2.919 -26.626  27.724  1.00 83.74           H  
ATOM   1286  CA  SER A  76       1.591 -25.937  26.178  1.00 83.74           C  
ATOM   1287  HA  SER A  76       1.969 -25.700  25.183  1.00 83.74           H  
ATOM   1288  C   SER A  76       0.479 -24.918  26.485  1.00 83.74           C  
ATOM   1289  CB  SER A  76       1.065 -27.376  26.140  1.00 83.74           C  
ATOM   1290  HB2 SER A  76       0.456 -27.510  25.246  1.00 83.74           H  
ATOM   1291  HB3 SER A  76       1.904 -28.069  26.079  1.00 83.74           H  
ATOM   1292  O   SER A  76      -0.357 -24.643  25.618  1.00 83.74           O  
ATOM   1293  OG  SER A  76       0.272 -27.692  27.265  1.00 83.74           O  
ATOM   1294  HG  SER A  76       0.791 -27.574  28.064  1.00 83.74           H  
ATOM   1295  N   ASP A  77       0.454 -24.343  27.698  1.00 79.59           N  
ATOM   1296  H   ASP A  77       1.216 -24.534  28.333  1.00 79.59           H  
ATOM   1297  CA  ASP A  77      -0.669 -23.556  28.241  1.00 79.59           C  
ATOM   1298  HA  ASP A  77      -0.472 -23.419  29.304  1.00 79.59           H  
ATOM   1299  C   ASP A  77      -2.014 -24.314  28.187  1.00 79.59           C  
ATOM   1300  CB  ASP A  77      -0.729 -22.164  27.573  1.00 79.59           C  
ATOM   1301  HB2 ASP A  77      -1.765 -21.867  27.414  1.00 79.59           H  
ATOM   1302  HB3 ASP A  77      -0.277 -22.213  26.582  1.00 79.59           H  
ATOM   1303  O   ASP A  77      -3.104 -23.728  28.230  1.00 79.59           O  
ATOM   1304  CG  ASP A  77      -0.069 -21.023  28.350  1.00 79.59           C  
ATOM   1305  OD1 ASP A  77       0.304 -21.183  29.522  1.00 79.59           O  
ATOM   1306  OD2 ASP A  77       0.000 -19.935  27.728  1.00 79.59           O  
ATOM   1307  N   ILE A  78      -1.964 -25.641  28.056  1.00 81.04           N  
ATOM   1308  H   ILE A  78      -1.059 -26.089  28.031  1.00 81.04           H  
ATOM   1309  CA  ILE A  78      -3.145 -26.483  28.139  1.00 81.04           C  
ATOM   1310  HA  ILE A  78      -4.012 -25.901  27.824  1.00 81.04           H  
ATOM   1311  C   ILE A  78      -3.328 -26.853  29.602  1.00 81.04           C  
ATOM   1312  CB  ILE A  78      -3.087 -27.703  27.206  1.00 81.04           C  
ATOM   1313  HB  ILE A  78      -2.303 -28.381  27.543  1.00 81.04           H  
ATOM   1314  O   ILE A  78      -2.707 -27.778  30.117  1.00 81.04           O  
ATOM   1315  CG1 ILE A  78      -2.791 -27.280  25.753  1.00 81.04           C  
ATOM   1316 HG12 ILE A  78      -3.521 -26.531  25.445  1.00 81.04           H  
ATOM   1317 HG13 ILE A  78      -1.804 -26.820  25.712  1.00 81.04           H  
ATOM   1318  CG2 ILE A  78      -4.448 -28.425  27.272  1.00 81.04           C  
ATOM   1319 HG21 ILE A  78      -5.209 -27.832  26.763  1.00 81.04           H  
ATOM   1320 HG22 ILE A  78      -4.363 -29.406  26.806  1.00 81.04           H  
ATOM   1321 HG23 ILE A  78      -4.763 -28.579  28.304  1.00 81.04           H  
ATOM   1322  CD1 ILE A  78      -2.804 -28.456  24.764  1.00 81.04           C  
ATOM   1323 HD11 ILE A  78      -2.060 -29.196  25.060  1.00 81.04           H  
ATOM   1324 HD12 ILE A  78      -2.596 -28.117  23.750  1.00 81.04           H  
ATOM   1325 HD13 ILE A  78      -3.792 -28.914  24.734  1.00 81.04           H  
ATOM   1326  N   ASN A  79      -4.244 -26.149  30.253  1.00 79.10           N  
ATOM   1327  H   ASN A  79      -4.719 -25.405  29.762  1.00 79.10           H  
ATOM   1328  CA  ASN A  79      -4.692 -26.490  31.586  1.00 79.10           C  
ATOM   1329  HA  ASN A  79      -3.903 -27.033  32.106  1.00 79.10           H  
ATOM   1330  C   ASN A  79      -5.903 -27.409  31.477  1.00 79.10           C  
ATOM   1331  CB  ASN A  79      -4.962 -25.204  32.370  1.00 79.10           C  
ATOM   1332  HB2 ASN A  79      -5.555 -24.529  31.752  1.00 79.10           H  
ATOM   1333  HB3 ASN A  79      -5.508 -25.431  33.286  1.00 79.10           H  
ATOM   1334  O   ASN A  79      -6.950 -27.046  30.924  1.00 79.10           O  
ATOM   1335  CG  ASN A  79      -3.678 -24.502  32.763  1.00 79.10           C  
ATOM   1336  ND2 ASN A  79      -3.695 -23.196  32.865  1.00 79.10           N  
ATOM   1337 HD21 ASN A  79      -2.805 -22.770  33.080  1.00 79.10           H  
ATOM   1338 HD22 ASN A  79      -4.552 -22.676  32.743  1.00 79.10           H  
ATOM   1339  OD1 ASN A  79      -2.652 -25.112  32.993  1.00 79.10           O  
ATOM   1340  N   SER A  80      -5.755 -28.610  32.028  1.00 74.75           N  
ATOM   1341  H   SER A  80      -4.864 -28.828  32.450  1.00 74.75           H  
ATOM   1342  CA  SER A  80      -6.872 -29.528  32.216  1.00 74.75           C  
ATOM   1343  HA  SER A  80      -7.262 -29.824  31.243  1.00 74.75           H  
ATOM   1344  C   SER A  80      -7.977 -28.832  33.015  1.00 74.75           C  
ATOM   1345  CB  SER A  80      -6.384 -30.777  32.945  1.00 74.75           C  
ATOM   1346  HB2 SER A  80      -5.617 -31.266  32.344  1.00 74.75           H  
ATOM   1347  HB3 SER A  80      -5.961 -30.506  33.912  1.00 74.75           H  
ATOM   1348  O   SER A  80      -7.760 -28.417  34.149  1.00 74.75           O  
ATOM   1349  OG  SER A  80      -7.460 -31.665  33.128  1.00 74.75           O  
ATOM   1350  HG  SER A  80      -7.942 -31.403  33.916  1.00 74.75           H  
ATOM   1351  N   GLY A  81      -9.162 -28.710  32.420  1.00 76.50           N  
ATOM   1352  H   GLY A  81      -9.273 -29.132  31.509  1.00 76.50           H  
ATOM   1353  CA  GLY A  81     -10.329 -28.054  33.006  1.00 76.50           C  
ATOM   1354  HA2 GLY A  81     -11.226 -28.556  32.645  1.00 76.50           H  
ATOM   1355  HA3 GLY A  81     -10.293 -28.161  34.090  1.00 76.50           H  
ATOM   1356  C   GLY A  81     -10.475 -26.561  32.700  1.00 76.50           C  
ATOM   1357  O   GLY A  81     -11.551 -26.026  32.954  1.00 76.50           O  
ATOM   1358  N   ASP A  82      -9.475 -25.899  32.105  1.00 75.17           N  
ATOM   1359  H   ASP A  82      -8.607 -26.391  31.943  1.00 75.17           H  
ATOM   1360  CA  ASP A  82      -9.518 -24.455  31.825  1.00 75.17           C  
ATOM   1361  HA  ASP A  82     -10.473 -24.061  32.174  1.00 75.17           H  
ATOM   1362  C   ASP A  82      -9.470 -24.094  30.339  1.00 75.17           C  
ATOM   1363  CB  ASP A  82      -8.433 -23.720  32.614  1.00 75.17           C  
ATOM   1364  HB2 ASP A  82      -7.525 -24.324  32.612  1.00 75.17           H  
ATOM   1365  HB3 ASP A  82      -8.216 -22.767  32.130  1.00 75.17           H  
ATOM   1366  O   ASP A  82     -10.146 -23.146  29.929  1.00 75.17           O  
ATOM   1367  CG  ASP A  82      -8.855 -23.430  34.054  1.00 75.17           C  
ATOM   1368  OD1 ASP A  82     -10.071 -23.186  34.261  1.00 75.17           O  
ATOM   1369  OD2 ASP A  82      -7.947 -23.392  34.908  1.00 75.17           O  
ATOM   1370  N   THR A  83      -8.752 -24.873  29.532  1.00 77.76           N  
ATOM   1371  H   THR A  83      -8.188 -25.598  29.952  1.00 77.76           H  
ATOM   1372  CA  THR A  83      -8.562 -24.614  28.101  1.00 77.76           C  
ATOM   1373  HA  THR A  83      -8.493 -23.536  27.955  1.00 77.76           H  
ATOM   1374  C   THR A  83      -9.733 -25.144  27.267  1.00 77.76           C  
ATOM   1375  CB  THR A  83      -7.232 -25.235  27.646  1.00 77.76           C  
ATOM   1376  HB  THR A  83      -7.299 -26.321  27.709  1.00 77.76           H  
ATOM   1377  O   THR A  83     -10.109 -26.304  27.395  1.00 77.76           O  
ATOM   1378  CG2 THR A  83      -6.844 -24.837  26.229  1.00 77.76           C  
ATOM   1379 HG21 THR A  83      -7.549 -25.266  25.517  1.00 77.76           H  
ATOM   1380 HG22 THR A  83      -5.846 -25.221  26.018  1.00 77.76           H  
ATOM   1381 HG23 THR A  83      -6.840 -23.751  26.130  1.00 77.76           H  
ATOM   1382  OG1 THR A  83      -6.189 -24.799  28.488  1.00 77.76           O  
ATOM   1383  HG1 THR A  83      -5.566 -24.263  27.992  1.00 77.76           H  
ATOM   1384  N   GLU A  84     -10.306 -24.329  26.379  1.00 76.86           N  
ATOM   1385  H   GLU A  84      -9.987 -23.372  26.329  1.00 76.86           H  
ATOM   1386  CA  GLU A  84     -11.431 -24.716  25.507  1.00 76.86           C  
ATOM   1387  HA  GLU A  84     -12.239 -25.124  26.115  1.00 76.86           H  
ATOM   1388  C   GLU A  84     -11.031 -25.782  24.466  1.00 76.86           C  
ATOM   1389  CB  GLU A  84     -11.957 -23.472  24.778  1.00 76.86           C  
ATOM   1390  HB2 GLU A  84     -11.102 -22.948  24.350  1.00 76.86           H  
ATOM   1391  HB3 GLU A  84     -12.607 -23.790  23.963  1.00 76.86           H  
ATOM   1392  O   GLU A  84     -10.167 -25.547  23.622  1.00 76.86           O  
ATOM   1393  CG  GLU A  84     -12.728 -22.480  25.660  1.00 76.86           C  
ATOM   1394  HG2 GLU A  84     -12.103 -22.201  26.508  1.00 76.86           H  
ATOM   1395  HG3 GLU A  84     -12.909 -21.578  25.074  1.00 76.86           H  
ATOM   1396  CD  GLU A  84     -14.078 -23.016  26.162  1.00 76.86           C  
ATOM   1397  OE1 GLU A  84     -14.621 -22.389  27.097  1.00 76.86           O  
ATOM   1398  OE2 GLU A  84     -14.538 -24.075  25.661  1.00 76.86           O  
ATOM   1399  N   PHE A  85     -11.678 -26.954  24.472  1.00 82.86           N  
ATOM   1400  H   PHE A  85     -12.432 -27.092  25.130  1.00 82.86           H  
ATOM   1401  CA  PHE A  85     -11.303 -28.088  23.612  1.00 82.86           C  
ATOM   1402  HA  PHE A  85     -10.239 -28.289  23.742  1.00 82.86           H  
ATOM   1403  C   PHE A  85     -11.540 -27.812  22.120  1.00 82.86           C  
ATOM   1404  CB  PHE A  85     -12.097 -29.330  24.045  1.00 82.86           C  
ATOM   1405  HB2 PHE A  85     -11.850 -29.580  25.076  1.00 82.86           H  
ATOM   1406  HB3 PHE A  85     -13.160 -29.092  23.991  1.00 82.86           H  
ATOM   1407  O   PHE A  85     -10.699 -28.132  21.270  1.00 82.86           O  
ATOM   1408  CG  PHE A  85     -11.898 -30.549  23.175  1.00 82.86           C  
ATOM   1409  CD1 PHE A  85     -12.925 -30.957  22.303  1.00 82.86           C  
ATOM   1410  HD1 PHE A  85     -13.854 -30.406  22.258  1.00 82.86           H  
ATOM   1411  CD2 PHE A  85     -10.687 -31.263  23.216  1.00 82.86           C  
ATOM   1412  HD2 PHE A  85      -9.896 -30.952  23.882  1.00 82.86           H  
ATOM   1413  CE1 PHE A  85     -12.748 -32.083  21.485  1.00 82.86           C  
ATOM   1414  HE1 PHE A  85     -13.536 -32.377  20.808  1.00 82.86           H  
ATOM   1415  CE2 PHE A  85     -10.516 -32.404  22.409  1.00 82.86           C  
ATOM   1416  HE2 PHE A  85      -9.597 -32.968  22.461  1.00 82.86           H  
ATOM   1417  CZ  PHE A  85     -11.552 -32.820  21.553  1.00 82.86           C  
ATOM   1418  HZ  PHE A  85     -11.423 -33.700  20.941  1.00 82.86           H  
ATOM   1419  N   TRP A  86     -12.686 -27.214  21.783  1.00 78.76           N  
ATOM   1420  H   TRP A  86     -13.327 -26.969  22.524  1.00 78.76           H  
ATOM   1421  CA  TRP A  86     -13.095 -26.995  20.392  1.00 78.76           C  
ATOM   1422  HA  TRP A  86     -12.910 -27.910  19.829  1.00 78.76           H  
ATOM   1423  C   TRP A  86     -12.272 -25.898  19.719  1.00 78.76           C  
ATOM   1424  CB  TRP A  86     -14.600 -26.714  20.332  1.00 78.76           C  
ATOM   1425  HB2 TRP A  86     -14.868 -26.469  19.305  1.00 78.76           H  
ATOM   1426  HB3 TRP A  86     -14.834 -25.849  20.953  1.00 78.76           H  
ATOM   1427  O   TRP A  86     -11.792 -26.103  18.605  1.00 78.76           O  
ATOM   1428  CG  TRP A  86     -15.437 -27.880  20.762  1.00 78.76           C  
ATOM   1429  CD1 TRP A  86     -16.151 -27.969  21.907  1.00 78.76           C  
ATOM   1430  HD1 TRP A  86     -16.220 -27.189  22.651  1.00 78.76           H  
ATOM   1431  CD2 TRP A  86     -15.603 -29.163  20.085  1.00 78.76           C  
ATOM   1432  CE2 TRP A  86     -16.435 -29.993  20.893  1.00 78.76           C  
ATOM   1433  CE3 TRP A  86     -15.117 -29.713  18.877  1.00 78.76           C  
ATOM   1434  HE3 TRP A  86     -14.493 -29.108  18.237  1.00 78.76           H  
ATOM   1435  NE1 TRP A  86     -16.741 -29.217  21.992  1.00 78.76           N  
ATOM   1436  HE1 TRP A  86     -17.277 -29.528  22.789  1.00 78.76           H  
ATOM   1437  CH2 TRP A  86     -16.270 -31.823  19.315  1.00 78.76           C  
ATOM   1438  HH2 TRP A  86     -16.519 -32.830  19.014  1.00 78.76           H  
ATOM   1439  CZ2 TRP A  86     -16.767 -31.305  20.524  1.00 78.76           C  
ATOM   1440  HZ2 TRP A  86     -17.392 -31.907  21.167  1.00 78.76           H  
ATOM   1441  CZ3 TRP A  86     -15.447 -31.029  18.496  1.00 78.76           C  
ATOM   1442  HZ3 TRP A  86     -15.072 -31.428  17.566  1.00 78.76           H  
ATOM   1443  N   SER A  87     -12.028 -24.792  20.424  1.00 77.80           N  
ATOM   1444  H   SER A  87     -12.416 -24.697  21.352  1.00 77.80           H  
ATOM   1445  CA  SER A  87     -11.251 -23.654  19.924  1.00 77.80           C  
ATOM   1446  HA  SER A  87     -11.382 -23.596  18.843  1.00 77.80           H  
ATOM   1447  C   SER A  87      -9.742 -23.762  20.163  1.00 77.80           C  
ATOM   1448  CB  SER A  87     -11.803 -22.353  20.507  1.00 77.80           C  
ATOM   1449  HB2 SER A  87     -12.845 -22.241  20.207  1.00 77.80           H  
ATOM   1450  HB3 SER A  87     -11.237 -21.500  20.131  1.00 77.80           H  
ATOM   1451  O   SER A  87      -9.021 -22.855  19.758  1.00 77.80           O  
ATOM   1452  OG  SER A  87     -11.732 -22.400  21.912  1.00 77.80           O  
ATOM   1453  HG  SER A  87     -10.973 -21.889  22.201  1.00 77.80           H  
ATOM   1454  N   LEU A  88      -9.234 -24.834  20.794  1.00 77.75           N  
ATOM   1455  H   LEU A  88      -9.863 -25.446  21.293  1.00 77.75           H  
ATOM   1456  CA  LEU A  88      -7.788 -25.045  20.935  1.00 77.75           C  
ATOM   1457  HA  LEU A  88      -7.374 -24.198  21.482  1.00 77.75           H  
ATOM   1458  C   LEU A  88      -7.121 -25.097  19.553  1.00 77.75           C  
ATOM   1459  CB  LEU A  88      -7.492 -26.320  21.748  1.00 77.75           C  
ATOM   1460  HB2 LEU A  88      -7.956 -26.225  22.730  1.00 77.75           H  
ATOM   1461  HB3 LEU A  88      -7.954 -27.177  21.258  1.00 77.75           H  
ATOM   1462  O   LEU A  88      -7.329 -26.046  18.792  1.00 77.75           O  
ATOM   1463  CG  LEU A  88      -5.974 -26.562  21.925  1.00 77.75           C  
ATOM   1464  HG  LEU A  88      -5.400 -25.815  21.377  1.00 77.75           H  
ATOM   1465  CD1 LEU A  88      -5.581 -26.449  23.388  1.00 77.75           C  
ATOM   1466 HD11 LEU A  88      -4.501 -26.577  23.461  1.00 77.75           H  
ATOM   1467 HD12 LEU A  88      -6.089 -27.200  23.993  1.00 77.75           H  
ATOM   1468 HD13 LEU A  88      -5.824 -25.445  23.737  1.00 77.75           H  
ATOM   1469  CD2 LEU A  88      -5.559 -27.940  21.414  1.00 77.75           C  
ATOM   1470 HD21 LEU A  88      -5.726 -27.991  20.338  1.00 77.75           H  
ATOM   1471 HD22 LEU A  88      -4.495 -28.086  21.599  1.00 77.75           H  
ATOM   1472 HD23 LEU A  88      -6.127 -28.710  21.935  1.00 77.75           H  
ATOM   1473  N   ASP A  89      -6.305 -24.098  19.250  1.00 79.66           N  
ATOM   1474  H   ASP A  89      -6.237 -23.314  19.884  1.00 79.66           H  
ATOM   1475  CA  ASP A  89      -5.482 -24.065  18.050  1.00 79.66           C  
ATOM   1476  HA  ASP A  89      -6.065 -24.425  17.203  1.00 79.66           H  
ATOM   1477  C   ASP A  89      -4.269 -24.986  18.235  1.00 79.66           C  
ATOM   1478  CB  ASP A  89      -5.104 -22.612  17.745  1.00 79.66           C  
ATOM   1479  HB2 ASP A  89      -4.590 -22.184  18.606  1.00 79.66           H  
ATOM   1480  HB3 ASP A  89      -6.021 -22.043  17.592  1.00 79.66           H  
ATOM   1481  O   ASP A  89      -3.374 -24.716  19.039  1.00 79.66           O  
ATOM   1482  CG  ASP A  89      -4.225 -22.460  16.501  1.00 79.66           C  
ATOM   1483  OD1 ASP A  89      -3.756 -23.490  15.963  1.00 79.66           O  
ATOM   1484  OD2 ASP A  89      -3.966 -21.296  16.145  1.00 79.66           O  
ATOM   1485  N   LYS A  90      -4.254 -26.085  17.474  1.00 82.90           N  
ATOM   1486  H   LYS A  90      -4.979 -26.168  16.776  1.00 82.90           H  
ATOM   1487  CA  LYS A  90      -3.160 -27.061  17.485  1.00 82.90           C  
ATOM   1488  HA  LYS A  90      -3.033 -27.462  18.491  1.00 82.90           H  
ATOM   1489  C   LYS A  90      -1.828 -26.402  17.122  1.00 82.90           C  
ATOM   1490  CB  LYS A  90      -3.451 -28.207  16.509  1.00 82.90           C  
ATOM   1491  HB2 LYS A  90      -3.582 -27.791  15.510  1.00 82.90           H  
ATOM   1492  HB3 LYS A  90      -2.578 -28.860  16.485  1.00 82.90           H  
ATOM   1493  O   LYS A  90      -0.861 -26.581  17.852  1.00 82.90           O  
ATOM   1494  CG  LYS A  90      -4.681 -29.049  16.879  1.00 82.90           C  
ATOM   1495  HG2 LYS A  90      -5.569 -28.419  16.940  1.00 82.90           H  
ATOM   1496  HG3 LYS A  90      -4.514 -29.540  17.838  1.00 82.90           H  
ATOM   1497  CD  LYS A  90      -4.873 -30.097  15.779  1.00 82.90           C  
ATOM   1498  HD2 LYS A  90      -3.944 -30.658  15.676  1.00 82.90           H  
ATOM   1499  HD3 LYS A  90      -5.062 -29.585  14.836  1.00 82.90           H  
ATOM   1500  CE  LYS A  90      -6.014 -31.069  16.069  1.00 82.90           C  
ATOM   1501  HE2 LYS A  90      -6.950 -30.514  16.132  1.00 82.90           H  
ATOM   1502  HE3 LYS A  90      -5.808 -31.547  17.026  1.00 82.90           H  
ATOM   1503  NZ  LYS A  90      -6.070 -32.089  14.995  1.00 82.90           N  
ATOM   1504  HZ1 LYS A  90      -5.175 -32.551  14.932  1.00 82.90           H  
ATOM   1505  HZ2 LYS A  90      -6.793 -32.778  15.146  1.00 82.90           H  
ATOM   1506  HZ3 LYS A  90      -6.215 -31.646  14.098  1.00 82.90           H  
ATOM   1507  N   GLN A  91      -1.804 -25.571  16.079  1.00 77.60           N  
ATOM   1508  H   GLN A  91      -2.682 -25.258  15.689  1.00 77.60           H  
ATOM   1509  CA  GLN A  91      -0.582 -24.932  15.585  1.00 77.60           C  
ATOM   1510  HA  GLN A  91       0.180 -25.693  15.414  1.00 77.60           H  
ATOM   1511  C   GLN A  91      -0.024 -23.926  16.594  1.00 77.60           C  
ATOM   1512  CB  GLN A  91      -0.862 -24.198  14.267  1.00 77.60           C  
ATOM   1513  HB2 GLN A  91       0.046 -23.669  13.978  1.00 77.60           H  
ATOM   1514  HB3 GLN A  91      -1.648 -23.458  14.418  1.00 77.60           H  
ATOM   1515  O   GLN A  91       1.190 -23.824  16.778  1.00 77.60           O  
ATOM   1516  CG  GLN A  91      -1.256 -25.126  13.112  1.00 77.60           C  
ATOM   1517  HG2 GLN A  91      -2.194 -25.629  13.346  1.00 77.60           H  
ATOM   1518  HG3 GLN A  91      -0.482 -25.882  12.983  1.00 77.60           H  
ATOM   1519  CD  GLN A  91      -1.427 -24.365  11.798  1.00 77.60           C  
ATOM   1520  NE2 GLN A  91      -1.570 -25.060  10.691  1.00 77.60           N  
ATOM   1521 HE21 GLN A  91      -1.660 -24.523   9.841  1.00 77.60           H  
ATOM   1522 HE22 GLN A  91      -1.514 -26.068  10.709  1.00 77.60           H  
ATOM   1523  OE1 GLN A  91      -1.412 -23.146  11.725  1.00 77.60           O  
ATOM   1524  N   LYS A  92      -0.897 -23.169  17.271  1.00 78.21           N  
ATOM   1525  H   LYS A  92      -1.873 -23.250  17.023  1.00 78.21           H  
ATOM   1526  CA  LYS A  92      -0.478 -22.222  18.316  1.00 78.21           C  
ATOM   1527  HA  LYS A  92       0.280 -21.560  17.898  1.00 78.21           H  
ATOM   1528  C   LYS A  92       0.166 -22.935  19.499  1.00 78.21           C  
ATOM   1529  CB  LYS A  92      -1.679 -21.385  18.765  1.00 78.21           C  
ATOM   1530  HB2 LYS A  92      -2.112 -20.909  17.885  1.00 78.21           H  
ATOM   1531  HB3 LYS A  92      -2.422 -22.044  19.213  1.00 78.21           H  
ATOM   1532  O   LYS A  92       1.161 -22.440  20.026  1.00 78.21           O  
ATOM   1533  CG  LYS A  92      -1.301 -20.292  19.775  1.00 78.21           C  
ATOM   1534  HG2 LYS A  92      -0.526 -19.655  19.347  1.00 78.21           H  
ATOM   1535  HG3 LYS A  92      -0.929 -20.743  20.695  1.00 78.21           H  
ATOM   1536  CD  LYS A  92      -2.536 -19.446  20.097  1.00 78.21           C  
ATOM   1537  HD2 LYS A  92      -2.918 -19.022  19.169  1.00 78.21           H  
ATOM   1538  HD3 LYS A  92      -3.306 -20.087  20.528  1.00 78.21           H  
ATOM   1539  CE  LYS A  92      -2.194 -18.316  21.073  1.00 78.21           C  
ATOM   1540  HE2 LYS A  92      -1.877 -18.754  22.020  1.00 78.21           H  
ATOM   1541  HE3 LYS A  92      -1.361 -17.747  20.660  1.00 78.21           H  
ATOM   1542  NZ  LYS A  92      -3.364 -17.425  21.273  1.00 78.21           N  
ATOM   1543  HZ1 LYS A  92      -4.152 -17.938  21.643  1.00 78.21           H  
ATOM   1544  HZ2 LYS A  92      -3.148 -16.655  21.890  1.00 78.21           H  
ATOM   1545  HZ3 LYS A  92      -3.654 -17.036  20.387  1.00 78.21           H  
ATOM   1546  N   THR A  93      -0.387 -24.069  19.921  1.00 79.98           N  
ATOM   1547  H   THR A  93      -1.234 -24.403  19.484  1.00 79.98           H  
ATOM   1548  CA  THR A  93       0.179 -24.823  21.039  1.00 79.98           C  
ATOM   1549  HA  THR A  93       0.475 -24.110  21.808  1.00 79.98           H  
ATOM   1550  C   THR A  93       1.449 -25.579  20.648  1.00 79.98           C  
ATOM   1551  CB  THR A  93      -0.853 -25.754  21.672  1.00 79.98           C  
ATOM   1552  HB  THR A  93      -1.183 -26.513  20.964  1.00 79.98           H  
ATOM   1553  O   THR A  93       2.409 -25.547  21.413  1.00 79.98           O  
ATOM   1554  CG2 THR A  93      -0.242 -26.382  22.918  1.00 79.98           C  
ATOM   1555 HG21 THR A  93       0.450 -27.183  22.659  1.00 79.98           H  
ATOM   1556 HG22 THR A  93       0.326 -25.631  23.467  1.00 79.98           H  
ATOM   1557 HG23 THR A  93      -1.019 -26.777  23.573  1.00 79.98           H  
ATOM   1558  OG1 THR A  93      -1.971 -25.026  22.123  1.00 79.98           O  
ATOM   1559  HG1 THR A  93      -1.830 -24.890  23.063  1.00 79.98           H  
ATOM   1560  N   GLU A  94       1.512 -26.162  19.447  1.00 81.78           N  
ATOM   1561  H   GLU A  94       0.685 -26.198  18.868  1.00 81.78           H  
ATOM   1562  CA  GLU A  94       2.742 -26.753  18.891  1.00 81.78           C  
ATOM   1563  HA  GLU A  94       3.042 -27.618  19.483  1.00 81.78           H  
ATOM   1564  C   GLU A  94       3.896 -25.741  18.946  1.00 81.78           C  
ATOM   1565  CB  GLU A  94       2.492 -27.209  17.440  1.00 81.78           C  
ATOM   1566  HB2 GLU A  94       1.989 -26.402  16.907  1.00 81.78           H  
ATOM   1567  HB3 GLU A  94       3.447 -27.401  16.952  1.00 81.78           H  
ATOM   1568  O   GLU A  94       4.957 -26.031  19.501  1.00 81.78           O  
ATOM   1569  CG  GLU A  94       1.647 -28.492  17.380  1.00 81.78           C  
ATOM   1570  HG2 GLU A  94       0.822 -28.403  18.087  1.00 81.78           H  
ATOM   1571  HG3 GLU A  94       2.261 -29.327  17.718  1.00 81.78           H  
ATOM   1572  CD  GLU A  94       1.044 -28.817  16.003  1.00 81.78           C  
ATOM   1573  OE1 GLU A  94       0.372 -29.876  15.930  1.00 81.78           O  
ATOM   1574  OE2 GLU A  94       1.149 -27.988  15.069  1.00 81.78           O  
ATOM   1575  N   LYS A  95       3.642 -24.499  18.510  1.00 77.41           N  
ATOM   1576  H   LYS A  95       2.761 -24.347  18.042  1.00 77.41           H  
ATOM   1577  CA  LYS A  95       4.614 -23.395  18.567  1.00 77.41           C  
ATOM   1578  HA  LYS A  95       5.525 -23.713  18.059  1.00 77.41           H  
ATOM   1579  C   LYS A  95       5.044 -22.996  19.978  1.00 77.41           C  
ATOM   1580  CB  LYS A  95       4.042 -22.166  17.851  1.00 77.41           C  
ATOM   1581  HB2 LYS A  95       4.634 -21.290  18.115  1.00 77.41           H  
ATOM   1582  HB3 LYS A  95       3.016 -21.999  18.179  1.00 77.41           H  
ATOM   1583  O   LYS A  95       6.152 -22.491  20.132  1.00 77.41           O  
ATOM   1584  CG  LYS A  95       4.089 -22.328  16.330  1.00 77.41           C  
ATOM   1585  HG2 LYS A  95       3.585 -23.250  16.037  1.00 77.41           H  
ATOM   1586  HG3 LYS A  95       5.128 -22.387  16.009  1.00 77.41           H  
ATOM   1587  CD  LYS A  95       3.410 -21.136  15.650  1.00 77.41           C  
ATOM   1588  HD2 LYS A  95       3.941 -20.219  15.902  1.00 77.41           H  
ATOM   1589  HD3 LYS A  95       2.377 -21.074  15.994  1.00 77.41           H  
ATOM   1590  CE  LYS A  95       3.435 -21.366  14.138  1.00 77.41           C  
ATOM   1591  HE2 LYS A  95       2.982 -22.337  13.938  1.00 77.41           H  
ATOM   1592  HE3 LYS A  95       4.473 -21.419  13.809  1.00 77.41           H  
ATOM   1593  NZ  LYS A  95       2.705 -20.308  13.401  1.00 77.41           N  
ATOM   1594  HZ1 LYS A  95       2.726 -20.510  12.412  1.00 77.41           H  
ATOM   1595  HZ2 LYS A  95       1.736 -20.302  13.686  1.00 77.41           H  
ATOM   1596  HZ3 LYS A  95       3.120 -19.402  13.565  1.00 77.41           H  
ATOM   1597  N   LYS A  96       4.193 -23.153  20.999  1.00 80.34           N  
ATOM   1598  H   LYS A  96       3.311 -23.607  20.809  1.00 80.34           H  
ATOM   1599  CA  LYS A  96       4.564 -22.852  22.395  1.00 80.34           C  
ATOM   1600  HA  LYS A  96       5.146 -21.932  22.434  1.00 80.34           H  
ATOM   1601  C   LYS A  96       5.456 -23.929  22.993  1.00 80.34           C  
ATOM   1602  CB  LYS A  96       3.342 -22.686  23.293  1.00 80.34           C  
ATOM   1603  HB2 LYS A  96       2.643 -23.509  23.145  1.00 80.34           H  
ATOM   1604  HB3 LYS A  96       3.707 -22.722  24.319  1.00 80.34           H  
ATOM   1605  O   LYS A  96       6.441 -23.604  23.638  1.00 80.34           O  
ATOM   1606  CG  LYS A  96       2.636 -21.344  23.130  1.00 80.34           C  
ATOM   1607  HG2 LYS A  96       2.187 -21.272  22.139  1.00 80.34           H  
ATOM   1608  HG3 LYS A  96       3.355 -20.535  23.264  1.00 80.34           H  
ATOM   1609  CD  LYS A  96       1.556 -21.251  24.208  1.00 80.34           C  
ATOM   1610  HD2 LYS A  96       2.015 -21.355  25.192  1.00 80.34           H  
ATOM   1611  HD3 LYS A  96       0.838 -22.060  24.073  1.00 80.34           H  
ATOM   1612  CE  LYS A  96       0.853 -19.903  24.117  1.00 80.34           C  
ATOM   1613  HE2 LYS A  96       0.412 -19.807  23.124  1.00 80.34           H  
ATOM   1614  HE3 LYS A  96       1.596 -19.118  24.258  1.00 80.34           H  
ATOM   1615  NZ  LYS A  96      -0.180 -19.811  25.165  1.00 80.34           N  
ATOM   1616  HZ1 LYS A  96      -0.804 -20.605  25.175  1.00 80.34           H  
ATOM   1617  HZ2 LYS A  96      -0.678 -18.934  25.202  1.00 80.34           H  
ATOM   1618  HZ3 LYS A  96       0.253 -19.868  26.075  1.00 80.34           H  
ATOM   1619  N   ILE A  97       5.153 -25.196  22.733  1.00 83.02           N  
ATOM   1620  H   ILE A  97       4.325 -25.393  22.189  1.00 83.02           H  
ATOM   1621  CA  ILE A  97       5.986 -26.317  23.184  1.00 83.02           C  
ATOM   1622  HA  ILE A  97       6.131 -26.246  24.262  1.00 83.02           H  
ATOM   1623  C   ILE A  97       7.373 -26.238  22.535  1.00 83.02           C  
ATOM   1624  CB  ILE A  97       5.274 -27.646  22.875  1.00 83.02           C  
ATOM   1625  HB  ILE A  97       5.044 -27.677  21.810  1.00 83.02           H  
ATOM   1626  O   ILE A  97       8.383 -26.399  23.214  1.00 83.02           O  
ATOM   1627  CG1 ILE A  97       3.951 -27.727  23.673  1.00 83.02           C  
ATOM   1628 HG12 ILE A  97       4.167 -27.799  24.739  1.00 83.02           H  
ATOM   1629 HG13 ILE A  97       3.359 -26.825  23.514  1.00 83.02           H  
ATOM   1630  CG2 ILE A  97       6.189 -28.836  23.206  1.00 83.02           C  
ATOM   1631 HG21 ILE A  97       5.677 -29.776  23.000  1.00 83.02           H  
ATOM   1632 HG22 ILE A  97       7.084 -28.820  22.584  1.00 83.02           H  
ATOM   1633 HG23 ILE A  97       6.490 -28.801  24.253  1.00 83.02           H  
ATOM   1634  CD1 ILE A  97       3.077 -28.909  23.255  1.00 83.02           C  
ATOM   1635 HD11 ILE A  97       3.532 -29.837  23.603  1.00 83.02           H  
ATOM   1636 HD12 ILE A  97       2.979 -28.935  22.169  1.00 83.02           H  
ATOM   1637 HD13 ILE A  97       2.089 -28.814  23.705  1.00 83.02           H  
ATOM   1638  N   GLN A  98       7.426 -25.873  21.251  1.00 81.96           N  
ATOM   1639  H   GLN A  98       6.560 -25.807  20.736  1.00 81.96           H  
ATOM   1640  CA  GLN A  98       8.669 -25.583  20.527  1.00 81.96           C  
ATOM   1641  HA  GLN A  98       9.329 -26.448  20.595  1.00 81.96           H  
ATOM   1642  C   GLN A  98       9.467 -24.386  21.085  1.00 81.96           C  
ATOM   1643  CB  GLN A  98       8.332 -25.334  19.050  1.00 81.96           C  
ATOM   1644  HB2 GLN A  98       7.514 -24.616  18.992  1.00 81.96           H  
ATOM   1645  HB3 GLN A  98       9.197 -24.899  18.548  1.00 81.96           H  
ATOM   1646  O   GLN A  98      10.569 -24.123  20.611  1.00 81.96           O  
ATOM   1647  CG  GLN A  98       7.961 -26.616  18.297  1.00 81.96           C  
ATOM   1648  HG2 GLN A  98       7.161 -27.147  18.811  1.00 81.96           H  
ATOM   1649  HG3 GLN A  98       8.834 -27.269  18.273  1.00 81.96           H  
ATOM   1650  CD  GLN A  98       7.512 -26.327  16.867  1.00 81.96           C  
ATOM   1651  NE2 GLN A  98       7.803 -27.206  15.936  1.00 81.96           N  
ATOM   1652 HE21 GLN A  98       7.514 -26.961  15.000  1.00 81.96           H  
ATOM   1653 HE22 GLN A  98       8.546 -27.868  16.111  1.00 81.96           H  
ATOM   1654  OE1 GLN A  98       6.918 -25.307  16.541  1.00 81.96           O  
ATOM   1655  N   GLN A  99       8.957 -23.640  22.075  1.00 79.38           N  
ATOM   1656  H   GLN A  99       8.053 -23.879  22.458  1.00 79.38           H  
ATOM   1657  CA  GLN A  99       9.763 -22.640  22.788  1.00 79.38           C  
ATOM   1658  HA  GLN A  99      10.346 -22.078  22.058  1.00 79.38           H  
ATOM   1659  C   GLN A  99      10.765 -23.287  23.747  1.00 79.38           C  
ATOM   1660  CB  GLN A  99       8.889 -21.647  23.568  1.00 79.38           C  
ATOM   1661  HB2 GLN A  99       9.537 -20.937  24.081  1.00 79.38           H  
ATOM   1662  HB3 GLN A  99       8.318 -22.177  24.331  1.00 79.38           H  
ATOM   1663  O   GLN A  99      11.723 -22.621  24.150  1.00 79.38           O  
ATOM   1664  CG  GLN A  99       7.954 -20.856  22.649  1.00 79.38           C  
ATOM   1665  HG2 GLN A  99       7.356 -21.553  22.061  1.00 79.38           H  
ATOM   1666  HG3 GLN A  99       8.553 -20.261  21.959  1.00 79.38           H  
ATOM   1667  CD  GLN A  99       6.997 -19.934  23.392  1.00 79.38           C  
ATOM   1668  NE2 GLN A  99       6.165 -19.211  22.675  1.00 79.38           N  
ATOM   1669 HE21 GLN A  99       6.142 -19.330  21.672  1.00 79.38           H  
ATOM   1670 HE22 GLN A  99       5.553 -18.616  23.214  1.00 79.38           H  
ATOM   1671  OE1 GLN A  99       6.960 -19.809  24.601  1.00 79.38           O  
ATOM   1672  N   ASN A 100      10.570 -24.561  24.117  1.00 82.24           N  
ATOM   1673  H   ASN A 100       9.792 -25.079  23.735  1.00 82.24           H  
ATOM   1674  CA  ASN A 100      11.588 -25.297  24.849  1.00 82.24           C  
ATOM   1675  HA  ASN A 100      11.824 -24.729  25.750  1.00 82.24           H  
ATOM   1676  C   ASN A 100      12.855 -25.411  23.995  1.00 82.24           C  
ATOM   1677  CB  ASN A 100      11.098 -26.688  25.275  1.00 82.24           C  
ATOM   1678  HB2 ASN A 100      11.112 -27.362  24.418  1.00 82.24           H  
ATOM   1679  HB3 ASN A 100      10.072 -26.648  25.639  1.00 82.24           H  
ATOM   1680  O   ASN A 100      12.818 -25.828  22.839  1.00 82.24           O  
ATOM   1681  CG  ASN A 100      12.009 -27.239  26.358  1.00 82.24           C  
ATOM   1682  ND2 ASN A 100      11.522 -27.358  27.570  1.00 82.24           N  
ATOM   1683 HD21 ASN A 100      12.142 -27.557  28.342  1.00 82.24           H  
ATOM   1684 HD22 ASN A 100      10.558 -27.139  27.777  1.00 82.24           H  
ATOM   1685  OD1 ASN A 100      13.187 -27.453  26.121  1.00 82.24           O  
ATOM   1686  N   LYS A 101      13.992 -25.080  24.602  1.00 76.35           N  
ATOM   1687  H   LYS A 101      13.946 -24.878  25.590  1.00 76.35           H  
ATOM   1688  CA  LYS A 101      15.301 -25.060  23.951  1.00 76.35           C  
ATOM   1689  HA  LYS A 101      15.225 -24.497  23.021  1.00 76.35           H  
ATOM   1690  C   LYS A 101      15.826 -26.442  23.551  1.00 76.35           C  
ATOM   1691  CB  LYS A 101      16.297 -24.370  24.882  1.00 76.35           C  
ATOM   1692  HB2 LYS A 101      17.300 -24.475  24.469  1.00 76.35           H  
ATOM   1693  HB3 LYS A 101      16.287 -24.870  25.851  1.00 76.35           H  
ATOM   1694  O   LYS A 101      16.857 -26.502  22.904  1.00 76.35           O  
ATOM   1695  CG  LYS A 101      16.007 -22.876  25.062  1.00 76.35           C  
ATOM   1696  HG2 LYS A 101      15.986 -22.383  24.090  1.00 76.35           H  
ATOM   1697  HG3 LYS A 101      15.047 -22.741  25.561  1.00 76.35           H  
ATOM   1698  CD  LYS A 101      17.122 -22.276  25.920  1.00 76.35           C  
ATOM   1699  HD2 LYS A 101      18.067 -22.356  25.382  1.00 76.35           H  
ATOM   1700  HD3 LYS A 101      17.196 -22.845  26.846  1.00 76.35           H  
ATOM   1701  CE  LYS A 101      16.827 -20.814  26.244  1.00 76.35           C  
ATOM   1702  HE2 LYS A 101      16.804 -20.247  25.313  1.00 76.35           H  
ATOM   1703  HE3 LYS A 101      15.839 -20.757  26.703  1.00 76.35           H  
ATOM   1704  NZ  LYS A 101      17.856 -20.280  27.166  1.00 76.35           N  
ATOM   1705  HZ1 LYS A 101      18.771 -20.353  26.745  1.00 76.35           H  
ATOM   1706  HZ2 LYS A 101      17.865 -20.827  28.015  1.00 76.35           H  
ATOM   1707  HZ3 LYS A 101      17.666 -19.317  27.406  1.00 76.35           H  
ATOM   1708  N   LEU A 102      15.172 -27.540  23.904  1.00 82.58           N  
ATOM   1709  H   LEU A 102      14.392 -27.458  24.539  1.00 82.58           H  
ATOM   1710  CA  LEU A 102      15.610 -28.885  23.515  1.00 82.58           C  
ATOM   1711  HA  LEU A 102      16.585 -28.849  23.028  1.00 82.58           H  
ATOM   1712  C   LEU A 102      14.670 -29.539  22.483  1.00 82.58           C  
ATOM   1713  CB  LEU A 102      15.778 -29.711  24.797  1.00 82.58           C  
ATOM   1714  HB2 LEU A 102      14.797 -29.748  25.269  1.00 82.58           H  
ATOM   1715  HB3 LEU A 102      16.075 -30.726  24.532  1.00 82.58           H  
ATOM   1716  O   LEU A 102      15.040 -30.534  21.871  1.00 82.58           O  
ATOM   1717  CG  LEU A 102      16.774 -29.146  25.833  1.00 82.58           C  
ATOM   1718  HG  LEU A 102      16.466 -28.142  26.127  1.00 82.58           H  
ATOM   1719  CD1 LEU A 102      16.786 -30.010  27.091  1.00 82.58           C  
ATOM   1720 HD11 LEU A 102      17.496 -29.612  27.816  1.00 82.58           H  
ATOM   1721 HD12 LEU A 102      15.798 -30.027  27.552  1.00 82.58           H  
ATOM   1722 HD13 LEU A 102      17.078 -31.027  26.833  1.00 82.58           H  
ATOM   1723  CD2 LEU A 102      18.202 -29.073  25.294  1.00 82.58           C  
ATOM   1724 HD21 LEU A 102      18.520 -30.061  24.960  1.00 82.58           H  
ATOM   1725 HD22 LEU A 102      18.880 -28.732  26.076  1.00 82.58           H  
ATOM   1726 HD23 LEU A 102      18.255 -28.376  24.457  1.00 82.58           H  
ATOM   1727  N   VAL A 103      13.493 -28.951  22.222  1.00 81.93           N  
ATOM   1728  H   VAL A 103      13.297 -28.064  22.664  1.00 81.93           H  
ATOM   1729  CA  VAL A 103      12.461 -29.506  21.326  1.00 81.93           C  
ATOM   1730  HA  VAL A 103      12.594 -30.586  21.267  1.00 81.93           H  
ATOM   1731  C   VAL A 103      12.583 -28.942  19.907  1.00 81.93           C  
ATOM   1732  CB  VAL A 103      11.049 -29.253  21.896  1.00 81.93           C  
ATOM   1733  HB  VAL A 103      10.916 -28.184  22.063  1.00 81.93           H  
ATOM   1734  O   VAL A 103      12.358 -27.753  19.675  1.00 81.93           O  
ATOM   1735  CG1 VAL A 103       9.948 -29.722  20.935  1.00 81.93           C  
ATOM   1736 HG11 VAL A 103       9.898 -29.055  20.075  1.00 81.93           H  
ATOM   1737 HG12 VAL A 103      10.163 -30.731  20.581  1.00 81.93           H  
ATOM   1738 HG13 VAL A 103       8.979 -29.707  21.435  1.00 81.93           H  
ATOM   1739  CG2 VAL A 103      10.865 -29.969  23.240  1.00 81.93           C  
ATOM   1740 HG21 VAL A 103      11.593 -29.594  23.959  1.00 81.93           H  
ATOM   1741 HG22 VAL A 103       9.864 -29.781  23.630  1.00 81.93           H  
ATOM   1742 HG23 VAL A 103      11.017 -31.041  23.116  1.00 81.93           H  
ATOM   1743  N   LYS A 104      12.873 -29.812  18.937  1.00 83.26           N  
ATOM   1744  H   LYS A 104      12.991 -30.777  19.211  1.00 83.26           H  
ATOM   1745  CA  LYS A 104      12.927 -29.524  17.496  1.00 83.26           C  
ATOM   1746  HA  LYS A 104      13.381 -28.545  17.337  1.00 83.26           H  
ATOM   1747  C   LYS A 104      11.538 -29.461  16.872  1.00 83.26           C  
ATOM   1748  CB  LYS A 104      13.820 -30.591  16.839  1.00 83.26           C  
ATOM   1749  HB2 LYS A 104      13.395 -31.581  17.002  1.00 83.26           H  
ATOM   1750  HB3 LYS A 104      14.791 -30.562  17.334  1.00 83.26           H  
ATOM   1751  O   LYS A 104      11.206 -28.508  16.162  1.00 83.26           O  
ATOM   1752  CG  LYS A 104      14.032 -30.400  15.330  1.00 83.26           C  
ATOM   1753  HG2 LYS A 104      14.358 -29.379  15.134  1.00 83.26           H  
ATOM   1754  HG3 LYS A 104      13.103 -30.597  14.795  1.00 83.26           H  
ATOM   1755  CD  LYS A 104      15.117 -31.379  14.863  1.00 83.26           C  
ATOM   1756  HD2 LYS A 104      14.808 -32.402  15.075  1.00 83.26           H  
ATOM   1757  HD3 LYS A 104      16.023 -31.176  15.433  1.00 83.26           H  
ATOM   1758  CE  LYS A 104      15.435 -31.247  13.372  1.00 83.26           C  
ATOM   1759  HE2 LYS A 104      15.452 -30.191  13.106  1.00 83.26           H  
ATOM   1760  HE3 LYS A 104      14.654 -31.754  12.804  1.00 83.26           H  
ATOM   1761  NZ  LYS A 104      16.763 -31.845  13.089  1.00 83.26           N  
ATOM   1762  HZ1 LYS A 104      17.483 -31.366  13.612  1.00 83.26           H  
ATOM   1763  HZ2 LYS A 104      17.037 -31.770  12.120  1.00 83.26           H  
ATOM   1764  HZ3 LYS A 104      16.800 -32.808  13.391  1.00 83.26           H  
ATOM   1765  N   LYS A 105      10.687 -30.443  17.171  1.00 85.42           N  
ATOM   1766  H   LYS A 105      11.021 -31.182  17.773  1.00 85.42           H  
ATOM   1767  CA  LYS A 105       9.331 -30.534  16.617  1.00 85.42           C  
ATOM   1768  HA  LYS A 105       9.022 -29.537  16.304  1.00 85.42           H  
ATOM   1769  C   LYS A 105       8.335 -31.012  17.667  1.00 85.42           C  
ATOM   1770  CB  LYS A 105       9.363 -31.426  15.364  1.00 85.42           C  
ATOM   1771  HB2 LYS A 105      10.238 -31.179  14.764  1.00 85.42           H  
ATOM   1772  HB3 LYS A 105       9.441 -32.470  15.668  1.00 85.42           H  
ATOM   1773  O   LYS A 105       8.669 -31.836  18.509  1.00 85.42           O  
ATOM   1774  CG  LYS A 105       8.113 -31.260  14.493  1.00 85.42           C  
ATOM   1775  HG2 LYS A 105       8.019 -30.223  14.172  1.00 85.42           H  
ATOM   1776  HG3 LYS A 105       7.234 -31.535  15.076  1.00 85.42           H  
ATOM   1777  CD  LYS A 105       8.199 -32.174  13.266  1.00 85.42           C  
ATOM   1778  HD2 LYS A 105       8.974 -31.823  12.584  1.00 85.42           H  
ATOM   1779  HD3 LYS A 105       8.460 -33.178  13.601  1.00 85.42           H  
ATOM   1780  CE  LYS A 105       6.834 -32.204  12.571  1.00 85.42           C  
ATOM   1781  HE2 LYS A 105       6.072 -32.281  13.346  1.00 85.42           H  
ATOM   1782  HE3 LYS A 105       6.664 -31.276  12.025  1.00 85.42           H  
ATOM   1783  NZ  LYS A 105       6.696 -33.385  11.691  1.00 85.42           N  
ATOM   1784  HZ1 LYS A 105       5.731 -33.682  11.699  1.00 85.42           H  
ATOM   1785  HZ2 LYS A 105       7.031 -33.228  10.751  1.00 85.42           H  
ATOM   1786  HZ3 LYS A 105       7.183 -34.170  12.099  1.00 85.42           H  
ATOM   1787  N   ALA A 106       7.114 -30.480  17.603  1.00 83.78           N  
ATOM   1788  H   ALA A 106       6.904 -29.828  16.861  1.00 83.78           H  
ATOM   1789  CA  ALA A 106       5.981 -30.927  18.404  1.00 83.78           C  
ATOM   1790  HA  ALA A 106       6.242 -31.879  18.866  1.00 83.78           H  
ATOM   1791  C   ALA A 106       4.755 -31.133  17.500  1.00 83.78           C  
ATOM   1792  CB  ALA A 106       5.713 -29.918  19.530  1.00 83.78           C  
ATOM   1793  HB1 ALA A 106       4.900 -30.282  20.158  1.00 83.78           H  
ATOM   1794  HB2 ALA A 106       6.608 -29.804  20.141  1.00 83.78           H  
ATOM   1795  HB3 ALA A 106       5.436 -28.952  19.107  1.00 83.78           H  
ATOM   1796  O   ALA A 106       4.465 -30.272  16.672  1.00 83.78           O  
ATOM   1797  N   GLU A 107       4.036 -32.243  17.664  1.00 84.11           N  
ATOM   1798  H   GLU A 107       4.375 -32.928  18.325  1.00 84.11           H  
ATOM   1799  CA  GLU A 107       2.778 -32.533  16.959  1.00 84.11           C  
ATOM   1800  HA  GLU A 107       2.496 -31.677  16.347  1.00 84.11           H  
ATOM   1801  C   GLU A 107       1.637 -32.774  17.948  1.00 84.11           C  
ATOM   1802  CB  GLU A 107       2.916 -33.747  16.024  1.00 84.11           C  
ATOM   1803  HB2 GLU A 107       1.914 -34.068  15.740  1.00 84.11           H  
ATOM   1804  HB3 GLU A 107       3.406 -34.565  16.553  1.00 84.11           H  
ATOM   1805  O   GLU A 107       1.771 -33.562  18.889  1.00 84.11           O  
ATOM   1806  CG  GLU A 107       3.691 -33.411  14.743  1.00 84.11           C  
ATOM   1807  HG2 GLU A 107       3.237 -32.534  14.282  1.00 84.11           H  
ATOM   1808  HG3 GLU A 107       4.716 -33.152  15.009  1.00 84.11           H  
ATOM   1809  CD  GLU A 107       3.712 -34.550  13.709  1.00 84.11           C  
ATOM   1810  OE1 GLU A 107       4.330 -34.316  12.636  1.00 84.11           O  
ATOM   1811  OE2 GLU A 107       3.122 -35.621  13.969  1.00 84.11           O  
ATOM   1812  N   ILE A 108       0.494 -32.112  17.721  1.00 86.53           N  
ATOM   1813  H   ILE A 108       0.466 -31.456  16.955  1.00 86.53           H  
ATOM   1814  CA  ILE A 108      -0.674 -32.174  18.603  1.00 86.53           C  
ATOM   1815  HA  ILE A 108      -0.415 -32.815  19.446  1.00 86.53           H  
ATOM   1816  C   ILE A 108      -1.882 -32.809  17.913  1.00 86.53           C  
ATOM   1817  CB  ILE A 108      -0.996 -30.789  19.200  1.00 86.53           C  
ATOM   1818  HB  ILE A 108      -1.125 -30.071  18.389  1.00 86.53           H  
ATOM   1819  O   ILE A 108      -2.391 -32.342  16.890  1.00 86.53           O  
ATOM   1820  CG1 ILE A 108       0.185 -30.352  20.089  1.00 86.53           C  
ATOM   1821 HG12 ILE A 108       0.349 -31.097  20.869  1.00 86.53           H  
ATOM   1822 HG13 ILE A 108       1.096 -30.306  19.492  1.00 86.53           H  
ATOM   1823  CG2 ILE A 108      -2.293 -30.835  20.033  1.00 86.53           C  
ATOM   1824 HG21 ILE A 108      -2.509 -29.855  20.460  1.00 86.53           H  
ATOM   1825 HG22 ILE A 108      -2.157 -31.563  20.832  1.00 86.53           H  
ATOM   1826 HG23 ILE A 108      -3.144 -31.116  19.412  1.00 86.53           H  
ATOM   1827  CD1 ILE A 108      -0.010 -28.987  20.737  1.00 86.53           C  
ATOM   1828 HD11 ILE A 108      -0.680 -29.067  21.593  1.00 86.53           H  
ATOM   1829 HD12 ILE A 108      -0.421 -28.292  20.004  1.00 86.53           H  
ATOM   1830 HD13 ILE A 108       0.962 -28.623  21.069  1.00 86.53           H  
ATOM   1831  N   SER A 109      -2.463 -33.826  18.554  1.00 84.26           N  
ATOM   1832  H   SER A 109      -2.035 -34.128  19.418  1.00 84.26           H  
ATOM   1833  CA  SER A 109      -3.716 -34.454  18.120  1.00 84.26           C  
ATOM   1834  HA  SER A 109      -4.075 -33.920  17.240  1.00 84.26           H  
ATOM   1835  C   SER A 109      -4.826 -34.338  19.171  1.00 84.26           C  
ATOM   1836  CB  SER A 109      -3.481 -35.891  17.646  1.00 84.26           C  
ATOM   1837  HB2 SER A 109      -2.747 -35.891  16.839  1.00 84.26           H  
ATOM   1838  HB3 SER A 109      -4.416 -36.299  17.262  1.00 84.26           H  
ATOM   1839  O   SER A 109      -4.589 -34.377  20.377  1.00 84.26           O  
ATOM   1840  OG  SER A 109      -3.020 -36.709  18.694  1.00 84.26           O  
ATOM   1841  HG  SER A 109      -2.065 -36.616  18.715  1.00 84.26           H  
ATOM   1842  N   LYS A 110      -6.071 -34.175  18.695  1.00 85.56           N  
ATOM   1843  H   LYS A 110      -6.197 -34.303  17.701  1.00 85.56           H  
ATOM   1844  CA  LYS A 110      -7.290 -34.104  19.519  1.00 85.56           C  
ATOM   1845  HA  LYS A 110      -7.020 -33.926  20.560  1.00 85.56           H  
ATOM   1846  C   LYS A 110      -8.015 -35.443  19.446  1.00 85.56           C  
ATOM   1847  CB  LYS A 110      -8.230 -32.976  19.049  1.00 85.56           C  
ATOM   1848  HB2 LYS A 110      -8.425 -33.095  17.984  1.00 85.56           H  
ATOM   1849  HB3 LYS A 110      -9.178 -33.082  19.576  1.00 85.56           H  
ATOM   1850  O   LYS A 110      -8.253 -35.943  18.351  1.00 85.56           O  
ATOM   1851  CG  LYS A 110      -7.699 -31.558  19.310  1.00 85.56           C  
ATOM   1852  HG2 LYS A 110      -6.754 -31.410  18.788  1.00 85.56           H  
ATOM   1853  HG3 LYS A 110      -7.525 -31.440  20.380  1.00 85.56           H  
ATOM   1854  CD  LYS A 110      -8.717 -30.494  18.868  1.00 85.56           C  
ATOM   1855  HD2 LYS A 110      -8.984 -30.648  17.822  1.00 85.56           H  
ATOM   1856  HD3 LYS A 110      -9.613 -30.597  19.480  1.00 85.56           H  
ATOM   1857  CE  LYS A 110      -8.145 -29.083  19.044  1.00 85.56           C  
ATOM   1858  HE2 LYS A 110      -7.333 -28.923  18.334  1.00 85.56           H  
ATOM   1859  HE3 LYS A 110      -7.722 -29.005  20.046  1.00 85.56           H  
ATOM   1860  NZ  LYS A 110      -9.176 -28.027  18.878  1.00 85.56           N  
ATOM   1861  HZ1 LYS A 110      -8.733 -27.121  18.939  1.00 85.56           H  
ATOM   1862  HZ2 LYS A 110      -9.852 -28.061  19.627  1.00 85.56           H  
ATOM   1863  HZ3 LYS A 110      -9.655 -28.052  17.989  1.00 85.56           H  
ATOM   1864  N   SER A 111      -8.416 -35.980  20.590  1.00 76.39           N  
ATOM   1865  H   SER A 111      -8.217 -35.481  21.445  1.00 76.39           H  
ATOM   1866  CA  SER A 111      -9.210 -37.205  20.700  1.00 76.39           C  
ATOM   1867  HA  SER A 111      -9.631 -37.444  19.724  1.00 76.39           H  
ATOM   1868  C   SER A 111     -10.381 -36.991  21.655  1.00 76.39           C  
ATOM   1869  CB  SER A 111      -8.326 -38.392  21.104  1.00 76.39           C  
ATOM   1870  HB2 SER A 111      -8.942 -39.281  21.243  1.00 76.39           H  
ATOM   1871  HB3 SER A 111      -7.621 -38.588  20.297  1.00 76.39           H  
ATOM   1872  O   SER A 111     -10.292 -36.215  22.604  1.00 76.39           O  
ATOM   1873  OG  SER A 111      -7.601 -38.135  22.290  1.00 76.39           O  
ATOM   1874  HG  SER A 111      -7.235 -37.249  22.244  1.00 76.39           H  
ATOM   1875  N   LEU A 112     -11.517 -37.628  21.382  1.00 75.32           N  
ATOM   1876  H   LEU A 112     -11.533 -38.312  20.639  1.00 75.32           H  
ATOM   1877  CA  LEU A 112     -12.694 -37.520  22.243  1.00 75.32           C  
ATOM   1878  HA  LEU A 112     -12.645 -36.559  22.754  1.00 75.32           H  
ATOM   1879  C   LEU A 112     -12.692 -38.620  23.319  1.00 75.32           C  
ATOM   1880  CB  LEU A 112     -13.977 -37.545  21.394  1.00 75.32           C  
ATOM   1881  HB2 LEU A 112     -14.831 -37.729  22.046  1.00 75.32           H  
ATOM   1882  HB3 LEU A 112     -13.916 -38.381  20.697  1.00 75.32           H  
ATOM   1883  O   LEU A 112     -12.288 -39.742  23.013  1.00 75.32           O  
ATOM   1884  CG  LEU A 112     -14.238 -36.243  20.613  1.00 75.32           C  
ATOM   1885  HG  LEU A 112     -13.367 -35.991  20.007  1.00 75.32           H  
ATOM   1886  CD1 LEU A 112     -15.435 -36.437  19.684  1.00 75.32           C  
ATOM   1887 HD11 LEU A 112     -16.329 -36.667  20.264  1.00 75.32           H  
ATOM   1888 HD12 LEU A 112     -15.604 -35.529  19.104  1.00 75.32           H  
ATOM   1889 HD13 LEU A 112     -15.235 -37.255  18.992  1.00 75.32           H  
ATOM   1890  CD2 LEU A 112     -14.557 -35.069  21.544  1.00 75.32           C  
ATOM   1891 HD21 LEU A 112     -13.671 -34.775  22.106  1.00 75.32           H  
ATOM   1892 HD22 LEU A 112     -14.882 -34.212  20.954  1.00 75.32           H  
ATOM   1893 HD23 LEU A 112     -15.357 -35.336  22.234  1.00 75.32           H  
ATOM   1894  N   PRO A 113     -13.189 -38.334  24.541  1.00 76.45           N  
ATOM   1895  CA  PRO A 113     -13.723 -37.048  25.007  1.00 76.45           C  
ATOM   1896  HA  PRO A 113     -14.267 -36.547  24.206  1.00 76.45           H  
ATOM   1897  C   PRO A 113     -12.635 -36.090  25.541  1.00 76.45           C  
ATOM   1898  CB  PRO A 113     -14.744 -37.425  26.084  1.00 76.45           C  
ATOM   1899  HB2 PRO A 113     -15.701 -37.648  25.613  1.00 76.45           H  
ATOM   1900  HB3 PRO A 113     -14.863 -36.640  26.832  1.00 76.45           H  
ATOM   1901  O   PRO A 113     -11.959 -36.372  26.528  1.00 76.45           O  
ATOM   1902  CG  PRO A 113     -14.169 -38.705  26.693  1.00 76.45           C  
ATOM   1903  HG2 PRO A 113     -13.459 -38.449  27.479  1.00 76.45           H  
ATOM   1904  HG3 PRO A 113     -14.955 -39.348  27.089  1.00 76.45           H  
ATOM   1905  CD  PRO A 113     -13.427 -39.371  25.534  1.00 76.45           C  
ATOM   1906  HD2 PRO A 113     -14.050 -40.153  25.100  1.00 76.45           H  
ATOM   1907  HD3 PRO A 113     -12.485 -39.797  25.881  1.00 76.45           H  
ATOM   1908  N   ASN A 114     -12.524 -34.917  24.911  1.00 83.44           N  
ATOM   1909  H   ASN A 114     -13.194 -34.727  24.179  1.00 83.44           H  
ATOM   1910  CA  ASN A 114     -11.729 -33.751  25.320  1.00 83.44           C  
ATOM   1911  HA  ASN A 114     -11.731 -33.111  24.438  1.00 83.44           H  
ATOM   1912  C   ASN A 114     -10.226 -33.986  25.630  1.00 83.44           C  
ATOM   1913  CB  ASN A 114     -12.478 -32.933  26.393  1.00 83.44           C  
ATOM   1914  HB2 ASN A 114     -12.611 -33.537  27.291  1.00 83.44           H  
ATOM   1915  HB3 ASN A 114     -11.871 -32.069  26.662  1.00 83.44           H  
ATOM   1916  O   ASN A 114      -9.642 -33.240  26.414  1.00 83.44           O  
ATOM   1917  CG  ASN A 114     -13.839 -32.398  25.966  1.00 83.44           C  
ATOM   1918  ND2 ASN A 114     -14.312 -31.379  26.638  1.00 83.44           N  
ATOM   1919 HD21 ASN A 114     -13.772 -30.971  27.387  1.00 83.44           H  
ATOM   1920 HD22 ASN A 114     -15.265 -31.081  26.483  1.00 83.44           H  
ATOM   1921  OD1 ASN A 114     -14.502 -32.901  25.070  1.00 83.44           O  
ATOM   1922  N   LYS A 115      -9.582 -34.989  25.022  1.00 84.44           N  
ATOM   1923  H   LYS A 115     -10.087 -35.519  24.327  1.00 84.44           H  
ATOM   1924  CA  LYS A 115      -8.182 -35.380  25.267  1.00 84.44           C  
ATOM   1925  HA  LYS A 115      -7.872 -34.969  26.228  1.00 84.44           H  
ATOM   1926  C   LYS A 115      -7.216 -34.827  24.212  1.00 84.44           C  
ATOM   1927  CB  LYS A 115      -8.114 -36.913  25.385  1.00 84.44           C  
ATOM   1928  HB2 LYS A 115      -8.562 -37.363  24.499  1.00 84.44           H  
ATOM   1929  HB3 LYS A 115      -8.708 -37.218  26.246  1.00 84.44           H  
ATOM   1930  O   LYS A 115      -7.517 -34.846  23.015  1.00 84.44           O  
ATOM   1931  CG  LYS A 115      -6.679 -37.439  25.559  1.00 84.44           C  
ATOM   1932  HG2 LYS A 115      -6.230 -36.977  26.438  1.00 84.44           H  
ATOM   1933  HG3 LYS A 115      -6.084 -37.173  24.685  1.00 84.44           H  
ATOM   1934  CD  LYS A 115      -6.636 -38.961  25.704  1.00 84.44           C  
ATOM   1935  HD2 LYS A 115      -7.026 -39.414  24.792  1.00 84.44           H  
ATOM   1936  HD3 LYS A 115      -7.239 -39.269  26.558  1.00 84.44           H  
ATOM   1937  CE  LYS A 115      -5.175 -39.369  25.917  1.00 84.44           C  
ATOM   1938  HE2 LYS A 115      -4.561 -38.844  25.185  1.00 84.44           H  
ATOM   1939  HE3 LYS A 115      -4.854 -39.031  26.902  1.00 84.44           H  
ATOM   1940  NZ  LYS A 115      -4.972 -40.827  25.766  1.00 84.44           N  
ATOM   1941  HZ1 LYS A 115      -3.987 -41.034  25.853  1.00 84.44           H  
ATOM   1942  HZ2 LYS A 115      -5.251 -41.107  24.837  1.00 84.44           H  
ATOM   1943  HZ3 LYS A 115      -5.497 -41.344  26.457  1.00 84.44           H  
ATOM   1944  N   ILE A 116      -6.029 -34.407  24.651  1.00 87.03           N  
ATOM   1945  H   ILE A 116      -5.858 -34.448  25.645  1.00 87.03           H  
ATOM   1946  CA  ILE A 116      -4.936 -33.905  23.804  1.00 87.03           C  
ATOM   1947  HA  ILE A 116      -5.261 -33.892  22.764  1.00 87.03           H  
ATOM   1948  C   ILE A 116      -3.713 -34.834  23.884  1.00 87.03           C  
ATOM   1949  CB  ILE A 116      -4.581 -32.455  24.214  1.00 87.03           C  
ATOM   1950  HB  ILE A 116      -4.227 -32.465  25.244  1.00 87.03           H  
ATOM   1951  O   ILE A 116      -3.277 -35.173  24.983  1.00 87.03           O  
ATOM   1952  CG1 ILE A 116      -5.790 -31.490  24.152  1.00 87.03           C  
ATOM   1953 HG12 ILE A 116      -5.466 -30.501  24.475  1.00 87.03           H  
ATOM   1954 HG13 ILE A 116      -6.547 -31.820  24.863  1.00 87.03           H  
ATOM   1955  CG2 ILE A 116      -3.439 -31.928  23.334  1.00 87.03           C  
ATOM   1956 HG21 ILE A 116      -3.295 -30.858  23.490  1.00 87.03           H  
ATOM   1957 HG22 ILE A 116      -2.504 -32.429  23.581  1.00 87.03           H  
ATOM   1958 HG23 ILE A 116      -3.674 -32.109  22.285  1.00 87.03           H  
ATOM   1959  CD1 ILE A 116      -6.448 -31.356  22.776  1.00 87.03           C  
ATOM   1960 HD11 ILE A 116      -5.722 -31.021  22.035  1.00 87.03           H  
ATOM   1961 HD12 ILE A 116      -6.869 -32.313  22.467  1.00 87.03           H  
ATOM   1962 HD13 ILE A 116      -7.258 -30.629  22.840  1.00 87.03           H  
ATOM   1963  N   ASN A 117      -3.135 -35.221  22.740  1.00 85.20           N  
ATOM   1964  H   ASN A 117      -3.515 -34.875  21.871  1.00 85.20           H  
ATOM   1965  CA  ASN A 117      -1.854 -35.940  22.675  1.00 85.20           C  
ATOM   1966  HA  ASN A 117      -1.530 -36.170  23.690  1.00 85.20           H  
ATOM   1967  C   ASN A 117      -0.770 -35.058  22.036  1.00 85.20           C  
ATOM   1968  CB  ASN A 117      -1.966 -37.274  21.911  1.00 85.20           C  
ATOM   1969  HB2 ASN A 117      -1.124 -37.908  22.187  1.00 85.20           H  
ATOM   1970  HB3 ASN A 117      -1.858 -37.070  20.846  1.00 85.20           H  
ATOM   1971  O   ASN A 117      -1.068 -34.357  21.071  1.00 85.20           O  
ATOM   1972  CG  ASN A 117      -3.240 -38.071  22.136  1.00 85.20           C  
ATOM   1973  ND2 ASN A 117      -4.045 -38.238  21.114  1.00 85.20           N  
ATOM   1974 HD21 ASN A 117      -4.867 -38.806  21.257  1.00 85.20           H  
ATOM   1975 HD22 ASN A 117      -3.794 -37.836  20.222  1.00 85.20           H  
ATOM   1976  OD1 ASN A 117      -3.535 -38.571  23.210  1.00 85.20           O  
ATOM   1977  N   ILE A 118       0.460 -35.142  22.547  1.00 87.78           N  
ATOM   1978  H   ILE A 118       0.599 -35.739  23.350  1.00 87.78           H  
ATOM   1979  CA  ILE A 118       1.639 -34.357  22.161  1.00 87.78           C  
ATOM   1980  HA  ILE A 118       1.418 -33.760  21.277  1.00 87.78           H  
ATOM   1981  C   ILE A 118       2.790 -35.329  21.841  1.00 87.78           C  
ATOM   1982  CB  ILE A 118       2.033 -33.400  23.318  1.00 87.78           C  
ATOM   1983  HB  ILE A 118       2.279 -34.012  24.186  1.00 87.78           H  
ATOM   1984  O   ILE A 118       3.186 -36.101  22.713  1.00 87.78           O  
ATOM   1985  CG1 ILE A 118       0.880 -32.446  23.726  1.00 87.78           C  
ATOM   1986 HG12 ILE A 118      -0.035 -33.018  23.882  1.00 87.78           H  
ATOM   1987 HG13 ILE A 118       0.697 -31.739  22.917  1.00 87.78           H  
ATOM   1988  CG2 ILE A 118       3.288 -32.594  22.937  1.00 87.78           C  
ATOM   1989 HG21 ILE A 118       4.104 -33.251  22.638  1.00 87.78           H  
ATOM   1990 HG22 ILE A 118       3.068 -31.913  22.115  1.00 87.78           H  
ATOM   1991 HG23 ILE A 118       3.646 -32.032  23.800  1.00 87.78           H  
ATOM   1992  CD1 ILE A 118       1.113 -31.650  25.018  1.00 87.78           C  
ATOM   1993 HD11 ILE A 118       0.252 -31.009  25.206  1.00 87.78           H  
ATOM   1994 HD12 ILE A 118       1.228 -32.335  25.859  1.00 87.78           H  
ATOM   1995 HD13 ILE A 118       2.000 -31.022  24.941  1.00 87.78           H  
ATOM   1996  N   ALA A 119       3.337 -35.285  20.627  1.00 83.36           N  
ATOM   1997  H   ALA A 119       2.958 -34.634  19.954  1.00 83.36           H  
ATOM   1998  CA  ALA A 119       4.558 -36.004  20.236  1.00 83.36           C  
ATOM   1999  HA  ALA A 119       4.846 -36.686  21.035  1.00 83.36           H  
ATOM   2000  C   ALA A 119       5.723 -35.023  20.018  1.00 83.36           C  
ATOM   2001  CB  ALA A 119       4.269 -36.848  18.990  1.00 83.36           C  
ATOM   2002  HB1 ALA A 119       5.168 -37.394  18.703  1.00 83.36           H  
ATOM   2003  HB2 ALA A 119       3.472 -37.561  19.200  1.00 83.36           H  
ATOM   2004  HB3 ALA A 119       3.972 -36.203  18.164  1.00 83.36           H  
ATOM   2005  O   ALA A 119       5.485 -33.936  19.496  1.00 83.36           O  
ATOM   2006  N   ILE A 120       6.943 -35.388  20.427  1.00 87.70           N  
ATOM   2007  H   ILE A 120       7.055 -36.302  20.841  1.00 87.70           H  
ATOM   2008  CA  ILE A 120       8.142 -34.525  20.475  1.00 87.70           C  
ATOM   2009  HA  ILE A 120       7.907 -33.550  20.048  1.00 87.70           H  
ATOM   2010  C   ILE A 120       9.294 -35.146  19.658  1.00 87.70           C  
ATOM   2011  CB  ILE A 120       8.563 -34.318  21.953  1.00 87.70           C  
ATOM   2012  HB  ILE A 120       8.707 -35.315  22.368  1.00 87.70           H  
ATOM   2013  O   ILE A 120       9.449 -36.364  19.647  1.00 87.70           O  
ATOM   2014  CG1 ILE A 120       7.466 -33.651  22.822  1.00 87.70           C  
ATOM   2015 HG12 ILE A 120       6.474 -33.915  22.457  1.00 87.70           H  
ATOM   2016 HG13 ILE A 120       7.548 -34.094  23.815  1.00 87.70           H  
ATOM   2017  CG2 ILE A 120       9.910 -33.591  22.109  1.00 87.70           C  
ATOM   2018 HG21 ILE A 120       9.905 -32.646  21.565  1.00 87.70           H  
ATOM   2019 HG22 ILE A 120      10.129 -33.421  23.163  1.00 87.70           H  
ATOM   2020 HG23 ILE A 120      10.717 -34.215  21.724  1.00 87.70           H  
ATOM   2021  CD1 ILE A 120       7.526 -32.126  22.978  1.00 87.70           C  
ATOM   2022 HD11 ILE A 120       7.518 -31.654  21.996  1.00 87.70           H  
ATOM   2023 HD12 ILE A 120       6.652 -31.796  23.540  1.00 87.70           H  
ATOM   2024 HD13 ILE A 120       8.420 -31.828  23.526  1.00 87.70           H  
ATOM   2025  N   GLU A 121      10.100 -34.302  19.009  1.00 80.40           N  
ATOM   2026  H   GLU A 121       9.849 -33.324  19.038  1.00 80.40           H  
ATOM   2027  CA  GLU A 121      11.419 -34.598  18.415  1.00 80.40           C  
ATOM   2028  HA  GLU A 121      11.717 -35.619  18.655  1.00 80.40           H  
ATOM   2029  C   GLU A 121      12.450 -33.614  19.005  1.00 80.40           C  
ATOM   2030  CB  GLU A 121      11.327 -34.431  16.886  1.00 80.40           C  
ATOM   2031  HB2 GLU A 121      10.478 -35.011  16.523  1.00 80.40           H  
ATOM   2032  HB3 GLU A 121      11.137 -33.376  16.687  1.00 80.40           H  
ATOM   2033  O   GLU A 121      12.135 -32.426  19.123  1.00 80.40           O  
ATOM   2034  CG  GLU A 121      12.577 -34.842  16.086  1.00 80.40           C  
ATOM   2035  HG2 GLU A 121      13.444 -34.330  16.506  1.00 80.40           H  
ATOM   2036  HG3 GLU A 121      12.728 -35.915  16.198  1.00 80.40           H  
ATOM   2037  CD  GLU A 121      12.476 -34.485  14.585  1.00 80.40           C  
ATOM   2038  OE1 GLU A 121      13.532 -34.494  13.909  1.00 80.40           O  
ATOM   2039  OE2 GLU A 121      11.362 -34.145  14.111  1.00 80.40           O  
ATOM   2040  N   GLU A 122      13.658 -34.062  19.365  1.00 85.93           N  
ATOM   2041  H   GLU A 122      13.886 -35.032  19.200  1.00 85.93           H  
ATOM   2042  CA  GLU A 122      14.707 -33.253  20.027  1.00 85.93           C  
ATOM   2043  HA  GLU A 122      14.267 -32.308  20.344  1.00 85.93           H  
ATOM   2044  C   GLU A 122      15.882 -32.880  19.085  1.00 85.93           C  
ATOM   2045  CB  GLU A 122      15.186 -33.957  21.313  1.00 85.93           C  
ATOM   2046  HB2 GLU A 122      15.960 -33.340  21.769  1.00 85.93           H  
ATOM   2047  HB3 GLU A 122      15.615 -34.926  21.059  1.00 85.93           H  
ATOM   2048  O   GLU A 122      16.017 -33.439  17.997  1.00 85.93           O  
ATOM   2049  CG  GLU A 122      14.044 -34.146  22.334  1.00 85.93           C  
ATOM   2050  HG2 GLU A 122      13.538 -33.190  22.468  1.00 85.93           H  
ATOM   2051  HG3 GLU A 122      13.317 -34.854  21.934  1.00 85.93           H  
ATOM   2052  CD  GLU A 122      14.511 -34.641  23.709  1.00 85.93           C  
ATOM   2053  OE1 GLU A 122      13.663 -34.733  24.630  1.00 85.93           O  
ATOM   2054  OE2 GLU A 122      15.718 -34.879  23.899  1.00 85.93           O  
ATOM   2055  N   TYR A 123      16.709 -31.891  19.461  1.00 83.71           N  
ATOM   2056  H   TYR A 123      16.588 -31.513  20.389  1.00 83.71           H  
ATOM   2057  CA  TYR A 123      17.873 -31.423  18.670  1.00 83.71           C  
ATOM   2058  HA  TYR A 123      17.627 -31.486  17.611  1.00 83.71           H  
ATOM   2059  C   TYR A 123      19.149 -32.268  18.898  1.00 83.71           C  
ATOM   2060  CB  TYR A 123      18.181 -29.953  19.005  1.00 83.71           C  
ATOM   2061  HB2 TYR A 123      19.133 -29.693  18.542  1.00 83.71           H  
ATOM   2062  HB3 TYR A 123      18.320 -29.862  20.082  1.00 83.71           H  
ATOM   2063  O   TYR A 123      19.384 -32.714  20.016  1.00 83.71           O  
ATOM   2064  CG  TYR A 123      17.162 -28.927  18.540  1.00 83.71           C  
ATOM   2065  CD1 TYR A 123      17.109 -28.542  17.187  1.00 83.71           C  
ATOM   2066  HD1 TYR A 123      17.734 -29.038  16.458  1.00 83.71           H  
ATOM   2067  CD2 TYR A 123      16.289 -28.331  19.466  1.00 83.71           C  
ATOM   2068  HD2 TYR A 123      16.329 -28.635  20.501  1.00 83.71           H  
ATOM   2069  CE1 TYR A 123      16.215 -27.541  16.764  1.00 83.71           C  
ATOM   2070  HE1 TYR A 123      16.173 -27.258  15.722  1.00 83.71           H  
ATOM   2071  CE2 TYR A 123      15.369 -27.352  19.045  1.00 83.71           C  
ATOM   2072  HE2 TYR A 123      14.686 -26.918  19.761  1.00 83.71           H  
ATOM   2073  OH  TYR A 123      14.435 -26.016  17.295  1.00 83.71           O  
ATOM   2074  HH  TYR A 123      13.756 -25.911  17.966  1.00 83.71           H  
ATOM   2075  CZ  TYR A 123      15.337 -26.949  17.694  1.00 83.71           C  
ATOM   2076  N   LYS A 124      20.013 -32.410  17.874  1.00 82.84           N  
ATOM   2077  H   LYS A 124      19.761 -32.015  16.979  1.00 82.84           H  
ATOM   2078  CA  LYS A 124      21.325 -33.110  17.935  1.00 82.84           C  
ATOM   2079  HA  LYS A 124      21.305 -33.826  18.757  1.00 82.84           H  
ATOM   2080  C   LYS A 124      22.510 -32.163  18.191  1.00 82.84           C  
ATOM   2081  CB  LYS A 124      21.574 -33.872  16.624  1.00 82.84           C  
ATOM   2082  HB2 LYS A 124      21.685 -33.153  15.813  1.00 82.84           H  
ATOM   2083  HB3 LYS A 124      22.516 -34.414  16.711  1.00 82.84           H  
ATOM   2084  O   LYS A 124      22.361 -30.961  17.988  1.00 82.84           O  
ATOM   2085  CG  LYS A 124      20.468 -34.876  16.274  1.00 82.84           C  
ATOM   2086  HG2 LYS A 124      20.385 -35.615  17.071  1.00 82.84           H  
ATOM   2087  HG3 LYS A 124      19.514 -34.360  16.162  1.00 82.84           H  
ATOM   2088  CD  LYS A 124      20.810 -35.571  14.955  1.00 82.84           C  
ATOM   2089  HD2 LYS A 124      20.869 -34.821  14.167  1.00 82.84           H  
ATOM   2090  HD3 LYS A 124      21.778 -36.062  15.054  1.00 82.84           H  
ATOM   2091  CE  LYS A 124      19.736 -36.605  14.616  1.00 82.84           C  
ATOM   2092  HE2 LYS A 124      18.782 -36.089  14.507  1.00 82.84           H  
ATOM   2093  HE3 LYS A 124      19.651 -37.301  15.450  1.00 82.84           H  
ATOM   2094  NZ  LYS A 124      20.089 -37.327  13.372  1.00 82.84           N  
ATOM   2095  HZ1 LYS A 124      20.200 -36.669  12.613  1.00 82.84           H  
ATOM   2096  HZ2 LYS A 124      19.380 -38.006  13.137  1.00 82.84           H  
ATOM   2097  HZ3 LYS A 124      20.971 -37.804  13.498  1.00 82.84           H  
ATOM   2098  N   ALA A 125      23.673 -32.685  18.595  1.00 83.38           N  
ATOM   2099  H   ALA A 125      23.734 -33.685  18.720  1.00 83.38           H  
ATOM   2100  CA  ALA A 125      24.926 -31.932  18.785  1.00 83.38           C  
ATOM   2101  HA  ALA A 125      24.694 -30.962  19.226  1.00 83.38           H  
ATOM   2102  C   ALA A 125      25.678 -31.664  17.463  1.00 83.38           C  
ATOM   2103  CB  ALA A 125      25.804 -32.679  19.796  1.00 83.38           C  
ATOM   2104  HB1 ALA A 125      25.272 -32.816  20.738  1.00 83.38           H  
ATOM   2105  HB2 ALA A 125      26.715 -32.113  19.989  1.00 83.38           H  
ATOM   2106  HB3 ALA A 125      26.085 -33.657  19.403  1.00 83.38           H  
ATOM   2107  O   ALA A 125      25.665 -32.506  16.569  1.00 83.38           O  
ATOM   2108  N   ILE A 126      26.313 -30.488  17.332  1.00 85.62           N  
ATOM   2109  H   ILE A 126      26.247 -29.842  18.105  1.00 85.62           H  
ATOM   2110  CA  ILE A 126      26.986 -30.027  16.092  1.00 85.62           C  
ATOM   2111  HA  ILE A 126      27.282 -30.903  15.514  1.00 85.62           H  
ATOM   2112  C   ILE A 126      28.280 -29.208  16.306  1.00 85.62           C  
ATOM   2113  CB  ILE A 126      26.016 -29.184  15.235  1.00 85.62           C  
ATOM   2114  HB  ILE A 126      26.561 -28.849  14.353  1.00 85.62           H  
ATOM   2115  O   ILE A 126      28.888 -28.747  15.337  1.00 85.62           O  
ATOM   2116  CG1 ILE A 126      25.541 -27.949  16.022  1.00 85.62           C  
ATOM   2117 HG12 ILE A 126      24.737 -28.235  16.700  1.00 85.62           H  
ATOM   2118 HG13 ILE A 126      26.349 -27.528  16.622  1.00 85.62           H  
ATOM   2119  CG2 ILE A 126      24.809 -29.993  14.728  1.00 85.62           C  
ATOM   2120 HG21 ILE A 126      25.157 -30.924  14.280  1.00 85.62           H  
ATOM   2121 HG22 ILE A 126      24.258 -29.437  13.969  1.00 85.62           H  
ATOM   2122 HG23 ILE A 126      24.137 -30.240  15.549  1.00 85.62           H  
ATOM   2123  CD1 ILE A 126      25.060 -26.855  15.088  1.00 85.62           C  
ATOM   2124 HD11 ILE A 126      24.652 -26.064  15.717  1.00 85.62           H  
ATOM   2125 HD12 ILE A 126      24.284 -27.216  14.414  1.00 85.62           H  
ATOM   2126 HD13 ILE A 126      25.902 -26.475  14.510  1.00 85.62           H  
ATOM   2127  N   ALA A 127      28.649 -28.915  17.554  1.00 89.22           N  
ATOM   2128  H   ALA A 127      28.133 -29.332  18.315  1.00 89.22           H  
ATOM   2129  CA  ALA A 127      29.845 -28.155  17.928  1.00 89.22           C  
ATOM   2130  HA  ALA A 127      30.709 -28.541  17.388  1.00 89.22           H  
ATOM   2131  C   ALA A 127      30.115 -28.314  19.432  1.00 89.22           C  
ATOM   2132  CB  ALA A 127      29.644 -26.668  17.570  1.00 89.22           C  
ATOM   2133  HB1 ALA A 127      30.484 -26.077  17.936  1.00 89.22           H  
ATOM   2134  HB2 ALA A 127      29.597 -26.557  16.487  1.00 89.22           H  
ATOM   2135  HB3 ALA A 127      28.718 -26.291  18.004  1.00 89.22           H  
ATOM   2136  O   ALA A 127      29.254 -28.798  20.166  1.00 89.22           O  
ATOM   2137  N   TYR A 128      31.262 -27.822  19.901  1.00 88.85           N  
ATOM   2138  H   TYR A 128      31.930 -27.448  19.243  1.00 88.85           H  
ATOM   2139  CA  TYR A 128      31.589 -27.750  21.329  1.00 88.85           C  
ATOM   2140  HA  TYR A 128      30.785 -28.210  21.903  1.00 88.85           H  
ATOM   2141  C   TYR A 128      31.715 -26.299  21.777  1.00 88.85           C  
ATOM   2142  CB  TYR A 128      32.863 -28.539  21.642  1.00 88.85           C  
ATOM   2143  HB2 TYR A 128      33.717 -28.054  21.168  1.00 88.85           H  
ATOM   2144  HB3 TYR A 128      33.026 -28.524  22.720  1.00 88.85           H  
ATOM   2145  O   TYR A 128      32.198 -25.458  21.028  1.00 88.85           O  
ATOM   2146  CG  TYR A 128      32.782 -29.973  21.178  1.00 88.85           C  
ATOM   2147  CD1 TYR A 128      32.209 -30.970  21.997  1.00 88.85           C  
ATOM   2148  HD1 TYR A 128      31.875 -30.734  22.997  1.00 88.85           H  
ATOM   2149  CD2 TYR A 128      33.208 -30.276  19.874  1.00 88.85           C  
ATOM   2150  HD2 TYR A 128      33.653 -29.520  19.245  1.00 88.85           H  
ATOM   2151  CE1 TYR A 128      32.037 -32.279  21.495  1.00 88.85           C  
ATOM   2152  HE1 TYR A 128      31.577 -33.058  22.085  1.00 88.85           H  
ATOM   2153  CE2 TYR A 128      33.021 -31.567  19.371  1.00 88.85           C  
ATOM   2154  HE2 TYR A 128      33.334 -31.817  18.368  1.00 88.85           H  
ATOM   2155  OH  TYR A 128      32.192 -33.723  19.542  1.00 88.85           O  
ATOM   2156  HH  TYR A 128      32.238 -34.546  20.035  1.00 88.85           H  
ATOM   2157  CZ  TYR A 128      32.425 -32.557  20.167  1.00 88.85           C  
ATOM   2158  N   LEU A 129      31.299 -25.987  23.000  1.00 88.93           N  
ATOM   2159  H   LEU A 129      30.892 -26.728  23.552  1.00 88.93           H  
ATOM   2160  CA  LEU A 129      31.557 -24.715  23.664  1.00 88.93           C  
ATOM   2161  HA  LEU A 129      31.914 -23.986  22.936  1.00 88.93           H  
ATOM   2162  C   LEU A 129      32.653 -24.924  24.701  1.00 88.93           C  
ATOM   2163  CB  LEU A 129      30.261 -24.187  24.307  1.00 88.93           C  
ATOM   2164  HB2 LEU A 129      29.888 -24.945  24.996  1.00 88.93           H  
ATOM   2165  HB3 LEU A 129      29.512 -24.038  23.528  1.00 88.93           H  
ATOM   2166  O   LEU A 129      32.460 -25.688  25.642  1.00 88.93           O  
ATOM   2167  CG  LEU A 129      30.459 -22.868  25.079  1.00 88.93           C  
ATOM   2168  HG  LEU A 129      31.261 -22.968  25.810  1.00 88.93           H  
ATOM   2169  CD1 LEU A 129      30.762 -21.705  24.136  1.00 88.93           C  
ATOM   2170 HD11 LEU A 129      30.021 -21.667  23.338  1.00 88.93           H  
ATOM   2171 HD12 LEU A 129      30.786 -20.770  24.695  1.00 88.93           H  
ATOM   2172 HD13 LEU A 129      31.752 -21.854  23.705  1.00 88.93           H  
ATOM   2173  CD2 LEU A 129      29.190 -22.474  25.830  1.00 88.93           C  
ATOM   2174 HD21 LEU A 129      29.406 -21.614  26.464  1.00 88.93           H  
ATOM   2175 HD22 LEU A 129      28.412 -22.224  25.109  1.00 88.93           H  
ATOM   2176 HD23 LEU A 129      28.884 -23.306  26.464  1.00 88.93           H  
ATOM   2177  N   GLU A 130      33.761 -24.208  24.557  1.00 87.73           N  
ATOM   2178  H   GLU A 130      33.848 -23.582  23.769  1.00 87.73           H  
ATOM   2179  CA  GLU A 130      34.793 -24.146  25.588  1.00 87.73           C  
ATOM   2180  HA  GLU A 130      34.940 -25.136  26.018  1.00 87.73           H  
ATOM   2181  C   GLU A 130      34.385 -23.169  26.698  1.00 87.73           C  
ATOM   2182  CB  GLU A 130      36.110 -23.703  24.955  1.00 87.73           C  
ATOM   2183  HB2 GLU A 130      36.355 -24.361  24.122  1.00 87.73           H  
ATOM   2184  HB3 GLU A 130      35.966 -22.694  24.568  1.00 87.73           H  
ATOM   2185  O   GLU A 130      33.976 -22.030  26.432  1.00 87.73           O  
ATOM   2186  CG  GLU A 130      37.275 -23.713  25.959  1.00 87.73           C  
ATOM   2187  HG2 GLU A 130      37.587 -24.743  26.131  1.00 87.73           H  
ATOM   2188  HG3 GLU A 130      36.959 -23.291  26.914  1.00 87.73           H  
ATOM   2189  CD  GLU A 130      38.458 -22.883  25.466  1.00 87.73           C  
ATOM   2190  OE1 GLU A 130      39.428 -22.706  26.225  1.00 87.73           O  
ATOM   2191  OE2 GLU A 130      38.468 -22.440  24.298  1.00 87.73           O  
ATOM   2192  N   LYS A 131      34.540 -23.605  27.948  1.00 80.51           N  
ATOM   2193  H   LYS A 131      34.834 -24.562  28.083  1.00 80.51           H  
ATOM   2194  CA  LYS A 131      34.417 -22.776  29.141  1.00 80.51           C  
ATOM   2195  HA  LYS A 131      34.758 -21.767  28.907  1.00 80.51           H  
ATOM   2196  C   LYS A 131      35.293 -23.339  30.268  1.00 80.51           C  
ATOM   2197  CB  LYS A 131      32.933 -22.741  29.525  1.00 80.51           C  
ATOM   2198  HB2 LYS A 131      32.612 -23.748  29.794  1.00 80.51           H  
ATOM   2199  HB3 LYS A 131      32.343 -22.406  28.672  1.00 80.51           H  
ATOM   2200  O   LYS A 131      35.115 -24.488  30.652  1.00 80.51           O  
ATOM   2201  CG  LYS A 131      32.697 -21.792  30.694  1.00 80.51           C  
ATOM   2202  HG2 LYS A 131      33.354 -22.074  31.517  1.00 80.51           H  
ATOM   2203  HG3 LYS A 131      32.923 -20.770  30.392  1.00 80.51           H  
ATOM   2204  CD  LYS A 131      31.255 -21.890  31.178  1.00 80.51           C  
ATOM   2205  HD2 LYS A 131      31.035 -22.933  31.403  1.00 80.51           H  
ATOM   2206  HD3 LYS A 131      30.571 -21.520  30.413  1.00 80.51           H  
ATOM   2207  CE  LYS A 131      31.167 -21.052  32.449  1.00 80.51           C  
ATOM   2208  HE2 LYS A 131      32.052 -21.266  33.048  1.00 80.51           H  
ATOM   2209  HE3 LYS A 131      31.199 -19.992  32.195  1.00 80.51           H  
ATOM   2210  NZ  LYS A 131      29.959 -21.403  33.221  1.00 80.51           N  
ATOM   2211  HZ1 LYS A 131      29.966 -20.900  34.096  1.00 80.51           H  
ATOM   2212  HZ2 LYS A 131      29.117 -21.229  32.691  1.00 80.51           H  
ATOM   2213  HZ3 LYS A 131      30.019 -22.387  33.443  1.00 80.51           H  
ATOM   2214  N   ASP A 132      36.179 -22.504  30.817  1.00 74.03           N  
ATOM   2215  H   ASP A 132      36.238 -21.560  30.461  1.00 74.03           H  
ATOM   2216  CA  ASP A 132      37.071 -22.840  31.942  1.00 74.03           C  
ATOM   2217  HA  ASP A 132      37.779 -22.018  32.044  1.00 74.03           H  
ATOM   2218  C   ASP A 132      37.942 -24.095  31.681  1.00 74.03           C  
ATOM   2219  CB  ASP A 132      36.274 -22.890  33.269  1.00 74.03           C  
ATOM   2220  HB2 ASP A 132      36.971 -23.053  34.091  1.00 74.03           H  
ATOM   2221  HB3 ASP A 132      35.586 -23.735  33.243  1.00 74.03           H  
ATOM   2222  O   ASP A 132      38.037 -24.971  32.533  1.00 74.03           O  
ATOM   2223  CG  ASP A 132      35.482 -21.606  33.569  1.00 74.03           C  
ATOM   2224  OD1 ASP A 132      36.064 -20.506  33.432  1.00 74.03           O  
ATOM   2225  OD2 ASP A 132      34.270 -21.694  33.902  1.00 74.03           O  
ATOM   2226  N   ASP A 133      38.545 -24.199  30.487  1.00 72.29           N  
ATOM   2227  H   ASP A 133      38.503 -23.407  29.862  1.00 72.29           H  
ATOM   2228  CA  ASP A 133      39.323 -25.362  30.004  1.00 72.29           C  
ATOM   2229  HA  ASP A 133      39.607 -25.124  28.979  1.00 72.29           H  
ATOM   2230  C   ASP A 133      38.532 -26.685  29.870  1.00 72.29           C  
ATOM   2231  CB  ASP A 133      40.653 -25.520  30.777  1.00 72.29           C  
ATOM   2232  HB2 ASP A 133      41.162 -26.417  30.425  1.00 72.29           H  
ATOM   2233  HB3 ASP A 133      40.451 -25.656  31.839  1.00 72.29           H  
ATOM   2234  O   ASP A 133      39.114 -27.745  29.628  1.00 72.29           O  
ATOM   2235  CG  ASP A 133      41.621 -24.350  30.577  1.00 72.29           C  
ATOM   2236  OD1 ASP A 133      41.729 -23.872  29.424  1.00 72.29           O  
ATOM   2237  OD2 ASP A 133      42.290 -23.958  31.562  1.00 72.29           O  
ATOM   2238  N   VAL A 134      37.197 -26.627  29.950  1.00 80.95           N  
ATOM   2239  H   VAL A 134      36.781 -25.745  30.213  1.00 80.95           H  
ATOM   2240  CA  VAL A 134      36.282 -27.763  29.751  1.00 80.95           C  
ATOM   2241  HA  VAL A 134      36.878 -28.644  29.511  1.00 80.95           H  
ATOM   2242  C   VAL A 134      35.345 -27.512  28.564  1.00 80.95           C  
ATOM   2243  CB  VAL A 134      35.494 -28.075  31.038  1.00 80.95           C  
ATOM   2244  HB  VAL A 134      34.741 -27.305  31.206  1.00 80.95           H  
ATOM   2245  O   VAL A 134      35.068 -26.364  28.210  1.00 80.95           O  
ATOM   2246  CG1 VAL A 134      34.799 -29.430  30.899  1.00 80.95           C  
ATOM   2247 HG11 VAL A 134      33.915 -29.350  30.266  1.00 80.95           H  
ATOM   2248 HG12 VAL A 134      35.484 -30.181  30.508  1.00 80.95           H  
ATOM   2249 HG13 VAL A 134      34.480 -29.759  31.888  1.00 80.95           H  
ATOM   2250  CG2 VAL A 134      36.389 -28.156  32.283  1.00 80.95           C  
ATOM   2251 HG21 VAL A 134      36.826 -27.181  32.498  1.00 80.95           H  
ATOM   2252 HG22 VAL A 134      37.189 -28.879  32.123  1.00 80.95           H  
ATOM   2253 HG23 VAL A 134      35.801 -28.455  33.152  1.00 80.95           H  
ATOM   2254  N   TYR A 135      34.845 -28.577  27.931  1.00 85.48           N  
ATOM   2255  H   TYR A 135      35.045 -29.499  28.291  1.00 85.48           H  
ATOM   2256  CA  TYR A 135      34.002 -28.491  26.738  1.00 85.48           C  
ATOM   2257  HA  TYR A 135      33.892 -27.441  26.471  1.00 85.48           H  
ATOM   2258  C   TYR A 135      32.598 -29.046  26.981  1.00 85.48           C  
ATOM   2259  CB  TYR A 135      34.675 -29.169  25.541  1.00 85.48           C  
ATOM   2260  HB2 TYR A 135      34.648 -30.251  25.671  1.00 85.48           H  
ATOM   2261  HB3 TYR A 135      34.091 -28.948  24.647  1.00 85.48           H  
ATOM   2262  O   TYR A 135      32.410 -30.012  27.714  1.00 85.48           O  
ATOM   2263  CG  TYR A 135      36.110 -28.742  25.308  1.00 85.48           C  
ATOM   2264  CD1 TYR A 135      36.398 -27.665  24.447  1.00 85.48           C  
ATOM   2265  HD1 TYR A 135      35.595 -27.145  23.946  1.00 85.48           H  
ATOM   2266  CD2 TYR A 135      37.154 -29.414  25.972  1.00 85.48           C  
ATOM   2267  HD2 TYR A 135      36.925 -30.235  26.635  1.00 85.48           H  
ATOM   2268  CE1 TYR A 135      37.733 -27.254  24.261  1.00 85.48           C  
ATOM   2269  HE1 TYR A 135      37.969 -26.411  23.628  1.00 85.48           H  
ATOM   2270  CE2 TYR A 135      38.486 -29.004  25.792  1.00 85.48           C  
ATOM   2271  HE2 TYR A 135      39.275 -29.503  26.334  1.00 85.48           H  
ATOM   2272  OH  TYR A 135      40.064 -27.496  24.816  1.00 85.48           O  
ATOM   2273  HH  TYR A 135      40.615 -28.035  25.388  1.00 85.48           H  
ATOM   2274  CZ  TYR A 135      38.776 -27.916  24.942  1.00 85.48           C  
ATOM   2275  N   TYR A 136      31.616 -28.427  26.329  1.00 87.22           N  
ATOM   2276  H   TYR A 136      31.859 -27.600  25.802  1.00 87.22           H  
ATOM   2277  CA  TYR A 136      30.202 -28.783  26.416  1.00 87.22           C  
ATOM   2278  HA  TYR A 136      30.082 -29.736  26.930  1.00 87.22           H  
ATOM   2279  C   TYR A 136      29.596 -28.893  25.020  1.00 87.22           C  
ATOM   2280  CB  TYR A 136      29.451 -27.706  27.200  1.00 87.22           C  
ATOM   2281  HB2 TYR A 136      28.402 -28.000  27.234  1.00 87.22           H  
ATOM   2282  HB3 TYR A 136      29.521 -26.761  26.661  1.00 87.22           H  
ATOM   2283  O   TYR A 136      29.872 -28.052  24.163  1.00 87.22           O  
ATOM   2284  CG  TYR A 136      29.924 -27.486  28.620  1.00 87.22           C  
ATOM   2285  CD1 TYR A 136      29.307 -28.185  29.672  1.00 87.22           C  
ATOM   2286  HD1 TYR A 136      28.527 -28.902  29.461  1.00 87.22           H  
ATOM   2287  CD2 TYR A 136      30.998 -26.613  28.884  1.00 87.22           C  
ATOM   2288  HD2 TYR A 136      31.514 -26.125  28.070  1.00 87.22           H  
ATOM   2289  CE1 TYR A 136      29.740 -27.988  30.996  1.00 87.22           C  
ATOM   2290  HE1 TYR A 136      29.300 -28.543  31.811  1.00 87.22           H  
ATOM   2291  CE2 TYR A 136      31.467 -26.456  30.202  1.00 87.22           C  
ATOM   2292  HE2 TYR A 136      32.347 -25.861  30.402  1.00 87.22           H  
ATOM   2293  OH  TYR A 136      31.243 -26.953  32.540  1.00 87.22           O  
ATOM   2294  HH  TYR A 136      32.184 -26.765  32.588  1.00 87.22           H  
ATOM   2295  CZ  TYR A 136      30.824 -27.129  31.261  1.00 87.22           C  
ATOM   2296  N   GLU A 137      28.724 -29.868  24.786  1.00 86.51           N  
ATOM   2297  H   GLU A 137      28.543 -30.557  25.501  1.00 86.51           H  
ATOM   2298  CA  GLU A 137      28.071 -30.024  23.483  1.00 86.51           C  
ATOM   2299  HA  GLU A 137      28.838 -30.033  22.709  1.00 86.51           H  
ATOM   2300  C   GLU A 137      27.103 -28.872  23.186  1.00 86.51           C  
ATOM   2301  CB  GLU A 137      27.316 -31.350  23.393  1.00 86.51           C  
ATOM   2302  HB2 GLU A 137      26.561 -31.374  24.179  1.00 86.51           H  
ATOM   2303  HB3 GLU A 137      26.815 -31.398  22.426  1.00 86.51           H  
ATOM   2304  O   GLU A 137      26.286 -28.469  24.020  1.00 86.51           O  
ATOM   2305  CG  GLU A 137      28.243 -32.559  23.530  1.00 86.51           C  
ATOM   2306  HG2 GLU A 137      28.663 -32.558  24.536  1.00 86.51           H  
ATOM   2307  HG3 GLU A 137      29.052 -32.469  22.804  1.00 86.51           H  
ATOM   2308  CD  GLU A 137      27.481 -33.870  23.321  1.00 86.51           C  
ATOM   2309  OE1 GLU A 137      28.024 -34.758  22.639  1.00 86.51           O  
ATOM   2310  OE2 GLU A 137      26.342 -33.958  23.834  1.00 86.51           O  
ATOM   2311  N   VAL A 138      27.172 -28.361  21.959  1.00 87.67           N  
ATOM   2312  H   VAL A 138      27.871 -28.745  21.339  1.00 87.67           H  
ATOM   2313  CA  VAL A 138      26.279 -27.345  21.402  1.00 87.67           C  
ATOM   2314  HA  VAL A 138      25.693 -26.906  22.209  1.00 87.67           H  
ATOM   2315  C   VAL A 138      25.343 -28.018  20.404  1.00 87.67           C  
ATOM   2316  CB  VAL A 138      27.067 -26.218  20.710  1.00 87.67           C  
ATOM   2317  HB  VAL A 138      27.614 -26.644  19.869  1.00 87.67           H  
ATOM   2318  O   VAL A 138      25.791 -28.627  19.433  1.00 87.67           O  
ATOM   2319  CG1 VAL A 138      26.135 -25.119  20.177  1.00 87.67           C  
ATOM   2320 HG11 VAL A 138      25.528 -24.721  20.990  1.00 87.67           H  
ATOM   2321 HG12 VAL A 138      25.486 -25.532  19.405  1.00 87.67           H  
ATOM   2322 HG13 VAL A 138      26.729 -24.323  19.727  1.00 87.67           H  
ATOM   2323  CG2 VAL A 138      28.079 -25.532  21.633  1.00 87.67           C  
ATOM   2324 HG21 VAL A 138      28.667 -26.278  22.167  1.00 87.67           H  
ATOM   2325 HG22 VAL A 138      28.768 -24.938  21.033  1.00 87.67           H  
ATOM   2326 HG23 VAL A 138      27.566 -24.891  22.350  1.00 87.67           H  
ATOM   2327  N   LEU A 139      24.038 -27.873  20.617  1.00 88.84           N  
ATOM   2328  H   LEU A 139      23.754 -27.379  21.451  1.00 88.84           H  
ATOM   2329  CA  LEU A 139      23.005 -28.469  19.770  1.00 88.84           C  
ATOM   2330  HA  LEU A 139      23.374 -29.443  19.448  1.00 88.84           H  
ATOM   2331  C   LEU A 139      22.749 -27.664  18.485  1.00 88.84           C  
ATOM   2332  CB  LEU A 139      21.714 -28.695  20.586  1.00 88.84           C  
ATOM   2333  HB2 LEU A 139      21.300 -27.721  20.849  1.00 88.84           H  
ATOM   2334  HB3 LEU A 139      20.993 -29.210  19.951  1.00 88.84           H  
ATOM   2335  O   LEU A 139      23.125 -26.497  18.387  1.00 88.84           O  
ATOM   2336  CG  LEU A 139      21.887 -29.524  21.874  1.00 88.84           C  
ATOM   2337  HG  LEU A 139      22.605 -29.028  22.528  1.00 88.84           H  
ATOM   2338  CD1 LEU A 139      20.552 -29.606  22.616  1.00 88.84           C  
ATOM   2339 HD11 LEU A 139      19.822 -30.146  22.013  1.00 88.84           H  
ATOM   2340 HD12 LEU A 139      20.181 -28.606  22.838  1.00 88.84           H  
ATOM   2341 HD13 LEU A 139      20.699 -30.148  23.551  1.00 88.84           H  
ATOM   2342  CD2 LEU A 139      22.360 -30.950  21.610  1.00 88.84           C  
ATOM   2343 HD21 LEU A 139      23.264 -30.954  21.000  1.00 88.84           H  
ATOM   2344 HD22 LEU A 139      21.582 -31.535  21.120  1.00 88.84           H  
ATOM   2345 HD23 LEU A 139      22.614 -31.427  22.556  1.00 88.84           H  
ATOM   2346  N   GLU A 140      22.020 -28.256  17.534  1.00 83.95           N  
ATOM   2347  H   GLU A 140      21.883 -29.251  17.646  1.00 83.95           H  
ATOM   2348  CA  GLU A 140      21.578 -27.671  16.250  1.00 83.95           C  
ATOM   2349  HA  GLU A 140      22.418 -27.592  15.561  1.00 83.95           H  
ATOM   2350  C   GLU A 140      20.950 -26.271  16.405  1.00 83.95           C  
ATOM   2351  CB  GLU A 140      20.512 -28.597  15.628  1.00 83.95           C  
ATOM   2352  HB2 GLU A 140      19.947 -28.027  14.890  1.00 83.95           H  
ATOM   2353  HB3 GLU A 140      19.832 -28.882  16.430  1.00 83.95           H  
ATOM   2354  O   GLU A 140      21.024 -25.423  15.515  1.00 83.95           O  
ATOM   2355  CG  GLU A 140      21.009 -29.884  14.941  1.00 83.95           C  
ATOM   2356  HG2 GLU A 140      21.650 -30.432  15.631  1.00 83.95           H  
ATOM   2357  HG3 GLU A 140      21.606 -29.605  14.073  1.00 83.95           H  
ATOM   2358  CD  GLU A 140      19.845 -30.806  14.495  1.00 83.95           C  
ATOM   2359  OE1 GLU A 140      20.057 -32.013  14.246  1.00 83.95           O  
ATOM   2360  OE2 GLU A 140      18.663 -30.373  14.471  1.00 83.95           O  
ATOM   2361  N   ASN A 141      20.330 -25.990  17.555  1.00 85.03           N  
ATOM   2362  H   ASN A 141      20.329 -26.708  18.265  1.00 85.03           H  
ATOM   2363  CA  ASN A 141      19.722 -24.695  17.848  1.00 85.03           C  
ATOM   2364  HA  ASN A 141      19.558 -24.179  16.902  1.00 85.03           H  
ATOM   2365  C   ASN A 141      20.596 -23.745  18.690  1.00 85.03           C  
ATOM   2366  CB  ASN A 141      18.347 -24.942  18.462  1.00 85.03           C  
ATOM   2367  HB2 ASN A 141      17.776 -24.014  18.428  1.00 85.03           H  
ATOM   2368  HB3 ASN A 141      17.820 -25.689  17.868  1.00 85.03           H  
ATOM   2369  O   ASN A 141      20.131 -22.663  19.057  1.00 85.03           O  
ATOM   2370  CG  ASN A 141      18.401 -25.410  19.897  1.00 85.03           C  
ATOM   2371  ND2 ASN A 141      17.254 -25.455  20.499  1.00 85.03           N  
ATOM   2372 HD21 ASN A 141      16.413 -25.443  19.941  1.00 85.03           H  
ATOM   2373 HD22 ASN A 141      17.259 -25.917  21.398  1.00 85.03           H  
ATOM   2374  OD1 ASN A 141      19.428 -25.661  20.509  1.00 85.03           O  
ATOM   2375  N   GLY A 142      21.835 -24.125  19.007  1.00 84.48           N  
ATOM   2376  H   GLY A 142      22.149 -25.014  18.645  1.00 84.48           H  
ATOM   2377  CA  GLY A 142      22.806 -23.379  19.814  1.00 84.48           C  
ATOM   2378  HA2 GLY A 142      22.748 -22.313  19.591  1.00 84.48           H  
ATOM   2379  HA3 GLY A 142      23.803 -23.727  19.542  1.00 84.48           H  
ATOM   2380  C   GLY A 142      22.665 -23.512  21.329  1.00 84.48           C  
ATOM   2381  O   GLY A 142      23.352 -22.796  22.064  1.00 84.48           O  
ATOM   2382  N   SER A 143      21.770 -24.370  21.817  1.00 85.36           N  
ATOM   2383  H   SER A 143      21.239 -24.936  21.170  1.00 85.36           H  
ATOM   2384  CA  SER A 143      21.688 -24.698  23.245  1.00 85.36           C  
ATOM   2385  HA  SER A 143      21.688 -23.771  23.819  1.00 85.36           H  
ATOM   2386  C   SER A 143      22.897 -25.521  23.667  1.00 85.36           C  
ATOM   2387  CB  SER A 143      20.399 -25.446  23.566  1.00 85.36           C  
ATOM   2388  HB2 SER A 143      20.384 -26.403  23.044  1.00 85.36           H  
ATOM   2389  HB3 SER A 143      20.326 -25.616  24.640  1.00 85.36           H  
ATOM   2390  O   SER A 143      23.457 -26.239  22.850  1.00 85.36           O  
ATOM   2391  OG  SER A 143      19.325 -24.644  23.130  1.00 85.36           O  
ATOM   2392  HG  SER A 143      19.141 -24.949  22.238  1.00 85.36           H  
ATOM   2393  N   VAL A 144      23.309 -25.395  24.927  1.00 85.19           N  
ATOM   2394  H   VAL A 144      22.732 -24.903  25.594  1.00 85.19           H  
ATOM   2395  CA  VAL A 144      24.478 -26.104  25.459  1.00 85.19           C  
ATOM   2396  HA  VAL A 144      24.977 -26.646  24.655  1.00 85.19           H  
ATOM   2397  C   VAL A 144      24.012 -27.127  26.472  1.00 85.19           C  
ATOM   2398  CB  VAL A 144      25.499 -25.126  26.050  1.00 85.19           C  
ATOM   2399  HB  VAL A 144      25.002 -24.435  26.731  1.00 85.19           H  
ATOM   2400  O   VAL A 144      23.266 -26.766  27.388  1.00 85.19           O  
ATOM   2401  CG1 VAL A 144      26.656 -25.808  26.773  1.00 85.19           C  
ATOM   2402 HG11 VAL A 144      27.424 -25.088  27.057  1.00 85.19           H  
ATOM   2403 HG12 VAL A 144      27.093 -26.561  26.117  1.00 85.19           H  
ATOM   2404 HG13 VAL A 144      26.301 -26.297  27.680  1.00 85.19           H  
ATOM   2405  CG2 VAL A 144      26.118 -24.337  24.900  1.00 85.19           C  
ATOM   2406 HG21 VAL A 144      25.352 -23.926  24.242  1.00 85.19           H  
ATOM   2407 HG22 VAL A 144      26.738 -25.020  24.320  1.00 85.19           H  
ATOM   2408 HG23 VAL A 144      26.756 -23.557  25.315  1.00 85.19           H  
ATOM   2409  N   LEU A 145      24.428 -28.376  26.290  1.00 84.17           N  
ATOM   2410  H   LEU A 145      25.074 -28.571  25.538  1.00 84.17           H  
ATOM   2411  CA  LEU A 145      24.189 -29.428  27.266  1.00 84.17           C  
ATOM   2412  HA  LEU A 145      23.159 -29.332  27.609  1.00 84.17           H  
ATOM   2413  C   LEU A 145      25.111 -29.226  28.480  1.00 84.17           C  
ATOM   2414  CB  LEU A 145      24.365 -30.810  26.617  1.00 84.17           C  
ATOM   2415  HB2 LEU A 145      25.342 -30.850  26.135  1.00 84.17           H  
ATOM   2416  HB3 LEU A 145      24.357 -31.569  27.399  1.00 84.17           H  
ATOM   2417  O   LEU A 145      26.252 -28.807  28.315  1.00 84.17           O  
ATOM   2418  CG  LEU A 145      23.275 -31.164  25.587  1.00 84.17           C  
ATOM   2419  HG  LEU A 145      23.268 -30.421  24.789  1.00 84.17           H  
ATOM   2420  CD1 LEU A 145      23.569 -32.529  24.982  1.00 84.17           C  
ATOM   2421 HD11 LEU A 145      23.711 -33.280  25.759  1.00 84.17           H  
ATOM   2422 HD12 LEU A 145      22.761 -32.854  24.326  1.00 84.17           H  
ATOM   2423 HD13 LEU A 145      24.482 -32.471  24.389  1.00 84.17           H  
ATOM   2424  CD2 LEU A 145      21.874 -31.229  26.209  1.00 84.17           C  
ATOM   2425 HD21 LEU A 145      21.878 -31.915  27.056  1.00 84.17           H  
ATOM   2426 HD22 LEU A 145      21.546 -30.239  26.525  1.00 84.17           H  
ATOM   2427 HD23 LEU A 145      21.166 -31.602  25.469  1.00 84.17           H  
ATOM   2428  N   PRO A 146      24.634 -29.479  29.709  1.00 79.29           N  
ATOM   2429  CA  PRO A 146      25.389 -29.189  30.928  1.00 79.29           C  
ATOM   2430  HA  PRO A 146      25.846 -28.202  30.860  1.00 79.29           H  
ATOM   2431  C   PRO A 146      26.509 -30.196  31.226  1.00 79.29           C  
ATOM   2432  CB  PRO A 146      24.335 -29.189  32.039  1.00 79.29           C  
ATOM   2433  HB2 PRO A 146      24.747 -29.472  33.008  1.00 79.29           H  
ATOM   2434  HB3 PRO A 146      23.872 -28.204  32.099  1.00 79.29           H  
ATOM   2435  O   PRO A 146      27.274 -29.966  32.156  1.00 79.29           O  
ATOM   2436  CG  PRO A 146      23.308 -30.205  31.540  1.00 79.29           C  
ATOM   2437  HG2 PRO A 146      23.658 -31.215  31.753  1.00 79.29           H  
ATOM   2438  HG3 PRO A 146      22.324 -30.039  31.978  1.00 79.29           H  
ATOM   2439  CD  PRO A 146      23.304 -29.971  30.033  1.00 79.29           C  
ATOM   2440  HD2 PRO A 146      23.084 -30.900  29.507  1.00 79.29           H  
ATOM   2441  HD3 PRO A 146      22.564 -29.209  29.783  1.00 79.29           H  
ATOM   2442  N   ASN A 147      26.585 -31.307  30.492  1.00 81.00           N  
ATOM   2443  H   ASN A 147      26.003 -31.392  29.671  1.00 81.00           H  
ATOM   2444  CA  ASN A 147      27.572 -32.352  30.733  1.00 81.00           C  
ATOM   2445  HA  ASN A 147      27.762 -32.417  31.804  1.00 81.00           H  
ATOM   2446  C   ASN A 147      28.894 -32.006  30.044  1.00 81.00           C  
ATOM   2447  CB  ASN A 147      27.024 -33.707  30.265  1.00 81.00           C  
ATOM   2448  HB2 ASN A 147      27.794 -34.466  30.399  1.00 81.00           H  
ATOM   2449  HB3 ASN A 147      26.801 -33.650  29.199  1.00 81.00           H  
ATOM   2450  O   ASN A 147      28.908 -31.618  28.876  1.00 81.00           O  
ATOM   2451  CG  ASN A 147      25.784 -34.160  31.016  1.00 81.00           C  
ATOM   2452  ND2 ASN A 147      25.026 -35.057  30.431  1.00 81.00           N  
ATOM   2453 HD21 ASN A 147      25.295 -35.427  29.531  1.00 81.00           H  
ATOM   2454 HD22 ASN A 147      24.210 -35.371  30.936  1.00 81.00           H  
ATOM   2455  OD1 ASN A 147      25.461 -33.726  32.112  1.00 81.00           O  
ATOM   2456  N   GLU A 148      29.985 -32.173  30.782  1.00 80.40           N  
ATOM   2457  H   GLU A 148      29.892 -32.494  31.735  1.00 80.40           H  
ATOM   2458  CA  GLU A 148      31.346 -32.018  30.278  1.00 80.40           C  
ATOM   2459  HA  GLU A 148      31.418 -31.078  29.731  1.00 80.40           H  
ATOM   2460  C   GLU A 148      31.687 -33.172  29.326  1.00 80.40           C  
ATOM   2461  CB  GLU A 148      32.331 -31.976  31.457  1.00 80.40           C  
ATOM   2462  HB2 GLU A 148      33.340 -31.858  31.059  1.00 80.40           H  
ATOM   2463  HB3 GLU A 148      32.280 -32.926  31.989  1.00 80.40           H  
ATOM   2464  O   GLU A 148      31.396 -34.334  29.619  1.00 80.40           O  
ATOM   2465  CG  GLU A 148      32.030 -30.833  32.447  1.00 80.40           C  
ATOM   2466  HG2 GLU A 148      32.052 -29.887  31.907  1.00 80.40           H  
ATOM   2467  HG3 GLU A 148      31.023 -30.962  32.844  1.00 80.40           H  
ATOM   2468  CD  GLU A 148      33.002 -30.769  33.640  1.00 80.40           C  
ATOM   2469  OE1 GLU A 148      32.829 -29.839  34.463  1.00 80.40           O  
ATOM   2470  OE2 GLU A 148      33.901 -31.635  33.740  1.00 80.40           O  
ATOM   2471  N   VAL A 149      32.306 -32.853  28.191  1.00 79.20           N  
ATOM   2472  H   VAL A 149      32.512 -31.879  28.018  1.00 79.20           H  
ATOM   2473  CA  VAL A 149      32.720 -33.812  27.157  1.00 79.20           C  
ATOM   2474  HA  VAL A 149      32.773 -34.808  27.596  1.00 79.20           H  
ATOM   2475  C   VAL A 149      34.119 -33.479  26.639  1.00 79.20           C  
ATOM   2476  CB  VAL A 149      31.714 -33.870  25.987  1.00 79.20           C  
ATOM   2477  HB  VAL A 149      32.119 -34.540  25.228  1.00 79.20           H  
ATOM   2478  O   VAL A 149      34.599 -32.355  26.788  1.00 79.20           O  
ATOM   2479  CG1 VAL A 149      30.362 -34.447  26.427  1.00 79.20           C  
ATOM   2480 HG11 VAL A 149      29.869 -33.774  27.129  1.00 79.20           H  
ATOM   2481 HG12 VAL A 149      29.725 -34.588  25.554  1.00 79.20           H  
ATOM   2482 HG13 VAL A 149      30.516 -35.415  26.904  1.00 79.20           H  
ATOM   2483  CG2 VAL A 149      31.489 -32.500  25.334  1.00 79.20           C  
ATOM   2484 HG21 VAL A 149      30.965 -31.835  26.022  1.00 79.20           H  
ATOM   2485 HG22 VAL A 149      30.901 -32.635  24.427  1.00 79.20           H  
ATOM   2486 HG23 VAL A 149      32.445 -32.057  25.054  1.00 79.20           H  
ATOM   2487  N   THR A 150      34.781 -34.446  26.009  1.00 72.56           N  
ATOM   2488  H   THR A 150      34.356 -35.355  25.897  1.00 72.56           H  
ATOM   2489  CA  THR A 150      35.985 -34.205  25.204  1.00 72.56           C  
ATOM   2490  HA  THR A 150      36.488 -33.314  25.581  1.00 72.56           H  
ATOM   2491  C   THR A 150      35.580 -33.985  23.744  1.00 72.56           C  
ATOM   2492  CB  THR A 150      36.992 -35.358  25.325  1.00 72.56           C  
ATOM   2493  HB  THR A 150      37.748 -35.272  24.544  1.00 72.56           H  
ATOM   2494  O   THR A 150      34.793 -34.775  23.231  1.00 72.56           O  
ATOM   2495  CG2 THR A 150      37.683 -35.299  26.690  1.00 72.56           C  
ATOM   2496 HG21 THR A 150      38.216 -34.354  26.795  1.00 72.56           H  
ATOM   2497 HG22 THR A 150      38.395 -36.121  26.763  1.00 72.56           H  
ATOM   2498 HG23 THR A 150      36.944 -35.393  27.486  1.00 72.56           H  
ATOM   2499  OG1 THR A 150      36.367 -36.617  25.247  1.00 72.56           O  
ATOM   2500  HG1 THR A 150      36.325 -36.879  24.324  1.00 72.56           H  
ATOM   2501  N   PRO A 151      36.061 -32.923  23.069  1.00 72.81           N  
ATOM   2502  CA  PRO A 151      35.755 -32.695  21.661  1.00 72.81           C  
ATOM   2503  HA  PRO A 151      34.674 -32.604  21.554  1.00 72.81           H  
ATOM   2504  C   PRO A 151      36.265 -33.832  20.770  1.00 72.81           C  
ATOM   2505  CB  PRO A 151      36.416 -31.356  21.299  1.00 72.81           C  
ATOM   2506  HB2 PRO A 151      35.826 -30.796  20.573  1.00 72.81           H  
ATOM   2507  HB3 PRO A 151      37.426 -31.509  20.919  1.00 72.81           H  
ATOM   2508  O   PRO A 151      37.476 -34.020  20.687  1.00 72.81           O  
ATOM   2509  CG  PRO A 151      36.501 -30.636  22.638  1.00 72.81           C  
ATOM   2510  HG2 PRO A 151      35.537 -30.176  22.857  1.00 72.81           H  
ATOM   2511  HG3 PRO A 151      37.302 -29.897  22.651  1.00 72.81           H  
ATOM   2512  CD  PRO A 151      36.763 -31.776  23.617  1.00 72.81           C  
ATOM   2513  HD2 PRO A 151      37.831 -31.991  23.668  1.00 72.81           H  
ATOM   2514  HD3 PRO A 151      36.374 -31.508  24.599  1.00 72.81           H  
ATOM   2515  N   ASP A 152      35.352 -34.522  20.086  1.00 70.39           N  
ATOM   2516  H   ASP A 152      34.377 -34.407  20.321  1.00 70.39           H  
ATOM   2517  CA  ASP A 152      35.626 -35.584  19.115  1.00 70.39           C  
ATOM   2518  HA  ASP A 152      36.707 -35.686  19.021  1.00 70.39           H  
ATOM   2519  C   ASP A 152      35.130 -35.190  17.699  1.00 70.39           C  
ATOM   2520  CB  ASP A 152      35.129 -36.956  19.648  1.00 70.39           C  
ATOM   2521  HB2 ASP A 152      35.655 -37.169  20.578  1.00 70.39           H  
ATOM   2522  HB3 ASP A 152      35.422 -37.720  18.928  1.00 70.39           H  
ATOM   2523  O   ASP A 152      35.752 -34.355  17.018  1.00 70.39           O  
ATOM   2524  CG  ASP A 152      33.619 -37.093  19.915  1.00 70.39           C  
ATOM   2525  OD1 ASP A 152      32.926 -36.055  19.952  1.00 70.39           O  
ATOM   2526  OD2 ASP A 152      33.135 -38.236  20.032  1.00 70.39           O  
ATOM   2527  N   ASP A 153      34.003 -35.743  17.227  1.00 68.85           N  
ATOM   2528  H   ASP A 153      33.445 -36.298  17.861  1.00 68.85           H  
ATOM   2529  CA  ASP A 153      33.551 -35.650  15.833  1.00 68.85           C  
ATOM   2530  HA  ASP A 153      34.370 -35.209  15.265  1.00 68.85           H  
ATOM   2531  C   ASP A 153      32.366 -34.697  15.578  1.00 68.85           C  
ATOM   2532  CB  ASP A 153      33.385 -37.054  15.207  1.00 68.85           C  
ATOM   2533  HB2 ASP A 153      33.229 -36.928  14.135  1.00 68.85           H  
ATOM   2534  HB3 ASP A 153      34.326 -37.590  15.328  1.00 68.85           H  
ATOM   2535  O   ASP A 153      32.132 -34.339  14.417  1.00 68.85           O  
ATOM   2536  CG  ASP A 153      32.252 -37.942  15.746  1.00 68.85           C  
ATOM   2537  OD1 ASP A 153      31.342 -37.400  16.405  1.00 68.85           O  
ATOM   2538  OD2 ASP A 153      32.292 -39.169  15.445  1.00 68.85           O  
ATOM   2539  N   ALA A 154      31.688 -34.167  16.609  1.00 72.91           N  
ATOM   2540  H   ALA A 154      31.901 -34.505  17.537  1.00 72.91           H  
ATOM   2541  CA  ALA A 154      30.463 -33.378  16.412  1.00 72.91           C  
ATOM   2542  HA  ALA A 154      29.783 -33.992  15.822  1.00 72.91           H  
ATOM   2543  C   ALA A 154      30.677 -32.067  15.630  1.00 72.91           C  
ATOM   2544  CB  ALA A 154      29.779 -33.094  17.756  1.00 72.91           C  
ATOM   2545  HB1 ALA A 154      29.709 -34.014  18.338  1.00 72.91           H  
ATOM   2546  HB2 ALA A 154      30.339 -32.346  18.317  1.00 72.91           H  
ATOM   2547  HB3 ALA A 154      28.772 -32.717  17.577  1.00 72.91           H  
ATOM   2548  O   ALA A 154      29.771 -31.618  14.922  1.00 72.91           O  
ATOM   2549  N   GLY A 155      31.855 -31.433  15.734  1.00 82.71           N  
ATOM   2550  H   GLY A 155      32.561 -31.843  16.329  1.00 82.71           H  
ATOM   2551  CA  GLY A 155      32.150 -30.191  15.014  1.00 82.71           C  
ATOM   2552  HA2 GLY A 155      31.232 -29.603  14.974  1.00 82.71           H  
ATOM   2553  HA3 GLY A 155      32.434 -30.434  13.991  1.00 82.71           H  
ATOM   2554  C   GLY A 155      33.251 -29.316  15.630  1.00 82.71           C  
ATOM   2555  O   GLY A 155      34.057 -29.798  16.423  1.00 82.71           O  
ATOM   2556  N   PRO A 156      33.324 -28.030  15.239  1.00 89.66           N  
ATOM   2557  CA  PRO A 156      34.363 -27.106  15.691  1.00 89.66           C  
ATOM   2558  HA  PRO A 156      35.342 -27.577  15.605  1.00 89.66           H  
ATOM   2559  C   PRO A 156      34.170 -26.646  17.142  1.00 89.66           C  
ATOM   2560  CB  PRO A 156      34.290 -25.929  14.719  1.00 89.66           C  
ATOM   2561  HB2 PRO A 156      34.622 -24.993  15.166  1.00 89.66           H  
ATOM   2562  HB3 PRO A 156      34.889 -26.164  13.839  1.00 89.66           H  
ATOM   2563  O   PRO A 156      33.087 -26.764  17.722  1.00 89.66           O  
ATOM   2564  CG  PRO A 156      32.816 -25.891  14.327  1.00 89.66           C  
ATOM   2565  HG2 PRO A 156      32.241 -25.376  15.096  1.00 89.66           H  
ATOM   2566  HG3 PRO A 156      32.683 -25.421  13.352  1.00 89.66           H  
ATOM   2567  CD  PRO A 156      32.436 -27.368  14.292  1.00 89.66           C  
ATOM   2568  HD2 PRO A 156      32.619 -27.764  13.294  1.00 89.66           H  
ATOM   2569  HD3 PRO A 156      31.388 -27.488  14.567  1.00 89.66           H  
ATOM   2570  N   ILE A 157      35.222 -26.046  17.703  1.00 88.99           N  
ATOM   2571  H   ILE A 157      36.081 -25.989  17.175  1.00 88.99           H  
ATOM   2572  CA  ILE A 157      35.225 -25.491  19.060  1.00 88.99           C  
ATOM   2573  HA  ILE A 157      34.475 -26.017  19.650  1.00 88.99           H  
ATOM   2574  C   ILE A 157      34.840 -24.006  19.016  1.00 88.99           C  
ATOM   2575  CB  ILE A 157      36.587 -25.726  19.750  1.00 88.99           C  
ATOM   2576  HB  ILE A 157      37.352 -25.187  19.191  1.00 88.99           H  
ATOM   2577  O   ILE A 157      35.512 -23.173  18.408  1.00 88.99           O  
ATOM   2578  CG1 ILE A 157      36.958 -27.231  19.766  1.00 88.99           C  
ATOM   2579 HG12 ILE A 157      36.270 -27.770  20.418  1.00 88.99           H  
ATOM   2580 HG13 ILE A 157      36.862 -27.649  18.764  1.00 88.99           H  
ATOM   2581  CG2 ILE A 157      36.546 -25.171  21.188  1.00 88.99           C  
ATOM   2582 HG21 ILE A 157      36.290 -24.112  21.192  1.00 88.99           H  
ATOM   2583 HG22 ILE A 157      35.818 -25.719  21.786  1.00 88.99           H  
ATOM   2584 HG23 ILE A 157      37.530 -25.256  21.649  1.00 88.99           H  
ATOM   2585  CD1 ILE A 157      38.397 -27.514  20.212  1.00 88.99           C  
ATOM   2586 HD11 ILE A 157      38.598 -28.580  20.108  1.00 88.99           H  
ATOM   2587 HD12 ILE A 157      39.096 -26.960  19.585  1.00 88.99           H  
ATOM   2588 HD13 ILE A 157      38.542 -27.236  21.256  1.00 88.99           H  
ATOM   2589  N   LEU A 158      33.756 -23.656  19.697  1.00 89.76           N  
ATOM   2590  H   LEU A 158      33.251 -24.396  20.163  1.00 89.76           H  
ATOM   2591  CA  LEU A 158      33.327 -22.289  19.952  1.00 89.76           C  
ATOM   2592  HA  LEU A 158      33.595 -21.660  19.103  1.00 89.76           H  
ATOM   2593  C   LEU A 158      34.059 -21.763  21.191  1.00 89.76           C  
ATOM   2594  CB  LEU A 158      31.795 -22.258  20.131  1.00 89.76           C  
ATOM   2595  HB2 LEU A 158      31.493 -21.231  20.336  1.00 89.76           H  
ATOM   2596  HB3 LEU A 158      31.532 -22.851  21.007  1.00 89.76           H  
ATOM   2597  O   LEU A 158      33.739 -22.141  22.318  1.00 89.76           O  
ATOM   2598  CG  LEU A 158      30.966 -22.780  18.945  1.00 89.76           C  
ATOM   2599  HG  LEU A 158      31.086 -23.860  18.862  1.00 89.76           H  
ATOM   2600  CD1 LEU A 158      29.489 -22.469  19.199  1.00 89.76           C  
ATOM   2601 HD11 LEU A 158      29.205 -22.848  20.181  1.00 89.76           H  
ATOM   2602 HD12 LEU A 158      28.885 -22.965  18.440  1.00 89.76           H  
ATOM   2603 HD13 LEU A 158      29.333 -21.392  19.151  1.00 89.76           H  
ATOM   2604  CD2 LEU A 158      31.342 -22.134  17.612  1.00 89.76           C  
ATOM   2605 HD21 LEU A 158      31.357 -21.048  17.702  1.00 89.76           H  
ATOM   2606 HD22 LEU A 158      30.634 -22.436  16.841  1.00 89.76           H  
ATOM   2607 HD23 LEU A 158      32.326 -22.500  17.320  1.00 89.76           H  
ATOM   2608  N   VAL A 159      35.011 -20.853  20.991  1.00 86.31           N  
ATOM   2609  H   VAL A 159      35.232 -20.591  20.041  1.00 86.31           H  
ATOM   2610  CA  VAL A 159      35.828 -20.282  22.073  1.00 86.31           C  
ATOM   2611  HA  VAL A 159      35.834 -20.977  22.913  1.00 86.31           H  
ATOM   2612  C   VAL A 159      35.236 -18.952  22.553  1.00 86.31           C  
ATOM   2613  CB  VAL A 159      37.294 -20.126  21.627  1.00 86.31           C  
ATOM   2614  HB  VAL A 159      37.336 -19.418  20.799  1.00 86.31           H  
ATOM   2615  O   VAL A 159      34.986 -18.051  21.750  1.00 86.31           O  
ATOM   2616  CG1 VAL A 159      38.141 -19.574  22.782  1.00 86.31           C  
ATOM   2617 HG11 VAL A 159      37.925 -18.517  22.935  1.00 86.31           H  
ATOM   2618 HG12 VAL A 159      37.928 -20.118  23.702  1.00 86.31           H  
ATOM   2619 HG13 VAL A 159      39.201 -19.693  22.556  1.00 86.31           H  
ATOM   2620  CG2 VAL A 159      37.883 -21.456  21.134  1.00 86.31           C  
ATOM   2621 HG21 VAL A 159      38.938 -21.331  20.888  1.00 86.31           H  
ATOM   2622 HG22 VAL A 159      37.789 -22.220  21.906  1.00 86.31           H  
ATOM   2623 HG23 VAL A 159      37.370 -21.794  20.234  1.00 86.31           H  
ATOM   2624  N   ASN A 160      35.002 -18.807  23.864  1.00 79.58           N  
ATOM   2625  H   ASN A 160      35.270 -19.572  24.467  1.00 79.58           H  
ATOM   2626  CA  ASN A 160      34.479 -17.586  24.509  1.00 79.58           C  
ATOM   2627  HA  ASN A 160      34.294 -17.857  25.548  1.00 79.58           H  
ATOM   2628  C   ASN A 160      33.099 -17.084  24.015  1.00 79.58           C  
ATOM   2629  CB  ASN A 160      35.571 -16.491  24.521  1.00 79.58           C  
ATOM   2630  HB2 ASN A 160      35.986 -16.367  23.521  1.00 79.58           H  
ATOM   2631  HB3 ASN A 160      35.139 -15.537  24.823  1.00 79.58           H  
ATOM   2632  O   ASN A 160      32.794 -15.889  24.060  1.00 79.58           O  
ATOM   2633  CG  ASN A 160      36.685 -16.779  25.507  1.00 79.58           C  
ATOM   2634  ND2 ASN A 160      37.837 -16.180  25.336  1.00 79.58           N  
ATOM   2635 HD21 ASN A 160      38.550 -16.435  26.006  1.00 79.58           H  
ATOM   2636 HD22 ASN A 160      38.001 -15.579  24.541  1.00 79.58           H  
ATOM   2637  OD1 ASN A 160      36.520 -17.500  26.471  1.00 79.58           O  
ATOM   2638  N   TRP A 161      32.198 -17.976  23.592  1.00 86.92           N  
ATOM   2639  H   TRP A 161      32.475 -18.947  23.558  1.00 86.92           H  
ATOM   2640  CA  TRP A 161      30.861 -17.589  23.110  1.00 86.92           C  
ATOM   2641  HA  TRP A 161      30.960 -16.646  22.572  1.00 86.92           H  
ATOM   2642  C   TRP A 161      29.847 -17.344  24.239  1.00 86.92           C  
ATOM   2643  CB  TRP A 161      30.346 -18.606  22.091  1.00 86.92           C  
ATOM   2644  HB2 TRP A 161      29.271 -18.474  21.968  1.00 86.92           H  
ATOM   2645  HB3 TRP A 161      30.516 -19.617  22.462  1.00 86.92           H  
ATOM   2646  O   TRP A 161      28.980 -18.177  24.527  1.00 86.92           O  
ATOM   2647  CG  TRP A 161      30.957 -18.487  20.740  1.00 86.92           C  
ATOM   2648  CD1 TRP A 161      32.233 -18.786  20.430  1.00 86.92           C  
ATOM   2649  HD1 TRP A 161      32.967 -19.162  21.128  1.00 86.92           H  
ATOM   2650  CD2 TRP A 161      30.340 -18.048  19.498  1.00 86.92           C  
ATOM   2651  CE2 TRP A 161      31.313 -18.143  18.458  1.00 86.92           C  
ATOM   2652  CE3 TRP A 161      29.057 -17.570  19.149  1.00 86.92           C  
ATOM   2653  HE3 TRP A 161      28.304 -17.472  19.917  1.00 86.92           H  
ATOM   2654  NE1 TRP A 161      32.446 -18.603  19.085  1.00 86.92           N  
ATOM   2655  HE1 TRP A 161      33.323 -18.840  18.643  1.00 86.92           H  
ATOM   2656  CH2 TRP A 161      29.739 -17.333  16.817  1.00 86.92           C  
ATOM   2657  HH2 TRP A 161      29.506 -17.074  15.794  1.00 86.92           H  
ATOM   2658  CZ2 TRP A 161      31.023 -17.787  17.138  1.00 86.92           C  
ATOM   2659  HZ2 TRP A 161      31.784 -17.852  16.374  1.00 86.92           H  
ATOM   2660  CZ3 TRP A 161      28.764 -17.216  17.819  1.00 86.92           C  
ATOM   2661  HZ3 TRP A 161      27.787 -16.846  17.544  1.00 86.92           H  
ATOM   2662  N   THR A 162      29.879 -16.153  24.839  1.00 81.45           N  
ATOM   2663  H   THR A 162      30.658 -15.545  24.626  1.00 81.45           H  
ATOM   2664  CA  THR A 162      28.928 -15.737  25.892  1.00 81.45           C  
ATOM   2665  HA  THR A 162      28.823 -16.554  26.606  1.00 81.45           H  
ATOM   2666  C   THR A 162      27.521 -15.423  25.359  1.00 81.45           C  
ATOM   2667  CB  THR A 162      29.463 -14.520  26.663  1.00 81.45           C  
ATOM   2668  HB  THR A 162      28.719 -14.203  27.393  1.00 81.45           H  
ATOM   2669  O   THR A 162      26.524 -15.672  26.038  1.00 81.45           O  
ATOM   2670  CG2 THR A 162      30.767 -14.826  27.398  1.00 81.45           C  
ATOM   2671 HG21 THR A 162      31.563 -15.065  26.693  1.00 81.45           H  
ATOM   2672 HG22 THR A 162      31.066 -13.963  27.992  1.00 81.45           H  
ATOM   2673 HG23 THR A 162      30.623 -15.673  28.068  1.00 81.45           H  
ATOM   2674  OG1 THR A 162      29.713 -13.464  25.765  1.00 81.45           O  
ATOM   2675  HG1 THR A 162      30.493 -13.003  26.082  1.00 81.45           H  
ATOM   2676  N   ASN A 163      27.402 -14.926  24.121  1.00 83.54           N  
ATOM   2677  H   ASN A 163      28.256 -14.734  23.618  1.00 83.54           H  
ATOM   2678  CA  ASN A 163      26.121 -14.533  23.528  1.00 83.54           C  
ATOM   2679  HA  ASN A 163      25.513 -14.093  24.318  1.00 83.54           H  
ATOM   2680  C   ASN A 163      25.343 -15.737  22.960  1.00 83.54           C  
ATOM   2681  CB  ASN A 163      26.366 -13.428  22.485  1.00 83.54           C  
ATOM   2682  HB2 ASN A 163      26.932 -13.826  21.643  1.00 83.54           H  
ATOM   2683  HB3 ASN A 163      26.966 -12.644  22.948  1.00 83.54           H  
ATOM   2684  O   ASN A 163      25.605 -16.207  21.851  1.00 83.54           O  
ATOM   2685  CG  ASN A 163      25.078 -12.810  21.961  1.00 83.54           C  
ATOM   2686  ND2 ASN A 163      25.089 -11.525  21.696  1.00 83.54           N  
ATOM   2687 HD21 ASN A 163      24.228 -11.090  21.397  1.00 83.54           H  
ATOM   2688 HD22 ASN A 163      25.934 -10.991  21.841  1.00 83.54           H  
ATOM   2689  OD1 ASN A 163      24.049 -13.453  21.783  1.00 83.54           O  
ATOM   2690  N   ALA A 164      24.317 -16.187  23.688  1.00 82.88           N  
ATOM   2691  H   ALA A 164      24.217 -15.823  24.625  1.00 82.88           H  
ATOM   2692  CA  ALA A 164      23.487 -17.330  23.296  1.00 82.88           C  
ATOM   2693  HA  ALA A 164      24.130 -18.205  23.196  1.00 82.88           H  
ATOM   2694  C   ALA A 164      22.754 -17.149  21.950  1.00 82.88           C  
ATOM   2695  CB  ALA A 164      22.486 -17.595  24.428  1.00 82.88           C  
ATOM   2696  HB1 ALA A 164      23.022 -17.783  25.358  1.00 82.88           H  
ATOM   2697  HB2 ALA A 164      21.891 -18.476  24.183  1.00 82.88           H  
ATOM   2698  HB3 ALA A 164      21.824 -16.739  24.556  1.00 82.88           H  
ATOM   2699  O   ALA A 164      22.604 -18.108  21.194  1.00 82.88           O  
ATOM   2700  N   LYS A 165      22.312 -15.927  21.612  1.00 83.26           N  
ATOM   2701  H   LYS A 165      22.572 -15.150  22.203  1.00 83.26           H  
ATOM   2702  CA  LYS A 165      21.600 -15.659  20.349  1.00 83.26           C  
ATOM   2703  HA  LYS A 165      20.807 -16.398  20.233  1.00 83.26           H  
ATOM   2704  C   LYS A 165      22.528 -15.835  19.147  1.00 83.26           C  
ATOM   2705  CB  LYS A 165      20.975 -14.253  20.388  1.00 83.26           C  
ATOM   2706  HB2 LYS A 165      20.353 -14.172  21.280  1.00 83.26           H  
ATOM   2707  HB3 LYS A 165      21.769 -13.509  20.455  1.00 83.26           H  
ATOM   2708  O   LYS A 165      22.128 -16.431  18.151  1.00 83.26           O  
ATOM   2709  CG  LYS A 165      20.109 -13.952  19.152  1.00 83.26           C  
ATOM   2710  HG2 LYS A 165      19.293 -14.673  19.098  1.00 83.26           H  
ATOM   2711  HG3 LYS A 165      20.716 -14.037  18.250  1.00 83.26           H  
ATOM   2712  CD  LYS A 165      19.534 -12.530  19.219  1.00 83.26           C  
ATOM   2713  HD2 LYS A 165      20.359 -11.823  19.308  1.00 83.26           H  
ATOM   2714  HD3 LYS A 165      18.895 -12.441  20.097  1.00 83.26           H  
ATOM   2715  CE  LYS A 165      18.727 -12.215  17.953  1.00 83.26           C  
ATOM   2716  HE2 LYS A 165      19.359 -12.416  17.088  1.00 83.26           H  
ATOM   2717  HE3 LYS A 165      17.873 -12.891  17.905  1.00 83.26           H  
ATOM   2718  NZ  LYS A 165      18.273 -10.799  17.927  1.00 83.26           N  
ATOM   2719  HZ1 LYS A 165      19.064 -10.172  17.951  1.00 83.26           H  
ATOM   2720  HZ2 LYS A 165      17.759 -10.599  17.080  1.00 83.26           H  
ATOM   2721  HZ3 LYS A 165      17.684 -10.590  18.720  1.00 83.26           H  
ATOM   2722  N   LYS A 166      23.763 -15.340  19.249  1.00 86.07           N  
ATOM   2723  H   LYS A 166      24.018 -14.887  20.115  1.00 86.07           H  
ATOM   2724  CA  LYS A 166      24.780 -15.471  18.194  1.00 86.07           C  
ATOM   2725  HA  LYS A 166      24.351 -15.198  17.230  1.00 86.07           H  
ATOM   2726  C   LYS A 166      25.230 -16.922  18.058  1.00 86.07           C  
ATOM   2727  CB  LYS A 166      25.965 -14.538  18.488  1.00 86.07           C  
ATOM   2728  HB2 LYS A 166      26.391 -14.803  19.456  1.00 86.07           H  
ATOM   2729  HB3 LYS A 166      26.741 -14.677  17.735  1.00 86.07           H  
ATOM   2730  O   LYS A 166      25.325 -17.416  16.941  1.00 86.07           O  
ATOM   2731  CG  LYS A 166      25.559 -13.057  18.517  1.00 86.07           C  
ATOM   2732  HG2 LYS A 166      24.643 -12.929  19.094  1.00 86.07           H  
ATOM   2733  HG3 LYS A 166      26.345 -12.508  19.036  1.00 86.07           H  
ATOM   2734  CD  LYS A 166      25.364 -12.430  17.130  1.00 86.07           C  
ATOM   2735  HD2 LYS A 166      26.323 -12.422  16.611  1.00 86.07           H  
ATOM   2736  HD3 LYS A 166      24.646 -13.000  16.540  1.00 86.07           H  
ATOM   2737  CE  LYS A 166      24.861 -10.995  17.327  1.00 86.07           C  
ATOM   2738  HE2 LYS A 166      23.799 -11.018  17.573  1.00 86.07           H  
ATOM   2739  HE3 LYS A 166      25.403 -10.559  18.166  1.00 86.07           H  
ATOM   2740  NZ  LYS A 166      25.101 -10.148  16.146  1.00 86.07           N  
ATOM   2741  HZ1 LYS A 166      26.101 -10.050  16.039  1.00 86.07           H  
ATOM   2742  HZ2 LYS A 166      24.779 -10.582  15.292  1.00 86.07           H  
ATOM   2743  HZ3 LYS A 166      24.744  -9.210  16.256  1.00 86.07           H  
ATOM   2744  N   ARG A 167      25.389 -17.633  19.181  1.00 90.21           N  
ATOM   2745  H   ARG A 167      25.349 -17.140  20.061  1.00 90.21           H  
ATOM   2746  CA  ARG A 167      25.688 -19.074  19.196  1.00 90.21           C  
ATOM   2747  HA  ARG A 167      26.638 -19.240  18.687  1.00 90.21           H  
ATOM   2748  C   ARG A 167      24.638 -19.889  18.436  1.00 90.21           C  
ATOM   2749  CB  ARG A 167      25.811 -19.545  20.651  1.00 90.21           C  
ATOM   2750  HB2 ARG A 167      26.307 -18.767  21.231  1.00 90.21           H  
ATOM   2751  HB3 ARG A 167      24.819 -19.710  21.071  1.00 90.21           H  
ATOM   2752  O   ARG A 167      24.992 -20.719  17.614  1.00 90.21           O  
ATOM   2753  CG  ARG A 167      26.644 -20.830  20.769  1.00 90.21           C  
ATOM   2754  HG2 ARG A 167      26.293 -21.575  20.055  1.00 90.21           H  
ATOM   2755  HG3 ARG A 167      27.683 -20.589  20.544  1.00 90.21           H  
ATOM   2756  CD  ARG A 167      26.570 -21.434  22.176  1.00 90.21           C  
ATOM   2757  HD2 ARG A 167      25.582 -21.877  22.297  1.00 90.21           H  
ATOM   2758  HD3 ARG A 167      27.308 -22.233  22.252  1.00 90.21           H  
ATOM   2759  NE  ARG A 167      26.814 -20.428  23.233  1.00 90.21           N  
ATOM   2760  HE  ARG A 167      27.539 -19.747  23.057  1.00 90.21           H  
ATOM   2761  NH1 ARG A 167      25.491 -21.347  24.860  1.00 90.21           N  
ATOM   2762 HH11 ARG A 167      25.264 -21.444  25.839  1.00 90.21           H  
ATOM   2763 HH12 ARG A 167      25.288 -22.103  24.222  1.00 90.21           H  
ATOM   2764  NH2 ARG A 167      26.612 -19.481  25.286  1.00 90.21           N  
ATOM   2765 HH21 ARG A 167      27.403 -18.898  25.053  1.00 90.21           H  
ATOM   2766 HH22 ARG A 167      26.321 -19.539  26.251  1.00 90.21           H  
ATOM   2767  CZ  ARG A 167      26.303 -20.423  24.448  1.00 90.21           C  
ATOM   2768  N   SER A 168      23.354 -19.588  18.639  1.00 86.74           N  
ATOM   2769  H   SER A 168      23.140 -18.942  19.386  1.00 86.74           H  
ATOM   2770  CA  SER A 168      22.236 -20.196  17.895  1.00 86.74           C  
ATOM   2771  HA  SER A 168      22.267 -21.281  17.998  1.00 86.74           H  
ATOM   2772  C   SER A 168      22.273 -19.920  16.391  1.00 86.74           C  
ATOM   2773  CB  SER A 168      20.922 -19.684  18.491  1.00 86.74           C  
ATOM   2774  HB2 SER A 168      20.915 -19.879  19.563  1.00 86.74           H  
ATOM   2775  HB3 SER A 168      20.845 -18.609  18.330  1.00 86.74           H  
ATOM   2776  O   SER A 168      21.967 -20.794  15.583  1.00 86.74           O  
ATOM   2777  OG  SER A 168      19.807 -20.318  17.904  1.00 86.74           O  
ATOM   2778  HG  SER A 168      19.812 -21.215  18.246  1.00 86.74           H  
ATOM   2779  N   GLN A 169      22.673 -18.713  15.991  1.00 87.42           N  
ATOM   2780  H   GLN A 169      22.940 -18.030  16.685  1.00 87.42           H  
ATOM   2781  CA  GLN A 169      22.845 -18.384  14.576  1.00 87.42           C  
ATOM   2782  HA  GLN A 169      21.960 -18.702  14.024  1.00 87.42           H  
ATOM   2783  C   GLN A 169      24.032 -19.136  13.964  1.00 87.42           C  
ATOM   2784  CB  GLN A 169      23.003 -16.869  14.414  1.00 87.42           C  
ATOM   2785  HB2 GLN A 169      23.799 -16.513  15.068  1.00 87.42           H  
ATOM   2786  HB3 GLN A 169      23.279 -16.648  13.383  1.00 87.42           H  
ATOM   2787  O   GLN A 169      23.899 -19.662  12.864  1.00 87.42           O  
ATOM   2788  CG  GLN A 169      21.699 -16.124  14.726  1.00 87.42           C  
ATOM   2789  HG2 GLN A 169      21.321 -16.415  15.706  1.00 87.42           H  
ATOM   2790  HG3 GLN A 169      20.953 -16.405  13.983  1.00 87.42           H  
ATOM   2791  CD  GLN A 169      21.871 -14.610  14.716  1.00 87.42           C  
ATOM   2792  NE2 GLN A 169      20.821 -13.859  14.465  1.00 87.42           N  
ATOM   2793 HE21 GLN A 169      21.050 -12.888  14.311  1.00 87.42           H  
ATOM   2794 HE22 GLN A 169      19.975 -14.294  14.126  1.00 87.42           H  
ATOM   2795  OE1 GLN A 169      22.922 -14.045  14.951  1.00 87.42           O  
ATOM   2796  N   MET A 170      25.151 -19.229  14.689  1.00 91.24           N  
ATOM   2797  H   MET A 170      25.196 -18.746  15.575  1.00 91.24           H  
ATOM   2798  CA  MET A 170      26.340 -19.968  14.260  1.00 91.24           C  
ATOM   2799  HA  MET A 170      26.640 -19.607  13.276  1.00 91.24           H  
ATOM   2800  C   MET A 170      26.055 -21.464  14.124  1.00 91.24           C  
ATOM   2801  CB  MET A 170      27.480 -19.714  15.257  1.00 91.24           C  
ATOM   2802  HB2 MET A 170      27.581 -18.641  15.421  1.00 91.24           H  
ATOM   2803  HB3 MET A 170      27.256 -20.191  16.210  1.00 91.24           H  
ATOM   2804  O   MET A 170      26.406 -22.062  13.115  1.00 91.24           O  
ATOM   2805  CG  MET A 170      28.810 -20.254  14.729  1.00 91.24           C  
ATOM   2806  HG2 MET A 170      29.563 -20.168  15.513  1.00 91.24           H  
ATOM   2807  HG3 MET A 170      28.702 -21.311  14.486  1.00 91.24           H  
ATOM   2808  SD  MET A 170      29.398 -19.351  13.277  1.00 91.24           S  
ATOM   2809  CE  MET A 170      29.932 -20.724  12.231  1.00 91.24           C  
ATOM   2810  HE1 MET A 170      30.400 -21.498  12.839  1.00 91.24           H  
ATOM   2811  HE2 MET A 170      30.650 -20.353  11.500  1.00 91.24           H  
ATOM   2812  HE3 MET A 170      29.069 -21.144  11.714  1.00 91.24           H  
ATOM   2813  N   ALA A 171      25.344 -22.038  15.094  1.00 88.68           N  
ATOM   2814  H   ALA A 171      25.141 -21.494  15.920  1.00 88.68           H  
ATOM   2815  CA  ALA A 171      24.879 -23.419  15.083  1.00 88.68           C  
ATOM   2816  HA  ALA A 171      25.739 -24.085  15.154  1.00 88.68           H  
ATOM   2817  C   ALA A 171      24.131 -23.767  13.782  1.00 88.68           C  
ATOM   2818  CB  ALA A 171      24.004 -23.597  16.335  1.00 88.68           C  
ATOM   2819  HB1 ALA A 171      23.304 -22.767  16.433  1.00 88.68           H  
ATOM   2820  HB2 ALA A 171      23.409 -24.508  16.276  1.00 88.68           H  
ATOM   2821  HB3 ALA A 171      24.638 -23.640  17.220  1.00 88.68           H  
ATOM   2822  O   ALA A 171      24.523 -24.678  13.059  1.00 88.68           O  
ATOM   2823  N   LYS A 172      23.131 -22.963  13.403  1.00 87.24           N  
ATOM   2824  H   LYS A 172      22.847 -22.232  14.039  1.00 87.24           H  
ATOM   2825  CA  LYS A 172      22.398 -23.157  12.138  1.00 87.24           C  
ATOM   2826  HA  LYS A 172      21.966 -24.158  12.126  1.00 87.24           H  
ATOM   2827  C   LYS A 172      23.281 -23.076  10.893  1.00 87.24           C  
ATOM   2828  CB  LYS A 172      21.293 -22.108  12.018  1.00 87.24           C  
ATOM   2829  HB2 LYS A 172      21.704 -21.115  12.200  1.00 87.24           H  
ATOM   2830  HB3 LYS A 172      20.895 -22.138  11.003  1.00 87.24           H  
ATOM   2831  O   LYS A 172      22.993 -23.719   9.893  1.00 87.24           O  
ATOM   2832  CG  LYS A 172      20.153 -22.393  12.992  1.00 87.24           C  
ATOM   2833  HG2 LYS A 172      20.516 -22.356  14.019  1.00 87.24           H  
ATOM   2834  HG3 LYS A 172      19.754 -23.389  12.795  1.00 87.24           H  
ATOM   2835  CD  LYS A 172      19.051 -21.355  12.797  1.00 87.24           C  
ATOM   2836  HD2 LYS A 172      18.701 -21.397  11.766  1.00 87.24           H  
ATOM   2837  HD3 LYS A 172      19.444 -20.362  13.017  1.00 87.24           H  
ATOM   2838  CE  LYS A 172      17.914 -21.699  13.754  1.00 87.24           C  
ATOM   2839  HE2 LYS A 172      17.650 -22.745  13.602  1.00 87.24           H  
ATOM   2840  HE3 LYS A 172      18.278 -21.599  14.776  1.00 87.24           H  
ATOM   2841  NZ  LYS A 172      16.739 -20.833  13.516  1.00 87.24           N  
ATOM   2842  HZ1 LYS A 172      16.987 -19.867  13.672  1.00 87.24           H  
ATOM   2843  HZ2 LYS A 172      16.426 -20.957  12.564  1.00 87.24           H  
ATOM   2844  HZ3 LYS A 172      15.993 -21.105  14.140  1.00 87.24           H  
ATOM   2845  N   GLN A 173      24.314 -22.242  10.928  1.00 90.38           N  
ATOM   2846  H   GLN A 173      24.518 -21.764  11.793  1.00 90.38           H  
ATOM   2847  CA  GLN A 173      25.216 -22.045   9.794  1.00 90.38           C  
ATOM   2848  HA  GLN A 173      24.643 -22.041   8.866  1.00 90.38           H  
ATOM   2849  C   GLN A 173      26.222 -23.190   9.680  1.00 90.38           C  
ATOM   2850  CB  GLN A 173      25.900 -20.686   9.946  1.00 90.38           C  
ATOM   2851  HB2 GLN A 173      26.664 -20.573   9.177  1.00 90.38           H  
ATOM   2852  HB3 GLN A 173      26.382 -20.624  10.921  1.00 90.38           H  
ATOM   2853  O   GLN A 173      26.536 -23.608   8.573  1.00 90.38           O  
ATOM   2854  CG  GLN A 173      24.877 -19.553   9.809  1.00 90.38           C  
ATOM   2855  HG2 GLN A 173      25.251 -18.689  10.358  1.00 90.38           H  
ATOM   2856  HG3 GLN A 173      23.938 -19.823  10.293  1.00 90.38           H  
ATOM   2857  CD  GLN A 173      24.569 -19.167   8.363  1.00 90.38           C  
ATOM   2858  NE2 GLN A 173      23.413 -18.597   8.111  1.00 90.38           N  
ATOM   2859 HE21 GLN A 173      22.754 -18.416   8.855  1.00 90.38           H  
ATOM   2860 HE22 GLN A 173      23.309 -18.258   7.165  1.00 90.38           H  
ATOM   2861  OE1 GLN A 173      25.338 -19.354   7.435  1.00 90.38           O  
ATOM   2862  N   LEU A 174      26.665 -23.746  10.808  1.00 88.96           N  
ATOM   2863  H   LEU A 174      26.381 -23.344  11.690  1.00 88.96           H  
ATOM   2864  CA  LEU A 174      27.447 -24.979  10.839  1.00 88.96           C  
ATOM   2865  HA  LEU A 174      28.293 -24.883  10.159  1.00 88.96           H  
ATOM   2866  C   LEU A 174      26.632 -26.170  10.335  1.00 88.96           C  
ATOM   2867  CB  LEU A 174      27.949 -25.235  12.271  1.00 88.96           C  
ATOM   2868  HB2 LEU A 174      28.344 -26.249  12.332  1.00 88.96           H  
ATOM   2869  HB3 LEU A 174      27.103 -25.170  12.955  1.00 88.96           H  
ATOM   2870  O   LEU A 174      27.152 -26.958   9.557  1.00 88.96           O  
ATOM   2871  CG  LEU A 174      29.041 -24.260  12.732  1.00 88.96           C  
ATOM   2872  HG  LEU A 174      28.708 -23.235  12.571  1.00 88.96           H  
ATOM   2873  CD1 LEU A 174      29.311 -24.447  14.223  1.00 88.96           C  
ATOM   2874 HD11 LEU A 174      29.636 -25.471  14.410  1.00 88.96           H  
ATOM   2875 HD12 LEU A 174      30.088 -23.758  14.552  1.00 88.96           H  
ATOM   2876 HD13 LEU A 174      28.399 -24.256  14.790  1.00 88.96           H  
ATOM   2877  CD2 LEU A 174      30.346 -24.486  11.971  1.00 88.96           C  
ATOM   2878 HD21 LEU A 174      31.107 -23.790  12.325  1.00 88.96           H  
ATOM   2879 HD22 LEU A 174      30.203 -24.319  10.904  1.00 88.96           H  
ATOM   2880 HD23 LEU A 174      30.692 -25.509  12.122  1.00 88.96           H  
ATOM   2881  N   ASP A 175      25.361 -26.285  10.727  1.00 86.76           N  
ATOM   2882  H   ASP A 175      25.009 -25.649  11.428  1.00 86.76           H  
ATOM   2883  CA  ASP A 175      24.471 -27.363  10.272  1.00 86.76           C  
ATOM   2884  HA  ASP A 175      24.908 -28.322  10.552  1.00 86.76           H  
ATOM   2885  C   ASP A 175      24.281 -27.374   8.743  1.00 86.76           C  
ATOM   2886  CB  ASP A 175      23.125 -27.222  10.995  1.00 86.76           C  
ATOM   2887  HB2 ASP A 175      23.305 -27.110  12.065  1.00 86.76           H  
ATOM   2888  HB3 ASP A 175      22.618 -26.323  10.643  1.00 86.76           H  
ATOM   2889  O   ASP A 175      24.183 -28.429   8.126  1.00 86.76           O  
ATOM   2890  CG  ASP A 175      22.226 -28.443  10.790  1.00 86.76           C  
ATOM   2891  OD1 ASP A 175      22.743 -29.565  10.988  1.00 86.76           O  
ATOM   2892  OD2 ASP A 175      21.026 -28.230  10.496  1.00 86.76           O  
ATOM   2893  N   ALA A 176      24.315 -26.197   8.112  1.00 86.80           N  
ATOM   2894  H   ALA A 176      24.389 -25.362   8.676  1.00 86.80           H  
ATOM   2895  CA  ALA A 176      24.221 -26.052   6.661  1.00 86.80           C  
ATOM   2896  HA  ALA A 176      23.475 -26.760   6.300  1.00 86.80           H  
ATOM   2897  C   ALA A 176      25.527 -26.369   5.896  1.00 86.80           C  
ATOM   2898  CB  ALA A 176      23.713 -24.635   6.370  1.00 86.80           C  
ATOM   2899  HB1 ALA A 176      23.596 -24.498   5.295  1.00 86.80           H  
ATOM   2900  HB2 ALA A 176      24.424 -23.903   6.753  1.00 86.80           H  
ATOM   2901  HB3 ALA A 176      22.749 -24.485   6.858  1.00 86.80           H  
ATOM   2902  O   ALA A 176      25.509 -26.391   4.661  1.00 86.80           O  
ATOM   2903  N   LEU A 177      26.654 -26.588   6.586  1.00 85.53           N  
ATOM   2904  H   LEU A 177      26.595 -26.635   7.593  1.00 85.53           H  
ATOM   2905  CA  LEU A 177      27.911 -27.004   5.960  1.00 85.53           C  
ATOM   2906  HA  LEU A 177      27.987 -26.538   4.978  1.00 85.53           H  
ATOM   2907  C   LEU A 177      27.954 -28.518   5.743  1.00 85.53           C  
ATOM   2908  CB  LEU A 177      29.124 -26.575   6.807  1.00 85.53           C  
ATOM   2909  HB2 LEU A 177      29.012 -26.975   7.815  1.00 85.53           H  
ATOM   2910  HB3 LEU A 177      30.009 -27.045   6.377  1.00 85.53           H  
ATOM   2911  O   LEU A 177      27.514 -29.295   6.590  1.00 85.53           O  
ATOM   2912  CG  LEU A 177      29.388 -25.065   6.894  1.00 85.53           C  
ATOM   2913  HG  LEU A 177      28.576 -24.566   7.423  1.00 85.53           H  
ATOM   2914  CD1 LEU A 177      30.689 -24.850   7.669  1.00 85.53           C  
ATOM   2915 HD11 LEU A 177      31.493 -25.433   7.220  1.00 85.53           H  
ATOM   2916 HD12 LEU A 177      30.558 -25.167   8.704  1.00 85.53           H  
ATOM   2917 HD13 LEU A 177      30.977 -23.799   7.630  1.00 85.53           H  
ATOM   2918  CD2 LEU A 177      29.546 -24.439   5.510  1.00 85.53           C  
ATOM   2919 HD21 LEU A 177      28.574 -24.378   5.019  1.00 85.53           H  
ATOM   2920 HD22 LEU A 177      30.218 -25.045   4.902  1.00 85.53           H  
ATOM   2921 HD23 LEU A 177      29.954 -23.433   5.598  1.00 85.53           H  
ATOM   2922  N   SER A 178      28.598 -28.942   4.652  1.00 81.24           N  
ATOM   2923  H   SER A 178      28.958 -28.260   4.000  1.00 81.24           H  
ATOM   2924  CA  SER A 178      29.051 -30.330   4.497  1.00 81.24           C  
ATOM   2925  HA  SER A 178      28.184 -30.988   4.429  1.00 81.24           H  
ATOM   2926  C   SER A 178      29.908 -30.744   5.698  1.00 81.24           C  
ATOM   2927  CB  SER A 178      29.898 -30.476   3.229  1.00 81.24           C  
ATOM   2928  HB2 SER A 178      29.294 -30.264   2.346  1.00 81.24           H  
ATOM   2929  HB3 SER A 178      30.285 -31.493   3.157  1.00 81.24           H  
ATOM   2930  O   SER A 178      30.717 -29.938   6.174  1.00 81.24           O  
ATOM   2931  OG  SER A 178      30.974 -29.559   3.305  1.00 81.24           O  
ATOM   2932  HG  SER A 178      31.235 -29.504   4.227  1.00 81.24           H  
ATOM   2933  N   ASN A 179      29.797 -31.998   6.139  1.00 77.05           N  
ATOM   2934  H   ASN A 179      29.143 -32.624   5.692  1.00 77.05           H  
ATOM   2935  CA  ASN A 179      30.546 -32.488   7.299  1.00 77.05           C  
ATOM   2936  HA  ASN A 179      30.284 -31.875   8.161  1.00 77.05           H  
ATOM   2937  C   ASN A 179      32.068 -32.324   7.136  1.00 77.05           C  
ATOM   2938  CB  ASN A 179      30.141 -33.941   7.602  1.00 77.05           C  
ATOM   2939  HB2 ASN A 179      30.090 -34.519   6.679  1.00 77.05           H  
ATOM   2940  HB3 ASN A 179      30.909 -34.396   8.228  1.00 77.05           H  
ATOM   2941  O   ASN A 179      32.709 -31.887   8.087  1.00 77.05           O  
ATOM   2942  CG  ASN A 179      28.828 -34.063   8.365  1.00 77.05           C  
ATOM   2943  ND2 ASN A 179      28.296 -35.260   8.446  1.00 77.05           N  
ATOM   2944 HD21 ASN A 179      27.480 -35.362   9.031  1.00 77.05           H  
ATOM   2945 HD22 ASN A 179      28.799 -36.059   8.087  1.00 77.05           H  
ATOM   2946  OD1 ASN A 179      28.279 -33.107   8.907  1.00 77.05           O  
ATOM   2947  N   SER A 180      32.621 -32.527   5.932  1.00 76.16           N  
ATOM   2948  H   SER A 180      32.063 -32.951   5.204  1.00 76.16           H  
ATOM   2949  CA  SER A 180      34.051 -32.309   5.652  1.00 76.16           C  
ATOM   2950  HA  SER A 180      34.637 -33.008   6.249  1.00 76.16           H  
ATOM   2951  C   SER A 180      34.517 -30.885   5.978  1.00 76.16           C  
ATOM   2952  CB  SER A 180      34.326 -32.577   4.171  1.00 76.16           C  
ATOM   2953  HB2 SER A 180      33.937 -31.768   3.554  1.00 76.16           H  
ATOM   2954  HB3 SER A 180      33.825 -33.496   3.869  1.00 76.16           H  
ATOM   2955  O   SER A 180      35.420 -30.657   6.784  1.00 76.16           O  
ATOM   2956  OG  SER A 180      35.714 -32.698   3.976  1.00 76.16           O  
ATOM   2957  HG  SER A 180      35.972 -33.530   4.380  1.00 76.16           H  
ATOM   2958  N   LEU A 181      33.833 -29.886   5.412  1.00 81.62           N  
ATOM   2959  H   LEU A 181      33.133 -30.131   4.726  1.00 81.62           H  
ATOM   2960  CA  LEU A 181      34.149 -28.476   5.634  1.00 81.62           C  
ATOM   2961  HA  LEU A 181      35.203 -28.331   5.397  1.00 81.62           H  
ATOM   2962  C   LEU A 181      33.936 -28.072   7.102  1.00 81.62           C  
ATOM   2963  CB  LEU A 181      33.295 -27.647   4.667  1.00 81.62           C  
ATOM   2964  HB2 LEU A 181      33.399 -28.063   3.665  1.00 81.62           H  
ATOM   2965  HB3 LEU A 181      32.253 -27.745   4.971  1.00 81.62           H  
ATOM   2966  O   LEU A 181      34.748 -27.335   7.655  1.00 81.62           O  
ATOM   2967  CG  LEU A 181      33.643 -26.151   4.595  1.00 81.62           C  
ATOM   2968  HG  LEU A 181      33.521 -25.707   5.583  1.00 81.62           H  
ATOM   2969  CD1 LEU A 181      35.066 -25.893   4.091  1.00 81.62           C  
ATOM   2970 HD11 LEU A 181      35.229 -26.404   3.143  1.00 81.62           H  
ATOM   2971 HD12 LEU A 181      35.796 -26.247   4.819  1.00 81.62           H  
ATOM   2972 HD13 LEU A 181      35.217 -24.823   3.950  1.00 81.62           H  
ATOM   2973  CD2 LEU A 181      32.658 -25.479   3.632  1.00 81.62           C  
ATOM   2974 HD21 LEU A 181      32.412 -24.483   3.999  1.00 81.62           H  
ATOM   2975 HD22 LEU A 181      33.092 -25.394   2.636  1.00 81.62           H  
ATOM   2976 HD23 LEU A 181      31.735 -26.052   3.548  1.00 81.62           H  
ATOM   2977  N   LYS A 182      32.896 -28.599   7.763  1.00 86.10           N  
ATOM   2978  H   LYS A 182      32.285 -29.223   7.255  1.00 86.10           H  
ATOM   2979  CA  LYS A 182      32.658 -28.401   9.203  1.00 86.10           C  
ATOM   2980  HA  LYS A 182      32.597 -27.332   9.407  1.00 86.10           H  
ATOM   2981  C   LYS A 182      33.815 -28.951  10.048  1.00 86.10           C  
ATOM   2982  CB  LYS A 182      31.320 -29.062   9.571  1.00 86.10           C  
ATOM   2983  HB2 LYS A 182      31.412 -30.139   9.431  1.00 86.10           H  
ATOM   2984  HB3 LYS A 182      30.562 -28.695   8.879  1.00 86.10           H  
ATOM   2985  O   LYS A 182      34.219 -28.311  11.015  1.00 86.10           O  
ATOM   2986  CG  LYS A 182      30.849 -28.794  11.013  1.00 86.10           C  
ATOM   2987  HG2 LYS A 182      31.661 -29.013  11.706  1.00 86.10           H  
ATOM   2988  HG3 LYS A 182      30.569 -27.746  11.116  1.00 86.10           H  
ATOM   2989  CD  LYS A 182      29.660 -29.692  11.397  1.00 86.10           C  
ATOM   2990  HD2 LYS A 182      29.975 -30.733  11.327  1.00 86.10           H  
ATOM   2991  HD3 LYS A 182      29.384 -29.497  12.433  1.00 86.10           H  
ATOM   2992  CE  LYS A 182      28.441 -29.460  10.493  1.00 86.10           C  
ATOM   2993  HE2 LYS A 182      28.757 -29.393   9.452  1.00 86.10           H  
ATOM   2994  HE3 LYS A 182      28.002 -28.502  10.771  1.00 86.10           H  
ATOM   2995  NZ  LYS A 182      27.420 -30.529  10.606  1.00 86.10           N  
ATOM   2996  HZ1 LYS A 182      27.130 -30.663  11.565  1.00 86.10           H  
ATOM   2997  HZ2 LYS A 182      27.778 -31.404  10.251  1.00 86.10           H  
ATOM   2998  HZ3 LYS A 182      26.611 -30.298  10.048  1.00 86.10           H  
ATOM   2999  N   GLN A 183      34.366 -30.106   9.676  1.00 80.35           N  
ATOM   3000  H   GLN A 183      33.967 -30.602   8.892  1.00 80.35           H  
ATOM   3001  CA  GLN A 183      35.492 -30.738  10.368  1.00 80.35           C  
ATOM   3002  HA  GLN A 183      35.318 -30.658  11.441  1.00 80.35           H  
ATOM   3003  C   GLN A 183      36.842 -30.059  10.089  1.00 80.35           C  
ATOM   3004  CB  GLN A 183      35.544 -32.228  10.015  1.00 80.35           C  
ATOM   3005  HB2 GLN A 183      35.471 -32.341   8.934  1.00 80.35           H  
ATOM   3006  HB3 GLN A 183      36.507 -32.630  10.332  1.00 80.35           H  
ATOM   3007  O   GLN A 183      37.726 -30.098  10.943  1.00 80.35           O  
ATOM   3008  CG  GLN A 183      34.439 -33.054  10.706  1.00 80.35           C  
ATOM   3009  HG2 GLN A 183      33.456 -32.649  10.465  1.00 80.35           H  
ATOM   3010  HG3 GLN A 183      34.575 -33.002  11.787  1.00 80.35           H  
ATOM   3011  CD  GLN A 183      34.475 -34.523  10.282  1.00 80.35           C  
ATOM   3012  NE2 GLN A 183      33.776 -35.406  10.964  1.00 80.35           N  
ATOM   3013 HE21 GLN A 183      33.934 -36.377  10.733  1.00 80.35           H  
ATOM   3014 HE22 GLN A 183      33.271 -35.176  11.808  1.00 80.35           H  
ATOM   3015  OE1 GLN A 183      35.138 -34.885   9.328  1.00 80.35           O  
ATOM   3016  N   SER A 184      36.992 -29.379   8.948  1.00 84.24           N  
ATOM   3017  H   SER A 184      36.288 -29.507   8.235  1.00 84.24           H  
ATOM   3018  CA  SER A 184      38.201 -28.606   8.615  1.00 84.24           C  
ATOM   3019  HA  SER A 184      39.062 -29.262   8.740  1.00 84.24           H  
ATOM   3020  C   SER A 184      38.432 -27.378   9.510  1.00 84.24           C  
ATOM   3021  CB  SER A 184      38.156 -28.182   7.145  1.00 84.24           C  
ATOM   3022  HB2 SER A 184      37.843 -29.027   6.532  1.00 84.24           H  
ATOM   3023  HB3 SER A 184      39.159 -27.885   6.837  1.00 84.24           H  
ATOM   3024  O   SER A 184      39.527 -26.814   9.531  1.00 84.24           O  
ATOM   3025  OG  SER A 184      37.283 -27.088   6.932  1.00 84.24           O  
ATOM   3026  HG  SER A 184      36.406 -27.287   7.267  1.00 84.24           H  
ATOM   3027  N   ILE A 185      37.405 -26.970  10.257  1.00 89.21           N  
ATOM   3028  H   ILE A 185      36.551 -27.507  10.217  1.00 89.21           H  
ATOM   3029  CA  ILE A 185      37.448 -25.847  11.187  1.00 89.21           C  
ATOM   3030  HA  ILE A 185      38.176 -25.117  10.834  1.00 89.21           H  
ATOM   3031  C   ILE A 185      37.893 -26.363  12.562  1.00 89.21           C  
ATOM   3032  CB  ILE A 185      36.067 -25.160  11.239  1.00 89.21           C  
ATOM   3033  HB  ILE A 185      35.344 -25.892  11.598  1.00 89.21           H  
ATOM   3034  O   ILE A 185      37.264 -27.260  13.134  1.00 89.21           O  
ATOM   3035  CG1 ILE A 185      35.599 -24.658   9.851  1.00 89.21           C  
ATOM   3036 HG12 ILE A 185      35.842 -25.385   9.076  1.00 89.21           H  
ATOM   3037 HG13 ILE A 185      36.113 -23.729   9.604  1.00 89.21           H  
ATOM   3038  CG2 ILE A 185      36.108 -23.981  12.227  1.00 89.21           C  
ATOM   3039 HG21 ILE A 185      36.830 -23.235  11.894  1.00 89.21           H  
ATOM   3040 HG22 ILE A 185      36.393 -24.318  13.224  1.00 89.21           H  
ATOM   3041 HG23 ILE A 185      35.117 -23.532  12.307  1.00 89.21           H  
ATOM   3042  CD1 ILE A 185      34.086 -24.427   9.789  1.00 89.21           C  
ATOM   3043 HD11 ILE A 185      33.811 -24.104   8.785  1.00 89.21           H  
ATOM   3044 HD12 ILE A 185      33.788 -23.670  10.514  1.00 89.21           H  
ATOM   3045 HD13 ILE A 185      33.565 -25.357  10.014  1.00 89.21           H  
ATOM   3046  N   SER A 186      38.949 -25.761  13.113  1.00 88.49           N  
ATOM   3047  H   SER A 186      39.423 -25.037  12.591  1.00 88.49           H  
ATOM   3048  CA  SER A 186      39.398 -26.022  14.486  1.00 88.49           C  
ATOM   3049  HA  SER A 186      39.280 -27.081  14.715  1.00 88.49           H  
ATOM   3050  C   SER A 186      38.550 -25.219  15.462  1.00 88.49           C  
ATOM   3051  CB  SER A 186      40.886 -25.659  14.654  1.00 88.49           C  
ATOM   3052  HB2 SER A 186      41.051 -24.621  14.366  1.00 88.49           H  
ATOM   3053  HB3 SER A 186      41.484 -26.286  13.993  1.00 88.49           H  
ATOM   3054  O   SER A 186      37.808 -25.764  16.282  1.00 88.49           O  
ATOM   3055  OG  SER A 186      41.344 -25.837  15.990  1.00 88.49           O  
ATOM   3056  HG  SER A 186      41.552 -24.980  16.370  1.00 88.49           H  
ATOM   3057  N   GLU A 187      38.640 -23.897  15.340  1.00 89.81           N  
ATOM   3058  H   GLU A 187      39.186 -23.525  14.576  1.00 89.81           H  
ATOM   3059  CA  GLU A 187      38.152 -22.959  16.342  1.00 89.81           C  
ATOM   3060  HA  GLU A 187      37.480 -23.470  17.030  1.00 89.81           H  
ATOM   3061  C   GLU A 187      37.398 -21.814  15.693  1.00 89.81           C  
ATOM   3062  CB  GLU A 187      39.320 -22.386  17.149  1.00 89.81           C  
ATOM   3063  HB2 GLU A 187      38.967 -21.538  17.736  1.00 89.81           H  
ATOM   3064  HB3 GLU A 187      40.081 -22.030  16.455  1.00 89.81           H  
ATOM   3065  O   GLU A 187      37.773 -21.322  14.627  1.00 89.81           O  
ATOM   3066  CG  GLU A 187      39.925 -23.407  18.112  1.00 89.81           C  
ATOM   3067  HG2 GLU A 187      39.917 -24.405  17.674  1.00 89.81           H  
ATOM   3068  HG3 GLU A 187      39.320 -23.447  19.018  1.00 89.81           H  
ATOM   3069  CD  GLU A 187      41.363 -23.030  18.441  1.00 89.81           C  
ATOM   3070  OE1 GLU A 187      42.236 -23.423  17.630  1.00 89.81           O  
ATOM   3071  OE2 GLU A 187      41.573 -22.409  19.507  1.00 89.81           O  
ATOM   3072  N   ILE A 188      36.360 -21.354  16.385  1.00 91.84           N  
ATOM   3073  H   ILE A 188      36.112 -21.839  17.236  1.00 91.84           H  
ATOM   3074  CA  ILE A 188      35.566 -20.200  15.994  1.00 91.84           C  
ATOM   3075  HA  ILE A 188      36.062 -19.695  15.165  1.00 91.84           H  
ATOM   3076  C   ILE A 188      35.496 -19.240  17.170  1.00 91.84           C  
ATOM   3077  CB  ILE A 188      34.158 -20.605  15.517  1.00 91.84           C  
ATOM   3078  HB  ILE A 188      33.581 -20.924  16.385  1.00 91.84           H  
ATOM   3079  O   ILE A 188      34.954 -19.555  18.232  1.00 91.84           O  
ATOM   3080  CG1 ILE A 188      34.230 -21.778  14.519  1.00 91.84           C  
ATOM   3081 HG12 ILE A 188      34.608 -22.662  15.033  1.00 91.84           H  
ATOM   3082 HG13 ILE A 188      34.934 -21.522  13.727  1.00 91.84           H  
ATOM   3083  CG2 ILE A 188      33.459 -19.385  14.889  1.00 91.84           C  
ATOM   3084 HG21 ILE A 188      33.871 -19.194  13.898  1.00 91.84           H  
ATOM   3085 HG22 ILE A 188      32.390 -19.575  14.797  1.00 91.84           H  
ATOM   3086 HG23 ILE A 188      33.614 -18.492  15.494  1.00 91.84           H  
ATOM   3087  CD1 ILE A 188      32.894 -22.163  13.888  1.00 91.84           C  
ATOM   3088 HD11 ILE A 188      33.035 -23.060  13.286  1.00 91.84           H  
ATOM   3089 HD12 ILE A 188      32.155 -22.361  14.665  1.00 91.84           H  
ATOM   3090 HD13 ILE A 188      32.552 -21.361  13.234  1.00 91.84           H  
ATOM   3091  N   TYR A 189      35.982 -18.030  16.940  1.00 90.32           N  
ATOM   3092  H   TYR A 189      36.421 -17.858  16.047  1.00 90.32           H  
ATOM   3093  CA  TYR A 189      35.942 -16.927  17.881  1.00 90.32           C  
ATOM   3094  HA  TYR A 189      35.714 -17.301  18.880  1.00 90.32           H  
ATOM   3095  C   TYR A 189      34.859 -15.938  17.469  1.00 90.32           C  
ATOM   3096  CB  TYR A 189      37.317 -16.260  17.940  1.00 90.32           C  
ATOM   3097  HB2 TYR A 189      37.635 -15.989  16.933  1.00 90.32           H  
ATOM   3098  HB3 TYR A 189      37.233 -15.340  18.518  1.00 90.32           H  
ATOM   3099  O   TYR A 189      34.783 -15.523  16.311  1.00 90.32           O  
ATOM   3100  CG  TYR A 189      38.379 -17.129  18.578  1.00 90.32           C  
ATOM   3101  CD1 TYR A 189      38.714 -16.926  19.931  1.00 90.32           C  
ATOM   3102  HD1 TYR A 189      38.221 -16.153  20.501  1.00 90.32           H  
ATOM   3103  CD2 TYR A 189      39.015 -18.146  17.838  1.00 90.32           C  
ATOM   3104  HD2 TYR A 189      38.755 -18.317  16.804  1.00 90.32           H  
ATOM   3105  CE1 TYR A 189      39.700 -17.721  20.542  1.00 90.32           C  
ATOM   3106  HE1 TYR A 189      39.973 -17.555  21.573  1.00 90.32           H  
ATOM   3107  CE2 TYR A 189      39.989 -18.951  18.458  1.00 90.32           C  
ATOM   3108  HE2 TYR A 189      40.483 -19.757  17.937  1.00 90.32           H  
ATOM   3109  OH  TYR A 189      41.313 -19.492  20.360  1.00 90.32           O  
ATOM   3110  HH  TYR A 189      41.316 -19.490  21.320  1.00 90.32           H  
ATOM   3111  CZ  TYR A 189      40.342 -18.733  19.800  1.00 90.32           C  
ATOM   3112  N   TYR A 190      34.035 -15.527  18.431  1.00 89.17           N  
ATOM   3113  H   TYR A 190      34.149 -15.908  19.360  1.00 89.17           H  
ATOM   3114  CA  TYR A 190      33.116 -14.411  18.246  1.00 89.17           C  
ATOM   3115  HA  TYR A 190      32.749 -14.413  17.219  1.00 89.17           H  
ATOM   3116  C   TYR A 190      33.870 -13.100  18.475  1.00 89.17           C  
ATOM   3117  CB  TYR A 190      31.911 -14.581  19.173  1.00 89.17           C  
ATOM   3118  HB2 TYR A 190      32.258 -14.634  20.204  1.00 89.17           H  
ATOM   3119  HB3 TYR A 190      31.424 -15.528  18.940  1.00 89.17           H  
ATOM   3120  O   TYR A 190      34.115 -12.708  19.615  1.00 89.17           O  
ATOM   3121  CG  TYR A 190      30.869 -13.490  19.038  1.00 89.17           C  
ATOM   3122  CD1 TYR A 190      30.588 -12.656  20.135  1.00 89.17           C  
ATOM   3123  HD1 TYR A 190      31.143 -12.780  21.053  1.00 89.17           H  
ATOM   3124  CD2 TYR A 190      30.192 -13.303  17.817  1.00 89.17           C  
ATOM   3125  HD2 TYR A 190      30.430 -13.925  16.967  1.00 89.17           H  
ATOM   3126  CE1 TYR A 190      29.626 -11.638  20.020  1.00 89.17           C  
ATOM   3127  HE1 TYR A 190      29.434 -10.988  20.861  1.00 89.17           H  
ATOM   3128  CE2 TYR A 190      29.223 -12.289  17.700  1.00 89.17           C  
ATOM   3129  HE2 TYR A 190      28.726 -12.125  16.755  1.00 89.17           H  
ATOM   3130  OH  TYR A 190      28.003 -10.472  18.724  1.00 89.17           O  
ATOM   3131  HH  TYR A 190      28.160  -9.800  19.391  1.00 89.17           H  
ATOM   3132  CZ  TYR A 190      28.941 -11.453  18.802  1.00 89.17           C  
ATOM   3133  N   THR A 191      34.245 -12.431  17.386  1.00 87.09           N  
ATOM   3134  H   THR A 191      34.006 -12.814  16.482  1.00 87.09           H  
ATOM   3135  CA  THR A 191      35.046 -11.197  17.393  1.00 87.09           C  
ATOM   3136  HA  THR A 191      35.307 -10.929  18.417  1.00 87.09           H  
ATOM   3137  C   THR A 191      34.230 -10.039  16.813  1.00 87.09           C  
ATOM   3138  CB  THR A 191      36.370 -11.389  16.631  1.00 87.09           C  
ATOM   3139  HB  THR A 191      36.902 -10.438  16.600  1.00 87.09           H  
ATOM   3140  O   THR A 191      34.560  -9.550  15.726  1.00 87.09           O  
ATOM   3141  CG2 THR A 191      37.277 -12.425  17.288  1.00 87.09           C  
ATOM   3142 HG21 THR A 191      36.806 -13.407  17.245  1.00 87.09           H  
ATOM   3143 HG22 THR A 191      37.463 -12.153  18.327  1.00 87.09           H  
ATOM   3144 HG23 THR A 191      38.226 -12.464  16.755  1.00 87.09           H  
ATOM   3145  OG1 THR A 191      36.111 -11.819  15.314  1.00 87.09           O  
ATOM   3146  HG1 THR A 191      35.495 -11.181  14.947  1.00 87.09           H  
ATOM   3147  N   PRO A 192      33.130  -9.627  17.475  1.00 81.40           N  
ATOM   3148  CA  PRO A 192      32.263  -8.582  16.959  1.00 81.40           C  
ATOM   3149  HA  PRO A 192      31.889  -8.859  15.973  1.00 81.40           H  
ATOM   3150  C   PRO A 192      33.030  -7.267  16.867  1.00 81.40           C  
ATOM   3151  CB  PRO A 192      31.095  -8.483  17.943  1.00 81.40           C  
ATOM   3152  HB2 PRO A 192      30.323  -9.196  17.655  1.00 81.40           H  
ATOM   3153  HB3 PRO A 192      30.683  -7.475  17.996  1.00 81.40           H  
ATOM   3154  O   PRO A 192      33.713  -6.856  17.803  1.00 81.40           O  
ATOM   3155  CG  PRO A 192      31.734  -8.911  19.264  1.00 81.40           C  
ATOM   3156  HG2 PRO A 192      30.997  -9.285  19.974  1.00 81.40           H  
ATOM   3157  HG3 PRO A 192      32.285  -8.078  19.699  1.00 81.40           H  
ATOM   3158  CD  PRO A 192      32.710  -9.999  18.818  1.00 81.40           C  
ATOM   3159  HD2 PRO A 192      33.553 -10.050  19.508  1.00 81.40           H  
ATOM   3160  HD3 PRO A 192      32.191 -10.956  18.775  1.00 81.40           H  
ATOM   3161  N   VAL A 193      32.858  -6.581  15.747  1.00 79.04           N  
ATOM   3162  H   VAL A 193      32.255  -6.972  15.037  1.00 79.04           H  
ATOM   3163  CA  VAL A 193      33.321  -5.205  15.561  1.00 79.04           C  
ATOM   3164  HA  VAL A 193      33.851  -4.876  16.455  1.00 79.04           H  
ATOM   3165  C   VAL A 193      32.102  -4.305  15.413  1.00 79.04           C  
ATOM   3166  CB  VAL A 193      34.309  -5.088  14.385  1.00 79.04           C  
ATOM   3167  HB  VAL A 193      34.576  -4.037  14.269  1.00 79.04           H  
ATOM   3168  O   VAL A 193      31.009  -4.778  15.105  1.00 79.04           O  
ATOM   3169  CG1 VAL A 193      35.597  -5.860  14.689  1.00 79.04           C  
ATOM   3170 HG11 VAL A 193      36.066  -5.456  15.585  1.00 79.04           H  
ATOM   3171 HG12 VAL A 193      35.383  -6.916  14.855  1.00 79.04           H  
ATOM   3172 HG13 VAL A 193      36.295  -5.759  13.859  1.00 79.04           H  
ATOM   3173  CG2 VAL A 193      33.710  -5.567  13.057  1.00 79.04           C  
ATOM   3174 HG21 VAL A 193      33.353  -6.594  13.137  1.00 79.04           H  
ATOM   3175 HG22 VAL A 193      34.469  -5.521  12.276  1.00 79.04           H  
ATOM   3176 HG23 VAL A 193      32.887  -4.917  12.762  1.00 79.04           H  
ATOM   3177  N   LYS A 194      32.271  -2.995  15.608  1.00 73.15           N  
ATOM   3178  H   LYS A 194      33.193  -2.674  15.867  1.00 73.15           H  
ATOM   3179  CA  LYS A 194      31.177  -2.009  15.517  1.00 73.15           C  
ATOM   3180  HA  LYS A 194      30.485  -2.173  16.343  1.00 73.15           H  
ATOM   3181  C   LYS A 194      30.349  -2.134  14.222  1.00 73.15           C  
ATOM   3182  CB  LYS A 194      31.811  -0.618  15.645  1.00 73.15           C  
ATOM   3183  HB2 LYS A 194      32.442  -0.602  16.534  1.00 73.15           H  
ATOM   3184  HB3 LYS A 194      32.445  -0.442  14.776  1.00 73.15           H  
ATOM   3185  O   LYS A 194      29.159  -1.835  14.227  1.00 73.15           O  
ATOM   3186  CG  LYS A 194      30.787   0.519  15.762  1.00 73.15           C  
ATOM   3187  HG2 LYS A 194      30.181   0.382  16.658  1.00 73.15           H  
ATOM   3188  HG3 LYS A 194      30.141   0.530  14.884  1.00 73.15           H  
ATOM   3189  CD  LYS A 194      31.541   1.847  15.836  1.00 73.15           C  
ATOM   3190  HD2 LYS A 194      32.187   1.922  14.961  1.00 73.15           H  
ATOM   3191  HD3 LYS A 194      32.162   1.865  16.732  1.00 73.15           H  
ATOM   3192  CE  LYS A 194      30.577   3.031  15.847  1.00 73.15           C  
ATOM   3193  HE2 LYS A 194      29.862   2.895  15.035  1.00 73.15           H  
ATOM   3194  HE3 LYS A 194      30.034   3.040  16.792  1.00 73.15           H  
ATOM   3195  NZ  LYS A 194      31.335   4.288  15.647  1.00 73.15           N  
ATOM   3196  HZ1 LYS A 194      32.043   4.397  16.360  1.00 73.15           H  
ATOM   3197  HZ2 LYS A 194      30.726   5.094  15.637  1.00 73.15           H  
ATOM   3198  HZ3 LYS A 194      31.814   4.245  14.759  1.00 73.15           H  
ATOM   3199  N   MET A 195      30.983  -2.582  13.139  1.00 68.71           N  
ATOM   3200  H   MET A 195      31.965  -2.792  13.242  1.00 68.71           H  
ATOM   3201  CA  MET A 195      30.418  -2.664  11.788  1.00 68.71           C  
ATOM   3202  HA  MET A 195      29.616  -1.932  11.692  1.00 68.71           H  
ATOM   3203  C   MET A 195      29.778  -4.011  11.445  1.00 68.71           C  
ATOM   3204  CB  MET A 195      31.542  -2.324  10.797  1.00 68.71           C  
ATOM   3205  HB2 MET A 195      32.379  -3.009  10.933  1.00 68.71           H  
ATOM   3206  HB3 MET A 195      31.179  -2.445   9.777  1.00 68.71           H  
ATOM   3207  O   MET A 195      28.805  -4.055  10.688  1.00 68.71           O  
ATOM   3208  CG  MET A 195      32.035  -0.883  11.003  1.00 68.71           C  
ATOM   3209  HG2 MET A 195      32.563  -0.813  11.954  1.00 68.71           H  
ATOM   3210  HG3 MET A 195      32.747  -0.633  10.217  1.00 68.71           H  
ATOM   3211  SD  MET A 195      30.698   0.340  10.999  1.00 68.71           S  
ATOM   3212  CE  MET A 195      30.237   0.110   9.277  1.00 68.71           C  
ATOM   3213  HE1 MET A 195      29.516   0.881   9.004  1.00 68.71           H  
ATOM   3214  HE2 MET A 195      29.798  -0.874   9.114  1.00 68.71           H  
ATOM   3215  HE3 MET A 195      31.137   0.237   8.674  1.00 68.71           H  
ATOM   3216  N   ASP A 196      30.272  -5.099  12.033  1.00 76.36           N  
ATOM   3217  H   ASP A 196      31.022  -4.990  12.701  1.00 76.36           H  
ATOM   3218  CA  ASP A 196      29.663  -6.418  11.936  1.00 76.36           C  
ATOM   3219  HA  ASP A 196      28.628  -6.288  11.621  1.00 76.36           H  
ATOM   3220  C   ASP A 196      29.624  -7.078  13.313  1.00 76.36           C  
ATOM   3221  CB  ASP A 196      30.328  -7.299  10.864  1.00 76.36           C  
ATOM   3222  HB2 ASP A 196      30.298  -6.771   9.911  1.00 76.36           H  
ATOM   3223  HB3 ASP A 196      31.373  -7.473  11.120  1.00 76.36           H  
ATOM   3224  O   ASP A 196      30.554  -7.746  13.768  1.00 76.36           O  
ATOM   3225  CG  ASP A 196      29.569  -8.630  10.704  1.00 76.36           C  
ATOM   3226  OD1 ASP A 196      28.401  -8.724  11.168  1.00 76.36           O  
ATOM   3227  OD2 ASP A 196      30.091  -9.584  10.097  1.00 76.36           O  
ATOM   3228  N   GLU A 197      28.477  -6.932  13.972  1.00 82.45           N  
ATOM   3229  H   GLU A 197      27.794  -6.281  13.612  1.00 82.45           H  
ATOM   3230  CA  GLU A 197      28.191  -7.647  15.211  1.00 82.45           C  
ATOM   3231  HA  GLU A 197      28.966  -7.423  15.944  1.00 82.45           H  
ATOM   3232  C   GLU A 197      28.125  -9.170  15.018  1.00 82.45           C  
ATOM   3233  CB  GLU A 197      26.827  -7.236  15.759  1.00 82.45           C  
ATOM   3234  HB2 GLU A 197      26.666  -7.813  16.670  1.00 82.45           H  
ATOM   3235  HB3 GLU A 197      26.067  -7.528  15.033  1.00 82.45           H  
ATOM   3236  O   GLU A 197      27.906  -9.897  15.979  1.00 82.45           O  
ATOM   3237  CG  GLU A 197      26.616  -5.766  16.123  1.00 82.45           C  
ATOM   3238  HG2 GLU A 197      26.623  -5.163  15.215  1.00 82.45           H  
ATOM   3239  HG3 GLU A 197      27.429  -5.443  16.773  1.00 82.45           H  
ATOM   3240  CD  GLU A 197      25.269  -5.604  16.855  1.00 82.45           C  
ATOM   3241  OE1 GLU A 197      25.055  -4.527  17.448  1.00 82.45           O  
ATOM   3242  OE2 GLU A 197      24.476  -6.589  16.863  1.00 82.45           O  
ATOM   3243  N   ASN A 198      28.153  -9.686  13.792  1.00 87.36           N  
ATOM   3244  H   ASN A 198      28.314  -9.069  13.008  1.00 87.36           H  
ATOM   3245  CA  ASN A 198      28.193 -11.118  13.506  1.00 87.36           C  
ATOM   3246  HA  ASN A 198      27.984 -11.681  14.416  1.00 87.36           H  
ATOM   3247  C   ASN A 198      29.583 -11.566  13.056  1.00 87.36           C  
ATOM   3248  CB  ASN A 198      27.130 -11.488  12.468  1.00 87.36           C  
ATOM   3249  HB2 ASN A 198      27.069 -12.573  12.382  1.00 87.36           H  
ATOM   3250  HB3 ASN A 198      27.445 -11.104  11.498  1.00 87.36           H  
ATOM   3251  O   ASN A 198      29.708 -12.696  12.586  1.00 87.36           O  
ATOM   3252  CG  ASN A 198      25.764 -10.950  12.795  1.00 87.36           C  
ATOM   3253  ND2 ASN A 198      25.359  -9.929  12.083  1.00 87.36           N  
ATOM   3254 HD21 ASN A 198      24.642  -9.341  12.484  1.00 87.36           H  
ATOM   3255 HD22 ASN A 198      26.070  -9.540  11.480  1.00 87.36           H  
ATOM   3256  OD1 ASN A 198      25.081 -11.363  13.721  1.00 87.36           O  
ATOM   3257  N   ARG A 199      30.601 -10.710  13.182  1.00 89.01           N  
ATOM   3258  H   ARG A 199      30.432  -9.774  13.521  1.00 89.01           H  
ATOM   3259  CA  ARG A 199      31.953 -11.049  12.771  1.00 89.01           C  
ATOM   3260  HA  ARG A 199      31.910 -11.381  11.733  1.00 89.01           H  
ATOM   3261  C   ARG A 199      32.504 -12.187  13.618  1.00 89.01           C  
ATOM   3262  CB  ARG A 199      32.838  -9.807  12.815  1.00 89.01           C  
ATOM   3263  HB2 ARG A 199      32.381  -9.033  12.199  1.00 89.01           H  
ATOM   3264  HB3 ARG A 199      32.909  -9.438  13.839  1.00 89.01           H  
ATOM   3265  O   ARG A 199      32.438 -12.168  14.851  1.00 89.01           O  
ATOM   3266  CG  ARG A 199      34.231 -10.098  12.256  1.00 89.01           C  
ATOM   3267  HG2 ARG A 199      34.735 -10.851  12.862  1.00 89.01           H  
ATOM   3268  HG3 ARG A 199      34.139 -10.464  11.233  1.00 89.01           H  
ATOM   3269  CD  ARG A 199      35.064  -8.822  12.263  1.00 89.01           C  
ATOM   3270  HD2 ARG A 199      35.190  -8.469  13.286  1.00 89.01           H  
ATOM   3271  HD3 ARG A 199      34.543  -8.060  11.685  1.00 89.01           H  
ATOM   3272  NE  ARG A 199      36.353  -9.069  11.624  1.00 89.01           N  
ATOM   3273  HE  ARG A 199      36.309  -9.141  10.618  1.00 89.01           H  
ATOM   3274  NH1 ARG A 199      37.693  -9.409  13.456  1.00 89.01           N  
ATOM   3275 HH11 ARG A 199      36.906  -9.212  14.058  1.00 89.01           H  
ATOM   3276 HH12 ARG A 199      38.618  -9.564  13.830  1.00 89.01           H  
ATOM   3277  NH2 ARG A 199      38.527  -9.560  11.379  1.00 89.01           N  
ATOM   3278 HH21 ARG A 199      38.344  -9.532  10.386  1.00 89.01           H  
ATOM   3279 HH22 ARG A 199      39.466  -9.685  11.729  1.00 89.01           H  
ATOM   3280  CZ  ARG A 199      37.516  -9.346  12.165  1.00 89.01           C  
ATOM   3281  N   ILE A 200      33.067 -13.164  12.928  1.00 91.64           N  
ATOM   3282  H   ILE A 200      33.058 -13.092  11.921  1.00 91.64           H  
ATOM   3283  CA  ILE A 200      33.739 -14.321  13.499  1.00 91.64           C  
ATOM   3284  HA  ILE A 200      33.898 -14.136  14.561  1.00 91.64           H  
ATOM   3285  C   ILE A 200      35.115 -14.478  12.870  1.00 91.64           C  
ATOM   3286  CB  ILE A 200      32.895 -15.607  13.356  1.00 91.64           C  
ATOM   3287  HB  ILE A 200      33.509 -16.447  13.681  1.00 91.64           H  
ATOM   3288  O   ILE A 200      35.315 -14.178  11.692  1.00 91.64           O  
ATOM   3289  CG1 ILE A 200      32.458 -15.867  11.897  1.00 91.64           C  
ATOM   3290 HG12 ILE A 200      33.334 -15.831  11.249  1.00 91.64           H  
ATOM   3291 HG13 ILE A 200      31.760 -15.091  11.586  1.00 91.64           H  
ATOM   3292  CG2 ILE A 200      31.687 -15.523  14.302  1.00 91.64           C  
ATOM   3293 HG21 ILE A 200      31.108 -16.445  14.247  1.00 91.64           H  
ATOM   3294 HG22 ILE A 200      31.060 -14.672  14.037  1.00 91.64           H  
ATOM   3295 HG23 ILE A 200      32.040 -15.400  15.326  1.00 91.64           H  
ATOM   3296  CD1 ILE A 200      31.771 -17.213  11.672  1.00 91.64           C  
ATOM   3297 HD11 ILE A 200      30.784 -17.203  12.137  1.00 91.64           H  
ATOM   3298 HD12 ILE A 200      31.637 -17.366  10.601  1.00 91.64           H  
ATOM   3299 HD13 ILE A 200      32.373 -18.024  12.082  1.00 91.64           H  
ATOM   3300  N   LYS A 201      36.050 -14.980  13.670  1.00 90.74           N  
ATOM   3301  H   LYS A 201      35.787 -15.192  14.622  1.00 90.74           H  
ATOM   3302  CA  LYS A 201      37.386 -15.372  13.234  1.00 90.74           C  
ATOM   3303  HA  LYS A 201      37.502 -15.156  12.172  1.00 90.74           H  
ATOM   3304  C   LYS A 201      37.529 -16.876  13.424  1.00 90.74           C  
ATOM   3305  CB  LYS A 201      38.432 -14.553  14.003  1.00 90.74           C  
ATOM   3306  HB2 LYS A 201      38.212 -13.492  13.877  1.00 90.74           H  
ATOM   3307  HB3 LYS A 201      38.378 -14.792  15.065  1.00 90.74           H  
ATOM   3308  O   LYS A 201      37.258 -17.385  14.510  1.00 90.74           O  
ATOM   3309  CG  LYS A 201      39.850 -14.828  13.490  1.00 90.74           C  
ATOM   3310  HG2 LYS A 201      40.084 -15.884  13.623  1.00 90.74           H  
ATOM   3311  HG3 LYS A 201      39.895 -14.594  12.426  1.00 90.74           H  
ATOM   3312  CD  LYS A 201      40.903 -13.994  14.235  1.00 90.74           C  
ATOM   3313  HD2 LYS A 201      40.708 -12.931  14.092  1.00 90.74           H  
ATOM   3314  HD3 LYS A 201      40.881 -14.237  15.298  1.00 90.74           H  
ATOM   3315  CE  LYS A 201      42.267 -14.356  13.647  1.00 90.74           C  
ATOM   3316  HE2 LYS A 201      42.257 -14.087  12.591  1.00 90.74           H  
ATOM   3317  HE3 LYS A 201      42.413 -15.433  13.726  1.00 90.74           H  
ATOM   3318  NZ  LYS A 201      43.407 -13.664  14.277  1.00 90.74           N  
ATOM   3319  HZ1 LYS A 201      44.277 -14.095  13.999  1.00 90.74           H  
ATOM   3320  HZ2 LYS A 201      43.403 -13.651  15.287  1.00 90.74           H  
ATOM   3321  HZ3 LYS A 201      43.539 -12.745  13.880  1.00 90.74           H  
ATOM   3322  N   LEU A 202      37.920 -17.572  12.368  1.00 91.85           N  
ATOM   3323  H   LEU A 202      38.141 -17.071  11.519  1.00 91.85           H  
ATOM   3324  CA  LEU A 202      38.103 -19.012  12.343  1.00 91.85           C  
ATOM   3325  HA  LEU A 202      37.780 -19.417  13.302  1.00 91.85           H  
ATOM   3326  C   LEU A 202      39.575 -19.350  12.156  1.00 91.85           C  
ATOM   3327  CB  LEU A 202      37.261 -19.682  11.248  1.00 91.85           C  
ATOM   3328  HB2 LEU A 202      37.666 -19.425  10.269  1.00 91.85           H  
ATOM   3329  HB3 LEU A 202      37.396 -20.757  11.368  1.00 91.85           H  
ATOM   3330  O   LEU A 202      40.257 -18.738  11.331  1.00 91.85           O  
ATOM   3331  CG  LEU A 202      35.760 -19.349  11.295  1.00 91.85           C  
ATOM   3332  HG  LEU A 202      35.481 -19.082  12.314  1.00 91.85           H  
ATOM   3333  CD1 LEU A 202      35.372 -18.204  10.352  1.00 91.85           C  
ATOM   3334 HD11 LEU A 202      35.668 -18.446   9.331  1.00 91.85           H  
ATOM   3335 HD12 LEU A 202      34.294 -18.048  10.385  1.00 91.85           H  
ATOM   3336 HD13 LEU A 202      35.866 -17.281  10.656  1.00 91.85           H  
ATOM   3337  CD2 LEU A 202      34.948 -20.574  10.893  1.00 91.85           C  
ATOM   3338 HD21 LEU A 202      35.155 -20.836   9.855  1.00 91.85           H  
ATOM   3339 HD22 LEU A 202      35.231 -21.420  11.519  1.00 91.85           H  
ATOM   3340 HD23 LEU A 202      33.888 -20.375  11.048  1.00 91.85           H  
ATOM   3341  N   TYR A 203      40.024 -20.364  12.884  1.00 89.34           N  
ATOM   3342  H   TYR A 203      39.378 -20.823  13.510  1.00 89.34           H  
ATOM   3343  CA  TYR A 203      41.286 -21.036  12.608  1.00 89.34           C  
ATOM   3344  HA  TYR A 203      41.875 -20.440  11.911  1.00 89.34           H  
ATOM   3345  C   TYR A 203      40.988 -22.370  11.940  1.00 89.34           C  
ATOM   3346  CB  TYR A 203      42.123 -21.188  13.877  1.00 89.34           C  
ATOM   3347  HB2 TYR A 203      41.561 -21.754  14.620  1.00 89.34           H  
ATOM   3348  HB3 TYR A 203      43.018 -21.764  13.639  1.00 89.34           H  
ATOM   3349  O   TYR A 203      40.216 -23.186  12.455  1.00 89.34           O  
ATOM   3350  CG  TYR A 203      42.548 -19.856  14.460  1.00 89.34           C  
ATOM   3351  CD1 TYR A 203      43.684 -19.191  13.961  1.00 89.34           C  
ATOM   3352  HD1 TYR A 203      44.263 -19.644  13.169  1.00 89.34           H  
ATOM   3353  CD2 TYR A 203      41.786 -19.267  15.481  1.00 89.34           C  
ATOM   3354  HD2 TYR A 203      40.901 -19.778  15.830  1.00 89.34           H  
ATOM   3355  CE1 TYR A 203      44.065 -17.944  14.496  1.00 89.34           C  
ATOM   3356  HE1 TYR A 203      44.932 -17.424  14.118  1.00 89.34           H  
ATOM   3357  CE2 TYR A 203      42.183 -18.042  16.048  1.00 89.34           C  
ATOM   3358  HE2 TYR A 203      41.613 -17.606  16.855  1.00 89.34           H  
ATOM   3359  OH  TYR A 203      43.720 -16.219  16.140  1.00 89.34           O  
ATOM   3360  HH  TYR A 203      43.228 -16.059  16.949  1.00 89.34           H  
ATOM   3361  CZ  TYR A 203      43.330 -17.385  15.563  1.00 89.34           C  
ATOM   3362  N   MET A 204      41.584 -22.558  10.771  1.00 89.66           N  
ATOM   3363  H   MET A 204      42.242 -21.868  10.437  1.00 89.66           H  
ATOM   3364  CA  MET A 204      41.414 -23.747   9.951  1.00 89.66           C  
ATOM   3365  HA  MET A 204      40.454 -24.215  10.171  1.00 89.66           H  
ATOM   3366  C   MET A 204      42.520 -24.756  10.279  1.00 89.66           C  
ATOM   3367  CB  MET A 204      41.416 -23.334   8.473  1.00 89.66           C  
ATOM   3368  HB2 MET A 204      42.398 -22.930   8.227  1.00 89.66           H  
ATOM   3369  HB3 MET A 204      41.244 -24.213   7.851  1.00 89.66           H  
ATOM   3370  O   MET A 204      43.628 -24.381  10.658  1.00 89.66           O  
ATOM   3371  CG  MET A 204      40.367 -22.258   8.142  1.00 89.66           C  
ATOM   3372  HG2 MET A 204      40.447 -22.015   7.083  1.00 89.66           H  
ATOM   3373  HG3 MET A 204      40.612 -21.351   8.694  1.00 89.66           H  
ATOM   3374  SD  MET A 204      38.633 -22.673   8.488  1.00 89.66           S  
ATOM   3375  CE  MET A 204      38.395 -24.013   7.288  1.00 89.66           C  
ATOM   3376  HE1 MET A 204      38.639 -23.659   6.286  1.00 89.66           H  
ATOM   3377  HE2 MET A 204      39.038 -24.857   7.537  1.00 89.66           H  
ATOM   3378  HE3 MET A 204      37.357 -24.345   7.308  1.00 89.66           H  
ATOM   3379  N   ASN A 205      42.256 -26.052  10.122  1.00 84.15           N  
ATOM   3380  H   ASN A 205      41.324 -26.331   9.850  1.00 84.15           H  
ATOM   3381  CA  ASN A 205      43.250 -27.095  10.425  1.00 84.15           C  
ATOM   3382  HA  ASN A 205      43.613 -26.950  11.442  1.00 84.15           H  
ATOM   3383  C   ASN A 205      44.488 -27.042   9.496  1.00 84.15           C  
ATOM   3384  CB  ASN A 205      42.567 -28.471  10.348  1.00 84.15           C  
ATOM   3385  HB2 ASN A 205      43.319 -29.246  10.497  1.00 84.15           H  
ATOM   3386  HB3 ASN A 205      42.140 -28.600   9.353  1.00 84.15           H  
ATOM   3387  O   ASN A 205      45.551 -27.575   9.818  1.00 84.15           O  
ATOM   3388  CG  ASN A 205      41.480 -28.691  11.387  1.00 84.15           C  
ATOM   3389  ND2 ASN A 205      40.614 -29.647  11.148  1.00 84.15           N  
ATOM   3390 HD21 ASN A 205      40.686 -30.206  10.311  1.00 84.15           H  
ATOM   3391 HD22 ASN A 205      39.790 -29.694  11.730  1.00 84.15           H  
ATOM   3392  OD1 ASN A 205      41.380 -28.023  12.399  1.00 84.15           O  
ATOM   3393  N   ASP A 206      44.367 -26.390   8.339  1.00 80.72           N  
ATOM   3394  H   ASP A 206      43.503 -25.902   8.152  1.00 80.72           H  
ATOM   3395  CA  ASP A 206      45.401 -26.275   7.306  1.00 80.72           C  
ATOM   3396  HA  ASP A 206      46.060 -27.140   7.384  1.00 80.72           H  
ATOM   3397  C   ASP A 206      46.298 -25.024   7.436  1.00 80.72           C  
ATOM   3398  CB  ASP A 206      44.717 -26.349   5.935  1.00 80.72           C  
ATOM   3399  HB2 ASP A 206      45.486 -26.442   5.168  1.00 80.72           H  
ATOM   3400  HB3 ASP A 206      44.098 -27.245   5.893  1.00 80.72           H  
ATOM   3401  O   ASP A 206      47.179 -24.792   6.597  1.00 80.72           O  
ATOM   3402  CG  ASP A 206      43.853 -25.127   5.619  1.00 80.72           C  
ATOM   3403  OD1 ASP A 206      43.702 -24.251   6.507  1.00 80.72           O  
ATOM   3404  OD2 ASP A 206      43.418 -25.052   4.454  1.00 80.72           O  
ATOM   3405  N   GLY A 207      46.113 -24.214   8.483  1.00 82.04           N  
ATOM   3406  H   GLY A 207      45.344 -24.418   9.107  1.00 82.04           H  
ATOM   3407  CA  GLY A 207      46.969 -23.068   8.793  1.00 82.04           C  
ATOM   3408  HA2 GLY A 207      47.959 -23.228   8.366  1.00 82.04           H  
ATOM   3409  HA3 GLY A 207      47.096 -23.015   9.874  1.00 82.04           H  
ATOM   3410  C   GLY A 207      46.467 -21.707   8.297  1.00 82.04           C  
ATOM   3411  O   GLY A 207      47.135 -20.704   8.552  1.00 82.04           O  
ATOM   3412  N   TYR A 208      45.327 -21.624   7.602  1.00 87.74           N  
ATOM   3413  H   TYR A 208      44.805 -22.468   7.413  1.00 87.74           H  
ATOM   3414  CA  TYR A 208      44.738 -20.334   7.213  1.00 87.74           C  
ATOM   3415  HA  TYR A 208      45.542 -19.614   7.054  1.00 87.74           H  
ATOM   3416  C   TYR A 208      43.833 -19.754   8.299  1.00 87.74           C  
ATOM   3417  CB  TYR A 208      43.975 -20.446   5.894  1.00 87.74           C  
ATOM   3418  HB2 TYR A 208      43.415 -19.527   5.722  1.00 87.74           H  
ATOM   3419  HB3 TYR A 208      43.256 -21.260   5.992  1.00 87.74           H  
ATOM   3420  O   TYR A 208      43.188 -20.470   9.064  1.00 87.74           O  
ATOM   3421  CG  TYR A 208      44.870 -20.683   4.698  1.00 87.74           C  
ATOM   3422  CD1 TYR A 208      45.515 -19.597   4.075  1.00 87.74           C  
ATOM   3423  HD1 TYR A 208      45.338 -18.594   4.433  1.00 87.74           H  
ATOM   3424  CD2 TYR A 208      45.061 -21.987   4.214  1.00 87.74           C  
ATOM   3425  HD2 TYR A 208      44.512 -22.807   4.653  1.00 87.74           H  
ATOM   3426  CE1 TYR A 208      46.381 -19.826   2.987  1.00 87.74           C  
ATOM   3427  HE1 TYR A 208      46.881 -19.000   2.503  1.00 87.74           H  
ATOM   3428  CE2 TYR A 208      45.921 -22.223   3.128  1.00 87.74           C  
ATOM   3429  HE2 TYR A 208      46.016 -23.220   2.723  1.00 87.74           H  
ATOM   3430  OH  TYR A 208      47.501 -21.395   1.545  1.00 87.74           O  
ATOM   3431  HH  TYR A 208      47.987 -20.608   1.285  1.00 87.74           H  
ATOM   3432  CZ  TYR A 208      46.595 -21.144   2.524  1.00 87.74           C  
ATOM   3433  N   VAL A 209      43.753 -18.430   8.344  1.00 89.19           N  
ATOM   3434  H   VAL A 209      44.284 -17.885   7.680  1.00 89.19           H  
ATOM   3435  CA  VAL A 209      42.780 -17.718   9.173  1.00 89.19           C  
ATOM   3436  HA  VAL A 209      42.364 -18.384   9.930  1.00 89.19           H  
ATOM   3437  C   VAL A 209      41.645 -17.256   8.273  1.00 89.19           C  
ATOM   3438  CB  VAL A 209      43.463 -16.554   9.899  1.00 89.19           C  
ATOM   3439  HB  VAL A 209      43.981 -15.937   9.166  1.00 89.19           H  
ATOM   3440  O   VAL A 209      41.891 -16.686   7.213  1.00 89.19           O  
ATOM   3441  CG1 VAL A 209      42.471 -15.679  10.662  1.00 89.19           C  
ATOM   3442 HG11 VAL A 209      41.993 -16.251  11.458  1.00 89.19           H  
ATOM   3443 HG12 VAL A 209      41.714 -15.273   9.992  1.00 89.19           H  
ATOM   3444 HG13 VAL A 209      43.041 -14.840  11.060  1.00 89.19           H  
ATOM   3445  CG2 VAL A 209      44.483 -17.083  10.916  1.00 89.19           C  
ATOM   3446 HG21 VAL A 209      44.997 -16.243  11.384  1.00 89.19           H  
ATOM   3447 HG22 VAL A 209      43.971 -17.671  11.677  1.00 89.19           H  
ATOM   3448 HG23 VAL A 209      45.225 -17.711  10.423  1.00 89.19           H  
ATOM   3449  N   VAL A 210      40.399 -17.478   8.683  1.00 90.80           N  
ATOM   3450  H   VAL A 210      40.258 -17.943   9.568  1.00 90.80           H  
ATOM   3451  CA  VAL A 210      39.229 -16.978   7.952  1.00 90.80           C  
ATOM   3452  HA  VAL A 210      39.564 -16.447   7.060  1.00 90.80           H  
ATOM   3453  C   VAL A 210      38.487 -15.979   8.818  1.00 90.80           C  
ATOM   3454  CB  VAL A 210      38.311 -18.108   7.459  1.00 90.80           C  
ATOM   3455  HB  VAL A 210      37.928 -18.667   8.313  1.00 90.80           H  
ATOM   3456  O   VAL A 210      38.224 -16.233   9.988  1.00 90.80           O  
ATOM   3457  CG1 VAL A 210      37.119 -17.553   6.672  1.00 90.80           C  
ATOM   3458 HG11 VAL A 210      37.471 -16.934   5.847  1.00 90.80           H  
ATOM   3459 HG12 VAL A 210      36.537 -18.383   6.272  1.00 90.80           H  
ATOM   3460 HG13 VAL A 210      36.472 -16.962   7.320  1.00 90.80           H  
ATOM   3461  CG2 VAL A 210      39.062 -19.082   6.547  1.00 90.80           C  
ATOM   3462 HG21 VAL A 210      39.439 -18.556   5.670  1.00 90.80           H  
ATOM   3463 HG22 VAL A 210      38.392 -19.882   6.232  1.00 90.80           H  
ATOM   3464 HG23 VAL A 210      39.898 -19.532   7.083  1.00 90.80           H  
ATOM   3465  N   THR A 211      38.115 -14.843   8.247  1.00 91.45           N  
ATOM   3466  H   THR A 211      38.337 -14.701   7.272  1.00 91.45           H  
ATOM   3467  CA  THR A 211      37.195 -13.902   8.888  1.00 91.45           C  
ATOM   3468  HA  THR A 211      36.961 -14.245   9.895  1.00 91.45           H  
ATOM   3469  C   THR A 211      35.894 -13.892   8.105  1.00 91.45           C  
ATOM   3470  CB  THR A 211      37.805 -12.510   9.043  1.00 91.45           C  
ATOM   3471  HB  THR A 211      37.073 -11.868   9.533  1.00 91.45           H  
ATOM   3472  O   THR A 211      35.898 -13.872   6.878  1.00 91.45           O  
ATOM   3473  CG2 THR A 211      39.074 -12.526   9.896  1.00 91.45           C  
ATOM   3474 HG21 THR A 211      39.537 -11.539   9.884  1.00 91.45           H  
ATOM   3475 HG22 THR A 211      39.797 -13.242   9.505  1.00 91.45           H  
ATOM   3476 HG23 THR A 211      38.819 -12.797  10.921  1.00 91.45           H  
ATOM   3477  OG1 THR A 211      38.154 -11.965   7.800  1.00 91.45           O  
ATOM   3478  HG1 THR A 211      38.928 -12.430   7.473  1.00 91.45           H  
ATOM   3479  N   ALA A 212      34.762 -14.001   8.790  1.00 91.41           N  
ATOM   3480  H   ALA A 212      34.798 -13.992   9.800  1.00 91.41           H  
ATOM   3481  CA  ALA A 212      33.464 -14.153   8.142  1.00 91.41           C  
ATOM   3482  HA  ALA A 212      33.480 -13.639   7.181  1.00 91.41           H  
ATOM   3483  C   ALA A 212      32.349 -13.522   8.976  1.00 91.41           C  
ATOM   3484  CB  ALA A 212      33.212 -15.648   7.890  1.00 91.41           C  
ATOM   3485  HB1 ALA A 212      33.175 -16.182   8.839  1.00 91.41           H  
ATOM   3486  HB2 ALA A 212      34.019 -16.062   7.285  1.00 91.41           H  
ATOM   3487  HB3 ALA A 212      32.272 -15.785   7.356  1.00 91.41           H  
ATOM   3488  O   ALA A 212      32.535 -13.192  10.146  1.00 91.41           O  
ATOM   3489  N   SER A 213      31.166 -13.394   8.378  1.00 90.40           N  
ATOM   3490  H   SER A 213      31.077 -13.708   7.422  1.00 90.40           H  
ATOM   3491  CA  SER A 213      29.950 -12.986   9.081  1.00 90.40           C  
ATOM   3492  HA  SER A 213      30.211 -12.552  10.046  1.00 90.40           H  
ATOM   3493  C   SER A 213      29.048 -14.195   9.295  1.00 90.40           C  
ATOM   3494  CB  SER A 213      29.212 -11.919   8.275  1.00 90.40           C  
ATOM   3495  HB2 SER A 213      29.922 -11.171   7.921  1.00 90.40           H  
ATOM   3496  HB3 SER A 213      28.719 -12.372   7.415  1.00 90.40           H  
ATOM   3497  O   SER A 213      28.746 -14.901   8.333  1.00 90.40           O  
ATOM   3498  OG  SER A 213      28.264 -11.288   9.109  1.00 90.40           O  
ATOM   3499  HG  SER A 213      28.786 -10.614   9.550  1.00 90.40           H  
ATOM   3500  N   ILE A 214      28.546 -14.416  10.518  1.00 88.58           N  
ATOM   3501  H   ILE A 214      28.904 -13.849  11.273  1.00 88.58           H  
ATOM   3502  CA  ILE A 214      27.667 -15.566  10.825  1.00 88.58           C  
ATOM   3503  HA  ILE A 214      28.251 -16.480  10.721  1.00 88.58           H  
ATOM   3504  C   ILE A 214      26.501 -15.654   9.826  1.00 88.58           C  
ATOM   3505  CB  ILE A 214      27.116 -15.506  12.274  1.00 88.58           C  
ATOM   3506  HB  ILE A 214      26.551 -14.581  12.389  1.00 88.58           H  
ATOM   3507  O   ILE A 214      26.133 -16.743   9.414  1.00 88.58           O  
ATOM   3508  CG1 ILE A 214      28.234 -15.556  13.336  1.00 88.58           C  
ATOM   3509 HG12 ILE A 214      28.569 -16.585  13.468  1.00 88.58           H  
ATOM   3510 HG13 ILE A 214      29.098 -14.992  12.986  1.00 88.58           H  
ATOM   3511  CG2 ILE A 214      26.134 -16.655  12.555  1.00 88.58           C  
ATOM   3512 HG21 ILE A 214      25.845 -16.662  13.606  1.00 88.58           H  
ATOM   3513 HG22 ILE A 214      25.233 -16.551  11.952  1.00 88.58           H  
ATOM   3514 HG23 ILE A 214      26.611 -17.603  12.310  1.00 88.58           H  
ATOM   3515  CD1 ILE A 214      27.811 -14.986  14.700  1.00 88.58           C  
ATOM   3516 HD11 ILE A 214      27.084 -15.640  15.181  1.00 88.58           H  
ATOM   3517 HD12 ILE A 214      27.378 -13.994  14.571  1.00 88.58           H  
ATOM   3518 HD13 ILE A 214      28.687 -14.900  15.342  1.00 88.58           H  
ATOM   3519  N   LYS A 215      25.921 -14.527   9.391  1.00 86.50           N  
ATOM   3520  H   LYS A 215      26.361 -13.653   9.643  1.00 86.50           H  
ATOM   3521  CA  LYS A 215      24.734 -14.523   8.513  1.00 86.50           C  
ATOM   3522  HA  LYS A 215      23.940 -15.100   8.987  1.00 86.50           H  
ATOM   3523  C   LYS A 215      24.961 -15.200   7.154  1.00 86.50           C  
ATOM   3524  CB  LYS A 215      24.254 -13.082   8.280  1.00 86.50           C  
ATOM   3525  HB2 LYS A 215      23.525 -13.093   7.470  1.00 86.50           H  
ATOM   3526  HB3 LYS A 215      25.097 -12.467   7.964  1.00 86.50           H  
ATOM   3527  O   LYS A 215      24.023 -15.787   6.624  1.00 86.50           O  
ATOM   3528  CG  LYS A 215      23.587 -12.451   9.512  1.00 86.50           C  
ATOM   3529  HG2 LYS A 215      22.764 -13.086   9.840  1.00 86.50           H  
ATOM   3530  HG3 LYS A 215      24.313 -12.362  10.320  1.00 86.50           H  
ATOM   3531  CD  LYS A 215      23.040 -11.057   9.155  1.00 86.50           C  
ATOM   3532  HD2 LYS A 215      23.876 -10.421   8.865  1.00 86.50           H  
ATOM   3533  HD3 LYS A 215      22.361 -11.149   8.307  1.00 86.50           H  
ATOM   3534  CE  LYS A 215      22.294 -10.416  10.334  1.00 86.50           C  
ATOM   3535  HE2 LYS A 215      21.481 -11.079  10.629  1.00 86.50           H  
ATOM   3536  HE3 LYS A 215      22.988 -10.338  11.172  1.00 86.50           H  
ATOM   3537  NZ  LYS A 215      21.752  -9.070   9.988  1.00 86.50           N  
ATOM   3538  HZ1 LYS A 215      21.090  -9.121   9.227  1.00 86.50           H  
ATOM   3539  HZ2 LYS A 215      22.492  -8.443   9.703  1.00 86.50           H  
ATOM   3540  HZ3 LYS A 215      21.282  -8.630  10.766  1.00 86.50           H  
ATOM   3541  N   THR A 216      26.161 -15.074   6.594  1.00 85.15           N  
ATOM   3542  H   THR A 216      26.889 -14.603   7.112  1.00 85.15           H  
ATOM   3543  CA  THR A 216      26.528 -15.542   5.245  1.00 85.15           C  
ATOM   3544  HA  THR A 216      25.653 -15.958   4.747  1.00 85.15           H  
ATOM   3545  C   THR A 216      27.567 -16.660   5.276  1.00 85.15           C  
ATOM   3546  CB  THR A 216      27.055 -14.373   4.395  1.00 85.15           C  
ATOM   3547  HB  THR A 216      27.457 -14.749   3.453  1.00 85.15           H  
ATOM   3548  O   THR A 216      28.031 -17.094   4.223  1.00 85.15           O  
ATOM   3549  CG2 THR A 216      25.955 -13.359   4.085  1.00 85.15           C  
ATOM   3550 HG21 THR A 216      25.589 -12.906   5.006  1.00 85.15           H  
ATOM   3551 HG22 THR A 216      26.353 -12.579   3.436  1.00 85.15           H  
ATOM   3552 HG23 THR A 216      25.131 -13.860   3.576  1.00 85.15           H  
ATOM   3553  OG1 THR A 216      28.065 -13.686   5.101  1.00 85.15           O  
ATOM   3554  HG1 THR A 216      28.556 -13.121   4.500  1.00 85.15           H  
ATOM   3555  N   PHE A 217      27.931 -17.119   6.474  1.00 90.43           N  
ATOM   3556  H   PHE A 217      27.501 -16.707   7.290  1.00 90.43           H  
ATOM   3557  CA  PHE A 217      29.028 -18.043   6.713  1.00 90.43           C  
ATOM   3558  HA  PHE A 217      29.964 -17.564   6.430  1.00 90.43           H  
ATOM   3559  C   PHE A 217      28.910 -19.329   5.893  1.00 90.43           C  
ATOM   3560  CB  PHE A 217      29.070 -18.353   8.212  1.00 90.43           C  
ATOM   3561  HB2 PHE A 217      28.088 -18.693   8.542  1.00 90.43           H  
ATOM   3562  HB3 PHE A 217      29.306 -17.440   8.760  1.00 90.43           H  
ATOM   3563  O   PHE A 217      29.845 -19.669   5.174  1.00 90.43           O  
ATOM   3564  CG  PHE A 217      30.099 -19.397   8.562  1.00 90.43           C  
ATOM   3565  CD1 PHE A 217      29.712 -20.712   8.872  1.00 90.43           C  
ATOM   3566  HD1 PHE A 217      28.673 -21.005   8.854  1.00 90.43           H  
ATOM   3567  CD2 PHE A 217      31.461 -19.062   8.510  1.00 90.43           C  
ATOM   3568  HD2 PHE A 217      31.767 -18.067   8.221  1.00 90.43           H  
ATOM   3569  CE1 PHE A 217      30.681 -21.672   9.191  1.00 90.43           C  
ATOM   3570  HE1 PHE A 217      30.377 -22.677   9.445  1.00 90.43           H  
ATOM   3571  CE2 PHE A 217      32.429 -20.026   8.809  1.00 90.43           C  
ATOM   3572  HE2 PHE A 217      33.476 -19.774   8.723  1.00 90.43           H  
ATOM   3573  CZ  PHE A 217      32.040 -21.329   9.161  1.00 90.43           C  
ATOM   3574  HZ  PHE A 217      32.795 -22.070   9.376  1.00 90.43           H  
ATOM   3575  N   ALA A 218      27.763 -20.013   5.954  1.00 86.24           N  
ATOM   3576  H   ALA A 218      27.009 -19.671   6.532  1.00 86.24           H  
ATOM   3577  CA  ALA A 218      27.592 -21.309   5.304  1.00 86.24           C  
ATOM   3578  HA  ALA A 218      28.363 -21.982   5.679  1.00 86.24           H  
ATOM   3579  C   ALA A 218      27.730 -21.231   3.780  1.00 86.24           C  
ATOM   3580  CB  ALA A 218      26.225 -21.881   5.685  1.00 86.24           C  
ATOM   3581  HB1 ALA A 218      25.428 -21.271   5.261  1.00 86.24           H  
ATOM   3582  HB2 ALA A 218      26.142 -22.899   5.304  1.00 86.24           H  
ATOM   3583  HB3 ALA A 218      26.122 -21.898   6.770  1.00 86.24           H  
ATOM   3584  O   ALA A 218      28.319 -22.112   3.164  1.00 86.24           O  
ATOM   3585  N   ASP A 219      27.201 -20.170   3.167  1.00 83.10           N  
ATOM   3586  H   ASP A 219      26.738 -19.469   3.727  1.00 83.10           H  
ATOM   3587  CA  ASP A 219      27.285 -19.983   1.719  1.00 83.10           C  
ATOM   3588  HA  ASP A 219      27.074 -20.930   1.223  1.00 83.10           H  
ATOM   3589  C   ASP A 219      28.695 -19.589   1.288  1.00 83.10           C  
ATOM   3590  CB  ASP A 219      26.245 -18.955   1.257  1.00 83.10           C  
ATOM   3591  HB2 ASP A 219      26.459 -18.682   0.223  1.00 83.10           H  
ATOM   3592  HB3 ASP A 219      26.328 -18.055   1.866  1.00 83.10           H  
ATOM   3593  O   ASP A 219      29.234 -20.163   0.349  1.00 83.10           O  
ATOM   3594  CG  ASP A 219      24.813 -19.498   1.310  1.00 83.10           C  
ATOM   3595  OD1 ASP A 219      24.634 -20.738   1.156  1.00 83.10           O  
ATOM   3596  OD2 ASP A 219      23.903 -18.652   1.477  1.00 83.10           O  
ATOM   3597  N   ARG A 220      29.338 -18.662   2.005  1.00 86.37           N  
ATOM   3598  H   ARG A 220      28.875 -18.273   2.814  1.00 86.37           H  
ATOM   3599  CA  ARG A 220      30.670 -18.173   1.629  1.00 86.37           C  
ATOM   3600  HA  ARG A 220      30.703 -18.038   0.547  1.00 86.37           H  
ATOM   3601  C   ARG A 220      31.788 -19.164   1.919  1.00 86.37           C  
ATOM   3602  CB  ARG A 220      30.945 -16.832   2.302  1.00 86.37           C  
ATOM   3603  HB2 ARG A 220      30.794 -16.912   3.379  1.00 86.37           H  
ATOM   3604  HB3 ARG A 220      31.984 -16.564   2.112  1.00 86.37           H  
ATOM   3605  O   ARG A 220      32.761 -19.205   1.182  1.00 86.37           O  
ATOM   3606  CG  ARG A 220      30.036 -15.749   1.714  1.00 86.37           C  
ATOM   3607  HG2 ARG A 220      28.993 -15.943   1.965  1.00 86.37           H  
ATOM   3608  HG3 ARG A 220      30.151 -15.736   0.631  1.00 86.37           H  
ATOM   3609  CD  ARG A 220      30.467 -14.403   2.279  1.00 86.37           C  
ATOM   3610  HD2 ARG A 220      31.546 -14.331   2.140  1.00 86.37           H  
ATOM   3611  HD3 ARG A 220      30.246 -14.375   3.346  1.00 86.37           H  
ATOM   3612  NE  ARG A 220      29.808 -13.280   1.591  1.00 86.37           N  
ATOM   3613  HE  ARG A 220      28.931 -13.476   1.130  1.00 86.37           H  
ATOM   3614  NH1 ARG A 220      31.529 -11.794   1.862  1.00 86.37           N  
ATOM   3615 HH11 ARG A 220      31.902 -12.381   2.594  1.00 86.37           H  
ATOM   3616 HH12 ARG A 220      31.998 -10.935   1.611  1.00 86.37           H  
ATOM   3617  NH2 ARG A 220      29.808 -11.237   0.588  1.00 86.37           N  
ATOM   3618 HH21 ARG A 220      30.357 -10.415   0.380  1.00 86.37           H  
ATOM   3619 HH22 ARG A 220      28.995 -11.485   0.043  1.00 86.37           H  
ATOM   3620  CZ  ARG A 220      30.377 -12.111   1.362  1.00 86.37           C  
ATOM   3621  N   MET A 221      31.660 -19.999   2.946  1.00 88.35           N  
ATOM   3622  H   MET A 221      30.860 -19.916   3.557  1.00 88.35           H  
ATOM   3623  CA  MET A 221      32.665 -21.030   3.215  1.00 88.35           C  
ATOM   3624  HA  MET A 221      33.651 -20.566   3.220  1.00 88.35           H  
ATOM   3625  C   MET A 221      32.715 -22.113   2.132  1.00 88.35           C  
ATOM   3626  CB  MET A 221      32.426 -21.666   4.583  1.00 88.35           C  
ATOM   3627  HB2 MET A 221      31.371 -21.914   4.693  1.00 88.35           H  
ATOM   3628  HB3 MET A 221      33.012 -22.582   4.657  1.00 88.35           H  
ATOM   3629  O   MET A 221      33.744 -22.767   1.999  1.00 88.35           O  
ATOM   3630  CG  MET A 221      32.873 -20.776   5.734  1.00 88.35           C  
ATOM   3631  HG2 MET A 221      32.334 -19.830   5.689  1.00 88.35           H  
ATOM   3632  HG3 MET A 221      32.587 -21.296   6.649  1.00 88.35           H  
ATOM   3633  SD  MET A 221      34.653 -20.425   5.816  1.00 88.35           S  
ATOM   3634  CE  MET A 221      35.336 -22.060   6.209  1.00 88.35           C  
ATOM   3635  HE1 MET A 221      35.157 -22.750   5.385  1.00 88.35           H  
ATOM   3636  HE2 MET A 221      34.878 -22.448   7.119  1.00 88.35           H  
ATOM   3637  HE3 MET A 221      36.412 -21.972   6.361  1.00 88.35           H  
ATOM   3638  N   LYS A 222      31.669 -22.281   1.307  1.00 83.67           N  
ATOM   3639  H   LYS A 222      30.849 -21.705   1.433  1.00 83.67           H  
ATOM   3640  CA  LYS A 222      31.698 -23.221   0.170  1.00 83.67           C  
ATOM   3641  HA  LYS A 222      31.944 -24.220   0.530  1.00 83.67           H  
ATOM   3642  C   LYS A 222      32.774 -22.867  -0.857  1.00 83.67           C  
ATOM   3643  CB  LYS A 222      30.336 -23.265  -0.534  1.00 83.67           C  
ATOM   3644  HB2 LYS A 222      30.063 -22.253  -0.833  1.00 83.67           H  
ATOM   3645  HB3 LYS A 222      30.421 -23.863  -1.441  1.00 83.67           H  
ATOM   3646  O   LYS A 222      33.311 -23.766  -1.491  1.00 83.67           O  
ATOM   3647  CG  LYS A 222      29.237 -23.880   0.342  1.00 83.67           C  
ATOM   3648  HG2 LYS A 222      29.292 -23.456   1.345  1.00 83.67           H  
ATOM   3649  HG3 LYS A 222      29.386 -24.957   0.414  1.00 83.67           H  
ATOM   3650  CD  LYS A 222      27.859 -23.579  -0.254  1.00 83.67           C  
ATOM   3651  HD2 LYS A 222      27.778 -22.502  -0.405  1.00 83.67           H  
ATOM   3652  HD3 LYS A 222      27.756 -24.075  -1.219  1.00 83.67           H  
ATOM   3653  CE  LYS A 222      26.758 -24.038   0.704  1.00 83.67           C  
ATOM   3654  HE2 LYS A 222      27.043 -23.751   1.716  1.00 83.67           H  
ATOM   3655  HE3 LYS A 222      26.692 -25.125   0.667  1.00 83.67           H  
ATOM   3656  NZ  LYS A 222      25.457 -23.409   0.363  1.00 83.67           N  
ATOM   3657  HZ1 LYS A 222      24.706 -23.814   0.904  1.00 83.67           H  
ATOM   3658  HZ2 LYS A 222      25.269 -23.473  -0.627  1.00 83.67           H  
ATOM   3659  HZ3 LYS A 222      25.451 -22.427   0.601  1.00 83.67           H  
ATOM   3660  N   THR A 223      33.136 -21.587  -0.993  1.00 81.22           N  
ATOM   3661  H   THR A 223      32.664 -20.879  -0.448  1.00 81.22           H  
ATOM   3662  CA  THR A 223      34.185 -21.152  -1.931  1.00 81.22           C  
ATOM   3663  HA  THR A 223      34.105 -21.748  -2.840  1.00 81.22           H  
ATOM   3664  C   THR A 223      35.595 -21.362  -1.387  1.00 81.22           C  
ATOM   3665  CB  THR A 223      34.021 -19.681  -2.342  1.00 81.22           C  
ATOM   3666  HB  THR A 223      34.761 -19.448  -3.107  1.00 81.22           H  
ATOM   3667  O   THR A 223      36.564 -21.231  -2.134  1.00 81.22           O  
ATOM   3668  CG2 THR A 223      32.636 -19.394  -2.912  1.00 81.22           C  
ATOM   3669 HG21 THR A 223      32.612 -18.360  -3.254  1.00 81.22           H  
ATOM   3670 HG22 THR A 223      31.865 -19.533  -2.153  1.00 81.22           H  
ATOM   3671 HG23 THR A 223      32.438 -20.052  -3.758  1.00 81.22           H  
ATOM   3672  OG1 THR A 223      34.209 -18.799  -1.258  1.00 81.22           O  
ATOM   3673  HG1 THR A 223      35.095 -18.920  -0.909  1.00 81.22           H  
ATOM   3674  N   TYR A 224      35.734 -21.664  -0.092  1.00 85.49           N  
ATOM   3675  H   TYR A 224      34.904 -21.827   0.460  1.00 85.49           H  
ATOM   3676  CA  TYR A 224      37.024 -21.768   0.583  1.00 85.49           C  
ATOM   3677  HA  TYR A 224      37.503 -20.790   0.536  1.00 85.49           H  
ATOM   3678  C   TYR A 224      37.995 -22.745  -0.112  1.00 85.49           C  
ATOM   3679  CB  TYR A 224      36.799 -22.080   2.068  1.00 85.49           C  
ATOM   3680  HB2 TYR A 224      36.229 -21.265   2.515  1.00 85.49           H  
ATOM   3681  HB3 TYR A 224      36.207 -22.987   2.190  1.00 85.49           H  
ATOM   3682  O   TYR A 224      39.102 -22.307  -0.433  1.00 85.49           O  
ATOM   3683  CG  TYR A 224      38.074 -22.262   2.844  1.00 85.49           C  
ATOM   3684  CD1 TYR A 224      38.598 -23.556   3.032  1.00 85.49           C  
ATOM   3685  HD1 TYR A 224      38.090 -24.422   2.634  1.00 85.49           H  
ATOM   3686  CD2 TYR A 224      38.738 -21.135   3.361  1.00 85.49           C  
ATOM   3687  HD2 TYR A 224      38.328 -20.146   3.217  1.00 85.49           H  
ATOM   3688  CE1 TYR A 224      39.798 -23.722   3.741  1.00 85.49           C  
ATOM   3689  HE1 TYR A 224      40.235 -24.698   3.895  1.00 85.49           H  
ATOM   3690  CE2 TYR A 224      39.933 -21.304   4.078  1.00 85.49           C  
ATOM   3691  HE2 TYR A 224      40.447 -20.456   4.506  1.00 85.49           H  
ATOM   3692  OH  TYR A 224      41.590 -22.778   4.963  1.00 85.49           O  
ATOM   3693  HH  TYR A 224      42.058 -21.976   5.205  1.00 85.49           H  
ATOM   3694  CZ  TYR A 224      40.458 -22.597   4.262  1.00 85.49           C  
ATOM   3695  N   PRO A 225      37.608 -23.991  -0.471  1.00 76.80           N  
ATOM   3696  CA  PRO A 225      38.514 -24.914  -1.163  1.00 76.80           C  
ATOM   3697  HA  PRO A 225      39.358 -25.128  -0.507  1.00 76.80           H  
ATOM   3698  C   PRO A 225      39.053 -24.362  -2.492  1.00 76.80           C  
ATOM   3699  CB  PRO A 225      37.708 -26.202  -1.379  1.00 76.80           C  
ATOM   3700  HB2 PRO A 225      38.337 -27.088  -1.294  1.00 76.80           H  
ATOM   3701  HB3 PRO A 225      37.215 -26.183  -2.351  1.00 76.80           H  
ATOM   3702  O   PRO A 225      40.230 -24.551  -2.807  1.00 76.80           O  
ATOM   3703  CG  PRO A 225      36.650 -26.155  -0.279  1.00 76.80           C  
ATOM   3704  HG2 PRO A 225      37.078 -26.498   0.663  1.00 76.80           H  
ATOM   3705  HG3 PRO A 225      35.766 -26.736  -0.539  1.00 76.80           H  
ATOM   3706  CD  PRO A 225      36.344 -24.665  -0.195  1.00 76.80           C  
ATOM   3707  HD2 PRO A 225      35.627 -24.402  -0.973  1.00 76.80           H  
ATOM   3708  HD3 PRO A 225      35.933 -24.435   0.788  1.00 76.80           H  
ATOM   3709  N   SER A 226      38.226 -23.621  -3.242  1.00 75.04           N  
ATOM   3710  H   SER A 226      37.288 -23.453  -2.906  1.00 75.04           H  
ATOM   3711  CA  SER A 226      38.644 -22.996  -4.501  1.00 75.04           C  
ATOM   3712  HA  SER A 226      39.179 -23.746  -5.084  1.00 75.04           H  
ATOM   3713  C   SER A 226      39.586 -21.813  -4.283  1.00 75.04           C  
ATOM   3714  CB  SER A 226      37.441 -22.540  -5.329  1.00 75.04           C  
ATOM   3715  HB2 SER A 226      36.766 -23.380  -5.494  1.00 75.04           H  
ATOM   3716  HB3 SER A 226      36.906 -21.748  -4.805  1.00 75.04           H  
ATOM   3717  O   SER A 226      40.510 -21.647  -5.077  1.00 75.04           O  
ATOM   3718  OG  SER A 226      37.905 -22.059  -6.578  1.00 75.04           O  
ATOM   3719  HG  SER A 226      38.864 -22.023  -6.555  1.00 75.04           H  
ATOM   3720  N   ILE A 227      39.405 -21.011  -3.227  1.00 78.76           N  
ATOM   3721  H   ILE A 227      38.626 -21.198  -2.610  1.00 78.76           H  
ATOM   3722  CA  ILE A 227      40.337 -19.922  -2.884  1.00 78.76           C  
ATOM   3723  HA  ILE A 227      40.434 -19.256  -3.742  1.00 78.76           H  
ATOM   3724  C   ILE A 227      41.723 -20.506  -2.604  1.00 78.76           C  
ATOM   3725  CB  ILE A 227      39.832 -19.096  -1.675  1.00 78.76           C  
ATOM   3726  HB  ILE A 227      39.625 -19.774  -0.847  1.00 78.76           H  
ATOM   3727  O   ILE A 227      42.708 -20.040  -3.176  1.00 78.76           O  
ATOM   3728  CG1 ILE A 227      38.537 -18.336  -2.030  1.00 78.76           C  
ATOM   3729 HG12 ILE A 227      37.848 -19.008  -2.540  1.00 78.76           H  
ATOM   3730 HG13 ILE A 227      38.790 -17.511  -2.696  1.00 78.76           H  
ATOM   3731  CG2 ILE A 227      40.898 -18.082  -1.214  1.00 78.76           C  
ATOM   3732 HG21 ILE A 227      41.171 -17.429  -2.043  1.00 78.76           H  
ATOM   3733 HG22 ILE A 227      41.790 -18.595  -0.854  1.00 78.76           H  
ATOM   3734 HG23 ILE A 227      40.523 -17.475  -0.389  1.00 78.76           H  
ATOM   3735  CD1 ILE A 227      37.785 -17.749  -0.834  1.00 78.76           C  
ATOM   3736 HD11 ILE A 227      36.829 -17.351  -1.175  1.00 78.76           H  
ATOM   3737 HD12 ILE A 227      37.598 -18.526  -0.092  1.00 78.76           H  
ATOM   3738 HD13 ILE A 227      38.355 -16.938  -0.381  1.00 78.76           H  
ATOM   3739  N   ILE A 228      41.792 -21.550  -1.770  1.00 77.70           N  
ATOM   3740  H   ILE A 228      40.939 -21.888  -1.346  1.00 77.70           H  
ATOM   3741  CA  ILE A 228      43.060 -22.188  -1.395  1.00 77.70           C  
ATOM   3742  HA  ILE A 228      43.722 -21.418  -0.999  1.00 77.70           H  
ATOM   3743  C   ILE A 228      43.782 -22.759  -2.620  1.00 77.70           C  
ATOM   3744  CB  ILE A 228      42.847 -23.251  -0.291  1.00 77.70           C  
ATOM   3745  HB  ILE A 228      42.172 -24.018  -0.670  1.00 77.70           H  
ATOM   3746  O   ILE A 228      44.982 -22.539  -2.748  1.00 77.70           O  
ATOM   3747  CG1 ILE A 228      42.226 -22.680   1.005  1.00 77.70           C  
ATOM   3748 HG12 ILE A 228      42.284 -23.433   1.792  1.00 77.70           H  
ATOM   3749 HG13 ILE A 228      41.167 -22.477   0.846  1.00 77.70           H  
ATOM   3750  CG2 ILE A 228      44.178 -23.939   0.066  1.00 77.70           C  
ATOM   3751 HG21 ILE A 228      44.036 -24.612   0.911  1.00 77.70           H  
ATOM   3752 HG22 ILE A 228      44.535 -24.532  -0.775  1.00 77.70           H  
ATOM   3753 HG23 ILE A 228      44.936 -23.199   0.320  1.00 77.70           H  
ATOM   3754  CD1 ILE A 228      42.876 -21.393   1.515  1.00 77.70           C  
ATOM   3755 HD11 ILE A 228      43.961 -21.488   1.526  1.00 77.70           H  
ATOM   3756 HD12 ILE A 228      42.521 -21.187   2.524  1.00 77.70           H  
ATOM   3757 HD13 ILE A 228      42.600 -20.570   0.856  1.00 77.70           H  
ATOM   3758  N   SER A 229      43.068 -23.387  -3.564  1.00 72.37           N  
ATOM   3759  H   SER A 229      42.097 -23.589  -3.377  1.00 72.37           H  
ATOM   3760  CA  SER A 229      43.674 -23.917  -4.805  1.00 72.37           C  
ATOM   3761  HA  SER A 229      44.423 -24.661  -4.534  1.00 72.37           H  
ATOM   3762  C   SER A 229      44.376 -22.856  -5.665  1.00 72.37           C  
ATOM   3763  CB  SER A 229      42.611 -24.615  -5.661  1.00 72.37           C  
ATOM   3764  HB2 SER A 229      43.108 -25.213  -6.425  1.00 72.37           H  
ATOM   3765  HB3 SER A 229      42.021 -25.281  -5.030  1.00 72.37           H  
ATOM   3766  O   SER A 229      45.300 -23.158  -6.412  1.00 72.37           O  
ATOM   3767  OG  SER A 229      41.740 -23.693  -6.300  1.00 72.37           O  
ATOM   3768  HG  SER A 229      41.420 -23.050  -5.662  1.00 72.37           H  
ATOM   3769  N   GLN A 230      43.953 -21.592  -5.560  1.00 74.03           N  
ATOM   3770  H   GLN A 230      43.219 -21.392  -4.895  1.00 74.03           H  
ATOM   3771  CA  GLN A 230      44.521 -20.479  -6.321  1.00 74.03           C  
ATOM   3772  HA  GLN A 230      44.960 -20.870  -7.238  1.00 74.03           H  
ATOM   3773  C   GLN A 230      45.647 -19.752  -5.568  1.00 74.03           C  
ATOM   3774  CB  GLN A 230      43.405 -19.500  -6.707  1.00 74.03           C  
ATOM   3775  HB2 GLN A 230      43.859 -18.652  -7.220  1.00 74.03           H  
ATOM   3776  HB3 GLN A 230      42.920 -19.131  -5.803  1.00 74.03           H  
ATOM   3777  O   GLN A 230      46.221 -18.787  -6.095  1.00 74.03           O  
ATOM   3778  CG  GLN A 230      42.345 -20.109  -7.638  1.00 74.03           C  
ATOM   3779  HG2 GLN A 230      41.827 -20.922  -7.129  1.00 74.03           H  
ATOM   3780  HG3 GLN A 230      42.831 -20.521  -8.522  1.00 74.03           H  
ATOM   3781  CD  GLN A 230      41.315 -19.075  -8.088  1.00 74.03           C  
ATOM   3782  NE2 GLN A 230      40.217 -19.494  -8.676  1.00 74.03           N  
ATOM   3783 HE21 GLN A 230      39.593 -18.787  -9.037  1.00 74.03           H  
ATOM   3784 HE22 GLN A 230      40.034 -20.481  -8.788  1.00 74.03           H  
ATOM   3785  OE1 GLN A 230      41.503 -17.874  -7.954  1.00 74.03           O  
ATOM   3786  N   LEU A 231      45.954 -20.160  -4.335  1.00 74.52           N  
ATOM   3787  H   LEU A 231      45.493 -20.987  -3.983  1.00 74.52           H  
ATOM   3788  CA  LEU A 231      47.060 -19.648  -3.533  1.00 74.52           C  
ATOM   3789  HA  LEU A 231      47.410 -18.704  -3.952  1.00 74.52           H  
ATOM   3790  C   LEU A 231      48.230 -20.638  -3.594  1.00 74.52           C  
ATOM   3791  CB  LEU A 231      46.587 -19.392  -2.088  1.00 74.52           C  
ATOM   3792  HB2 LEU A 231      46.197 -20.329  -1.690  1.00 74.52           H  
ATOM   3793  HB3 LEU A 231      47.448 -19.116  -1.480  1.00 74.52           H  
ATOM   3794  O   LEU A 231      48.055 -21.846  -3.512  1.00 74.52           O  
ATOM   3795  CG  LEU A 231      45.504 -18.304  -1.938  1.00 74.52           C  
ATOM   3796  HG  LEU A 231      44.652 -18.535  -2.577  1.00 74.52           H  
ATOM   3797  CD1 LEU A 231      45.018 -18.249  -0.489  1.00 74.52           C  
ATOM   3798 HD11 LEU A 231      44.623 -19.223  -0.201  1.00 74.52           H  
ATOM   3799 HD12 LEU A 231      45.840 -17.984   0.176  1.00 74.52           H  
ATOM   3800 HD13 LEU A 231      44.222 -17.511  -0.393  1.00 74.52           H  
ATOM   3801  CD2 LEU A 231      46.023 -16.914  -2.322  1.00 74.52           C  
ATOM   3802 HD21 LEU A 231      46.913 -16.679  -1.738  1.00 74.52           H  
ATOM   3803 HD22 LEU A 231      46.249 -16.884  -3.388  1.00 74.52           H  
ATOM   3804 HD23 LEU A 231      45.257 -16.170  -2.106  1.00 74.52           H  
ATOM   3805  N   SER A 232      49.454 -20.128  -3.727  1.00 64.79           N  
ATOM   3806  H   SER A 232      49.568 -19.128  -3.806  1.00 64.79           H  
ATOM   3807  CA  SER A 232      50.659 -20.964  -3.666  1.00 64.79           C  
ATOM   3808  HA  SER A 232      50.579 -21.753  -4.413  1.00 64.79           H  
ATOM   3809  C   SER A 232      50.782 -21.611  -2.278  1.00 64.79           C  
ATOM   3810  CB  SER A 232      51.901 -20.114  -3.962  1.00 64.79           C  
ATOM   3811  HB2 SER A 232      52.105 -19.475  -3.102  1.00 64.79           H  
ATOM   3812  HB3 SER A 232      52.758 -20.767  -4.124  1.00 64.79           H  
ATOM   3813  O   SER A 232      50.619 -20.918  -1.274  1.00 64.79           O  
ATOM   3814  OG  SER A 232      51.700 -19.282  -5.097  1.00 64.79           O  
ATOM   3815  HG  SER A 232      51.472 -19.860  -5.830  1.00 64.79           H  
ATOM   3816  N   SER A 233      51.124 -22.903  -2.205  1.00 61.43           N  
ATOM   3817  H   SER A 233      51.228 -23.422  -3.065  1.00 61.43           H  
ATOM   3818  CA  SER A 233      51.163 -23.695  -0.955  1.00 61.43           C  
ATOM   3819  HA  SER A 233      50.152 -23.733  -0.549  1.00 61.43           H  
ATOM   3820  C   SER A 233      52.068 -23.126   0.151  1.00 61.43           C  
ATOM   3821  CB  SER A 233      51.593 -25.131  -1.286  1.00 61.43           C  
ATOM   3822  HB2 SER A 233      51.664 -25.716  -0.369  1.00 61.43           H  
ATOM   3823  HB3 SER A 233      50.838 -25.583  -1.930  1.00 61.43           H  
ATOM   3824  O   SER A 233      51.864 -23.405   1.333  1.00 61.43           O  
ATOM   3825  OG  SER A 233      52.841 -25.138  -1.960  1.00 61.43           O  
ATOM   3826  HG  SER A 233      52.931 -25.988  -2.397  1.00 61.43           H  
ATOM   3827  N   ASN A 234      53.040 -22.284  -0.212  1.00 66.29           N  
ATOM   3828  H   ASN A 234      53.120 -22.079  -1.197  1.00 66.29           H  
ATOM   3829  CA  ASN A 234      53.949 -21.589   0.699  1.00 66.29           C  
ATOM   3830  HA  ASN A 234      54.113 -22.231   1.564  1.00 66.29           H  
ATOM   3831  C   ASN A 234      53.409 -20.259   1.266  1.00 66.29           C  
ATOM   3832  CB  ASN A 234      55.307 -21.409  -0.008  1.00 66.29           C  
ATOM   3833  HB2 ASN A 234      55.708 -22.392  -0.255  1.00 66.29           H  
ATOM   3834  HB3 ASN A 234      55.999 -20.930   0.685  1.00 66.29           H  
ATOM   3835  O   ASN A 234      54.045 -19.695   2.155  1.00 66.29           O  
ATOM   3836  CG  ASN A 234      55.262 -20.584  -1.287  1.00 66.29           C  
ATOM   3837  ND2 ASN A 234      56.407 -20.260  -1.838  1.00 66.29           N  
ATOM   3838 HD21 ASN A 234      56.361 -19.779  -2.725  1.00 66.29           H  
ATOM   3839 HD22 ASN A 234      57.274 -20.559  -1.414  1.00 66.29           H  
ATOM   3840  OD1 ASN A 234      54.227 -20.246  -1.839  1.00 66.29           O  
ATOM   3841  N   LYS A 235      52.266 -19.747   0.789  1.00 70.90           N  
ATOM   3842  H   LYS A 235      51.766 -20.272   0.086  1.00 70.90           H  
ATOM   3843  CA  LYS A 235      51.670 -18.483   1.253  1.00 70.90           C  
ATOM   3844  HA  LYS A 235      52.422 -17.906   1.792  1.00 70.90           H  
ATOM   3845  C   LYS A 235      50.518 -18.745   2.216  1.00 70.90           C  
ATOM   3846  CB  LYS A 235      51.207 -17.628   0.069  1.00 70.90           C  
ATOM   3847  HB2 LYS A 235      50.492 -18.188  -0.533  1.00 70.90           H  
ATOM   3848  HB3 LYS A 235      50.710 -16.740   0.462  1.00 70.90           H  
ATOM   3849  O   LYS A 235      49.451 -19.214   1.814  1.00 70.90           O  
ATOM   3850  CG  LYS A 235      52.387 -17.190  -0.801  1.00 70.90           C  
ATOM   3851  HG2 LYS A 235      52.828 -18.061  -1.286  1.00 70.90           H  
ATOM   3852  HG3 LYS A 235      53.142 -16.710  -0.178  1.00 70.90           H  
ATOM   3853  CD  LYS A 235      51.906 -16.208  -1.865  1.00 70.90           C  
ATOM   3854  HD2 LYS A 235      51.138 -16.688  -2.472  1.00 70.90           H  
ATOM   3855  HD3 LYS A 235      51.493 -15.325  -1.376  1.00 70.90           H  
ATOM   3856  CE  LYS A 235      53.095 -15.813  -2.733  1.00 70.90           C  
ATOM   3857  HE2 LYS A 235      53.832 -15.327  -2.093  1.00 70.90           H  
ATOM   3858  HE3 LYS A 235      53.540 -16.721  -3.140  1.00 70.90           H  
ATOM   3859  NZ  LYS A 235      52.660 -14.912  -3.821  1.00 70.90           N  
ATOM   3860  HZ1 LYS A 235      52.262 -14.077  -3.416  1.00 70.90           H  
ATOM   3861  HZ2 LYS A 235      51.958 -15.379  -4.377  1.00 70.90           H  
ATOM   3862  HZ3 LYS A 235      53.444 -14.674  -4.412  1.00 70.90           H  
ATOM   3863  N   LYS A 236      50.726 -18.403   3.488  1.00 80.07           N  
ATOM   3864  H   LYS A 236      51.617 -17.986   3.714  1.00 80.07           H  
ATOM   3865  CA  LYS A 236      49.696 -18.411   4.536  1.00 80.07           C  
ATOM   3866  HA  LYS A 236      48.802 -18.907   4.157  1.00 80.07           H  
ATOM   3867  C   LYS A 236      49.263 -16.981   4.855  1.00 80.07           C  
ATOM   3868  CB  LYS A 236      50.187 -19.186   5.773  1.00 80.07           C  
ATOM   3869  HB2 LYS A 236      49.410 -19.158   6.537  1.00 80.07           H  
ATOM   3870  HB3 LYS A 236      51.073 -18.692   6.172  1.00 80.07           H  
ATOM   3871  O   LYS A 236      50.034 -16.038   4.674  1.00 80.07           O  
ATOM   3872  CG  LYS A 236      50.529 -20.664   5.503  1.00 80.07           C  
ATOM   3873  HG2 LYS A 236      50.939 -21.094   6.417  1.00 80.07           H  
ATOM   3874  HG3 LYS A 236      51.293 -20.729   4.728  1.00 80.07           H  
ATOM   3875  CD  LYS A 236      49.301 -21.487   5.083  1.00 80.07           C  
ATOM   3876  HD2 LYS A 236      48.558 -21.456   5.879  1.00 80.07           H  
ATOM   3877  HD3 LYS A 236      48.869 -21.059   4.179  1.00 80.07           H  
ATOM   3878  CE  LYS A 236      49.678 -22.941   4.784  1.00 80.07           C  
ATOM   3879  HE2 LYS A 236      50.401 -22.948   3.969  1.00 80.07           H  
ATOM   3880  HE3 LYS A 236      50.145 -23.380   5.666  1.00 80.07           H  
ATOM   3881  NZ  LYS A 236      48.480 -23.727   4.400  1.00 80.07           N  
ATOM   3882  HZ1 LYS A 236      47.930 -23.242   3.706  1.00 80.07           H  
ATOM   3883  HZ2 LYS A 236      48.730 -24.638   4.044  1.00 80.07           H  
ATOM   3884  HZ3 LYS A 236      47.885 -23.893   5.199  1.00 80.07           H  
ATOM   3885  N   GLY A 237      48.014 -16.825   5.274  1.00 86.67           N  
ATOM   3886  H   GLY A 237      47.440 -17.631   5.476  1.00 86.67           H  
ATOM   3887  CA  GLY A 237      47.427 -15.512   5.496  1.00 86.67           C  
ATOM   3888  HA2 GLY A 237      47.998 -14.960   6.243  1.00 86.67           H  
ATOM   3889  HA3 GLY A 237      47.480 -14.957   4.559  1.00 86.67           H  
ATOM   3890  C   GLY A 237      45.974 -15.566   5.946  1.00 86.67           C  
ATOM   3891  O   GLY A 237      45.459 -16.632   6.308  1.00 86.67           O  
ATOM   3892  N   ILE A 238      45.326 -14.406   5.879  1.00 87.63           N  
ATOM   3893  H   ILE A 238      45.822 -13.615   5.493  1.00 87.63           H  
ATOM   3894  CA  ILE A 238      43.930 -14.195   6.250  1.00 87.63           C  
ATOM   3895  HA  ILE A 238      43.616 -15.032   6.874  1.00 87.63           H  
ATOM   3896  C   ILE A 238      43.071 -14.172   4.988  1.00 87.63           C  
ATOM   3897  CB  ILE A 238      43.743 -12.907   7.085  1.00 87.63           C  
ATOM   3898  HB  ILE A 238      43.941 -12.049   6.443  1.00 87.63           H  
ATOM   3899  O   ILE A 238      43.371 -13.477   4.017  1.00 87.63           O  
ATOM   3900  CG1 ILE A 238      44.722 -12.851   8.282  1.00 87.63           C  
ATOM   3901 HG12 ILE A 238      45.742 -12.998   7.928  1.00 87.63           H  
ATOM   3902 HG13 ILE A 238      44.491 -13.645   8.992  1.00 87.63           H  
ATOM   3903  CG2 ILE A 238      42.281 -12.828   7.576  1.00 87.63           C  
ATOM   3904 HG21 ILE A 238      42.039 -13.701   8.182  1.00 87.63           H  
ATOM   3905 HG22 ILE A 238      42.136 -11.922   8.164  1.00 87.63           H  
ATOM   3906 HG23 ILE A 238      41.601 -12.764   6.727  1.00 87.63           H  
ATOM   3907  CD1 ILE A 238      44.718 -11.507   9.016  1.00 87.63           C  
ATOM   3908 HD11 ILE A 238      43.794 -11.375   9.579  1.00 87.63           H  
ATOM   3909 HD12 ILE A 238      44.835 -10.692   8.302  1.00 87.63           H  
ATOM   3910 HD13 ILE A 238      45.557 -11.477   9.712  1.00 87.63           H  
ATOM   3911  N   ILE A 239      41.978 -14.927   5.009  1.00 88.75           N  
ATOM   3912  H   ILE A 239      41.823 -15.500   5.826  1.00 88.75           H  
ATOM   3913  CA  ILE A 239      40.936 -14.894   3.986  1.00 88.75           C  
ATOM   3914  HA  ILE A 239      41.284 -14.315   3.130  1.00 88.75           H  
ATOM   3915  C   ILE A 239      39.730 -14.176   4.576  1.00 88.75           C  
ATOM   3916  CB  ILE A 239      40.613 -16.311   3.478  1.00 88.75           C  
ATOM   3917  HB  ILE A 239      40.318 -16.927   4.327  1.00 88.75           H  
ATOM   3918  O   ILE A 239      39.125 -14.626   5.551  1.00 88.75           O  
ATOM   3919  CG1 ILE A 239      41.871 -16.917   2.821  1.00 88.75           C  
ATOM   3920 HG12 ILE A 239      42.070 -16.403   1.881  1.00 88.75           H  
ATOM   3921 HG13 ILE A 239      42.737 -16.779   3.469  1.00 88.75           H  
ATOM   3922  CG2 ILE A 239      39.460 -16.273   2.456  1.00 88.75           C  
ATOM   3923 HG21 ILE A 239      39.746 -15.675   1.590  1.00 88.75           H  
ATOM   3924 HG22 ILE A 239      39.205 -17.282   2.133  1.00 88.75           H  
ATOM   3925 HG23 ILE A 239      38.570 -15.833   2.905  1.00 88.75           H  
ATOM   3926  CD1 ILE A 239      41.778 -18.414   2.555  1.00 88.75           C  
ATOM   3927 HD11 ILE A 239      41.637 -18.939   3.500  1.00 88.75           H  
ATOM   3928 HD12 ILE A 239      42.727 -18.726   2.119  1.00 88.75           H  
ATOM   3929 HD13 ILE A 239      40.968 -18.650   1.865  1.00 88.75           H  
ATOM   3930  N   HIS A 240      39.375 -13.050   3.975  1.00 88.79           N  
ATOM   3931  H   HIS A 240      39.908 -12.738   3.175  1.00 88.79           H  
ATOM   3932  CA  HIS A 240      38.216 -12.263   4.362  1.00 88.79           C  
ATOM   3933  HA  HIS A 240      37.989 -12.435   5.414  1.00 88.79           H  
ATOM   3934  C   HIS A 240      37.011 -12.707   3.544  1.00 88.79           C  
ATOM   3935  CB  HIS A 240      38.536 -10.778   4.190  1.00 88.79           C  
ATOM   3936  HB2 HIS A 240      37.645 -10.189   4.410  1.00 88.79           H  
ATOM   3937  HB3 HIS A 240      38.820 -10.592   3.155  1.00 88.79           H  
ATOM   3938  O   HIS A 240      37.053 -12.674   2.321  1.00 88.79           O  
ATOM   3939  CG  HIS A 240      39.651 -10.327   5.095  1.00 88.79           C  
ATOM   3940  CD2 HIS A 240      40.993 -10.387   4.832  1.00 88.79           C  
ATOM   3941  HD2 HIS A 240      41.452 -10.759   3.927  1.00 88.79           H  
ATOM   3942  ND1 HIS A 240      39.507  -9.794   6.355  1.00 88.79           N  
ATOM   3943  HD1 HIS A 240      38.633  -9.641   6.836  1.00 88.79           H  
ATOM   3944  CE1 HIS A 240      40.732  -9.525   6.835  1.00 88.79           C  
ATOM   3945  HE1 HIS A 240      40.949  -9.081   7.795  1.00 88.79           H  
ATOM   3946  NE2 HIS A 240      41.665  -9.881   5.944  1.00 88.79           N  
ATOM   3947  N   LEU A 241      35.952 -13.141   4.227  1.00 86.91           N  
ATOM   3948  H   LEU A 241      36.067 -13.224   5.227  1.00 86.91           H  
ATOM   3949  CA  LEU A 241      34.672 -13.594   3.674  1.00 86.91           C  
ATOM   3950  HA  LEU A 241      34.667 -13.401   2.602  1.00 86.91           H  
ATOM   3951  C   LEU A 241      33.494 -12.798   4.258  1.00 86.91           C  
ATOM   3952  CB  LEU A 241      34.485 -15.111   3.914  1.00 86.91           C  
ATOM   3953  HB2 LEU A 241      33.516 -15.408   3.511  1.00 86.91           H  
ATOM   3954  HB3 LEU A 241      34.460 -15.284   4.990  1.00 86.91           H  
ATOM   3955  O   LEU A 241      32.347 -13.234   4.180  1.00 86.91           O  
ATOM   3956  CG  LEU A 241      35.545 -16.042   3.306  1.00 86.91           C  
ATOM   3957  HG  LEU A 241      36.510 -15.829   3.766  1.00 86.91           H  
ATOM   3958  CD1 LEU A 241      35.182 -17.500   3.580  1.00 86.91           C  
ATOM   3959 HD11 LEU A 241      35.998 -18.148   3.260  1.00 86.91           H  
ATOM   3960 HD12 LEU A 241      35.017 -17.645   4.647  1.00 86.91           H  
ATOM   3961 HD13 LEU A 241      34.276 -17.776   3.039  1.00 86.91           H  
ATOM   3962  CD2 LEU A 241      35.649 -15.882   1.795  1.00 86.91           C  
ATOM   3963 HD21 LEU A 241      35.962 -14.861   1.575  1.00 86.91           H  
ATOM   3964 HD22 LEU A 241      34.690 -16.086   1.318  1.00 86.91           H  
ATOM   3965 HD23 LEU A 241      36.401 -16.569   1.408  1.00 86.91           H  
ATOM   3966  N   GLU A 242      33.725 -11.627   4.844  1.00 84.36           N  
ATOM   3967  H   GLU A 242      34.682 -11.308   4.890  1.00 84.36           H  
ATOM   3968  CA  GLU A 242      32.688 -10.823   5.507  1.00 84.36           C  
ATOM   3969  HA  GLU A 242      32.055 -11.473   6.111  1.00 84.36           H  
ATOM   3970  C   GLU A 242      31.776 -10.112   4.495  1.00 84.36           C  
ATOM   3971  CB  GLU A 242      33.347  -9.801   6.442  1.00 84.36           C  
ATOM   3972  HB2 GLU A 242      32.568  -9.177   6.881  1.00 84.36           H  
ATOM   3973  HB3 GLU A 242      34.008  -9.167   5.851  1.00 84.36           H  
ATOM   3974  O   GLU A 242      30.584 -10.420   4.396  1.00 84.36           O  
ATOM   3975  CG  GLU A 242      34.163 -10.447   7.571  1.00 84.36           C  
ATOM   3976  HG2 GLU A 242      34.842 -11.190   7.152  1.00 84.36           H  
ATOM   3977  HG3 GLU A 242      33.480 -10.958   8.250  1.00 84.36           H  
ATOM   3978  CD  GLU A 242      34.993  -9.418   8.350  1.00 84.36           C  
ATOM   3979  OE1 GLU A 242      35.906  -9.844   9.093  1.00 84.36           O  
ATOM   3980  OE2 GLU A 242      34.704  -8.209   8.259  1.00 84.36           O  
ATOM   3981  N   VAL A 243      32.352  -9.203   3.695  1.00 75.60           N  
ATOM   3982  H   VAL A 243      33.335  -9.019   3.839  1.00 75.60           H  
ATOM   3983  CA  VAL A 243      31.646  -8.385   2.694  1.00 75.60           C  
ATOM   3984  HA  VAL A 243      30.613  -8.725   2.626  1.00 75.60           H  
ATOM   3985  C   VAL A 243      32.274  -8.573   1.316  1.00 75.60           C  
ATOM   3986  CB  VAL A 243      31.611  -6.903   3.099  1.00 75.60           C  
ATOM   3987  HB  VAL A 243      32.640  -6.559   3.203  1.00 75.60           H  
ATOM   3988  O   VAL A 243      31.592  -9.113   0.440  1.00 75.60           O  
ATOM   3989  CG1 VAL A 243      30.880  -6.049   2.047  1.00 75.60           C  
ATOM   3990 HG11 VAL A 243      31.431  -6.055   1.106  1.00 75.60           H  
ATOM   3991 HG12 VAL A 243      30.833  -5.015   2.390  1.00 75.60           H  
ATOM   3992 HG13 VAL A 243      29.867  -6.423   1.893  1.00 75.60           H  
ATOM   3993  CG2 VAL A 243      30.909  -6.690   4.445  1.00 75.60           C  
ATOM   3994 HG21 VAL A 243      30.915  -5.628   4.690  1.00 75.60           H  
ATOM   3995 HG22 VAL A 243      29.885  -7.062   4.405  1.00 75.60           H  
ATOM   3996 HG23 VAL A 243      31.453  -7.211   5.233  1.00 75.60           H  
ATOM   3997  N   ALA A 244      33.549  -8.229   1.128  1.00 79.18           N  
ATOM   3998  H   ALA A 244      34.062  -7.760   1.860  1.00 79.18           H  
ATOM   3999  CA  ALA A 244      34.334  -8.656  -0.031  1.00 79.18           C  
ATOM   4000  HA  ALA A 244      33.676  -8.778  -0.891  1.00 79.18           H  
ATOM   4001  C   ALA A 244      35.017 -10.009   0.231  1.00 79.18           C  
ATOM   4002  CB  ALA A 244      35.339  -7.553  -0.368  1.00 79.18           C  
ATOM   4003  HB1 ALA A 244      36.038  -7.425   0.458  1.00 79.18           H  
ATOM   4004  HB2 ALA A 244      34.809  -6.613  -0.520  1.00 79.18           H  
ATOM   4005  HB3 ALA A 244      35.892  -7.808  -1.272  1.00 79.18           H  
ATOM   4006  O   ALA A 244      35.153 -10.418   1.384  1.00 79.18           O  
ATOM   4007  N   THR A 245      35.425 -10.698  -0.839  1.00 84.26           N  
ATOM   4008  H   THR A 245      35.284 -10.311  -1.761  1.00 84.26           H  
ATOM   4009  CA  THR A 245      36.277 -11.891  -0.751  1.00 84.26           C  
ATOM   4010  HA  THR A 245      36.291 -12.248   0.278  1.00 84.26           H  
ATOM   4011  C   THR A 245      37.689 -11.504  -1.162  1.00 84.26           C  
ATOM   4012  CB  THR A 245      35.749 -13.061  -1.594  1.00 84.26           C  
ATOM   4013  HB  THR A 245      35.708 -12.768  -2.644  1.00 84.26           H  
ATOM   4014  O   THR A 245      37.915 -11.173  -2.325  1.00 84.26           O  
ATOM   4015  CG2 THR A 245      36.612 -14.318  -1.454  1.00 84.26           C  
ATOM   4016 HG21 THR A 245      36.571 -14.699  -0.434  1.00 84.26           H  
ATOM   4017 HG22 THR A 245      37.657 -14.099  -1.675  1.00 84.26           H  
ATOM   4018 HG23 THR A 245      36.261 -15.084  -2.145  1.00 84.26           H  
ATOM   4019  OG1 THR A 245      34.454 -13.422  -1.162  1.00 84.26           O  
ATOM   4020  HG1 THR A 245      34.273 -14.283  -1.547  1.00 84.26           H  
ATOM   4021  N   TYR A 246      38.644 -11.516  -0.235  1.00 85.53           N  
ATOM   4022  H   TYR A 246      38.413 -11.775   0.714  1.00 85.53           H  
ATOM   4023  CA  TYR A 246      40.044 -11.217  -0.548  1.00 85.53           C  
ATOM   4024  HA  TYR A 246      40.244 -11.595  -1.551  1.00 85.53           H  
ATOM   4025  C   TYR A 246      41.022 -11.933   0.390  1.00 85.53           C  
ATOM   4026  CB  TYR A 246      40.279  -9.698  -0.593  1.00 85.53           C  
ATOM   4027  HB2 TYR A 246      41.265  -9.512  -1.019  1.00 85.53           H  
ATOM   4028  HB3 TYR A 246      39.551  -9.248  -1.268  1.00 85.53           H  
ATOM   4029  O   TYR A 246      40.654 -12.346   1.490  1.00 85.53           O  
ATOM   4030  CG  TYR A 246      40.217  -8.974   0.731  1.00 85.53           C  
ATOM   4031  CD1 TYR A 246      38.981  -8.533   1.240  1.00 85.53           C  
ATOM   4032  HD1 TYR A 246      38.066  -8.729   0.701  1.00 85.53           H  
ATOM   4033  CD2 TYR A 246      41.408  -8.723   1.441  1.00 85.53           C  
ATOM   4034  HD2 TYR A 246      42.359  -9.060   1.058  1.00 85.53           H  
ATOM   4035  CE1 TYR A 246      38.934  -7.844   2.468  1.00 85.53           C  
ATOM   4036  HE1 TYR A 246      37.996  -7.501   2.879  1.00 85.53           H  
ATOM   4037  CE2 TYR A 246      41.361  -8.050   2.674  1.00 85.53           C  
ATOM   4038  HE2 TYR A 246      42.266  -7.886   3.240  1.00 85.53           H  
ATOM   4039  OH  TYR A 246      40.086  -7.013   4.407  1.00 85.53           O  
ATOM   4040  HH  TYR A 246      40.940  -7.076   4.840  1.00 85.53           H  
ATOM   4041  CZ  TYR A 246      40.123  -7.616   3.193  1.00 85.53           C  
ATOM   4042  N   PHE A 247      42.263 -12.103  -0.067  1.00 85.61           N  
ATOM   4043  H   PHE A 247      42.476 -11.723  -0.978  1.00 85.61           H  
ATOM   4044  CA  PHE A 247      43.361 -12.699   0.696  1.00 85.61           C  
ATOM   4045  HA  PHE A 247      42.973 -13.097   1.633  1.00 85.61           H  
ATOM   4046  C   PHE A 247      44.423 -11.657   1.046  1.00 85.61           C  
ATOM   4047  CB  PHE A 247      43.971 -13.872  -0.084  1.00 85.61           C  
ATOM   4048  HB2 PHE A 247      43.242 -14.682  -0.104  1.00 85.61           H  
ATOM   4049  HB3 PHE A 247      44.163 -13.555  -1.109  1.00 85.61           H  
ATOM   4050  O   PHE A 247      44.842 -10.876   0.186  1.00 85.61           O  
ATOM   4051  CG  PHE A 247      45.257 -14.429   0.493  1.00 85.61           C  
ATOM   4052  CD1 PHE A 247      46.501 -14.089  -0.072  1.00 85.61           C  
ATOM   4053  HD1 PHE A 247      46.544 -13.400  -0.903  1.00 85.61           H  
ATOM   4054  CD2 PHE A 247      45.208 -15.285   1.606  1.00 85.61           C  
ATOM   4055  HD2 PHE A 247      44.260 -15.521   2.066  1.00 85.61           H  
ATOM   4056  CE1 PHE A 247      47.688 -14.620   0.465  1.00 85.61           C  
ATOM   4057  HE1 PHE A 247      48.644 -14.341   0.047  1.00 85.61           H  
ATOM   4058  CE2 PHE A 247      46.392 -15.824   2.135  1.00 85.61           C  
ATOM   4059  HE2 PHE A 247      46.340 -16.483   2.989  1.00 85.61           H  
ATOM   4060  CZ  PHE A 247      47.633 -15.492   1.567  1.00 85.61           C  
ATOM   4061  HZ  PHE A 247      48.544 -15.889   1.992  1.00 85.61           H  
ATOM   4062  N   GLU A 248      44.889 -11.709   2.290  1.00 82.53           N  
ATOM   4063  H   GLU A 248      44.464 -12.362   2.933  1.00 82.53           H  
ATOM   4064  CA  GLU A 248      45.999 -10.925   2.822  1.00 82.53           C  
ATOM   4065  HA  GLU A 248      46.423 -10.314   2.026  1.00 82.53           H  
ATOM   4066  C   GLU A 248      47.099 -11.861   3.349  1.00 82.53           C  
ATOM   4067  CB  GLU A 248      45.462  -9.977   3.903  1.00 82.53           C  
ATOM   4068  HB2 GLU A 248      44.649  -9.396   3.468  1.00 82.53           H  
ATOM   4069  HB3 GLU A 248      45.075 -10.555   4.742  1.00 82.53           H  
ATOM   4070  O   GLU A 248      46.848 -12.727   4.182  1.00 82.53           O  
ATOM   4071  CG  GLU A 248      46.555  -9.019   4.394  1.00 82.53           C  
ATOM   4072  HG2 GLU A 248      46.995  -8.523   3.529  1.00 82.53           H  
ATOM   4073  HG3 GLU A 248      47.340  -9.598   4.881  1.00 82.53           H  
ATOM   4074  CD  GLU A 248      46.043  -7.949   5.369  1.00 82.53           C  
ATOM   4075  OE1 GLU A 248      46.910  -7.232   5.917  1.00 82.53           O  
ATOM   4076  OE2 GLU A 248      44.815  -7.761   5.489  1.00 82.53           O  
ATOM   4077  N   GLU A 249      48.327 -11.710   2.847  1.00 81.93           N  
ATOM   4078  H   GLU A 249      48.493 -10.927   2.233  1.00 81.93           H  
ATOM   4079  CA  GLU A 249      49.487 -12.520   3.251  1.00 81.93           C  
ATOM   4080  HA  GLU A 249      49.173 -13.559   3.352  1.00 81.93           H  
ATOM   4081  C   GLU A 249      50.037 -12.053   4.608  1.00 81.93           C  
ATOM   4082  CB  GLU A 249      50.550 -12.434   2.135  1.00 81.93           C  
ATOM   4083  HB2 GLU A 249      50.069 -12.682   1.189  1.00 81.93           H  
ATOM   4084  HB3 GLU A 249      50.903 -11.405   2.068  1.00 81.93           H  
ATOM   4085  O   GLU A 249      50.208 -10.849   4.821  1.00 81.93           O  
ATOM   4086  CG  GLU A 249      51.762 -13.367   2.302  1.00 81.93           C  
ATOM   4087  HG2 GLU A 249      51.396 -14.389   2.408  1.00 81.93           H  
ATOM   4088  HG3 GLU A 249      52.297 -13.099   3.213  1.00 81.93           H  
ATOM   4089  CD  GLU A 249      52.744 -13.305   1.107  1.00 81.93           C  
ATOM   4090  OE1 GLU A 249      53.538 -14.251   0.922  1.00 81.93           O  
ATOM   4091  OE2 GLU A 249      52.733 -12.332   0.302  1.00 81.93           O  
ATOM   4092  N   PHE A 250      50.375 -12.991   5.503  1.00 79.03           N  
ATOM   4093  H   PHE A 250      50.249 -13.967   5.278  1.00 79.03           H  
ATOM   4094  CA  PHE A 250      50.957 -12.648   6.806  1.00 79.03           C  
ATOM   4095  HA  PHE A 250      50.234 -12.035   7.345  1.00 79.03           H  
ATOM   4096  C   PHE A 250      52.243 -11.807   6.652  1.00 79.03           C  
ATOM   4097  CB  PHE A 250      51.232 -13.920   7.633  1.00 79.03           C  
ATOM   4098  HB2 PHE A 250      51.892 -14.570   7.058  1.00 79.03           H  
ATOM   4099  HB3 PHE A 250      51.770 -13.627   8.534  1.00 79.03           H  
ATOM   4100  O   PHE A 250      53.109 -12.111   5.830  1.00 79.03           O  
ATOM   4101  CG  PHE A 250      50.011 -14.711   8.085  1.00 79.03           C  
ATOM   4102  CD1 PHE A 250      48.939 -14.060   8.728  1.00 79.03           C  
ATOM   4103  HD1 PHE A 250      48.976 -12.999   8.925  1.00 79.03           H  
ATOM   4104  CD2 PHE A 250      49.973 -16.112   7.933  1.00 79.03           C  
ATOM   4105  HD2 PHE A 250      50.813 -16.623   7.487  1.00 79.03           H  
ATOM   4106  CE1 PHE A 250      47.819 -14.791   9.156  1.00 79.03           C  
ATOM   4107  HE1 PHE A 250      47.014 -14.283   9.666  1.00 79.03           H  
ATOM   4108  CE2 PHE A 250      48.855 -16.846   8.376  1.00 79.03           C  
ATOM   4109  HE2 PHE A 250      48.828 -17.922   8.287  1.00 79.03           H  
ATOM   4110  CZ  PHE A 250      47.769 -16.180   8.964  1.00 79.03           C  
ATOM   4111  HZ  PHE A 250      46.907 -16.736   9.302  1.00 79.03           H  
ATOM   4112  N   GLY A 251      52.381 -10.750   7.464  1.00 66.70           N  
ATOM   4113  H   GLY A 251      51.637 -10.567   8.122  1.00 66.70           H  
ATOM   4114  CA  GLY A 251      53.616  -9.964   7.605  1.00 66.70           C  
ATOM   4115  HA2 GLY A 251      54.465 -10.647   7.592  1.00 66.70           H  
ATOM   4116  HA3 GLY A 251      53.598  -9.482   8.583  1.00 66.70           H  
ATOM   4117  C   GLY A 251      53.893  -8.867   6.563  1.00 66.70           C  
ATOM   4118  O   GLY A 251      54.943  -8.237   6.644  1.00 66.70           O  
ATOM   4119  N   LYS A 252      53.009  -8.598   5.588  1.00 60.11           N  
ATOM   4120  H   LYS A 252      52.185  -9.179   5.527  1.00 60.11           H  
ATOM   4121  CA  LYS A 252      53.218  -7.511   4.596  1.00 60.11           C  
ATOM   4122  HA  LYS A 252      54.278  -7.259   4.590  1.00 60.11           H  
ATOM   4123  C   LYS A 252      52.563  -6.168   4.930  1.00 60.11           C  
ATOM   4124  CB  LYS A 252      52.846  -7.986   3.184  1.00 60.11           C  
ATOM   4125  HB2 LYS A 252      52.065  -8.745   3.239  1.00 60.11           H  
ATOM   4126  HB3 LYS A 252      52.463  -7.149   2.601  1.00 60.11           H  
ATOM   4127  O   LYS A 252      52.857  -5.186   4.249  1.00 60.11           O  
ATOM   4128  CG  LYS A 252      54.084  -8.541   2.471  1.00 60.11           C  
ATOM   4129  HG2 LYS A 252      54.459  -9.401   3.025  1.00 60.11           H  
ATOM   4130  HG3 LYS A 252      54.858  -7.775   2.428  1.00 60.11           H  
ATOM   4131  CD  LYS A 252      53.716  -8.965   1.052  1.00 60.11           C  
ATOM   4132  HD2 LYS A 252      52.915  -9.702   1.122  1.00 60.11           H  
ATOM   4133  HD3 LYS A 252      53.365  -8.106   0.480  1.00 60.11           H  
ATOM   4134  CE  LYS A 252      54.935  -9.589   0.380  1.00 60.11           C  
ATOM   4135  HE2 LYS A 252      55.467 -10.172   1.132  1.00 60.11           H  
ATOM   4136  HE3 LYS A 252      55.600  -8.805   0.018  1.00 60.11           H  
ATOM   4137  NZ  LYS A 252      54.500 -10.493  -0.702  1.00 60.11           N  
ATOM   4138  HZ1 LYS A 252      53.880 -11.181  -0.298  1.00 60.11           H  
ATOM   4139  HZ2 LYS A 252      55.277 -11.013  -1.084  1.00 60.11           H  
ATOM   4140  HZ3 LYS A 252      53.971 -10.007  -1.412  1.00 60.11           H  
ATOM   4141  N   ASN A 253      51.717  -6.095   5.956  1.00 50.89           N  
ATOM   4142  H   ASN A 253      51.531  -6.933   6.488  1.00 50.89           H  
ATOM   4143  CA  ASN A 253      50.995  -4.875   6.320  1.00 50.89           C  
ATOM   4144  HA  ASN A 253      51.228  -4.107   5.583  1.00 50.89           H  
ATOM   4145  C   ASN A 253      51.498  -4.269   7.646  1.00 50.89           C  
ATOM   4146  CB  ASN A 253      49.469  -5.141   6.244  1.00 50.89           C  
ATOM   4147  HB2 ASN A 253      48.960  -4.755   7.127  1.00 50.89           H  
ATOM   4148  HB3 ASN A 253      49.275  -6.213   6.229  1.00 50.89           H  
ATOM   4149  O   ASN A 253      50.805  -4.262   8.658  1.00 50.89           O  
ATOM   4150  CG  ASN A 253      48.780  -4.511   5.040  1.00 50.89           C  
ATOM   4151  ND2 ASN A 253      47.540  -4.849   4.810  1.00 50.89           N  
ATOM   4152 HD21 ASN A 253      47.083  -4.517   3.973  1.00 50.89           H  
ATOM   4153 HD22 ASN A 253      47.156  -5.624   5.331  1.00 50.89           H  
ATOM   4154  OD1 ASN A 253      49.320  -3.677   4.324  1.00 50.89           O  
ATOM   4155  N   ASP A 254      52.675  -3.633   7.623  1.00 44.27           N  
ATOM   4156  H   ASP A 254      53.268  -3.758   6.815  1.00 44.27           H  
ATOM   4157  CA  ASP A 254      53.231  -2.883   8.773  1.00 44.27           C  
ATOM   4158  HA  ASP A 254      53.299  -3.556   9.628  1.00 44.27           H  
ATOM   4159  C   ASP A 254      52.359  -1.689   9.235  1.00 44.27           C  
ATOM   4160  CB  ASP A 254      54.646  -2.373   8.428  1.00 44.27           C  
ATOM   4161  HB2 ASP A 254      54.889  -1.526   9.069  1.00 44.27           H  
ATOM   4162  HB3 ASP A 254      54.653  -2.009   7.401  1.00 44.27           H  
ATOM   4163  O   ASP A 254      52.651  -1.037  10.240  1.00 44.27           O  
ATOM   4164  CG  ASP A 254      55.766  -3.399   8.623  1.00 44.27           C  
ATOM   4165  OD1 ASP A 254      55.565  -4.360   9.393  1.00 44.27           O  
ATOM   4166  OD2 ASP A 254      56.837  -3.162   8.020  1.00 44.27           O  
ATOM   4167  N   LYS A 255      51.274  -1.360   8.520  1.00 43.81           N  
ATOM   4168  H   LYS A 255      51.038  -1.965   7.746  1.00 43.81           H  
ATOM   4169  CA  LYS A 255      50.343  -0.294   8.925  1.00 43.81           C  
ATOM   4170  HA  LYS A 255      50.893   0.424   9.533  1.00 43.81           H  
ATOM   4171  C   LYS A 255      49.221  -0.759   9.856  1.00 43.81           C  
ATOM   4172  CB  LYS A 255      49.803   0.458   7.704  1.00 43.81           C  
ATOM   4173  HB2 LYS A 255      48.967   1.081   8.023  1.00 43.81           H  
ATOM   4174  HB3 LYS A 255      49.438  -0.251   6.961  1.00 43.81           H  
ATOM   4175  O   LYS A 255      48.655   0.104  10.525  1.00 43.81           O  
ATOM   4176  CG  LYS A 255      50.880   1.367   7.092  1.00 43.81           C  
ATOM   4177  HG2 LYS A 255      51.664   0.755   6.648  1.00 43.81           H  
ATOM   4178  HG3 LYS A 255      51.315   1.991   7.872  1.00 43.81           H  
ATOM   4179  CD  LYS A 255      50.260   2.269   6.022  1.00 43.81           C  
ATOM   4180  HD2 LYS A 255      49.478   2.877   6.476  1.00 43.81           H  
ATOM   4181  HD3 LYS A 255      49.817   1.641   5.249  1.00 43.81           H  
ATOM   4182  CE  LYS A 255      51.327   3.175   5.405  1.00 43.81           C  
ATOM   4183  HE2 LYS A 255      52.116   2.543   4.996  1.00 43.81           H  
ATOM   4184  HE3 LYS A 255      51.763   3.791   6.192  1.00 43.81           H  
ATOM   4185  NZ  LYS A 255      50.745   4.022   4.336  1.00 43.81           N  
ATOM   4186  HZ1 LYS A 255      50.008   4.606   4.707  1.00 43.81           H  
ATOM   4187  HZ2 LYS A 255      50.347   3.434   3.618  1.00 43.81           H  
ATOM   4188  HZ3 LYS A 255      51.454   4.603   3.913  1.00 43.81           H  
ATOM   4189  N   ALA A 256      48.921  -2.058   9.948  1.00 39.28           N  
ATOM   4190  H   ALA A 256      49.448  -2.737   9.418  1.00 39.28           H  
ATOM   4191  CA  ALA A 256      47.917  -2.551  10.897  1.00 39.28           C  
ATOM   4192  HA  ALA A 256      47.039  -1.907  10.851  1.00 39.28           H  
ATOM   4193  C   ALA A 256      48.434  -2.494  12.348  1.00 39.28           C  
ATOM   4194  CB  ALA A 256      47.474  -3.955  10.477  1.00 39.28           C  
ATOM   4195  HB1 ALA A 256      47.057  -3.935   9.469  1.00 39.28           H  
ATOM   4196  HB2 ALA A 256      48.319  -4.642  10.499  1.00 39.28           H  
ATOM   4197  HB3 ALA A 256      46.711  -4.320  11.164  1.00 39.28           H  
ATOM   4198  O   ALA A 256      47.709  -2.061  13.241  1.00 39.28           O  
ATOM   4199  N   ALA A 257      49.727  -2.765  12.562  1.00 36.39           N  
ATOM   4200  H   ALA A 257      50.267  -3.162  11.806  1.00 36.39           H  
ATOM   4201  CA  ALA A 257      50.339  -2.740  13.892  1.00 36.39           C  
ATOM   4202  HA  ALA A 257      49.784  -3.420  14.538  1.00 36.39           H  
ATOM   4203  C   ALA A 257      50.314  -1.357  14.578  1.00 36.39           C  
ATOM   4204  CB  ALA A 257      51.771  -3.273  13.763  1.00 36.39           C  
ATOM   4205  HB1 ALA A 257      52.233  -3.310  14.750  1.00 36.39           H  
ATOM   4206  HB2 ALA A 257      51.755  -4.283  13.351  1.00 36.39           H  
ATOM   4207  HB3 ALA A 257      52.361  -2.626  13.114  1.00 36.39           H  
ATOM   4208  O   ALA A 257      50.372  -1.278  15.797  1.00 36.39           O  
ATOM   4209  N   LYS A 258      50.191  -0.244  13.837  1.00 33.71           N  
ATOM   4210  H   LYS A 258      50.092  -0.352  12.837  1.00 33.71           H  
ATOM   4211  CA  LYS A 258      50.190   1.103  14.443  1.00 33.71           C  
ATOM   4212  HA  LYS A 258      50.745   1.051  15.379  1.00 33.71           H  
ATOM   4213  C   LYS A 258      48.826   1.617  14.904  1.00 33.71           C  
ATOM   4214  CB  LYS A 258      50.906   2.116  13.538  1.00 33.71           C  
ATOM   4215  HB2 LYS A 258      50.615   1.964  12.499  1.00 33.71           H  
ATOM   4216  HB3 LYS A 258      50.620   3.126  13.832  1.00 33.71           H  
ATOM   4217  O   LYS A 258      48.792   2.682  15.507  1.00 33.71           O  
ATOM   4218  CG  LYS A 258      52.423   1.988  13.698  1.00 33.71           C  
ATOM   4219  HG2 LYS A 258      52.678   2.014  14.757  1.00 33.71           H  
ATOM   4220  HG3 LYS A 258      52.754   1.038  13.278  1.00 33.71           H  
ATOM   4221  CD  LYS A 258      53.137   3.142  12.994  1.00 33.71           C  
ATOM   4222  HD2 LYS A 258      52.922   3.103  11.926  1.00 33.71           H  
ATOM   4223  HD3 LYS A 258      52.785   4.086  13.409  1.00 33.71           H  
ATOM   4224  CE  LYS A 258      54.638   2.993  13.240  1.00 33.71           C  
ATOM   4225  HE2 LYS A 258      54.964   2.042  12.820  1.00 33.71           H  
ATOM   4226  HE3 LYS A 258      54.804   2.948  14.316  1.00 33.71           H  
ATOM   4227  NZ  LYS A 258      55.399   4.116  12.648  1.00 33.71           N  
ATOM   4228  HZ1 LYS A 258      56.382   3.994  12.842  1.00 33.71           H  
ATOM   4229  HZ2 LYS A 258      55.258   4.138  11.648  1.00 33.71           H  
ATOM   4230  HZ3 LYS A 258      55.091   4.986  13.058  1.00 33.71           H  
ATOM   4231  N   LYS A 259      47.717   0.928  14.618  1.00 33.41           N  
ATOM   4232  H   LYS A 259      47.811   0.032  14.160  1.00 33.41           H  
ATOM   4233  CA  LYS A 259      46.385   1.369  15.078  1.00 33.41           C  
ATOM   4234  HA  LYS A 259      46.464   2.367  15.508  1.00 33.41           H  
ATOM   4235  C   LYS A 259      45.822   0.563  16.245  1.00 33.41           C  
ATOM   4236  CB  LYS A 259      45.391   1.449  13.912  1.00 33.41           C  
ATOM   4237  HB2 LYS A 259      44.384   1.309  14.306  1.00 33.41           H  
ATOM   4238  HB3 LYS A 259      45.585   0.646  13.201  1.00 33.41           H  
ATOM   4239  O   LYS A 259      44.924   1.074  16.906  1.00 33.41           O  
ATOM   4240  CG  LYS A 259      45.439   2.815  13.209  1.00 33.41           C  
ATOM   4241  HG2 LYS A 259      46.393   2.932  12.695  1.00 33.41           H  
ATOM   4242  HG3 LYS A 259      45.328   3.609  13.947  1.00 33.41           H  
ATOM   4243  CD  LYS A 259      44.285   2.902  12.204  1.00 33.41           C  
ATOM   4244  HD2 LYS A 259      44.415   2.124  11.453  1.00 33.41           H  
ATOM   4245  HD3 LYS A 259      43.350   2.720  12.734  1.00 33.41           H  
ATOM   4246  CE  LYS A 259      44.214   4.271  11.524  1.00 33.41           C  
ATOM   4247  HE2 LYS A 259      44.127   5.034  12.298  1.00 33.41           H  
ATOM   4248  HE3 LYS A 259      45.144   4.440  10.981  1.00 33.41           H  
ATOM   4249  NZ  LYS A 259      43.047   4.326  10.605  1.00 33.41           N  
ATOM   4250  HZ1 LYS A 259      43.110   3.602   9.904  1.00 33.41           H  
ATOM   4251  HZ2 LYS A 259      42.972   5.223  10.147  1.00 33.41           H  
ATOM   4252  HZ3 LYS A 259      42.193   4.156  11.117  1.00 33.41           H  
ATOM   4253  N   GLU A 260      46.328  -0.637  16.521  1.00 34.04           N  
ATOM   4254  H   GLU A 260      47.043  -1.045  15.937  1.00 34.04           H  
ATOM   4255  CA  GLU A 260      45.896  -1.380  17.715  1.00 34.04           C  
ATOM   4256  HA  GLU A 260      44.839  -1.179  17.888  1.00 34.04           H  
ATOM   4257  C   GLU A 260      46.569  -0.892  19.006  1.00 34.04           C  
ATOM   4258  CB  GLU A 260      46.020  -2.899  17.506  1.00 34.04           C  
ATOM   4259  HB2 GLU A 260      46.944  -3.130  16.975  1.00 34.04           H  
ATOM   4260  HB3 GLU A 260      46.041  -3.388  18.480  1.00 34.04           H  
ATOM   4261  O   GLU A 260      45.947  -0.978  20.055  1.00 34.04           O  
ATOM   4262  CG  GLU A 260      44.799  -3.428  16.729  1.00 34.04           C  
ATOM   4263  HG2 GLU A 260      44.812  -3.003  15.726  1.00 34.04           H  
ATOM   4264  HG3 GLU A 260      43.894  -3.075  17.224  1.00 34.04           H  
ATOM   4265  CD  GLU A 260      44.734  -4.961  16.628  1.00 34.04           C  
ATOM   4266  OE1 GLU A 260      43.600  -5.473  16.458  1.00 34.04           O  
ATOM   4267  OE2 GLU A 260      45.798  -5.613  16.694  1.00 34.04           O  
ATOM   4268  N   ASP A 261      47.747  -0.262  18.944  1.00 34.73           N  
ATOM   4269  H   ASP A 261      48.270  -0.283  18.081  1.00 34.73           H  
ATOM   4270  CA  ASP A 261      48.423   0.250  20.151  1.00 34.73           C  
ATOM   4271  HA  ASP A 261      48.249  -0.460  20.959  1.00 34.73           H  
ATOM   4272  C   ASP A 261      47.870   1.595  20.690  1.00 34.73           C  
ATOM   4273  CB  ASP A 261      49.947   0.302  19.913  1.00 34.73           C  
ATOM   4274  HB2 ASP A 261      50.401   0.971  20.644  1.00 34.73           H  
ATOM   4275  HB3 ASP A 261      50.140   0.724  18.927  1.00 34.73           H  
ATOM   4276  O   ASP A 261      48.366   2.092  21.700  1.00 34.73           O  
ATOM   4277  CG  ASP A 261      50.674  -1.048  20.046  1.00 34.73           C  
ATOM   4278  OD1 ASP A 261      50.092  -2.013  20.591  1.00 34.73           O  
ATOM   4279  OD2 ASP A 261      51.860  -1.086  19.639  1.00 34.73           O  
ATOM   4280  N   GLU A 262      46.844   2.198  20.071  1.00 27.37           N  
ATOM   4281  H   GLU A 262      46.424   1.719  19.287  1.00 27.37           H  
ATOM   4282  CA  GLU A 262      46.221   3.449  20.564  1.00 27.37           C  
ATOM   4283  HA  GLU A 262      46.750   3.754  21.467  1.00 27.37           H  
ATOM   4284  C   GLU A 262      44.771   3.309  21.086  1.00 27.37           C  
ATOM   4285  CB  GLU A 262      46.406   4.616  19.560  1.00 27.37           C  
ATOM   4286  HB2 GLU A 262      45.621   5.356  19.713  1.00 27.37           H  
ATOM   4287  HB3 GLU A 262      46.315   4.243  18.540  1.00 27.37           H  
ATOM   4288  O   GLU A 262      44.144   4.330  21.374  1.00 27.37           O  
ATOM   4289  CG  GLU A 262      47.756   5.344  19.737  1.00 27.37           C  
ATOM   4290  HG2 GLU A 262      48.558   4.675  19.426  1.00 27.37           H  
ATOM   4291  HG3 GLU A 262      47.895   5.562  20.796  1.00 27.37           H  
ATOM   4292  CD  GLU A 262      47.871   6.675  18.958  1.00 27.37           C  
ATOM   4293  OE1 GLU A 262      48.889   7.381  19.160  1.00 27.37           O  
ATOM   4294  OE2 GLU A 262      46.966   7.010  18.154  1.00 27.37           O  
ATOM   4295  N   ASN A 263      44.237   2.092  21.283  1.00 29.57           N  
ATOM   4296  H   ASN A 263      44.819   1.278  21.145  1.00 29.57           H  
ATOM   4297  CA  ASN A 263      42.941   1.883  21.966  1.00 29.57           C  
ATOM   4298  HA  ASN A 263      42.563   2.844  22.313  1.00 29.57           H  
ATOM   4299  C   ASN A 263      43.049   1.069  23.258  1.00 29.57           C  
ATOM   4300  CB  ASN A 263      41.902   1.283  21.000  1.00 29.57           C  
ATOM   4301  HB2 ASN A 263      41.277   0.585  21.557  1.00 29.57           H  
ATOM   4302  HB3 ASN A 263      42.425   0.707  20.236  1.00 29.57           H  
ATOM   4303  O   ASN A 263      43.532  -0.081  23.201  1.00 29.57           O  
ATOM   4304  CG  ASN A 263      40.965   2.284  20.345  1.00 29.57           C  
ATOM   4305  ND2 ASN A 263      40.327   1.868  19.277  1.00 29.57           N  
ATOM   4306 HD21 ASN A 263      40.604   0.980  18.884  1.00 29.57           H  
ATOM   4307 HD22 ASN A 263      39.801   2.579  18.788  1.00 29.57           H  
ATOM   4308  OD1 ASN A 263      40.716   3.407  20.756  1.00 29.57           O  
ATOM   4309  OXT ASN A 263      42.529   1.596  24.266  1.00 29.57           O  
TER    4310      ASN A 263                                                       
ATOM   4310  N   MET B   1    -116.847 -34.356  57.609  1.00 37.20           N  
ATOM   4311  H   MET B   1    -117.525 -34.180  58.336  1.00 37.20           H  
ATOM   4312  H2  MET B   1    -116.411 -33.493  57.317  1.00 37.20           H  
ATOM   4313  H3  MET B   1    -117.310 -34.740  56.797  1.00 37.20           H  
ATOM   4314  CA  MET B   1    -115.803 -35.310  58.056  1.00 37.20           C  
ATOM   4315  HA  MET B   1    -115.272 -34.903  58.916  1.00 37.20           H  
ATOM   4316  C   MET B   1    -114.816 -35.443  56.896  1.00 37.20           C  
ATOM   4317  CB  MET B   1    -116.475 -36.635  58.470  1.00 37.20           C  
ATOM   4318  HB2 MET B   1    -117.094 -37.024  57.663  1.00 37.20           H  
ATOM   4319  HB3 MET B   1    -115.706 -37.364  58.725  1.00 37.20           H  
ATOM   4320  O   MET B   1    -115.064 -34.789  55.899  1.00 37.20           O  
ATOM   4321  CG  MET B   1    -117.379 -36.426  59.691  1.00 37.20           C  
ATOM   4322  HG2 MET B   1    -116.816 -35.875  60.443  1.00 37.20           H  
ATOM   4323  HG3 MET B   1    -118.251 -35.833  59.413  1.00 37.20           H  
ATOM   4324  SD  MET B   1    -117.929 -37.966  60.456  1.00 37.20           S  
ATOM   4325  CE  MET B   1    -119.667 -38.053  59.939  1.00 37.20           C  
ATOM   4326  HE1 MET B   1    -119.737 -38.085  58.851  1.00 37.20           H  
ATOM   4327  HE2 MET B   1    -120.208 -37.186  60.318  1.00 37.20           H  
ATOM   4328  HE3 MET B   1    -120.115 -38.957  60.350  1.00 37.20           H  
ATOM   4329  N   SER B   2    -113.774 -36.270  56.908  1.00 38.76           N  
ATOM   4330  H   SER B   2    -113.521 -36.716  57.778  1.00 38.76           H  
ATOM   4331  CA  SER B   2    -113.549 -37.085  55.688  1.00 38.76           C  
ATOM   4332  HA  SER B   2    -112.574 -37.563  55.783  1.00 38.76           H  
ATOM   4333  C   SER B   2    -113.518 -36.339  54.313  1.00 38.76           C  
ATOM   4334  CB  SER B   2    -114.613 -38.206  55.717  1.00 38.76           C  
ATOM   4335  HB2 SER B   2    -114.540 -38.764  56.651  1.00 38.76           H  
ATOM   4336  HB3 SER B   2    -114.436 -38.897  54.893  1.00 38.76           H  
ATOM   4337  O   SER B   2    -114.243 -36.719  53.401  1.00 38.76           O  
ATOM   4338  OG  SER B   2    -115.921 -37.665  55.596  1.00 38.76           O  
ATOM   4339  HG  SER B   2    -116.031 -37.450  54.667  1.00 38.76           H  
ATOM   4340  N   ASN B   3    -112.722 -35.254  54.237  1.00 34.57           N  
ATOM   4341  H   ASN B   3    -112.189 -35.092  55.080  1.00 34.57           H  
ATOM   4342  CA  ASN B   3    -112.683 -34.108  53.289  1.00 34.57           C  
ATOM   4343  HA  ASN B   3    -113.473 -33.426  53.604  1.00 34.57           H  
ATOM   4344  C   ASN B   3    -112.911 -34.319  51.762  1.00 34.57           C  
ATOM   4345  CB  ASN B   3    -111.317 -33.404  53.484  1.00 34.57           C  
ATOM   4346  HB2 ASN B   3    -111.122 -32.758  52.629  1.00 34.57           H  
ATOM   4347  HB3 ASN B   3    -110.522 -34.151  53.504  1.00 34.57           H  
ATOM   4348  O   ASN B   3    -112.459 -35.285  51.163  1.00 34.57           O  
ATOM   4349  CG  ASN B   3    -111.220 -32.514  54.714  1.00 34.57           C  
ATOM   4350  ND2 ASN B   3    -110.027 -32.238  55.189  1.00 34.57           N  
ATOM   4351 HD21 ASN B   3    -109.197 -32.604  54.745  1.00 34.57           H  
ATOM   4352 HD22 ASN B   3    -110.002 -31.627  55.993  1.00 34.57           H  
ATOM   4353  OD1 ASN B   3    -112.202 -32.037  55.254  1.00 34.57           O  
ATOM   4354  N   LEU B   4    -113.522 -33.300  51.128  1.00 39.50           N  
ATOM   4355  H   LEU B   4    -113.707 -32.488  51.699  1.00 39.50           H  
ATOM   4356  CA  LEU B   4    -114.142 -33.252  49.787  1.00 39.50           C  
ATOM   4357  HA  LEU B   4    -114.701 -34.175  49.633  1.00 39.50           H  
ATOM   4358  C   LEU B   4    -113.176 -33.070  48.588  1.00 39.50           C  
ATOM   4359  CB  LEU B   4    -115.127 -32.060  49.796  1.00 39.50           C  
ATOM   4360  HB2 LEU B   4    -115.509 -31.932  48.784  1.00 39.50           H  
ATOM   4361  HB3 LEU B   4    -114.565 -31.154  50.025  1.00 39.50           H  
ATOM   4362  O   LEU B   4    -112.451 -32.078  48.522  1.00 39.50           O  
ATOM   4363  CG  LEU B   4    -116.317 -32.190  50.773  1.00 39.50           C  
ATOM   4364  HG  LEU B   4    -116.223 -33.106  51.356  1.00 39.50           H  
ATOM   4365  CD1 LEU B   4    -116.384 -31.008  51.745  1.00 39.50           C  
ATOM   4366 HD11 LEU B   4    -117.229 -31.136  52.421  1.00 39.50           H  
ATOM   4367 HD12 LEU B   4    -115.467 -30.953  52.331  1.00 39.50           H  
ATOM   4368 HD13 LEU B   4    -116.514 -30.077  51.191  1.00 39.50           H  
ATOM   4369  CD2 LEU B   4    -117.634 -32.246  50.001  1.00 39.50           C  
ATOM   4370 HD21 LEU B   4    -117.784 -31.327  49.433  1.00 39.50           H  
ATOM   4371 HD22 LEU B   4    -118.465 -32.373  50.695  1.00 39.50           H  
ATOM   4372 HD23 LEU B   4    -117.625 -33.094  49.316  1.00 39.50           H  
ATOM   4373  N   ALA B   5    -113.250 -33.954  47.583  1.00 37.27           N  
ATOM   4374  H   ALA B   5    -113.862 -34.749  47.699  1.00 37.27           H  
ATOM   4375  CA  ALA B   5    -112.484 -33.885  46.329  1.00 37.27           C  
ATOM   4376  HA  ALA B   5    -111.926 -32.949  46.300  1.00 37.27           H  
ATOM   4377  C   ALA B   5    -113.420 -33.897  45.103  1.00 37.27           C  
ATOM   4378  CB  ALA B   5    -111.456 -35.025  46.304  1.00 37.27           C  
ATOM   4379  HB1 ALA B   5    -110.785 -34.937  47.159  1.00 37.27           H  
ATOM   4380  HB2 ALA B   5    -110.873 -34.968  45.385  1.00 37.27           H  
ATOM   4381  HB3 ALA B   5    -111.962 -35.989  46.343  1.00 37.27           H  
ATOM   4382  O   ALA B   5    -113.733 -34.939  44.535  1.00 37.27           O  
ATOM   4383  N   TYR B   6    -113.897 -32.717  44.720  1.00 33.50           N  
ATOM   4384  H   TYR B   6    -113.610 -31.903  45.244  1.00 33.50           H  
ATOM   4385  CA  TYR B   6    -114.664 -32.487  43.497  1.00 33.50           C  
ATOM   4386  HA  TYR B   6    -115.371 -33.306  43.360  1.00 33.50           H  
ATOM   4387  C   TYR B   6    -113.732 -32.436  42.274  1.00 33.50           C  
ATOM   4388  CB  TYR B   6    -115.456 -31.185  43.691  1.00 33.50           C  
ATOM   4389  HB2 TYR B   6    -114.750 -30.373  43.859  1.00 33.50           H  
ATOM   4390  HB3 TYR B   6    -116.057 -31.279  44.596  1.00 33.50           H  
ATOM   4391  O   TYR B   6    -112.588 -31.987  42.379  1.00 33.50           O  
ATOM   4392  CG  TYR B   6    -116.389 -30.793  42.562  1.00 33.50           C  
ATOM   4393  CD1 TYR B   6    -116.044 -29.733  41.700  1.00 33.50           C  
ATOM   4394  HD1 TYR B   6    -115.107 -29.211  41.827  1.00 33.50           H  
ATOM   4395  CD2 TYR B   6    -117.626 -31.448  42.409  1.00 33.50           C  
ATOM   4396  HD2 TYR B   6    -117.909 -32.249  43.077  1.00 33.50           H  
ATOM   4397  CE1 TYR B   6    -116.927 -29.334  40.678  1.00 33.50           C  
ATOM   4398  HE1 TYR B   6    -116.663 -28.529  40.009  1.00 33.50           H  
ATOM   4399  CE2 TYR B   6    -118.515 -31.044  41.394  1.00 33.50           C  
ATOM   4400  HE2 TYR B   6    -119.469 -31.532  41.266  1.00 33.50           H  
ATOM   4401  OH  TYR B   6    -119.034 -29.607  39.554  1.00 33.50           O  
ATOM   4402  HH  TYR B   6    -118.671 -28.937  38.970  1.00 33.50           H  
ATOM   4403  CZ  TYR B   6    -118.166 -29.991  40.524  1.00 33.50           C  
ATOM   4404  N   GLN B   7    -114.236 -32.874  41.118  1.00 38.76           N  
ATOM   4405  H   GLN B   7    -115.193 -33.195  41.125  1.00 38.76           H  
ATOM   4406  CA  GLN B   7    -113.633 -32.715  39.793  1.00 38.76           C  
ATOM   4407  HA  GLN B   7    -112.546 -32.717  39.868  1.00 38.76           H  
ATOM   4408  C   GLN B   7    -114.086 -31.378  39.160  1.00 38.76           C  
ATOM   4409  CB  GLN B   7    -114.087 -33.893  38.895  1.00 38.76           C  
ATOM   4410  HB2 GLN B   7    -115.170 -33.992  38.971  1.00 38.76           H  
ATOM   4411  HB3 GLN B   7    -113.854 -33.642  37.861  1.00 38.76           H  
ATOM   4412  O   GLN B   7    -115.222 -31.294  38.702  1.00 38.76           O  
ATOM   4413  CG  GLN B   7    -113.438 -35.256  39.193  1.00 38.76           C  
ATOM   4414  HG2 GLN B   7    -113.620 -35.528  40.232  1.00 38.76           H  
ATOM   4415  HG3 GLN B   7    -112.362 -35.175  39.041  1.00 38.76           H  
ATOM   4416  CD  GLN B   7    -113.988 -36.377  38.301  1.00 38.76           C  
ATOM   4417  NE2 GLN B   7    -113.228 -37.417  38.034  1.00 38.76           N  
ATOM   4418 HE21 GLN B   7    -112.324 -37.531  38.471  1.00 38.76           H  
ATOM   4419 HE22 GLN B   7    -113.684 -38.135  37.489  1.00 38.76           H  
ATOM   4420  OE1 GLN B   7    -115.108 -36.360  37.832  1.00 38.76           O  
ATOM   4421  N   PRO B   8    -113.216 -30.346  39.089  1.00 37.14           N  
ATOM   4422  CA  PRO B   8    -113.320 -29.267  38.108  1.00 37.14           C  
ATOM   4423  HA  PRO B   8    -114.250 -29.353  37.546  1.00 37.14           H  
ATOM   4424  C   PRO B   8    -112.154 -29.274  37.096  1.00 37.14           C  
ATOM   4425  CB  PRO B   8    -113.372 -27.983  38.933  1.00 37.14           C  
ATOM   4426  HB2 PRO B   8    -113.052 -27.108  38.367  1.00 37.14           H  
ATOM   4427  HB3 PRO B   8    -114.381 -27.840  39.321  1.00 37.14           H  
ATOM   4428  O   PRO B   8    -111.072 -29.817  37.329  1.00 37.14           O  
ATOM   4429  CG  PRO B   8    -112.421 -28.303  40.083  1.00 37.14           C  
ATOM   4430  HG2 PRO B   8    -112.704 -27.776  40.994  1.00 37.14           H  
ATOM   4431  HG3 PRO B   8    -111.403 -28.039  39.795  1.00 37.14           H  
ATOM   4432  CD  PRO B   8    -112.520 -29.823  40.257  1.00 37.14           C  
ATOM   4433  HD2 PRO B   8    -111.529 -30.268  40.356  1.00 37.14           H  
ATOM   4434  HD3 PRO B   8    -113.114 -30.015  41.150  1.00 37.14           H  
ATOM   4435  N   GLU B   9    -112.410 -28.658  35.947  1.00 30.41           N  
ATOM   4436  H   GLU B   9    -113.306 -28.196  35.874  1.00 30.41           H  
ATOM   4437  CA  GLU B   9    -111.676 -28.755  34.685  1.00 30.41           C  
ATOM   4438  HA  GLU B   9    -111.638 -29.810  34.413  1.00 30.41           H  
ATOM   4439  C   GLU B   9    -110.230 -28.219  34.692  1.00 30.41           C  
ATOM   4440  CB  GLU B   9    -112.496 -28.035  33.607  1.00 30.41           C  
ATOM   4441  HB2 GLU B   9    -111.905 -27.969  32.693  1.00 30.41           H  
ATOM   4442  HB3 GLU B   9    -112.702 -27.022  33.954  1.00 30.41           H  
ATOM   4443  O   GLU B   9    -109.896 -27.155  35.219  1.00 30.41           O  
ATOM   4444  CG  GLU B   9    -113.803 -28.777  33.284  1.00 30.41           C  
ATOM   4445  HG2 GLU B   9    -113.555 -29.718  32.794  1.00 30.41           H  
ATOM   4446  HG3 GLU B   9    -114.329 -29.013  34.210  1.00 30.41           H  
ATOM   4447  CD  GLU B   9    -114.739 -27.939  32.407  1.00 30.41           C  
ATOM   4448  OE1 GLU B   9    -115.269 -28.510  31.432  1.00 30.41           O  
ATOM   4449  OE2 GLU B   9    -114.893 -26.740  32.728  1.00 30.41           O  
ATOM   4450  N   LYS B  10    -109.354 -28.975  34.017  1.00 35.49           N  
ATOM   4451  H   LYS B  10    -109.743 -29.791  33.566  1.00 35.49           H  
ATOM   4452  CA  LYS B  10    -107.938 -28.681  33.763  1.00 35.49           C  
ATOM   4453  HA  LYS B  10    -107.483 -28.297  34.676  1.00 35.49           H  
ATOM   4454  C   LYS B  10    -107.792 -27.614  32.678  1.00 35.49           C  
ATOM   4455  CB  LYS B  10    -107.221 -29.970  33.323  1.00 35.49           C  
ATOM   4456  HB2 LYS B  10    -106.256 -29.701  32.893  1.00 35.49           H  
ATOM   4457  HB3 LYS B  10    -107.809 -30.451  32.541  1.00 35.49           H  
ATOM   4458  O   LYS B  10    -107.692 -27.923  31.494  1.00 35.49           O  
ATOM   4459  CG  LYS B  10    -106.962 -30.965  34.458  1.00 35.49           C  
ATOM   4460  HG2 LYS B  10    -106.252 -30.532  35.163  1.00 35.49           H  
ATOM   4461  HG3 LYS B  10    -107.894 -31.183  34.979  1.00 35.49           H  
ATOM   4462  CD  LYS B  10    -106.393 -32.265  33.874  1.00 35.49           C  
ATOM   4463  HD2 LYS B  10    -107.140 -32.703  33.212  1.00 35.49           H  
ATOM   4464  HD3 LYS B  10    -105.494 -32.044  33.298  1.00 35.49           H  
ATOM   4465  CE  LYS B  10    -106.055 -33.255  34.992  1.00 35.49           C  
ATOM   4466  HE2 LYS B  10    -105.240 -32.847  35.591  1.00 35.49           H  
ATOM   4467  HE3 LYS B  10    -106.927 -33.347  35.639  1.00 35.49           H  
ATOM   4468  NZ  LYS B  10    -105.692 -34.588  34.448  1.00 35.49           N  
ATOM   4469  HZ1 LYS B  10    -106.467 -34.969  33.925  1.00 35.49           H  
ATOM   4470  HZ2 LYS B  10    -104.892 -34.528  33.834  1.00 35.49           H  
ATOM   4471  HZ3 LYS B  10    -105.486 -35.234  35.198  1.00 35.49           H  
ATOM   4472  N   GLN B  11    -107.693 -26.358  33.085  1.00 34.21           N  
ATOM   4473  H   GLN B  11    -107.953 -26.147  34.038  1.00 34.21           H  
ATOM   4474  CA  GLN B  11    -107.338 -25.272  32.179  1.00 34.21           C  
ATOM   4475  HA  GLN B  11    -107.907 -25.425  31.261  1.00 34.21           H  
ATOM   4476  C   GLN B  11    -105.838 -25.331  31.836  1.00 34.21           C  
ATOM   4477  CB  GLN B  11    -107.802 -23.949  32.802  1.00 34.21           C  
ATOM   4478  HB2 GLN B  11    -107.025 -23.526  33.438  1.00 34.21           H  
ATOM   4479  HB3 GLN B  11    -108.662 -24.175  33.432  1.00 34.21           H  
ATOM   4480  O   GLN B  11    -104.977 -25.285  32.719  1.00 34.21           O  
ATOM   4481  CG  GLN B  11    -108.255 -22.916  31.755  1.00 34.21           C  
ATOM   4482  HG2 GLN B  11    -108.765 -23.425  30.937  1.00 34.21           H  
ATOM   4483  HG3 GLN B  11    -107.389 -22.394  31.349  1.00 34.21           H  
ATOM   4484  CD  GLN B  11    -109.241 -21.903  32.335  1.00 34.21           C  
ATOM   4485  NE2 GLN B  11    -109.833 -21.058  31.523  1.00 34.21           N  
ATOM   4486 HE21 GLN B  11    -110.558 -20.496  31.947  1.00 34.21           H  
ATOM   4487 HE22 GLN B  11    -109.747 -21.148  30.521  1.00 34.21           H  
ATOM   4488  OE1 GLN B  11    -109.488 -21.838  33.526  1.00 34.21           O  
ATOM   4489  N   GLN B  12    -105.535 -25.461  30.540  1.00 32.78           N  
ATOM   4490  H   GLN B  12    -106.314 -25.561  29.906  1.00 32.78           H  
ATOM   4491  CA  GLN B  12    -104.202 -25.434  29.928  1.00 32.78           C  
ATOM   4492  HA  GLN B  12    -103.648 -26.318  30.244  1.00 32.78           H  
ATOM   4493  C   GLN B  12    -103.399 -24.196  30.365  1.00 32.78           C  
ATOM   4494  CB  GLN B  12    -104.372 -25.475  28.392  1.00 32.78           C  
ATOM   4495  HB2 GLN B  12    -105.328 -25.019  28.135  1.00 32.78           H  
ATOM   4496  HB3 GLN B  12    -103.595 -24.883  27.908  1.00 32.78           H  
ATOM   4497  O   GLN B  12    -103.386 -23.154  29.715  1.00 32.78           O  
ATOM   4498  CG  GLN B  12    -104.277 -26.892  27.801  1.00 32.78           C  
ATOM   4499  HG2 GLN B  12    -103.229 -27.191  27.768  1.00 32.78           H  
ATOM   4500  HG3 GLN B  12    -104.814 -27.592  28.440  1.00 32.78           H  
ATOM   4501  CD  GLN B  12    -104.878 -26.995  26.398  1.00 32.78           C  
ATOM   4502  NE2 GLN B  12    -104.428 -27.910  25.568  1.00 32.78           N  
ATOM   4503 HE21 GLN B  12    -104.921 -27.954  24.687  1.00 32.78           H  
ATOM   4504 HE22 GLN B  12    -103.728 -28.585  25.841  1.00 32.78           H  
ATOM   4505  OE1 GLN B  12    -105.781 -26.274  26.025  1.00 32.78           O  
ATOM   4506  N   ARG B  13    -102.662 -24.314  31.472  1.00 36.00           N  
ATOM   4507  H   ARG B  13    -102.837 -25.117  32.060  1.00 36.00           H  
ATOM   4508  CA  ARG B  13    -101.528 -23.437  31.761  1.00 36.00           C  
ATOM   4509  HA  ARG B  13    -101.771 -22.421  31.448  1.00 36.00           H  
ATOM   4510  C   ARG B  13    -100.363 -23.914  30.914  1.00 36.00           C  
ATOM   4511  CB  ARG B  13    -101.195 -23.419  33.259  1.00 36.00           C  
ATOM   4512  HB2 ARG B  13    -100.201 -22.993  33.388  1.00 36.00           H  
ATOM   4513  HB3 ARG B  13    -101.190 -24.436  33.652  1.00 36.00           H  
ATOM   4514  O   ARG B  13     -99.741 -24.927  31.225  1.00 36.00           O  
ATOM   4515  CG  ARG B  13    -102.199 -22.557  34.035  1.00 36.00           C  
ATOM   4516  HG2 ARG B  13    -103.194 -22.998  33.963  1.00 36.00           H  
ATOM   4517  HG3 ARG B  13    -102.224 -21.557  33.601  1.00 36.00           H  
ATOM   4518  CD  ARG B  13    -101.788 -22.454  35.506  1.00 36.00           C  
ATOM   4519  HD2 ARG B  13    -101.813 -23.451  35.945  1.00 36.00           H  
ATOM   4520  HD3 ARG B  13    -100.770 -22.068  35.558  1.00 36.00           H  
ATOM   4521  NE  ARG B  13    -102.691 -21.560  36.254  1.00 36.00           N  
ATOM   4522  HE  ARG B  13    -103.507 -21.227  35.760  1.00 36.00           H  
ATOM   4523  NH1 ARG B  13    -101.585 -21.620  38.265  1.00 36.00           N  
ATOM   4524 HH11 ARG B  13    -100.930 -22.278  37.869  1.00 36.00           H  
ATOM   4525 HH12 ARG B  13    -101.556 -21.384  39.247  1.00 36.00           H  
ATOM   4526  NH2 ARG B  13    -103.455 -20.415  38.067  1.00 36.00           N  
ATOM   4527 HH21 ARG B  13    -104.262 -20.119  37.538  1.00 36.00           H  
ATOM   4528 HH22 ARG B  13    -103.403 -20.179  39.048  1.00 36.00           H  
ATOM   4529  CZ  ARG B  13    -102.572 -21.202  37.520  1.00 36.00           C  
ATOM   4530  N   HIS B  14    -100.088 -23.180  29.841  1.00 33.73           N  
ATOM   4531  H   HIS B  14    -100.748 -22.461  29.580  1.00 33.73           H  
ATOM   4532  CA  HIS B  14     -98.857 -23.294  29.074  1.00 33.73           C  
ATOM   4533  HA  HIS B  14     -98.910 -24.177  28.438  1.00 33.73           H  
ATOM   4534  C   HIS B  14     -97.669 -23.432  30.029  1.00 33.73           C  
ATOM   4535  CB  HIS B  14     -98.688 -22.047  28.195  1.00 33.73           C  
ATOM   4536  HB2 HIS B  14     -97.674 -22.032  27.798  1.00 33.73           H  
ATOM   4537  HB3 HIS B  14     -98.821 -21.148  28.798  1.00 33.73           H  
ATOM   4538  O   HIS B  14     -97.373 -22.524  30.809  1.00 33.73           O  
ATOM   4539  CG  HIS B  14     -99.638 -22.016  27.028  1.00 33.73           C  
ATOM   4540  CD2 HIS B  14    -100.731 -21.205  26.873  1.00 33.73           C  
ATOM   4541  HD2 HIS B  14    -101.086 -20.462  27.572  1.00 33.73           H  
ATOM   4542  ND1 HIS B  14     -99.552 -22.803  25.900  1.00 33.73           N  
ATOM   4543  HD1 HIS B  14     -98.849 -23.498  25.694  1.00 33.73           H  
ATOM   4544  CE1 HIS B  14    -100.570 -22.476  25.088  1.00 33.73           C  
ATOM   4545  HE1 HIS B  14    -100.775 -22.921  24.125  1.00 33.73           H  
ATOM   4546  NE2 HIS B  14    -101.306 -21.504  25.639  1.00 33.73           N  
ATOM   4547  N   ALA B  15     -96.988 -24.576  29.967  1.00 34.84           N  
ATOM   4548  H   ALA B  15     -97.338 -25.325  29.387  1.00 34.84           H  
ATOM   4549  CA  ALA B  15     -95.657 -24.700  30.518  1.00 34.84           C  
ATOM   4550  HA  ALA B  15     -95.691 -24.531  31.595  1.00 34.84           H  
ATOM   4551  C   ALA B  15     -94.811 -23.610  29.854  1.00 34.84           C  
ATOM   4552  CB  ALA B  15     -95.128 -26.114  30.249  1.00 34.84           C  
ATOM   4553  HB1 ALA B  15     -95.112 -26.315  29.178  1.00 34.84           H  
ATOM   4554  HB2 ALA B  15     -94.115 -26.206  30.641  1.00 34.84           H  
ATOM   4555  HB3 ALA B  15     -95.766 -26.847  30.743  1.00 34.84           H  
ATOM   4556  O   ALA B  15     -94.479 -23.693  28.669  1.00 34.84           O  
ATOM   4557  N   ILE B  16     -94.501 -22.554  30.606  1.00 35.94           N  
ATOM   4558  H   ILE B  16     -94.936 -22.469  31.513  1.00 35.94           H  
ATOM   4559  CA  ILE B  16     -93.445 -21.626  30.236  1.00 35.94           C  
ATOM   4560  HA  ILE B  16     -93.626 -21.248  29.230  1.00 35.94           H  
ATOM   4561  C   ILE B  16     -92.191 -22.487  30.238  1.00 35.94           C  
ATOM   4562  CB  ILE B  16     -93.356 -20.428  31.209  1.00 35.94           C  
ATOM   4563  HB  ILE B  16     -93.177 -20.808  32.215  1.00 35.94           H  
ATOM   4564  O   ILE B  16     -91.629 -22.780  31.293  1.00 35.94           O  
ATOM   4565  CG1 ILE B  16     -94.684 -19.634  31.219  1.00 35.94           C  
ATOM   4566 HG12 ILE B  16     -95.514 -20.316  31.404  1.00 35.94           H  
ATOM   4567 HG13 ILE B  16     -94.842 -19.173  30.244  1.00 35.94           H  
ATOM   4568  CG2 ILE B  16     -92.178 -19.513  30.814  1.00 35.94           C  
ATOM   4569 HG21 ILE B  16     -91.242 -20.071  30.823  1.00 35.94           H  
ATOM   4570 HG22 ILE B  16     -92.078 -18.692  31.523  1.00 35.94           H  
ATOM   4571 HG23 ILE B  16     -92.338 -19.106  29.815  1.00 35.94           H  
ATOM   4572  CD1 ILE B  16     -94.752 -18.552  32.304  1.00 35.94           C  
ATOM   4573 HD11 ILE B  16     -95.755 -18.127  32.322  1.00 35.94           H  
ATOM   4574 HD12 ILE B  16     -94.535 -18.988  33.280  1.00 35.94           H  
ATOM   4575 HD13 ILE B  16     -94.044 -17.751  32.093  1.00 35.94           H  
ATOM   4576  N   SER B  17     -91.808 -22.959  29.052  1.00 32.51           N  
ATOM   4577  H   SER B  17     -92.468 -22.879  28.292  1.00 32.51           H  
ATOM   4578  CA  SER B  17     -90.493 -23.528  28.798  1.00 32.51           C  
ATOM   4579  HA  SER B  17     -90.454 -24.551  29.171  1.00 32.51           H  
ATOM   4580  C   SER B  17     -89.492 -22.615  29.505  1.00 32.51           C  
ATOM   4581  CB  SER B  17     -90.190 -23.511  27.295  1.00 32.51           C  
ATOM   4582  HB2 SER B  17     -90.206 -22.486  26.922  1.00 32.51           H  
ATOM   4583  HB3 SER B  17     -89.192 -23.919  27.137  1.00 32.51           H  
ATOM   4584  O   SER B  17     -89.448 -21.432  29.150  1.00 32.51           O  
ATOM   4585  OG  SER B  17     -91.120 -24.279  26.560  1.00 32.51           O  
ATOM   4586  HG  SER B  17     -91.947 -23.802  26.460  1.00 32.51           H  
ATOM   4587  N   PRO B  18     -88.735 -23.076  30.521  1.00 38.98           N  
ATOM   4588  CA  PRO B  18     -87.694 -22.243  31.091  1.00 38.98           C  
ATOM   4589  HA  PRO B  18     -88.133 -21.370  31.574  1.00 38.98           H  
ATOM   4590  C   PRO B  18     -86.820 -21.814  29.922  1.00 38.98           C  
ATOM   4591  CB  PRO B  18     -86.964 -23.108  32.125  1.00 38.98           C  
ATOM   4592  HB2 PRO B  18     -87.371 -22.898  33.114  1.00 38.98           H  
ATOM   4593  HB3 PRO B  18     -85.887 -22.941  32.115  1.00 38.98           H  
ATOM   4594  O   PRO B  18     -86.313 -22.672  29.192  1.00 38.98           O  
ATOM   4595  CG  PRO B  18     -87.319 -24.543  31.731  1.00 38.98           C  
ATOM   4596  HG2 PRO B  18     -87.346 -25.205  32.596  1.00 38.98           H  
ATOM   4597  HG3 PRO B  18     -86.600 -24.906  30.997  1.00 38.98           H  
ATOM   4598  CD  PRO B  18     -88.692 -24.417  31.075  1.00 38.98           C  
ATOM   4599  HD2 PRO B  18     -88.798 -25.182  30.305  1.00 38.98           H  
ATOM   4600  HD3 PRO B  18     -89.476 -24.523  31.824  1.00 38.98           H  
ATOM   4601  N   GLU B  19     -86.733 -20.497  29.696  1.00 35.18           N  
ATOM   4602  H   GLU B  19     -87.325 -19.879  30.231  1.00 35.18           H  
ATOM   4603  CA  GLU B  19     -85.901 -19.916  28.650  1.00 35.18           C  
ATOM   4604  HA  GLU B  19     -86.403 -19.997  27.686  1.00 35.18           H  
ATOM   4605  C   GLU B  19     -84.592 -20.694  28.629  1.00 35.18           C  
ATOM   4606  CB  GLU B  19     -85.575 -18.444  28.944  1.00 35.18           C  
ATOM   4607  HB2 GLU B  19     -84.690 -18.175  28.368  1.00 35.18           H  
ATOM   4608  HB3 GLU B  19     -85.331 -18.348  30.002  1.00 35.18           H  
ATOM   4609  O   GLU B  19     -83.873 -20.746  29.637  1.00 35.18           O  
ATOM   4610  CG  GLU B  19     -86.680 -17.448  28.571  1.00 35.18           C  
ATOM   4611  HG2 GLU B  19     -87.574 -17.679  29.150  1.00 35.18           H  
ATOM   4612  HG3 GLU B  19     -86.911 -17.567  27.513  1.00 35.18           H  
ATOM   4613  CD  GLU B  19     -86.241 -15.998  28.855  1.00 35.18           C  
ATOM   4614  OE1 GLU B  19     -86.743 -15.089  28.163  1.00 35.18           O  
ATOM   4615  OE2 GLU B  19     -85.377 -15.803  29.747  1.00 35.18           O  
ATOM   4616  N   LYS B  20     -84.298 -21.339  27.492  1.00 37.21           N  
ATOM   4617  H   LYS B  20     -85.004 -21.352  26.769  1.00 37.21           H  
ATOM   4618  CA  LYS B  20     -82.976 -21.886  27.215  1.00 37.21           C  
ATOM   4619  HA  LYS B  20     -82.766 -22.709  27.899  1.00 37.21           H  
ATOM   4620  C   LYS B  20     -82.008 -20.746  27.482  1.00 37.21           C  
ATOM   4621  CB  LYS B  20     -82.874 -22.359  25.749  1.00 37.21           C  
ATOM   4622  HB2 LYS B  20     -83.460 -21.696  25.112  1.00 37.21           H  
ATOM   4623  HB3 LYS B  20     -81.834 -22.290  25.429  1.00 37.21           H  
ATOM   4624  O   LYS B  20     -81.834 -19.876  26.633  1.00 37.21           O  
ATOM   4625  CG  LYS B  20     -83.320 -23.813  25.538  1.00 37.21           C  
ATOM   4626  HG2 LYS B  20     -84.330 -23.942  25.928  1.00 37.21           H  
ATOM   4627  HG3 LYS B  20     -82.646 -24.473  26.083  1.00 37.21           H  
ATOM   4628  CD  LYS B  20     -83.305 -24.185  24.043  1.00 37.21           C  
ATOM   4629  HD2 LYS B  20     -82.320 -23.984  23.623  1.00 37.21           H  
ATOM   4630  HD3 LYS B  20     -84.043 -23.570  23.527  1.00 37.21           H  
ATOM   4631  CE  LYS B  20     -83.652 -25.670  23.854  1.00 37.21           C  
ATOM   4632  HE2 LYS B  20     -82.855 -26.280  24.279  1.00 37.21           H  
ATOM   4633  HE3 LYS B  20     -84.557 -25.884  24.422  1.00 37.21           H  
ATOM   4634  NZ  LYS B  20     -83.876 -26.035  22.428  1.00 37.21           N  
ATOM   4635  HZ1 LYS B  20     -83.067 -25.853  21.852  1.00 37.21           H  
ATOM   4636  HZ2 LYS B  20     -84.109 -27.015  22.352  1.00 37.21           H  
ATOM   4637  HZ3 LYS B  20     -84.666 -25.529  22.054  1.00 37.21           H  
ATOM   4638  N   LYS B  21     -81.381 -20.728  28.664  1.00 39.22           N  
ATOM   4639  H   LYS B  21     -81.796 -21.288  29.395  1.00 39.22           H  
ATOM   4640  CA  LYS B  21     -80.286 -19.810  28.953  1.00 39.22           C  
ATOM   4641  HA  LYS B  21     -80.654 -18.787  28.880  1.00 39.22           H  
ATOM   4642  C   LYS B  21     -79.286 -20.054  27.841  1.00 39.22           C  
ATOM   4643  CB  LYS B  21     -79.676 -20.047  30.346  1.00 39.22           C  
ATOM   4644  HB2 LYS B  21     -78.684 -19.597  30.372  1.00 39.22           H  
ATOM   4645  HB3 LYS B  21     -79.574 -21.118  30.525  1.00 39.22           H  
ATOM   4646  O   LYS B  21     -78.643 -21.104  27.793  1.00 39.22           O  
ATOM   4647  CG  LYS B  21     -80.522 -19.406  31.455  1.00 39.22           C  
ATOM   4648  HG2 LYS B  21     -81.521 -19.841  31.438  1.00 39.22           H  
ATOM   4649  HG3 LYS B  21     -80.605 -18.336  31.266  1.00 39.22           H  
ATOM   4650  CD  LYS B  21     -79.899 -19.627  32.842  1.00 39.22           C  
ATOM   4651  HD2 LYS B  21     -79.849 -20.698  33.036  1.00 39.22           H  
ATOM   4652  HD3 LYS B  21     -78.895 -19.203  32.868  1.00 39.22           H  
ATOM   4653  CE  LYS B  21     -80.782 -18.949  33.897  1.00 39.22           C  
ATOM   4654  HE2 LYS B  21     -80.757 -17.870  33.742  1.00 39.22           H  
ATOM   4655  HE3 LYS B  21     -81.810 -19.268  33.727  1.00 39.22           H  
ATOM   4656  NZ  LYS B  21     -80.384 -19.292  35.286  1.00 39.22           N  
ATOM   4657  HZ1 LYS B  21     -81.022 -18.856  35.936  1.00 39.22           H  
ATOM   4658  HZ2 LYS B  21     -80.463 -20.288  35.430  1.00 39.22           H  
ATOM   4659  HZ3 LYS B  21     -79.443 -18.988  35.494  1.00 39.22           H  
ATOM   4660  N   VAL B  22     -79.192 -19.099  26.924  1.00 39.90           N  
ATOM   4661  H   VAL B  22     -79.917 -18.395  26.916  1.00 39.90           H  
ATOM   4662  CA  VAL B  22     -78.173 -19.058  25.888  1.00 39.90           C  
ATOM   4663  HA  VAL B  22     -78.155 -20.012  25.361  1.00 39.90           H  
ATOM   4664  C   VAL B  22     -76.858 -18.873  26.637  1.00 39.90           C  
ATOM   4665  CB  VAL B  22     -78.471 -17.941  24.865  1.00 39.90           C  
ATOM   4666  HB  VAL B  22     -78.522 -16.980  25.378  1.00 39.90           H  
ATOM   4667  O   VAL B  22     -76.408 -17.762  26.906  1.00 39.90           O  
ATOM   4668  CG1 VAL B  22     -77.380 -17.869  23.790  1.00 39.90           C  
ATOM   4669 HG11 VAL B  22     -76.420 -17.613  24.239  1.00 39.90           H  
ATOM   4670 HG12 VAL B  22     -77.306 -18.823  23.267  1.00 39.90           H  
ATOM   4671 HG13 VAL B  22     -77.635 -17.090  23.071  1.00 39.90           H  
ATOM   4672  CG2 VAL B  22     -79.811 -18.188  24.159  1.00 39.90           C  
ATOM   4673 HG21 VAL B  22     -80.635 -18.131  24.870  1.00 39.90           H  
ATOM   4674 HG22 VAL B  22     -79.981 -17.426  23.399  1.00 39.90           H  
ATOM   4675 HG23 VAL B  22     -79.822 -19.171  23.687  1.00 39.90           H  
ATOM   4676  N   ILE B  23     -76.271 -19.977  27.103  1.00 44.51           N  
ATOM   4677  H   ILE B  23     -76.787 -20.843  27.032  1.00 44.51           H  
ATOM   4678  CA  ILE B  23     -75.002 -19.941  27.816  1.00 44.51           C  
ATOM   4679  HA  ILE B  23     -75.045 -19.127  28.539  1.00 44.51           H  
ATOM   4680  C   ILE B  23     -73.949 -19.594  26.773  1.00 44.51           C  
ATOM   4681  CB  ILE B  23     -74.714 -21.229  28.617  1.00 44.51           C  
ATOM   4682  HB  ILE B  23     -74.793 -22.087  27.950  1.00 44.51           H  
ATOM   4683  O   ILE B  23     -73.513 -20.424  25.973  1.00 44.51           O  
ATOM   4684  CG1 ILE B  23     -75.739 -21.377  29.767  1.00 44.51           C  
ATOM   4685 HG12 ILE B  23     -76.749 -21.291  29.366  1.00 44.51           H  
ATOM   4686 HG13 ILE B  23     -75.603 -20.568  30.485  1.00 44.51           H  
ATOM   4687  CG2 ILE B  23     -73.287 -21.175  29.203  1.00 44.51           C  
ATOM   4688 HG21 ILE B  23     -73.073 -22.088  29.759  1.00 44.51           H  
ATOM   4689 HG22 ILE B  23     -72.549 -21.103  28.404  1.00 44.51           H  
ATOM   4690 HG23 ILE B  23     -73.188 -20.316  29.867  1.00 44.51           H  
ATOM   4691  CD1 ILE B  23     -75.670 -22.717  30.509  1.00 44.51           C  
ATOM   4692 HD11 ILE B  23     -74.738 -22.804  31.069  1.00 44.51           H  
ATOM   4693 HD12 ILE B  23     -76.500 -22.778  31.213  1.00 44.51           H  
ATOM   4694 HD13 ILE B  23     -75.751 -23.539  29.798  1.00 44.51           H  
ATOM   4695  N   VAL B  24     -73.573 -18.317  26.800  1.00 46.80           N  
ATOM   4696  H   VAL B  24     -74.167 -17.705  27.341  1.00 46.80           H  
ATOM   4697  CA  VAL B  24     -72.518 -17.695  26.009  1.00 46.80           C  
ATOM   4698  HA  VAL B  24     -72.892 -17.546  24.996  1.00 46.80           H  
ATOM   4699  C   VAL B  24     -71.297 -18.613  25.972  1.00 46.80           C  
ATOM   4700  CB  VAL B  24     -72.170 -16.315  26.606  1.00 46.80           C  
ATOM   4701  HB  VAL B  24     -71.824 -16.445  27.631  1.00 46.80           H  
ATOM   4702  O   VAL B  24     -70.677 -18.907  27.000  1.00 46.80           O  
ATOM   4703  CG1 VAL B  24     -71.062 -15.611  25.813  1.00 46.80           C  
ATOM   4704 HG11 VAL B  24     -70.868 -14.629  26.246  1.00 46.80           H  
ATOM   4705 HG12 VAL B  24     -70.139 -16.189  25.844  1.00 46.80           H  
ATOM   4706 HG13 VAL B  24     -71.374 -15.478  24.777  1.00 46.80           H  
ATOM   4707  CG2 VAL B  24     -73.398 -15.394  26.625  1.00 46.80           C  
ATOM   4708 HG21 VAL B  24     -73.124 -14.407  27.000  1.00 46.80           H  
ATOM   4709 HG22 VAL B  24     -74.179 -15.792  27.272  1.00 46.80           H  
ATOM   4710 HG23 VAL B  24     -73.803 -15.284  25.619  1.00 46.80           H  
ATOM   4711  N   LYS B  25     -70.951 -19.059  24.761  1.00 44.87           N  
ATOM   4712  H   LYS B  25     -71.572 -18.810  24.004  1.00 44.87           H  
ATOM   4713  CA  LYS B  25     -69.748 -19.832  24.432  1.00 44.87           C  
ATOM   4714  HA  LYS B  25     -69.795 -20.802  24.926  1.00 44.87           H  
ATOM   4715  C   LYS B  25     -68.506 -19.074  24.938  1.00 44.87           C  
ATOM   4716  CB  LYS B  25     -69.691 -20.029  22.895  1.00 44.87           C  
ATOM   4717  HB2 LYS B  25     -69.705 -19.046  22.422  1.00 44.87           H  
ATOM   4718  HB3 LYS B  25     -68.742 -20.501  22.642  1.00 44.87           H  
ATOM   4719  O   LYS B  25     -67.981 -18.209  24.243  1.00 44.87           O  
ATOM   4720  CG  LYS B  25     -70.827 -20.877  22.283  1.00 44.87           C  
ATOM   4721  HG2 LYS B  25     -71.790 -20.485  22.611  1.00 44.87           H  
ATOM   4722  HG3 LYS B  25     -70.735 -21.906  22.632  1.00 44.87           H  
ATOM   4723  CD  LYS B  25     -70.789 -20.849  20.738  1.00 44.87           C  
ATOM   4724  HD2 LYS B  25     -69.837 -21.249  20.389  1.00 44.87           H  
ATOM   4725  HD3 LYS B  25     -70.869 -19.811  20.413  1.00 44.87           H  
ATOM   4726  CE  LYS B  25     -71.948 -21.654  20.116  1.00 44.87           C  
ATOM   4727  HE2 LYS B  25     -72.875 -21.337  20.592  1.00 44.87           H  
ATOM   4728  HE3 LYS B  25     -71.813 -22.711  20.345  1.00 44.87           H  
ATOM   4729  NZ  LYS B  25     -72.075 -21.458  18.641  1.00 44.87           N  
ATOM   4730  HZ1 LYS B  25     -72.857 -21.981  18.272  1.00 44.87           H  
ATOM   4731  HZ2 LYS B  25     -71.248 -21.729  18.129  1.00 44.87           H  
ATOM   4732  HZ3 LYS B  25     -72.275 -20.493  18.420  1.00 44.87           H  
ATOM   4733  N   LYS B  26     -68.015 -19.357  26.152  1.00 50.54           N  
ATOM   4734  H   LYS B  26     -68.572 -19.949  26.751  1.00 50.54           H  
ATOM   4735  CA  LYS B  26     -66.781 -18.727  26.658  1.00 50.54           C  
ATOM   4736  HA  LYS B  26     -66.872 -17.649  26.519  1.00 50.54           H  
ATOM   4737  C   LYS B  26     -65.583 -19.190  25.822  1.00 50.54           C  
ATOM   4738  CB  LYS B  26     -66.557 -19.001  28.157  1.00 50.54           C  
ATOM   4739  HB2 LYS B  26     -65.532 -18.725  28.403  1.00 50.54           H  
ATOM   4740  HB3 LYS B  26     -66.680 -20.065  28.357  1.00 50.54           H  
ATOM   4741  O   LYS B  26     -65.324 -20.391  25.730  1.00 50.54           O  
ATOM   4742  CG  LYS B  26     -67.500 -18.185  29.057  1.00 50.54           C  
ATOM   4743  HG2 LYS B  26     -68.527 -18.511  28.890  1.00 50.54           H  
ATOM   4744  HG3 LYS B  26     -67.422 -17.130  28.794  1.00 50.54           H  
ATOM   4745  CD  LYS B  26     -67.148 -18.357  30.544  1.00 50.54           C  
ATOM   4746  HD2 LYS B  26     -67.241 -19.410  30.808  1.00 50.54           H  
ATOM   4747  HD3 LYS B  26     -66.120 -18.033  30.710  1.00 50.54           H  
ATOM   4748  CE  LYS B  26     -68.100 -17.521  31.409  1.00 50.54           C  
ATOM   4749  HE2 LYS B  26     -67.991 -16.471  31.135  1.00 50.54           H  
ATOM   4750  HE3 LYS B  26     -69.123 -17.814  31.170  1.00 50.54           H  
ATOM   4751  NZ  LYS B  26     -67.851 -17.706  32.862  1.00 50.54           N  
ATOM   4752  HZ1 LYS B  26     -67.952 -18.678  33.115  1.00 50.54           H  
ATOM   4753  HZ2 LYS B  26     -68.529 -17.185  33.400  1.00 50.54           H  
ATOM   4754  HZ3 LYS B  26     -66.925 -17.391  33.115  1.00 50.54           H  
ATOM   4755  N   ARG B  27     -64.831 -18.240  25.250  1.00 54.15           N  
ATOM   4756  H   ARG B  27     -65.150 -17.285  25.329  1.00 54.15           H  
ATOM   4757  CA  ARG B  27     -63.518 -18.495  24.629  1.00 54.15           C  
ATOM   4758  HA  ARG B  27     -63.657 -19.183  23.795  1.00 54.15           H  
ATOM   4759  C   ARG B  27     -62.595 -19.183  25.647  1.00 54.15           C  
ATOM   4760  CB  ARG B  27     -62.892 -17.185  24.099  1.00 54.15           C  
ATOM   4761  HB2 ARG B  27     -61.848 -17.380  23.854  1.00 54.15           H  
ATOM   4762  HB3 ARG B  27     -62.914 -16.430  24.885  1.00 54.15           H  
ATOM   4763  O   ARG B  27     -62.587 -18.823  26.824  1.00 54.15           O  
ATOM   4764  CG  ARG B  27     -63.579 -16.629  22.833  1.00 54.15           C  
ATOM   4765  HG2 ARG B  27     -64.618 -16.388  23.057  1.00 54.15           H  
ATOM   4766  HG3 ARG B  27     -63.557 -17.392  22.055  1.00 54.15           H  
ATOM   4767  CD  ARG B  27     -62.867 -15.364  22.311  1.00 54.15           C  
ATOM   4768  HD2 ARG B  27     -62.938 -14.583  23.068  1.00 54.15           H  
ATOM   4769  HD3 ARG B  27     -61.815 -15.596  22.151  1.00 54.15           H  
ATOM   4770  NE  ARG B  27     -63.445 -14.866  21.040  1.00 54.15           N  
ATOM   4771  HE  ARG B  27     -64.219 -15.379  20.643  1.00 54.15           H  
ATOM   4772  NH1 ARG B  27     -62.071 -13.034  20.739  1.00 54.15           N  
ATOM   4773 HH11 ARG B  27     -61.786 -12.256  20.162  1.00 54.15           H  
ATOM   4774 HH12 ARG B  27     -61.555 -13.246  21.580  1.00 54.15           H  
ATOM   4775  NH2 ARG B  27     -63.625 -13.489  19.220  1.00 54.15           N  
ATOM   4776 HH21 ARG B  27     -63.303 -12.692  18.690  1.00 54.15           H  
ATOM   4777 HH22 ARG B  27     -64.384 -14.031  18.832  1.00 54.15           H  
ATOM   4778  CZ  ARG B  27     -63.047 -13.805  20.345  1.00 54.15           C  
ATOM   4779  N   ALA B  28     -61.839 -20.189  25.207  1.00 60.46           N  
ATOM   4780  H   ALA B  28     -61.868 -20.421  24.224  1.00 60.46           H  
ATOM   4781  CA  ALA B  28     -60.874 -20.885  26.056  1.00 60.46           C  
ATOM   4782  HA  ALA B  28     -61.378 -21.215  26.965  1.00 60.46           H  
ATOM   4783  C   ALA B  28     -59.737 -19.929  26.452  1.00 60.46           C  
ATOM   4784  CB  ALA B  28     -60.355 -22.123  25.309  1.00 60.46           C  
ATOM   4785  HB1 ALA B  28     -59.902 -21.826  24.363  1.00 60.46           H  
ATOM   4786  HB2 ALA B  28     -59.610 -22.634  25.918  1.00 60.46           H  
ATOM   4787  HB3 ALA B  28     -61.181 -22.806  25.108  1.00 60.46           H  
ATOM   4788  O   ALA B  28     -59.066 -19.395  25.573  1.00 60.46           O  
ATOM   4789  N   SER B  29     -59.520 -19.732  27.753  1.00 62.00           N  
ATOM   4790  H   SER B  29     -60.089 -20.215  28.434  1.00 62.00           H  
ATOM   4791  CA  SER B  29     -58.441 -18.894  28.286  1.00 62.00           C  
ATOM   4792  HA  SER B  29     -58.474 -17.927  27.784  1.00 62.00           H  
ATOM   4793  C   SER B  29     -57.055 -19.502  28.038  1.00 62.00           C  
ATOM   4794  CB  SER B  29     -58.665 -18.660  29.787  1.00 62.00           C  
ATOM   4795  HB2 SER B  29     -59.589 -18.098  29.921  1.00 62.00           H  
ATOM   4796  HB3 SER B  29     -57.841 -18.078  30.199  1.00 62.00           H  
ATOM   4797  O   SER B  29     -56.930 -20.723  27.905  1.00 62.00           O  
ATOM   4798  OG  SER B  29     -58.774 -19.892  30.480  1.00 62.00           O  
ATOM   4799  HG  SER B  29     -57.903 -20.296  30.503  1.00 62.00           H  
ATOM   4800  N   ILE B  30     -56.032 -18.642  28.023  1.00 66.50           N  
ATOM   4801  H   ILE B  30     -56.228 -17.654  28.100  1.00 66.50           H  
ATOM   4802  CA  ILE B  30     -54.613 -19.023  28.043  1.00 66.50           C  
ATOM   4803  HA  ILE B  30     -54.416 -19.703  27.214  1.00 66.50           H  
ATOM   4804  C   ILE B  30     -54.323 -19.764  29.361  1.00 66.50           C  
ATOM   4805  CB  ILE B  30     -53.714 -17.770  27.860  1.00 66.50           C  
ATOM   4806  HB  ILE B  30     -53.894 -17.095  28.697  1.00 66.50           H  
ATOM   4807  O   ILE B  30     -54.742 -19.325  30.437  1.00 66.50           O  
ATOM   4808  CG1 ILE B  30     -54.050 -17.024  26.544  1.00 66.50           C  
ATOM   4809 HG12 ILE B  30     -53.860 -17.682  25.696  1.00 66.50           H  
ATOM   4810 HG13 ILE B  30     -55.107 -16.762  26.533  1.00 66.50           H  
ATOM   4811  CG2 ILE B  30     -52.228 -18.148  27.861  1.00 66.50           C  
ATOM   4812 HG21 ILE B  30     -52.009 -18.747  26.977  1.00 66.50           H  
ATOM   4813 HG22 ILE B  30     -51.596 -17.260  27.843  1.00 66.50           H  
ATOM   4814 HG23 ILE B  30     -51.963 -18.709  28.758  1.00 66.50           H  
ATOM   4815  CD1 ILE B  30     -53.270 -15.718  26.338  1.00 66.50           C  
ATOM   4816 HD11 ILE B  30     -53.369 -15.078  27.215  1.00 66.50           H  
ATOM   4817 HD12 ILE B  30     -52.215 -15.923  26.151  1.00 66.50           H  
ATOM   4818 HD13 ILE B  30     -53.669 -15.193  25.470  1.00 66.50           H  
ATOM   4819  N   THR B  31     -53.667 -20.914  29.264  1.00 71.77           N  
ATOM   4820  H   THR B  31     -53.331 -21.164  28.345  1.00 71.77           H  
ATOM   4821  CA  THR B  31     -53.272 -21.793  30.371  1.00 71.77           C  
ATOM   4822  HA  THR B  31     -54.101 -21.861  31.076  1.00 71.77           H  
ATOM   4823  C   THR B  31     -52.068 -21.231  31.129  1.00 71.77           C  
ATOM   4824  CB  THR B  31     -52.958 -23.212  29.867  1.00 71.77           C  
ATOM   4825  HB  THR B  31     -52.658 -23.825  30.717  1.00 71.77           H  
ATOM   4826  O   THR B  31     -51.368 -20.349  30.639  1.00 71.77           O  
ATOM   4827  CG2 THR B  31     -54.157 -23.887  29.199  1.00 71.77           C  
ATOM   4828 HG21 THR B  31     -54.492 -23.308  28.340  1.00 71.77           H  
ATOM   4829 HG22 THR B  31     -54.972 -23.978  29.918  1.00 71.77           H  
ATOM   4830 HG23 THR B  31     -53.863 -24.883  28.868  1.00 71.77           H  
ATOM   4831  OG1 THR B  31     -51.901 -23.193  28.946  1.00 71.77           O  
ATOM   4832  HG1 THR B  31     -52.212 -22.771  28.141  1.00 71.77           H  
ATOM   4833  N   LEU B  32     -51.817 -21.729  32.344  1.00 67.58           N  
ATOM   4834  H   LEU B  32     -52.404 -22.462  32.717  1.00 67.58           H  
ATOM   4835  CA  LEU B  32     -50.632 -21.337  33.114  1.00 67.58           C  
ATOM   4836  HA  LEU B  32     -50.647 -20.254  33.243  1.00 67.58           H  
ATOM   4837  C   LEU B  32     -49.336 -21.681  32.358  1.00 67.58           C  
ATOM   4838  CB  LEU B  32     -50.689 -22.012  34.497  1.00 67.58           C  
ATOM   4839  HB2 LEU B  32     -51.660 -21.822  34.953  1.00 67.58           H  
ATOM   4840  HB3 LEU B  32     -50.589 -23.088  34.356  1.00 67.58           H  
ATOM   4841  O   LEU B  32     -48.446 -20.843  32.295  1.00 67.58           O  
ATOM   4842  CG  LEU B  32     -49.589 -21.544  35.472  1.00 67.58           C  
ATOM   4843  HG  LEU B  32     -48.611 -21.618  34.996  1.00 67.58           H  
ATOM   4844  CD1 LEU B  32     -49.821 -20.102  35.936  1.00 67.58           C  
ATOM   4845 HD11 LEU B  32     -49.053 -19.839  36.663  1.00 67.58           H  
ATOM   4846 HD12 LEU B  32     -49.720 -19.419  35.092  1.00 67.58           H  
ATOM   4847 HD13 LEU B  32     -50.802 -20.001  36.399  1.00 67.58           H  
ATOM   4848  CD2 LEU B  32     -49.594 -22.449  36.702  1.00 67.58           C  
ATOM   4849 HD21 LEU B  32     -50.554 -22.402  37.217  1.00 67.58           H  
ATOM   4850 HD22 LEU B  32     -49.386 -23.477  36.407  1.00 67.58           H  
ATOM   4851 HD23 LEU B  32     -48.804 -22.138  37.385  1.00 67.58           H  
ATOM   4852  N   GLY B  33     -49.279 -22.855  31.717  1.00 69.17           N  
ATOM   4853  H   GLY B  33     -50.048 -23.502  31.810  1.00 69.17           H  
ATOM   4854  CA  GLY B  33     -48.128 -23.280  30.912  1.00 69.17           C  
ATOM   4855  HA2 GLY B  33     -48.310 -24.281  30.520  1.00 69.17           H  
ATOM   4856  HA3 GLY B  33     -47.237 -23.314  31.539  1.00 69.17           H  
ATOM   4857  C   GLY B  33     -47.842 -22.354  29.726  1.00 69.17           C  
ATOM   4858  O   GLY B  33     -46.703 -21.949  29.542  1.00 69.17           O  
ATOM   4859  N   GLU B  34     -48.869 -21.932  28.977  1.00 77.23           N  
ATOM   4860  H   GLU B  34     -49.791 -22.305  29.156  1.00 77.23           H  
ATOM   4861  CA  GLU B  34     -48.707 -20.954  27.883  1.00 77.23           C  
ATOM   4862  HA  GLU B  34     -48.003 -21.338  27.145  1.00 77.23           H  
ATOM   4863  C   GLU B  34     -48.132 -19.612  28.383  1.00 77.23           C  
ATOM   4864  CB  GLU B  34     -50.067 -20.706  27.199  1.00 77.23           C  
ATOM   4865  HB2 GLU B  34     -50.811 -20.571  27.984  1.00 77.23           H  
ATOM   4866  HB3 GLU B  34     -50.003 -19.781  26.624  1.00 77.23           H  
ATOM   4867  O   GLU B  34     -47.330 -18.995  27.693  1.00 77.23           O  
ATOM   4868  CG  GLU B  34     -50.559 -21.808  26.243  1.00 77.23           C  
ATOM   4869  HG2 GLU B  34     -50.413 -22.781  26.712  1.00 77.23           H  
ATOM   4870  HG3 GLU B  34     -49.953 -21.780  25.337  1.00 77.23           H  
ATOM   4871  CD  GLU B  34     -52.054 -21.652  25.883  1.00 77.23           C  
ATOM   4872  OE1 GLU B  34     -52.446 -21.511  24.706  1.00 77.23           O  
ATOM   4873  OE2 GLU B  34     -52.921 -21.742  26.788  1.00 77.23           O  
ATOM   4874  N   LYS B  35     -48.507 -19.159  29.590  1.00 72.97           N  
ATOM   4875  H   LYS B  35     -49.127 -19.734  30.141  1.00 72.97           H  
ATOM   4876  CA  LYS B  35     -47.960 -17.920  30.175  1.00 72.97           C  
ATOM   4877  HA  LYS B  35     -47.989 -17.125  29.429  1.00 72.97           H  
ATOM   4878  C   LYS B  35     -46.493 -18.059  30.567  1.00 72.97           C  
ATOM   4879  CB  LYS B  35     -48.750 -17.490  31.410  1.00 72.97           C  
ATOM   4880  HB2 LYS B  35     -48.764 -18.304  32.134  1.00 72.97           H  
ATOM   4881  HB3 LYS B  35     -48.236 -16.644  31.865  1.00 72.97           H  
ATOM   4882  O   LYS B  35     -45.726 -17.139  30.321  1.00 72.97           O  
ATOM   4883  CG  LYS B  35     -50.181 -17.065  31.081  1.00 72.97           C  
ATOM   4884  HG2 LYS B  35     -50.719 -17.884  30.604  1.00 72.97           H  
ATOM   4885  HG3 LYS B  35     -50.163 -16.206  30.410  1.00 72.97           H  
ATOM   4886  CD  LYS B  35     -50.871 -16.692  32.390  1.00 72.97           C  
ATOM   4887  HD2 LYS B  35     -50.313 -15.881  32.857  1.00 72.97           H  
ATOM   4888  HD3 LYS B  35     -50.868 -17.555  33.056  1.00 72.97           H  
ATOM   4889  CE  LYS B  35     -52.305 -16.249  32.126  1.00 72.97           C  
ATOM   4890  HE2 LYS B  35     -52.871 -17.102  31.750  1.00 72.97           H  
ATOM   4891  HE3 LYS B  35     -52.287 -15.480  31.354  1.00 72.97           H  
ATOM   4892  NZ  LYS B  35     -52.893 -15.714  33.375  1.00 72.97           N  
ATOM   4893  HZ1 LYS B  35     -53.836 -15.385  33.223  1.00 72.97           H  
ATOM   4894  HZ2 LYS B  35     -52.877 -16.421  34.096  1.00 72.97           H  
ATOM   4895  HZ3 LYS B  35     -52.332 -14.939  33.699  1.00 72.97           H  
ATOM   4896  N   VAL B  36     -46.124 -19.188  31.173  1.00 74.74           N  
ATOM   4897  H   VAL B  36     -46.821 -19.898  31.346  1.00 74.74           H  
ATOM   4898  CA  VAL B  36     -44.726 -19.476  31.531  1.00 74.74           C  
ATOM   4899  HA  VAL B  36     -44.334 -18.659  32.137  1.00 74.74           H  
ATOM   4900  C   VAL B  36     -43.868 -19.531  30.267  1.00 74.74           C  
ATOM   4901  CB  VAL B  36     -44.622 -20.775  32.353  1.00 74.74           C  
ATOM   4902  HB  VAL B  36     -45.118 -21.583  31.815  1.00 74.74           H  
ATOM   4903  O   VAL B  36     -42.827 -18.888  30.221  1.00 74.74           O  
ATOM   4904  CG1 VAL B  36     -43.169 -21.185  32.613  1.00 74.74           C  
ATOM   4905 HG11 VAL B  36     -42.672 -21.444  31.678  1.00 74.74           H  
ATOM   4906 HG12 VAL B  36     -43.133 -22.059  33.262  1.00 74.74           H  
ATOM   4907 HG13 VAL B  36     -42.622 -20.369  33.086  1.00 74.74           H  
ATOM   4908  CG2 VAL B  36     -45.304 -20.607  33.720  1.00 74.74           C  
ATOM   4909 HG21 VAL B  36     -46.348 -20.314  33.601  1.00 74.74           H  
ATOM   4910 HG22 VAL B  36     -45.263 -21.549  34.266  1.00 74.74           H  
ATOM   4911 HG23 VAL B  36     -44.784 -19.843  34.298  1.00 74.74           H  
ATOM   4912  N   LEU B  37     -44.347 -20.199  29.212  1.00 77.78           N  
ATOM   4913  H   LEU B  37     -45.202 -20.726  29.318  1.00 77.78           H  
ATOM   4914  CA  LEU B  37     -43.664 -20.244  27.917  1.00 77.78           C  
ATOM   4915  HA  LEU B  37     -42.662 -20.648  28.060  1.00 77.78           H  
ATOM   4916  C   LEU B  37     -43.474 -18.854  27.296  1.00 77.78           C  
ATOM   4917  CB  LEU B  37     -44.451 -21.148  26.955  1.00 77.78           C  
ATOM   4918  HB2 LEU B  37     -44.084 -20.967  25.945  1.00 77.78           H  
ATOM   4919  HB3 LEU B  37     -45.501 -20.857  26.980  1.00 77.78           H  
ATOM   4920  O   LEU B  37     -42.394 -18.565  26.800  1.00 77.78           O  
ATOM   4921  CG  LEU B  37     -44.328 -22.655  27.236  1.00 77.78           C  
ATOM   4922  HG  LEU B  37     -44.564 -22.860  28.281  1.00 77.78           H  
ATOM   4923  CD1 LEU B  37     -45.326 -23.413  26.355  1.00 77.78           C  
ATOM   4924 HD11 LEU B  37     -46.340 -23.087  26.586  1.00 77.78           H  
ATOM   4925 HD12 LEU B  37     -45.241 -24.482  26.549  1.00 77.78           H  
ATOM   4926 HD13 LEU B  37     -45.109 -23.221  25.304  1.00 77.78           H  
ATOM   4927  CD2 LEU B  37     -42.926 -23.184  26.934  1.00 77.78           C  
ATOM   4928 HD21 LEU B  37     -42.892 -24.263  27.083  1.00 77.78           H  
ATOM   4929 HD22 LEU B  37     -42.195 -22.733  27.605  1.00 77.78           H  
ATOM   4930 HD23 LEU B  37     -42.645 -22.958  25.905  1.00 77.78           H  
ATOM   4931  N   LEU B  38     -44.486 -17.981  27.353  1.00 79.56           N  
ATOM   4932  H   LEU B  38     -45.373 -18.297  27.721  1.00 79.56           H  
ATOM   4933  CA  LEU B  38     -44.376 -16.603  26.858  1.00 79.56           C  
ATOM   4934  HA  LEU B  38     -44.048 -16.628  25.819  1.00 79.56           H  
ATOM   4935  C   LEU B  38     -43.327 -15.784  27.620  1.00 79.56           C  
ATOM   4936  CB  LEU B  38     -45.748 -15.911  26.957  1.00 79.56           C  
ATOM   4937  HB2 LEU B  38     -46.200 -16.166  27.915  1.00 79.56           H
[truncated: 1,694,694 more chars]
