# Supplementary material for: Conformational changes in the essential E. coli septal cell wall synthesis complex suggest an activation mechanism
Source: Nat Commun. 2023 Jul 31;14:4585. doi: 10.1038/s41467-023-39921-4 (PMC10390529; doi:10.1038/s41467-023-39921-4)
Supplement: Supplementary file 5 — Supplementary Data 2 [file 41467_2023_39921_MOESM5_ESM.zip › Supplementary Data 2/predicted-structures/Other-species/Pa_FtsQLBW_PBP3x_N_68_118.pdb]

ATOM      1  N   MET A   1      35.103  12.532  19.466  1.00 31.24           N  
ATOM      2  H   MET A   1      35.807  11.842  19.689  1.00 31.24           H  
ATOM      3  H2  MET A   1      34.364  12.505  20.154  1.00 31.24           H  
ATOM      4  H3  MET A   1      34.697  12.316  18.567  1.00 31.24           H  
ATOM      5  CA  MET A   1      35.695  13.885  19.401  1.00 31.24           C  
ATOM      6  HA  MET A   1      36.039  14.182  20.392  1.00 31.24           H  
ATOM      7  C   MET A   1      34.618  14.865  18.977  1.00 31.24           C  
ATOM      8  CB  MET A   1      36.886  13.943  18.436  1.00 31.24           C  
ATOM      9  HB2 MET A   1      36.987  14.955  18.042  1.00 31.24           H  
ATOM     10  HB3 MET A   1      36.722  13.267  17.596  1.00 31.24           H  
ATOM     11  O   MET A   1      33.794  14.511  18.146  1.00 31.24           O  
ATOM     12  CG  MET A   1      38.196  13.590  19.145  1.00 31.24           C  
ATOM     13  HG2 MET A   1      38.390  14.336  19.916  1.00 31.24           H  
ATOM     14  HG3 MET A   1      38.107  12.612  19.618  1.00 31.24           H  
ATOM     15  SD  MET A   1      39.603  13.552  18.012  1.00 31.24           S  
ATOM     16  CE  MET A   1      40.982  13.429  19.184  1.00 31.24           C  
ATOM     17  HE1 MET A   1      41.919  13.366  18.631  1.00 31.24           H  
ATOM     18  HE2 MET A   1      40.869  12.537  19.799  1.00 31.24           H  
ATOM     19  HE3 MET A   1      41.005  14.314  19.821  1.00 31.24           H  
ATOM     20  N   ASN A   2      34.606  16.038  19.607  1.00 31.68           N  
ATOM     21  H   ASN A   2      35.349  16.239  20.262  1.00 31.68           H  
ATOM     22  CA  ASN A   2      33.653  17.125  19.395  1.00 31.68           C  
ATOM     23  HA  ASN A   2      32.671  16.822  19.759  1.00 31.68           H  
ATOM     24  C   ASN A   2      33.525  17.512  17.913  1.00 31.68           C  
ATOM     25  CB  ASN A   2      34.149  18.334  20.216  1.00 31.68           C  
ATOM     26  HB2 ASN A   2      33.567  19.214  19.942  1.00 31.68           H  
ATOM     27  HB3 ASN A   2      35.191  18.542  19.971  1.00 31.68           H  
ATOM     28  O   ASN A   2      34.520  17.842  17.279  1.00 31.68           O  
ATOM     29  CG  ASN A   2      33.998  18.152  21.714  1.00 31.68           C  
ATOM     30  ND2 ASN A   2      34.813  18.804  22.510  1.00 31.68           N  
ATOM     31 HD21 ASN A   2      35.490  19.457  22.143  1.00 31.68           H  
ATOM     32 HD22 ASN A   2      34.657  18.688  23.501  1.00 31.68           H  
ATOM     33  OD1 ASN A   2      33.156  17.411  22.184  1.00 31.68           O  
ATOM     34  N   GLY A   3      32.292  17.512  17.405  1.00 33.88           N  
ATOM     35  H   GLY A   3      31.539  17.177  17.989  1.00 33.88           H  
ATOM     36  CA  GLY A   3      31.907  17.993  16.077  1.00 33.88           C  
ATOM     37  HA2 GLY A   3      32.742  18.488  15.581  1.00 33.88           H  
ATOM     38  HA3 GLY A   3      31.579  17.156  15.461  1.00 33.88           H  
ATOM     39  C   GLY A   3      30.754  18.973  16.223  1.00 33.88           C  
ATOM     40  O   GLY A   3      29.591  18.651  16.018  1.00 33.88           O  
ATOM     41  N   VAL A   4      31.118  20.138  16.725  1.00 30.10           N  
ATOM     42  H   VAL A   4      32.114  20.256  16.845  1.00 30.10           H  
ATOM     43  CA  VAL A   4      30.320  21.345  16.868  1.00 30.10           C  
ATOM     44  HA  VAL A   4      29.474  21.155  17.529  1.00 30.10           H  
ATOM     45  C   VAL A   4      29.784  21.795  15.489  1.00 30.10           C  
ATOM     46  CB  VAL A   4      31.305  22.336  17.544  1.00 30.10           C  
ATOM     47  HB  VAL A   4      32.279  22.236  17.065  1.00 30.10           H  
ATOM     48  O   VAL A   4      30.501  21.714  14.499  1.00 30.10           O  
ATOM     49  CG1 VAL A   4      30.965  23.801  17.499  1.00 30.10           C  
ATOM     50 HG11 VAL A   4      30.010  23.976  17.994  1.00 30.10           H  
ATOM     51 HG12 VAL A   4      30.976  24.063  16.441  1.00 30.10           H  
ATOM     52 HG13 VAL A   4      31.744  24.386  17.988  1.00 30.10           H  
ATOM     53  CG2 VAL A   4      31.483  22.014  19.033  1.00 30.10           C  
ATOM     54 HG21 VAL A   4      32.260  22.647  19.460  1.00 30.10           H  
ATOM     55 HG22 VAL A   4      30.549  22.184  19.570  1.00 30.10           H  
ATOM     56 HG23 VAL A   4      31.782  20.975  19.166  1.00 30.10           H  
ATOM     57  N   LEU A   5      28.570  22.366  15.492  1.00 27.92           N  
ATOM     58  H   LEU A   5      28.031  22.217  16.333  1.00 27.92           H  
ATOM     59  CA  LEU A   5      28.073  23.429  14.596  1.00 27.92           C  
ATOM     60  HA  LEU A   5      27.254  23.850  15.179  1.00 27.92           H  
ATOM     61  C   LEU A   5      27.414  23.129  13.221  1.00 27.92           C  
ATOM     62  CB  LEU A   5      29.122  24.565  14.497  1.00 27.92           C  
ATOM     63  HB2 LEU A   5      30.125  24.141  14.452  1.00 27.92           H  
ATOM     64  HB3 LEU A   5      29.055  25.066  13.532  1.00 27.92           H  
ATOM     65  O   LEU A   5      27.931  22.439  12.355  1.00 27.92           O  
ATOM     66  CG  LEU A   5      29.061  25.608  15.630  1.00 27.92           C  
ATOM     67  HG  LEU A   5      28.978  25.081  16.581  1.00 27.92           H  
ATOM     68  CD1 LEU A   5      30.315  26.491  15.622  1.00 27.92           C  
ATOM     69 HD11 LEU A   5      30.375  27.058  16.550  1.00 27.92           H  
ATOM     70 HD12 LEU A   5      30.269  27.186  14.784  1.00 27.92           H  
ATOM     71 HD13 LEU A   5      31.230  25.911  15.499  1.00 27.92           H  
ATOM     72  CD2 LEU A   5      27.855  26.543  15.618  1.00 27.92           C  
ATOM     73 HD21 LEU A   5      27.924  27.243  14.785  1.00 27.92           H  
ATOM     74 HD22 LEU A   5      26.925  25.978  15.552  1.00 27.92           H  
ATOM     75 HD23 LEU A   5      27.846  27.120  16.542  1.00 27.92           H  
ATOM     76  N   LEU A   6      26.313  23.883  13.046  1.00 28.87           N  
ATOM     77  H   LEU A   6      25.988  24.308  13.903  1.00 28.87           H  
ATOM     78  CA  LEU A   6      25.787  24.544  11.836  1.00 28.87           C  
ATOM     79  HA  LEU A   6      25.183  25.356  12.240  1.00 28.87           H  
ATOM     80  C   LEU A   6      24.773  23.800  10.953  1.00 28.87           C  
ATOM     81  CB  LEU A   6      26.892  25.297  11.072  1.00 28.87           C  
ATOM     82  HB2 LEU A   6      26.492  25.687  10.135  1.00 28.87           H  
ATOM     83  HB3 LEU A   6      27.685  24.594  10.817  1.00 28.87           H  
ATOM     84  O   LEU A   6      25.053  23.263   9.889  1.00 28.87           O  
ATOM     85  CG  LEU A   6      27.462  26.471  11.890  1.00 28.87           C  
ATOM     86  HG  LEU A   6      27.489  26.183  12.941  1.00 28.87           H  
ATOM     87  CD1 LEU A   6      28.874  26.827  11.432  1.00 28.87           C  
ATOM     88 HD11 LEU A   6      28.846  27.206  10.410  1.00 28.87           H  
ATOM     89 HD12 LEU A   6      29.299  27.590  12.085  1.00 28.87           H  
ATOM     90 HD13 LEU A   6      29.514  25.945  11.455  1.00 28.87           H  
ATOM     91  CD2 LEU A   6      26.593  27.725  11.860  1.00 28.87           C  
ATOM     92 HD21 LEU A   6      27.056  28.506  12.461  1.00 28.87           H  
ATOM     93 HD22 LEU A   6      26.502  28.080  10.833  1.00 28.87           H  
ATOM     94 HD23 LEU A   6      25.600  27.517  12.258  1.00 28.87           H  
ATOM     95  N   ARG A   7      23.510  23.946  11.369  1.00 27.89           N  
ATOM     96  H   ARG A   7      23.393  24.407  12.260  1.00 27.89           H  
ATOM     97  CA  ARG A   7      22.302  23.791  10.552  1.00 27.89           C  
ATOM     98  HA  ARG A   7      22.376  22.859   9.991  1.00 27.89           H  
ATOM     99  C   ARG A   7      22.226  24.963   9.552  1.00 27.89           C  
ATOM    100  CB  ARG A   7      21.115  23.723  11.540  1.00 27.89           C  
ATOM    101  HB2 ARG A   7      20.864  24.725  11.888  1.00 27.89           H  
ATOM    102  HB3 ARG A   7      21.437  23.152  12.411  1.00 27.89           H  
ATOM    103  O   ARG A   7      21.811  26.059   9.925  1.00 27.89           O  
ATOM    104  CG  ARG A   7      19.851  23.034  11.009  1.00 27.89           C  
ATOM    105  HG2 ARG A   7      19.456  23.584  10.155  1.00 27.89           H  
ATOM    106  HG3 ARG A   7      20.104  22.020  10.699  1.00 27.89           H  
ATOM    107  CD  ARG A   7      18.801  22.982  12.134  1.00 27.89           C  
ATOM    108  HD2 ARG A   7      18.445  23.995  12.323  1.00 27.89           H  
ATOM    109  HD3 ARG A   7      19.278  22.603  13.038  1.00 27.89           H  
ATOM    110  NE  ARG A   7      17.660  22.105  11.802  1.00 27.89           N  
ATOM    111  HE  ARG A   7      17.683  21.655  10.899  1.00 27.89           H  
ATOM    112  NH1 ARG A   7      16.483  22.377  13.761  1.00 27.89           N  
ATOM    113 HH11 ARG A   7      15.685  22.148  14.336  1.00 27.89           H  
ATOM    114 HH12 ARG A   7      17.186  23.027  14.081  1.00 27.89           H  
ATOM    115  NH2 ARG A   7      15.704  20.998  12.189  1.00 27.89           N  
ATOM    116 HH21 ARG A   7      14.909  20.788  12.775  1.00 27.89           H  
ATOM    117 HH22 ARG A   7      15.771  20.555  11.284  1.00 27.89           H  
ATOM    118  CZ  ARG A   7      16.625  21.832  12.582  1.00 27.89           C  
ATOM    119  N   HIS A   8      22.662  24.746   8.310  1.00 30.46           N  
ATOM    120  H   HIS A   8      23.091  23.855   8.103  1.00 30.46           H  
ATOM    121  CA  HIS A   8      22.547  25.716   7.213  1.00 30.46           C  
ATOM    122  HA  HIS A   8      22.749  26.703   7.628  1.00 30.46           H  
ATOM    123  C   HIS A   8      21.125  25.746   6.618  1.00 30.46           C  
ATOM    124  CB  HIS A   8      23.615  25.467   6.125  1.00 30.46           C  
ATOM    125  HB2 HIS A   8      23.143  25.494   5.143  1.00 30.46           H  
ATOM    126  HB3 HIS A   8      24.046  24.473   6.241  1.00 30.46           H  
ATOM    127  O   HIS A   8      20.563  24.725   6.235  1.00 30.46           O  
ATOM    128  CG  HIS A   8      24.724  26.494   6.122  1.00 30.46           C  
ATOM    129  CD2 HIS A   8      26.012  26.306   6.550  1.00 30.46           C  
ATOM    130  HD2 HIS A   8      26.420  25.393   6.959  1.00 30.46           H  
ATOM    131  ND1 HIS A   8      24.640  27.793   5.656  1.00 30.46           N  
ATOM    132  HD1 HIS A   8      23.889  28.200   5.118  1.00 30.46           H  
ATOM    133  CE1 HIS A   8      25.845  28.367   5.812  1.00 30.46           C  
ATOM    134  HE1 HIS A   8      26.106  29.363   5.486  1.00 30.46           H  
ATOM    135  NE2 HIS A   8      26.707  27.504   6.368  1.00 30.46           N  
ATOM    136  N   GLN A   9      20.567  26.959   6.607  1.00 27.09           N  
ATOM    137  H   GLN A   9      21.075  27.624   7.172  1.00 27.09           H  
ATOM    138  CA  GLN A   9      19.688  27.603   5.619  1.00 27.09           C  
ATOM    139  HA  GLN A   9      18.932  28.158   6.175  1.00 27.09           H  
ATOM    140  C   GLN A   9      18.923  26.736   4.594  1.00 27.09           C  
ATOM    141  CB  GLN A   9      20.552  28.640   4.879  1.00 27.09           C  
ATOM    142  HB2 GLN A   9      19.995  29.034   4.029  1.00 27.09           H  
ATOM    143  HB3 GLN A   9      21.443  28.142   4.498  1.00 27.09           H  
ATOM    144  O   GLN A   9      19.495  26.198   3.651  1.00 27.09           O  
ATOM    145  CG  GLN A   9      20.949  29.825   5.782  1.00 27.09           C  
ATOM    146  HG2 GLN A   9      20.058  30.415   6.001  1.00 27.09           H  
ATOM    147  HG3 GLN A   9      21.359  29.466   6.725  1.00 27.09           H  
ATOM    148  CD  GLN A   9      22.001  30.730   5.150  1.00 27.09           C  
ATOM    149  NE2 GLN A   9      22.184  31.934   5.644  1.00 27.09           N  
ATOM    150 HE21 GLN A   9      21.623  32.290   6.405  1.00 27.09           H  
ATOM    151 HE22 GLN A   9      22.903  32.479   5.191  1.00 27.09           H  
ATOM    152  OE1 GLN A   9      22.717  30.355   4.241  1.00 27.09           O  
ATOM    153  N   GLN A  10      17.588  26.769   4.695  1.00 31.42           N  
ATOM    154  H   GLN A  10      17.192  27.242   5.495  1.00 31.42           H  
ATOM    155  CA  GLN A  10      16.670  26.538   3.573  1.00 31.42           C  
ATOM    156  HA  GLN A  10      17.049  25.716   2.966  1.00 31.42           H  
ATOM    157  C   GLN A  10      16.545  27.818   2.716  1.00 31.42           C  
ATOM    158  CB  GLN A  10      15.274  26.153   4.097  1.00 31.42           C  
ATOM    159  HB2 GLN A  10      15.057  26.718   5.003  1.00 31.42           H  
ATOM    160  HB3 GLN A  10      14.530  26.424   3.348  1.00 31.42           H  
ATOM    161  O   GLN A  10      16.259  28.880   3.278  1.00 31.42           O  
ATOM    162  CG  GLN A  10      15.121  24.649   4.363  1.00 31.42           C  
ATOM    163  HG2 GLN A  10      15.868  24.326   5.088  1.00 31.42           H  
ATOM    164  HG3 GLN A  10      15.291  24.108   3.432  1.00 31.42           H  
ATOM    165  CD  GLN A  10      13.735  24.292   4.900  1.00 31.42           C  
ATOM    166  NE2 GLN A  10      13.234  23.108   4.624  1.00 31.42           N  
ATOM    167 HE21 GLN A  10      12.313  22.914   4.991  1.00 31.42           H  
ATOM    168 HE22 GLN A  10      13.739  22.446   4.052  1.00 31.42           H  
ATOM    169  OE1 GLN A  10      13.087  25.055   5.599  1.00 31.42           O  
ATOM    170  N   PRO A  11      16.697  27.742   1.379  1.00 31.23           N  
ATOM    171  CA  PRO A  11      16.370  28.824   0.459  1.00 31.23           C  
ATOM    172  HA  PRO A  11      16.537  29.786   0.944  1.00 31.23           H  
ATOM    173  C   PRO A  11      14.905  28.754  -0.021  1.00 31.23           C  
ATOM    174  CB  PRO A  11      17.365  28.684  -0.697  1.00 31.23           C  
ATOM    175  HB2 PRO A  11      18.230  29.320  -0.508  1.00 31.23           H  
ATOM    176  HB3 PRO A  11      16.914  28.949  -1.654  1.00 31.23           H  
ATOM    177  O   PRO A  11      14.381  27.679  -0.289  1.00 31.23           O  
ATOM    178  CG  PRO A  11      17.801  27.215  -0.678  1.00 31.23           C  
ATOM    179  HG2 PRO A  11      18.889  27.148  -0.711  1.00 31.23           H  
ATOM    180  HG3 PRO A  11      17.369  26.678  -1.523  1.00 31.23           H  
ATOM    181  CD  PRO A  11      17.274  26.633   0.635  1.00 31.23           C  
ATOM    182  HD2 PRO A  11      18.099  26.177   1.181  1.00 31.23           H  
ATOM    183  HD3 PRO A  11      16.504  25.889   0.427  1.00 31.23           H  
ATOM    184  N   GLY A  12      14.286  29.936  -0.128  1.00 28.86           N  
ATOM    185  H   GLY A  12      14.817  30.709   0.249  1.00 28.86           H  
ATOM    186  CA  GLY A  12      13.149  30.340  -0.977  1.00 28.86           C  
ATOM    187  HA2 GLY A  12      13.566  30.716  -1.911  1.00 28.86           H  
ATOM    188  HA3 GLY A  12      12.661  31.186  -0.494  1.00 28.86           H  
ATOM    189  C   GLY A  12      12.059  29.333  -1.381  1.00 28.86           C  
ATOM    190  O   GLY A  12      12.277  28.477  -2.229  1.00 28.86           O  
ATOM    191  N   GLY A  13      10.818  29.571  -0.934  1.00 26.86           N  
ATOM    192  H   GLY A  13      10.689  30.229  -0.178  1.00 26.86           H  
ATOM    193  CA  GLY A  13       9.631  29.008  -1.589  1.00 26.86           C  
ATOM    194  HA2 GLY A  13       9.548  29.425  -2.592  1.00 26.86           H  
ATOM    195  HA3 GLY A  13       9.773  27.933  -1.697  1.00 26.86           H  
ATOM    196  C   GLY A  13       8.314  29.218  -0.834  1.00 26.86           C  
ATOM    197  O   GLY A  13       8.094  28.611   0.204  1.00 26.86           O  
ATOM    198  N   LEU A  14       7.426  30.035  -1.412  1.00 31.49           N  
ATOM    199  H   LEU A  14       7.741  30.464  -2.271  1.00 31.49           H  
ATOM    200  CA  LEU A  14       6.000  30.229  -1.088  1.00 31.49           C  
ATOM    201  HA  LEU A  14       5.638  30.946  -1.824  1.00 31.49           H  
ATOM    202  C   LEU A  14       5.670  30.888   0.262  1.00 31.49           C  
ATOM    203  CB  LEU A  14       5.207  28.941  -1.366  1.00 31.49           C  
ATOM    204  HB2 LEU A  14       5.615  28.140  -0.749  1.00 31.49           H  
ATOM    205  HB3 LEU A  14       4.169  29.088  -1.068  1.00 31.49           H  
ATOM    206  O   LEU A  14       5.411  30.263   1.290  1.00 31.49           O  
ATOM    207  CG  LEU A  14       5.244  28.514  -2.847  1.00 31.49           C  
ATOM    208  HG  LEU A  14       6.272  28.507  -3.211  1.00 31.49           H  
ATOM    209  CD1 LEU A  14       4.695  27.099  -2.985  1.00 31.49           C  
ATOM    210 HD11 LEU A  14       3.662  27.059  -2.642  1.00 31.49           H  
ATOM    211 HD12 LEU A  14       5.297  26.409  -2.394  1.00 31.49           H  
ATOM    212 HD13 LEU A  14       4.739  26.783  -4.028  1.00 31.49           H  
ATOM    213  CD2 LEU A  14       4.409  29.441  -3.739  1.00 31.49           C  
ATOM    214 HD21 LEU A  14       4.823  30.449  -3.748  1.00 31.49           H  
ATOM    215 HD22 LEU A  14       4.426  29.066  -4.762  1.00 31.49           H  
ATOM    216 HD23 LEU A  14       3.377  29.468  -3.391  1.00 31.49           H  
ATOM    217  N   GLY A  15       5.571  32.216   0.195  1.00 29.53           N  
ATOM    218  H   GLY A  15       5.786  32.656  -0.689  1.00 29.53           H  
ATOM    219  CA  GLY A  15       5.051  33.059   1.256  1.00 29.53           C  
ATOM    220  HA2 GLY A  15       5.001  34.090   0.906  1.00 29.53           H  
ATOM    221  HA3 GLY A  15       5.739  33.021   2.101  1.00 29.53           H  
ATOM    222  C   GLY A  15       3.654  32.646   1.719  1.00 29.53           C  
ATOM    223  O   GLY A  15       2.667  32.768   0.997  1.00 29.53           O  
ATOM    224  N   ARG A  16       3.543  32.284   2.995  1.00 31.41           N  
ATOM    225  H   ARG A  16       4.399  32.076   3.490  1.00 31.41           H  
ATOM    226  CA  ARG A  16       2.385  32.697   3.783  1.00 31.41           C  
ATOM    227  HA  ARG A  16       1.535  32.869   3.123  1.00 31.41           H  
ATOM    228  C   ARG A  16       2.750  34.026   4.413  1.00 31.41           C  
ATOM    229  CB  ARG A  16       1.991  31.626   4.807  1.00 31.41           C  
ATOM    230  HB2 ARG A  16       2.882  31.144   5.209  1.00 31.41           H  
ATOM    231  HB3 ARG A  16       1.452  32.100   5.627  1.00 31.41           H  
ATOM    232  O   ARG A  16       3.673  34.098   5.218  1.00 31.41           O  
ATOM    233  CG  ARG A  16       1.069  30.593   4.148  1.00 31.41           C  
ATOM    234  HG2 ARG A  16       0.178  31.098   3.775  1.00 31.41           H  
ATOM    235  HG3 ARG A  16       1.584  30.120   3.312  1.00 31.41           H  
ATOM    236  CD  ARG A  16       0.651  29.522   5.158  1.00 31.41           C  
ATOM    237  HD2 ARG A  16       1.531  28.931   5.413  1.00 31.41           H  
ATOM    238  HD3 ARG A  16       0.280  30.009   6.060  1.00 31.41           H  
ATOM    239  NE  ARG A  16      -0.402  28.648   4.609  1.00 31.41           N  
ATOM    240  HE  ARG A  16      -0.722  28.854   3.674  1.00 31.41           H  
ATOM    241  NH1 ARG A  16      -0.468  27.142   6.343  1.00 31.41           N  
ATOM    242 HH11 ARG A  16       0.335  27.596   6.755  1.00 31.41           H  
ATOM    243 HH12 ARG A  16      -0.776  26.252   6.708  1.00 31.41           H  
ATOM    244  NH2 ARG A  16      -1.823  26.866   4.594  1.00 31.41           N  
ATOM    245 HH21 ARG A  16      -2.116  27.099   3.656  1.00 31.41           H  
ATOM    246 HH22 ARG A  16      -2.132  25.992   4.996  1.00 31.41           H  
ATOM    247  CZ  ARG A  16      -0.893  27.562   5.183  1.00 31.41           C  
ATOM    248  N   ALA A  17       2.039  35.072   4.003  1.00 29.96           N  
ATOM    249  H   ALA A  17       1.360  34.929   3.269  1.00 29.96           H  
ATOM    250  CA  ALA A  17       2.115  36.383   4.620  1.00 29.96           C  
ATOM    251  HA  ALA A  17       3.017  36.875   4.256  1.00 29.96           H  
ATOM    252  C   ALA A  17       2.158  36.250   6.153  1.00 29.96           C  
ATOM    253  CB  ALA A  17       0.881  37.183   4.183  1.00 29.96           C  
ATOM    254  HB1 ALA A  17       0.869  37.284   3.097  1.00 29.96           H  
ATOM    255  HB2 ALA A  17       0.914  38.178   4.626  1.00 29.96           H  
ATOM    256  HB3 ALA A  17      -0.028  36.679   4.510  1.00 29.96           H  
ATOM    257  O   ALA A  17       1.420  35.421   6.706  1.00 29.96           O  
ATOM    258  N   PRO A  18       2.960  37.068   6.857  1.00 35.63           N  
ATOM    259  CA  PRO A  18       2.816  37.184   8.292  1.00 35.63           C  
ATOM    260  HA  PRO A  18       3.003  36.226   8.777  1.00 35.63           H  
ATOM    261  C   PRO A  18       1.377  37.629   8.535  1.00 35.63           C  
ATOM    262  CB  PRO A  18       3.863  38.211   8.740  1.00 35.63           C  
ATOM    263  HB2 PRO A  18       4.789  37.692   8.988  1.00 35.63           H  
ATOM    264  HB3 PRO A  18       3.524  38.804   9.589  1.00 35.63           H  
ATOM    265  O   PRO A  18       0.990  38.756   8.217  1.00 35.63           O  
ATOM    266  CG  PRO A  18       4.087  39.071   7.496  1.00 35.63           C  
ATOM    267  HG2 PRO A  18       3.351  39.874   7.465  1.00 35.63           H  
ATOM    268  HG3 PRO A  18       5.097  39.482   7.466  1.00 35.63           H  
ATOM    269  CD  PRO A  18       3.838  38.105   6.339  1.00 35.63           C  
ATOM    270  HD2 PRO A  18       3.384  38.644   5.507  1.00 35.63           H  
ATOM    271  HD3 PRO A  18       4.780  37.655   6.026  1.00 35.63           H  
ATOM    272  N   ARG A  19       0.551  36.740   9.094  1.00 31.83           N  
ATOM    273  H   ARG A  19       0.889  35.797   9.223  1.00 31.83           H  
ATOM    274  CA  ARG A  19      -0.617  37.201   9.829  1.00 31.83           C  
ATOM    275  HA  ARG A  19      -1.228  37.846   9.198  1.00 31.83           H  
ATOM    276  C   ARG A  19      -0.037  38.053  10.948  1.00 31.83           C  
ATOM    277  CB  ARG A  19      -1.470  36.032  10.353  1.00 31.83           C  
ATOM    278  HB2 ARG A  19      -2.059  36.390  11.197  1.00 31.83           H  
ATOM    279  HB3 ARG A  19      -0.825  35.227  10.705  1.00 31.83           H  
ATOM    280  O   ARG A  19       0.443  37.517  11.943  1.00 31.83           O  
ATOM    281  CG  ARG A  19      -2.439  35.507   9.283  1.00 31.83           C  
ATOM    282  HG2 ARG A  19      -1.878  35.112   8.435  1.00 31.83           H  
ATOM    283  HG3 ARG A  19      -3.058  36.336   8.940  1.00 31.83           H  
ATOM    284  CD  ARG A  19      -3.344  34.410   9.861  1.00 31.83           C  
ATOM    285  HD2 ARG A  19      -3.711  34.734  10.835  1.00 31.83           H  
ATOM    286  HD3 ARG A  19      -2.750  33.506   9.994  1.00 31.83           H  
ATOM    287  NE  ARG A  19      -4.504  34.139   8.986  1.00 31.83           N  
ATOM    288  HE  ARG A  19      -4.656  34.784   8.224  1.00 31.83           H  
ATOM    289  NH1 ARG A  19      -5.255  32.237  10.038  1.00 31.83           N  
ATOM    290 HH11 ARG A  19      -4.466  32.279  10.666  1.00 31.83           H  
ATOM    291 HH12 ARG A  19      -5.921  31.481  10.107  1.00 31.83           H  
ATOM    292  NH2 ARG A  19      -6.398  33.064   8.310  1.00 31.83           N  
ATOM    293 HH21 ARG A  19      -6.527  33.740   7.570  1.00 31.83           H  
ATOM    294 HH22 ARG A  19      -7.059  32.307   8.406  1.00 31.83           H  
ATOM    295  CZ  ARG A  19      -5.376  33.152   9.115  1.00 31.83           C  
ATOM    296  N   LYS A  20      -0.029  39.378  10.747  1.00 30.41           N  
ATOM    297  H   LYS A  20      -0.240  39.700   9.813  1.00 30.41           H  
ATOM    298  CA  LYS A  20       0.109  40.348  11.832  1.00 30.41           C  
ATOM    299  HA  LYS A  20       1.156  40.411  12.126  1.00 30.41           H  
ATOM    300  C   LYS A  20      -0.736  39.815  12.991  1.00 30.41           C  
ATOM    301  CB  LYS A  20      -0.429  41.732  11.415  1.00 30.41           C  
ATOM    302  HB2 LYS A  20      -1.353  41.610  10.851  1.00 30.41           H  
ATOM    303  HB3 LYS A  20      -0.665  42.292  12.320  1.00 30.41           H  
ATOM    304  O   LYS A  20      -1.874  39.405  12.727  1.00 30.41           O  
ATOM    305  CG  LYS A  20       0.571  42.567  10.602  1.00 30.41           C  
ATOM    306  HG2 LYS A  20       0.831  42.033   9.688  1.00 30.41           H  
ATOM    307  HG3 LYS A  20       1.474  42.712  11.194  1.00 30.41           H  
ATOM    308  CD  LYS A  20      -0.027  43.938  10.240  1.00 30.41           C  
ATOM    309  HD2 LYS A  20      -0.876  43.790   9.573  1.00 30.41           H  
ATOM    310  HD3 LYS A  20      -0.372  44.430  11.150  1.00 30.41           H  
ATOM    311  CE  LYS A  20       1.025  44.823   9.556  1.00 30.41           C  
ATOM    312  HE2 LYS A  20       1.408  44.293   8.684  1.00 30.41           H  
ATOM    313  HE3 LYS A  20       1.859  44.965  10.243  1.00 30.41           H  
ATOM    314  NZ  LYS A  20       0.477  46.143   9.143  1.00 30.41           N  
ATOM    315  HZ1 LYS A  20       0.142  46.662   9.942  1.00 30.41           H  
ATOM    316  HZ2 LYS A  20      -0.280  46.031   8.484  1.00 30.41           H  
ATOM    317  HZ3 LYS A  20       1.195  46.695   8.697  1.00 30.41           H  
ATOM    318  N   PRO A  21      -0.235  39.802  14.235  1.00 37.25           N  
ATOM    319  CA  PRO A  21      -1.126  39.630  15.364  1.00 37.25           C  
ATOM    320  HA  PRO A  21      -1.594  38.646  15.341  1.00 37.25           H  
ATOM    321  C   PRO A  21      -2.187  40.720  15.224  1.00 37.25           C  
ATOM    322  CB  PRO A  21      -0.251  39.759  16.616  1.00 37.25           C  
ATOM    323  HB2 PRO A  21      -0.773  40.257  17.433  1.00 37.25           H  
ATOM    324  HB3 PRO A  21       0.076  38.767  16.928  1.00 37.25           H  
ATOM    325  O   PRO A  21      -1.896  41.907  15.361  1.00 37.25           O  
ATOM    326  CG  PRO A  21       0.962  40.562  16.145  1.00 37.25           C  
ATOM    327  HG2 PRO A  21       1.860  40.305  16.708  1.00 37.25           H  
ATOM    328  HG3 PRO A  21       0.751  41.627  16.235  1.00 37.25           H  
ATOM    329  CD  PRO A  21       1.097  40.194  14.670  1.00 37.25           C  
ATOM    330  HD2 PRO A  21       1.471  41.056  14.118  1.00 37.25           H  
ATOM    331  HD3 PRO A  21       1.776  39.349  14.558  1.00 37.25           H  
ATOM    332  N   MET A  22      -3.410  40.328  14.854  1.00 32.23           N  
ATOM    333  H   MET A  22      -3.565  39.356  14.629  1.00 32.23           H  
ATOM    334  CA  MET A  22      -4.547  41.201  15.059  1.00 32.23           C  
ATOM    335  HA  MET A  22      -4.402  42.108  14.472  1.00 32.23           H  
ATOM    336  C   MET A  22      -4.529  41.502  16.556  1.00 32.23           C  
ATOM    337  CB  MET A  22      -5.877  40.545  14.665  1.00 32.23           C  
ATOM    338  HB2 MET A  22      -5.878  39.495  14.957  1.00 32.23           H  
ATOM    339  HB3 MET A  22      -6.683  41.047  15.201  1.00 32.23           H  
ATOM    340  O   MET A  22      -4.533  40.556  17.355  1.00 32.23           O  
ATOM    341  CG  MET A  22      -6.175  40.670  13.170  1.00 32.23           C  
ATOM    342  HG2 MET A  22      -6.165  41.723  12.891  1.00 32.23           H  
ATOM    343  HG3 MET A  22      -5.396  40.152  12.610  1.00 32.23           H  
ATOM    344  SD  MET A  22      -7.788  39.968  12.727  1.00 32.23           S  
ATOM    345  CE  MET A  22      -7.759  40.211  10.932  1.00 32.23           C  
ATOM    346  HE1 MET A  22      -8.681  39.824  10.499  1.00 32.23           H  
ATOM    347  HE2 MET A  22      -6.908  39.684  10.501  1.00 32.23           H  
ATOM    348  HE3 MET A  22      -7.680  41.275  10.708  1.00 32.23           H  
ATOM    349  N   PRO A  23      -4.474  42.778  16.962  1.00 36.98           N  
ATOM    350  CA  PRO A  23      -4.730  43.097  18.346  1.00 36.98           C  
ATOM    351  HA  PRO A  23      -3.982  42.638  18.993  1.00 36.98           H  
ATOM    352  C   PRO A  23      -6.114  42.531  18.646  1.00 36.98           C  
ATOM    353  CB  PRO A  23      -4.650  44.624  18.443  1.00 36.98           C  
ATOM    354  HB2 PRO A  23      -3.627  44.916  18.677  1.00 36.98           H  
ATOM    355  HB3 PRO A  23      -5.338  45.026  19.186  1.00 36.98           H  
ATOM    356  O   PRO A  23      -7.044  42.693  17.850  1.00 36.98           O  
ATOM    357  CG  PRO A  23      -4.998  45.099  17.031  1.00 36.98           C  
ATOM    358  HG2 PRO A  23      -4.517  46.048  16.794  1.00 36.98           H  
ATOM    359  HG3 PRO A  23      -6.080  45.187  16.934  1.00 36.98           H  
ATOM    360  CD  PRO A  23      -4.497  43.973  16.133  1.00 36.98           C  
ATOM    361  HD2 PRO A  23      -3.486  44.193  15.791  1.00 36.98           H  
ATOM    362  HD3 PRO A  23      -5.172  43.870  15.284  1.00 36.98           H  
ATOM    363  N   ARG A  24      -6.271  41.850  19.783  1.00 31.39           N  
ATOM    364  H   ARG A  24      -5.458  41.696  20.362  1.00 31.39           H  
ATOM    365  CA  ARG A  24      -7.602  41.671  20.359  1.00 31.39           C  
ATOM    366  HA  ARG A  24      -8.277  41.280  19.597  1.00 31.39           H  
ATOM    367  C   ARG A  24      -8.119  43.062  20.728  1.00 31.39           C  
ATOM    368  CB  ARG A  24      -7.582  40.698  21.550  1.00 31.39           C  
ATOM    369  HB2 ARG A  24      -6.682  40.856  22.144  1.00 31.39           H  
ATOM    370  HB3 ARG A  24      -8.444  40.911  22.182  1.00 31.39           H  
ATOM    371  O   ARG A  24      -8.063  43.480  21.875  1.00 31.39           O  
ATOM    372  CG  ARG A  24      -7.683  39.228  21.117  1.00 31.39           C  
ATOM    373  HG2 ARG A  24      -8.593  39.091  20.533  1.00 31.39           H  
ATOM    374  HG3 ARG A  24      -6.820  38.961  20.506  1.00 31.39           H  
ATOM    375  CD  ARG A  24      -7.737  38.332  22.362  1.00 31.39           C  
ATOM    376  HD2 ARG A  24      -6.767  38.376  22.857  1.00 31.39           H  
ATOM    377  HD3 ARG A  24      -8.493  38.723  23.044  1.00 31.39           H  
ATOM    378  NE  ARG A  24      -8.077  36.934  22.033  1.00 31.39           N  
ATOM    379  HE  ARG A  24      -8.408  36.753  21.096  1.00 31.39           H  
ATOM    380  NH1 ARG A  24      -7.552  36.021  24.077  1.00 31.39           N  
ATOM    381 HH11 ARG A  24      -7.476  35.218  24.686  1.00 31.39           H  
ATOM    382 HH12 ARG A  24      -7.247  36.928  24.397  1.00 31.39           H  
ATOM    383  NH2 ARG A  24      -8.365  34.712  22.465  1.00 31.39           N  
ATOM    384 HH21 ARG A  24      -8.279  33.924  23.090  1.00 31.39           H  
ATOM    385 HH22 ARG A  24      -8.702  34.566  21.523  1.00 31.39           H  
ATOM    386  CZ  ARG A  24      -7.997  35.900  22.856  1.00 31.39           C  
ATOM    387  N   GLY A  25      -8.636  43.771  19.731  1.00 29.93           N  
ATOM    388  H   GLY A  25      -8.477  43.416  18.799  1.00 29.93           H  
ATOM    389  CA  GLY A  25      -9.700  44.737  19.886  1.00 29.93           C  
ATOM    390  HA2 GLY A  25      -9.469  45.439  20.687  1.00 29.93           H  
ATOM    391  HA3 GLY A  25      -9.850  45.281  18.954  1.00 29.93           H  
ATOM    392  C   GLY A  25     -10.962  43.957  20.218  1.00 29.93           C  
ATOM    393  O   GLY A  25     -11.765  43.642  19.351  1.00 29.93           O  
ATOM    394  N   ALA A  26     -11.109  43.613  21.490  1.00 31.43           N  
ATOM    395  H   ALA A  26     -10.323  43.776  22.104  1.00 31.43           H  
ATOM    396  CA  ALA A  26     -12.416  43.548  22.111  1.00 31.43           C  
ATOM    397  HA  ALA A  26     -13.171  43.912  21.414  1.00 31.43           H  
ATOM    398  C   ALA A  26     -12.370  44.528  23.277  1.00 31.43           C  
ATOM    399  CB  ALA A  26     -12.796  42.111  22.474  1.00 31.43           C  
ATOM    400  HB1 ALA A  26     -12.826  41.502  21.571  1.00 31.43           H  
ATOM    401  HB2 ALA A  26     -13.779  42.103  22.945  1.00 31.43           H  
ATOM    402  HB3 ALA A  26     -12.065  41.696  23.169  1.00 31.43           H  
ATOM    403  O   ALA A  26     -12.202  44.170  24.439  1.00 31.43           O  
ATOM    404  N   SER A  27     -12.495  45.804  22.926  1.00 27.64           N  
ATOM    405  H   SER A  27     -12.574  46.017  21.942  1.00 27.64           H  
ATOM    406  CA  SER A  27     -13.162  46.763  23.781  1.00 27.64           C  
ATOM    407  HA  SER A  27     -12.572  46.943  24.679  1.00 27.64           H  
ATOM    408  C   SER A  27     -14.523  46.180  24.163  1.00 27.64           C  
ATOM    409  CB  SER A  27     -13.336  48.082  23.007  1.00 27.64           C  
ATOM    410  HB2 SER A  27     -14.107  48.691  23.480  1.00 27.64           H  
ATOM    411  HB3 SER A  27     -12.394  48.630  23.034  1.00 27.64           H  
ATOM    412  O   SER A  27     -15.442  46.100  23.350  1.00 27.64           O  
ATOM    413  OG  SER A  27     -13.676  47.836  21.649  1.00 27.64           O  
ATOM    414  HG  SER A  27     -13.870  48.669  21.214  1.00 27.64           H  
ATOM    415  N   ARG A  28     -14.682  45.771  25.420  1.00 26.91           N  
ATOM    416  H   ARG A  28     -13.864  45.626  25.994  1.00 26.91           H  
ATOM    417  CA  ARG A  28     -15.994  45.860  26.052  1.00 26.91           C  
ATOM    418  HA  ARG A  28     -16.452  46.764  25.652  1.00 26.91           H  
ATOM    419  C   ARG A  28     -15.858  46.075  27.552  1.00 26.91           C  
ATOM    420  CB  ARG A  28     -16.915  44.680  25.659  1.00 26.91           C  
ATOM    421  HB2 ARG A  28     -16.487  44.123  24.825  1.00 26.91           H  
ATOM    422  HB3 ARG A  28     -17.046  43.993  26.494  1.00 26.91           H  
ATOM    423  O   ARG A  28     -15.621  45.141  28.300  1.00 26.91           O  
ATOM    424  CG  ARG A  28     -18.275  45.249  25.224  1.00 26.91           C  
ATOM    425  HG2 ARG A  28     -18.706  45.778  26.075  1.00 26.91           H  
ATOM    426  HG3 ARG A  28     -18.121  45.954  24.408  1.00 26.91           H  
ATOM    427  CD  ARG A  28     -19.269  44.184  24.760  1.00 26.91           C  
ATOM    428  HD2 ARG A  28     -18.825  43.636  23.929  1.00 26.91           H  
ATOM    429  HD3 ARG A  28     -19.454  43.495  25.584  1.00 26.91           H  
ATOM    430  NE  ARG A  28     -20.540  44.803  24.327  1.00 26.91           N  
ATOM    431  HE  ARG A  28     -20.597  45.810  24.391  1.00 26.91           H  
ATOM    432  NH1 ARG A  28     -21.610  42.880  23.681  1.00 26.91           N  
ATOM    433 HH11 ARG A  28     -20.792  42.354  23.953  1.00 26.91           H  
ATOM    434 HH12 ARG A  28     -22.411  42.418  23.275  1.00 26.91           H  
ATOM    435  NH2 ARG A  28     -22.648  44.842  23.453  1.00 26.91           N  
ATOM    436 HH21 ARG A  28     -22.668  45.849  23.534  1.00 26.91           H  
ATOM    437 HH22 ARG A  28     -23.441  44.362  23.053  1.00 26.91           H  
ATOM    438  CZ  ARG A  28     -21.590  44.176  23.825  1.00 26.91           C  
ATOM    439  N   LEU A  29     -16.046  47.349  27.902  1.00 27.46           N  
ATOM    440  H   LEU A  29     -15.981  48.009  27.140  1.00 27.46           H  
ATOM    441  CA  LEU A  29     -16.784  47.854  29.062  1.00 27.46           C  
ATOM    442  HA  LEU A  29     -16.652  48.936  29.053  1.00 27.46           H  
ATOM    443  C   LEU A  29     -16.260  47.381  30.429  1.00 27.46           C  
ATOM    444  CB  LEU A  29     -18.286  47.597  28.826  1.00 27.46           C  
ATOM    445  HB2 LEU A  29     -18.444  46.520  28.766  1.00 27.46           H  
ATOM    446  HB3 LEU A  29     -18.844  47.958  29.690  1.00 27.46           H  
ATOM    447  O   LEU A  29     -16.446  46.247  30.842  1.00 27.46           O  
ATOM    448  CG  LEU A  29     -18.846  48.269  27.551  1.00 27.46           C  
ATOM    449  HG  LEU A  29     -18.228  48.013  26.691  1.00 27.46           H  
ATOM    450  CD1 LEU A  29     -20.262  47.775  27.253  1.00 27.46           C  
ATOM    451 HD11 LEU A  29     -20.587  48.151  26.283  1.00 27.46           H  
ATOM    452 HD12 LEU A  29     -20.941  48.146  28.021  1.00 27.46           H  
ATOM    453 HD13 LEU A  29     -20.303  46.686  27.267  1.00 27.46           H  
ATOM    454  CD2 LEU A  29     -18.898  49.793  27.670  1.00 27.46           C  
ATOM    455 HD21 LEU A  29     -19.478  50.082  28.546  1.00 27.46           H  
ATOM    456 HD22 LEU A  29     -17.893  50.206  27.757  1.00 27.46           H  
ATOM    457 HD23 LEU A  29     -19.363  50.221  26.782  1.00 27.46           H  
ATOM    458  N   VAL A  30     -15.503  48.230  31.124  1.00 26.22           N  
ATOM    459  H   VAL A  30     -14.735  47.733  31.552  1.00 26.22           H  
ATOM    460  CA  VAL A  30     -16.055  49.261  32.029  1.00 26.22           C  
ATOM    461  HA  VAL A  30     -15.194  49.747  32.488  1.00 26.22           H  
ATOM    462  C   VAL A  30     -16.853  48.632  33.178  1.00 26.22           C  
ATOM    463  CB  VAL A  30     -16.818  50.410  31.329  1.00 26.22           C  
ATOM    464  HB  VAL A  30     -17.647  50.004  30.749  1.00 26.22           H  
ATOM    465  O   VAL A  30     -18.021  48.292  33.038  1.00 26.22           O  
ATOM    466  CG1 VAL A  30     -17.385  51.431  32.328  1.00 26.22           C  
ATOM    467 HG11 VAL A  30     -17.863  52.248  31.787  1.00 26.22           H  
ATOM    468 HG12 VAL A  30     -16.588  51.837  32.951  1.00 26.22           H  
ATOM    469 HG13 VAL A  30     -18.141  50.966  32.960  1.00 26.22           H  
ATOM    470  CG2 VAL A  30     -15.883  51.198  30.398  1.00 26.22           C  
ATOM    471 HG21 VAL A  30     -15.385  50.541  29.685  1.00 26.22           H  
ATOM    472 HG22 VAL A  30     -16.456  51.942  29.845  1.00 26.22           H  
ATOM    473 HG23 VAL A  30     -15.117  51.708  30.982  1.00 26.22           H  
ATOM    474  N   ALA A  31     -16.143  48.524  34.304  1.00 27.19           N  
ATOM    475  H   ALA A  31     -15.146  48.605  34.163  1.00 27.19           H  
ATOM    476  CA  ALA A  31     -16.540  48.860  35.673  1.00 27.19           C  
ATOM    477  HA  ALA A  31     -15.856  48.320  36.328  1.00 27.19           H  
ATOM    478  C   ALA A  31     -17.966  48.525  36.161  1.00 27.19           C  
ATOM    479  CB  ALA A  31     -16.242  50.357  35.867  1.00 27.19           C  
ATOM    480  HB1 ALA A  31     -16.393  50.627  36.912  1.00 27.19           H  
ATOM    481  HB2 ALA A  31     -15.211  50.580  35.595  1.00 27.19           H  
ATOM    482  HB3 ALA A  31     -16.918  50.954  35.254  1.00 27.19           H  
ATOM    483  O   ALA A  31     -18.935  49.149  35.737  1.00 27.19           O  
ATOM    484  N   LYS A  32     -18.049  47.708  37.226  1.00 26.40           N  
ATOM    485  H   LYS A  32     -17.400  46.935  37.226  1.00 26.40           H  
ATOM    486  CA  LYS A  32     -18.407  48.179  38.587  1.00 26.40           C  
ATOM    487  HA  LYS A  32     -17.673  48.927  38.887  1.00 26.40           H  
ATOM    488  C   LYS A  32     -18.344  47.056  39.646  1.00 26.40           C  
ATOM    489  CB  LYS A  32     -19.795  48.861  38.622  1.00 26.40           C  
ATOM    490  HB2 LYS A  32     -20.304  48.608  39.552  1.00 26.40           H  
ATOM    491  HB3 LYS A  32     -20.415  48.501  37.800  1.00 26.40           H  
ATOM    492  O   LYS A  32     -19.043  46.059  39.540  1.00 26.40           O  
ATOM    493  CG  LYS A  32     -19.654  50.394  38.570  1.00 26.40           C  
ATOM    494  HG2 LYS A  32     -19.169  50.728  39.488  1.00 26.40           H  
ATOM    495  HG3 LYS A  32     -19.024  50.690  37.731  1.00 26.40           H  
ATOM    496  CD  LYS A  32     -21.010  51.095  38.441  1.00 26.40           C  
ATOM    497  HD2 LYS A  32     -21.488  50.785  37.512  1.00 26.40           H  
ATOM    498  HD3 LYS A  32     -21.636  50.811  39.287  1.00 26.40           H  
ATOM    499  CE  LYS A  32     -20.788  52.612  38.441  1.00 26.40           C  
ATOM    500  HE2 LYS A  32     -20.233  52.872  39.342  1.00 26.40           H  
ATOM    501  HE3 LYS A  32     -20.170  52.874  37.583  1.00 26.40           H  
ATOM    502  NZ  LYS A  32     -22.069  53.357  38.408  1.00 26.40           N  
ATOM    503  HZ1 LYS A  32     -22.615  53.129  39.226  1.00 26.40           H  
ATOM    504  HZ2 LYS A  32     -21.891  54.351  38.421  1.00 26.40           H  
ATOM    505  HZ3 LYS A  32     -22.596  53.126  37.578  1.00 26.40           H  
ATOM    506  N   GLU A  33     -17.485  47.298  40.642  1.00 28.07           N  
ATOM    507  H   GLU A  33     -16.898  48.102  40.470  1.00 28.07           H  
ATOM    508  CA  GLU A  33     -17.587  47.004  42.090  1.00 28.07           C  
ATOM    509  HA  GLU A  33     -16.601  47.198  42.513  1.00 28.07           H  
ATOM    510  C   GLU A  33     -17.997  45.603  42.606  1.00 28.07           C  
ATOM    511  CB  GLU A  33     -18.510  48.058  42.726  1.00 28.07           C  
ATOM    512  HB2 GLU A  33     -18.646  47.815  43.780  1.00 28.07           H  
ATOM    513  HB3 GLU A  33     -19.481  48.016  42.232  1.00 28.07           H  
ATOM    514  O   GLU A  33     -19.157  45.210  42.501  1.00 28.07           O  
ATOM    515  CG  GLU A  33     -17.945  49.485  42.629  1.00 28.07           C  
ATOM    516  HG2 GLU A  33     -17.675  49.698  41.595  1.00 28.07           H  
ATOM    517  HG3 GLU A  33     -17.036  49.541  43.229  1.00 28.07           H  
ATOM    518  CD  GLU A  33     -18.940  50.557  43.097  1.00 28.07           C  
ATOM    519  OE1 GLU A  33     -18.669  51.738  42.793  1.00 28.07           O  
ATOM    520  OE2 GLU A  33     -19.988  50.196  43.679  1.00 28.07           O  
ATOM    521  N   PRO A  34     -17.118  44.924  43.376  1.00 32.84           N  
ATOM    522  CA  PRO A  34     -17.528  43.974  44.400  1.00 32.84           C  
ATOM    523  HA  PRO A  34     -18.523  43.581  44.194  1.00 32.84           H  
ATOM    524  C   PRO A  34     -17.535  44.649  45.784  1.00 32.84           C  
ATOM    525  CB  PRO A  34     -16.526  42.827  44.287  1.00 32.84           C  
ATOM    526  HB2 PRO A  34     -16.355  42.339  45.247  1.00 32.84           H  
ATOM    527  HB3 PRO A  34     -16.891  42.103  43.559  1.00 32.84           H  
ATOM    528  O   PRO A  34     -16.492  44.971  46.354  1.00 32.84           O  
ATOM    529  CG  PRO A  34     -15.249  43.485  43.749  1.00 32.84           C  
ATOM    530  HG2 PRO A  34     -14.517  43.598  44.549  1.00 32.84           H  
ATOM    531  HG3 PRO A  34     -14.829  42.888  42.939  1.00 32.84           H  
ATOM    532  CD  PRO A  34     -15.671  44.871  43.238  1.00 32.84           C  
ATOM    533  HD2 PRO A  34     -15.213  45.647  43.851  1.00 32.84           H  
ATOM    534  HD3 PRO A  34     -15.379  44.992  42.195  1.00 32.84           H  
ATOM    535  N   LEU A  35     -18.733  44.838  46.343  1.00 31.28           N  
ATOM    536  H   LEU A  35     -19.548  44.593  45.798  1.00 31.28           H  
ATOM    537  CA  LEU A  35     -18.924  45.123  47.765  1.00 31.28           C  
ATOM    538  HA  LEU A  35     -18.329  46.000  48.020  1.00 31.28           H  
ATOM    539  C   LEU A  35     -18.429  43.935  48.618  1.00 31.28           C  
ATOM    540  CB  LEU A  35     -20.416  45.409  48.069  1.00 31.28           C  
ATOM    541  HB2 LEU A  35     -21.044  45.069  47.246  1.00 31.28           H  
ATOM    542  HB3 LEU A  35     -20.695  44.797  48.926  1.00 31.28           H  
ATOM    543  O   LEU A  35     -18.921  42.820  48.477  1.00 31.28           O  
ATOM    544  CG  LEU A  35     -20.742  46.877  48.415  1.00 31.28           C  
ATOM    545  HG  LEU A  35     -19.843  47.390  48.753  1.00 31.28           H  
ATOM    546  CD1 LEU A  35     -21.327  47.621  47.215  1.00 31.28           C  
ATOM    547 HD11 LEU A  35     -20.611  47.608  46.394  1.00 31.28           H  
ATOM    548 HD12 LEU A  35     -22.256  47.156  46.885  1.00 31.28           H  
ATOM    549 HD13 LEU A  35     -21.514  48.662  47.478  1.00 31.28           H  
ATOM    550  CD2 LEU A  35     -21.769  46.939  49.549  1.00 31.28           C  
ATOM    551 HD21 LEU A  35     -22.689  46.438  49.247  1.00 31.28           H  
ATOM    552 HD22 LEU A  35     -21.364  46.451  50.436  1.00 31.28           H  
ATOM    553 HD23 LEU A  35     -21.982  47.981  49.789  1.00 31.28           H  
ATOM    554  N   SER A  36     -17.454  44.236  49.480  1.00 27.46           N  
ATOM    555  H   SER A  36     -16.999  45.109  49.255  1.00 27.46           H  
ATOM    556  CA  SER A  36     -17.246  43.795  50.874  1.00 27.46           C  
ATOM    557  HA  SER A  36     -16.166  43.809  51.020  1.00 27.46           H  
ATOM    558  C   SER A  36     -17.711  42.396  51.351  1.00 27.46           C  
ATOM    559  CB  SER A  36     -17.809  44.888  51.803  1.00 27.46           C  
ATOM    560  HB2 SER A  36     -17.654  44.596  52.842  1.00 27.46           H  
ATOM    561  HB3 SER A  36     -17.256  45.811  51.624  1.00 27.46           H  
ATOM    562  O   SER A  36     -18.887  42.055  51.306  1.00 27.46           O  
ATOM    563  OG  SER A  36     -19.185  45.144  51.585  1.00 27.46           O  
ATOM    564  HG  SER A  36     -19.455  45.901  52.110  1.00 27.46           H  
ATOM    565  N   VAL A  37     -16.793  41.643  51.992  1.00 31.27           N  
ATOM    566  H   VAL A  37     -15.882  41.652  51.554  1.00 31.27           H  
ATOM    567  CA  VAL A  37     -16.748  41.353  53.458  1.00 31.27           C  
ATOM    568  HA  VAL A  37     -16.424  42.269  53.951  1.00 31.27           H  
ATOM    569  C   VAL A  37     -15.689  40.261  53.801  1.00 31.27           C  
ATOM    570  CB  VAL A  37     -18.135  41.001  54.080  1.00 31.27           C  
ATOM    571  HB  VAL A  37     -18.686  40.339  53.412  1.00 31.27           H  
ATOM    572  O   VAL A  37     -15.830  39.104  53.434  1.00 31.27           O  
ATOM    573  CG1 VAL A  37     -18.048  40.330  55.464  1.00 31.27           C  
ATOM    574 HG11 VAL A  37     -19.050  40.158  55.858  1.00 31.27           H  
ATOM    575 HG12 VAL A  37     -17.574  39.352  55.380  1.00 31.27           H  
ATOM    576 HG13 VAL A  37     -17.490  40.955  56.162  1.00 31.27           H  
ATOM    577  CG2 VAL A  37     -18.973  42.264  54.385  1.00 31.27           C  
ATOM    578 HG21 VAL A  37     -18.473  42.885  55.128  1.00 31.27           H  
ATOM    579 HG22 VAL A  37     -19.952  41.970  54.764  1.00 31.27           H  
ATOM    580 HG23 VAL A  37     -19.153  42.875  53.500  1.00 31.27           H  
ATOM    581  N   ARG A  38     -14.660  40.694  54.559  1.00 27.68           N  
ATOM    582  H   ARG A  38     -14.588  41.701  54.549  1.00 27.68           H  
ATOM    583  CA  ARG A  38     -13.838  40.070  55.645  1.00 27.68           C  
ATOM    584  HA  ARG A  38     -12.975  40.728  55.750  1.00 27.68           H  
ATOM    585  C   ARG A  38     -13.192  38.654  55.550  1.00 27.68           C  
ATOM    586  CB  ARG A  38     -14.599  40.200  56.981  1.00 27.68           C  
ATOM    587  HB2 ARG A  38     -15.569  39.709  56.896  1.00 27.68           H  
ATOM    588  HB3 ARG A  38     -14.034  39.679  57.754  1.00 27.68           H  
ATOM    589  O   ARG A  38     -13.856  37.649  55.753  1.00 27.68           O  
ATOM    590  CG  ARG A  38     -14.776  41.662  57.427  1.00 27.68           C  
ATOM    591  HG2 ARG A  38     -15.359  42.209  56.686  1.00 27.68           H  
ATOM    592  HG3 ARG A  38     -13.794  42.126  57.515  1.00 27.68           H  
ATOM    593  CD  ARG A  38     -15.490  41.751  58.782  1.00 27.68           C  
ATOM    594  HD2 ARG A  38     -14.936  41.156  59.508  1.00 27.68           H  
ATOM    595  HD3 ARG A  38     -16.491  41.331  58.678  1.00 27.68           H  
ATOM    596  NE  ARG A  38     -15.578  43.147  59.259  1.00 27.68           N  
ATOM    597  HE  ARG A  38     -15.117  43.853  58.704  1.00 27.68           H  
ATOM    598  NH1 ARG A  38     -16.777  42.741  61.179  1.00 27.68           N  
ATOM    599 HH11 ARG A  38     -17.203  43.078  62.030  1.00 27.68           H  
ATOM    600 HH12 ARG A  38     -16.786  41.754  60.964  1.00 27.68           H  
ATOM    601  NH2 ARG A  38     -16.149  44.825  60.696  1.00 27.68           N  
ATOM    602 HH21 ARG A  38     -16.582  45.133  61.556  1.00 27.68           H  
ATOM    603 HH22 ARG A  38     -15.668  45.504  60.124  1.00 27.68           H  
ATOM    604  CZ  ARG A  38     -16.166  43.563  60.370  1.00 27.68           C  
ATOM    605  N   LEU A  39     -11.844  38.687  55.482  1.00 29.77           N  
ATOM    606  H   LEU A  39     -11.506  39.515  55.012  1.00 29.77           H  
ATOM    607  CA  LEU A  39     -10.766  38.027  56.283  1.00 29.77           C  
ATOM    608  HA  LEU A  39      -9.863  38.121  55.680  1.00 29.77           H  
ATOM    609  C   LEU A  39     -10.816  36.519  56.640  1.00 29.77           C  
ATOM    610  CB  LEU A  39     -10.530  38.850  57.571  1.00 29.77           C  
ATOM    611  HB2 LEU A  39     -11.498  39.013  58.046  1.00 29.77           H  
ATOM    612  HB3 LEU A  39      -9.931  38.265  58.269  1.00 29.77           H  
ATOM    613  O   LEU A  39     -11.705  36.075  57.363  1.00 29.77           O  
ATOM    614  CG  LEU A  39      -9.825  40.203  57.355  1.00 29.77           C  
ATOM    615  HG  LEU A  39     -10.241  40.695  56.476  1.00 29.77           H  
ATOM    616  CD1 LEU A  39     -10.056  41.114  58.561  1.00 29.77           C  
ATOM    617 HD11 LEU A  39     -11.122  41.301  58.688  1.00 29.77           H  
ATOM    618 HD12 LEU A  39      -9.548  42.066  58.404  1.00 29.77           H  
ATOM    619 HD13 LEU A  39      -9.662  40.647  59.464  1.00 29.77           H  
ATOM    620  CD2 LEU A  39      -8.317  40.027  57.167  1.00 29.77           C  
ATOM    621 HD21 LEU A  39      -7.851  40.997  56.999  1.00 29.77           H  
ATOM    622 HD22 LEU A  39      -8.112  39.395  56.303  1.00 29.77           H  
ATOM    623 HD23 LEU A  39      -7.874  39.571  58.053  1.00 29.77           H  
ATOM    624  N   PRO A  40      -9.709  35.798  56.349  1.00 37.93           N  
ATOM    625  CA  PRO A  40      -8.788  35.348  57.409  1.00 37.93           C  
ATOM    626  HA  PRO A  40      -9.051  35.842  58.344  1.00 37.93           H  
ATOM    627  C   PRO A  40      -7.292  35.658  57.127  1.00 37.93           C  
ATOM    628  CB  PRO A  40      -9.063  33.851  57.574  1.00 37.93           C  
ATOM    629  HB2 PRO A  40      -9.893  33.712  58.268  1.00 37.93           H  
ATOM    630  HB3 PRO A  40      -8.187  33.302  57.921  1.00 37.93           H  
ATOM    631  O   PRO A  40      -6.905  35.995  56.014  1.00 37.93           O  
ATOM    632  CG  PRO A  40      -9.495  33.396  56.181  1.00 37.93           C  
ATOM    633  HG2 PRO A  40      -8.679  32.872  55.683  1.00 37.93           H  
ATOM    634  HG3 PRO A  40     -10.372  32.752  56.247  1.00 37.93           H  
ATOM    635  CD  PRO A  40      -9.822  34.683  55.417  1.00 37.93           C  
ATOM    636  HD2 PRO A  40     -10.828  34.621  55.002  1.00 37.93           H  
ATOM    637  HD3 PRO A  40      -9.106  34.818  54.606  1.00 37.93           H  
ATOM    638  N   LYS A  41      -6.474  35.607  58.191  1.00 34.76           N  
ATOM    639  H   LYS A  41      -6.878  35.183  59.014  1.00 34.76           H  
ATOM    640  CA  LYS A  41      -5.096  36.129  58.361  1.00 34.76           C  
ATOM    641  HA  LYS A  41      -5.100  37.205  58.188  1.00 34.76           H  
ATOM    642  C   LYS A  41      -4.046  35.514  57.407  1.00 34.76           C  
ATOM    643  CB  LYS A  41      -4.676  35.846  59.821  1.00 34.76           C  
ATOM    644  HB2 LYS A  41      -3.636  36.147  59.949  1.00 34.76           H  
ATOM    645  HB3 LYS A  41      -4.729  34.771  59.994  1.00 34.76           H  
ATOM    646  O   LYS A  41      -3.954  34.294  57.324  1.00 34.76           O  
ATOM    647  CG  LYS A  41      -5.523  36.571  60.887  1.00 34.76           C  
ATOM    648  HG2 LYS A  41      -5.328  37.642  60.824  1.00 34.76           H  
ATOM    649  HG3 LYS A  41      -6.584  36.399  60.706  1.00 34.76           H  
ATOM    650  CD  LYS A  41      -5.186  36.068  62.301  1.00 34.76           C  
ATOM    651  HD2 LYS A  41      -5.444  35.011  62.368  1.00 34.76           H  
ATOM    652  HD3 LYS A  41      -4.115  36.176  62.470  1.00 34.76           H  
ATOM    653  CE  LYS A  41      -5.954  36.858  63.372  1.00 34.76           C  
ATOM    654  HE2 LYS A  41      -7.021  36.797  63.154  1.00 34.76           H  
ATOM    655  HE3 LYS A  41      -5.658  37.904  63.304  1.00 34.76           H  
ATOM    656  NZ  LYS A  41      -5.683  36.342  64.740  1.00 34.76           N  
ATOM    657  HZ1 LYS A  41      -4.695  36.385  64.946  1.00 34.76           H  
ATOM    658  HZ2 LYS A  41      -6.167  36.889  65.438  1.00 34.76           H  
ATOM    659  HZ3 LYS A  41      -5.975  35.379  64.830  1.00 34.76           H  
ATOM    660  N   ALA A  42      -3.224  36.355  56.766  1.00 45.91           N  
ATOM    661  H   ALA A  42      -3.324  37.346  56.934  1.00 45.91           H  
ATOM    662  CA  ALA A  42      -2.121  35.957  55.880  1.00 45.91           C  
ATOM    663  HA  ALA A  42      -2.325  34.957  55.498  1.00 45.91           H  
ATOM    664  C   ALA A  42      -0.766  35.913  56.617  1.00 45.91           C  
ATOM    665  CB  ALA A  42      -2.078  36.911  54.677  1.00 45.91           C  
ATOM    666  HB1 ALA A  42      -3.025  36.875  54.139  1.00 45.91           H  
ATOM    667  HB2 ALA A  42      -1.886  37.929  55.015  1.00 45.91           H  
ATOM    668  HB3 ALA A  42      -1.276  36.610  54.003  1.00 45.91           H  
ATOM    669  O   ALA A  42      -0.430  36.829  57.366  1.00 45.91           O  
ATOM    670  N   ASP A  43      -0.008  34.843  56.387  1.00 44.17           N  
ATOM    671  H   ASP A  43      -0.356  34.150  55.740  1.00 44.17           H  
ATOM    672  CA  ASP A  43       1.357  34.615  56.873  1.00 44.17           C  
ATOM    673  HA  ASP A  43       1.421  34.907  57.921  1.00 44.17           H  
ATOM    674  C   ASP A  43       2.374  35.463  56.066  1.00 44.17           C  
ATOM    675  CB  ASP A  43       1.607  33.096  56.781  1.00 44.17           C  
ATOM    676  HB2 ASP A  43       1.503  32.786  55.741  1.00 44.17           H  
ATOM    677  HB3 ASP A  43       0.840  32.583  57.360  1.00 44.17           H  
ATOM    678  O   ASP A  43       2.373  35.448  54.835  1.00 44.17           O  
ATOM    679  CG  ASP A  43       2.974  32.636  57.291  1.00 44.17           C  
ATOM    680  OD1 ASP A  43       3.713  33.481  57.845  1.00 44.17           O  
ATOM    681  OD2 ASP A  43       3.292  31.448  57.078  1.00 44.17           O  
ATOM    682  N   PHE A  44       3.225  36.238  56.753  1.00 54.28           N  
ATOM    683  H   PHE A  44       3.251  36.092  57.752  1.00 54.28           H  
ATOM    684  CA  PHE A  44       4.132  37.258  56.188  1.00 54.28           C  
ATOM    685  HA  PHE A  44       3.727  37.556  55.220  1.00 54.28           H  
ATOM    686  C   PHE A  44       5.552  36.741  55.884  1.00 54.28           C  
ATOM    687  CB  PHE A  44       4.142  38.514  57.082  1.00 54.28           C  
ATOM    688  HB2 PHE A  44       4.154  38.213  58.129  1.00 54.28           H  
ATOM    689  HB3 PHE A  44       5.053  39.088  56.915  1.00 54.28           H  
ATOM    690  O   PHE A  44       6.514  37.511  55.831  1.00 54.28           O  
ATOM    691  CG  PHE A  44       2.998  39.475  56.833  1.00 54.28           C  
ATOM    692  CD1 PHE A  44       3.031  40.324  55.711  1.00 54.28           C  
ATOM    693  HD1 PHE A  44       3.842  40.246  55.003  1.00 54.28           H  
ATOM    694  CD2 PHE A  44       1.924  39.555  57.736  1.00 54.28           C  
ATOM    695  HD2 PHE A  44       1.883  38.896  58.590  1.00 54.28           H  
ATOM    696  CE1 PHE A  44       2.011  41.269  55.505  1.00 54.28           C  
ATOM    697  HE1 PHE A  44       2.047  41.927  54.649  1.00 54.28           H  
ATOM    698  CE2 PHE A  44       0.898  40.493  57.526  1.00 54.28           C  
ATOM    699  HE2 PHE A  44       0.074  40.551  58.223  1.00 54.28           H  
ATOM    700  CZ  PHE A  44       0.944  41.355  56.416  1.00 54.28           C  
ATOM    701  HZ  PHE A  44       0.160  42.081  56.262  1.00 54.28           H  
ATOM    702  N   SER A  45       5.725  35.443  55.637  1.00 55.66           N  
ATOM    703  H   SER A  45       4.933  34.821  55.720  1.00 55.66           H  
ATOM    704  CA  SER A  45       7.044  34.875  55.322  1.00 55.66           C  
ATOM    705  HA  SER A  45       7.732  35.231  56.089  1.00 55.66           H  
ATOM    706  C   SER A  45       7.645  35.345  53.978  1.00 55.66           C  
ATOM    707  CB  SER A  45       7.004  33.349  55.456  1.00 55.66           C  
ATOM    708  HB2 SER A  45       7.980  32.931  55.210  1.00 55.66           H  
ATOM    709  HB3 SER A  45       6.761  33.091  56.487  1.00 55.66           H  
ATOM    710  O   SER A  45       8.850  35.175  53.778  1.00 55.66           O  
ATOM    711  OG  SER A  45       6.028  32.792  54.606  1.00 55.66           O  
ATOM    712  HG  SER A  45       5.395  32.309  55.144  1.00 55.66           H  
ATOM    713  N   PHE A  46       6.880  36.016  53.099  1.00 59.34           N  
ATOM    714  H   PHE A  46       5.898  36.108  53.315  1.00 59.34           H  
ATOM    715  CA  PHE A  46       7.354  36.484  51.783  1.00 59.34           C  
ATOM    716  HA  PHE A  46       8.058  35.732  51.425  1.00 59.34           H  
ATOM    717  C   PHE A  46       8.123  37.824  51.783  1.00 59.34           C  
ATOM    718  CB  PHE A  46       6.196  36.507  50.769  1.00 59.34           C  
ATOM    719  HB2 PHE A  46       5.559  35.635  50.923  1.00 59.34           H  
ATOM    720  HB3 PHE A  46       6.625  36.408  49.772  1.00 59.34           H  
ATOM    721  O   PHE A  46       8.836  38.102  50.818  1.00 59.34           O  
ATOM    722  CG  PHE A  46       5.344  37.765  50.790  1.00 59.34           C  
ATOM    723  CD1 PHE A  46       4.263  37.878  51.685  1.00 59.34           C  
ATOM    724  HD1 PHE A  46       4.015  37.062  52.348  1.00 59.34           H  
ATOM    725  CD2 PHE A  46       5.639  38.830  49.915  1.00 59.34           C  
ATOM    726  HD2 PHE A  46       6.466  38.751  49.225  1.00 59.34           H  
ATOM    727  CE1 PHE A  46       3.489  39.052  51.711  1.00 59.34           C  
ATOM    728  HE1 PHE A  46       2.660  39.134  52.398  1.00 59.34           H  
ATOM    729  CE2 PHE A  46       4.858  39.999  49.936  1.00 59.34           C  
ATOM    730  HE2 PHE A  46       5.079  40.809  49.257  1.00 59.34           H  
ATOM    731  CZ  PHE A  46       3.787  40.112  50.837  1.00 59.34           C  
ATOM    732  HZ  PHE A  46       3.188  41.011  50.853  1.00 59.34           H  
ATOM    733  N   LEU A  47       8.048  38.648  52.843  1.00 56.90           N  
ATOM    734  H   LEU A  47       7.462  38.381  53.620  1.00 56.90           H  
ATOM    735  CA  LEU A  47       8.698  39.978  52.869  1.00 56.90           C  
ATOM    736  HA  LEU A  47       8.346  40.529  51.997  1.00 56.90           H  
ATOM    737  C   LEU A  47      10.234  39.917  52.741  1.00 56.90           C  
ATOM    738  CB  LEU A  47       8.305  40.757  54.147  1.00 56.90           C  
ATOM    739  HB2 LEU A  47       9.215  41.019  54.686  1.00 56.90           H  
ATOM    740  HB3 LEU A  47       7.714  40.132  54.818  1.00 56.90           H  
ATOM    741  O   LEU A  47      10.863  40.874  52.296  1.00 56.90           O  
ATOM    742  CG  LEU A  47       7.538  42.058  53.840  1.00 56.90           C  
ATOM    743  HG  LEU A  47       7.933  42.513  52.931  1.00 56.90           H  
ATOM    744  CD1 LEU A  47       6.050  41.769  53.657  1.00 56.90           C  
ATOM    745 HD11 LEU A  47       5.638  41.405  54.599  1.00 56.90           H  
ATOM    746 HD12 LEU A  47       5.532  42.684  53.369  1.00 56.90           H  
ATOM    747 HD13 LEU A  47       5.907  41.021  52.877  1.00 56.90           H  
ATOM    748  CD2 LEU A  47       7.692  43.065  54.978  1.00 56.90           C  
ATOM    749 HD21 LEU A  47       7.130  43.971  54.749  1.00 56.90           H  
ATOM    750 HD22 LEU A  47       7.324  42.640  55.912  1.00 56.90           H  
ATOM    751 HD23 LEU A  47       8.743  43.332  55.093  1.00 56.90           H  
ATOM    752  N   LYS A  48      10.838  38.771  53.070  1.00 58.32           N  
ATOM    753  H   LYS A  48      10.242  38.024  53.398  1.00 58.32           H  
ATOM    754  CA  LYS A  48      12.284  38.514  52.951  1.00 58.32           C  
ATOM    755  HA  LYS A  48      12.827  39.271  53.517  1.00 58.32           H  
ATOM    756  C   LYS A  48      12.769  38.612  51.499  1.00 58.32           C  
ATOM    757  CB  LYS A  48      12.618  37.120  53.516  1.00 58.32           C  
ATOM    758  HB2 LYS A  48      12.348  36.371  52.772  1.00 58.32           H  
ATOM    759  HB3 LYS A  48      13.695  37.061  53.677  1.00 58.32           H  
ATOM    760  O   LYS A  48      13.897  39.022  51.250  1.00 58.32           O  
ATOM    761  CG  LYS A  48      11.886  36.773  54.824  1.00 58.32           C  
ATOM    762  HG2 LYS A  48      12.120  37.517  55.586  1.00 58.32           H  
ATOM    763  HG3 LYS A  48      10.809  36.774  54.651  1.00 58.32           H  
ATOM    764  CD  LYS A  48      12.281  35.382  55.329  1.00 58.32           C  
ATOM    765  HD2 LYS A  48      13.297  35.419  55.722  1.00 58.32           H  
ATOM    766  HD3 LYS A  48      12.242  34.674  54.501  1.00 58.32           H  
ATOM    767  CE  LYS A  48      11.298  34.935  56.414  1.00 58.32           C  
ATOM    768  HE2 LYS A  48      11.276  35.690  57.200  1.00 58.32           H  
ATOM    769  HE3 LYS A  48      10.303  34.884  55.971  1.00 58.32           H  
ATOM    770  NZ  LYS A  48      11.673  33.615  56.981  1.00 58.32           N  
ATOM    771  HZ1 LYS A  48      11.685  32.913  56.255  1.00 58.32           H  
ATOM    772  HZ2 LYS A  48      11.011  33.330  57.688  1.00 58.32           H  
ATOM    773  HZ3 LYS A  48      12.590  33.657  57.402  1.00 58.32           H  
ATOM    774  N   TYR A  49      11.904  38.276  50.539  1.00 65.29           N  
ATOM    775  H   TYR A  49      10.975  37.981  50.805  1.00 65.29           H  
ATOM    776  CA  TYR A  49      12.221  38.330  49.112  1.00 65.29           C  
ATOM    777  HA  TYR A  49      13.257  38.019  48.976  1.00 65.29           H  
ATOM    778  C   TYR A  49      12.118  39.751  48.527  1.00 65.29           C  
ATOM    779  CB  TYR A  49      11.338  37.319  48.363  1.00 65.29           C  
ATOM    780  HB2 TYR A  49      10.293  37.607  48.475  1.00 65.29           H  
ATOM    781  HB3 TYR A  49      11.576  37.371  47.301  1.00 65.29           H  
ATOM    782  O   TYR A  49      12.690  40.011  47.472  1.00 65.29           O  
ATOM    783  CG  TYR A  49      11.524  35.880  48.821  1.00 65.29           C  
ATOM    784  CD1 TYR A  49      12.683  35.168  48.452  1.00 65.29           C  
ATOM    785  HD1 TYR A  49      13.429  35.642  47.832  1.00 65.29           H  
ATOM    786  CD2 TYR A  49      10.546  35.253  49.617  1.00 65.29           C  
ATOM    787  HD2 TYR A  49       9.648  35.792  49.881  1.00 65.29           H  
ATOM    788  CE1 TYR A  49      12.866  33.837  48.877  1.00 65.29           C  
ATOM    789  HE1 TYR A  49      13.753  33.296  48.584  1.00 65.29           H  
ATOM    790  CE2 TYR A  49      10.727  33.926  50.053  1.00 65.29           C  
ATOM    791  HE2 TYR A  49       9.980  33.436  50.660  1.00 65.29           H  
ATOM    792  OH  TYR A  49      12.055  31.932  50.099  1.00 65.29           O  
ATOM    793  HH  TYR A  49      12.852  31.536  49.739  1.00 65.29           H  
ATOM    794  CZ  TYR A  49      11.887  33.214  49.681  1.00 65.29           C  
ATOM    795  N   LEU A  50      11.458  40.692  49.218  1.00 64.07           N  
ATOM    796  H   LEU A  50      11.050  40.436  50.106  1.00 64.07           H  
ATOM    797  CA  LEU A  50      11.321  42.092  48.786  1.00 64.07           C  
ATOM    798  HA  LEU A  50      11.282  42.116  47.697  1.00 64.07           H  
ATOM    799  C   LEU A  50      12.519  42.986  49.167  1.00 64.07           C  
ATOM    800  CB  LEU A  50       9.992  42.658  49.332  1.00 64.07           C  
ATOM    801  HB2 LEU A  50       9.767  42.184  50.287  1.00 64.07           H  
ATOM    802  HB3 LEU A  50      10.102  43.725  49.528  1.00 64.07           H  
ATOM    803  O   LEU A  50      12.696  44.036  48.557  1.00 64.07           O  
ATOM    804  CG  LEU A  50       8.811  42.463  48.364  1.00 64.07           C  
ATOM    805  HG  LEU A  50       8.885  41.485  47.889  1.00 64.07           H  
ATOM    806  CD1 LEU A  50       7.485  42.525  49.122  1.00 64.07           C  
ATOM    807 HD11 LEU A  50       6.659  42.416  48.419  1.00 64.07           H  
ATOM    808 HD12 LEU A  50       7.395  43.481  49.637  1.00 64.07           H  
ATOM    809 HD13 LEU A  50       7.441  41.716  49.851  1.00 64.07           H  
ATOM    810  CD2 LEU A  50       8.794  43.551  47.287  1.00 64.07           C  
ATOM    811 HD21 LEU A  50       8.675  44.533  47.744  1.00 64.07           H  
ATOM    812 HD22 LEU A  50       9.729  43.535  46.727  1.00 64.07           H  
ATOM    813 HD23 LEU A  50       7.971  43.374  46.595  1.00 64.07           H  
ATOM    814  N   ALA A  51      13.370  42.584  50.118  1.00 68.09           N  
ATOM    815  H   ALA A  51      13.175  41.725  50.612  1.00 68.09           H  
ATOM    816  CA  ALA A  51      14.543  43.374  50.523  1.00 68.09           C  
ATOM    817  HA  ALA A  51      14.237  44.414  50.644  1.00 68.09           H  
ATOM    818  C   ALA A  51      15.683  43.360  49.480  1.00 68.09           C  
ATOM    819  CB  ALA A  51      15.016  42.859  51.888  1.00 68.09           C  
ATOM    820  HB1 ALA A  51      15.860  43.458  52.229  1.00 68.09           H  
ATOM    821  HB2 ALA A  51      15.328  41.818  51.809  1.00 68.09           H  
ATOM    822  HB3 ALA A  51      14.209  42.941  52.616  1.00 68.09           H  
ATOM    823  O   ALA A  51      16.357  44.371  49.278  1.00 68.09           O  
ATOM    824  N   TRP A  52      15.870  42.239  48.774  1.00 70.32           N  
ATOM    825  H   TRP A  52      15.287  41.442  48.987  1.00 70.32           H  
ATOM    826  CA  TRP A  52      16.896  42.080  47.736  1.00 70.32           C  
ATOM    827  HA  TRP A  52      17.863  42.275  48.200  1.00 70.32           H  
ATOM    828  C   TRP A  52      16.803  43.080  46.570  1.00 70.32           C  
ATOM    829  CB  TRP A  52      16.902  40.632  47.228  1.00 70.32           C  
ATOM    830  HB2 TRP A  52      17.354  40.612  46.236  1.00 70.32           H  
ATOM    831  HB3 TRP A  52      15.881  40.262  47.131  1.00 70.32           H  
ATOM    832  O   TRP A  52      17.831  43.678  46.241  1.00 70.32           O  
ATOM    833  CG  TRP A  52      17.701  39.705  48.085  1.00 70.32           C  
ATOM    834  CD1 TRP A  52      17.240  38.633  48.769  1.00 70.32           C  
ATOM    835  HD1 TRP A  52      16.211  38.303  48.781  1.00 70.32           H  
ATOM    836  CD2 TRP A  52      19.130  39.784  48.372  1.00 70.32           C  
ATOM    837  CE2 TRP A  52      19.472  38.715  49.251  1.00 70.32           C  
ATOM    838  CE3 TRP A  52      20.166  40.663  47.985  1.00 70.32           C  
ATOM    839  HE3 TRP A  52      19.948  41.481  47.313  1.00 70.32           H  
ATOM    840  NE1 TRP A  52      18.286  38.041  49.452  1.00 70.32           N  
ATOM    841  HE1 TRP A  52      18.184  37.222  50.035  1.00 70.32           H  
ATOM    842  CH2 TRP A  52      21.785  39.420  49.328  1.00 70.32           C  
ATOM    843  HH2 TRP A  52      22.796  39.291  49.684  1.00 70.32           H  
ATOM    844  CZ2 TRP A  52      20.777  38.525  49.727  1.00 70.32           C  
ATOM    845  HZ2 TRP A  52      21.006  37.705  50.391  1.00 70.32           H  
ATOM    846  CZ3 TRP A  52      21.478  40.485  48.461  1.00 70.32           C  
ATOM    847  HZ3 TRP A  52      22.259  41.166  48.156  1.00 70.32           H  
ATOM    848  N   PRO A  53      15.629  43.326  45.951  1.00 72.13           N  
ATOM    849  CA  PRO A  53      15.539  44.294  44.857  1.00 72.13           C  
ATOM    850  HA  PRO A  53      16.265  44.029  44.088  1.00 72.13           H  
ATOM    851  C   PRO A  53      15.845  45.738  45.291  1.00 72.13           C  
ATOM    852  CB  PRO A  53      14.134  44.129  44.265  1.00 72.13           C  
ATOM    853  HB2 PRO A  53      13.686  45.086  43.995  1.00 72.13           H  
ATOM    854  HB3 PRO A  53      14.191  43.486  43.387  1.00 72.13           H  
ATOM    855  O   PRO A  53      16.393  46.501  44.501  1.00 72.13           O  
ATOM    856  CG  PRO A  53      13.330  43.421  45.352  1.00 72.13           C  
ATOM    857  HG2 PRO A  53      12.539  42.797  44.935  1.00 72.13           H  
ATOM    858  HG3 PRO A  53      12.911  44.169  46.025  1.00 72.13           H  
ATOM    859  CD  PRO A  53      14.379  42.591  46.082  1.00 72.13           C  
ATOM    860  HD2 PRO A  53      14.479  41.623  45.591  1.00 72.13           H  
ATOM    861  HD3 PRO A  53      14.074  42.446  47.118  1.00 72.13           H  
ATOM    862  N   LEU A  54      15.561  46.113  46.542  1.00 75.02           N  
ATOM    863  H   LEU A  54      15.154  45.431  47.167  1.00 75.02           H  
ATOM    864  CA  LEU A  54      15.819  47.461  47.067  1.00 75.02           C  
ATOM    865  HA  LEU A  54      15.483  48.182  46.322  1.00 75.02           H  
ATOM    866  C   LEU A  54      17.322  47.722  47.275  1.00 75.02           C  
ATOM    867  CB  LEU A  54      14.990  47.639  48.359  1.00 75.02           C  
ATOM    868  HB2 LEU A  54      14.364  46.758  48.500  1.00 75.02           H  
ATOM    869  HB3 LEU A  54      15.648  47.692  49.227  1.00 75.02           H  
ATOM    870  O   LEU A  54      17.825  48.787  46.923  1.00 75.02           O  
ATOM    871  CG  LEU A  54      14.069  48.873  48.328  1.00 75.02           C  
ATOM    872  HG  LEU A  54      13.687  49.020  47.318  1.00 75.02           H  
ATOM    873  CD1 LEU A  54      12.867  48.655  49.248  1.00 75.02           C  
ATOM    874 HD11 LEU A  54      13.206  48.488  50.271  1.00 75.02           H  
ATOM    875 HD12 LEU A  54      12.222  49.533  49.222  1.00 75.02           H  
ATOM    876 HD13 LEU A  54      12.296  47.791  48.910  1.00 75.02           H  
ATOM    877  CD2 LEU A  54      14.803  50.137  48.775  1.00 75.02           C  
ATOM    878 HD21 LEU A  54      15.660  50.311  48.124  1.00 75.02           H  
ATOM    879 HD22 LEU A  54      14.136  50.996  48.710  1.00 75.02           H  
ATOM    880 HD23 LEU A  54      15.152  50.029  49.802  1.00 75.02           H  
ATOM    881  N   LEU A  55      18.056  46.724  47.778  1.00 78.73           N  
ATOM    882  H   LEU A  55      17.580  45.879  48.058  1.00 78.73           H  
ATOM    883  CA  LEU A  55      19.511  46.795  47.957  1.00 78.73           C  
ATOM    884  HA  LEU A  55      19.742  47.740  48.448  1.00 78.73           H  
ATOM    885  C   LEU A  55      20.244  46.796  46.602  1.00 78.73           C  
ATOM    886  CB  LEU A  55      19.919  45.641  48.897  1.00 78.73           C  
ATOM    887  HB2 LEU A  55      19.119  45.525  49.628  1.00 78.73           H  
ATOM    888  HB3 LEU A  55      19.981  44.706  48.341  1.00 78.73           H  
ATOM    889  O   LEU A  55      21.173  47.579  46.398  1.00 78.73           O  
ATOM    890  CG  LEU A  55      21.221  45.882  49.686  1.00 78.73           C  
ATOM    891  HG  LEU A  55      21.293  46.935  49.958  1.00 78.73           H  
ATOM    892  CD1 LEU A  55      21.195  45.061  50.977  1.00 78.73           C  
ATOM    893 HD11 LEU A  55      21.110  44.000  50.745  1.00 78.73           H  
ATOM    894 HD12 LEU A  55      22.112  45.233  51.540  1.00 78.73           H  
ATOM    895 HD13 LEU A  55      20.351  45.367  51.594  1.00 78.73           H  
ATOM    896  CD2 LEU A  55      22.471  45.480  48.903  1.00 78.73           C  
ATOM    897 HD21 LEU A  55      22.564  46.101  48.012  1.00 78.73           H  
ATOM    898 HD22 LEU A  55      22.415  44.431  48.611  1.00 78.73           H  
ATOM    899 HD23 LEU A  55      23.357  45.636  49.518  1.00 78.73           H  
ATOM    900  N   LEU A  56      19.759  45.998  45.640  1.00 78.93           N  
ATOM    901  H   LEU A  56      19.005  45.369  45.875  1.00 78.93           H  
ATOM    902  CA  LEU A  56      20.230  46.031  44.250  1.00 78.93           C  
ATOM    903  HA  LEU A  56      21.307  45.864  44.243  1.00 78.93           H  
ATOM    904  C   LEU A  56      20.006  47.400  43.587  1.00 78.93           C  
ATOM    905  CB  LEU A  56      19.534  44.915  43.445  1.00 78.93           C  
ATOM    906  HB2 LEU A  56      18.481  44.889  43.723  1.00 78.93           H  
ATOM    907  HB3 LEU A  56      19.582  45.159  42.384  1.00 78.93           H  
ATOM    908  O   LEU A  56      20.878  47.860  42.853  1.00 78.93           O  
ATOM    909  CG  LEU A  56      20.157  43.521  43.646  1.00 78.93           C  
ATOM    910  HG  LEU A  56      20.329  43.345  44.708  1.00 78.93           H  
ATOM    911  CD1 LEU A  56      19.212  42.439  43.122  1.00 78.93           C  
ATOM    912 HD11 LEU A  56      19.032  42.583  42.057  1.00 78.93           H  
ATOM    913 HD12 LEU A  56      19.654  41.457  43.286  1.00 78.93           H  
ATOM    914 HD13 LEU A  56      18.265  42.491  43.661  1.00 78.93           H  
ATOM    915  CD2 LEU A  56      21.483  43.388  42.890  1.00 78.93           C  
ATOM    916 HD21 LEU A  56      21.331  43.561  41.824  1.00 78.93           H  
ATOM    917 HD22 LEU A  56      21.890  42.388  43.036  1.00 78.93           H  
ATOM    918 HD23 LEU A  56      22.209  44.109  43.267  1.00 78.93           H  
ATOM    919  N   ALA A  57      18.890  48.082  43.868  1.00 79.81           N  
ATOM    920  H   ALA A  57      18.177  47.639  44.429  1.00 79.81           H  
ATOM    921  CA  ALA A  57      18.612  49.407  43.310  1.00 79.81           C  
ATOM    922  HA  ALA A  57      18.730  49.353  42.228  1.00 79.81           H  
ATOM    923  C   ALA A  57      19.590  50.488  43.815  1.00 79.81           C  
ATOM    924  CB  ALA A  57      17.153  49.771  43.609  1.00 79.81           C  
ATOM    925  HB1 ALA A  57      16.998  49.865  44.684  1.00 79.81           H  
ATOM    926  HB2 ALA A  57      16.490  49.001  43.215  1.00 79.81           H  
ATOM    927  HB3 ALA A  57      16.913  50.722  43.133  1.00 79.81           H  
ATOM    928  O   ALA A  57      20.059  51.307  43.025  1.00 79.81           O  
ATOM    929  N   VAL A  58      19.947  50.474  45.107  1.00 82.06           N  
ATOM    930  H   VAL A  58      19.518  49.786  45.709  1.00 82.06           H  
ATOM    931  CA  VAL A  58      20.898  51.441  45.695  1.00 82.06           C  
ATOM    932  HA  VAL A  58      20.603  52.446  45.393  1.00 82.06           H  
ATOM    933  C   VAL A  58      22.318  51.224  45.168  1.00 82.06           C  
ATOM    934  CB  VAL A  58      20.867  51.381  47.236  1.00 82.06           C  
ATOM    935  HB  VAL A  58      21.045  50.355  47.558  1.00 82.06           H  
ATOM    936  O   VAL A  58      22.972  52.185  44.758  1.00 82.06           O  
ATOM    937  CG1 VAL A  58      21.929  52.283  47.881  1.00 82.06           C  
ATOM    938 HG11 VAL A  58      21.813  52.276  48.965  1.00 82.06           H  
ATOM    939 HG12 VAL A  58      21.825  53.305  47.517  1.00 82.06           H  
ATOM    940 HG13 VAL A  58      22.930  51.920  47.650  1.00 82.06           H  
ATOM    941  CG2 VAL A  58      19.500  51.832  47.767  1.00 82.06           C  
ATOM    942 HG21 VAL A  58      19.307  52.864  47.476  1.00 82.06           H  
ATOM    943 HG22 VAL A  58      19.483  51.757  48.854  1.00 82.06           H  
ATOM    944 HG23 VAL A  58      18.709  51.197  47.370  1.00 82.06           H  
ATOM    945  N   LEU A  59      22.783  49.969  45.122  1.00 84.55           N  
ATOM    946  H   LEU A  59      22.201  49.223  45.474  1.00 84.55           H  
ATOM    947  CA  LEU A  59      24.081  49.628  44.526  1.00 84.55           C  
ATOM    948  HA  LEU A  59      24.859  50.220  45.009  1.00 84.55           H  
ATOM    949  C   LEU A  59      24.132  49.997  43.037  1.00 84.55           C  
ATOM    950  CB  LEU A  59      24.366  48.128  44.726  1.00 84.55           C  
ATOM    951  HB2 LEU A  59      23.460  47.567  44.495  1.00 84.55           H  
ATOM    952  HB3 LEU A  59      25.130  47.820  44.012  1.00 84.55           H  
ATOM    953  O   LEU A  59      25.128  50.556  42.576  1.00 84.55           O  
ATOM    954  CG  LEU A  59      24.852  47.749  46.136  1.00 84.55           C  
ATOM    955  HG  LEU A  59      24.137  48.101  46.879  1.00 84.55           H  
ATOM    956  CD1 LEU A  59      24.959  46.228  46.242  1.00 84.55           C  
ATOM    957 HD11 LEU A  59      25.261  45.948  47.251  1.00 84.55           H  
ATOM    958 HD12 LEU A  59      25.697  45.856  45.531  1.00 84.55           H  
ATOM    959 HD13 LEU A  59      23.992  45.774  46.024  1.00 84.55           H  
ATOM    960  CD2 LEU A  59      26.235  48.333  46.447  1.00 84.55           C  
ATOM    961 HD21 LEU A  59      26.949  48.043  45.676  1.00 84.55           H  
ATOM    962 HD22 LEU A  59      26.582  47.965  47.412  1.00 84.55           H  
ATOM    963 HD23 LEU A  59      26.185  49.421  46.501  1.00 84.55           H  
ATOM    964  N   GLY A  60      23.039  49.756  42.305  1.00 84.93           N  
ATOM    965  H   GLY A  60      22.271  49.257  42.730  1.00 84.93           H  
ATOM    966  CA  GLY A  60      22.905  50.155  40.905  1.00 84.93           C  
ATOM    967  HA2 GLY A  60      23.680  49.668  40.314  1.00 84.93           H  
ATOM    968  HA3 GLY A  60      21.930  49.834  40.541  1.00 84.93           H  
ATOM    969  C   GLY A  60      23.018  51.670  40.701  1.00 84.93           C  
ATOM    970  O   GLY A  60      23.726  52.112  39.799  1.00 84.93           O  
ATOM    971  N   TYR A  61      22.389  52.478  41.561  1.00 82.76           N  
ATOM    972  H   TYR A  61      21.800  52.066  42.269  1.00 82.76           H  
ATOM    973  CA  TYR A  61      22.452  53.942  41.464  1.00 82.76           C  
ATOM    974  HA  TYR A  61      22.223  54.227  40.437  1.00 82.76           H  
ATOM    975  C   TYR A  61      23.844  54.511  41.788  1.00 82.76           C  
ATOM    976  CB  TYR A  61      21.382  54.556  42.373  1.00 82.76           C  
ATOM    977  HB2 TYR A  61      20.408  54.154  42.092  1.00 82.76           H  
ATOM    978  HB3 TYR A  61      21.574  54.260  43.404  1.00 82.76           H  
ATOM    979  O   TYR A  61      24.321  55.415  41.100  1.00 82.76           O  
ATOM    980  CG  TYR A  61      21.320  56.069  42.284  1.00 82.76           C  
ATOM    981  CD1 TYR A  61      21.836  56.862  43.327  1.00 82.76           C  
ATOM    982  HD1 TYR A  61      22.267  56.391  44.198  1.00 82.76           H  
ATOM    983  CD2 TYR A  61      20.775  56.682  41.138  1.00 82.76           C  
ATOM    984  HD2 TYR A  61      20.393  56.076  40.330  1.00 82.76           H  
ATOM    985  CE1 TYR A  61      21.788  58.266  43.237  1.00 82.76           C  
ATOM    986  HE1 TYR A  61      22.177  58.867  44.046  1.00 82.76           H  
ATOM    987  CE2 TYR A  61      20.739  58.087  41.037  1.00 82.76           C  
ATOM    988  HE2 TYR A  61      20.326  58.565  40.161  1.00 82.76           H  
ATOM    989  OH  TYR A  61      21.186  60.236  42.018  1.00 82.76           O  
ATOM    990  HH  TYR A  61      21.363  60.627  42.876  1.00 82.76           H  
ATOM    991  CZ  TYR A  61      21.238  58.880  42.091  1.00 82.76           C  
ATOM    992  N   GLY A  62      24.524  53.964  42.802  1.00 80.64           N  
ATOM    993  H   GLY A  62      24.081  53.235  43.343  1.00 80.64           H  
ATOM    994  CA  GLY A  62      25.897  54.358  43.137  1.00 80.64           C  
ATOM    995  HA2 GLY A  62      25.927  55.425  43.358  1.00 80.64           H  
ATOM    996  HA3 GLY A  62      26.220  53.806  44.020  1.00 80.64           H  
ATOM    997  C   GLY A  62      26.884  54.067  42.001  1.00 80.64           C  
ATOM    998  O   GLY A  62      27.670  54.937  41.625  1.00 80.64           O  
ATOM    999  N   ALA A  63      26.788  52.878  41.397  1.00 80.61           N  
ATOM   1000  H   ALA A  63      26.127  52.200  41.751  1.00 80.61           H  
ATOM   1001  CA  ALA A  63      27.586  52.512  40.228  1.00 80.61           C  
ATOM   1002  HA  ALA A  63      28.642  52.629  40.474  1.00 80.61           H  
ATOM   1003  C   ALA A  63      27.295  53.420  39.017  1.00 80.61           C  
ATOM   1004  CB  ALA A  63      27.322  51.036  39.910  1.00 80.61           C  
ATOM   1005  HB1 ALA A  63      27.579  50.420  40.772  1.00 80.61           H  
ATOM   1006  HB2 ALA A  63      27.933  50.731  39.061  1.00 80.61           H  
ATOM   1007  HB3 ALA A  63      26.270  50.886  39.666  1.00 80.61           H  
ATOM   1008  O   ALA A  63      28.224  53.839  38.327  1.00 80.61           O  
ATOM   1009  N   TYR A  64      26.025  53.782  38.797  1.00 82.27           N  
ATOM   1010  H   TYR A  64      25.303  53.365  39.367  1.00 82.27           H  
ATOM   1011  CA  TYR A  64      25.611  54.694  37.727  1.00 82.27           C  
ATOM   1012  HA  TYR A  64      25.941  54.284  36.773  1.00 82.27           H  
ATOM   1013  C   TYR A  64      26.255  56.087  37.854  1.00 82.27           C  
ATOM   1014  CB  TYR A  64      24.077  54.769  37.708  1.00 82.27           C  
ATOM   1015  HB2 TYR A  64      23.711  55.017  38.705  1.00 82.27           H  
ATOM   1016  HB3 TYR A  64      23.680  53.786  37.453  1.00 82.27           H  
ATOM   1017  O   TYR A  64      26.840  56.583  36.893  1.00 82.27           O  
ATOM   1018  CG  TYR A  64      23.521  55.786  36.734  1.00 82.27           C  
ATOM   1019  CD1 TYR A  64      23.146  57.067  37.188  1.00 82.27           C  
ATOM   1020  HD1 TYR A  64      23.236  57.318  38.235  1.00 82.27           H  
ATOM   1021  CD2 TYR A  64      23.426  55.466  35.367  1.00 82.27           C  
ATOM   1022  HD2 TYR A  64      23.729  54.490  35.016  1.00 82.27           H  
ATOM   1023  CE1 TYR A  64      22.703  58.039  36.270  1.00 82.27           C  
ATOM   1024  HE1 TYR A  64      22.461  59.037  36.604  1.00 82.27           H  
ATOM   1025  CE2 TYR A  64      22.958  56.427  34.452  1.00 82.27           C  
ATOM   1026  HE2 TYR A  64      22.897  56.203  33.397  1.00 82.27           H  
ATOM   1027  OH  TYR A  64      22.207  58.651  33.999  1.00 82.27           O  
ATOM   1028  HH  TYR A  64      22.241  59.540  34.361  1.00 82.27           H  
ATOM   1029  CZ  TYR A  64      22.611  57.718  34.898  1.00 82.27           C  
ATOM   1030  N   ARG A  65      26.225  56.701  39.047  1.00 79.58           N  
ATOM   1031  H   ARG A  65      25.745  56.234  39.803  1.00 79.58           H  
ATOM   1032  CA  ARG A  65      26.818  58.034  39.282  1.00 79.58           C  
ATOM   1033  HA  ARG A  65      26.471  58.715  38.505  1.00 79.58           H  
ATOM   1034  C   ARG A  65      28.342  58.052  39.157  1.00 79.58           C  
ATOM   1035  CB  ARG A  65      26.401  58.549  40.669  1.00 79.58           C  
ATOM   1036  HB2 ARG A  65      27.068  59.359  40.967  1.00 79.58           H  
ATOM   1037  HB3 ARG A  65      26.510  57.748  41.400  1.00 79.58           H  
ATOM   1038  O   ARG A  65      28.896  59.015  38.637  1.00 79.58           O  
ATOM   1039  CG  ARG A  65      24.963  59.079  40.710  1.00 79.58           C  
ATOM   1040  HG2 ARG A  65      24.269  58.303  40.386  1.00 79.58           H  
ATOM   1041  HG3 ARG A  65      24.726  59.330  41.745  1.00 79.58           H  
ATOM   1042  CD  ARG A  65      24.799  60.321  39.820  1.00 79.58           C  
ATOM   1043  HD2 ARG A  65      24.197  60.061  38.949  1.00 79.58           H  
ATOM   1044  HD3 ARG A  65      25.776  60.639  39.455  1.00 79.58           H  
ATOM   1045  NE  ARG A  65      24.177  61.441  40.546  1.00 79.58           N  
ATOM   1046  HE  ARG A  65      23.682  61.224  41.399  1.00 79.58           H  
ATOM   1047  NH1 ARG A  65      24.688  63.039  38.974  1.00 79.58           N  
ATOM   1048 HH11 ARG A  65      24.685  63.990  38.633  1.00 79.58           H  
ATOM   1049 HH12 ARG A  65      24.969  62.338  38.304  1.00 79.58           H  
ATOM   1050  NH2 ARG A  65      23.726  63.636  40.913  1.00 79.58           N  
ATOM   1051 HH21 ARG A  65      23.350  63.408  41.822  1.00 79.58           H  
ATOM   1052 HH22 ARG A  65      23.762  64.591  40.588  1.00 79.58           H  
ATOM   1053  CZ  ARG A  65      24.203  62.697  40.139  1.00 79.58           C  
ATOM   1054  N   GLY A  66      29.017  56.998  39.617  1.00 76.98           N  
ATOM   1055  H   GLY A  66      28.503  56.252  40.064  1.00 76.98           H  
ATOM   1056  CA  GLY A  66      30.469  56.867  39.455  1.00 76.98           C  
ATOM   1057  HA2 GLY A  66      30.807  55.979  39.989  1.00 76.98           H  
ATOM   1058  HA3 GLY A  66      30.966  57.742  39.872  1.00 76.98           H  
ATOM   1059  C   GLY A  66      30.881  56.728  37.986  1.00 76.98           C  
ATOM   1060  O   GLY A  66      31.859  57.339  37.557  1.00 76.98           O  
ATOM   1061  N   ALA A  67      30.100  55.981  37.201  1.00 76.76           N  
ATOM   1062  H   ALA A  67      29.316  55.489  37.604  1.00 76.76           H  
ATOM   1063  CA  ALA A  67      30.319  55.854  35.765  1.00 76.76           C  
ATOM   1064  HA  ALA A  67      31.345  55.524  35.600  1.00 76.76           H  
ATOM   1065  C   ALA A  67      30.155  57.204  35.037  1.00 76.76           C  
ATOM   1066  CB  ALA A  67      29.376  54.771  35.228  1.00 76.76           C  
ATOM   1067  HB1 ALA A  67      29.531  53.840  35.773  1.00 76.76           H  
ATOM   1068  HB2 ALA A  67      28.338  55.084  35.338  1.00 76.76           H  
ATOM   1069  HB3 ALA A  67      29.584  54.599  34.172  1.00 76.76           H  
ATOM   1070  O   ALA A  67      31.002  57.553  34.219  1.00 76.76           O  
ATOM   1071  N   GLU A  68      29.130  57.993  35.382  1.00 74.10           N  
ATOM   1072  H   GLU A  68      28.459  57.633  36.046  1.00 74.10           H  
ATOM   1073  CA  GLU A  68      28.828  59.300  34.766  1.00 74.10           C  
ATOM   1074  HA  GLU A  68      28.595  59.139  33.713  1.00 74.10           H  
ATOM   1075  C   GLU A  68      30.013  60.293  34.817  1.00 74.10           C  
ATOM   1076  CB  GLU A  68      27.568  59.871  35.456  1.00 74.10           C  
ATOM   1077  HB2 GLU A  68      26.835  59.071  35.558  1.00 74.10           H  
ATOM   1078  HB3 GLU A  68      27.840  60.209  36.456  1.00 74.10           H  
ATOM   1079  O   GLU A  68      30.242  61.022  33.856  1.00 74.10           O  
ATOM   1080  CG  GLU A  68      26.890  61.025  34.699  1.00 74.10           C  
ATOM   1081  HG2 GLU A  68      27.603  61.842  34.593  1.00 74.10           H  
ATOM   1082  HG3 GLU A  68      26.630  60.673  33.701  1.00 74.10           H  
ATOM   1083  CD  GLU A  68      25.619  61.568  35.398  1.00 74.10           C  
ATOM   1084  OE1 GLU A  68      24.794  62.186  34.691  1.00 74.10           O  
ATOM   1085  OE2 GLU A  68      25.452  61.415  36.642  1.00 74.10           O  
ATOM   1086  N   TYR A  69      30.810  60.290  35.893  1.00 75.07           N  
ATOM   1087  H   TYR A  69      30.573  59.667  36.652  1.00 75.07           H  
ATOM   1088  CA  TYR A  69      31.955  61.202  36.058  1.00 75.07           C  
ATOM   1089  HA  TYR A  69      31.691  62.171  35.634  1.00 75.07           H  
ATOM   1090  C   TYR A  69      33.237  60.736  35.340  1.00 75.07           C  
ATOM   1091  CB  TYR A  69      32.205  61.392  37.562  1.00 75.07           C  
ATOM   1092  HB2 TYR A  69      31.271  61.691  38.036  1.00 75.07           H  
ATOM   1093  HB3 TYR A  69      32.497  60.436  37.996  1.00 75.07           H  
ATOM   1094  O   TYR A  69      34.023  61.557  34.870  1.00 75.07           O  
ATOM   1095  CG  TYR A  69      33.258  62.433  37.901  1.00 75.07           C  
ATOM   1096  CD1 TYR A  69      34.577  62.039  38.202  1.00 75.07           C  
ATOM   1097  HD1 TYR A  69      34.846  60.993  38.179  1.00 75.07           H  
ATOM   1098  CD2 TYR A  69      32.914  63.798  37.912  1.00 75.07           C  
ATOM   1099  HD2 TYR A  69      31.907  64.101  37.666  1.00 75.07           H  
ATOM   1100  CE1 TYR A  69      35.552  63.008  38.513  1.00 75.07           C  
ATOM   1101  HE1 TYR A  69      36.565  62.704  38.731  1.00 75.07           H  
ATOM   1102  CE2 TYR A  69      33.883  64.769  38.228  1.00 75.07           C  
ATOM   1103  HE2 TYR A  69      33.632  65.820  38.231  1.00 75.07           H  
ATOM   1104  OH  TYR A  69      36.137  65.316  38.830  1.00 75.07           O  
ATOM   1105  HH  TYR A  69      37.004  64.926  38.963  1.00 75.07           H  
ATOM   1106  CZ  TYR A  69      35.204  64.376  38.527  1.00 75.07           C  
ATOM   1107  N   ILE A  70      33.471  59.422  35.257  1.00 74.84           N  
ATOM   1108  H   ILE A  70      32.773  58.795  35.629  1.00 74.84           H  
ATOM   1109  CA  ILE A  70      34.734  58.856  34.742  1.00 74.84           C  
ATOM   1110  HA  ILE A  70      35.537  59.572  34.916  1.00 74.84           H  
ATOM   1111  C   ILE A  70      34.685  58.631  33.224  1.00 74.84           C  
ATOM   1112  CB  ILE A  70      35.087  57.565  35.524  1.00 74.84           C  
ATOM   1113  HB  ILE A  70      34.234  56.889  35.470  1.00 74.84           H  
ATOM   1114  O   ILE A  70      35.701  58.792  32.543  1.00 74.84           O  
ATOM   1115  CG1 ILE A  70      35.353  57.907  37.011  1.00 74.84           C  
ATOM   1116 HG12 ILE A  70      36.239  58.537  37.086  1.00 74.84           H  
ATOM   1117 HG13 ILE A  70      34.510  58.472  37.409  1.00 74.84           H  
ATOM   1118  CG2 ILE A  70      36.308  56.845  34.915  1.00 74.84           C  
ATOM   1119 HG21 ILE A  70      37.171  57.511  34.909  1.00 74.84           H  
ATOM   1120 HG22 ILE A  70      36.549  55.946  35.482  1.00 74.84           H  
ATOM   1121 HG23 ILE A  70      36.096  56.528  33.894  1.00 74.84           H  
ATOM   1122  CD1 ILE A  70      35.532  56.686  37.922  1.00 74.84           C  
ATOM   1123 HD11 ILE A  70      34.690  56.005  37.799  1.00 74.84           H  
ATOM   1124 HD12 ILE A  70      36.463  56.167  37.696  1.00 74.84           H  
ATOM   1125 HD13 ILE A  70      35.568  57.017  38.960  1.00 74.84           H  
ATOM   1126  N   LEU A  71      33.515  58.277  32.683  1.00 70.82           N  
ATOM   1127  H   LEU A  71      32.708  58.209  33.287  1.00 70.82           H  
ATOM   1128  CA  LEU A  71      33.354  57.882  31.280  1.00 70.82           C  
ATOM   1129  HA  LEU A  71      33.964  56.993  31.122  1.00 70.82           H  
ATOM   1130  C   LEU A  71      33.880  58.911  30.253  1.00 70.82           C  
ATOM   1131  CB  LEU A  71      31.880  57.509  31.019  1.00 70.82           C  
ATOM   1132  HB2 LEU A  71      31.681  57.572  29.950  1.00 70.82           H  
ATOM   1133  HB3 LEU A  71      31.237  58.239  31.512  1.00 70.82           H  
ATOM   1134  O   LEU A  71      34.550  58.471  29.317  1.00 70.82           O  
ATOM   1135  CG  LEU A  71      31.498  56.094  31.497  1.00 70.82           C  
ATOM   1136  HG  LEU A  71      31.887  55.916  32.500  1.00 70.82           H  
ATOM   1137  CD1 LEU A  71      29.975  55.944  31.521  1.00 70.82           C  
ATOM   1138 HD11 LEU A  71      29.542  56.672  32.208  1.00 70.82           H  
ATOM   1139 HD12 LEU A  71      29.704  54.940  31.848  1.00 70.82           H  
ATOM   1140 HD13 LEU A  71      29.571  56.119  30.524  1.00 70.82           H  
ATOM   1141  CD2 LEU A  71      32.052  55.010  30.570  1.00 70.82           C  
ATOM   1142 HD21 LEU A  71      31.741  54.027  30.924  1.00 70.82           H  
ATOM   1143 HD22 LEU A  71      31.684  55.161  29.555  1.00 70.82           H  
ATOM   1144 HD23 LEU A  71      33.141  55.044  30.558  1.00 70.82           H  
ATOM   1145  N   PRO A  72      33.689  60.241  30.405  1.00 70.69           N  
ATOM   1146  CA  PRO A  72      34.167  61.209  29.410  1.00 70.69           C  
ATOM   1147  HA  PRO A  72      33.735  60.953  28.443  1.00 70.69           H  
ATOM   1148  C   PRO A  72      35.695  61.260  29.257  1.00 70.69           C  
ATOM   1149  CB  PRO A  72      33.618  62.569  29.857  1.00 70.69           C  
ATOM   1150  HB2 PRO A  72      33.340  63.188  29.004  1.00 70.69           H  
ATOM   1151  HB3 PRO A  72      34.352  63.087  30.475  1.00 70.69           H  
ATOM   1152  O   PRO A  72      36.193  61.484  28.161  1.00 70.69           O  
ATOM   1153  CG  PRO A  72      32.407  62.213  30.715  1.00 70.69           C  
ATOM   1154  HG2 PRO A  72      31.545  62.024  30.075  1.00 70.69           H  
ATOM   1155  HG3 PRO A  72      32.183  62.988  31.448  1.00 70.69           H  
ATOM   1156  CD  PRO A  72      32.842  60.914  31.383  1.00 70.69           C  
ATOM   1157  HD2 PRO A  72      33.426  61.140  32.275  1.00 70.69           H  
ATOM   1158  HD3 PRO A  72      31.964  60.326  31.649  1.00 70.69           H  
ATOM   1159  N   TYR A  73      36.458  61.031  30.332  1.00 74.71           N  
ATOM   1160  H   TYR A  73      36.006  60.810  31.208  1.00 74.71           H  
ATOM   1161  CA  TYR A  73      37.930  61.046  30.282  1.00 74.71           C  
ATOM   1162  HA  TYR A  73      38.255  61.852  29.624  1.00 74.71           H  
ATOM   1163  C   TYR A  73      38.522  59.750  29.725  1.00 74.71           C  
ATOM   1164  CB  TYR A  73      38.487  61.310  31.684  1.00 74.71           C  
ATOM   1165  HB2 TYR A  73      38.053  60.598  32.387  1.00 74.71           H  
ATOM   1166  HB3 TYR A  73      39.563  61.139  31.672  1.00 74.71           H  
ATOM   1167  O   TYR A  73      39.653  59.739  29.231  1.00 74.71           O  
ATOM   1168  CG  TYR A  73      38.246  62.721  32.171  1.00 74.71           C  
ATOM   1169  CD1 TYR A  73      39.088  63.760  31.727  1.00 74.71           C  
ATOM   1170  HD1 TYR A  73      39.894  63.542  31.042  1.00 74.71           H  
ATOM   1171  CD2 TYR A  73      37.183  62.998  33.051  1.00 74.71           C  
ATOM   1172  HD2 TYR A  73      36.529  62.208  33.390  1.00 74.71           H  
ATOM   1173  CE1 TYR A  73      38.874  65.079  32.167  1.00 74.71           C  
ATOM   1174  HE1 TYR A  73      39.517  65.876  31.824  1.00 74.71           H  
ATOM   1175  CE2 TYR A  73      36.967  64.316  33.494  1.00 74.71           C  
ATOM   1176  HE2 TYR A  73      36.153  64.539  34.168  1.00 74.71           H  
ATOM   1177  OH  TYR A  73      37.599  66.627  33.486  1.00 74.71           O  
ATOM   1178  HH  TYR A  73      38.222  67.248  33.102  1.00 74.71           H  
ATOM   1179  CZ  TYR A  73      37.810  65.357  33.054  1.00 74.71           C  
ATOM   1180  N   ALA A  74      37.770  58.654  29.816  1.00 76.28           N  
ATOM   1181  H   ALA A  74      36.852  58.730  30.231  1.00 76.28           H  
ATOM   1182  CA  ALA A  74      38.166  57.375  29.250  1.00 76.28           C  
ATOM   1183  HA  ALA A  74      39.231  57.227  29.428  1.00 76.28           H  
ATOM   1184  C   ALA A  74      37.953  57.328  27.722  1.00 76.28           C  
ATOM   1185  CB  ALA A  74      37.401  56.280  30.006  1.00 76.28           C  
ATOM   1186  HB1 ALA A  74      37.609  56.355  31.074  1.00 76.28           H  
ATOM   1187  HB2 ALA A  74      36.330  56.393  29.843  1.00 76.28           H  
ATOM   1188  HB3 ALA A  74      37.720  55.300  29.651  1.00 76.28           H  
ATOM   1189  O   ALA A  74      38.632  56.550  27.048  1.00 76.28           O  
ATOM   1190  N   ASP A  75      37.030  58.134  27.179  1.00 81.55           N  
ATOM   1191  H   ASP A  75      36.514  58.754  27.788  1.00 81.55           H  
ATOM   1192  CA  ASP A  75      36.625  58.121  25.769  1.00 81.55           C  
ATOM   1193  HA  ASP A  75      36.723  57.094  25.416  1.00 81.55           H  
ATOM   1194  C   ASP A  75      37.531  58.992  24.875  1.00 81.55           C  
ATOM   1195  CB  ASP A  75      35.137  58.516  25.657  1.00 81.55           C  
ATOM   1196  HB2 ASP A  75      35.029  59.597  25.754  1.00 81.55           H  
ATOM   1197  HB3 ASP A  75      34.577  58.070  26.478  1.00 81.55           H  
ATOM   1198  O   ASP A  75      37.273  60.171  24.633  1.00 81.55           O  
ATOM   1199  CG  ASP A  75      34.519  58.047  24.336  1.00 81.55           C  
ATOM   1200  OD1 ASP A  75      35.090  57.144  23.680  1.00 81.55           O  
ATOM   1201  OD2 ASP A  75      33.442  58.553  23.958  1.00 81.55           O  
ATOM   1202  N   ARG A  76      38.643  58.422  24.394  1.00 84.06           N  
ATOM   1203  H   ARG A  76      38.796  57.451  24.623  1.00 84.06           H  
ATOM   1204  CA  ARG A  76      39.622  59.107  23.524  1.00 84.06           C  
ATOM   1205  HA  ARG A  76      39.695  60.145  23.850  1.00 84.06           H  
ATOM   1206  C   ARG A  76      39.183  59.104  22.048  1.00 84.06           C  
ATOM   1207  CB  ARG A  76      40.987  58.413  23.658  1.00 84.06           C  
ATOM   1208  HB2 ARG A  76      40.826  57.347  23.497  1.00 84.06           H  
ATOM   1209  HB3 ARG A  76      41.656  58.760  22.871  1.00 84.06           H  
ATOM   1210  O   ARG A  76      38.589  58.126  21.608  1.00 84.06           O  
ATOM   1211  CG  ARG A  76      41.672  58.600  25.020  1.00 84.06           C  
ATOM   1212  HG2 ARG A  76      42.419  57.813  25.129  1.00 84.06           H  
ATOM   1213  HG3 ARG A  76      40.949  58.497  25.829  1.00 84.06           H  
ATOM   1214  CD  ARG A  76      42.382  59.955  25.113  1.00 84.06           C  
ATOM   1215  HD2 ARG A  76      43.047  60.049  24.254  1.00 84.06           H  
ATOM   1216  HD3 ARG A  76      41.636  60.748  25.073  1.00 84.06           H  
ATOM   1217  NE  ARG A  76      43.158  60.065  26.363  1.00 84.06           N  
ATOM   1218  HE  ARG A  76      42.876  59.450  27.112  1.00 84.06           H  
ATOM   1219  NH1 ARG A  76      44.526  61.796  25.725  1.00 84.06           N  
ATOM   1220 HH11 ARG A  76      44.071  61.795  24.824  1.00 84.06           H  
ATOM   1221 HH12 ARG A  76      45.300  62.418  25.908  1.00 84.06           H  
ATOM   1222  NH2 ARG A  76      44.770  60.885  27.748  1.00 84.06           N  
ATOM   1223 HH21 ARG A  76      45.527  61.529  27.925  1.00 84.06           H  
ATOM   1224 HH22 ARG A  76      44.489  60.218  28.452  1.00 84.06           H  
ATOM   1225  CZ  ARG A  76      44.144  60.911  26.604  1.00 84.06           C  
ATOM   1226  N   PRO A  77      39.496  60.134  21.241  1.00 86.62           N  
ATOM   1227  CA  PRO A  77      39.334  60.063  19.784  1.00 86.62           C  
ATOM   1228  HA  PRO A  77      38.311  59.789  19.529  1.00 86.62           H  
ATOM   1229  C   PRO A  77      40.293  59.028  19.168  1.00 86.62           C  
ATOM   1230  CB  PRO A  77      39.611  61.482  19.282  1.00 86.62           C  
ATOM   1231  HB2 PRO A  77      38.687  62.059  19.302  1.00 86.62           H  
ATOM   1232  HB3 PRO A  77      40.041  61.490  18.280  1.00 86.62           H  
ATOM   1233  O   PRO A  77      41.363  58.782  19.721  1.00 86.62           O  
ATOM   1234  CG  PRO A  77      40.582  62.040  20.323  1.00 86.62           C  
ATOM   1235  HG2 PRO A  77      41.595  61.719  20.084  1.00 86.62           H  
ATOM   1236  HG3 PRO A  77      40.530  63.128  20.382  1.00 86.62           H  
ATOM   1237  CD  PRO A  77      40.134  61.381  21.628  1.00 86.62           C  
ATOM   1238  HD2 PRO A  77      40.997  61.207  22.270  1.00 86.62           H  
ATOM   1239  HD3 PRO A  77      39.405  62.016  22.132  1.00 86.62           H  
ATOM   1240  N   ILE A  78      39.936  58.436  18.022  1.00 89.31           N  
ATOM   1241  H   ILE A  78      39.059  58.687  17.588  1.00 89.31           H  
ATOM   1242  CA  ILE A  78      40.808  57.482  17.317  1.00 89.31           C  
ATOM   1243  HA  ILE A  78      41.245  56.810  18.055  1.00 89.31           H  
ATOM   1244  C   ILE A  78      41.961  58.228  16.627  1.00 89.31           C  
ATOM   1245  CB  ILE A  78      39.998  56.628  16.316  1.00 89.31           C  
ATOM   1246  HB  ILE A  78      39.527  57.300  15.597  1.00 89.31           H  
ATOM   1247  O   ILE A  78      41.743  58.973  15.675  1.00 89.31           O  
ATOM   1248  CG1 ILE A  78      38.867  55.823  16.993  1.00 89.31           C  
ATOM   1249 HG12 ILE A  78      38.406  55.196  16.229  1.00 89.31           H  
ATOM   1250 HG13 ILE A  78      38.100  56.507  17.355  1.00 89.31           H  
ATOM   1251  CG2 ILE A  78      40.912  55.674  15.519  1.00 89.31           C  
ATOM   1252 HG21 ILE A  78      41.586  56.248  14.883  1.00 89.31           H  
ATOM   1253 HG22 ILE A  78      41.508  55.057  16.192  1.00 89.31           H  
ATOM   1254 HG23 ILE A  78      40.311  55.037  14.871  1.00 89.31           H  
ATOM   1255  CD1 ILE A  78      39.291  54.913  18.154  1.00 89.31           C  
ATOM   1256 HD11 ILE A  78      39.520  55.514  19.034  1.00 89.31           H  
ATOM   1257 HD12 ILE A  78      40.166  54.319  17.889  1.00 89.31           H  
ATOM   1258 HD13 ILE A  78      38.471  54.233  18.387  1.00 89.31           H  
ATOM   1259  N   ALA A  79      43.195  58.010  17.083  1.00 85.39           N  
ATOM   1260  H   ALA A  79      43.297  57.377  17.863  1.00 85.39           H  
ATOM   1261  CA  ALA A  79      44.406  58.647  16.561  1.00 85.39           C  
ATOM   1262  HA  ALA A  79      44.132  59.561  16.033  1.00 85.39           H  
ATOM   1263  C   ALA A  79      45.186  57.765  15.571  1.00 85.39           C  
ATOM   1264  CB  ALA A  79      45.283  59.037  17.756  1.00 85.39           C  
ATOM   1265  HB1 ALA A  79      46.151  59.598  17.408  1.00 85.39           H  
ATOM   1266  HB2 ALA A  79      44.715  59.655  18.451  1.00 85.39           H  
ATOM   1267  HB3 ALA A  79      45.626  58.142  18.275  1.00 85.39           H  
ATOM   1268  O   ALA A  79      45.912  58.284  14.721  1.00 85.39           O  
ATOM   1269  N   LYS A  80      45.056  56.432  15.661  1.00 89.37           N  
ATOM   1270  H   LYS A  80      44.456  56.072  16.389  1.00 89.37           H  
ATOM   1271  CA  LYS A  80      45.835  55.483  14.849  1.00 89.37           C  
ATOM   1272  HA  LYS A  80      46.302  56.032  14.031  1.00 89.37           H  
ATOM   1273  C   LYS A  80      44.946  54.408  14.230  1.00 89.37           C  
ATOM   1274  CB  LYS A  80      46.956  54.898  15.725  1.00 89.37           C  
ATOM   1275  HB2 LYS A  80      47.470  55.722  16.220  1.00 89.37           H  
ATOM   1276  HB3 LYS A  80      46.516  54.266  16.498  1.00 89.37           H  
ATOM   1277  O   LYS A  80      44.204  53.728  14.931  1.00 89.37           O  
ATOM   1278  CG  LYS A  80      47.991  54.094  14.923  1.00 89.37           C  
ATOM   1279  HG2 LYS A  80      47.508  53.234  14.458  1.00 89.37           H  
ATOM   1280  HG3 LYS A  80      48.415  54.729  14.145  1.00 89.37           H  
ATOM   1281  CD  LYS A  80      49.115  53.603  15.846  1.00 89.37           C  
ATOM   1282  HD2 LYS A  80      49.580  54.462  16.330  1.00 89.37           H  
ATOM   1283  HD3 LYS A  80      48.684  52.960  16.613  1.00 89.37           H  
ATOM   1284  CE  LYS A  80      50.170  52.825  15.052  1.00 89.37           C  
ATOM   1285  HE2 LYS A  80      49.675  52.006  14.529  1.00 89.37           H  
ATOM   1286  HE3 LYS A  80      50.605  53.486  14.303  1.00 89.37           H  
ATOM   1287  NZ  LYS A  80      51.225  52.291  15.948  1.00 89.37           N  
ATOM   1288  HZ1 LYS A  80      51.905  51.760  15.424  1.00 89.37           H  
ATOM   1289  HZ2 LYS A  80      51.694  53.043  16.432  1.00 89.37           H  
ATOM   1290  HZ3 LYS A  80      50.811  51.684  16.642  1.00 89.37           H  
ATOM   1291  N   VAL A  81      45.078  54.197  12.922  1.00 90.16           N  
ATOM   1292  H   VAL A  81      45.702  54.792  12.396  1.00 90.16           H  
ATOM   1293  CA  VAL A  81      44.456  53.067  12.217  1.00 90.16           C  
ATOM   1294  HA  VAL A  81      43.894  52.470  12.935  1.00 90.16           H  
ATOM   1295  C   VAL A  81      45.552  52.191  11.623  1.00 90.16           C  
ATOM   1296  CB  VAL A  81      43.445  53.519  11.152  1.00 90.16           C  
ATOM   1297  HB  VAL A  81      43.958  54.075  10.368  1.00 90.16           H  
ATOM   1298  O   VAL A  81      46.332  52.660  10.797  1.00 90.16           O  
ATOM   1299  CG1 VAL A  81      42.752  52.300  10.531  1.00 90.16           C  
ATOM   1300 HG11 VAL A  81      42.266  51.706  11.305  1.00 90.16           H  
ATOM   1301 HG12 VAL A  81      42.001  52.633   9.815  1.00 90.16           H  
ATOM   1302 HG13 VAL A  81      43.473  51.677  10.002  1.00 90.16           H  
ATOM   1303  CG2 VAL A  81      42.363  54.417  11.762  1.00 90.16           C  
ATOM   1304 HG21 VAL A  81      41.859  53.903  12.581  1.00 90.16           H  
ATOM   1305 HG22 VAL A  81      42.800  55.343  12.135  1.00 90.16           H  
ATOM   1306 HG23 VAL A  81      41.635  54.672  10.992  1.00 90.16           H  
ATOM   1307  N   SER A  82      45.629  50.936  12.060  1.00 89.03           N  
ATOM   1308  H   SER A  82      44.897  50.612  12.676  1.00 89.03           H  
ATOM   1309  CA  SER A  82      46.557  49.935  11.518  1.00 89.03           C  
ATOM   1310  HA  SER A  82      47.359  50.426  10.966  1.00 89.03           H  
ATOM   1311  C   SER A  82      45.797  49.016  10.576  1.00 89.03           C  
ATOM   1312  CB  SER A  82      47.190  49.115  12.646  1.00 89.03           C  
ATOM   1313  HB2 SER A  82      47.576  49.794  13.406  1.00 89.03           H  
ATOM   1314  HB3 SER A  82      46.439  48.464  13.092  1.00 89.03           H  
ATOM   1315  O   SER A  82      44.773  48.471  10.983  1.00 89.03           O  
ATOM   1316  OG  SER A  82      48.259  48.340  12.152  1.00 89.03           O  
ATOM   1317  HG  SER A  82      48.178  47.431  12.450  1.00 89.03           H  
ATOM   1318  N   VAL A  83      46.274  48.850   9.343  1.00 90.46           N  
ATOM   1319  H   VAL A  83      47.167  49.261   9.110  1.00 90.46           H  
ATOM   1320  CA  VAL A  83      45.725  47.870   8.399  1.00 90.46           C  
ATOM   1321  HA  VAL A  83      44.798  47.470   8.810  1.00 90.46           H  
ATOM   1322  C   VAL A  83      46.728  46.728   8.273  1.00 90.46           C  
ATOM   1323  CB  VAL A  83      45.363  48.481   7.034  1.00 90.46           C  
ATOM   1324  HB  VAL A  83      46.269  48.821   6.533  1.00 90.46           H  
ATOM   1325  O   VAL A  83      47.859  46.951   7.849  1.00 90.46           O  
ATOM   1326  CG1 VAL A  83      44.662  47.443   6.150  1.00 90.46           C  
ATOM   1327 HG11 VAL A  83      45.309  46.578   6.001  1.00 90.46           H  
ATOM   1328 HG12 VAL A  83      44.430  47.874   5.176  1.00 90.46           H  
ATOM   1329 HG13 VAL A  83      43.740  47.105   6.625  1.00 90.46           H  
ATOM   1330  CG2 VAL A  83      44.408  49.678   7.175  1.00 90.46           C  
ATOM   1331 HG21 VAL A  83      43.491  49.366   7.675  1.00 90.46           H  
ATOM   1332 HG22 VAL A  83      44.166  50.072   6.188  1.00 90.46           H  
ATOM   1333 HG23 VAL A  83      44.882  50.469   7.756  1.00 90.46           H  
ATOM   1334  N   GLU A  84      46.318  45.528   8.667  1.00 87.26           N  
ATOM   1335  H   GLU A  84      45.351  45.428   8.940  1.00 87.26           H  
ATOM   1336  CA  GLU A  84      47.136  44.314   8.696  1.00 87.26           C  
ATOM   1337  HA  GLU A  84      48.168  44.560   8.445  1.00 87.26           H  
ATOM   1338  C   GLU A  84      46.627  43.311   7.649  1.00 87.26           C  
ATOM   1339  CB  GLU A  84      47.121  43.708  10.113  1.00 87.26           C  
ATOM   1340  HB2 GLU A  84      47.617  42.737  10.086  1.00 87.26           H  
ATOM   1341  HB3 GLU A  84      46.087  43.561  10.424  1.00 87.26           H  
ATOM   1342  O   GLU A  84      45.419  43.133   7.495  1.00 87.26           O  
ATOM   1343  CG  GLU A  84      47.844  44.604  11.135  1.00 87.26           C  
ATOM   1344  HG2 GLU A  84      48.896  44.668  10.857  1.00 87.26           H  
ATOM   1345  HG3 GLU A  84      47.428  45.610  11.082  1.00 87.26           H  
ATOM   1346  CD  GLU A  84      47.735  44.124  12.592  1.00 87.26           C  
ATOM   1347  OE1 GLU A  84      48.100  44.947  13.467  1.00 87.26           O  
ATOM   1348  OE2 GLU A  84      47.261  42.989  12.834  1.00 87.26           O  
ATOM   1349  N   GLY A  85      47.543  42.655   6.934  1.00 82.21           N  
ATOM   1350  H   GLY A  85      48.516  42.902   7.046  1.00 82.21           H  
ATOM   1351  CA  GLY A  85      47.239  41.688   5.874  1.00 82.21           C  
ATOM   1352  HA2 GLY A  85      47.310  40.679   6.279  1.00 82.21           H  
ATOM   1353  HA3 GLY A  85      46.224  41.831   5.501  1.00 82.21           H  
ATOM   1354  C   GLY A  85      48.198  41.813   4.687  1.00 82.21           C  
ATOM   1355  O   GLY A  85      48.738  42.892   4.434  1.00 82.21           O  
ATOM   1356  N   ASP A  86      48.400  40.715   3.957  1.00 77.03           N  
ATOM   1357  H   ASP A  86      47.932  39.858   4.215  1.00 77.03           H  
ATOM   1358  CA  ASP A  86      49.199  40.688   2.725  1.00 77.03           C  
ATOM   1359  HA  ASP A  86      50.048  41.363   2.833  1.00 77.03           H  
ATOM   1360  C   ASP A  86      48.356  41.207   1.551  1.00 77.03           C  
ATOM   1361  CB  ASP A  86      49.763  39.278   2.466  1.00 77.03           C  
ATOM   1362  HB2 ASP A  86      48.951  38.552   2.516  1.00 77.03           H  
ATOM   1363  HB3 ASP A  86      50.177  39.251   1.458  1.00 77.03           H  
ATOM   1364  O   ASP A  86      47.799  40.445   0.761  1.00 77.03           O  
ATOM   1365  CG  ASP A  86      50.880  38.872   3.434  1.00 77.03           C  
ATOM   1366  OD1 ASP A  86      51.594  39.772   3.932  1.00 77.03           O  
ATOM   1367  OD2 ASP A  86      51.016  37.650   3.668  1.00 77.03           O  
ATOM   1368  N   LEU A  87      48.210  42.531   1.480  1.00 81.20           N  
ATOM   1369  H   LEU A  87      48.652  43.087   2.199  1.00 81.20           H  
ATOM   1370  CA  LEU A  87      47.375  43.196   0.482  1.00 81.20           C  
ATOM   1371  HA  LEU A  87      46.485  42.584   0.331  1.00 81.20           H  
ATOM   1372  C   LEU A  87      48.102  43.313  -0.866  1.00 81.20           C  
ATOM   1373  CB  LEU A  87      46.928  44.577   0.987  1.00 81.20           C  
ATOM   1374  HB2 LEU A  87      46.280  45.013   0.227  1.00 81.20           H  
ATOM   1375  HB3 LEU A  87      47.810  45.212   1.078  1.00 81.20           H  
ATOM   1376  O   LEU A  87      49.065  44.072  -0.988  1.00 81.20           O  
ATOM   1377  CG  LEU A  87      46.180  44.584   2.327  1.00 81.20           C  
ATOM   1378  HG  LEU A  87      46.818  44.175   3.110  1.00 81.20           H  
ATOM   1379  CD1 LEU A  87      45.839  46.024   2.717  1.00 81.20           C  
ATOM   1380 HD11 LEU A  87      45.090  46.418   2.030  1.00 81.20           H  
ATOM   1381 HD12 LEU A  87      45.452  46.031   3.736  1.00 81.20           H  
ATOM   1382 HD13 LEU A  87      46.739  46.636   2.667  1.00 81.20           H  
ATOM   1383  CD2 LEU A  87      44.885  43.784   2.269  1.00 81.20           C  
ATOM   1384 HD21 LEU A  87      44.283  44.002   3.152  1.00 81.20           H  
ATOM   1385 HD22 LEU A  87      44.321  44.039   1.372  1.00 81.20           H  
ATOM   1386 HD23 LEU A  87      45.124  42.721   2.263  1.00 81.20           H  
ATOM   1387  N   SER A  88      47.631  42.589  -1.881  1.00 82.08           N  
ATOM   1388  H   SER A  88      46.809  42.028  -1.708  1.00 82.08           H  
ATOM   1389  CA  SER A  88      48.149  42.623  -3.256  1.00 82.08           C  
ATOM   1390  HA  SER A  88      49.098  43.158  -3.282  1.00 82.08           H  
ATOM   1391  C   SER A  88      47.197  43.328  -4.228  1.00 82.08           C  
ATOM   1392  CB  SER A  88      48.400  41.195  -3.746  1.00 82.08           C  
ATOM   1393  HB2 SER A  88      47.461  40.642  -3.749  1.00 82.08           H  
ATOM   1394  HB3 SER A  88      48.796  41.224  -4.761  1.00 82.08           H  
ATOM   1395  O   SER A  88      47.651  43.970  -5.175  1.00 82.08           O  
ATOM   1396  OG  SER A  88      49.327  40.538  -2.902  1.00 82.08           O  
ATOM   1397  HG  SER A  88      48.971  40.565  -2.011  1.00 82.08           H  
ATOM   1398  N   TYR A  89      45.883  43.237  -3.999  1.00 83.20           N  
ATOM   1399  H   TYR A  89      45.584  42.691  -3.204  1.00 83.20           H  
ATOM   1400  CA  TYR A  89      44.844  43.789  -4.877  1.00 83.20           C  
ATOM   1401  HA  TYR A  89      45.289  44.031  -5.842  1.00 83.20           H  
ATOM   1402  C   TYR A  89      44.224  45.090  -4.343  1.00 83.20           C  
ATOM   1403  CB  TYR A  89      43.771  42.718  -5.125  1.00 83.20           C  
ATOM   1404  HB2 TYR A  89      43.004  43.140  -5.775  1.00 83.20           H  
ATOM   1405  HB3 TYR A  89      43.295  42.467  -4.177  1.00 83.20           H  
ATOM   1406  O   TYR A  89      43.574  45.822  -5.096  1.00 83.20           O  
ATOM   1407  CG  TYR A  89      44.299  41.450  -5.776  1.00 83.20           C  
ATOM   1408  CD1 TYR A  89      44.599  41.433  -7.153  1.00 83.20           C  
ATOM   1409  HD1 TYR A  89      44.438  42.322  -7.744  1.00 83.20           H  
ATOM   1410  CD2 TYR A  89      44.516  40.296  -5.000  1.00 83.20           C  
ATOM   1411  HD2 TYR A  89      44.279  40.301  -3.946  1.00 83.20           H  
ATOM   1412  CE1 TYR A  89      45.126  40.268  -7.746  1.00 83.20           C  
ATOM   1413  HE1 TYR A  89      45.390  40.249  -8.793  1.00 83.20           H  
ATOM   1414  CE2 TYR A  89      45.052  39.136  -5.584  1.00 83.20           C  
ATOM   1415  HE2 TYR A  89      45.230  38.266  -4.969  1.00 83.20           H  
ATOM   1416  OH  TYR A  89      45.874  38.001  -7.528  1.00 83.20           O  
ATOM   1417  HH  TYR A  89      46.058  37.330  -6.867  1.00 83.20           H  
ATOM   1418  CZ  TYR A  89      45.357  39.121  -6.959  1.00 83.20           C  
ATOM   1419  N   ILE A  90      44.416  45.411  -3.059  1.00 85.44           N  
ATOM   1420  H   ILE A  90      44.853  44.720  -2.466  1.00 85.44           H  
ATOM   1421  CA  ILE A  90      43.817  46.575  -2.401  1.00 85.44           C  
ATOM   1422  HA  ILE A  90      43.212  47.118  -3.127  1.00 85.44           H  
ATOM   1423  C   ILE A  90      44.892  47.525  -1.878  1.00 85.44           C  
ATOM   1424  CB  ILE A  90      42.878  46.139  -1.263  1.00 85.44           C  
ATOM   1425  HB  ILE A  90      43.472  45.653  -0.489  1.00 85.44           H  
ATOM   1426  O   ILE A  90      45.727  47.178  -1.050  1.00 85.44           O  
ATOM   1427  CG1 ILE A  90      41.837  45.135  -1.791  1.00 85.44           C  
ATOM   1428 HG12 ILE A  90      42.332  44.267  -2.225  1.00 85.44           H  
ATOM   1429 HG13 ILE A  90      41.223  45.608  -2.557  1.00 85.44           H  
ATOM   1430  CG2 ILE A  90      42.185  47.374  -0.648  1.00 85.44           C  
ATOM   1431 HG21 ILE A  90      42.934  48.071  -0.271  1.00 85.44           H  
ATOM   1432 HG22 ILE A  90      41.562  47.867  -1.394  1.00 85.44           H  
ATOM   1433 HG23 ILE A  90      41.576  47.077   0.206  1.00 85.44           H  
ATOM   1434  CD1 ILE A  90      40.957  44.617  -0.668  1.00 85.44           C  
ATOM   1435 HD11 ILE A  90      40.401  43.743  -1.009  1.00 85.44           H  
ATOM   1436 HD12 ILE A  90      40.260  45.404  -0.379  1.00 85.44           H  
ATOM   1437 HD13 ILE A  90      41.570  44.325   0.184  1.00 85.44           H  
ATOM   1438  N   SER A  91      44.815  48.795  -2.279  1.00 87.03           N  
ATOM   1439  H   SER A  91      44.097  49.045  -2.944  1.00 87.03           H  
ATOM   1440  CA  SER A  91      45.680  49.827  -1.699  1.00 87.03           C  
ATOM   1441  HA  SER A  91      46.670  49.388  -1.577  1.00 87.03           H  
ATOM   1442  C   SER A  91      45.195  50.266  -0.310  1.00 87.03           C  
ATOM   1443  CB  SER A  91      45.853  51.019  -2.646  1.00 87.03           C  
ATOM   1444  HB2 SER A  91      46.652  51.651  -2.259  1.00 87.03           H  
ATOM   1445  HB3 SER A  91      46.151  50.662  -3.632  1.00 87.03           H  
ATOM   1446  O   SER A  91      44.010  50.549  -0.108  1.00 87.03           O  
ATOM   1447  OG  SER A  91      44.676  51.799  -2.752  1.00 87.03           O  
ATOM   1448  HG  SER A  91      44.118  51.397  -3.423  1.00 87.03           H  
ATOM   1449  N   GLN A  92      46.123  50.430   0.642  1.00 84.47           N  
ATOM   1450  H   GLN A  92      47.054  50.079   0.464  1.00 84.47           H  
ATOM   1451  CA  GLN A  92      45.809  50.924   1.994  1.00 84.47           C  
ATOM   1452  HA  GLN A  92      45.141  50.212   2.479  1.00 84.47           H  
ATOM   1453  C   GLN A  92      45.089  52.288   1.985  1.00 84.47           C  
ATOM   1454  CB  GLN A  92      47.093  51.038   2.831  1.00 84.47           C  
ATOM   1455  HB2 GLN A  92      47.838  51.613   2.280  1.00 84.47           H  
ATOM   1456  HB3 GLN A  92      46.853  51.585   3.743  1.00 84.47           H  
ATOM   1457  O   GLN A  92      44.227  52.539   2.827  1.00 84.47           O  
ATOM   1458  CG  GLN A  92      47.691  49.682   3.247  1.00 84.47           C  
ATOM   1459  HG2 GLN A  92      48.026  49.135   2.365  1.00 84.47           H  
ATOM   1460  HG3 GLN A  92      46.922  49.091   3.744  1.00 84.47           H  
ATOM   1461  CD  GLN A  92      48.873  49.840   4.205  1.00 84.47           C  
ATOM   1462  NE2 GLN A  92      49.358  48.765   4.783  1.00 84.47           N  
ATOM   1463 HE21 GLN A  92      50.122  48.894   5.431  1.00 84.47           H  
ATOM   1464 HE22 GLN A  92      48.962  47.850   4.623  1.00 84.47           H  
ATOM   1465  OE1 GLN A  92      49.368  50.929   4.454  1.00 84.47           O  
ATOM   1466  N   ARG A  93      45.375  53.162   1.006  1.00 85.98           N  
ATOM   1467  H   ARG A  93      46.069  52.885   0.326  1.00 85.98           H  
ATOM   1468  CA  ARG A  93      44.671  54.449   0.838  1.00 85.98           C  
ATOM   1469  HA  ARG A  93      44.718  55.004   1.775  1.00 85.98           H  
ATOM   1470  C   ARG A  93      43.180  54.273   0.546  1.00 85.98           C  
ATOM   1471  CB  ARG A  93      45.308  55.287  -0.282  1.00 85.98           C  
ATOM   1472  HB2 ARG A  93      44.573  56.014  -0.626  1.00 85.98           H  
ATOM   1473  HB3 ARG A  93      45.563  54.644  -1.124  1.00 85.98           H  
ATOM   1474  O   ARG A  93      42.376  55.020   1.096  1.00 85.98           O  
ATOM   1475  CG  ARG A  93      46.544  56.065   0.185  1.00 85.98           C  
ATOM   1476  HG2 ARG A  93      47.329  55.367   0.477  1.00 85.98           H  
ATOM   1477  HG3 ARG A  93      46.280  56.687   1.040  1.00 85.98           H  
ATOM   1478  CD  ARG A  93      47.041  56.955  -0.961  1.00 85.98           C  
ATOM   1479  HD2 ARG A  93      46.235  57.624  -1.265  1.00 85.98           H  
ATOM   1480  HD3 ARG A  93      47.300  56.314  -1.803  1.00 85.98           H  
ATOM   1481  NE  ARG A  93      48.211  57.759  -0.565  1.00 85.98           N  
ATOM   1482  HE  ARG A  93      48.379  57.859   0.426  1.00 85.98           H  
ATOM   1483  NH1 ARG A  93      48.947  58.287  -2.680  1.00 85.98           N  
ATOM   1484 HH11 ARG A  93      49.622  58.733  -3.285  1.00 85.98           H  
ATOM   1485 HH12 ARG A  93      48.183  57.759  -3.077  1.00 85.98           H  
ATOM   1486  NH2 ARG A  93      50.070  59.033  -0.905  1.00 85.98           N  
ATOM   1487 HH21 ARG A  93      50.728  59.475  -1.531  1.00 85.98           H  
ATOM   1488 HH22 ARG A  93      50.213  59.100   0.093  1.00 85.98           H  
ATOM   1489  CZ  ARG A  93      49.066  58.354  -1.382  1.00 85.98           C  
ATOM   1490  N   ALA A  94      42.805  53.305  -0.292  1.00 86.45           N  
ATOM   1491  H   ALA A  94      43.502  52.680  -0.670  1.00 86.45           H  
ATOM   1492  CA  ALA A  94      41.401  53.051  -0.617  1.00 86.45           C  
ATOM   1493  HA  ALA A  94      40.942  53.981  -0.955  1.00 86.45           H  
ATOM   1494  C   ALA A  94      40.618  52.571   0.616  1.00 86.45           C  
ATOM   1495  CB  ALA A  94      41.336  52.034  -1.763  1.00 86.45           C  
ATOM   1496  HB1 ALA A  94      41.870  52.421  -2.630  1.00 86.45           H  
ATOM   1497  HB2 ALA A  94      40.295  51.864  -2.038  1.00 86.45           H  
ATOM   1498  HB3 ALA A  94      41.779  51.087  -1.455  1.00 86.45           H  
ATOM   1499  O   ALA A  94      39.504  53.035   0.861  1.00 86.45           O  
ATOM   1500  N   VAL A  95      41.237  51.710   1.432  1.00 89.54           N  
ATOM   1501  H   VAL A  95      42.140  51.358   1.147  1.00 89.54           H  
ATOM   1502  CA  VAL A  95      40.696  51.258   2.725  1.00 89.54           C  
ATOM   1503  HA  VAL A  95      39.726  50.787   2.565  1.00 89.54           H  
ATOM   1504  C   VAL A  95      40.481  52.450   3.656  1.00 89.54           C  
ATOM   1505  CB  VAL A  95      41.641  50.222   3.370  1.00 89.54           C  
ATOM   1506  HB  VAL A  95      42.637  50.656   3.453  1.00 89.54           H  
ATOM   1507  O   VAL A  95      39.377  52.640   4.162  1.00 89.54           O  
ATOM   1508  CG1 VAL A  95      41.213  49.782   4.774  1.00 89.54           C  
ATOM   1509 HG11 VAL A  95      40.262  49.254   4.722  1.00 89.54           H  
ATOM   1510 HG12 VAL A  95      41.962  49.104   5.184  1.00 89.54           H  
ATOM   1511 HG13 VAL A  95      41.129  50.635   5.447  1.00 89.54           H  
ATOM   1512  CG2 VAL A  95      41.741  48.973   2.490  1.00 89.54           C  
ATOM   1513 HG21 VAL A  95      42.103  49.243   1.498  1.00 89.54           H  
ATOM   1514 HG22 VAL A  95      42.453  48.271   2.924  1.00 89.54           H  
ATOM   1515 HG23 VAL A  95      40.768  48.491   2.402  1.00 89.54           H  
ATOM   1516  N   GLN A  96      41.500  53.300   3.828  1.00 88.06           N  
ATOM   1517  H   GLN A  96      42.383  53.084   3.388  1.00 88.06           H  
ATOM   1518  CA  GLN A  96      41.425  54.491   4.682  1.00 88.06           C  
ATOM   1519  HA  GLN A  96      41.186  54.181   5.699  1.00 88.06           H  
ATOM   1520  C   GLN A  96      40.331  55.475   4.241  1.00 88.06           C  
ATOM   1521  CB  GLN A  96      42.784  55.200   4.710  1.00 88.06           C  
ATOM   1522  HB2 GLN A  96      43.169  55.290   3.695  1.00 88.06           H  
ATOM   1523  HB3 GLN A  96      42.649  56.203   5.115  1.00 88.06           H  
ATOM   1524  O   GLN A  96      39.595  55.992   5.079  1.00 88.06           O  
ATOM   1525  CG  GLN A  96      43.803  54.467   5.595  1.00 88.06           C  
ATOM   1526  HG2 GLN A  96      43.932  53.441   5.250  1.00 88.06           H  
ATOM   1527  HG3 GLN A  96      43.427  54.435   6.618  1.00 88.06           H  
ATOM   1528  CD  GLN A  96      45.167  55.152   5.602  1.00 88.06           C  
ATOM   1529  NE2 GLN A  96      46.077  54.717   6.445  1.00 88.06           N  
ATOM   1530 HE21 GLN A  96      46.973  55.181   6.419  1.00 88.06           H  
ATOM   1531 HE22 GLN A  96      45.887  53.943   7.066  1.00 88.06           H  
ATOM   1532  OE1 GLN A  96      45.448  56.078   4.855  1.00 88.06           O  
ATOM   1533  N   GLN A  97      40.173  55.707   2.936  1.00 87.79           N  
ATOM   1534  H   GLN A  97      40.821  55.283   2.287  1.00 87.79           H  
ATOM   1535  CA  GLN A  97      39.101  56.558   2.408  1.00 87.79           C  
ATOM   1536  HA  GLN A  97      39.140  57.531   2.898  1.00 87.79           H  
ATOM   1537  C   GLN A  97      37.711  55.975   2.686  1.00 87.79           C  
ATOM   1538  CB  GLN A  97      39.293  56.752   0.900  1.00 87.79           C  
ATOM   1539  HB2 GLN A  97      38.372  57.148   0.473  1.00 87.79           H  
ATOM   1540  HB3 GLN A  97      39.500  55.789   0.433  1.00 87.79           H  
ATOM   1541  O   GLN A  97      36.795  56.718   3.033  1.00 87.79           O  
ATOM   1542  CG  GLN A  97      40.424  57.740   0.587  1.00 87.79           C  
ATOM   1543  HG2 GLN A  97      41.351  57.411   1.057  1.00 87.79           H  
ATOM   1544  HG3 GLN A  97      40.164  58.715   0.999  1.00 87.79           H  
ATOM   1545  CD  GLN A  97      40.671  57.893  -0.910  1.00 87.79           C  
ATOM   1546  NE2 GLN A  97      41.439  58.881  -1.316  1.00 87.79           N  
ATOM   1547 HE21 GLN A  97      41.810  59.549  -0.655  1.00 87.79           H  
ATOM   1548 HE22 GLN A  97      41.532  58.976  -2.317  1.00 87.79           H  
ATOM   1549  OE1 GLN A  97      40.194  57.146  -1.747  1.00 87.79           O  
ATOM   1550  N   ARG A  98      37.553  54.650   2.577  1.00 88.86           N  
ATOM   1551  H   ARG A  98      38.345  54.098   2.282  1.00 88.86           H  
ATOM   1552  CA  ARG A  98      36.271  53.966   2.800  1.00 88.86           C  
ATOM   1553  HA  ARG A  98      35.512  54.474   2.206  1.00 88.86           H  
ATOM   1554  C   ARG A  98      35.804  54.049   4.254  1.00 88.86           C  
ATOM   1555  CB  ARG A  98      36.419  52.508   2.332  1.00 88.86           C  
ATOM   1556  HB2 ARG A  98      36.912  52.494   1.360  1.00 88.86           H  
ATOM   1557  HB3 ARG A  98      37.057  51.967   3.031  1.00 88.86           H  
ATOM   1558  O   ARG A  98      34.612  54.205   4.500  1.00 88.86           O  
ATOM   1559  CG  ARG A  98      35.096  51.745   2.194  1.00 88.86           C  
ATOM   1560  HG2 ARG A  98      35.333  50.727   1.886  1.00 88.86           H  
ATOM   1561  HG3 ARG A  98      34.586  51.699   3.156  1.00 88.86           H  
ATOM   1562  CD  ARG A  98      34.175  52.386   1.149  1.00 88.86           C  
ATOM   1563  HD2 ARG A  98      34.775  52.749   0.315  1.00 88.86           H  
ATOM   1564  HD3 ARG A  98      33.660  53.226   1.615  1.00 88.86           H  
ATOM   1565  NE  ARG A  98      33.203  51.406   0.640  1.00 88.86           N  
ATOM   1566  HE  ARG A  98      33.351  50.445   0.912  1.00 88.86           H  
ATOM   1567  NH1 ARG A  98      31.675  52.892  -0.220  1.00 88.86           N  
ATOM   1568 HH11 ARG A  98      30.759  53.056  -0.614  1.00 88.86           H  
ATOM   1569 HH12 ARG A  98      32.194  53.633   0.230  1.00 88.86           H  
ATOM   1570  NH2 ARG A  98      31.297  50.691  -0.358  1.00 88.86           N  
ATOM   1571 HH21 ARG A  98      31.521  49.758  -0.045  1.00 88.86           H  
ATOM   1572 HH22 ARG A  98      30.354  50.868  -0.674  1.00 88.86           H  
ATOM   1573  CZ  ARG A  98      32.067  51.671   0.022  1.00 88.86           C  
ATOM   1574  N   ILE A  99      36.736  53.975   5.203  1.00 91.84           N  
ATOM   1575  H   ILE A  99      37.682  53.782   4.909  1.00 91.84           H  
ATOM   1576  CA  ILE A  99      36.445  54.012   6.646  1.00 91.84           C  
ATOM   1577  HA  ILE A  99      35.436  53.629   6.801  1.00 91.84           H  
ATOM   1578  C   ILE A  99      36.468  55.420   7.244  1.00 91.84           C  
ATOM   1579  CB  ILE A  99      37.399  53.093   7.428  1.00 91.84           C  
ATOM   1580  HB  ILE A  99      37.084  53.087   8.471  1.00 91.84           H  
ATOM   1581  O   ILE A  99      36.014  55.593   8.372  1.00 91.84           O  
ATOM   1582  CG1 ILE A  99      38.833  53.657   7.370  1.00 91.84           C  
ATOM   1583 HG12 ILE A  99      38.853  54.647   7.825  1.00 91.84           H  
ATOM   1584 HG13 ILE A  99      39.134  53.764   6.327  1.00 91.84           H  
ATOM   1585  CG2 ILE A  99      37.287  51.655   6.901  1.00 91.84           C  
ATOM   1586 HG21 ILE A  99      37.802  50.975   7.580  1.00 91.84           H  
ATOM   1587 HG22 ILE A  99      37.740  51.584   5.912  1.00 91.84           H  
ATOM   1588 HG23 ILE A  99      36.242  51.353   6.837  1.00 91.84           H  
ATOM   1589  CD1 ILE A  99      39.888  52.825   8.079  1.00 91.84           C  
ATOM   1590 HD11 ILE A  99      40.841  53.352   8.022  1.00 91.84           H  
ATOM   1591 HD12 ILE A  99      39.605  52.697   9.123  1.00 91.84           H  
ATOM   1592 HD13 ILE A  99      39.996  51.862   7.579  1.00 91.84           H  
ATOM   1593  N   SER A 100      36.982  56.420   6.519  1.00 89.04           N  
ATOM   1594  H   SER A 100      37.392  56.190   5.625  1.00 89.04           H  
ATOM   1595  CA  SER A 100      37.133  57.801   7.000  1.00 89.04           C  
ATOM   1596  HA  SER A 100      37.934  57.797   7.739  1.00 89.04           H  
ATOM   1597  C   SER A 100      35.888  58.369   7.710  1.00 89.04           C  
ATOM   1598  CB  SER A 100      37.586  58.704   5.846  1.00 89.04           C  
ATOM   1599  HB2 SER A 100      38.561  58.368   5.494  1.00 89.04           H  
ATOM   1600  HB3 SER A 100      36.883  58.638   5.016  1.00 89.04           H  
ATOM   1601  O   SER A 100      36.073  58.969   8.770  1.00 89.04           O  
ATOM   1602  OG  SER A 100      37.686  60.054   6.253  1.00 89.04           O  
ATOM   1603  HG  SER A 100      38.065  60.100   7.133  1.00 89.04           H  
ATOM   1604  N   PRO A 101      34.639  58.127   7.248  1.00 90.37           N  
ATOM   1605  CA  PRO A 101      33.437  58.601   7.945  1.00 90.37           C  
ATOM   1606  HA  PRO A 101      33.478  59.689   8.008  1.00 90.37           H  
ATOM   1607  C   PRO A 101      33.256  58.039   9.364  1.00 90.37           C  
ATOM   1608  CB  PRO A 101      32.258  58.190   7.053  1.00 90.37           C  
ATOM   1609  HB2 PRO A 101      31.873  57.218   7.362  1.00 90.37           H  
ATOM   1610  HB3 PRO A 101      31.462  58.934   7.074  1.00 90.37           H  
ATOM   1611  O   PRO A 101      32.679  58.704  10.218  1.00 90.37           O  
ATOM   1612  CG  PRO A 101      32.876  58.060   5.664  1.00 90.37           C  
ATOM   1613  HG2 PRO A 101      32.958  59.044   5.202  1.00 90.37           H  
ATOM   1614  HG3 PRO A 101      32.311  57.377   5.028  1.00 90.37           H  
ATOM   1615  CD  PRO A 101      34.265  57.523   5.974  1.00 90.37           C  
ATOM   1616  HD2 PRO A 101      34.950  57.787   5.168  1.00 90.37           H  
ATOM   1617  HD3 PRO A 101      34.213  56.439   6.082  1.00 90.37           H  
ATOM   1618  N   TYR A 102      33.753  56.829   9.633  1.00 90.81           N  
ATOM   1619  H   TYR A 102      34.287  56.358   8.917  1.00 90.81           H  
ATOM   1620  CA  TYR A 102      33.630  56.161  10.934  1.00 90.81           C  
ATOM   1621  HA  TYR A 102      32.653  56.385  11.362  1.00 90.81           H  
ATOM   1622  C   TYR A 102      34.683  56.633  11.939  1.00 90.81           C  
ATOM   1623  CB  TYR A 102      33.735  54.644  10.735  1.00 90.81           C  
ATOM   1624  HB2 TYR A 102      33.746  54.162  11.713  1.00 90.81           H  
ATOM   1625  HB3 TYR A 102      34.679  54.414  10.241  1.00 90.81           H  
ATOM   1626  O   TYR A 102      34.479  56.516  13.144  1.00 90.81           O  
ATOM   1627  CG  TYR A 102      32.605  54.055   9.924  1.00 90.81           C  
ATOM   1628  CD1 TYR A 102      31.445  53.608  10.578  1.00 90.81           C  
ATOM   1629  HD1 TYR A 102      31.391  53.645  11.656  1.00 90.81           H  
ATOM   1630  CD2 TYR A 102      32.690  53.999   8.521  1.00 90.81           C  
ATOM   1631  HD2 TYR A 102      33.576  54.356   8.016  1.00 90.81           H  
ATOM   1632  CE1 TYR A 102      30.356  53.117   9.839  1.00 90.81           C  
ATOM   1633  HE1 TYR A 102      29.467  52.791  10.358  1.00 90.81           H  
ATOM   1634  CE2 TYR A 102      31.600  53.523   7.774  1.00 90.81           C  
ATOM   1635  HE2 TYR A 102      31.649  53.537   6.695  1.00 90.81           H  
ATOM   1636  OH  TYR A 102      29.362  52.627   7.720  1.00 90.81           O  
ATOM   1637  HH  TYR A 102      28.656  52.369   8.317  1.00 90.81           H  
ATOM   1638  CZ  TYR A 102      30.430  53.076   8.431  1.00 90.81           C  
ATOM   1639  N   LEU A 103      35.801  57.185  11.459  1.00 87.82           N  
ATOM   1640  H   LEU A 103      35.885  57.298  10.459  1.00 87.82           H  
ATOM   1641  CA  LEU A 103      36.911  57.637  12.303  1.00 87.82           C  
ATOM   1642  HA  LEU A 103      37.069  56.904  13.094  1.00 87.82           H  
ATOM   1643  C   LEU A 103      36.623  58.960  13.030  1.00 87.82           C  
ATOM   1644  CB  LEU A 103      38.192  57.735  11.456  1.00 87.82           C  
ATOM   1645  HB2 LEU A 103      38.037  58.487  10.683  1.00 87.82           H  
ATOM   1646  HB3 LEU A 103      39.000  58.086  12.099  1.00 87.82           H  
ATOM   1647  O   LEU A 103      37.391  59.347  13.902  1.00 87.82           O  
ATOM   1648  CG  LEU A 103      38.638  56.421  10.791  1.00 87.82           C  
ATOM   1649  HG  LEU A 103      37.857  56.070  10.116  1.00 87.82           H  
ATOM   1650  CD1 LEU A 103      39.896  56.678   9.962  1.00 87.82           C  
ATOM   1651 HD11 LEU A 103      39.699  57.452   9.221  1.00 87.82           H  
ATOM   1652 HD12 LEU A 103      40.707  57.007  10.612  1.00 87.82           H  
ATOM   1653 HD13 LEU A 103      40.192  55.765   9.445  1.00 87.82           H  
ATOM   1654  CD2 LEU A 103      38.934  55.318  11.809  1.00 87.82           C  
ATOM   1655 HD21 LEU A 103      38.028  55.068  12.362  1.00 87.82           H  
ATOM   1656 HD22 LEU A 103      39.698  55.656  12.510  1.00 87.82           H  
ATOM   1657 HD23 LEU A 103      39.275  54.421  11.293  1.00 87.82           H  
ATOM   1658  N   ALA A 104      35.519  59.640  12.702  1.00 85.50           N  
ATOM   1659  H   ALA A 104      34.936  59.284  11.957  1.00 85.50           H  
ATOM   1660  CA  ALA A 104      35.071  60.836  13.418  1.00 85.50           C  
ATOM   1661  HA  ALA A 104      35.920  61.508  13.540  1.00 85.50           H  
ATOM   1662  C   ALA A 104      34.532  60.530  14.832  1.00 85.50           C  
ATOM   1663  CB  ALA A 104      34.014  61.534  12.554  1.00 85.50           C  
ATOM   1664  HB1 ALA A 104      34.437  61.785  11.581  1.00 85.50           H  
ATOM   1665  HB2 ALA A 104      33.153  60.881  12.415  1.00 85.50           H  
ATOM   1666  HB3 ALA A 104      33.691  62.451  13.046  1.00 85.50           H  
ATOM   1667  O   ALA A 104      34.402  61.439  15.649  1.00 85.50           O  
ATOM   1668  N   ALA A 105      34.203  59.267  15.117  1.00 86.74           N  
ATOM   1669  H   ALA A 105      34.390  58.555  14.426  1.00 86.74           H  
ATOM   1670  CA  ALA A 105      33.730  58.822  16.420  1.00 86.74           C  
ATOM   1671  HA  ALA A 105      33.105  59.603  16.854  1.00 86.74           H  
ATOM   1672  C   ALA A 105      34.888  58.558  17.404  1.00 86.74           C  
ATOM   1673  CB  ALA A 105      32.853  57.591  16.197  1.00 86.74           C  
ATOM   1674  HB1 ALA A 105      32.480  57.225  17.153  1.00 86.74           H  
ATOM   1675  HB2 ALA A 105      32.007  57.847  15.560  1.00 86.74           H  
ATOM   1676  HB3 ALA A 105      33.450  56.819  15.711  1.00 86.74           H  
ATOM   1677  O   ALA A 105      36.025  58.283  17.015  1.00 86.74           O  
ATOM   1678  N   SER A 106      34.586  58.625  18.698  1.00 85.39           N  
ATOM   1679  H   SER A 106      33.620  58.765  18.957  1.00 85.39           H  
ATOM   1680  CA  SER A 106      35.518  58.308  19.786  1.00 85.39           C  
ATOM   1681  HA  SER A 106      36.507  58.681  19.521  1.00 85.39           H  
ATOM   1682  C   SER A 106      35.648  56.796  20.019  1.00 85.39           C  
ATOM   1683  CB  SER A 106      35.073  59.024  21.065  1.00 85.39           C  
ATOM   1684  HB2 SER A 106      35.073  60.102  20.901  1.00 85.39           H  
ATOM   1685  HB3 SER A 106      35.767  58.797  21.874  1.00 85.39           H  
ATOM   1686  O   SER A 106      34.885  55.990  19.486  1.00 85.39           O  
ATOM   1687  OG  SER A 106      33.766  58.601  21.405  1.00 85.39           O  
ATOM   1688  HG  SER A 106      33.679  58.624  22.361  1.00 85.39           H  
ATOM   1689  N   PHE A 107      36.611  56.388  20.842  1.00 88.90           N  
ATOM   1690  H   PHE A 107      37.187  57.095  21.277  1.00 88.90           H  
ATOM   1691  CA  PHE A 107      36.960  54.999  21.127  1.00 88.90           C  
ATOM   1692  HA  PHE A 107      37.354  54.546  20.217  1.00 88.90           H  
ATOM   1693  C   PHE A 107      35.772  54.131  21.580  1.00 88.90           C  
ATOM   1694  CB  PHE A 107      38.068  55.006  22.192  1.00 88.90           C  
ATOM   1695  HB2 PHE A 107      38.914  55.588  21.827  1.00 88.90           H  
ATOM   1696  HB3 PHE A 107      37.698  55.484  23.099  1.00 88.90           H  
ATOM   1697  O   PHE A 107      35.667  52.957  21.196  1.00 88.90           O  
ATOM   1698  CG  PHE A 107      38.562  53.619  22.519  1.00 88.90           C  
ATOM   1699  CD1 PHE A 107      38.016  52.902  23.599  1.00 88.90           C  
ATOM   1700  HD1 PHE A 107      37.290  53.375  24.244  1.00 88.90           H  
ATOM   1701  CD2 PHE A 107      39.509  53.015  21.679  1.00 88.90           C  
ATOM   1702  HD2 PHE A 107      39.933  53.568  20.854  1.00 88.90           H  
ATOM   1703  CE1 PHE A 107      38.403  51.568  23.824  1.00 88.90           C  
ATOM   1704  HE1 PHE A 107      37.984  51.020  24.655  1.00 88.90           H  
ATOM   1705  CE2 PHE A 107      39.882  51.684  21.894  1.00 88.90           C  
ATOM   1706  HE2 PHE A 107      40.586  51.229  21.213  1.00 88.90           H  
ATOM   1707  CZ  PHE A 107      39.330  50.955  22.962  1.00 88.90           C  
ATOM   1708  HZ  PHE A 107      39.622  49.928  23.120  1.00 88.90           H  
ATOM   1709  N   PHE A 108      34.855  54.681  22.381  1.00 85.20           N  
ATOM   1710  H   PHE A 108      35.002  55.623  22.714  1.00 85.20           H  
ATOM   1711  CA  PHE A 108      33.662  53.965  22.830  1.00 85.20           C  
ATOM   1712  HA  PHE A 108      33.890  52.899  22.843  1.00 85.20           H  
ATOM   1713  C   PHE A 108      32.458  54.115  21.896  1.00 85.20           C  
ATOM   1714  CB  PHE A 108      33.303  54.352  24.268  1.00 85.20           C  
ATOM   1715  HB2 PHE A 108      32.373  53.854  24.541  1.00 85.20           H  
ATOM   1716  HB3 PHE A 108      33.117  55.425  24.310  1.00 85.20           H  
ATOM   1717  O   PHE A 108      31.608  53.224  21.912  1.00 85.20           O  
ATOM   1718  CG  PHE A 108      34.350  53.961  25.293  1.00 85.20           C  
ATOM   1719  CD1 PHE A 108      34.707  52.614  25.492  1.00 85.20           C  
ATOM   1720  HD1 PHE A 108      34.233  51.841  24.906  1.00 85.20           H  
ATOM   1721  CD2 PHE A 108      34.954  54.948  26.081  1.00 85.20           C  
ATOM   1722  HD2 PHE A 108      34.640  55.976  25.974  1.00 85.20           H  
ATOM   1723  CE1 PHE A 108      35.684  52.270  26.446  1.00 85.20           C  
ATOM   1724  HE1 PHE A 108      35.961  51.237  26.594  1.00 85.20           H  
ATOM   1725  CE2 PHE A 108      35.926  54.609  27.029  1.00 85.20           C  
ATOM   1726  HE2 PHE A 108      36.358  55.384  27.645  1.00 85.20           H  
ATOM   1727  CZ  PHE A 108      36.307  53.273  27.208  1.00 85.20           C  
ATOM   1728  HZ  PHE A 108      37.057  53.019  27.942  1.00 85.20           H  
ATOM   1729  N   THR A 109      32.390  55.173  21.079  1.00 86.92           N  
ATOM   1730  H   THR A 109      33.149  55.839  21.091  1.00 86.92           H  
ATOM   1731  CA  THR A 109      31.245  55.448  20.186  1.00 86.92           C  
ATOM   1732  HA  THR A 109      30.383  54.888  20.548  1.00 86.92           H  
ATOM   1733  C   THR A 109      31.447  54.990  18.740  1.00 86.92           C  
ATOM   1734  CB  THR A 109      30.838  56.929  20.204  1.00 86.92           C  
ATOM   1735  HB  THR A 109      29.970  57.052  19.557  1.00 86.92           H  
ATOM   1736  O   THR A 109      30.487  54.975  17.970  1.00 86.92           O  
ATOM   1737  CG2 THR A 109      30.456  57.417  21.601  1.00 86.92           C  
ATOM   1738 HG21 THR A 109      30.122  58.453  21.542  1.00 86.92           H  
ATOM   1739 HG22 THR A 109      29.646  56.804  21.996  1.00 86.92           H  
ATOM   1740 HG23 THR A 109      31.311  57.362  22.275  1.00 86.92           H  
ATOM   1741  OG1 THR A 109      31.868  57.753  19.715  1.00 86.92           O  
ATOM   1742  HG1 THR A 109      32.442  57.991  20.447  1.00 86.92           H  
ATOM   1743  N   ILE A 110      32.663  54.590  18.361  1.00 90.77           N  
ATOM   1744  H   ILE A 110      33.432  54.749  18.995  1.00 90.77           H  
ATOM   1745  CA  ILE A 110      32.979  54.145  17.003  1.00 90.77           C  
ATOM   1746  HA  ILE A 110      32.646  54.943  16.340  1.00 90.77           H  
ATOM   1747  C   ILE A 110      32.194  52.899  16.584  1.00 90.77           C  
ATOM   1748  CB  ILE A 110      34.502  54.003  16.805  1.00 90.77           C  
ATOM   1749  HB  ILE A 110      34.950  54.959  17.076  1.00 90.77           H  
ATOM   1750  O   ILE A 110      32.210  51.855  17.242  1.00 90.77           O  
ATOM   1751  CG1 ILE A 110      34.809  53.749  15.315  1.00 90.77           C  
ATOM   1752 HG12 ILE A 110      34.605  52.709  15.064  1.00 90.77           H  
ATOM   1753 HG13 ILE A 110      34.169  54.380  14.699  1.00 90.77           H  
ATOM   1754  CG2 ILE A 110      35.120  52.912  17.702  1.00 90.77           C  
ATOM   1755 HG21 ILE A 110      34.781  51.924  17.391  1.00 90.77           H  
ATOM   1756 HG22 ILE A 110      34.825  53.079  18.738  1.00 90.77           H  
ATOM   1757 HG23 ILE A 110      36.208  52.958  17.653  1.00 90.77           H  
ATOM   1758  CD1 ILE A 110      36.257  54.080  14.966  1.00 90.77           C  
ATOM   1759 HD11 ILE A 110      36.930  53.488  15.587  1.00 90.77           H  
ATOM   1760 HD12 ILE A 110      36.433  55.143  15.129  1.00 90.77           H  
ATOM   1761 HD13 ILE A 110      36.437  53.857  13.914  1.00 90.77           H  
ATOM   1762  N   ASP A 111      31.532  53.000  15.432  1.00 91.66           N  
ATOM   1763  H   ASP A 111      31.514  53.896  14.967  1.00 91.66           H  
ATOM   1764  CA  ASP A 111      30.759  51.910  14.846  1.00 91.66           C  
ATOM   1765  HA  ASP A 111      30.308  51.337  15.656  1.00 91.66           H  
ATOM   1766  C   ASP A 111      31.666  50.946  14.063  1.00 91.66           C  
ATOM   1767  CB  ASP A 111      29.593  52.470  14.023  1.00 91.66           C  
ATOM   1768  HB2 ASP A 111      29.976  53.131  13.245  1.00 91.66           H  
ATOM   1769  HB3 ASP A 111      28.949  53.057  14.678  1.00 91.66           H  
ATOM   1770  O   ASP A 111      31.837  51.036  12.844  1.00 91.66           O  
ATOM   1771  CG  ASP A 111      28.758  51.357  13.382  1.00 91.66           C  
ATOM   1772  OD1 ASP A 111      28.861  50.188  13.834  1.00 91.66           O  
ATOM   1773  OD2 ASP A 111      28.049  51.659  12.399  1.00 91.66           O  
ATOM   1774  N   LEU A 112      32.258  49.997  14.792  1.00 92.08           N  
ATOM   1775  H   LEU A 112      32.157  50.064  15.795  1.00 92.08           H  
ATOM   1776  CA  LEU A 112      33.082  48.932  14.212  1.00 92.08           C  
ATOM   1777  HA  LEU A 112      33.865  49.382  13.603  1.00 92.08           H  
ATOM   1778  C   LEU A 112      32.265  48.010  13.294  1.00 92.08           C  
ATOM   1779  CB  LEU A 112      33.726  48.090  15.331  1.00 92.08           C  
ATOM   1780  HB2 LEU A 112      34.375  47.348  14.866  1.00 92.08           H  
ATOM   1781  HB3 LEU A 112      32.932  47.554  15.850  1.00 92.08           H  
ATOM   1782  O   LEU A 112      32.801  47.484  12.319  1.00 92.08           O  
ATOM   1783  CG  LEU A 112      34.543  48.864  16.380  1.00 92.08           C  
ATOM   1784  HG  LEU A 112      33.902  49.597  16.870  1.00 92.08           H  
ATOM   1785  CD1 LEU A 112      35.045  47.885  17.444  1.00 92.08           C  
ATOM   1786 HD11 LEU A 112      34.194  47.394  17.917  1.00 92.08           H  
ATOM   1787 HD12 LEU A 112      35.685  47.132  16.983  1.00 92.08           H  
ATOM   1788 HD13 LEU A 112      35.603  48.433  18.203  1.00 92.08           H  
ATOM   1789  CD2 LEU A 112      35.760  49.582  15.798  1.00 92.08           C  
ATOM   1790 HD21 LEU A 112      36.226  50.198  16.568  1.00 92.08           H  
ATOM   1791 HD22 LEU A 112      36.492  48.854  15.449  1.00 92.08           H  
ATOM   1792 HD23 LEU A 112      35.462  50.235  14.977  1.00 92.08           H  
ATOM   1793  N   ALA A 113      30.978  47.802  13.595  1.00 90.08           N  
ATOM   1794  H   ALA A 113      30.545  48.398  14.286  1.00 90.08           H  
ATOM   1795  CA  ALA A 113      30.116  46.908  12.829  1.00 90.08           C  
ATOM   1796  HA  ALA A 113      30.649  45.973  12.656  1.00 90.08           H  
ATOM   1797  C   ALA A 113      29.784  47.504  11.455  1.00 90.08           C  
ATOM   1798  CB  ALA A 113      28.856  46.603  13.648  1.00 90.08           C  
ATOM   1799  HB1 ALA A 113      28.213  45.922  13.090  1.00 90.08           H  
ATOM   1800  HB2 ALA A 113      28.307  47.524  13.845  1.00 90.08           H  
ATOM   1801  HB3 ALA A 113      29.132  46.142  14.596  1.00 90.08           H  
ATOM   1802  O   ALA A 113      29.898  46.806  10.445  1.00 90.08           O  
ATOM   1803  N   GLY A 114      29.439  48.793  11.407  1.00 88.81           N  
ATOM   1804  H   GLY A 114      29.293  49.293  12.273  1.00 88.81           H  
ATOM   1805  CA  GLY A 114      29.251  49.534  10.163  1.00 88.81           C  
ATOM   1806  HA2 GLY A 114      28.500  49.035   9.551  1.00 88.81           H  
ATOM   1807  HA3 GLY A 114      28.897  50.538  10.399  1.00 88.81           H  
ATOM   1808  C   GLY A 114      30.542  49.660   9.355  1.00 88.81           C  
ATOM   1809  O   GLY A 114      30.518  49.438   8.144  1.00 88.81           O  
ATOM   1810  N   MET A 115      31.679  49.919  10.014  1.00 91.23           N  
ATOM   1811  H   MET A 115      31.625  50.157  10.994  1.00 91.23           H  
ATOM   1812  CA  MET A 115      32.988  49.967   9.352  1.00 91.23           C  
ATOM   1813  HA  MET A 115      32.940  50.713   8.558  1.00 91.23           H  
ATOM   1814  C   MET A 115      33.345  48.620   8.709  1.00 91.23           C  
ATOM   1815  CB  MET A 115      34.070  50.395  10.354  1.00 91.23           C  
ATOM   1816  HB2 MET A 115      33.755  51.311  10.855  1.00 91.23           H  
ATOM   1817  HB3 MET A 115      34.206  49.616  11.104  1.00 91.23           H  
ATOM   1818  O   MET A 115      33.700  48.579   7.530  1.00 91.23           O  
ATOM   1819  CG  MET A 115      35.403  50.656   9.643  1.00 91.23           C  
ATOM   1820  HG2 MET A 115      35.639  49.805   9.004  1.00 91.23           H  
ATOM   1821  HG3 MET A 115      35.287  51.533   9.006  1.00 91.23           H  
ATOM   1822  SD  MET A 115      36.832  50.905  10.729  1.00 91.23           S  
ATOM   1823  CE  MET A 115      36.450  52.510  11.464  1.00 91.23           C  
ATOM   1824  HE1 MET A 115      37.231  52.753  12.185  1.00 91.23           H  
ATOM   1825  HE2 MET A 115      35.486  52.473  11.972  1.00 91.23           H  
ATOM   1826  HE3 MET A 115      36.443  53.276  10.688  1.00 91.23           H  
ATOM   1827  N   ARG A 116      33.196  47.512   9.451  1.00 93.19           N  
ATOM   1828  H   ARG A 116      32.930  47.617  10.419  1.00 93.19           H  
ATOM   1829  CA  ARG A 116      33.375  46.157   8.914  1.00 93.19           C  
ATOM   1830  HA  ARG A 116      34.399  46.045   8.559  1.00 93.19           H  
ATOM   1831  C   ARG A 116      32.476  45.928   7.701  1.00 93.19           C  
ATOM   1832  CB  ARG A 116      33.110  45.115  10.011  1.00 93.19           C  
ATOM   1833  HB2 ARG A 116      33.817  45.266  10.827  1.00 93.19           H  
ATOM   1834  HB3 ARG A 116      32.098  45.242  10.397  1.00 93.19           H  
ATOM   1835  O   ARG A 116      32.965  45.497   6.665  1.00 93.19           O  
ATOM   1836  CG  ARG A 116      33.281  43.695   9.450  1.00 93.19           C  
ATOM   1837  HG2 ARG A 116      34.292  43.609   9.053  1.00 93.19           H  
ATOM   1838  HG3 ARG A 116      32.587  43.521   8.627  1.00 93.19           H  
ATOM   1839  CD  ARG A 116      33.038  42.609  10.495  1.00 93.19           C  
ATOM   1840  HD2 ARG A 116      33.692  42.780  11.350  1.00 93.19           H  
ATOM   1841  HD3 ARG A 116      33.293  41.653  10.038  1.00 93.19           H  
ATOM   1842  NE  ARG A 116      31.621  42.601  10.905  1.00 93.19           N  
ATOM   1843  HE  ARG A 116      31.017  43.215  10.378  1.00 93.19           H  
ATOM   1844  NH1 ARG A 116      31.742  40.826  12.339  1.00 93.19           N  
ATOM   1845 HH11 ARG A 116      32.709  40.732  12.063  1.00 93.19           H  
ATOM   1846 HH12 ARG A 116      31.306  40.131  12.928  1.00 93.19           H  
ATOM   1847  NH2 ARG A 116      29.775  41.840  11.983  1.00 93.19           N  
ATOM   1848 HH21 ARG A 116      29.331  41.161  12.585  1.00 93.19           H  
ATOM   1849 HH22 ARG A 116      29.230  42.518  11.469  1.00 93.19           H  
ATOM   1850  CZ  ARG A 116      31.054  41.758  11.741  1.00 93.19           C  
ATOM   1851  N   GLY A 117      31.193  46.277   7.804  1.00 90.54           N  
ATOM   1852  H   GLY A 117      30.862  46.639   8.687  1.00 90.54           H  
ATOM   1853  CA  GLY A 117      30.242  46.126   6.702  1.00 90.54           C  
ATOM   1854  HA2 GLY A 117      29.266  46.484   7.030  1.00 90.54           H  
ATOM   1855  HA3 GLY A 117      30.161  45.070   6.443  1.00 90.54           H  
ATOM   1856  C   GLY A 117      30.632  46.900   5.436  1.00 90.54           C  
ATOM   1857  O   GLY A 117      30.428  46.404   4.335  1.00 90.54           O  
ATOM   1858  N   GLN A 118      31.227  48.090   5.558  1.00 89.47           N  
ATOM   1859  H   GLN A 118      31.345  48.472   6.485  1.00 89.47           H  
ATOM   1860  CA  GLN A 118      31.707  48.880   4.411  1.00 89.47           C  
ATOM   1861  HA  GLN A 118      30.938  48.906   3.639  1.00 89.47           H  
ATOM   1862  C   GLN A 118      32.970  48.314   3.757  1.00 89.47           C  
ATOM   1863  CB  GLN A 118      31.991  50.309   4.885  1.00 89.47           C  
ATOM   1864  HB2 GLN A 118      32.458  50.274   5.869  1.00 89.47           H  
ATOM   1865  HB3 GLN A 118      32.695  50.801   4.214  1.00 89.47           H  
ATOM   1866  O   GLN A 118      33.140  48.449   2.541  1.00 89.47           O  
ATOM   1867  CG  GLN A 118      30.700  51.127   4.975  1.00 89.47           C  
ATOM   1868  HG2 GLN A 118      29.858  50.482   5.226  1.00 89.47           H  
ATOM   1869  HG3 GLN A 118      30.816  51.829   5.800  1.00 89.47           H  
ATOM   1870  CD  GLN A 118      30.363  51.946   3.733  1.00 89.47           C  
ATOM   1871  NE2 GLN A 118      29.198  52.550   3.707  1.00 89.47           N  
ATOM   1872 HE21 GLN A 118      28.592  52.491   4.513  1.00 89.47           H  
ATOM   1873 HE22 GLN A 118      28.996  53.122   2.899  1.00 89.47           H  
ATOM   1874  OE1 GLN A 118      31.119  52.100   2.785  1.00 89.47           O  
ATOM   1875  N   LEU A 119      33.846  47.701   4.556  1.00 91.81           N  
ATOM   1876  H   LEU A 119      33.643  47.656   5.544  1.00 91.81           H  
ATOM   1877  CA  LEU A 119      35.044  47.018   4.072  1.00 91.81           C  
ATOM   1878  HA  LEU A 119      35.536  47.636   3.322  1.00 91.81           H  
ATOM   1879  C   LEU A 119      34.680  45.707   3.374  1.00 91.81           C  
ATOM   1880  CB  LEU A 119      36.003  46.778   5.247  1.00 91.81           C  
ATOM   1881  HB2 LEU A 119      35.457  46.282   6.049  1.00 91.81           H  
ATOM   1882  HB3 LEU A 119      36.795  46.103   4.922  1.00 91.81           H  
ATOM   1883  O   LEU A 119      35.113  45.489   2.251  1.00 91.81           O  
ATOM   1884  CG  LEU A 119      36.645  48.063   5.790  1.00 91.81           C  
ATOM   1885  HG  LEU A 119      35.880  48.810   6.004  1.00 91.81           H  
ATOM   1886  CD1 LEU A 119      37.376  47.738   7.090  1.00 91.81           C  
ATOM   1887 HD11 LEU A 119      36.655  47.385   7.827  1.00 91.81           H  
ATOM   1888 HD12 LEU A 119      38.117  46.959   6.913  1.00 91.81           H  
ATOM   1889 HD13 LEU A 119      37.864  48.632   7.478  1.00 91.81           H  
ATOM   1890  CD2 LEU A 119      37.637  48.653   4.788  1.00 91.81           C  
ATOM   1891 HD21 LEU A 119      38.366  47.895   4.501  1.00 91.81           H  
ATOM   1892 HD22 LEU A 119      37.115  49.005   3.899  1.00 91.81           H  
ATOM   1893 HD23 LEU A 119      38.147  49.500   5.245  1.00 91.81           H  
ATOM   1894  N   GLU A 120      33.809  44.888   3.963  1.00 91.28           N  
ATOM   1895  H   GLU A 120      33.492  45.102   4.898  1.00 91.28           H  
ATOM   1896  CA  GLU A 120      33.340  43.631   3.350  1.00 91.28           C  
ATOM   1897  HA  GLU A 120      34.205  43.050   3.031  1.00 91.28           H  
ATOM   1898  C   GLU A 120      32.499  43.857   2.076  1.00 91.28           C  
ATOM   1899  CB  GLU A 120      32.567  42.795   4.391  1.00 91.28           C  
ATOM   1900  HB2 GLU A 120      32.116  41.936   3.893  1.00 91.28           H  
ATOM   1901  HB3 GLU A 120      31.771  43.404   4.819  1.00 91.28           H  
ATOM   1902  O   GLU A 120      32.290  42.935   1.296  1.00 91.28           O  
ATOM   1903  CG  GLU A 120      33.489  42.273   5.508  1.00 91.28           C  
ATOM   1904  HG2 GLU A 120      33.934  43.129   6.015  1.00 91.28           H  
ATOM   1905  HG3 GLU A 120      34.296  41.702   5.050  1.00 91.28           H  
ATOM   1906  CD  GLU A 120      32.787  41.403   6.567  1.00 91.28           C  
ATOM   1907  OE1 GLU A 120      33.492  40.558   7.177  1.00 91.28           O  
ATOM   1908  OE2 GLU A 120      31.583  41.626   6.842  1.00 91.28           O  
ATOM   1909  N   GLN A 121      32.046  45.089   1.811  1.00 89.48           N  
ATOM   1910  H   GLN A 121      32.198  45.798   2.515  1.00 89.48           H  
ATOM   1911  CA  GLN A 121      31.437  45.479   0.530  1.00 89.48           C  
ATOM   1912  HA  GLN A 121      30.807  44.664   0.174  1.00 89.48           H  
ATOM   1913  C   GLN A 121      32.458  45.761  -0.582  1.00 89.48           C  
ATOM   1914  CB  GLN A 121      30.567  46.725   0.738  1.00 89.48           C  
ATOM   1915  HB2 GLN A 121      31.107  47.440   1.358  1.00 89.48           H  
ATOM   1916  HB3 GLN A 121      30.367  47.199  -0.223  1.00 89.48           H  
ATOM   1917  O   GLN A 121      32.066  45.956  -1.736  1.00 89.48           O  
ATOM   1918  CG  GLN A 121      29.217  46.403   1.379  1.00 89.48           C  
ATOM   1919  HG2 GLN A 121      28.605  45.852   0.665  1.00 89.48           H  
ATOM   1920  HG3 GLN A 121      29.355  45.762   2.250  1.00 89.48           H  
ATOM   1921  CD  GLN A 121      28.470  47.668   1.785  1.00 89.48           C  
ATOM   1922  NE2 GLN A 121      27.479  47.552   2.641  1.00 89.48           N  
ATOM   1923 HE21 GLN A 121      27.303  46.655   3.070  1.00 89.48           H  
ATOM   1924 HE22 GLN A 121      27.011  48.406   2.908  1.00 89.48           H  
ATOM   1925  OE1 GLN A 121      28.733  48.777   1.333  1.00 89.48           O  
ATOM   1926  N   MET A 122      33.753  45.855  -0.270  1.00 89.02           N  
ATOM   1927  H   MET A 122      34.049  45.617   0.665  1.00 89.02           H  
ATOM   1928  CA  MET A 122      34.784  46.008  -1.293  1.00 89.02           C  
ATOM   1929  HA  MET A 122      34.437  46.751  -2.011  1.00 89.02           H  
ATOM   1930  C   MET A 122      35.002  44.653  -1.985  1.00 89.02           C  
ATOM   1931  CB  MET A 122      36.094  46.538  -0.702  1.00 89.02           C  
ATOM   1932  HB2 MET A 122      36.845  46.556  -1.492  1.00 89.02           H  
ATOM   1933  HB3 MET A 122      36.437  45.857   0.077  1.00 89.02           H  
ATOM   1934  O   MET A 122      35.305  43.682  -1.297  1.00 89.02           O  
ATOM   1935  CG  MET A 122      35.935  47.954  -0.132  1.00 89.02           C  
ATOM   1936  HG2 MET A 122      35.592  48.613  -0.929  1.00 89.02           H  
ATOM   1937  HG3 MET A 122      35.163  47.929   0.637  1.00 89.02           H  
ATOM   1938  SD  MET A 122      37.419  48.691   0.618  1.00 89.02           S  
ATOM   1939  CE  MET A 122      38.587  48.677  -0.769  1.00 89.02           C  
ATOM   1940  HE1 MET A 122      39.501  49.191  -0.471  1.00 89.02           H  
ATOM   1941  HE2 MET A 122      38.149  49.186  -1.628  1.00 89.02           H  
ATOM   1942  HE3 MET A 122      38.833  47.648  -1.031  1.00 89.02           H  
ATOM   1943  N   PRO A 123      34.923  44.565  -3.328  1.00 87.81           N  
ATOM   1944  CA  PRO A 123      34.929  43.280  -4.038  1.00 87.81           C  
ATOM   1945  HA  PRO A 123      34.025  42.734  -3.770  1.00 87.81           H  
ATOM   1946  C   PRO A 123      36.136  42.376  -3.761  1.00 87.81           C  
ATOM   1947  CB  PRO A 123      34.881  43.641  -5.525  1.00 87.81           C  
ATOM   1948  HB2 PRO A 123      35.890  43.774  -5.916  1.00 87.81           H  
ATOM   1949  HB3 PRO A 123      34.351  42.882  -6.101  1.00 87.81           H  
ATOM   1950  O   PRO A 123      36.015  41.163  -3.853  1.00 87.81           O  
ATOM   1951  CG  PRO A 123      34.152  44.979  -5.544  1.00 87.81           C  
ATOM   1952  HG2 PRO A 123      33.076  44.806  -5.509  1.00 87.81           H  
ATOM   1953  HG3 PRO A 123      34.414  45.571  -6.422  1.00 87.81           H  
ATOM   1954  CD  PRO A 123      34.603  45.647  -4.249  1.00 87.81           C  
ATOM   1955  HD2 PRO A 123      35.495  46.247  -4.430  1.00 87.81           H  
ATOM   1956  HD3 PRO A 123      33.788  46.270  -3.880  1.00 87.81           H  
ATOM   1957  N   TRP A 124      37.294  42.960  -3.445  1.00 90.61           N  
ATOM   1958  H   TRP A 124      37.312  43.967  -3.369  1.00 90.61           H  
ATOM   1959  CA  TRP A 124      38.545  42.240  -3.196  1.00 90.61           C  
ATOM   1960  HA  TRP A 124      38.561  41.333  -3.801  1.00 90.61           H  
ATOM   1961  C   TRP A 124      38.726  41.781  -1.740  1.00 90.61           C  
ATOM   1962  CB  TRP A 124      39.711  43.130  -3.649  1.00 90.61           C  
ATOM   1963  HB2 TRP A 124      40.647  42.694  -3.299  1.00 90.61           H  
ATOM   1964  HB3 TRP A 124      39.599  44.110  -3.184  1.00 90.61           H  
ATOM   1965  O   TRP A 124      39.712  41.114  -1.456  1.00 90.61           O  
ATOM   1966  CG  TRP A 124      39.846  43.315  -5.125  1.00 90.61           C  
ATOM   1967  CD1 TRP A 124      39.704  44.472  -5.811  1.00 90.61           C  
ATOM   1968  HD1 TRP A 124      39.494  45.431  -5.360  1.00 90.61           H  
ATOM   1969  CD2 TRP A 124      40.230  42.311  -6.106  1.00 90.61           C  
ATOM   1970  CE2 TRP A 124      40.241  42.921  -7.394  1.00 90.61           C  
ATOM   1971  CE3 TRP A 124      40.602  40.954  -6.027  1.00 90.61           C  
ATOM   1972  HE3 TRP A 124      40.670  40.470  -5.064  1.00 90.61           H  
ATOM   1973  NE1 TRP A 124      39.942  44.245  -7.154  1.00 90.61           N  
ATOM   1974  HE1 TRP A 124      40.039  44.979  -7.840  1.00 90.61           H  
ATOM   1975  CH2 TRP A 124      40.823  40.830  -8.451  1.00 90.61           C  
ATOM   1976  HH2 TRP A 124      41.015  40.235  -9.332  1.00 90.61           H  
ATOM   1977  CZ2 TRP A 124      40.530  42.199  -8.561  1.00 90.61           C  
ATOM   1978  HZ2 TRP A 124      40.541  42.682  -9.527  1.00 90.61           H  
ATOM   1979  CZ3 TRP A 124      40.903  40.224  -7.189  1.00 90.61           C  
ATOM   1980  HZ3 TRP A 124      41.182  39.184  -7.103  1.00 90.61           H  
ATOM   1981  N   ILE A 125      37.826  42.126  -0.810  1.00 89.51           N  
ATOM   1982  H   ILE A 125      36.972  42.582  -1.099  1.00 89.51           H  
ATOM   1983  CA  ILE A 125      37.929  41.752   0.612  1.00 89.51           C  
ATOM   1984  HA  ILE A 125      38.956  41.466   0.838  1.00 89.51           H  
ATOM   1985  C   ILE A 125      37.047  40.526   0.866  1.00 89.51           C  
ATOM   1986  CB  ILE A 125      37.573  42.948   1.536  1.00 89.51           C  
ATOM   1987  HB  ILE A 125      36.564  43.289   1.307  1.00 89.51           H  
ATOM   1988  O   ILE A 125      35.841  40.573   0.642  1.00 89.51           O  
ATOM   1989  CG1 ILE A 125      38.564  44.101   1.278  1.00 89.51           C  
ATOM   1990 HG12 ILE A 125      39.570  43.701   1.407  1.00 89.51           H  
ATOM   1991 HG13 ILE A 125      38.424  44.411   0.242  1.00 89.51           H  
ATOM   1992  CG2 ILE A 125      37.623  42.528   3.013  1.00 89.51           C  
ATOM   1993 HG21 ILE A 125      37.348  43.376   3.641  1.00 89.51           H  
ATOM   1994 HG22 ILE A 125      36.900  41.736   3.208  1.00 89.51           H  
ATOM   1995 HG23 ILE A 125      38.620  42.177   3.278  1.00 89.51           H  
ATOM   1996  CD1 ILE A 125      38.475  45.380   2.124  1.00 89.51           C  
ATOM   1997 HD11 ILE A 125      38.636  45.162   3.180  1.00 89.51           H  
ATOM   1998 HD12 ILE A 125      39.245  46.078   1.797  1.00 89.51           H  
ATOM   1999 HD13 ILE A 125      37.504  45.861   2.006  1.00 89.51           H  
ATOM   2000  N   ALA A 126      37.639  39.421   1.323  1.00 88.55           N  
ATOM   2001  H   ALA A 126      38.631  39.445   1.511  1.00 88.55           H  
ATOM   2002  CA  ALA A 126      36.916  38.198   1.676  1.00 88.55           C  
ATOM   2003  HA  ALA A 126      36.072  38.066   1.000  1.00 88.55           H  
ATOM   2004  C   ALA A 126      36.337  38.276   3.089  1.00 88.55           C  
ATOM   2005  CB  ALA A 126      37.865  37.000   1.527  1.00 88.55           C  
ATOM   2006  HB1 ALA A 126      38.315  36.994   0.534  1.00 88.55           H  
ATOM   2007  HB2 ALA A 126      37.310  36.074   1.672  1.00 88.55           H  
ATOM   2008  HB3 ALA A 126      38.663  37.057   2.267  1.00 88.55           H  
ATOM   2009  O   ALA A 126      35.180  37.929   3.321  1.00 88.55           O  
ATOM   2010  N   HIS A 127      37.144  38.762   4.026  1.00 90.41           N  
ATOM   2011  H   HIS A 127      38.088  39.013   3.767  1.00 90.41           H  
ATOM   2012  CA  HIS A 127      36.739  39.015   5.397  1.00 90.41           C  
ATOM   2013  HA  HIS A 127      35.667  39.209   5.422  1.00 90.41           H  
ATOM   2014  C   HIS A 127      37.466  40.253   5.914  1.00 90.41           C  
ATOM   2015  CB  HIS A 127      37.039  37.779   6.252  1.00 90.41           C  
ATOM   2016  HB2 HIS A 127      36.559  36.910   5.802  1.00 90.41           H  
ATOM   2017  HB3 HIS A 127      38.114  37.603   6.264  1.00 90.41           H  
ATOM   2018  O   HIS A 127      38.657  40.441   5.650  1.00 90.41           O  
ATOM   2019  CG  HIS A 127      36.543  37.904   7.668  1.00 90.41           C  
ATOM   2020  CD2 HIS A 127      37.262  37.641   8.804  1.00 90.41           C  
ATOM   2021  HD2 HIS A 127      38.288  37.306   8.836  1.00 90.41           H  
ATOM   2022  ND1 HIS A 127      35.291  38.328   8.063  1.00 90.41           N  
ATOM   2023  HD1 HIS A 127      34.596  38.788   7.492  1.00 90.41           H  
ATOM   2024  CE1 HIS A 127      35.260  38.301   9.401  1.00 90.41           C  
ATOM   2025  HE1 HIS A 127      34.425  38.647   9.994  1.00 90.41           H  
ATOM   2026  NE2 HIS A 127      36.431  37.886   9.907  1.00 90.41           N  
ATOM   2027  N   ALA A 128      36.744  41.102   6.645  1.00 92.25           N  
ATOM   2028  H   ALA A 128      35.777  40.886   6.838  1.00 92.25           H  
ATOM   2029  CA  ALA A 128      37.341  42.219   7.357  1.00 92.25           C  
ATOM   2030  HA  ALA A 128      38.417  42.231   7.186  1.00 92.25           H  
ATOM   2031  C   ALA A 128      37.111  42.037   8.851  1.00 92.25           C  
ATOM   2032  CB  ALA A 128      36.782  43.550   6.847  1.00 92.25           C  
ATOM   2033  HB1 ALA A 128      35.733  43.645   7.125  1.00 92.25           H  
ATOM   2034  HB2 ALA A 128      37.339  44.372   7.298  1.00 92.25           H  
ATOM   2035  HB3 ALA A 128      36.879  43.606   5.763  1.00 92.25           H  
ATOM   2036  O   ALA A 128      35.980  41.928   9.326  1.00 92.25           O  
ATOM   2037  N   GLU A 129      38.188  42.077   9.617  1.00 92.98           N  
ATOM   2038  H   GLU A 129      39.099  42.142   9.186  1.00 92.98           H  
ATOM   2039  CA  GLU A 129      38.108  42.096  11.061  1.00 92.98           C  
ATOM   2040  HA  GLU A 129      37.074  41.924  11.362  1.00 92.98           H  
ATOM   2041  C   GLU A 129      38.520  43.468  11.580  1.00 92.98           C  
ATOM   2042  CB  GLU A 129      38.920  40.948  11.643  1.00 92.98           C  
ATOM   2043  HB2 GLU A 129      39.987  41.136  11.523  1.00 92.98           H  
ATOM   2044  HB3 GLU A 129      38.651  40.018  11.142  1.00 92.98           H  
ATOM   2045  O   GLU A 129      39.660  43.897  11.427  1.00 92.98           O  
ATOM   2046  CG  GLU A 129      38.557  40.845  13.117  1.00 92.98           C  
ATOM   2047  HG2 GLU A 129      38.882  41.746  13.637  1.00 92.98           H  
ATOM   2048  HG3 GLU A 129      37.475  40.771  13.219  1.00 92.98           H  
ATOM   2049  CD  GLU A 129      39.200  39.646  13.779  1.00 92.98           C  
ATOM   2050  OE1 GLU A 129      38.599  39.176  14.769  1.00 92.98           O  
ATOM   2051  OE2 GLU A 129      40.404  39.373  13.574  1.00 92.98           O  
ATOM   2052  N   VAL A 130      37.574  44.164  12.209  1.00 93.57           N  
ATOM   2053  H   VAL A 130      36.658  43.752  12.305  1.00 93.57           H  
ATOM   2054  CA  VAL A 130      37.783  45.510  12.745  1.00 93.57           C  
ATOM   2055  HA  VAL A 130      38.774  45.866  12.463  1.00 93.57           H  
ATOM   2056  C   VAL A 130      37.716  45.440  14.265  1.00 93.57           C  
ATOM   2057  CB  VAL A 130      36.761  46.506  12.172  1.00 93.57           C  
ATOM   2058  HB  VAL A 130      35.766  46.252  12.537  1.00 93.57           H  
ATOM   2059  O   VAL A 130      36.676  45.110  14.838  1.00 93.57           O  
ATOM   2060  CG1 VAL A 130      37.100  47.930  12.617  1.00 93.57           C  
ATOM   2061 HG11 VAL A 130      38.011  48.278  12.130  1.00 93.57           H  
ATOM   2062 HG12 VAL A 130      36.275  48.595  12.361  1.00 93.57           H  
ATOM   2063 HG13 VAL A 130      37.255  47.964  13.695  1.00 93.57           H  
ATOM   2064  CG2 VAL A 130      36.732  46.495  10.638  1.00 93.57           C  
ATOM   2065 HG21 VAL A 130      36.392  45.528  10.269  1.00 93.57           H  
ATOM   2066 HG22 VAL A 130      36.046  47.263  10.280  1.00 93.57           H  
ATOM   2067 HG23 VAL A 130      37.729  46.695  10.247  1.00 93.57           H  
ATOM   2068  N   ARG A 131      38.828  45.753  14.929  1.00 94.04           N  
ATOM   2069  H   ARG A 131      39.642  46.007  14.388  1.00 94.04           H  
ATOM   2070  CA  ARG A 131      38.956  45.718  16.389  1.00 94.04           C  
ATOM   2071  HA  ARG A 131      37.980  45.512  16.828  1.00 94.04           H  
ATOM   2072  C   ARG A 131      39.432  47.071  16.901  1.00 94.04           C  
ATOM   2073  CB  ARG A 131      39.926  44.606  16.822  1.00 94.04           C  
ATOM   2074  HB2 ARG A 131      40.935  44.893  16.527  1.00 94.04           H  
ATOM   2075  HB3 ARG A 131      39.902  44.536  17.910  1.00 94.04           H  
ATOM   2076  O   ARG A 131      40.323  47.683  16.324  1.00 94.04           O  
ATOM   2077  CG  ARG A 131      39.629  43.218  16.223  1.00 94.04           C  
ATOM   2078  HG2 ARG A 131      38.600  42.928  16.435  1.00 94.04           H  
ATOM   2079  HG3 ARG A 131      39.784  43.250  15.145  1.00 94.04           H  
ATOM   2080  CD  ARG A 131      40.594  42.195  16.837  1.00 94.04           C  
ATOM   2081  HD2 ARG A 131      40.380  42.122  17.903  1.00 94.04           H  
ATOM   2082  HD3 ARG A 131      41.613  42.561  16.713  1.00 94.04           H  
ATOM   2083  NE  ARG A 131      40.503  40.863  16.211  1.00 94.04           N  
ATOM   2084  HE  ARG A 131      40.243  40.809  15.237  1.00 94.04           H  
ATOM   2085  NH1 ARG A 131      41.174  39.558  17.986  1.00 94.04           N  
ATOM   2086 HH11 ARG A 131      41.419  38.617  18.258  1.00 94.04           H  
ATOM   2087 HH12 ARG A 131      41.331  40.373  18.562  1.00 94.04           H  
ATOM   2088  NH2 ARG A 131      40.740  38.580  16.104  1.00 94.04           N  
ATOM   2089 HH21 ARG A 131      39.778  38.407  15.850  1.00 94.04           H  
ATOM   2090 HH22 ARG A 131      41.031  38.693  15.143  1.00 94.04           H  
ATOM   2091  CZ  ARG A 131      40.793  39.694  16.756  1.00 94.04           C  
ATOM   2092  N   ARG A 132      38.879  47.520  18.025  1.00 91.71           N  
ATOM   2093  H   ARG A 132      38.179  46.943  18.468  1.00 91.71           H  
ATOM   2094  CA  ARG A 132      39.409  48.674  18.764  1.00 91.71           C  
ATOM   2095  HA  ARG A 132      39.897  49.350  18.061  1.00 91.71           H  
ATOM   2096  C   ARG A 132      40.484  48.221  19.751  1.00 91.71           C  
ATOM   2097  CB  ARG A 132      38.274  49.471  19.417  1.00 91.71           C  
ATOM   2098  HB2 ARG A 132      37.565  49.766  18.643  1.00 91.71           H  
ATOM   2099  HB3 ARG A 132      38.687  50.385  19.843  1.00 91.71           H  
ATOM   2100  O   ARG A 132      40.308  47.209  20.427  1.00 91.71           O  
ATOM   2101  CG  ARG A 132      37.537  48.690  20.515  1.00 91.71           C  
ATOM   2102  HG2 ARG A 132      37.134  47.765  20.104  1.00 91.71           H  
ATOM   2103  HG3 ARG A 132      38.223  48.454  21.329  1.00 91.71           H  
ATOM   2104  CD  ARG A 132      36.393  49.529  21.076  1.00 91.71           C  
ATOM   2105  HD2 ARG A 132      35.749  49.841  20.254  1.00 91.71           H  
ATOM   2106  HD3 ARG A 132      36.804  50.423  21.545  1.00 91.71           H  
ATOM   2107  NE  ARG A 132      35.610  48.760  22.060  1.00 91.71           N  
ATOM   2108  HE  ARG A 132      35.992  47.877  22.366  1.00 91.71           H  
ATOM   2109  NH1 ARG A 132      33.922  50.296  22.246  1.00 91.71           N  
ATOM   2110 HH11 ARG A 132      34.455  50.937  21.676  1.00 91.71           H  
ATOM   2111 HH12 ARG A 132      32.996  50.577  22.535  1.00 91.71           H  
ATOM   2112  NH2 ARG A 132      33.800  48.367  23.381  1.00 91.71           N  
ATOM   2113 HH21 ARG A 132      34.180  47.469  23.644  1.00 91.71           H  
ATOM   2114 HH22 ARG A 132      32.919  48.688  23.757  1.00 91.71           H  
ATOM   2115  CZ  ARG A 132      34.449  49.143  22.558  1.00 91.71           C  
ATOM   2116  N   VAL A 133      41.564  48.982  19.854  1.00 91.23           N  
ATOM   2117  H   VAL A 133      41.616  49.808  19.275  1.00 91.23           H  
ATOM   2118  CA  VAL A 133      42.677  48.767  20.782  1.00 91.23           C  
ATOM   2119  HA  VAL A 133      42.429  47.962  21.473  1.00 91.23           H  
ATOM   2120  C   VAL A 133      42.862  50.049  21.585  1.00 91.23           C  
ATOM   2121  CB  VAL A 133      43.957  48.356  20.031  1.00 91.23           C  
ATOM   2122  HB  VAL A 133      44.220  49.124  19.304  1.00 91.23           H  
ATOM   2123  O   VAL A 133      43.150  51.109  21.036  1.00 91.23           O  
ATOM   2124  CG1 VAL A 133      45.129  48.164  21.000  1.00 91.23           C  
ATOM   2125 HG11 VAL A 133      44.889  47.408  21.748  1.00 91.23           H  
ATOM   2126 HG12 VAL A 133      45.366  49.104  21.498  1.00 91.23           H  
ATOM   2127 HG13 VAL A 133      46.015  47.854  20.447  1.00 91.23           H  
ATOM   2128  CG2 VAL A 133      43.744  47.037  19.273  1.00 91.23           C  
ATOM   2129 HG21 VAL A 133      43.418  46.257  19.960  1.00 91.23           H  
ATOM   2130 HG22 VAL A 133      44.679  46.730  18.803  1.00 91.23           H  
ATOM   2131 HG23 VAL A 133      42.997  47.168  18.491  1.00 91.23           H  
ATOM   2132  N   TRP A 134      42.602  49.964  22.888  1.00 87.26           N  
ATOM   2133  H   TRP A 134      42.428  49.056  23.294  1.00 87.26           H  
ATOM   2134  CA  TRP A 134      42.686  51.115  23.789  1.00 87.26           C  
ATOM   2135  HA  TRP A 134      42.103  51.934  23.364  1.00 87.26           H  
ATOM   2136  C   TRP A 134      44.152  51.576  23.918  1.00 87.26           C  
ATOM   2137  CB  TRP A 134      42.065  50.723  25.139  1.00 87.26           C  
ATOM   2138  HB2 TRP A 134      42.668  49.930  25.583  1.00 87.26           H  
ATOM   2139  HB3 TRP A 134      41.067  50.317  24.976  1.00 87.26           H  
ATOM   2140  O   TRP A 134      45.023  50.705  24.000  1.00 87.26           O  
ATOM   2141  CG  TRP A 134      41.953  51.835  26.129  1.00 87.26           C  
ATOM   2142  CD1 TRP A 134      40.936  52.724  26.222  1.00 87.26           C  
ATOM   2143  HD1 TRP A 134      40.056  52.729  25.595  1.00 87.26           H  
ATOM   2144  CD2 TRP A 134      42.963  52.281  27.082  1.00 87.26           C  
ATOM   2145  CE2 TRP A 134      42.487  53.464  27.723  1.00 87.26           C  
ATOM   2146  CE3 TRP A 134      44.256  51.830  27.423  1.00 87.26           C  
ATOM   2147  HE3 TRP A 134      44.659  50.958  26.929  1.00 87.26           H  
ATOM   2148  NE1 TRP A 134      41.246  53.689  27.161  1.00 87.26           N  
ATOM   2149  HE1 TRP A 134      40.655  54.490  27.336  1.00 87.26           H  
ATOM   2150  CH2 TRP A 134      44.528  53.666  29.010  1.00 87.26           C  
ATOM   2151  HH2 TRP A 134      45.130  54.182  29.743  1.00 87.26           H  
ATOM   2152  CZ2 TRP A 134      43.251  54.152  28.677  1.00 87.26           C  
ATOM   2153  HZ2 TRP A 134      42.860  55.044  29.145  1.00 87.26           H  
ATOM   2154  CZ3 TRP A 134      45.029  52.512  28.381  1.00 87.26           C  
ATOM   2155  HZ3 TRP A 134      46.016  52.151  28.628  1.00 87.26           H  
ATOM   2156  N   PRO A 135      44.450  52.894  23.971  1.00 87.25           N  
ATOM   2157  CA  PRO A 135      43.515  54.009  24.182  1.00 87.25           C  
ATOM   2158  HA  PRO A 135      42.699  53.707  24.840  1.00 87.25           H  
ATOM   2159  C   PRO A 135      42.814  54.602  22.954  1.00 87.25           C  
ATOM   2160  CB  PRO A 135      44.319  55.059  24.951  1.00 87.25           C  
ATOM   2161  HB2 PRO A 135      43.976  56.073  24.747  1.00 87.25           H  
ATOM   2162  HB3 PRO A 135      44.270  54.849  26.020  1.00 87.25           H  
ATOM   2163  O   PRO A 135      41.699  55.087  23.103  1.00 87.25           O  
ATOM   2164  CG  PRO A 135      45.747  54.843  24.464  1.00 87.25           C  
ATOM   2165  HG2 PRO A 135      46.479  55.155  25.209  1.00 87.25           H  
ATOM   2166  HG3 PRO A 135      45.899  55.385  23.531  1.00 87.25           H  
ATOM   2167  CD  PRO A 135      45.816  53.342  24.199  1.00 87.25           C  
ATOM   2168  HD2 PRO A 135      46.441  53.140  23.329  1.00 87.25           H  
ATOM   2169  HD3 PRO A 135      46.222  52.837  25.076  1.00 87.25           H  
ATOM   2170  N   ASP A 136      43.417  54.585  21.770  1.00 88.30           N  
ATOM   2171  H   ASP A 136      44.370  54.252  21.727  1.00 88.30           H  
ATOM   2172  CA  ASP A 136      43.026  55.450  20.644  1.00 88.30           C  
ATOM   2173  HA  ASP A 136      41.961  55.670  20.712  1.00 88.30           H  
ATOM   2174  C   ASP A 136      43.247  54.798  19.265  1.00 88.30           C  
ATOM   2175  CB  ASP A 136      43.788  56.783  20.769  1.00 88.30           C  
ATOM   2176  HB2 ASP A 136      43.517  57.434  19.937  1.00 88.30           H  
ATOM   2177  HB3 ASP A 136      43.469  57.277  21.687  1.00 88.30           H  
ATOM   2178  O   ASP A 136      43.366  55.486  18.247  1.00 88.30           O  
ATOM   2179  CG  ASP A 136      45.317  56.648  20.800  1.00 88.30           C  
ATOM   2180  OD1 ASP A 136      45.832  55.504  20.770  1.00 88.30           O  
ATOM   2181  OD2 ASP A 136      45.970  57.708  20.905  1.00 88.30           O  
ATOM   2182  N   GLN A 137      43.309  53.465  19.206  1.00 92.24           N  
ATOM   2183  H   GLN A 137      43.212  52.937  20.061  1.00 92.24           H  
ATOM   2184  CA  GLN A 137      43.665  52.732  17.995  1.00 92.24           C  
ATOM   2185  HA  GLN A 137      43.890  53.463  17.218  1.00 92.24           H  
ATOM   2186  C   GLN A 137      42.515  51.863  17.466  1.00 92.24           C  
ATOM   2187  CB  GLN A 137      44.971  51.959  18.246  1.00 92.24           C  
ATOM   2188  HB2 GLN A 137      45.734  52.671  18.559  1.00 92.24           H  
ATOM   2189  HB3 GLN A 137      44.824  51.247  19.058  1.00 92.24           H  
ATOM   2190  O   GLN A 137      41.783  51.220  18.217  1.00 92.24           O  
ATOM   2191  CG  GLN A 137      45.484  51.212  17.004  1.00 92.24           C  
ATOM   2192  HG2 GLN A 137      44.759  50.453  16.711  1.00 92.24           H  
ATOM   2193  HG3 GLN A 137      45.594  51.918  16.180  1.00 92.24           H  
ATOM   2194  CD  GLN A 137      46.823  50.514  17.213  1.00 92.24           C  
ATOM   2195  NE2 GLN A 137      47.381  49.930  16.175  1.00 92.24           N  
ATOM   2196 HE21 GLN A 137      46.847  49.840  15.323  1.00 92.24           H  
ATOM   2197 HE22 GLN A 137      48.138  49.300  16.396  1.00 92.24           H  
ATOM   2198  OE1 GLN A 137      47.409  50.465  18.278  1.00 92.24           O  
ATOM   2199  N   VAL A 138      42.401  51.783  16.140  1.00 92.88           N  
ATOM   2200  H   VAL A 138      43.001  52.375  15.584  1.00 92.88           H  
ATOM   2201  CA  VAL A 138      41.611  50.761  15.437  1.00 92.88           C  
ATOM   2202  HA  VAL A 138      41.131  50.109  16.167  1.00 92.88           H  
ATOM   2203  C   VAL A 138      42.557  49.903  14.605  1.00 92.88           C  
ATOM   2204  CB  VAL A 138      40.493  51.386  14.584  1.00 92.88           C  
ATOM   2205  HB  VAL A 138      40.935  52.067  13.857  1.00 92.88           H  
ATOM   2206  O   VAL A 138      43.384  50.418  13.854  1.00 92.88           O  
ATOM   2207  CG1 VAL A 138      39.674  50.328  13.833  1.00 92.88           C  
ATOM   2208 HG11 VAL A 138      39.237  49.619  14.536  1.00 92.88           H  
ATOM   2209 HG12 VAL A 138      40.308  49.787  13.130  1.00 92.88           H  
ATOM   2210 HG13 VAL A 138      38.877  50.808  13.266  1.00 92.88           H  
ATOM   2211  CG2 VAL A 138      39.507  52.166  15.456  1.00 92.88           C  
ATOM   2212 HG21 VAL A 138      38.780  52.652  14.805  1.00 92.88           H  
ATOM   2213 HG22 VAL A 138      40.032  52.938  16.020  1.00 92.88           H  
ATOM   2214 HG23 VAL A 138      38.998  51.499  16.152  1.00 92.88           H  
ATOM   2215  N   VAL A 139      42.460  48.588  14.750  1.00 93.50           N  
ATOM   2216  H   VAL A 139      41.731  48.229  15.350  1.00 93.50           H  
ATOM   2217  CA  VAL A 139      43.195  47.608  13.948  1.00 93.50           C  
ATOM   2218  HA  VAL A 139      43.948  48.117  13.346  1.00 93.50           H  
ATOM   2219  C   VAL A 139      42.210  46.942  12.998  1.00 93.50           C  
ATOM   2220  CB  VAL A 139      43.934  46.582  14.825  1.00 93.50           C  
ATOM   2221  HB  VAL A 139      43.213  46.038  15.435  1.00 93.50           H  
ATOM   2222  O   VAL A 139      41.170  46.437  13.423  1.00 93.50           O  
ATOM   2223  CG1 VAL A 139      44.708  45.582  13.960  1.00 93.50           C  
ATOM   2224 HG11 VAL A 139      44.027  44.976  13.364  1.00 93.50           H  
ATOM   2225 HG12 VAL A 139      45.290  44.907  14.588  1.00 93.50           H  
ATOM   2226 HG13 VAL A 139      45.397  46.101  13.293  1.00 93.50           H  
ATOM   2227  CG2 VAL A 139      44.935  47.281  15.757  1.00 93.50           C  
ATOM   2228 HG21 VAL A 139      45.464  46.532  16.347  1.00 93.50           H  
ATOM   2229 HG22 VAL A 139      45.662  47.838  15.166  1.00 93.50           H  
ATOM   2230 HG23 VAL A 139      44.415  47.956  16.437  1.00 93.50           H  
ATOM   2231  N   ILE A 140      42.535  46.975  11.713  1.00 93.09           N  
ATOM   2232  H   ILE A 140      43.413  47.403  11.456  1.00 93.09           H  
ATOM   2233  CA  ILE A 140      41.746  46.419  10.621  1.00 93.09           C  
ATOM   2234  HA  ILE A 140      40.824  45.984  11.007  1.00 93.09           H  
ATOM   2235  C   ILE A 140      42.587  45.324   9.990  1.00 93.09           C  
ATOM   2236  CB  ILE A 140      41.377  47.509   9.595  1.00 93.09           C  
ATOM   2237  HB  ILE A 140      42.295  47.913   9.168  1.00 93.09           H  
ATOM   2238  O   ILE A 140      43.558  45.613   9.298  1.00 93.09           O  
ATOM   2239  CG1 ILE A 140      40.614  48.657  10.281  1.00 93.09           C  
ATOM   2240 HG12 ILE A 140      41.200  49.041  11.115  1.00 93.09           H  
ATOM   2241 HG13 ILE A 140      39.667  48.278  10.668  1.00 93.09           H  
ATOM   2242  CG2 ILE A 140      40.533  46.894   8.466  1.00 93.09           C  
ATOM   2243 HG21 ILE A 140      41.053  46.040   8.031  1.00 93.09           H  
ATOM   2244 HG22 ILE A 140      40.375  47.621   7.670  1.00 93.09           H  
ATOM   2245 HG23 ILE A 140      39.575  46.548   8.854  1.00 93.09           H  
ATOM   2246  CD1 ILE A 140      40.339  49.845   9.368  1.00 93.09           C  
ATOM   2247 HD11 ILE A 140      41.274  50.207   8.940  1.00 93.09           H  
ATOM   2248 HD12 ILE A 140      39.650  49.569   8.569  1.00 93.09           H  
ATOM   2249 HD13 ILE A 140      39.883  50.633   9.967  1.00 93.09           H  
ATOM   2250  N   ARG A 141      42.221  44.069  10.218  1.00 93.16           N  
ATOM   2251  H   ARG A 141      41.378  43.904  10.750  1.00 93.16           H  
ATOM   2252  CA  ARG A 141      42.831  42.943   9.524  1.00 93.16           C  
ATOM   2253  HA  ARG A 141      43.814  43.245   9.160  1.00 93.16           H  
ATOM   2254  C   ARG A 141      41.978  42.586   8.316  1.00 93.16           C  
ATOM   2255  CB  ARG A 141      43.051  41.794  10.500  1.00 93.16           C  
ATOM   2256  HB2 ARG A 141      43.623  42.160  11.352  1.00 93.16           H  
ATOM   2257  HB3 ARG A 141      42.089  41.421  10.852  1.00 93.16           H  
ATOM   2258  O   ARG A 141      40.768  42.413   8.453  1.00 93.16           O  
ATOM   2259  CG  ARG A 141      43.826  40.660   9.830  1.00 93.16           C  
ATOM   2260  HG2 ARG A 141      44.769  41.034   9.432  1.00 93.16           H  
ATOM   2261  HG3 ARG A 141      43.234  40.235   9.019  1.00 93.16           H  
ATOM   2262  CD  ARG A 141      44.103  39.582  10.871  1.00 93.16           C  
ATOM   2263  HD2 ARG A 141      44.774  39.997  11.624  1.00 93.16           H  
ATOM   2264  HD3 ARG A 141      43.164  39.294  11.342  1.00 93.16           H  
ATOM   2265  NE  ARG A 141      44.706  38.404  10.238  1.00 93.16           N  
ATOM   2266  HE  ARG A 141      44.563  38.310   9.242  1.00 93.16           H  
ATOM   2267  NH1 ARG A 141      45.469  37.414  12.156  1.00 93.16           N  
ATOM   2268 HH11 ARG A 141      45.990  36.678  12.612  1.00 93.16           H  
ATOM   2269 HH12 ARG A 141      45.099  38.204  12.665  1.00 93.16           H  
ATOM   2270  NH2 ARG A 141      45.839  36.446  10.169  1.00 93.16           N  
ATOM   2271 HH21 ARG A 141      46.343  35.691  10.611  1.00 93.16           H  
ATOM   2272 HH22 ARG A 141      45.698  36.448   9.168  1.00 93.16           H  
ATOM   2273  CZ  ARG A 141      45.335  37.428  10.857  1.00 93.16           C  
ATOM   2274  N   LEU A 142      42.598  42.523   7.147  1.00 92.56           N  
ATOM   2275  H   LEU A 142      43.600  42.644   7.125  1.00 92.56           H  
ATOM   2276  CA  LEU A 142      41.924  42.271   5.880  1.00 92.56           C  
ATOM   2277  HA  LEU A 142      40.854  42.128   6.032  1.00 92.56           H  
ATOM   2278  C   LEU A 142      42.475  40.999   5.245  1.00 92.56           C  
ATOM   2279  CB  LEU A 142      42.145  43.468   4.946  1.00 92.56           C  
ATOM   2280  HB2 LEU A 142      41.758  43.215   3.959  1.00 92.56           H  
ATOM   2281  HB3 LEU A 142      43.224  43.608   4.877  1.00 92.56           H  
ATOM   2282  O   LEU A 142      43.678  40.898   5.013  1.00 92.56           O  
ATOM   2283  CG  LEU A 142      41.540  44.801   5.398  1.00 92.56           C  
ATOM   2284  HG  LEU A 142      42.040  45.125   6.311  1.00 92.56           H  
ATOM   2285  CD1 LEU A 142      41.789  45.864   4.329  1.00 92.56           C  
ATOM   2286 HD11 LEU A 142      41.390  46.821   4.668  1.00 92.56           H  
ATOM   2287 HD12 LEU A 142      42.861  45.961   4.158  1.00 92.56           H  
ATOM   2288 HD13 LEU A 142      41.306  45.573   3.396  1.00 92.56           H  
ATOM   2289  CD2 LEU A 142      40.037  44.698   5.655  1.00 92.56           C  
ATOM   2290 HD21 LEU A 142      39.567  44.113   4.864  1.00 92.56           H  
ATOM   2291 HD22 LEU A 142      39.871  44.188   6.604  1.00 92.56           H  
ATOM   2292 HD23 LEU A 142      39.590  45.691   5.703  1.00 92.56           H  
ATOM   2293  N   ASP A 143      41.576  40.078   4.914  1.00 88.85           N  
ATOM   2294  H   ASP A 143      40.607  40.222   5.159  1.00 88.85           H  
ATOM   2295  CA  ASP A 143      41.895  38.906   4.106  1.00 88.85           C  
ATOM   2296  HA  ASP A 143      42.974  38.755   4.080  1.00 88.85           H  
ATOM   2297  C   ASP A 143      41.405  39.161   2.671  1.00 88.85           C  
ATOM   2298  CB  ASP A 143      41.274  37.648   4.734  1.00 88.85           C  
ATOM   2299  HB2 ASP A 143      41.470  36.803   4.073  1.00 88.85           H  
ATOM   2300  HB3 ASP A 143      40.194  37.779   4.792  1.00 88.85           H  
ATOM   2301  O   ASP A 143      40.209  39.372   2.443  1.00 88.85           O  
ATOM   2302  CG  ASP A 143      41.816  37.298   6.134  1.00 88.85           C  
ATOM   2303  OD1 ASP A 143      43.012  37.546   6.422  1.00 88.85           O  
ATOM   2304  OD2 ASP A 143      41.028  36.730   6.924  1.00 88.85           O  
ATOM   2305  N   GLU A 144      42.319  39.189   1.697  1.00 89.09           N  
ATOM   2306  H   GLU A 144      43.288  39.026   1.928  1.00 89.09           H  
ATOM   2307  CA  GLU A 144      41.972  39.429   0.291  1.00 89.09           C  
ATOM   2308  HA  GLU A 144      41.198  40.196   0.271  1.00 89.09           H  
ATOM   2309  C   GLU A 144      41.382  38.192  -0.402  1.00 89.09           C  
ATOM   2310  CB  GLU A 144      43.160  39.972  -0.523  1.00 89.09           C  
ATOM   2311  HB2 GLU A 144      42.893  39.931  -1.579  1.00 89.09           H  
ATOM   2312  HB3 GLU A 144      44.035  39.341  -0.363  1.00 89.09           H  
ATOM   2313  O   GLU A 144      41.718  37.041  -0.115  1.00 89.09           O  
ATOM   2314  CG  GLU A 144      43.494  41.431  -0.180  1.00 89.09           C  
ATOM   2315  HG2 GLU A 144      43.904  41.463   0.829  1.00 89.09           H  
ATOM   2316  HG3 GLU A 144      42.571  42.012  -0.190  1.00 89.09           H  
ATOM   2317  CD  GLU A 144      44.485  42.065  -1.167  1.00 89.09           C  
ATOM   2318  OE1 GLU A 144      44.630  43.307  -1.170  1.00 89.09           O  
ATOM   2319  OE2 GLU A 144      45.128  41.352  -1.965  1.00 89.09           O  
ATOM   2320  N   GLN A 145      40.515  38.447  -1.378  1.00 88.93           N  
ATOM   2321  H   GLN A 145      40.305  39.417  -1.565  1.00 88.93           H  
ATOM   2322  CA  GLN A 145      40.007  37.457  -2.318  1.00 88.93           C  
ATOM   2323  HA  GLN A 145      39.688  36.568  -1.774  1.00 88.93           H  
ATOM   2324  C   GLN A 145      41.116  37.072  -3.312  1.00 88.93           C  
ATOM   2325  CB  GLN A 145      38.806  38.050  -3.077  1.00 88.93           C  
ATOM   2326  HB2 GLN A 145      39.133  38.960  -3.580  1.00 88.93           H  
ATOM   2327  HB3 GLN A 145      38.505  37.342  -3.849  1.00 88.93           H  
ATOM   2328  O   GLN A 145      41.540  37.894  -4.121  1.00 88.93           O  
ATOM   2329  CG  GLN A 145      37.571  38.399  -2.230  1.00 88.93           C  
ATOM   2330  HG2 GLN A 145      37.869  38.955  -1.341  1.00 88.93           H  
ATOM   2331  HG3 GLN A 145      36.932  39.048  -2.829  1.00 88.93           H  
ATOM   2332  CD  GLN A 145      36.735  37.196  -1.822  1.00 88.93           C  
ATOM   2333  NE2 GLN A 145      35.531  37.402  -1.336  1.00 88.93           N  
ATOM   2334 HE21 GLN A 145      35.207  38.346  -1.185  1.00 88.93           H  
ATOM   2335 HE22 GLN A 145      35.018  36.594  -1.012  1.00 88.93           H  
ATOM   2336  OE1 GLN A 145      37.145  36.052  -1.925  1.00 88.93           O  
ATOM   2337  N   LEU A 146      41.564  35.812  -3.297  1.00 89.03           N  
ATOM   2338  H   LEU A 146      41.234  35.207  -2.559  1.00 89.03           H  
ATOM   2339  CA  LEU A 146      42.528  35.279  -4.270  1.00 89.03           C  
ATOM   2340  HA  LEU A 146      43.186  36.086  -4.592  1.00 89.03           H  
ATOM   2341  C   LEU A 146      41.794  34.708  -5.493  1.00 89.03           C  
ATOM   2342  CB  LEU A 146      43.389  34.190  -3.604  1.00 89.03           C  
ATOM   2343  HB2 LEU A 146      43.933  33.649  -4.379  1.00 89.03           H  
ATOM   2344  HB3 LEU A 146      42.725  33.480  -3.112  1.00 89.03           H  
ATOM   2345  O   LEU A 146      41.146  33.670  -5.348  1.00 89.03           O  
ATOM   2346  CG  LEU A 146      44.405  34.722  -2.579  1.00 89.03           C  
ATOM   2347  HG  LEU A 146      43.907  35.384  -1.871  1.00 89.03           H  
ATOM   2348  CD1 LEU A 146      44.996  33.542  -1.806  1.00 89.03           C  
ATOM   2349 HD11 LEU A 146      44.202  33.022  -1.270  1.00 89.03           H  
ATOM   2350 HD12 LEU A 146      45.715  33.915  -1.077  1.00 89.03           H  
ATOM   2351 HD13 LEU A 146      45.497  32.856  -2.489  1.00 89.03           H  
ATOM   2352  CD2 LEU A 146      45.553  35.473  -3.255  1.00 89.03           C  
ATOM   2353 HD21 LEU A 146      46.051  34.837  -3.988  1.00 89.03           H  
ATOM   2354 HD22 LEU A 146      46.275  35.787  -2.502  1.00 89.03           H  
ATOM   2355 HD23 LEU A 146      45.172  36.372  -3.739  1.00 89.03           H  
ATOM   2356  N   PRO A 147      41.881  35.319  -6.689  1.00 91.78           N  
ATOM   2357  CA  PRO A 147      41.178  34.825  -7.869  1.00 91.78           C  
ATOM   2358  HA  PRO A 147      40.135  34.623  -7.628  1.00 91.78           H  
ATOM   2359  C   PRO A 147      41.834  33.536  -8.390  1.00 91.78           C  
ATOM   2360  CB  PRO A 147      41.242  35.977  -8.875  1.00 91.78           C  
ATOM   2361  HB2 PRO A 147      40.401  36.651  -8.713  1.00 91.78           H  
ATOM   2362  HB3 PRO A 147      41.236  35.625  -9.907  1.00 91.78           H  
ATOM   2363  O   PRO A 147      42.992  33.537  -8.797  1.00 91.78           O  
ATOM   2364  CG  PRO A 147      42.541  36.704  -8.524  1.00 91.78           C  
ATOM   2365  HG2 PRO A 147      43.382  36.219  -9.019  1.00 91.78           H  
ATOM   2366  HG3 PRO A 147      42.500  37.759  -8.793  1.00 91.78           H  
ATOM   2367  CD  PRO A 147      42.655  36.512  -7.011  1.00 91.78           C  
ATOM   2368  HD2 PRO A 147      42.232  37.373  -6.495  1.00 91.78           H  
ATOM   2369  HD3 PRO A 147      43.702  36.388  -6.733  1.00 91.78           H  
ATOM   2370  N   ILE A 148      41.089  32.428  -8.383  1.00 92.72           N  
ATOM   2371  H   ILE A 148      40.161  32.495  -7.990  1.00 92.72           H  
ATOM   2372  CA  ILE A 148      41.551  31.111  -8.863  1.00 92.72           C  
ATOM   2373  HA  ILE A 148      42.633  31.127  -8.990  1.00 92.72           H  
ATOM   2374  C   ILE A 148      40.965  30.778 -10.235  1.00 92.72           C  
ATOM   2375  CB  ILE A 148      41.193  30.015  -7.829  1.00 92.72           C  
ATOM   2376  HB  ILE A 148      40.112  30.031  -7.684  1.00 92.72           H  
ATOM   2377  O   ILE A 148      41.626  30.147 -11.060  1.00 92.72           O  
ATOM   2378  CG1 ILE A 148      41.835  30.260  -6.446  1.00 92.72           C  
ATOM   2379 HG12 ILE A 148      41.535  29.453  -5.777  1.00 92.72           H  
ATOM   2380 HG13 ILE A 148      41.435  31.183  -6.026  1.00 92.72           H  
ATOM   2381  CG2 ILE A 148      41.561  28.604  -8.327  1.00 92.72           C  
ATOM   2382 HG21 ILE A 148      42.599  28.580  -8.658  1.00 92.72           H  
ATOM   2383 HG22 ILE A 148      40.917  28.325  -9.161  1.00 92.72           H  
ATOM   2384 HG23 ILE A 148      41.411  27.875  -7.531  1.00 92.72           H  
ATOM   2385  CD1 ILE A 148      43.368  30.346  -6.431  1.00 92.72           C  
ATOM   2386 HD11 ILE A 148      43.809  29.431  -6.827  1.00 92.72           H  
ATOM   2387 HD12 ILE A 148      43.706  31.200  -7.018  1.00 92.72           H  
ATOM   2388 HD13 ILE A 148      43.706  30.481  -5.404  1.00 92.72           H  
ATOM   2389  N   ALA A 149      39.717  31.175 -10.472  1.00 94.58           N  
ATOM   2390  H   ALA A 149      39.239  31.725  -9.772  1.00 94.58           H  
ATOM   2391  CA  ALA A 149      38.995  30.876 -11.698  1.00 94.58           C  
ATOM   2392  HA  ALA A 149      39.692  30.859 -12.537  1.00 94.58           H  
ATOM   2393  C   ALA A 149      37.924  31.934 -11.985  1.00 94.58           C  
ATOM   2394  CB  ALA A 149      38.376  29.486 -11.558  1.00 94.58           C  
ATOM   2395  HB1 ALA A 149      39.105  28.775 -11.170  1.00 94.58           H  
ATOM   2396  HB2 ALA A 149      37.507  29.526 -10.901  1.00 94.58           H  
ATOM   2397  HB3 ALA A 149      38.078  29.157 -12.553  1.00 94.58           H  
ATOM   2398  O   ALA A 149      37.559  32.709 -11.103  1.00 94.58           O  
ATOM   2399  N   ARG A 150      37.387  31.949 -13.203  1.00 94.21           N  
ATOM   2400  H   ARG A 150      37.713  31.259 -13.865  1.00 94.21           H  
ATOM   2401  CA  ARG A 150      36.220  32.760 -13.579  1.00 94.21           C  
ATOM   2402  HA  ARG A 150      36.144  33.629 -12.925  1.00 94.21           H  
ATOM   2403  C   ARG A 150      34.937  31.947 -13.403  1.00 94.21           C  
ATOM   2404  CB  ARG A 150      36.373  33.263 -15.022  1.00 94.21           C  
ATOM   2405  HB2 ARG A 150      36.440  32.412 -15.700  1.00 94.21           H  
ATOM   2406  HB3 ARG A 150      35.479  33.833 -15.274  1.00 94.21           H  
ATOM   2407  O   ARG A 150      34.934  30.771 -13.744  1.00 94.21           O  
ATOM   2408  CG  ARG A 150      37.615  34.153 -15.204  1.00 94.21           C  
ATOM   2409  HG2 ARG A 150      38.508  33.559 -15.011  1.00 94.21           H  
ATOM   2410  HG3 ARG A 150      37.583  34.974 -14.488  1.00 94.21           H  
ATOM   2411  CD  ARG A 150      37.729  34.739 -16.613  1.00 94.21           C  
ATOM   2412  HD2 ARG A 150      37.832  33.919 -17.324  1.00 94.21           H  
ATOM   2413  HD3 ARG A 150      38.628  35.354 -16.659  1.00 94.21           H  
ATOM   2414  NE  ARG A 150      36.569  35.579 -16.966  1.00 94.21           N  
ATOM   2415  HE  ARG A 150      35.852  35.692 -16.264  1.00 94.21           H  
ATOM   2416  NH1 ARG A 150      37.123  35.948 -19.161  1.00 94.21           N  
ATOM   2417 HH11 ARG A 150      36.935  36.513 -19.977  1.00 94.21           H  
ATOM   2418 HH12 ARG A 150      38.059  35.622 -18.965  1.00 94.21           H  
ATOM   2419  NH2 ARG A 150      35.164  36.646 -18.399  1.00 94.21           N  
ATOM   2420 HH21 ARG A 150      34.515  36.801 -17.641  1.00 94.21           H  
ATOM   2421 HH22 ARG A 150      34.735  36.505 -19.302  1.00 94.21           H  
ATOM   2422  CZ  ARG A 150      36.294  36.056 -18.165  1.00 94.21           C  
ATOM   2423  N   TRP A 151      33.861  32.551 -12.906  1.00 93.42           N  
ATOM   2424  H   TRP A 151      33.933  33.538 -12.704  1.00 93.42           H  
ATOM   2425  CA  TRP A 151      32.505  31.990 -12.937  1.00 93.42           C  
ATOM   2426  HA  TRP A 151      32.557  30.906 -13.043  1.00 93.42           H  
ATOM   2427  C   TRP A 151      31.763  32.559 -14.144  1.00 93.42           C  
ATOM   2428  CB  TRP A 151      31.756  32.291 -11.638  1.00 93.42           C  
ATOM   2429  HB2 TRP A 151      32.370  31.967 -10.798  1.00 93.42           H  
ATOM   2430  HB3 TRP A 151      31.613  33.368 -11.544  1.00 93.42           H  
ATOM   2431  O   TRP A 151      31.288  33.698 -14.113  1.00 93.42           O  
ATOM   2432  CG  TRP A 151      30.440  31.598 -11.491  1.00 93.42           C  
ATOM   2433  CD1 TRP A 151      29.226  32.194 -11.453  1.00 93.42           C  
ATOM   2434  HD1 TRP A 151      29.053  33.254 -11.568  1.00 93.42           H  
ATOM   2435  CD2 TRP A 151      30.184  30.167 -11.352  1.00 93.42           C  
ATOM   2436  CE2 TRP A 151      28.789  29.981 -11.131  1.00 93.42           C  
ATOM   2437  CE3 TRP A 151      30.986  29.004 -11.399  1.00 93.42           C  
ATOM   2438  HE3 TRP A 151      32.031  29.098 -11.654  1.00 93.42           H  
ATOM   2439  NE1 TRP A 151      28.247  31.243 -11.239  1.00 93.42           N  
ATOM   2440  HE1 TRP A 151      27.261  31.456 -11.183  1.00 93.42           H  
ATOM   2441  CH2 TRP A 151      29.066  27.586 -10.899  1.00 93.42           C  
ATOM   2442  HH2 TRP A 151      28.640  26.606 -10.739  1.00 93.42           H  
ATOM   2443  CZ2 TRP A 151      28.237  28.719 -10.885  1.00 93.42           C  
ATOM   2444  HZ2 TRP A 151      27.174  28.624 -10.720  1.00 93.42           H  
ATOM   2445  CZ3 TRP A 151      30.438  27.730 -11.165  1.00 93.42           C  
ATOM   2446  HZ3 TRP A 151      31.070  26.856 -11.215  1.00 93.42           H  
ATOM   2447  N   GLY A 152      31.747  31.794 -15.236  1.00 88.00           N  
ATOM   2448  H   GLY A 152      32.104  30.852 -15.163  1.00 88.00           H  
ATOM   2449  CA  GLY A 152      31.292  32.280 -16.538  1.00 88.00           C  
ATOM   2450  HA2 GLY A 152      31.467  31.519 -17.299  1.00 88.00           H  
ATOM   2451  HA3 GLY A 152      30.221  32.472 -16.485  1.00 88.00           H  
ATOM   2452  C   GLY A 152      32.015  33.566 -16.956  1.00 88.00           C  
ATOM   2453  O   GLY A 152      33.235  33.689 -16.808  1.00 88.00           O  
ATOM   2454  N   ASP A 153      31.247  34.531 -17.457  1.00 85.83           N  
ATOM   2455  H   ASP A 153      30.260  34.354 -17.581  1.00 85.83           H  
ATOM   2456  CA  ASP A 153      31.731  35.877 -17.781  1.00 85.83           C  
ATOM   2457  HA  ASP A 153      32.820  35.861 -17.753  1.00 85.83           H  
ATOM   2458  C   ASP A 153      31.329  36.933 -16.733  1.00 85.83           C  
ATOM   2459  CB  ASP A 153      31.330  36.243 -19.221  1.00 85.83           C  
ATOM   2460  HB2 ASP A 153      31.549  37.295 -19.400  1.00 85.83           H  
ATOM   2461  HB3 ASP A 153      30.257  36.094 -19.349  1.00 85.83           H  
ATOM   2462  O   ASP A 153      31.643  38.108 -16.902  1.00 85.83           O  
ATOM   2463  CG  ASP A 153      32.110  35.421 -20.259  1.00 85.83           C  
ATOM   2464  OD1 ASP A 153      33.366  35.383 -20.175  1.00 85.83           O  
ATOM   2465  OD2 ASP A 153      31.488  34.814 -21.155  1.00 85.83           O  
ATOM   2466  N   GLU A 154      30.683  36.525 -15.636  1.00 87.03           N  
ATOM   2467  H   GLU A 154      30.510  35.536 -15.520  1.00 87.03           H  
ATOM   2468  CA  GLU A 154      30.049  37.443 -14.680  1.00 87.03           C  
ATOM   2469  HA  GLU A 154      29.870  38.402 -15.166  1.00 87.03           H  
ATOM   2470  C   GLU A 154      30.902  37.731 -13.439  1.00 87.03           C  
ATOM   2471  CB  GLU A 154      28.685  36.882 -14.248  1.00 87.03           C  
ATOM   2472  HB2 GLU A 154      28.256  37.567 -13.517  1.00 87.03           H  
ATOM   2473  HB3 GLU A 154      28.834  35.914 -13.769  1.00 87.03           H  
ATOM   2474  O   GLU A 154      30.862  38.847 -12.922  1.00 87.03           O  
ATOM   2475  CG  GLU A 154      27.697  36.728 -15.416  1.00 87.03           C  
ATOM   2476  HG2 GLU A 154      27.632  37.681 -15.941  1.00 87.03           H  
ATOM   2477  HG3 GLU A 154      28.082  35.983 -16.113  1.00 87.03           H  
ATOM   2478  CD  GLU A 154      26.287  36.306 -14.964  1.00 87.03           C  
ATOM   2479  OE1 GLU A 154      25.389  36.304 -15.835  1.00 87.03           O  
ATOM   2480  OE2 GLU A 154      26.107  36.003 -13.761  1.00 87.03           O  
ATOM   2481  N   ALA A 155      31.673  36.753 -12.945  1.00 91.76           N  
ATOM   2482  H   ALA A 155      31.679  35.861 -13.418  1.00 91.76           H  
ATOM   2483  CA  ALA A 155      32.407  36.882 -11.682  1.00 91.76           C  
ATOM   2484  HA  ALA A 155      32.654  37.932 -11.528  1.00 91.76           H  
ATOM   2485  C   ALA A 155      33.742  36.120 -11.659  1.00 91.76           C  
ATOM   2486  CB  ALA A 155      31.479  36.439 -10.539  1.00 91.76           C  
ATOM   2487  HB1 ALA A 155      31.246  35.378 -10.632  1.00 91.76           H  
ATOM   2488  HB2 ALA A 155      30.549  37.005 -10.576  1.00 91.76           H  
ATOM   2489  HB3 ALA A 155      31.962  36.618  -9.578  1.00 91.76           H  
ATOM   2490  O   ALA A 155      34.037  35.302 -12.530  1.00 91.76           O  
ATOM   2491  N   LEU A 156      34.557  36.377 -10.635  1.00 92.66           N  
ATOM   2492  H   LEU A 156      34.256  37.059  -9.953  1.00 92.66           H  
ATOM   2493  CA  LEU A 156      35.730  35.581 -10.268  1.00 92.66           C  
ATOM   2494  HA  LEU A 156      35.996  34.912 -11.086  1.00 92.66           H  
ATOM   2495  C   LEU A 156      35.407  34.709  -9.054  1.00 92.66           C  
ATOM   2496  CB  LEU A 156      36.932  36.494  -9.971  1.00 92.66           C  
ATOM   2497  HB2 LEU A 156      36.688  37.108  -9.104  1.00 92.66           H  
ATOM   2498  HB3 LEU A 156      37.782  35.866  -9.706  1.00 92.66           H  
ATOM   2499  O   LEU A 156      34.580  35.078  -8.225  1.00 92.66           O  
ATOM   2500  CG  LEU A 156      37.348  37.426 -11.119  1.00 92.66           C  
ATOM   2501  HG  LEU A 156      36.555  38.150 -11.305  1.00 92.66           H  
ATOM   2502  CD1 LEU A 156      38.610  38.189 -10.728  1.00 92.66           C  
ATOM   2503 HD11 LEU A 156      39.467  37.516 -10.714  1.00 92.66           H  
ATOM   2504 HD12 LEU A 156      38.488  38.629  -9.738  1.00 92.66           H  
ATOM   2505 HD13 LEU A 156      38.800  38.978 -11.456  1.00 92.66           H  
ATOM   2506  CD2 LEU A 156      37.644  36.669 -12.412  1.00 92.66           C  
ATOM   2507 HD21 LEU A 156      38.379  35.885 -12.230  1.00 92.66           H  
ATOM   2508 HD22 LEU A 156      38.025  37.363 -13.161  1.00 92.66           H  
ATOM   2509 HD23 LEU A 156      36.720  36.234 -12.791  1.00 92.66           H  
ATOM   2510  N   LEU A 157      36.076  33.565  -8.935  1.00 93.57           N  
ATOM   2511  H   LEU A 157      36.749  33.338  -9.654  1.00 93.57           H  
ATOM   2512  CA  LEU A 157      35.961  32.645  -7.810  1.00 93.57           C  
ATOM   2513  HA  LEU A 157      35.182  33.004  -7.138  1.00 93.57           H  
ATOM   2514  C   LEU A 157      37.252  32.591  -7.011  1.00 93.57           C  
ATOM   2515  CB  LEU A 157      35.594  31.233  -8.284  1.00 93.57           C  
ATOM   2516  HB2 LEU A 157      36.336  30.909  -9.014  1.00 93.57           H  
ATOM   2517  HB3 LEU A 157      35.630  30.564  -7.425  1.00 93.57           H  
ATOM   2518  O   LEU A 157      38.341  32.463  -7.577  1.00 93.57           O  
ATOM   2519  CG  LEU A 157      34.204  31.128  -8.906  1.00 93.57           C  
ATOM   2520  HG  LEU A 157      34.128  31.873  -9.698  1.00 93.57           H  
ATOM   2521  CD1 LEU A 157      34.003  29.740  -9.499  1.00 93.57           C  
ATOM   2522 HD11 LEU A 157      34.253  28.968  -8.771  1.00 93.57           H  
ATOM   2523 HD12 LEU A 157      32.956  29.619  -9.776  1.00 93.57           H  
ATOM   2524 HD13 LEU A 157      34.619  29.650 -10.393  1.00 93.57           H  
ATOM   2525  CD2 LEU A 157      33.094  31.342  -7.884  1.00 93.57           C  
ATOM   2526 HD21 LEU A 157      33.144  30.576  -7.109  1.00 93.57           H  
ATOM   2527 HD22 LEU A 157      32.131  31.299  -8.392  1.00 93.57           H  
ATOM   2528 HD23 LEU A 157      33.188  32.330  -7.433  1.00 93.57           H  
ATOM   2529  N   ASN A 158      37.105  32.608  -5.688  1.00 91.24           N  
ATOM   2530  H   ASN A 158      36.179  32.740  -5.309  1.00 91.24           H  
ATOM   2531  CA  ASN A 158      38.207  32.364  -4.767  1.00 91.24           C  
ATOM   2532  HA  ASN A 158      39.112  32.725  -5.256  1.00 91.24           H  
ATOM   2533  C   ASN A 158      38.443  30.864  -4.504  1.00 91.24           C  
ATOM   2534  CB  ASN A 158      38.006  33.214  -3.499  1.00 91.24           C  
ATOM   2535  HB2 ASN A 158      38.947  33.270  -2.952  1.00 91.24           H  
ATOM   2536  HB3 ASN A 158      37.743  34.232  -3.787  1.00 91.24           H  
ATOM   2537  O   ASN A 158      37.710  30.000  -4.985  1.00 91.24           O  
ATOM   2538  CG  ASN A 158      36.946  32.695  -2.539  1.00 91.24           C  
ATOM   2539  ND2 ASN A 158      36.690  33.417  -1.481  1.00 91.24           N  
ATOM   2540 HD21 ASN A 158      35.956  33.153  -0.840  1.00 91.24           H  
ATOM   2541 HD22 ASN A 158      37.058  34.356  -1.441  1.00 91.24           H  
ATOM   2542  OD1 ASN A 158      36.365  31.634  -2.705  1.00 91.24           O  
ATOM   2543  N   ASN A 159      39.450  30.536  -3.693  1.00 89.01           N  
ATOM   2544  H   ASN A 159      39.986  31.286  -3.280  1.00 89.01           H  
ATOM   2545  CA  ASN A 159      39.781  29.157  -3.309  1.00 89.01           C  
ATOM   2546  HA  ASN A 159      39.969  28.596  -4.225  1.00 89.01           H  
ATOM   2547  C   ASN A 159      38.657  28.394  -2.571  1.00 89.01           C  
ATOM   2548  CB  ASN A 159      41.081  29.170  -2.479  1.00 89.01           C  
ATOM   2549  HB2 ASN A 159      41.879  29.628  -3.064  1.00 89.01           H  
ATOM   2550  HB3 ASN A 159      41.367  28.141  -2.264  1.00 89.01           H  
ATOM   2551  O   ASN A 159      38.656  27.165  -2.604  1.00 89.01           O  
ATOM   2552  CG  ASN A 159      40.971  29.920  -1.158  1.00 89.01           C  
ATOM   2553  ND2 ASN A 159      41.984  29.864  -0.329  1.00 89.01           N  
ATOM   2554 HD21 ASN A 159      42.827  29.360  -0.565  1.00 89.01           H  
ATOM   2555 HD22 ASN A 159      41.906  30.434   0.501  1.00 89.01           H  
ATOM   2556  OD1 ASN A 159      39.997  30.588  -0.859  1.00 89.01           O  
ATOM   2557  N   GLN A 160      37.706  29.090  -1.938  1.00 86.81           N  
ATOM   2558  H   GLN A 160      37.790  30.097  -1.928  1.00 86.81           H  
ATOM   2559  CA  GLN A 160      36.516  28.511  -1.298  1.00 86.81           C  
ATOM   2560  HA  GLN A 160      36.749  27.501  -0.963  1.00 86.81           H  
ATOM   2561  C   GLN A 160      35.319  28.395  -2.260  1.00 86.81           C  
ATOM   2562  CB  GLN A 160      36.127  29.348  -0.066  1.00 86.81           C  
ATOM   2563  HB2 GLN A 160      35.924  30.373  -0.376  1.00 86.81           H  
ATOM   2564  HB3 GLN A 160      35.213  28.936   0.360  1.00 86.81           H  
ATOM   2565  O   GLN A 160      34.271  27.870  -1.885  1.00 86.81           O  
ATOM   2566  CG  GLN A 160      37.202  29.358   1.032  1.00 86.81           C  
ATOM   2567  HG2 GLN A 160      38.124  29.788   0.640  1.00 86.81           H  
ATOM   2568  HG3 GLN A 160      37.407  28.334   1.346  1.00 86.81           H  
ATOM   2569  CD  GLN A 160      36.791  30.170   2.257  1.00 86.81           C  
ATOM   2570  NE2 GLN A 160      37.656  30.296   3.238  1.00 86.81           N  
ATOM   2571 HE21 GLN A 160      37.375  30.909   3.990  1.00 86.81           H  
ATOM   2572 HE22 GLN A 160      38.599  29.949   3.139  1.00 86.81           H  
ATOM   2573  OE1 GLN A 160      35.693  30.691   2.373  1.00 86.81           O  
ATOM   2574  N   GLY A 161      35.448  28.892  -3.493  1.00 88.03           N  
ATOM   2575  H   GLY A 161      36.323  29.334  -3.739  1.00 88.03           H  
ATOM   2576  CA  GLY A 161      34.378  28.925  -4.483  1.00 88.03           C  
ATOM   2577  HA2 GLY A 161      34.818  29.121  -5.460  1.00 88.03           H  
ATOM   2578  HA3 GLY A 161      33.876  27.958  -4.512  1.00 88.03           H  
ATOM   2579  C   GLY A 161      33.333  30.004  -4.217  1.00 88.03           C  
ATOM   2580  O   GLY A 161      32.195  29.839  -4.637  1.00 88.03           O  
ATOM   2581  N   GLN A 162      33.672  31.089  -3.516  1.00 89.30           N  
ATOM   2582  H   GLN A 162      34.631  31.170  -3.209  1.00 89.30           H  
ATOM   2583  CA  GLN A 162      32.825  32.280  -3.381  1.00 89.30           C  
ATOM   2584  HA  GLN A 162      31.777  31.980  -3.364  1.00 89.30           H  
ATOM   2585  C   GLN A 162      33.049  33.217  -4.574  1.00 89.30           C  
ATOM   2586  CB  GLN A 162      33.129  33.021  -2.077  1.00 89.30           C  
ATOM   2587  HB2 GLN A 162      34.170  33.343  -2.114  1.00 89.30           H  
ATOM   2588  HB3 GLN A 162      32.509  33.915  -2.022  1.00 89.30           H  
ATOM   2589  O   GLN A 162      34.186  33.393  -5.012  1.00 89.30           O  
ATOM   2590  CG  GLN A 162      32.885  32.181  -0.812  1.00 89.30           C  
ATOM   2591  HG2 GLN A 162      33.379  31.213  -0.899  1.00 89.30           H  
ATOM   2592  HG3 GLN A 162      31.815  32.014  -0.693  1.00 89.30           H  
ATOM   2593  CD  GLN A 162      33.433  32.863   0.438  1.00 89.30           C  
ATOM   2594  NE2 GLN A 162      33.021  32.456   1.616  1.00 89.30           N  
ATOM   2595 HE21 GLN A 162      32.456  31.625   1.714  1.00 89.30           H  
ATOM   2596 HE22 GLN A 162      33.538  32.848   2.390  1.00 89.30           H  
ATOM   2597  OE1 GLN A 162      34.271  33.746   0.380  1.00 89.30           O  
ATOM   2598  N   ALA A 163      31.967  33.803  -5.091  1.00 90.33           N  
ATOM   2599  H   ALA A 163      31.100  33.764  -4.573  1.00 90.33           H  
ATOM   2600  CA  ALA A 163      31.994  34.643  -6.283  1.00 90.33           C  
ATOM   2601  HA  ALA A 163      32.876  34.384  -6.868  1.00 90.33           H  
ATOM   2602  C   ALA A 163      32.116  36.107  -5.885  1.00 90.33           C  
ATOM   2603  CB  ALA A 163      30.770  34.399  -7.178  1.00 90.33           C  
ATOM   2604  HB1 ALA A 163      30.732  35.161  -7.956  1.00 90.33           H  
ATOM   2605  HB2 ALA A 163      29.850  34.453  -6.596  1.00 90.33           H  
ATOM   2606  HB3 ALA A 163      30.851  33.431  -7.673  1.00 90.33           H  
ATOM   2607  O   ALA A 163      31.393  36.568  -5.002  1.00 90.33           O  
ATOM   2608  N   PHE A 164      32.999  36.833  -6.559  1.00 90.71           N  
ATOM   2609  H   PHE A 164      33.585  36.372  -7.241  1.00 90.71           H  
ATOM   2610  CA  PHE A 164      33.173  38.268  -6.387  1.00 90.71           C  
ATOM   2611  HA  PHE A 164      32.244  38.685  -6.000  1.00 90.71           H  
ATOM   2612  C   PHE A 164      33.452  38.937  -7.738  1.00 90.71           C  
ATOM   2613  CB  PHE A 164      34.270  38.538  -5.349  1.00 90.71           C  
ATOM   2614  HB2 PHE A 164      34.246  39.598  -5.097  1.00 90.71           H  
ATOM   2615  HB3 PHE A 164      34.042  37.991  -4.435  1.00 90.71           H  
ATOM   2616  O   PHE A 164      34.038  38.345  -8.643  1.00 90.71           O  
ATOM   2617  CG  PHE A 164      35.670  38.174  -5.801  1.00 90.71           C  
ATOM   2618  CD1 PHE A 164      36.132  36.845  -5.724  1.00 90.71           C  
ATOM   2619  HD1 PHE A 164      35.491  36.070  -5.331  1.00 90.71           H  
ATOM   2620  CD2 PHE A 164      36.509  39.176  -6.316  1.00 90.71           C  
ATOM   2621  HD2 PHE A 164      36.166  40.198  -6.368  1.00 90.71           H  
ATOM   2622  CE1 PHE A 164      37.433  36.525  -6.153  1.00 90.71           C  
ATOM   2623  HE1 PHE A 164      37.793  35.510  -6.080  1.00 90.71           H  
ATOM   2624  CE2 PHE A 164      37.804  38.856  -6.747  1.00 90.71           C  
ATOM   2625  HE2 PHE A 164      38.439  39.636  -7.139  1.00 90.71           H  
ATOM   2626  CZ  PHE A 164      38.274  37.536  -6.649  1.00 90.71           C  
ATOM   2627  HZ  PHE A 164      39.289  37.304  -6.937  1.00 90.71           H  
ATOM   2628  N   THR A 165      32.999  40.179  -7.893  1.00 88.42           N  
ATOM   2629  H   THR A 165      32.467  40.594  -7.141  1.00 88.42           H  
ATOM   2630  CA  THR A 165      33.004  40.900  -9.174  1.00 88.42           C  
ATOM   2631  HA  THR A 165      33.415  40.270  -9.964  1.00 88.42           H  
ATOM   2632  C   THR A 165      33.862  42.165  -9.075  1.00 88.42           C  
ATOM   2633  CB  THR A 165      31.567  41.238  -9.607  1.00 88.42           C  
ATOM   2634  HB  THR A 165      31.600  41.834 -10.519  1.00 88.42           H  
ATOM   2635  O   THR A 165      33.358  43.218  -8.663  1.00 88.42           O  
ATOM   2636  CG2 THR A 165      30.738  39.985  -9.864  1.00 88.42           C  
ATOM   2637 HG21 THR A 165      30.529  39.462  -8.931  1.00 88.42           H  
ATOM   2638 HG22 THR A 165      29.799  40.262 -10.342  1.00 88.42           H  
ATOM   2639 HG23 THR A 165      31.291  39.323 -10.531  1.00 88.42           H  
ATOM   2640  OG1 THR A 165      30.918  41.963  -8.586  1.00 88.42           O  
ATOM   2641  HG1 THR A 165      31.446  42.756  -8.467  1.00 88.42           H  
ATOM   2642  N   PRO A 166      35.167  42.111  -9.400  1.00 85.85           N  
ATOM   2643  CA  PRO A 166      35.977  43.320  -9.506  1.00 85.85           C  
ATOM   2644  HA  PRO A 166      35.868  43.921  -8.603  1.00 85.85           H  
ATOM   2645  C   PRO A 166      35.564  44.167 -10.718  1.00 85.85           C  
ATOM   2646  CB  PRO A 166      37.416  42.824  -9.605  1.00 85.85           C  
ATOM   2647  HB2 PRO A 166      37.797  42.660  -8.597  1.00 85.85           H  
ATOM   2648  HB3 PRO A 166      38.063  43.506 -10.157  1.00 85.85           H  
ATOM   2649  O   PRO A 166      34.956  43.671 -11.663  1.00 85.85           O  
ATOM   2650  CG  PRO A 166      37.273  41.479 -10.308  1.00 85.85           C  
ATOM   2651  HG2 PRO A 166      38.125  40.835 -10.086  1.00 85.85           H  
ATOM   2652  HG3 PRO A 166      37.168  41.628 -11.383  1.00 85.85           H  
ATOM   2653  CD  PRO A 166      35.968  40.934  -9.723  1.00 85.85           C  
ATOM   2654  HD2 PRO A 166      36.182  40.383  -8.808  1.00 85.85           H  
ATOM   2655  HD3 PRO A 166      35.477  40.273 -10.437  1.00 85.85           H  
ATOM   2656  N   LYS A 167      35.929  45.456 -10.714  1.00 81.58           N  
ATOM   2657  H   LYS A 167      36.454  45.798  -9.922  1.00 81.58           H  
ATOM   2658  CA  LYS A 167      35.587  46.393 -11.804  1.00 81.58           C  
ATOM   2659  HA  LYS A 167      34.509  46.372 -11.963  1.00 81.58           H  
ATOM   2660  C   LYS A 167      36.193  46.008 -13.162  1.00 81.58           C  
ATOM   2661  CB  LYS A 167      36.019  47.821 -11.437  1.00 81.58           C  
ATOM   2662  HB2 LYS A 167      37.074  47.823 -11.162  1.00 81.58           H  
ATOM   2663  HB3 LYS A 167      35.906  48.446 -12.323  1.00 81.58           H  
ATOM   2664  O   LYS A 167      35.614  46.336 -14.189  1.00 81.58           O  
ATOM   2665  CG  LYS A 167      35.180  48.436 -10.306  1.00 81.58           C  
ATOM   2666  HG2 LYS A 167      35.324  47.868  -9.387  1.00 81.58           H  
ATOM   2667  HG3 LYS A 167      34.127  48.406 -10.584  1.00 81.58           H  
ATOM   2668  CD  LYS A 167      35.606  49.892 -10.083  1.00 81.58           C  
ATOM   2669  HD2 LYS A 167      35.494  50.437 -11.020  1.00 81.58           H  
ATOM   2670  HD3 LYS A 167      36.655  49.913  -9.789  1.00 81.58           H  
ATOM   2671  CE  LYS A 167      34.748  50.556  -9.002  1.00 81.58           C  
ATOM   2672  HE2 LYS A 167      34.866  50.001  -8.071  1.00 81.58           H  
ATOM   2673  HE3 LYS A 167      33.703  50.490  -9.305  1.00 81.58           H  
ATOM   2674  NZ  LYS A 167      35.143  51.974  -8.818  1.00 81.58           N  
ATOM   2675  HZ1 LYS A 167      34.572  52.421  -8.115  1.00 81.58           H  
ATOM   2676  HZ2 LYS A 167      35.036  52.476  -9.688  1.00 81.58           H  
ATOM   2677  HZ3 LYS A 167      36.114  52.035  -8.545  1.00 81.58           H  
ATOM   2678  N   GLU A 168      37.336  45.325 -13.164  1.00 82.52           N  
ATOM   2679  H   GLU A 168      37.741  45.079 -12.272  1.00 82.52           H  
ATOM   2680  CA  GLU A 168      38.119  44.997 -14.363  1.00 82.52           C  
ATOM   2681  HA  GLU A 168      37.627  45.399 -15.249  1.00 82.52           H  
ATOM   2682  C   GLU A 168      38.208  43.475 -14.563  1.00 82.52           C  
ATOM   2683  CB  GLU A 168      39.507  45.653 -14.279  1.00 82.52           C  
ATOM   2684  HB2 GLU A 168      39.994  45.329 -13.358  1.00 82.52           H  
ATOM   2685  HB3 GLU A 168      40.100  45.319 -15.130  1.00 82.52           H  
ATOM   2686  O   GLU A 168      39.282  42.879 -14.497  1.00 82.52           O  
ATOM   2687  CG  GLU A 168      39.444  47.187 -14.312  1.00 82.52           C  
ATOM   2688  HG2 GLU A 168      39.030  47.501 -15.270  1.00 82.52           H  
ATOM   2689  HG3 GLU A 168      38.771  47.533 -13.527  1.00 82.52           H  
ATOM   2690  CD  GLU A 168      40.814  47.849 -14.102  1.00 82.52           C  
ATOM   2691  OE1 GLU A 168      40.805  49.071 -13.832  1.00 82.52           O  
ATOM   2692  OE2 GLU A 168      41.843  47.137 -14.162  1.00 82.52           O  
ATOM   2693  N   LEU A 169      37.063  42.817 -14.787  1.00 84.82           N  
ATOM   2694  H   LEU A 169      36.196  43.334 -14.768  1.00 84.82           H  
ATOM   2695  CA  LEU A 169      37.013  41.359 -14.981  1.00 84.82           C  
ATOM   2696  HA  LEU A 169      37.449  40.902 -14.093  1.00 84.82           H  
ATOM   2697  C   LEU A 169      37.846  40.883 -16.194  1.00 84.82           C  
ATOM   2698  CB  LEU A 169      35.542  40.904 -15.120  1.00 84.82           C  
ATOM   2699  HB2 LEU A 169      34.865  41.693 -14.793  1.00 84.82           H  
ATOM   2700  HB3 LEU A 169      35.327  40.731 -16.175  1.00 84.82           H  
ATOM   2701  O   LEU A 169      38.360  39.765 -16.188  1.00 84.82           O  
ATOM   2702  CG  LEU A 169      35.246  39.621 -14.314  1.00 84.82           C  
ATOM   2703  HG  LEU A 169      36.178  39.108 -14.077  1.00 84.82           H  
ATOM   2704  CD1 LEU A 169      34.532  39.974 -13.009  1.00 84.82           C  
ATOM   2705 HD11 LEU A 169      34.501  39.098 -12.361  1.00 84.82           H  
ATOM   2706 HD12 LEU A 169      33.513  40.300 -13.217  1.00 84.82           H  
ATOM   2707 HD13 LEU A 169      35.066  40.785 -12.514  1.00 84.82           H  
ATOM   2708  CD2 LEU A 169      34.368  38.647 -15.093  1.00 84.82           C  
ATOM   2709 HD21 LEU A 169      34.182  37.753 -14.498  1.00 84.82           H  
ATOM   2710 HD22 LEU A 169      33.413  39.119 -15.327  1.00 84.82           H  
ATOM   2711 HD23 LEU A 169      34.867  38.370 -16.021  1.00 84.82           H  
ATOM   2712  N   ALA A 170      38.007  41.742 -17.208  1.00 84.80           N  
ATOM   2713  H   ALA A 170      37.567  42.647 -17.128  1.00 84.80           H  
ATOM   2714  CA  ALA A 170      38.728  41.456 -18.453  1.00 84.80           C  
ATOM   2715  HA  ALA A 170      38.281  40.582 -18.926  1.00 84.80           H  
ATOM   2716  C   ALA A 170      40.225  41.145 -18.252  1.00 84.80           C  
ATOM   2717  CB  ALA A 170      38.540  42.656 -19.391  1.00 84.80           C  
ATOM   2718  HB1 ALA A 170      38.994  43.548 -18.960  1.00 84.80           H  
ATOM   2719  HB2 ALA A 170      39.021  42.443 -20.345  1.00 84.80           H  
ATOM   2720  HB3 ALA A 170      37.479  42.830 -19.568  1.00 84.80           H  
ATOM   2721  O   ALA A 170      40.793  40.352 -18.996  1.00 84.80           O  
ATOM   2722  N   ASN A 171      40.867  41.677 -17.205  1.00 86.92           N  
ATOM   2723  H   ASN A 171      40.371  42.312 -16.595  1.00 86.92           H  
ATOM   2724  CA  ASN A 171      42.293  41.424 -16.942  1.00 86.92           C  
ATOM   2725  HA  ASN A 171      42.851  41.605 -17.861  1.00 86.92           H  
ATOM   2726  C   ASN A 171      42.582  39.962 -16.533  1.00 86.92           C  
ATOM   2727  CB  ASN A 171      42.788  42.414 -15.872  1.00 86.92           C  
ATOM   2728  HB2 ASN A 171      43.819  42.171 -15.614  1.00 86.92           H  
ATOM   2729  HB3 ASN A 171      42.181  42.306 -14.973  1.00 86.92           H  
ATOM   2730  O   ASN A 171      43.734  39.530 -16.493  1.00 86.92           O  
ATOM   2731  CG  ASN A 171      42.763  43.870 -16.313  1.00 86.92           C  
ATOM   2732  ND2 ASN A 171      42.920  44.769 -15.370  1.00 86.92           N  
ATOM   2733 HD21 ASN A 171      43.004  44.501 -14.400  1.00 86.92           H  
ATOM   2734 HD22 ASN A 171      42.734  45.742 -15.566  1.00 86.92           H  
ATOM   2735  OD1 ASN A 171      42.590  44.202 -17.474  1.00 86.92           O  
ATOM   2736  N   TYR A 172      41.540  39.181 -16.238  1.00 89.84           N  
ATOM   2737  H   TYR A 172      40.617  39.584 -16.313  1.00 89.84           H  
ATOM   2738  CA  TYR A 172      41.637  37.817 -15.720  1.00 89.84           C  
ATOM   2739  HA  TYR A 172      42.676  37.616 -15.459  1.00 89.84           H  
ATOM   2740  C   TYR A 172      41.265  36.750 -16.759  1.00 89.84           C  
ATOM   2741  CB  TYR A 172      40.837  37.721 -14.417  1.00 89.84           C  
ATOM   2742  HB2 TYR A 172      39.789  37.939 -14.625  1.00 89.84           H  
ATOM   2743  HB3 TYR A 172      40.897  36.701 -14.037  1.00 89.84           H  
ATOM   2744  O   TYR A 172      40.950  35.619 -16.398  1.00 89.84           O  
ATOM   2745  CG  TYR A 172      41.353  38.663 -13.346  1.00 89.84           C  
ATOM   2746  CD1 TYR A 172      42.447  38.285 -12.543  1.00 89.84           C  
ATOM   2747  HD1 TYR A 172      42.894  37.309 -12.662  1.00 89.84           H  
ATOM   2748  CD2 TYR A 172      40.786  39.944 -13.209  1.00 89.84           C  
ATOM   2749  HD2 TYR A 172      39.966  40.247 -13.842  1.00 89.84           H  
ATOM   2750  CE1 TYR A 172      42.981  39.190 -11.605  1.00 89.84           C  
ATOM   2751  HE1 TYR A 172      43.827  38.904 -10.998  1.00 89.84           H  
ATOM   2752  CE2 TYR A 172      41.322  40.854 -12.281  1.00 89.84           C  
ATOM   2753  HE2 TYR A 172      40.914  41.851 -12.196  1.00 89.84           H  
ATOM   2754  OH  TYR A 172      42.948  41.378 -10.608  1.00 89.84           O  
ATOM   2755  HH  TYR A 172      43.657  41.003 -10.080  1.00 89.84           H  
ATOM   2756  CZ  TYR A 172      42.428  40.484 -11.488  1.00 89.84           C  
ATOM   2757  N   GLU A 173      41.318  37.073 -18.056  1.00 85.80           N  
ATOM   2758  H   GLU A 173      41.514  38.031 -18.307  1.00 85.80           H  
ATOM   2759  CA  GLU A 173      41.014  36.129 -19.146  1.00 85.80           C  
ATOM   2760  HA  GLU A 173      39.997  35.761 -19.014  1.00 85.80           H  
ATOM   2761  C   GLU A 173      41.894  34.873 -19.177  1.00 85.80           C  
ATOM   2762  CB  GLU A 173      41.105  36.847 -20.498  1.00 85.80           C  
ATOM   2763  HB2 GLU A 173      41.961  37.522 -20.508  1.00 85.80           H  
ATOM   2764  HB3 GLU A 173      41.237  36.100 -21.281  1.00 85.80           H  
ATOM   2765  O   GLU A 173      41.448  33.837 -19.664  1.00 85.80           O  
ATOM   2766  CG  GLU A 173      39.811  37.614 -20.785  1.00 85.80           C  
ATOM   2767  HG2 GLU A 173      39.641  38.362 -20.011  1.00 85.80           H  
ATOM   2768  HG3 GLU A 173      38.988  36.902 -20.733  1.00 85.80           H  
ATOM   2769  CD  GLU A 173      39.769  38.259 -22.175  1.00 85.80           C  
ATOM   2770  OE1 GLU A 173      38.734  38.910 -22.435  1.00 85.80           O  
ATOM   2771  OE2 GLU A 173      40.685  37.999 -22.985  1.00 85.80           O  
ATOM   2772  N   HIS A 174      43.102  34.944 -18.616  1.00 89.81           N  
ATOM   2773  H   HIS A 174      43.382  35.830 -18.220  1.00 89.81           H  
ATOM   2774  CA  HIS A 174      44.030  33.818 -18.498  1.00 89.81           C  
ATOM   2775  HA  HIS A 174      44.095  33.319 -19.465  1.00 89.81           H  
ATOM   2776  C   HIS A 174      43.591  32.759 -17.469  1.00 89.81           C  
ATOM   2777  CB  HIS A 174      45.416  34.381 -18.144  1.00 89.81           C  
ATOM   2778  HB2 HIS A 174      45.718  35.096 -18.908  1.00 89.81           H  
ATOM   2779  HB3 HIS A 174      46.138  33.565 -18.152  1.00 89.81           H  
ATOM   2780  O   HIS A 174      44.138  31.656 -17.457  1.00 89.81           O  
ATOM   2781  CG  HIS A 174      45.462  35.056 -16.792  1.00 89.81           C  
ATOM   2782  CD2 HIS A 174      45.791  34.460 -15.603  1.00 89.81           C  
ATOM   2783  HD2 HIS A 174      46.070  33.426 -15.469  1.00 89.81           H  
ATOM   2784  ND1 HIS A 174      45.152  36.372 -16.511  1.00 89.81           N  
ATOM   2785  HD1 HIS A 174      44.961  37.113 -17.169  1.00 89.81           H  
ATOM   2786  CE1 HIS A 174      45.292  36.557 -15.189  1.00 89.81           C  
ATOM   2787  HE1 HIS A 174      45.147  37.499 -14.680  1.00 89.81           H  
ATOM   2788  NE2 HIS A 174      45.674  35.418 -14.592  1.00 89.81           N  
ATOM   2789  N   LEU A 175      42.642  33.086 -16.581  1.00 92.93           N  
ATOM   2790  H   LEU A 175      42.188  33.983 -16.669  1.00 92.93           H  
ATOM   2791  CA  LEU A 175      42.132  32.154 -15.580  1.00 92.93           C  
ATOM   2792  HA  LEU A 175      42.981  31.585 -15.202  1.00 92.93           H  
ATOM   2793  C   LEU A 175      41.140  31.156 -16.200  1.00 92.93           C  
ATOM   2794  CB  LEU A 175      41.482  32.911 -14.409  1.00 92.93           C  
ATOM   2795  HB2 LEU A 175      40.711  33.567 -14.814  1.00 92.93           H  
ATOM   2796  HB3 LEU A 175      40.989  32.189 -13.758  1.00 92.93           H  
ATOM   2797  O   LEU A 175      40.372  31.511 -17.099  1.00 92.93           O  
ATOM   2798  CG  LEU A 175      42.432  33.757 -13.550  1.00 92.93           C  
ATOM   2799  HG  LEU A 175      42.846  34.566 -14.152  1.00 92.93           H  
ATOM   2800  CD1 LEU A 175      41.636  34.360 -12.392  1.00 92.93           C  
ATOM   2801 HD11 LEU A 175      40.762  34.892 -12.769  1.00 92.93           H  
ATOM   2802 HD12 LEU A 175      41.310  33.574 -11.712  1.00 92.93           H  
ATOM   2803 HD13 LEU A 175      42.278  35.056 -11.852  1.00 92.93           H  
ATOM   2804  CD2 LEU A 175      43.572  32.939 -12.939  1.00 92.93           C  
ATOM   2805 HD21 LEU A 175      44.151  33.571 -12.266  1.00 92.93           H  
ATOM   2806 HD22 LEU A 175      43.175  32.090 -12.381  1.00 92.93           H  
ATOM   2807 HD23 LEU A 175      44.243  32.589 -13.723  1.00 92.93           H  
ATOM   2808  N   PRO A 176      41.094  29.917 -15.685  1.00 94.35           N  
ATOM   2809  CA  PRO A 176      40.170  28.903 -16.174  1.00 94.35           C  
ATOM   2810  HA  PRO A 176      40.338  28.745 -17.239  1.00 94.35           H  
ATOM   2811  C   PRO A 176      38.717  29.322 -15.951  1.00 94.35           C  
ATOM   2812  CB  PRO A 176      40.520  27.630 -15.409  1.00 94.35           C  
ATOM   2813  HB2 PRO A 176      39.658  26.987 -15.235  1.00 94.35           H  
ATOM   2814  HB3 PRO A 176      41.295  27.100 -15.962  1.00 94.35           H  
ATOM   2815  O   PRO A 176      38.382  29.945 -14.942  1.00 94.35           O  
ATOM   2816  CG  PRO A 176      41.122  28.158 -14.112  1.00 94.35           C  
ATOM   2817  HG2 PRO A 176      41.834  27.446 -13.694  1.00 94.35           H  
ATOM   2818  HG3 PRO A 176      40.333  28.401 -13.400  1.00 94.35           H  
ATOM   2819  CD  PRO A 176      41.849  29.419 -14.548  1.00 94.35           C  
ATOM   2820  HD2 PRO A 176      41.877  30.132 -13.724  1.00 94.35           H  
ATOM   2821  HD3 PRO A 176      42.861  29.171 -14.868  1.00 94.35           H  
ATOM   2822  N   ARG A 177      37.838  28.955 -16.885  1.00 94.59           N  
ATOM   2823  H   ARG A 177      38.187  28.413 -17.663  1.00 94.59           H  
ATOM   2824  CA  ARG A 177      36.401  29.242 -16.803  1.00 94.59           C  
ATOM   2825  HA  ARG A 177      36.247  30.111 -16.165  1.00 94.59           H  
ATOM   2826  C   ARG A 177      35.660  28.080 -16.149  1.00 94.59           C  
ATOM   2827  CB  ARG A 177      35.833  29.577 -18.190  1.00 94.59           C  
ATOM   2828  HB2 ARG A 177      36.008  28.738 -18.864  1.00 94.59           H  
ATOM   2829  HB3 ARG A 177      34.756  29.717 -18.090  1.00 94.59           H  
ATOM   2830  O   ARG A 177      35.686  26.962 -16.656  1.00 94.59           O  
ATOM   2831  CG  ARG A 177      36.442  30.854 -18.794  1.00 94.59           C  
ATOM   2832  HG2 ARG A 177      37.496  30.687 -19.015  1.00 94.59           H  
ATOM   2833  HG3 ARG A 177      36.352  31.677 -18.085  1.00 94.59           H  
ATOM   2834  CD  ARG A 177      35.697  31.222 -20.084  1.00 94.59           C  
ATOM   2835  HD2 ARG A 177      34.672  31.481 -19.817  1.00 94.59           H  
ATOM   2836  HD3 ARG A 177      35.677  30.352 -20.741  1.00 94.59           H  
ATOM   2837  NE  ARG A 177      36.331  32.346 -20.804  1.00 94.59           N  
ATOM   2838  HE  ARG A 177      37.312  32.508 -20.630  1.00 94.59           H  
ATOM   2839  NH1 ARG A 177      34.461  33.082 -21.927  1.00 94.59           N  
ATOM   2840 HH11 ARG A 177      33.982  33.924 -22.212  1.00 94.59           H  
ATOM   2841 HH12 ARG A 177      33.882  32.495 -21.344  1.00 94.59           H  
ATOM   2842  NH2 ARG A 177      36.401  34.120 -22.243  1.00 94.59           N  
ATOM   2843 HH21 ARG A 177      35.911  34.750 -22.862  1.00 94.59           H  
ATOM   2844 HH22 ARG A 177      37.396  34.229 -22.110  1.00 94.59           H  
ATOM   2845  CZ  ARG A 177      35.731  33.173 -21.649  1.00 94.59           C  
ATOM   2846  N   LEU A 178      34.982  28.354 -15.044  1.00 95.41           N  
ATOM   2847  H   LEU A 178      35.006  29.302 -14.697  1.00 95.41           H  
ATOM   2848  CA  LEU A 178      34.089  27.436 -14.348  1.00 95.41           C  
ATOM   2849  HA  LEU A 178      34.233  26.434 -14.753  1.00 95.41           H  
ATOM   2850  C   LEU A 178      32.638  27.846 -14.602  1.00 95.41           C  
ATOM   2851  CB  LEU A 178      34.417  27.376 -12.844  1.00 95.41           C  
ATOM   2852  HB2 LEU A 178      34.171  28.341 -12.400  1.00 95.41           H  
ATOM   2853  HB3 LEU A 178      33.776  26.622 -12.388  1.00 95.41           H  
ATOM   2854  O   LEU A 178      32.318  29.034 -14.567  1.00 95.41           O  
ATOM   2855  CG  LEU A 178      35.884  27.059 -12.512  1.00 95.41           C  
ATOM   2856  HG  LEU A 178      36.490  27.892 -12.869  1.00 95.41           H  
ATOM   2857  CD1 LEU A 178      36.100  26.887 -11.006  1.00 95.41           C  
ATOM   2858 HD11 LEU A 178      35.772  27.784 -10.481  1.00 95.41           H  
ATOM   2859 HD12 LEU A 178      35.538  26.029 -10.636  1.00 95.41           H  
ATOM   2860 HD13 LEU A 178      37.160  26.732 -10.801  1.00 95.41           H  
ATOM   2861  CD2 LEU A 178      36.413  25.790 -13.157  1.00 95.41           C  
ATOM   2862 HD21 LEU A 178      37.467  25.669 -12.907  1.00 95.41           H  
ATOM   2863 HD22 LEU A 178      35.839  24.946 -12.775  1.00 95.41           H  
ATOM   2864 HD23 LEU A 178      36.330  25.855 -14.242  1.00 95.41           H  
ATOM   2865  N   HIS A 179      31.765  26.876 -14.850  1.00 93.66           N  
ATOM   2866  H   HIS A 179      32.098  25.924 -14.913  1.00 93.66           H  
ATOM   2867  CA  HIS A 179      30.340  27.115 -15.075  1.00 93.66           C  
ATOM   2868  HA  HIS A 179      30.064  28.069 -14.627  1.00 93.66           H  
ATOM   2869  C   HIS A 179      29.481  26.038 -14.400  1.00 93.66           C  
ATOM   2870  CB  HIS A 179      30.072  27.205 -16.587  1.00 93.66           C  
ATOM   2871  HB2 HIS A 179      30.714  27.974 -17.018  1.00 93.66           H  
ATOM   2872  HB3 HIS A 179      30.325  26.254 -17.057  1.00 93.66           H  
ATOM   2873  O   HIS A 179      29.897  24.883 -14.282  1.00 93.66           O  
ATOM   2874  CG  HIS A 179      28.641  27.550 -16.911  1.00 93.66           C  
ATOM   2875  CD2 HIS A 179      28.029  28.754 -16.687  1.00 93.66           C  
ATOM   2876  HD2 HIS A 179      28.490  29.635 -16.266  1.00 93.66           H  
ATOM   2877  ND1 HIS A 179      27.689  26.701 -17.434  1.00 93.66           N  
ATOM   2878  HD1 HIS A 179      27.851  25.841 -17.939  1.00 93.66           H  
ATOM   2879  CE1 HIS A 179      26.529  27.373 -17.494  1.00 93.66           C  
ATOM   2880  HE1 HIS A 179      25.616  26.985 -17.920  1.00 93.66           H  
ATOM   2881  NE2 HIS A 179      26.689  28.631 -17.054  1.00 93.66           N  
ATOM   2882  N   GLY A 180      28.287  26.422 -13.952  1.00 90.06           N  
ATOM   2883  H   GLY A 180      28.009  27.386 -14.069  1.00 90.06           H  
ATOM   2884  CA  GLY A 180      27.260  25.516 -13.452  1.00 90.06           C  
ATOM   2885  HA2 GLY A 180      27.704  24.774 -12.787  1.00 90.06           H  
ATOM   2886  HA3 GLY A 180      26.818  25.004 -14.306  1.00 90.06           H  
ATOM   2887  C   GLY A 180      26.133  26.249 -12.720  1.00 90.06           C  
ATOM   2888  O   GLY A 180      26.128  27.478 -12.652  1.00 90.06           O  
ATOM   2889  N   PRO A 181      25.172  25.520 -12.130  1.00 86.59           N  
ATOM   2890  CA  PRO A 181      24.108  26.113 -11.329  1.00 86.59           C  
ATOM   2891  HA  PRO A 181      23.496  26.739 -11.978  1.00 86.59           H  
ATOM   2892  C   PRO A 181      24.673  26.935 -10.169  1.00 86.59           C  
ATOM   2893  CB  PRO A 181      23.277  24.935 -10.805  1.00 86.59           C  
ATOM   2894  HB2 PRO A 181      22.216  25.180 -10.765  1.00 86.59           H  
ATOM   2895  HB3 PRO A 181      23.638  24.619  -9.827  1.00 86.59           H  
ATOM   2896  O   PRO A 181      25.523  26.448  -9.423  1.00 86.59           O  
ATOM   2897  CG  PRO A 181      23.558  23.822 -11.809  1.00 86.59           C  
ATOM   2898  HG2 PRO A 181      22.885  23.946 -12.657  1.00 86.59           H  
ATOM   2899  HG3 PRO A 181      23.449  22.829 -11.371  1.00 86.59           H  
ATOM   2900  CD  PRO A 181      24.988  24.090 -12.264  1.00 86.59           C  
ATOM   2901  HD2 PRO A 181      25.699  23.586 -11.608  1.00 86.59           H  
ATOM   2902  HD3 PRO A 181      25.118  23.758 -13.294  1.00 86.59           H  
ATOM   2903  N   GLN A 182      24.126  28.130  -9.926  1.00 83.21           N  
ATOM   2904  H   GLN A 182      23.535  28.523 -10.644  1.00 83.21           H  
ATOM   2905  CA  GLN A 182      24.595  29.028  -8.858  1.00 83.21           C  
ATOM   2906  HA  GLN A 182      25.600  29.361  -9.120  1.00 83.21           H  
ATOM   2907  C   GLN A 182      24.667  28.345  -7.478  1.00 83.21           C  
ATOM   2908  CB  GLN A 182      23.658  30.249  -8.791  1.00 83.21           C  
ATOM   2909  HB2 GLN A 182      22.785  30.002  -8.188  1.00 83.21           H  
ATOM   2910  HB3 GLN A 182      23.303  30.503  -9.790  1.00 83.21           H  
ATOM   2911  O   GLN A 182      25.588  28.578  -6.698  1.00 83.21           O  
ATOM   2912  CG  GLN A 182      24.353  31.484  -8.191  1.00 83.21           C  
ATOM   2913  HG2 GLN A 182      23.600  32.242  -7.978  1.00 83.21           H  
ATOM   2914  HG3 GLN A 182      24.839  31.218  -7.252  1.00 83.21           H  
ATOM   2915  CD  GLN A 182      25.384  32.107  -9.133  1.00 83.21           C  
ATOM   2916  NE2 GLN A 182      26.207  33.013  -8.663  1.00 83.21           N  
ATOM   2917 HE21 GLN A 182      26.891  33.356  -9.322  1.00 83.21           H  
ATOM   2918 HE22 GLN A 182      26.299  33.178  -7.671  1.00 83.21           H  
ATOM   2919  OE1 GLN A 182      25.479  31.782 -10.304  1.00 83.21           O  
ATOM   2920  N   ARG A 183      23.723  27.435  -7.188  1.00 83.73           N  
ATOM   2921  H   ARG A 183      23.020  27.278  -7.897  1.00 83.73           H  
ATOM   2922  CA  ARG A 183      23.678  26.645  -5.941  1.00 83.73           C  
ATOM   2923  HA  ARG A 183      23.724  27.338  -5.100  1.00 83.73           H  
ATOM   2924  C   ARG A 183      24.877  25.708  -5.745  1.00 83.73           C  
ATOM   2925  CB  ARG A 183      22.354  25.863  -5.854  1.00 83.73           C  
ATOM   2926  HB2 ARG A 183      21.525  26.569  -5.913  1.00 83.73           H  
ATOM   2927  HB3 ARG A 183      22.306  25.373  -4.882  1.00 83.73           H  
ATOM   2928  O   ARG A 183      25.134  25.292  -4.623  1.00 83.73           O  
ATOM   2929  CG  ARG A 183      22.186  24.796  -6.954  1.00 83.73           C  
ATOM   2930  HG2 ARG A 183      22.192  25.280  -7.931  1.00 83.73           H  
ATOM   2931  HG3 ARG A 183      23.010  24.085  -6.908  1.00 83.73           H  
ATOM   2932  CD  ARG A 183      20.869  24.028  -6.790  1.00 83.73           C  
ATOM   2933  HD2 ARG A 183      20.878  23.527  -5.822  1.00 83.73           H  
ATOM   2934  HD3 ARG A 183      20.041  24.737  -6.816  1.00 83.73           H  
ATOM   2935  NE  ARG A 183      20.686  23.026  -7.861  1.00 83.73           N  
ATOM   2936  HE  ARG A 183      21.390  22.988  -8.585  1.00 83.73           H  
ATOM   2937  NH1 ARG A 183      18.740  22.077  -7.091  1.00 83.73           N  
ATOM   2938 HH11 ARG A 183      18.759  22.693  -6.291  1.00 83.73           H  
ATOM   2939 HH12 ARG A 183      18.027  21.369  -7.193  1.00 83.73           H  
ATOM   2940  NH2 ARG A 183      19.665  21.314  -8.973  1.00 83.73           N  
ATOM   2941 HH21 ARG A 183      18.935  20.621  -9.061  1.00 83.73           H  
ATOM   2942 HH22 ARG A 183      20.369  21.327  -9.697  1.00 83.73           H  
ATOM   2943  CZ  ARG A 183      19.702  22.147  -7.970  1.00 83.73           C  
ATOM   2944  N   ALA A 184      25.578  25.361  -6.820  1.00 87.09           N  
ATOM   2945  H   ALA A 184      25.349  25.798  -7.702  1.00 87.09           H  
ATOM   2946  CA  ALA A 184      26.674  24.400  -6.839  1.00 87.09           C  
ATOM   2947  HA  ALA A 184      26.710  23.874  -5.885  1.00 87.09           H  
ATOM   2948  C   ALA A 184      28.048  25.058  -7.033  1.00 87.09           C  
ATOM   2949  CB  ALA A 184      26.371  23.370  -7.921  1.00 87.09           C  
ATOM   2950  HB1 ALA A 184      25.410  22.895  -7.726  1.00 87.09           H  
ATOM   2951  HB2 ALA A 184      26.349  23.859  -8.895  1.00 87.09           H  
ATOM   2952  HB3 ALA A 184      27.147  22.605  -7.918  1.00 87.09           H  
ATOM   2953  O   ALA A 184      29.046  24.362  -7.176  1.00 87.09           O  
ATOM   2954  N   GLN A 185      28.132  26.387  -7.002  1.00 90.85           N  
ATOM   2955  H   GLN A 185      27.277  26.919  -6.925  1.00 90.85           H  
ATOM   2956  CA  GLN A 185      29.367  27.140  -7.227  1.00 90.85           C  
ATOM   2957  HA  GLN A 185      29.656  27.043  -8.274  1.00 90.85           H  
ATOM   2958  C   GLN A 185      30.550  26.659  -6.358  1.00 90.85           C  
ATOM   2959  CB  GLN A 185      29.012  28.598  -6.941  1.00 90.85           C  
ATOM   2960  HB2 GLN A 185      28.819  28.720  -5.875  1.00 90.85           H  
ATOM   2961  HB3 GLN A 185      28.105  28.857  -7.487  1.00 90.85           H  
ATOM   2962  O   GLN A 185      31.657  26.450  -6.857  1.00 90.85           O  
ATOM   2963  CG  GLN A 185      30.096  29.572  -7.374  1.00 90.85           C  
ATOM   2964  HG2 GLN A 185      31.060  29.271  -6.964  1.00 90.85           H  
ATOM   2965  HG3 GLN A 185      30.169  29.587  -8.462  1.00 90.85           H  
ATOM   2966  CD  GLN A 185      29.735  30.960  -6.878  1.00 90.85           C  
ATOM   2967  NE2 GLN A 185      30.454  31.485  -5.930  1.00 90.85           N  
ATOM   2968 HE21 GLN A 185      31.221  30.954  -5.541  1.00 90.85           H  
ATOM   2969 HE22 GLN A 185      30.244  32.449  -5.717  1.00 90.85           H  
ATOM   2970  OE1 GLN A 185      28.768  31.589  -7.267  1.00 90.85           O  
ATOM   2971  N   GLN A 186      30.304  26.401  -5.067  1.00 90.36           N  
ATOM   2972  H   GLN A 186      29.378  26.590  -4.711  1.00 90.36           H  
ATOM   2973  CA  GLN A 186      31.315  25.850  -4.154  1.00 90.36           C  
ATOM   2974  HA  GLN A 186      32.218  26.457  -4.216  1.00 90.36           H  
ATOM   2975  C   GLN A 186      31.714  24.412  -4.521  1.00 90.36           C  
ATOM   2976  CB  GLN A 186      30.797  25.899  -2.709  1.00 90.36           C  
ATOM   2977  HB2 GLN A 186      31.503  25.367  -2.071  1.00 90.36           H  
ATOM   2978  HB3 GLN A 186      29.833  25.394  -2.648  1.00 90.36           H  
ATOM   2979  O   GLN A 186      32.895  24.071  -4.480  1.00 90.36           O  
ATOM   2980  CG  GLN A 186      30.662  27.334  -2.180  1.00 90.36           C  
ATOM   2981  HG2 GLN A 186      29.930  27.882  -2.773  1.00 90.36           H  
ATOM   2982  HG3 GLN A 186      31.623  27.840  -2.275  1.00 90.36           H  
ATOM   2983  CD  GLN A 186      30.227  27.380  -0.718  1.00 90.36           C  
ATOM   2984  NE2 GLN A 186      30.395  28.503  -0.056  1.00 90.36           N  
ATOM   2985 HE21 GLN A 186      30.866  29.280  -0.496  1.00 90.36           H  
ATOM   2986 HE22 GLN A 186      30.119  28.481   0.915  1.00 90.36           H  
ATOM   2987  OE1 GLN A 186      29.715  26.434  -0.143  1.00 90.36           O  
ATOM   2988  N   GLN A 187      30.749  23.583  -4.935  1.00 91.09           N  
ATOM   2989  H   GLN A 187      29.816  23.953  -5.048  1.00 91.09           H  
ATOM   2990  CA  GLN A 187      30.990  22.212  -5.392  1.00 91.09           C  
ATOM   2991  HA  GLN A 187      31.545  21.678  -4.621  1.00 91.09           H  
ATOM   2992  C   GLN A 187      31.840  22.192  -6.673  1.00 91.09           C  
ATOM   2993  CB  GLN A 187      29.632  21.513  -5.581  1.00 91.09           C  
ATOM   2994  HB2 GLN A 187      29.054  22.035  -6.344  1.00 91.09           H  
ATOM   2995  HB3 GLN A 187      29.082  21.564  -4.642  1.00 91.09           H  
ATOM   2996  O   GLN A 187      32.766  21.391  -6.775  1.00 91.09           O  
ATOM   2997  CG  GLN A 187      29.746  20.040  -6.002  1.00 91.09           C  
ATOM   2998  HG2 GLN A 187      30.267  19.477  -5.228  1.00 91.09           H  
ATOM   2999  HG3 GLN A 187      30.321  19.969  -6.925  1.00 91.09           H  
ATOM   3000  CD  GLN A 187      28.380  19.399  -6.244  1.00 91.09           C  
ATOM   3001  NE2 GLN A 187      28.325  18.306  -6.970  1.00 91.09           N  
ATOM   3002 HE21 GLN A 187      29.163  17.894  -7.354  1.00 91.09           H  
ATOM   3003 HE22 GLN A 187      27.404  17.931  -7.146  1.00 91.09           H  
ATOM   3004  OE1 GLN A 187      27.343  19.860  -5.792  1.00 91.09           O  
ATOM   3005  N   VAL A 188      31.594  23.108  -7.618  1.00 93.45           N  
ATOM   3006  H   VAL A 188      30.800  23.718  -7.490  1.00 93.45           H  
ATOM   3007  CA  VAL A 188      32.399  23.252  -8.845  1.00 93.45           C  
ATOM   3008  HA  VAL A 188      32.481  22.284  -9.338  1.00 93.45           H  
ATOM   3009  C   VAL A 188      33.842  23.637  -8.531  1.00 93.45           C  
ATOM   3010  CB  VAL A 188      31.743  24.225  -9.848  1.00 93.45           C  
ATOM   3011  HB  VAL A 188      31.626  25.202  -9.380  1.00 93.45           H  
ATOM   3012  O   VAL A 188      34.757  23.055  -9.111  1.00 93.45           O  
ATOM   3013  CG1 VAL A 188      32.601  24.380 -11.111  1.00 93.45           C  
ATOM   3014 HG11 VAL A 188      32.839  23.404 -11.534  1.00 93.45           H  
ATOM   3015 HG12 VAL A 188      32.066  24.954 -11.868  1.00 93.45           H  
ATOM   3016 HG13 VAL A 188      33.530  24.897 -10.870  1.00 93.45           H  
ATOM   3017  CG2 VAL A 188      30.364  23.729 -10.307  1.00 93.45           C  
ATOM   3018 HG21 VAL A 188      29.692  23.593  -9.460  1.00 93.45           H  
ATOM   3019 HG22 VAL A 188      30.463  22.778 -10.831  1.00 93.45           H  
ATOM   3020 HG23 VAL A 188      29.918  24.454 -10.988  1.00 93.45           H  
ATOM   3021  N   MET A 189      34.076  24.540  -7.573  1.00 94.15           N  
ATOM   3022  H   MET A 189      33.291  25.004  -7.138  1.00 94.15           H  
ATOM   3023  CA  MET A 189      35.441  24.888  -7.160  1.00 94.15           C  
ATOM   3024  HA  MET A 189      36.003  25.149  -8.057  1.00 94.15           H  
ATOM   3025  C   MET A 189      36.170  23.708  -6.498  1.00 94.15           C  
ATOM   3026  CB  MET A 189      35.416  26.116  -6.240  1.00 94.15           C  
ATOM   3027  HB2 MET A 189      34.845  25.886  -5.341  1.00 94.15           H  
ATOM   3028  HB3 MET A 189      34.920  26.937  -6.760  1.00 94.15           H  
ATOM   3029  O   MET A 189      37.319  23.426  -6.843  1.00 94.15           O  
ATOM   3030  CG  MET A 189      36.829  26.562  -5.828  1.00 94.15           C  
ATOM   3031  HG2 MET A 189      37.258  25.794  -5.183  1.00 94.15           H  
ATOM   3032  HG3 MET A 189      36.752  27.471  -5.231  1.00 94.15           H  
ATOM   3033  SD  MET A 189      38.005  26.876  -7.178  1.00 94.15           S  
ATOM   3034  CE  MET A 189      37.318  28.391  -7.888  1.00 94.15           C  
ATOM   3035  HE1 MET A 189      37.420  29.215  -7.182  1.00 94.15           H  
ATOM   3036  HE2 MET A 189      37.871  28.641  -8.794  1.00 94.15           H  
ATOM   3037  HE3 MET A 189      36.268  28.239  -8.137  1.00 94.15           H  
ATOM   3038  N   GLN A 190      35.506  22.985  -5.589  1.00 92.74           N  
ATOM   3039  H   GLN A 190      34.567  23.260  -5.338  1.00 92.74           H  
ATOM   3040  CA  GLN A 190      36.079  21.786  -4.962  1.00 92.74           C  
ATOM   3041  HA  GLN A 190      37.003  22.054  -4.449  1.00 92.74           H  
ATOM   3042  C   GLN A 190      36.436  20.724  -6.013  1.00 92.74           C  
ATOM   3043  CB  GLN A 190      35.092  21.206  -3.939  1.00 92.74           C  
ATOM   3044  HB2 GLN A 190      34.108  21.108  -4.399  1.00 92.74           H  
ATOM   3045  HB3 GLN A 190      35.432  20.212  -3.646  1.00 92.74           H  
ATOM   3046  O   GLN A 190      37.533  20.160  -5.987  1.00 92.74           O  
ATOM   3047  CG  GLN A 190      34.983  22.067  -2.672  1.00 92.74           C  
ATOM   3048  HG2 GLN A 190      35.953  22.092  -2.175  1.00 92.74           H  
ATOM   3049  HG3 GLN A 190      34.719  23.090  -2.940  1.00 92.74           H  
ATOM   3050  CD  GLN A 190      33.944  21.543  -1.683  1.00 92.74           C  
ATOM   3051  NE2 GLN A 190      33.751  22.216  -0.571  1.00 92.74           N  
ATOM   3052 HE21 GLN A 190      34.244  23.081  -0.402  1.00 92.74           H  
ATOM   3053 HE22 GLN A 190      33.040  21.847   0.044  1.00 92.74           H  
ATOM   3054  OE1 GLN A 190      33.288  20.533  -1.871  1.00 92.74           O  
ATOM   3055  N   GLN A 191      35.547  20.504  -6.985  1.00 93.04           N  
ATOM   3056  H   GLN A 191      34.650  20.965  -6.937  1.00 93.04           H  
ATOM   3057  CA  GLN A 191      35.777  19.557  -8.070  1.00 93.04           C  
ATOM   3058  HA  GLN A 191      36.066  18.609  -7.616  1.00 93.04           H  
ATOM   3059  C   GLN A 191      36.926  20.002  -8.986  1.00 93.04           C  
ATOM   3060  CB  GLN A 191      34.467  19.358  -8.850  1.00 93.04           C  
ATOM   3061  HB2 GLN A 191      34.269  20.237  -9.463  1.00 93.04           H  
ATOM   3062  HB3 GLN A 191      33.640  19.240  -8.150  1.00 93.04           H  
ATOM   3063  O   GLN A 191      37.777  19.187  -9.337  1.00 93.04           O  
ATOM   3064  CG  GLN A 191      34.516  18.114  -9.747  1.00 93.04           C  
ATOM   3065  HG2 GLN A 191      33.584  18.035 -10.307  1.00 93.04           H  
ATOM   3066  HG3 GLN A 191      35.329  18.221 -10.466  1.00 93.04           H  
ATOM   3067  CD  GLN A 191      34.696  16.827  -8.947  1.00 93.04           C  
ATOM   3068  NE2 GLN A 191      35.499  15.898  -9.410  1.00 93.04           N  
ATOM   3069 HE21 GLN A 191      35.588  15.078  -8.827  1.00 93.04           H  
ATOM   3070 HE22 GLN A 191      35.980  16.031 -10.288  1.00 93.04           H  
ATOM   3071  OE1 GLN A 191      34.161  16.630  -7.871  1.00 93.04           O  
ATOM   3072  N   TYR A 192      37.009  21.290  -9.332  1.00 94.71           N  
ATOM   3073  H   TYR A 192      36.264  21.910  -9.046  1.00 94.71           H  
ATOM   3074  CA  TYR A 192      38.105  21.852 -10.125  1.00 94.71           C  
ATOM   3075  HA  TYR A 192      38.137  21.355 -11.094  1.00 94.71           H  
ATOM   3076  C   TYR A 192      39.472  21.628  -9.476  1.00 94.71           C  
ATOM   3077  CB  TYR A 192      37.873  23.356 -10.342  1.00 94.71           C  
ATOM   3078  HB2 TYR A 192      37.606  23.819  -9.392  1.00 94.71           H  
ATOM   3079  HB3 TYR A 192      37.030  23.512 -11.016  1.00 94.71           H  
ATOM   3080  O   TYR A 192      40.411  21.204 -10.155  1.00 94.71           O  
ATOM   3081  CG  TYR A 192      39.086  24.068 -10.900  1.00 94.71           C  
ATOM   3082  CD1 TYR A 192      39.887  24.842 -10.039  1.00 94.71           C  
ATOM   3083  HD1 TYR A 192      39.593  24.979  -9.009  1.00 94.71           H  
ATOM   3084  CD2 TYR A 192      39.455  23.899 -12.249  1.00 94.71           C  
ATOM   3085  HD2 TYR A 192      38.833  23.317 -12.913  1.00 94.71           H  
ATOM   3086  CE1 TYR A 192      41.076  25.423 -10.512  1.00 94.71           C  
ATOM   3087  HE1 TYR A 192      41.697  26.004  -9.846  1.00 94.71           H  
ATOM   3088  CE2 TYR A 192      40.640  24.490 -12.727  1.00 94.71           C  
ATOM   3089  HE2 TYR A 192      40.937  24.387 -13.761  1.00 94.71           H  
ATOM   3090  OH  TYR A 192      42.651  25.726 -12.281  1.00 94.71           O  
ATOM   3091  HH  TYR A 192      42.999  26.371 -11.660  1.00 94.71           H  
ATOM   3092  CZ  TYR A 192      41.466  25.224 -11.852  1.00 94.71           C  
ATOM   3093  N   GLN A 193      39.594  21.886  -8.171  1.00 93.15           N  
ATOM   3094  H   GLN A 193      38.788  22.233  -7.671  1.00 93.15           H  
ATOM   3095  CA  GLN A 193      40.850  21.691  -7.443  1.00 93.15           C  
ATOM   3096  HA  GLN A 193      41.637  22.264  -7.932  1.00 93.15           H  
ATOM   3097  C   GLN A 193      41.278  20.220  -7.464  1.00 93.15           C  
ATOM   3098  CB  GLN A 193      40.697  22.188  -6.000  1.00 93.15           C  
ATOM   3099  HB2 GLN A 193      39.795  21.759  -5.564  1.00 93.15           H  
ATOM   3100  HB3 GLN A 193      41.554  21.853  -5.416  1.00 93.15           H  
ATOM   3101  O   GLN A 193      42.433  19.924  -7.775  1.00 93.15           O  
ATOM   3102  CG  GLN A 193      40.630  23.721  -5.922  1.00 93.15           C  
ATOM   3103  HG2 GLN A 193      41.571  24.139  -6.280  1.00 93.15           H  
ATOM   3104  HG3 GLN A 193      39.831  24.090  -6.565  1.00 93.15           H  
ATOM   3105  CD  GLN A 193      40.373  24.235  -4.509  1.00 93.15           C  
ATOM   3106  NE2 GLN A 193      40.362  25.535  -4.325  1.00 93.15           N  
ATOM   3107 HE21 GLN A 193      39.962  25.838  -3.449  1.00 93.15           H  
ATOM   3108 HE22 GLN A 193      40.368  26.148  -5.128  1.00 93.15           H  
ATOM   3109  OE1 GLN A 193      40.171  23.497  -3.560  1.00 93.15           O  
ATOM   3110  N   LEU A 194      40.340  19.304  -7.210  1.00 92.82           N  
ATOM   3111  H   LEU A 194      39.415  19.621  -6.956  1.00 92.82           H  
ATOM   3112  CA  LEU A 194      40.591  17.864  -7.233  1.00 92.82           C  
ATOM   3113  HA  LEU A 194      41.416  17.652  -6.553  1.00 92.82           H  
ATOM   3114  C   LEU A 194      40.999  17.370  -8.630  1.00 92.82           C  
ATOM   3115  CB  LEU A 194      39.321  17.164  -6.724  1.00 92.82           C  
ATOM   3116  HB2 LEU A 194      39.078  17.566  -5.740  1.00 92.82           H  
ATOM   3117  HB3 LEU A 194      38.494  17.405  -7.391  1.00 92.82           H  
ATOM   3118  O   LEU A 194      41.999  16.669  -8.778  1.00 92.82           O  
ATOM   3119  CG  LEU A 194      39.432  15.635  -6.618  1.00 92.82           C  
ATOM   3120  HG  LEU A 194      39.651  15.206  -7.596  1.00 92.82           H  
ATOM   3121  CD1 LEU A 194      40.509  15.191  -5.626  1.00 92.82           C  
ATOM   3122 HD11 LEU A 194      40.499  14.106  -5.528  1.00 92.82           H  
ATOM   3123 HD12 LEU A 194      41.495  15.488  -5.986  1.00 92.82           H  
ATOM   3124 HD13 LEU A 194      40.330  15.644  -4.651  1.00 92.82           H  
ATOM   3125  CD2 LEU A 194      38.089  15.091  -6.140  1.00 92.82           C  
ATOM   3126 HD21 LEU A 194      37.329  15.250  -6.905  1.00 92.82           H  
ATOM   3127 HD22 LEU A 194      38.182  14.028  -5.920  1.00 92.82           H  
ATOM   3128 HD23 LEU A 194      37.783  15.602  -5.228  1.00 92.82           H  
ATOM   3129  N   LEU A 195      40.264  17.768  -9.671  1.00 93.69           N  
ATOM   3130  H   LEU A 195      39.457  18.348  -9.491  1.00 93.69           H  
ATOM   3131  CA  LEU A 195      40.556  17.381 -11.053  1.00 93.69           C  
ATOM   3132  HA  LEU A 195      40.661  16.297 -11.106  1.00 93.69           H  
ATOM   3133  C   LEU A 195      41.885  17.956 -11.544  1.00 93.69           C  
ATOM   3134  CB  LEU A 195      39.405  17.836 -11.965  1.00 93.69           C  
ATOM   3135  HB2 LEU A 195      39.714  17.704 -13.002  1.00 93.69           H  
ATOM   3136  HB3 LEU A 195      39.223  18.898 -11.804  1.00 93.69           H  
ATOM   3137  O   LEU A 195      42.662  17.248 -12.183  1.00 93.69           O  
ATOM   3138  CG  LEU A 195      38.093  17.064 -11.760  1.00 93.69           C  
ATOM   3139  HG  LEU A 195      37.742  17.153 -10.732  1.00 93.69           H  
ATOM   3140  CD1 LEU A 195      37.021  17.614 -12.696  1.00 93.69           C  
ATOM   3141 HD11 LEU A 195      36.868  18.674 -12.492  1.00 93.69           H  
ATOM   3142 HD12 LEU A 195      36.077  17.089 -12.549  1.00 93.69           H  
ATOM   3143 HD13 LEU A 195      37.336  17.489 -13.732  1.00 93.69           H  
ATOM   3144  CD2 LEU A 195      38.275  15.584 -12.066  1.00 93.69           C  
ATOM   3145 HD21 LEU A 195      38.800  15.478 -13.015  1.00 93.69           H  
ATOM   3146 HD22 LEU A 195      38.844  15.099 -11.273  1.00 93.69           H  
ATOM   3147 HD23 LEU A 195      37.302  15.100 -12.146  1.00 93.69           H  
ATOM   3148  N   SER A 196      42.184  19.208 -11.196  1.00 93.16           N  
ATOM   3149  H   SER A 196      41.494  19.742 -10.686  1.00 93.16           H  
ATOM   3150  CA  SER A 196      43.468  19.838 -11.514  1.00 93.16           C  
ATOM   3151  HA  SER A 196      43.599  19.865 -12.596  1.00 93.16           H  
ATOM   3152  C   SER A 196      44.639  19.064 -10.913  1.00 93.16           C  
ATOM   3153  CB  SER A 196      43.519  21.269 -10.979  1.00 93.16           C  
ATOM   3154  HB2 SER A 196      44.518  21.671 -11.144  1.00 93.16           H  
ATOM   3155  HB3 SER A 196      43.313  21.275  -9.908  1.00 93.16           H  
ATOM   3156  O   SER A 196      45.659  18.893 -11.575  1.00 93.16           O  
ATOM   3157  OG  SER A 196      42.593  22.093 -11.643  1.00 93.16           O  
ATOM   3158  HG  SER A 196      41.723  21.924 -11.273  1.00 93.16           H  
ATOM   3159  N   GLN A 197      44.508  18.571  -9.678  1.00 92.30           N  
ATOM   3160  H   GLN A 197      43.646  18.727  -9.175  1.00 92.30           H  
ATOM   3161  CA  GLN A 197      45.551  17.767  -9.033  1.00 92.30           C  
ATOM   3162  HA  GLN A 197      46.499  18.304  -9.084  1.00 92.30           H  
ATOM   3163  C   GLN A 197      45.774  16.421  -9.736  1.00 92.30           C  
ATOM   3164  CB  GLN A 197      45.199  17.543  -7.557  1.00 92.30           C  
ATOM   3165  HB2 GLN A 197      45.860  16.777  -7.150  1.00 92.30           H  
ATOM   3166  HB3 GLN A 197      44.174  17.180  -7.480  1.00 92.30           H  
ATOM   3167  O   GLN A 197      46.918  15.994  -9.861  1.00 92.30           O  
ATOM   3168  CG  GLN A 197      45.361  18.813  -6.708  1.00 92.30           C  
ATOM   3169  HG2 GLN A 197      46.418  19.075  -6.654  1.00 92.30           H  
ATOM   3170  HG3 GLN A 197      44.835  19.646  -7.174  1.00 92.30           H  
ATOM   3171  CD  GLN A 197      44.835  18.632  -5.286  1.00 92.30           C  
ATOM   3172  NE2 GLN A 197      44.648  19.701  -4.543  1.00 92.30           N  
ATOM   3173 HE21 GLN A 197      44.275  19.524  -3.620  1.00 92.30           H  
ATOM   3174 HE22 GLN A 197      44.785  20.629  -4.916  1.00 92.30           H  
ATOM   3175  OE1 GLN A 197      44.597  17.540  -4.801  1.00 92.30           O  
ATOM   3176  N   LEU A 198      44.710  15.775 -10.228  1.00 91.16           N  
ATOM   3177  H   LEU A 198      43.795  16.171 -10.065  1.00 91.16           H  
ATOM   3178  CA  LEU A 198      44.800  14.486 -10.928  1.00 91.16           C  
ATOM   3179  HA  LEU A 198      45.509  13.847 -10.402  1.00 91.16           H  
ATOM   3180  C   LEU A 198      45.331  14.609 -12.364  1.00 91.16           C  
ATOM   3181  CB  LEU A 198      43.414  13.815 -10.925  1.00 91.16           C  
ATOM   3182  HB2 LEU A 198      43.460  12.926 -11.555  1.00 91.16           H  
ATOM   3183  HB3 LEU A 198      42.698  14.503 -11.375  1.00 91.16           H  
ATOM   3184  O   LEU A 198      45.987  13.693 -12.852  1.00 91.16           O  
ATOM   3185  CG  LEU A 198      42.904  13.398  -9.534  1.00 91.16           C  
ATOM   3186  HG  LEU A 198      42.917  14.256  -8.861  1.00 91.16           H  
ATOM   3187  CD1 LEU A 198      41.463  12.898  -9.641  1.00 91.16           C  
ATOM   3188 HD11 LEU A 198      41.081  12.695  -8.640  1.00 91.16           H  
ATOM   3189 HD12 LEU A 198      40.843  13.671 -10.095  1.00 91.16           H  
ATOM   3190 HD13 LEU A 198      41.418  11.993 -10.247  1.00 91.16           H  
ATOM   3191  CD2 LEU A 198      43.749  12.284  -8.911  1.00 91.16           C  
ATOM   3192 HD21 LEU A 198      44.756  12.651  -8.712  1.00 91.16           H  
ATOM   3193 HD22 LEU A 198      43.309  11.977  -7.962  1.00 91.16           H  
ATOM   3194 HD23 LEU A 198      43.802  11.431  -9.586  1.00 91.16           H  
ATOM   3195  N   LEU A 199      45.054  15.725 -13.042  1.00 92.07           N  
ATOM   3196  H   LEU A 199      44.447  16.399 -12.598  1.00 92.07           H  
ATOM   3197  CA  LEU A 199      45.389  15.928 -14.455  1.00 92.07           C  
ATOM   3198  HA  LEU A 199      45.475  14.958 -14.943  1.00 92.07           H  
ATOM   3199  C   LEU A 199      46.747  16.614 -14.684  1.00 92.07           C  
ATOM   3200  CB  LEU A 199      44.231  16.705 -15.106  1.00 92.07           C  
ATOM   3201  HB2 LEU A 199      44.546  17.068 -16.084  1.00 92.07           H  
ATOM   3202  HB3 LEU A 199      44.016  17.585 -14.500  1.00 92.07           H  
ATOM   3203  O   LEU A 199      47.392  16.356 -15.701  1.00 92.07           O  
ATOM   3204  CG  LEU A 199      42.936  15.892 -15.297  1.00 92.07           C  
ATOM   3205  HG  LEU A 199      42.579  15.527 -14.334  1.00 92.07           H  
ATOM   3206  CD1 LEU A 199      41.864  16.796 -15.901  1.00 92.07           C  
ATOM   3207 HD11 LEU A 199      40.932  16.240 -16.002  1.00 92.07           H  
ATOM   3208 HD12 LEU A 199      41.694  17.647 -15.241  1.00 92.07           H  
ATOM   3209 HD13 LEU A 199      42.178  17.154 -16.882  1.00 92.07           H  
ATOM   3210  CD2 LEU A 199      43.114  14.698 -16.239  1.00 92.07           C  
ATOM   3211 HD21 LEU A 199      43.551  15.030 -17.180  1.00 92.07           H  
ATOM   3212 HD22 LEU A 199      43.759  13.948 -15.781  1.00 92.07           H  
ATOM   3213 HD23 LEU A 199      42.147  14.234 -16.437  1.00 92.07           H  
ATOM   3214  N   ARG A 200      47.230  17.431 -13.736  1.00 90.65           N  
ATOM   3215  H   ARG A 200      46.647  17.618 -12.933  1.00 90.65           H  
ATOM   3216  CA  ARG A 200      48.536  18.114 -13.840  1.00 90.65           C  
ATOM   3217  HA  ARG A 200      48.508  18.756 -14.721  1.00 90.65           H  
ATOM   3218  C   ARG A 200      49.726  17.172 -14.083  1.00 90.65           C  
ATOM   3219  CB  ARG A 200      48.798  18.981 -12.601  1.00 90.65           C  
ATOM   3220  HB2 ARG A 200      49.873  19.105 -12.471  1.00 90.65           H  
ATOM   3221  HB3 ARG A 200      48.408  18.480 -11.715  1.00 90.65           H  
ATOM   3222  O   ARG A 200      50.539  17.515 -14.939  1.00 90.65           O  
ATOM   3223  CG  ARG A 200      48.180  20.378 -12.715  1.00 90.65           C  
ATOM   3224  HG2 ARG A 200      48.679  20.935 -13.508  1.00 90.65           H  
ATOM   3225  HG3 ARG A 200      47.120  20.306 -12.957  1.00 90.65           H  
ATOM   3226  CD  ARG A 200      48.377  21.099 -11.377  1.00 90.65           C  
ATOM   3227  HD2 ARG A 200      49.443  21.274 -11.234  1.00 90.65           H  
ATOM   3228  HD3 ARG A 200      48.015  20.453 -10.577  1.00 90.65           H  
ATOM   3229  NE  ARG A 200      47.638  22.372 -11.319  1.00 90.65           N  
ATOM   3230  HE  ARG A 200      46.943  22.521 -12.037  1.00 90.65           H  
ATOM   3231  NH1 ARG A 200      48.653  23.213  -9.437  1.00 90.65           N  
ATOM   3232 HH11 ARG A 200      49.267  22.412  -9.424  1.00 90.65           H  
ATOM   3233 HH12 ARG A 200      48.761  23.952  -8.757  1.00 90.65           H  
ATOM   3234  NH2 ARG A 200      47.007  24.363 -10.416  1.00 90.65           N  
ATOM   3235 HH21 ARG A 200      47.133  25.097  -9.734  1.00 90.65           H  
ATOM   3236 HH22 ARG A 200      46.312  24.471 -11.141  1.00 90.65           H  
ATOM   3237  CZ  ARG A 200      47.770  23.307 -10.395  1.00 90.65           C  
ATOM   3238  N   PRO A 201      49.854  16.005 -13.412  1.00 89.71           N  
ATOM   3239  CA  PRO A 201      50.958  15.071 -13.665  1.00 89.71           C  
ATOM   3240  HA  PRO A 201      51.900  15.577 -13.455  1.00 89.71           H  
ATOM   3241  C   PRO A 201      51.002  14.531 -15.100  1.00 89.71           C  
ATOM   3242  CB  PRO A 201      50.766  13.924 -12.667  1.00 89.71           C  
ATOM   3243  HB2 PRO A 201      50.170  13.130 -13.116  1.00 89.71           H  
ATOM   3244  HB3 PRO A 201      51.723  13.530 -12.324  1.00 89.71           H  
ATOM   3245  O   PRO A 201      52.066  14.157 -15.577  1.00 89.71           O  
ATOM   3246  CG  PRO A 201      49.972  14.561 -11.530  1.00 89.71           C  
ATOM   3247  HG2 PRO A 201      49.392  13.825 -10.975  1.00 89.71           H  
ATOM   3248  HG3 PRO A 201      50.644  15.107 -10.868  1.00 89.71           H  
ATOM   3249  CD  PRO A 201      49.073  15.542 -12.273  1.00 89.71           C  
ATOM   3250  HD2 PRO A 201      48.791  16.356 -11.605  1.00 89.71           H  
ATOM   3251  HD3 PRO A 201      48.185  15.020 -12.629  1.00 89.71           H  
ATOM   3252  N   LEU A 202      49.860  14.517 -15.796  1.00 88.12           N  
ATOM   3253  H   LEU A 202      49.019  14.860 -15.354  1.00 88.12           H  
ATOM   3254  CA  LEU A 202      49.758  14.119 -17.202  1.00 88.12           C  
ATOM   3255  HA  LEU A 202      50.481  13.328 -17.403  1.00 88.12           H  
ATOM   3256  C   LEU A 202      50.081  15.258 -18.184  1.00 88.12           C  
ATOM   3257  CB  LEU A 202      48.341  13.584 -17.464  1.00 88.12           C  
ATOM   3258  HB2 LEU A 202      48.250  13.368 -18.528  1.00 88.12           H  
ATOM   3259  HB3 LEU A 202      47.626  14.372 -17.228  1.00 88.12           H  
ATOM   3260  O   LEU A 202      50.054  15.046 -19.393  1.00 88.12           O  
ATOM   3261  CG  LEU A 202      47.950  12.321 -16.684  1.00 88.12           C  
ATOM   3262  HG  LEU A 202      47.967  12.516 -15.612  1.00 88.12           H  
ATOM   3263  CD1 LEU A 202      46.524  11.956 -17.087  1.00 88.12           C  
ATOM   3264 HD11 LEU A 202      46.245  11.020 -16.602  1.00 88.12           H  
ATOM   3265 HD12 LEU A 202      45.835  12.742 -16.777  1.00 88.12           H  
ATOM   3266 HD13 LEU A 202      46.461  11.815 -18.166  1.00 88.12           H  
ATOM   3267  CD2 LEU A 202      48.895  11.161 -17.001  1.00 88.12           C  
ATOM   3268 HD21 LEU A 202      49.839  11.303 -16.475  1.00 88.12           H  
ATOM   3269 HD22 LEU A 202      48.466  10.209 -16.688  1.00 88.12           H  
ATOM   3270 HD23 LEU A 202      49.094  11.125 -18.072  1.00 88.12           H  
ATOM   3271  N   GLY A 203      50.350  16.468 -17.684  1.00 87.77           N  
ATOM   3272  H   GLY A 203      50.404  16.570 -16.681  1.00 87.77           H  
ATOM   3273  CA  GLY A 203      50.572  17.663 -18.499  1.00 87.77           C  
ATOM   3274  HA2 GLY A 203      51.181  18.363 -17.927  1.00 87.77           H  
ATOM   3275  HA3 GLY A 203      51.121  17.392 -19.401  1.00 87.77           H  
ATOM   3276  C   GLY A 203      49.292  18.391 -18.922  1.00 87.77           C  
ATOM   3277  O   GLY A 203      49.367  19.358 -19.680  1.00 87.77           O  
ATOM   3278  N   PHE A 204      48.116  17.987 -18.432  1.00 90.53           N  
ATOM   3279  H   PHE A 204      48.097  17.213 -17.784  1.00 90.53           H  
ATOM   3280  CA  PHE A 204      46.859  18.676 -18.731  1.00 90.53           C  
ATOM   3281  HA  PHE A 204      46.923  19.105 -19.731  1.00 90.53           H  
ATOM   3282  C   PHE A 204      46.605  19.822 -17.747  1.00 90.53           C  
ATOM   3283  CB  PHE A 204      45.693  17.685 -18.741  1.00 90.53           C  
ATOM   3284  HB2 PHE A 204      44.755  18.236 -18.806  1.00 90.53           H  
ATOM   3285  HB3 PHE A 204      45.712  17.142 -17.796  1.00 90.53           H  
ATOM   3286  O   PHE A 204      46.583  19.634 -16.528  1.00 90.53           O  
ATOM   3287  CG  PHE A 204      45.731  16.677 -19.869  1.00 90.53           C  
ATOM   3288  CD1 PHE A 204      45.641  17.106 -21.206  1.00 90.53           C  
ATOM   3289  HD1 PHE A 204      45.548  18.157 -21.434  1.00 90.53           H  
ATOM   3290  CD2 PHE A 204      45.865  15.307 -19.580  1.00 90.53           C  
ATOM   3291  HD2 PHE A 204      45.929  14.970 -18.556  1.00 90.53           H  
ATOM   3292  CE1 PHE A 204      45.692  16.168 -22.250  1.00 90.53           C  
ATOM   3293  HE1 PHE A 204      45.641  16.499 -23.277  1.00 90.53           H  
ATOM   3294  CE2 PHE A 204      45.936  14.371 -20.624  1.00 90.53           C  
ATOM   3295  HE2 PHE A 204      46.074  13.322 -20.407  1.00 90.53           H  
ATOM   3296  CZ  PHE A 204      45.848  14.802 -21.956  1.00 90.53           C  
ATOM   3297  HZ  PHE A 204      45.922  14.073 -22.750  1.00 90.53           H  
ATOM   3298  N   SER A 205      46.342  21.010 -18.286  1.00 92.46           N  
ATOM   3299  H   SER A 205      46.387  21.116 -19.289  1.00 92.46           H  
ATOM   3300  CA  SER A 205      45.768  22.132 -17.544  1.00 92.46           C  
ATOM   3301  HA  SER A 205      45.774  21.903 -16.478  1.00 92.46           H  
ATOM   3302  C   SER A 205      44.316  22.316 -17.969  1.00 92.46           C  
ATOM   3303  CB  SER A 205      46.596  23.407 -17.730  1.00 92.46           C  
ATOM   3304  HB2 SER A 205      47.562  23.276 -17.244  1.00 92.46           H  
ATOM   3305  HB3 SER A 205      46.078  24.247 -17.267  1.00 92.46           H  
ATOM   3306  O   SER A 205      43.991  22.273 -19.154  1.00 92.46           O  
ATOM   3307  OG  SER A 205      46.805  23.675 -19.097  1.00 92.46           O  
ATOM   3308  HG  SER A 205      47.303  24.490 -19.194  1.00 92.46           H  
ATOM   3309  N   ILE A 206      43.417  22.480 -17.002  1.00 94.81           N  
ATOM   3310  H   ILE A 206      43.729  22.530 -16.042  1.00 94.81           H  
ATOM   3311  CA  ILE A 206      41.993  22.693 -17.271  1.00 94.81           C  
ATOM   3312  HA  ILE A 206      41.674  22.052 -18.093  1.00 94.81           H  
ATOM   3313  C   ILE A 206      41.808  24.153 -17.693  1.00 94.81           C  
ATOM   3314  CB  ILE A 206      41.163  22.327 -16.023  1.00 94.81           C  
ATOM   3315  HB  ILE A 206      41.561  22.892 -15.180  1.00 94.81           H  
ATOM   3316  O   ILE A 206      42.136  25.048 -16.922  1.00 94.81           O  
ATOM   3317  CG1 ILE A 206      41.285  20.822 -15.687  1.00 94.81           C  
ATOM   3318 HG12 ILE A 206      42.333  20.522 -15.696  1.00 94.81           H  
ATOM   3319 HG13 ILE A 206      40.767  20.238 -16.448  1.00 94.81           H  
ATOM   3320  CG2 ILE A 206      39.686  22.712 -16.222  1.00 94.81           C  
ATOM   3321 HG21 ILE A 206      39.274  22.186 -17.084  1.00 94.81           H  
ATOM   3322 HG22 ILE A 206      39.583  23.786 -16.374  1.00 94.81           H  
ATOM   3323 HG23 ILE A 206      39.106  22.461 -15.334  1.00 94.81           H  
ATOM   3324  CD1 ILE A 206      40.721  20.460 -14.307  1.00 94.81           C  
ATOM   3325 HD11 ILE A 206      39.640  20.597 -14.275  1.00 94.81           H  
ATOM   3326 HD12 ILE A 206      40.943  19.416 -14.088  1.00 94.81           H  
ATOM   3327 HD13 ILE A 206      41.189  21.083 -13.544  1.00 94.81           H  
ATOM   3328  N   ALA A 207      41.279  24.390 -18.893  1.00 93.69           N  
ATOM   3329  H   ALA A 207      41.038  23.602 -19.476  1.00 93.69           H  
ATOM   3330  CA  ALA A 207      40.911  25.720 -19.384  1.00 93.69           C  
ATOM   3331  HA  ALA A 207      41.506  26.479 -18.875  1.00 93.69           H  
ATOM   3332  C   ALA A 207      39.431  26.036 -19.114  1.00 93.69           C  
ATOM   3333  CB  ALA A 207      41.231  25.786 -20.881  1.00 93.69           C  
ATOM   3334  HB1 ALA A 207      40.963  26.768 -21.270  1.00 93.69           H  
ATOM   3335  HB2 ALA A 207      40.678  25.021 -21.426  1.00 93.69           H  
ATOM   3336  HB3 ALA A 207      42.300  25.633 -21.028  1.00 93.69           H  
ATOM   3337  O   ALA A 207      39.076  27.173 -18.799  1.00 93.69           O  
ATOM   3338  N   ARG A 208      38.565  25.020 -19.205  1.00 95.20           N  
ATOM   3339  H   ARG A 208      38.924  24.119 -19.485  1.00 95.20           H  
ATOM   3340  CA  ARG A 208      37.140  25.112 -18.875  1.00 95.20           C  
ATOM   3341  HA  ARG A 208      36.988  25.997 -18.257  1.00 95.20           H  
ATOM   3342  C   ARG A 208      36.709  23.890 -18.071  1.00 95.20           C  
ATOM   3343  CB  ARG A 208      36.325  25.274 -20.170  1.00 95.20           C  
ATOM   3344  HB2 ARG A 208      36.754  26.092 -20.750  1.00 95.20           H  
ATOM   3345  HB3 ARG A 208      36.402  24.359 -20.758  1.00 95.20           H  
ATOM   3346  O   ARG A 208      37.084  22.783 -18.438  1.00 95.20           O  
ATOM   3347  CG  ARG A 208      34.840  25.574 -19.905  1.00 95.20           C  
ATOM   3348  HG2 ARG A 208      34.404  24.758 -19.328  1.00 95.20           H  
ATOM   3349  HG3 ARG A 208      34.747  26.492 -19.324  1.00 95.20           H  
ATOM   3350  CD  ARG A 208      34.034  25.709 -21.203  1.00 95.20           C  
ATOM   3351  HD2 ARG A 208      34.163  24.801 -21.792  1.00 95.20           H  
ATOM   3352  HD3 ARG A 208      32.981  25.792 -20.937  1.00 95.20           H  
ATOM   3353  NE  ARG A 208      34.438  26.887 -22.001  1.00 95.20           N  
ATOM   3354  HE  ARG A 208      35.263  27.384 -21.696  1.00 95.20           H  
ATOM   3355  NH1 ARG A 208      32.797  26.694 -23.592  1.00 95.20           N  
ATOM   3356 HH11 ARG A 208      32.344  26.997 -24.442  1.00 95.20           H  
ATOM   3357 HH12 ARG A 208      32.416  25.906 -23.087  1.00 95.20           H  
ATOM   3358  NH2 ARG A 208      34.285  28.351 -23.746  1.00 95.20           N  
ATOM   3359 HH21 ARG A 208      33.815  28.642 -24.592  1.00 95.20           H  
ATOM   3360 HH22 ARG A 208      35.132  28.814 -23.449  1.00 95.20           H  
ATOM   3361  CZ  ARG A 208      33.841  27.304 -23.105  1.00 95.20           C  
ATOM   3362  N   LEU A 209      35.925  24.074 -17.013  1.00 95.51           N  
ATOM   3363  H   LEU A 209      35.667  25.022 -16.779  1.00 95.51           H  
ATOM   3364  CA  LEU A 209      35.208  22.997 -16.321  1.00 95.51           C  
ATOM   3365  HA  LEU A 209      35.226  22.093 -16.929  1.00 95.51           H  
ATOM   3366  C   LEU A 209      33.755  23.420 -16.148  1.00 95.51           C  
ATOM   3367  CB  LEU A 209      35.863  22.682 -14.968  1.00 95.51           C  
ATOM   3368  HB2 LEU A 209      35.941  23.624 -14.425  1.00 95.51           H  
ATOM   3369  HB3 LEU A 209      36.874  22.311 -15.141  1.00 95.51           H  
ATOM   3370  O   LEU A 209      33.462  24.492 -15.627  1.00 95.51           O  
ATOM   3371  CG  LEU A 209      35.100  21.678 -14.076  1.00 95.51           C  
ATOM   3372  HG  LEU A 209      34.040  21.927 -14.022  1.00 95.51           H  
ATOM   3373  CD1 LEU A 209      35.257  20.250 -14.587  1.00 95.51           C  
ATOM   3374 HD11 LEU A 209      34.751  20.157 -15.548  1.00 95.51           H  
ATOM   3375 HD12 LEU A 209      34.791  19.550 -13.894  1.00 95.51           H  
ATOM   3376 HD13 LEU A 209      36.312  20.001 -14.697  1.00 95.51           H  
ATOM   3377  CD2 LEU A 209      35.653  21.715 -12.658  1.00 95.51           C  
ATOM   3378 HD21 LEU A 209      35.188  20.937 -12.052  1.00 95.51           H  
ATOM   3379 HD22 LEU A 209      36.733  21.568 -12.689  1.00 95.51           H  
ATOM   3380 HD23 LEU A 209      35.406  22.678 -12.212  1.00 95.51           H  
ATOM   3381  N   GLU A 210      32.851  22.556 -16.563  1.00 94.16           N  
ATOM   3382  H   GLU A 210      33.145  21.679 -16.969  1.00 94.16           H  
ATOM   3383  CA  GLU A 210      31.428  22.819 -16.560  1.00 94.16           C  
ATOM   3384  HA  GLU A 210      31.223  23.737 -16.009  1.00 94.16           H  
ATOM   3385  C   GLU A 210      30.694  21.681 -15.862  1.00 94.16           C  
ATOM   3386  CB  GLU A 210      30.987  23.051 -18.006  1.00 94.16           C  
ATOM   3387  HB2 GLU A 210      31.579  23.879 -18.396  1.00 94.16           H  
ATOM   3388  HB3 GLU A 210      31.187  22.164 -18.606  1.00 94.16           H  
ATOM   3389  O   GLU A 210      30.944  20.503 -16.128  1.00 94.16           O  
ATOM   3390  CG  GLU A 210      29.503  23.411 -18.100  1.00 94.16           C  
ATOM   3391  HG2 GLU A 210      28.908  22.506 -17.971  1.00 94.16           H  
ATOM   3392  HG3 GLU A 210      29.256  24.090 -17.285  1.00 94.16           H  
ATOM   3393  CD  GLU A 210      29.138  24.086 -19.428  1.00 94.16           C  
ATOM   3394  OE1 GLU A 210      28.040  24.685 -19.437  1.00 94.16           O  
ATOM   3395  OE2 GLU A 210      29.964  24.083 -20.372  1.00 94.16           O  
ATOM   3396  N   MET A 211      29.797  22.051 -14.951  1.00 93.16           N  
ATOM   3397  H   MET A 211      29.673  23.038 -14.776  1.00 93.16           H  
ATOM   3398  CA  MET A 211      28.772  21.160 -14.433  1.00 93.16           C  
ATOM   3399  HA  MET A 211      29.013  20.133 -14.707  1.00 93.16           H  
ATOM   3400  C   MET A 211      27.452  21.561 -15.079  1.00 93.16           C  
ATOM   3401  CB  MET A 211      28.711  21.241 -12.904  1.00 93.16           C  
ATOM   3402  HB2 MET A 211      28.276  22.192 -12.597  1.00 93.16           H  
ATOM   3403  HB3 MET A 211      29.722  21.174 -12.500  1.00 93.16           H  
ATOM   3404  O   MET A 211      26.976  22.673 -14.853  1.00 93.16           O  
ATOM   3405  CG  MET A 211      27.887  20.074 -12.352  1.00 93.16           C  
ATOM   3406  HG2 MET A 211      28.390  19.146 -12.625  1.00 93.16           H  
ATOM   3407  HG3 MET A 211      26.908  20.074 -12.833  1.00 93.16           H  
ATOM   3408  SD  MET A 211      27.644  20.070 -10.555  1.00 93.16           S  
ATOM   3409  CE  MET A 211      26.462  21.419 -10.443  1.00 93.16           C  
ATOM   3410  HE1 MET A 211      25.932  21.343  -9.493  1.00 93.16           H  
ATOM   3411  HE2 MET A 211      25.741  21.337 -11.256  1.00 93.16           H  
ATOM   3412  HE3 MET A 211      27.002  22.363 -10.514  1.00 93.16           H  
ATOM   3413  N   SER A 212      26.856  20.677 -15.874  1.00 86.74           N  
ATOM   3414  H   SER A 212      27.279  19.771 -16.014  1.00 86.74           H  
ATOM   3415  CA  SER A 212      25.551  20.953 -16.471  1.00 86.74           C  
ATOM   3416  HA  SER A 212      25.622  21.905 -16.997  1.00 86.74           H  
ATOM   3417  C   SER A 212      24.477  21.109 -15.388  1.00 86.74           C  
ATOM   3418  CB  SER A 212      25.191  19.884 -17.514  1.00 86.74           C  
ATOM   3419  HB2 SER A 212      24.308  20.211 -18.064  1.00 86.74           H  
ATOM   3420  HB3 SER A 212      26.012  19.794 -18.225  1.00 86.74           H  
ATOM   3421  O   SER A 212      24.650  20.680 -14.242  1.00 86.74           O  
ATOM   3422  OG  SER A 212      24.929  18.609 -16.954  1.00 86.74           O  
ATOM   3423  HG  SER A 212      24.900  18.006 -17.700  1.00 86.74           H  
ATOM   3424  N   ASP A 213      23.317  21.668 -15.747  1.00 77.39           N  
ATOM   3425  H   ASP A 213      23.247  22.123 -16.646  1.00 77.39           H  
ATOM   3426  CA  ASP A 213      22.153  21.727 -14.844  1.00 77.39           C  
ATOM   3427  HA  ASP A 213      22.409  22.332 -13.975  1.00 77.39           H  
ATOM   3428  C   ASP A 213      21.738  20.342 -14.317  1.00 77.39           C  
ATOM   3429  CB  ASP A 213      20.966  22.374 -15.571  1.00 77.39           C  
ATOM   3430  HB2 ASP A 213      20.815  21.872 -16.526  1.00 77.39           H  
ATOM   3431  HB3 ASP A 213      20.067  22.227 -14.972  1.00 77.39           H  
ATOM   3432  O   ASP A 213      21.144  20.232 -13.243  1.00 77.39           O  
ATOM   3433  CG  ASP A 213      21.130  23.879 -15.791  1.00 77.39           C  
ATOM   3434  OD1 ASP A 213      21.738  24.534 -14.914  1.00 77.39           O  
ATOM   3435  OD2 ASP A 213      20.587  24.354 -16.810  1.00 77.39           O  
ATOM   3436  N   ARG A 214      22.118  19.298 -15.065  1.00 74.95           N  
ATOM   3437  H   ARG A 214      22.662  19.528 -15.884  1.00 74.95           H  
ATOM   3438  CA  ARG A 214      21.910  17.869 -14.804  1.00 74.95           C  
ATOM   3439  HA  ARG A 214      20.967  17.725 -14.277  1.00 74.95           H  
ATOM   3440  C   ARG A 214      22.988  17.246 -13.910  1.00 74.95           C  
ATOM   3441  CB  ARG A 214      21.825  17.139 -16.156  1.00 74.95           C  
ATOM   3442  HB2 ARG A 214      21.616  16.083 -15.984  1.00 74.95           H  
ATOM   3443  HB3 ARG A 214      22.787  17.195 -16.666  1.00 74.95           H  
ATOM   3444  O   ARG A 214      22.981  16.045 -13.682  1.00 74.95           O  
ATOM   3445  CG  ARG A 214      20.744  17.741 -17.066  1.00 74.95           C  
ATOM   3446  HG2 ARG A 214      21.068  18.727 -17.399  1.00 74.95           H  
ATOM   3447  HG3 ARG A 214      19.808  17.847 -16.519  1.00 74.95           H  
ATOM   3448  CD  ARG A 214      20.516  16.862 -18.293  1.00 74.95           C  
ATOM   3449  HD2 ARG A 214      21.480  16.619 -18.740  1.00 74.95           H  
ATOM   3450  HD3 ARG A 214      20.023  15.944 -17.973  1.00 74.95           H  
ATOM   3451  NE  ARG A 214      19.697  17.580 -19.281  1.00 74.95           N  
ATOM   3452  HE  ARG A 214      19.636  18.579 -19.152  1.00 74.95           H  
ATOM   3453  NH1 ARG A 214      19.160  15.793 -20.626  1.00 74.95           N  
ATOM   3454 HH11 ARG A 214      18.573  15.386 -21.340  1.00 74.95           H  
ATOM   3455 HH12 ARG A 214      19.561  15.181 -19.930  1.00 74.95           H  
ATOM   3456  NH2 ARG A 214      18.435  17.858 -21.128  1.00 74.95           N  
ATOM   3457 HH21 ARG A 214      18.423  18.852 -20.948  1.00 74.95           H  
ATOM   3458 HH22 ARG A 214      17.879  17.478 -21.880  1.00 74.95           H  
ATOM   3459  CZ  ARG A 214      19.111  17.068 -20.343  1.00 74.95           C  
ATOM   3460  N   GLY A 215      23.964  18.025 -13.440  1.00 82.10           N  
ATOM   3461  H   GLY A 215      23.951  19.002 -13.693  1.00 82.10           H  
ATOM   3462  CA  GLY A 215      25.082  17.541 -12.621  1.00 82.10           C  
ATOM   3463  HA2 GLY A 215      25.553  18.395 -12.135  1.00 82.10           H  
ATOM   3464  HA3 GLY A 215      24.697  16.877 -11.847  1.00 82.10           H  
ATOM   3465  C   GLY A 215      26.166  16.779 -13.395  1.00 82.10           C  
ATOM   3466  O   GLY A 215      27.067  16.215 -12.777  1.00 82.10           O  
ATOM   3467  N   GLY A 216      26.090  16.732 -14.729  1.00 88.34           N  
ATOM   3468  H   GLY A 216      25.383  17.288 -15.189  1.00 88.34           H  
ATOM   3469  CA  GLY A 216      27.105  16.100 -15.567  1.00 88.34           C  
ATOM   3470  HA2 GLY A 216      27.375  15.132 -15.143  1.00 88.34           H  
ATOM   3471  HA3 GLY A 216      26.710  15.945 -16.572  1.00 88.34           H  
ATOM   3472  C   GLY A 216      28.350  16.973 -15.668  1.00 88.34           C  
ATOM   3473  O   GLY A 216      28.240  18.180 -15.863  1.00 88.34           O  
ATOM   3474  N   TRP A 217      29.533  16.372 -15.549  1.00 93.75           N  
ATOM   3475  H   TRP A 217      29.563  15.392 -15.306  1.00 93.75           H  
ATOM   3476  CA  TRP A 217      30.801  17.091 -15.631  1.00 93.75           C  
ATOM   3477  HA  TRP A 217      30.622  18.149 -15.436  1.00 93.75           H  
ATOM   3478  C   TRP A 217      31.424  16.973 -17.018  1.00 93.75           C  
ATOM   3479  CB  TRP A 217      31.751  16.597 -14.541  1.00 93.75           C  
ATOM   3480  HB2 TRP A 217      31.907  15.524 -14.656  1.00 93.75           H  
ATOM   3481  HB3 TRP A 217      32.713  17.098 -14.656  1.00 93.75           H  
ATOM   3482  O   TRP A 217      31.543  15.873 -17.570  1.00 93.75           O  
ATOM   3483  CG  TRP A 217      31.255  16.847 -13.158  1.00 93.75           C  
ATOM   3484  CD1 TRP A 217      30.466  16.011 -12.449  1.00 93.75           C  
ATOM   3485  HD1 TRP A 217      30.094  15.058 -12.797  1.00 93.75           H  
ATOM   3486  CD2 TRP A 217      31.415  18.041 -12.339  1.00 93.75           C  
ATOM   3487  CE2 TRP A 217      30.728  17.824 -11.108  1.00 93.75           C  
ATOM   3488  CE3 TRP A 217      32.041  19.293 -12.522  1.00 93.75           C  
ATOM   3489  HE3 TRP A 217      32.513  19.512 -13.468  1.00 93.75           H  
ATOM   3490  NE1 TRP A 217      30.157  16.579 -11.236  1.00 93.75           N  
ATOM   3491  HE1 TRP A 217      29.476  16.172 -10.611  1.00 93.75           H  
ATOM   3492  CH2 TRP A 217      31.319  20.015 -10.304  1.00 93.75           C  
ATOM   3493  HH2 TRP A 217      31.228  20.767  -9.534  1.00 93.75           H  
ATOM   3494  CZ2 TRP A 217      30.686  18.786 -10.097  1.00 93.75           C  
ATOM   3495  HZ2 TRP A 217      30.124  18.601  -9.194  1.00 93.75           H  
ATOM   3496  CZ3 TRP A 217      32.007  20.269 -11.507  1.00 93.75           C  
ATOM   3497  HZ3 TRP A 217      32.474  21.228 -11.674  1.00 93.75           H  
ATOM   3498  N   ALA A 218      31.883  18.103 -17.541  1.00 94.31           N  
ATOM   3499  H   ALA A 218      31.684  18.969 -17.062  1.00 94.31           H  
ATOM   3500  CA  ALA A 218      32.686  18.197 -18.750  1.00 94.31           C  
ATOM   3501  HA  ALA A 218      33.108  17.221 -18.992  1.00 94.31           H  
ATOM   3502  C   ALA A 218      33.836  19.177 -18.520  1.00 94.31           C  
ATOM   3503  CB  ALA A 218      31.794  18.641 -19.910  1.00 94.31           C  
ATOM   3504  HB1 ALA A 218      32.361  18.631 -20.841  1.00 94.31           H  
ATOM   3505  HB2 ALA A 218      31.421  19.649 -19.730  1.00 94.31           H  
ATOM   3506  HB3 ALA A 218      30.946  17.963 -20.005  1.00 94.31           H  
ATOM   3507  O   ALA A 218      33.687  20.165 -17.802  1.00 94.31           O  
ATOM   3508  N   LEU A 219      34.995  18.919 -19.118  1.00 95.51           N  
ATOM   3509  H   LEU A 219      35.076  18.101 -19.704  1.00 95.51           H  
ATOM   3510  CA  LEU A 219      36.104  19.865 -19.088  1.00 95.51           C  
ATOM   3511  HA  LEU A 219      35.682  20.855 -18.916  1.00 95.51           H  
ATOM   3512  C   LEU A 219      36.801  19.956 -20.436  1.00 95.51           C  
ATOM   3513  CB  LEU A 219      37.042  19.561 -17.904  1.00 95.51           C  
ATOM   3514  HB2 LEU A 219      37.731  20.394 -17.767  1.00 95.51           H  
ATOM   3515  HB3 LEU A 219      36.411  19.527 -17.016  1.00 95.51           H  
ATOM   3516  O   LEU A 219      36.805  19.010 -21.215  1.00 95.51           O  
ATOM   3517  CG  LEU A 219      37.853  18.256 -17.977  1.00 95.51           C  
ATOM   3518  HG  LEU A 219      37.231  17.459 -18.386  1.00 95.51           H  
ATOM   3519  CD1 LEU A 219      39.142  18.409 -18.794  1.00 95.51           C  
ATOM   3520 HD11 LEU A 219      39.799  17.559 -18.612  1.00 95.51           H  
ATOM   3521 HD12 LEU A 219      39.665  19.323 -18.514  1.00 95.51           H  
ATOM   3522 HD13 LEU A 219      38.916  18.436 -19.860  1.00 95.51           H  
ATOM   3523  CD2 LEU A 219      38.267  17.842 -16.565  1.00 95.51           C  
ATOM   3524 HD21 LEU A 219      37.377  17.782 -15.939  1.00 95.51           H  
ATOM   3525 HD22 LEU A 219      38.955  18.575 -16.143  1.00 95.51           H  
ATOM   3526 HD23 LEU A 219      38.740  16.861 -16.598  1.00 95.51           H  
ATOM   3527  N   THR A 220      37.432  21.094 -20.684  1.00 95.06           N  
ATOM   3528  H   THR A 220      37.374  21.821 -19.986  1.00 95.06           H  
ATOM   3529  CA  THR A 220      38.292  21.318 -21.844  1.00 95.06           C  
ATOM   3530  HA  THR A 220      38.356  20.404 -22.435  1.00 95.06           H  
ATOM   3531  C   THR A 220      39.679  21.662 -21.338  1.00 95.06           C  
ATOM   3532  CB  THR A 220      37.759  22.431 -22.754  1.00 95.06           C  
ATOM   3533  HB  THR A 220      37.924  23.394 -22.270  1.00 95.06           H  
ATOM   3534  O   THR A 220      39.840  22.530 -20.473  1.00 95.06           O  
ATOM   3535  CG2 THR A 220      38.454  22.436 -24.114  1.00 95.06           C  
ATOM   3536 HG21 THR A 220      39.510  22.681 -23.994  1.00 95.06           H  
ATOM   3537 HG22 THR A 220      38.366  21.459 -24.588  1.00 95.06           H  
ATOM   3538 HG23 THR A 220      37.995  23.186 -24.757  1.00 95.06           H  
ATOM   3539  OG1 THR A 220      36.377  22.292 -22.987  1.00 95.06           O  
ATOM   3540  HG1 THR A 220      36.246  21.620 -23.660  1.00 95.06           H  
ATOM   3541  N   THR A 221      40.690  20.975 -21.854  1.00 93.30           N  
ATOM   3542  H   THR A 221      40.503  20.273 -22.556  1.00 93.30           H  
ATOM   3543  CA  THR A 221      42.085  21.245 -21.505  1.00 93.30           C  
ATOM   3544  HA  THR A 221      42.124  21.511 -20.449  1.00 93.30           H  
ATOM   3545  C   THR A 221      42.627  22.433 -22.304  1.00 93.30           C  
ATOM   3546  CB  THR A 221      42.964  20.001 -21.685  1.00 93.30           C  
ATOM   3547  HB  THR A 221      43.931  20.200 -21.224  1.00 93.30           H  
ATOM   3548  O   THR A 221      42.100  22.770 -23.366  1.00 93.30           O  
ATOM   3549  CG2 THR A 221      42.368  18.756 -21.019  1.00 93.30           C  
ATOM   3550 HG21 THR A 221      41.440  18.464 -21.509  1.00 93.30           H  
ATOM   3551 HG22 THR A 221      42.171  18.962 -19.967  1.00 93.30           H  
ATOM   3552 HG23 THR A 221      43.068  17.924 -21.090  1.00 93.30           H  
ATOM   3553  OG1 THR A 221      43.154  19.722 -23.053  1.00 93.30           O  
ATOM   3554  HG1 THR A 221      43.689  18.927 -23.100  1.00 93.30           H  
ATOM   3555  N   ALA A 222      43.701  23.072 -21.837  1.00 89.28           N  
ATOM   3556  H   ALA A 222      44.087  22.795 -20.945  1.00 89.28           H  
ATOM   3557  CA  ALA A 222      44.360  24.151 -22.579  1.00 89.28           C  
ATOM   3558  HA  ALA A 222      43.624  24.924 -22.801  1.00 89.28           H  
ATOM   3559  C   ALA A 222      44.938  23.682 -23.928  1.00 89.28           C  
ATOM   3560  CB  ALA A 222      45.452  24.759 -21.699  1.00 89.28           C  
ATOM   3561  HB1 ALA A 222      45.862  25.642 -22.189  1.00 89.28           H  
ATOM   3562  HB2 ALA A 222      45.036  25.048 -20.734  1.00 89.28           H  
ATOM   3563  HB3 ALA A 222      46.250  24.029 -21.564  1.00 89.28           H  
ATOM   3564  O   ALA A 222      45.155  24.493 -24.821  1.00 89.28           O  
ATOM   3565  N   GLN A 223      45.149  22.373 -24.095  1.00 86.29           N  
ATOM   3566  H   GLN A 223      44.986  21.768 -23.303  1.00 86.29           H  
ATOM   3567  CA  GLN A 223      45.570  21.736 -25.346  1.00 86.29           C  
ATOM   3568  HA  GLN A 223      46.279  22.396 -25.846  1.00 86.29           H  
ATOM   3569  C   GLN A 223      44.413  21.509 -26.343  1.00 86.29           C  
ATOM   3570  CB  GLN A 223      46.289  20.414 -25.026  1.00 86.29           C  
ATOM   3571  HB2 GLN A 223      46.617  19.976 -25.968  1.00 86.29           H  
ATOM   3572  HB3 GLN A 223      45.596  19.711 -24.563  1.00 86.29           H  
ATOM   3573  O   GLN A 223      44.621  20.944 -27.420  1.00 86.29           O  
ATOM   3574  CG  GLN A 223      47.538  20.584 -24.143  1.00 86.29           C  
ATOM   3575  HG2 GLN A 223      48.190  19.728 -24.320  1.00 86.29           H  
ATOM   3576  HG3 GLN A 223      48.083  21.475 -24.456  1.00 86.29           H  
ATOM   3577  CD  GLN A 223      47.290  20.652 -22.634  1.00 86.29           C  
ATOM   3578  NE2 GLN A 223      48.340  20.868 -21.876  1.00 86.29           N  
ATOM   3579 HE21 GLN A 223      49.252  20.946 -22.302  1.00 86.29           H  
ATOM   3580 HE22 GLN A 223      48.284  20.659 -20.890  1.00 86.29           H  
ATOM   3581  OE1 GLN A 223      46.192  20.489 -22.117  1.00 86.29           O  
ATOM   3582  N   GLY A 224      43.187  21.917 -25.995  1.00 86.69           N  
ATOM   3583  H   GLY A 224      43.061  22.365 -25.099  1.00 86.69           H  
ATOM   3584  CA  GLY A 224      42.008  21.767 -26.848  1.00 86.69           C  
ATOM   3585  HA2 GLY A 224      42.242  22.100 -27.859  1.00 86.69           H  
ATOM   3586  HA3 GLY A 224      41.212  22.399 -26.453  1.00 86.69           H  
ATOM   3587  C   GLY A 224      41.474  20.336 -26.918  1.00 86.69           C  
ATOM   3588  O   GLY A 224      40.934  19.946 -27.951  1.00 86.69           O  
ATOM   3589  N   VAL A 225      41.667  19.540 -25.859  1.00 91.40           N  
ATOM   3590  H   VAL A 225      42.123  19.928 -25.046  1.00 91.40           H  
ATOM   3591  CA  VAL A 225      41.038  18.218 -25.716  1.00 91.40           C  
ATOM   3592  HA  VAL A 225      40.721  17.862 -26.696  1.00 91.40           H  
ATOM   3593  C   VAL A 225      39.799  18.367 -24.845  1.00 91.40           C  
ATOM   3594  CB  VAL A 225      42.003  17.164 -25.139  1.00 91.40           C  
ATOM   3595  HB  VAL A 225      42.331  17.471 -24.145  1.00 91.40           H  
ATOM   3596  O   VAL A 225      39.880  18.841 -23.709  1.00 91.40           O  
ATOM   3597  CG1 VAL A 225      41.328  15.791 -25.014  1.00 91.40           C  
ATOM   3598 HG11 VAL A 225      40.916  15.494 -25.978  1.00 91.40           H  
ATOM   3599 HG12 VAL A 225      40.521  15.832 -24.282  1.00 91.40           H  
ATOM   3600 HG13 VAL A 225      42.052  15.047 -24.684  1.00 91.40           H  
ATOM   3601  CG2 VAL A 225      43.243  17.010 -26.029  1.00 91.40           C  
ATOM   3602 HG21 VAL A 225      43.792  17.950 -26.083  1.00 91.40           H  
ATOM   3603 HG22 VAL A 225      43.903  16.247 -25.616  1.00 91.40           H  
ATOM   3604 HG23 VAL A 225      42.945  16.714 -27.034  1.00 91.40           H  
ATOM   3605  N   GLU A 226      38.650  17.957 -25.370  1.00 93.92           N  
ATOM   3606  H   GLU A 226      38.641  17.615 -26.320  1.00 93.92           H  
ATOM   3607  CA  GLU A 226      37.399  17.910 -24.615  1.00 93.92           C  
ATOM   3608  HA  GLU A 226      37.379  18.711 -23.877  1.00 93.92           H  
ATOM   3609  C   GLU A 226      37.289  16.578 -23.871  1.00 93.92           C  
ATOM   3610  CB  GLU A 226      36.209  18.109 -25.559  1.00 93.92           C  
ATOM   3611  HB2 GLU A 226      36.272  17.380 -26.367  1.00 93.92           H  
ATOM   3612  HB3 GLU A 226      35.291  17.936 -24.998  1.00 93.92           H  
ATOM   3613  O   GLU A 226      37.431  15.516 -24.470  1.00 93.92           O  
ATOM   3614  CG  GLU A 226      36.170  19.526 -26.150  1.00 93.92           C  
ATOM   3615  HG2 GLU A 226      36.105  20.241 -25.330  1.00 93.92           H  
ATOM   3616  HG3 GLU A 226      37.097  19.717 -26.690  1.00 93.92           H  
ATOM   3617  CD  GLU A 226      34.986  19.740 -27.106  1.00 93.92           C  
ATOM   3618  OE1 GLU A 226      34.866  20.885 -27.593  1.00 93.92           O  
ATOM   3619  OE2 GLU A 226      34.212  18.777 -27.337  1.00 93.92           O  
ATOM   3620  N   ILE A 227      37.032  16.610 -22.567  1.00 94.40           N  
ATOM   3621  H   ILE A 227      36.911  17.509 -22.123  1.00 94.40           H  
ATOM   3622  CA  ILE A 227      36.848  15.419 -21.737  1.00 94.40           C  
ATOM   3623  HA  ILE A 227      36.928  14.537 -22.371  1.00 94.40           H  
ATOM   3624  C   ILE A 227      35.442  15.445 -21.146  1.00 94.40           C  
ATOM   3625  CB  ILE A 227      37.950  15.272 -20.666  1.00 94.40           C  
ATOM   3626  HB  ILE A 227      37.865  16.101 -19.963  1.00 94.40           H  
ATOM   3627  O   ILE A 227      35.142  16.228 -20.242  1.00 94.40           O  
ATOM   3628  CG1 ILE A 227      39.357  15.338 -21.309  1.00 94.40           C  
ATOM   3629 HG12 ILE A 227      39.510  16.339 -21.711  1.00 94.40           H  
ATOM   3630 HG13 ILE A 227      39.408  14.635 -22.141  1.00 94.40           H  
ATOM   3631  CG2 ILE A 227      37.736  13.957 -19.889  1.00 94.40           C  
ATOM   3632 HG21 ILE A 227      36.738  13.926 -19.452  1.00 94.40           H  
ATOM   3633 HG22 ILE A 227      38.453  13.879 -19.072  1.00 94.40           H  
ATOM   3634 HG23 ILE A 227      37.856  13.107 -20.561  1.00 94.40           H  
ATOM   3635  CD1 ILE A 227      40.527  15.044 -20.361  1.00 94.40           C  
ATOM   3636 HD11 ILE A 227      40.439  15.632 -19.447  1.00 94.40           H  
ATOM   3637 HD12 ILE A 227      40.546  13.984 -20.108  1.00 94.40           H  
ATOM   3638 HD13 ILE A 227      41.464  15.294 -20.859  1.00 94.40           H  
ATOM   3639  N   GLN A 228      34.587  14.551 -21.636  1.00 94.16           N  
ATOM   3640  H   GLN A 228      34.926  13.914 -22.343  1.00 94.16           H  
ATOM   3641  CA  GLN A 228      33.243  14.349 -21.110  1.00 94.16           C  
ATOM   3642  HA  GLN A 228      32.885  15.295 -20.704  1.00 94.16           H  
ATOM   3643  C   GLN A 228      33.294  13.311 -19.988  1.00 94.16           C  
ATOM   3644  CB  GLN A 228      32.302  13.918 -22.246  1.00 94.16           C  
ATOM   3645  HB2 GLN A 228      32.519  14.496 -23.144  1.00 94.16           H  
ATOM   3646  HB3 GLN A 228      32.466  12.866 -22.483  1.00 94.16           H  
ATOM   3647  O   GLN A 228      33.691  12.172 -20.221  1.00 94.16           O  
ATOM   3648  CG  GLN A 228      30.826  14.122 -21.866  1.00 94.16           C  
ATOM   3649  HG2 GLN A 228      30.611  13.615 -20.925  1.00 94.16           H  
ATOM   3650  HG3 GLN A 228      30.209  13.679 -22.647  1.00 94.16           H  
ATOM   3651  CD  GLN A 228      30.430  15.593 -21.762  1.00 94.16           C  
ATOM   3652  NE2 GLN A 228      29.355  15.923 -21.079  1.00 94.16           N  
ATOM   3653 HE21 GLN A 228      28.741  15.252 -20.641  1.00 94.16           H  
ATOM   3654 HE22 GLN A 228      29.114  16.904 -21.074  1.00 94.16           H  
ATOM   3655  OE1 GLN A 228      31.075  16.470 -22.304  1.00 94.16           O  
ATOM   3656  N   ILE A 229      32.896  13.674 -18.769  1.00 92.96           N  
ATOM   3657  H   ILE A 229      32.581  14.621 -18.617  1.00 92.96           H  
ATOM   3658  CA  ILE A 229      33.025  12.792 -17.598  1.00 92.96           C  
ATOM   3659  HA  ILE A 229      33.669  11.956 -17.872  1.00 92.96           H  
ATOM   3660  C   ILE A 229      31.674  12.177 -17.198  1.00 92.96           C  
ATOM   3661  CB  ILE A 229      33.723  13.515 -16.422  1.00 92.96           C  
ATOM   3662  HB  ILE A 229      33.026  14.240 -16.003  1.00 92.96           H  
ATOM   3663  O   ILE A 229      31.601  11.000 -16.835  1.00 92.96           O  
ATOM   3664  CG1 ILE A 229      35.007  14.277 -16.841  1.00 92.96           C  
ATOM   3665 HG12 ILE A 229      35.788  13.563 -17.100  1.00 92.96           H  
ATOM   3666 HG13 ILE A 229      34.811  14.890 -17.721  1.00 92.96           H  
ATOM   3667  CG2 ILE A 229      34.043  12.452 -15.351  1.00 92.96           C  
ATOM   3668 HG21 ILE A 229      34.447  11.555 -15.819  1.00 92.96           H  
ATOM   3669 HG22 ILE A 229      34.798  12.807 -14.649  1.00 92.96           H  
ATOM   3670 HG23 ILE A 229      33.137  12.196 -14.802  1.00 92.96           H  
ATOM   3671  CD1 ILE A 229      35.536  15.240 -15.771  1.00 92.96           C  
ATOM   3672 HD11 ILE A 229      36.417  15.743 -16.168  1.00 92.96           H  
ATOM   3673 HD12 ILE A 229      35.824  14.710 -14.863  1.00 92.96           H  
ATOM   3674 HD13 ILE A 229      34.777  15.986 -15.535  1.00 92.96           H  
ATOM   3675  N   GLY A 230      30.583  12.936 -17.303  1.00 90.21           N  
ATOM   3676  H   GLY A 230      30.716  13.906 -17.550  1.00 90.21           H  
ATOM   3677  CA  GLY A 230      29.245  12.514 -16.864  1.00 90.21           C  
ATOM   3678  HA2 GLY A 230      28.489  13.044 -17.443  1.00 90.21           H  
ATOM   3679  HA3 GLY A 230      29.104  11.448 -17.042  1.00 90.21           H  
ATOM   3680  C   GLY A 230      28.987  12.796 -15.382  1.00 90.21           C  
ATOM   3681  O   GLY A 230      29.733  13.552 -14.761  1.00 90.21           O  
ATOM   3682  N   ARG A 231      27.916  12.222 -14.826  1.00 87.43           N  
ATOM   3683  H   ARG A 231      27.338  11.640 -15.415  1.00 87.43           H  
ATOM   3684  CA  ARG A 231      27.402  12.587 -13.488  1.00 87.43           C  
ATOM   3685  HA  ARG A 231      27.510  13.661 -13.330  1.00 87.43           H  
ATOM   3686  C   ARG A 231      28.158  11.954 -12.321  1.00 87.43           C  
ATOM   3687  CB  ARG A 231      25.907  12.245 -13.428  1.00 87.43           C  
ATOM   3688  HB2 ARG A 231      25.733  11.253 -13.845  1.00 87.43           H  
ATOM   3689  HB3 ARG A 231      25.581  12.239 -12.388  1.00 87.43           H  
ATOM   3690  O   ARG A 231      28.628  12.651 -11.426  1.00 87.43           O  
ATOM   3691  CG  ARG A 231      25.080  13.289 -14.186  1.00 87.43           C  
ATOM   3692  HG2 ARG A 231      25.175  14.238 -13.658  1.00 87.43           H  
ATOM   3693  HG3 ARG A 231      25.445  13.416 -15.205  1.00 87.43           H  
ATOM   3694  CD  ARG A 231      23.601  12.907 -14.200  1.00 87.43           C  
ATOM   3695  HD2 ARG A 231      23.371  12.276 -13.342  1.00 87.43           H  
ATOM   3696  HD3 ARG A 231      22.998  13.811 -14.117  1.00 87.43           H  
ATOM   3697  NE  ARG A 231      23.230  12.230 -15.440  1.00 87.43           N  
ATOM   3698  HE  ARG A 231      23.968  11.898 -16.044  1.00 87.43           H  
ATOM   3699  NH1 ARG A 231      20.947  12.382 -15.192  1.00 87.43           N  
ATOM   3700 HH11 ARG A 231      21.076  13.002 -14.405  1.00 87.43           H  
ATOM   3701 HH12 ARG A 231      20.006  12.253 -15.536  1.00 87.43           H  
ATOM   3702  NH2 ARG A 231      21.879  11.320 -16.947  1.00 87.43           N  
ATOM   3703 HH21 ARG A 231      20.994  10.897 -17.188  1.00 87.43           H  
ATOM   3704 HH22 ARG A 231      22.756  11.068 -17.379  1.00 87.43           H  
ATOM   3705  CZ  ARG A 231      22.008  11.985 -15.843  1.00 87.43           C  
ATOM   3706  N   ASP A 232      28.315  10.634 -12.361  1.00 82.17           N  
ATOM   3707  H   ASP A 232      27.766  10.148 -13.056  1.00 82.17           H  
ATOM   3708  CA  ASP A 232      28.743   9.870 -11.184  1.00 82.17           C  
ATOM   3709  HA  ASP A 232      28.617  10.495 -10.300  1.00 82.17           H  
ATOM   3710  C   ASP A 232      30.207   9.429 -11.233  1.00 82.17           C  
ATOM   3711  CB  ASP A 232      27.824   8.662 -10.991  1.00 82.17           C  
ATOM   3712  HB2 ASP A 232      28.077   8.164 -10.055  1.00 82.17           H  
ATOM   3713  HB3 ASP A 232      27.978   7.958 -11.809  1.00 82.17           H  
ATOM   3714  O   ASP A 232      30.798   9.296 -12.312  1.00 82.17           O  
ATOM   3715  CG  ASP A 232      26.364   9.094 -10.934  1.00 82.17           C  
ATOM   3716  OD1 ASP A 232      26.072   9.982 -10.107  1.00 82.17           O  
ATOM   3717  OD2 ASP A 232      25.600   8.569 -11.767  1.00 82.17           O  
ATOM   3718  N   HIS A 233      30.766   9.144 -10.048  1.00 88.50           N  
ATOM   3719  H   HIS A 233      30.170   9.220  -9.235  1.00 88.50           H  
ATOM   3720  CA  HIS A 233      32.105   8.572  -9.845  1.00 88.50           C  
ATOM   3721  HA  HIS A 233      32.348   8.700  -8.790  1.00 88.50           H  
ATOM   3722  C   HIS A 233      33.209   9.308 -10.621  1.00 88.50           C  
ATOM   3723  CB  HIS A 233      32.087   7.059 -10.105  1.00 88.50           C  
ATOM   3724  HB2 HIS A 233      31.883   6.874 -11.160  1.00 88.50           H  
ATOM   3725  HB3 HIS A 233      33.070   6.649  -9.874  1.00 88.50           H  
ATOM   3726  O   HIS A 233      34.106   8.698 -11.205  1.00 88.50           O  
ATOM   3727  CG  HIS A 233      31.078   6.319  -9.271  1.00 88.50           C  
ATOM   3728  CD2 HIS A 233      31.273   5.817  -8.012  1.00 88.50           C  
ATOM   3729  HD2 HIS A 233      32.191   5.867  -7.445  1.00 88.50           H  
ATOM   3730  ND1 HIS A 233      29.784   6.021  -9.635  1.00 88.50           N  
ATOM   3731  HD1 HIS A 233      29.320   6.278 -10.494  1.00 88.50           H  
ATOM   3732  CE1 HIS A 233      29.207   5.368  -8.614  1.00 88.50           C  
ATOM   3733  HE1 HIS A 233      28.183   5.024  -8.596  1.00 88.50           H  
ATOM   3734  NE2 HIS A 233      30.076   5.220  -7.603  1.00 88.50           N  
ATOM   3735  N   VAL A 234      33.137  10.643 -10.632  1.00 89.70           N  
ATOM   3736  H   VAL A 234      32.325  11.060 -10.202  1.00 89.70           H  
ATOM   3737  CA  VAL A 234      34.018  11.525 -11.416  1.00 89.70           C  
ATOM   3738  HA  VAL A 234      33.813  11.378 -12.476  1.00 89.70           H  
ATOM   3739  C   VAL A 234      35.499  11.203 -11.186  1.00 89.70           C  
ATOM   3740  CB  VAL A 234      33.714  12.994 -11.058  1.00 89.70           C  
ATOM   3741  HB  VAL A 234      33.833  13.123  -9.982  1.00 89.70           H  
ATOM   3742  O   VAL A 234      36.271  11.094 -12.135  1.00 89.70           O  
ATOM   3743  CG1 VAL A 234      34.649  13.980 -11.760  1.00 89.70           C  
ATOM   3744 HG11 VAL A 234      34.621  13.828 -12.839  1.00 89.70           H  
ATOM   3745 HG12 VAL A 234      34.320  15.000 -11.564  1.00 89.70           H  
ATOM   3746 HG13 VAL A 234      35.667  13.845 -11.393  1.00 89.70           H  
ATOM   3747  CG2 VAL A 234      32.279  13.375 -11.431  1.00 89.70           C  
ATOM   3748 HG21 VAL A 234      31.550  12.721 -10.951  1.00 89.70           H  
ATOM   3749 HG22 VAL A 234      32.082  14.391 -11.090  1.00 89.70           H  
ATOM   3750 HG23 VAL A 234      32.138  13.327 -12.511  1.00 89.70           H  
ATOM   3751  N   VAL A 235      35.892  10.983  -9.930  1.00 89.96           N  
ATOM   3752  H   VAL A 235      35.196  11.040  -9.200  1.00 89.96           H  
ATOM   3753  CA  VAL A 235      37.281  10.671  -9.555  1.00 89.96           C  
ATOM   3754  HA  VAL A 235      37.937  11.429  -9.984  1.00 89.96           H  
ATOM   3755  C   VAL A 235      37.734   9.320 -10.112  1.00 89.96           C  
ATOM   3756  CB  VAL A 235      37.442  10.700  -8.026  1.00 89.96           C  
ATOM   3757  HB  VAL A 235      36.774   9.963  -7.580  1.00 89.96           H  
ATOM   3758  O   VAL A 235      38.830   9.230 -10.667  1.00 89.96           O  
ATOM   3759  CG1 VAL A 235      38.879  10.385  -7.589  1.00 89.96           C  
ATOM   3760 HG11 VAL A 235      38.971  10.505  -6.510  1.00 89.96           H  
ATOM   3761 HG12 VAL A 235      39.126   9.353  -7.838  1.00 89.96           H  
ATOM   3762 HG13 VAL A 235      39.577  11.055  -8.091  1.00 89.96           H  
ATOM   3763  CG2 VAL A 235      37.071  12.081  -7.477  1.00 89.96           C  
ATOM   3764 HG21 VAL A 235      37.188  12.076  -6.393  1.00 89.96           H  
ATOM   3765 HG22 VAL A 235      36.030  12.321  -7.692  1.00 89.96           H  
ATOM   3766 HG23 VAL A 235      37.717  12.840  -7.919  1.00 89.96           H  
ATOM   3767  N   ASP A 236      36.902   8.281 -10.012  1.00 88.48           N  
ATOM   3768  H   ASP A 236      35.996   8.409  -9.584  1.00 88.48           H  
ATOM   3769  CA  ASP A 236      37.243   6.939 -10.501  1.00 88.48           C  
ATOM   3770  HA  ASP A 236      38.213   6.650 -10.098  1.00 88.48           H  
ATOM   3771  C   ASP A 236      37.346   6.909 -12.028  1.00 88.48           C  
ATOM   3772  CB  ASP A 236      36.204   5.914 -10.029  1.00 88.48           C  
ATOM   3773  HB2 ASP A 236      36.455   4.942 -10.455  1.00 88.48           H  
ATOM   3774  HB3 ASP A 236      35.223   6.201 -10.408  1.00 88.48           H  
ATOM   3775  O   ASP A 236      38.254   6.285 -12.581  1.00 88.48           O  
ATOM   3776  CG  ASP A 236      36.162   5.773  -8.508  1.00 88.48           C  
ATOM   3777  OD1 ASP A 236      37.257   5.763  -7.896  1.00 88.48           O  
ATOM   3778  OD2 ASP A 236      35.033   5.693  -7.980  1.00 88.48           O  
ATOM   3779  N   LYS A 237      36.465   7.643 -12.720  1.00 92.00           N  
ATOM   3780  H   LYS A 237      35.740   8.115 -12.200  1.00 92.00           H  
ATOM   3781  CA  LYS A 237      36.529   7.828 -14.176  1.00 92.00           C  
ATOM   3782  HA  LYS A 237      36.517   6.856 -14.670  1.00 92.00           H  
ATOM   3783  C   LYS A 237      37.826   8.511 -14.603  1.00 92.00           C  
ATOM   3784  CB  LYS A 237      35.321   8.645 -14.643  1.00 92.00           C  
ATOM   3785  HB2 LYS A 237      35.219   9.532 -14.017  1.00 92.00           H  
ATOM   3786  HB3 LYS A 237      35.494   8.975 -15.668  1.00 92.00           H  
ATOM   3787  O   LYS A 237      38.460   8.072 -15.558  1.00 92.00           O  
ATOM   3788  CG  LYS A 237      34.019   7.834 -14.609  1.00 92.00           C  
ATOM   3789  HG2 LYS A 237      34.089   7.006 -15.315  1.00 92.00           H  
ATOM   3790  HG3 LYS A 237      33.839   7.442 -13.609  1.00 92.00           H  
ATOM   3791  CD  LYS A 237      32.867   8.755 -15.009  1.00 92.00           C  
ATOM   3792  HD2 LYS A 237      33.100   9.202 -15.975  1.00 92.00           H  
ATOM   3793  HD3 LYS A 237      32.782   9.545 -14.264  1.00 92.00           H  
ATOM   3794  CE  LYS A 237      31.534   8.013 -15.118  1.00 92.00           C  
ATOM   3795  HE2 LYS A 237      31.401   7.384 -14.238  1.00 92.00           H  
ATOM   3796  HE3 LYS A 237      31.562   7.383 -16.008  1.00 92.00           H  
ATOM   3797  NZ  LYS A 237      30.424   8.988 -15.203  1.00 92.00           N  
ATOM   3798  HZ1 LYS A 237      29.546   8.551 -15.444  1.00 92.00           H  
ATOM   3799  HZ2 LYS A 237      30.325   9.433 -14.301  1.00 92.00           H  
ATOM   3800  HZ3 LYS A 237      30.650   9.703 -15.879  1.00 92.00           H  
ATOM   3801  N   ILE A 238      38.262   9.536 -13.871  1.00 91.85           N  
ATOM   3802  H   ILE A 238      37.675   9.869 -13.120  1.00 91.85           H  
ATOM   3803  CA  ILE A 238      39.520  10.238 -14.156  1.00 91.85           C  
ATOM   3804  HA  ILE A 238      39.557  10.454 -15.224  1.00 91.85           H  
ATOM   3805  C   ILE A 238      40.729   9.353 -13.862  1.00 91.85           C  
ATOM   3806  CB  ILE A 238      39.566  11.575 -13.397  1.00 91.85           C  
ATOM   3807  HB  ILE A 238      39.301  11.385 -12.356  1.00 91.85           H  
ATOM   3808  O   ILE A 238      41.655   9.314 -14.663  1.00 91.85           O  
ATOM   3809  CG1 ILE A 238      38.504  12.530 -13.986  1.00 91.85           C  
ATOM   3810 HG12 ILE A 238      37.556  12.007 -14.113  1.00 91.85           H  
ATOM   3811 HG13 ILE A 238      38.322  13.317 -13.255  1.00 91.85           H  
ATOM   3812  CG2 ILE A 238      40.966  12.219 -13.404  1.00 91.85           C  
ATOM   3813 HG21 ILE A 238      41.659  11.628 -12.806  1.00 91.85           H  
ATOM   3814 HG22 ILE A 238      41.354  12.285 -14.421  1.00 91.85           H  
ATOM   3815 HG23 ILE A 238      40.915  13.220 -12.976  1.00 91.85           H  
ATOM   3816  CD1 ILE A 238      38.852  13.176 -15.334  1.00 91.85           C  
ATOM   3817 HD11 ILE A 238      39.704  13.847 -15.227  1.00 91.85           H  
ATOM   3818 HD12 ILE A 238      38.000  13.758 -15.684  1.00 91.85           H  
ATOM   3819 HD13 ILE A 238      39.080  12.414 -16.080  1.00 91.85           H  
ATOM   3820  N   ARG A 239      40.717   8.571 -12.779  1.00 89.88           N  
ATOM   3821  H   ARG A 239      39.945   8.654 -12.133  1.00 89.88           H  
ATOM   3822  CA  ARG A 239      41.782   7.590 -12.518  1.00 89.88           C  
ATOM   3823  HA  ARG A 239      42.739   8.111 -12.515  1.00 89.88           H  
ATOM   3824  C   ARG A 239      41.867   6.540 -13.630  1.00 89.88           C  
ATOM   3825  CB  ARG A 239      41.550   6.950 -11.145  1.00 89.88           C  
ATOM   3826  HB2 ARG A 239      41.375   7.740 -10.416  1.00 89.88           H  
ATOM   3827  HB3 ARG A 239      40.665   6.315 -11.183  1.00 89.88           H  
ATOM   3828  O   ARG A 239      42.964   6.167 -14.038  1.00 89.88           O  
ATOM   3829  CG  ARG A 239      42.766   6.118 -10.705  1.00 89.88           C  
ATOM   3830  HG2 ARG A 239      43.641   6.763 -10.621  1.00 89.88           H  
ATOM   3831  HG3 ARG A 239      42.974   5.350 -11.450  1.00 89.88           H  
ATOM   3832  CD  ARG A 239      42.516   5.415  -9.368  1.00 89.88           C  
ATOM   3833  HD2 ARG A 239      41.636   4.782  -9.476  1.00 89.88           H  
ATOM   3834  HD3 ARG A 239      43.374   4.780  -9.147  1.00 89.88           H  
ATOM   3835  NE  ARG A 239      42.325   6.375  -8.264  1.00 89.88           N  
ATOM   3836  HE  ARG A 239      42.647   7.319  -8.421  1.00 89.88           H  
ATOM   3837  NH1 ARG A 239      41.294   4.936  -6.800  1.00 89.88           N  
ATOM   3838 HH11 ARG A 239      41.368   4.201  -7.489  1.00 89.88           H  
ATOM   3839 HH12 ARG A 239      40.701   4.803  -5.993  1.00 89.88           H  
ATOM   3840  NH2 ARG A 239      41.567   7.075  -6.234  1.00 89.88           N  
ATOM   3841 HH21 ARG A 239      41.856   8.019  -6.447  1.00 89.88           H  
ATOM   3842 HH22 ARG A 239      41.059   6.879  -5.383  1.00 89.88           H  
ATOM   3843  CZ  ARG A 239      41.734   6.124  -7.108  1.00 89.88           C  
ATOM   3844  N   ARG A 240      40.721   6.098 -14.157  1.00 89.42           N  
ATOM   3845  H   ARG A 240      39.856   6.401 -13.732  1.00 89.42           H  
ATOM   3846  CA  ARG A 240      40.669   5.192 -15.312  1.00 89.42           C  
ATOM   3847  HA  ARG A 240      41.292   4.322 -15.105  1.00 89.42           H  
ATOM   3848  C   ARG A 240      41.233   5.842 -16.570  1.00 89.42           C  
ATOM   3849  CB  ARG A 240      39.228   4.738 -15.541  1.00 89.42           C  
ATOM   3850  HB2 ARG A 240      38.635   5.558 -15.945  1.00 89.42           H  
ATOM   3851  HB3 ARG A 240      38.806   4.438 -14.581  1.00 89.42           H  
ATOM   3852  O   ARG A 240      42.011   5.208 -17.274  1.00 89.42           O  
ATOM   3853  CG  ARG A 240      39.183   3.546 -16.509  1.00 89.42           C  
ATOM   3854  HG2 ARG A 240      39.732   3.770 -17.423  1.00 89.42           H  
ATOM   3855  HG3 ARG A 240      39.645   2.686 -16.025  1.00 89.42           H  
ATOM   3856  CD  ARG A 240      37.753   3.183 -16.892  1.00 89.42           C  
ATOM   3857  HD2 ARG A 240      37.775   2.235 -17.428  1.00 89.42           H  
ATOM   3858  HD3 ARG A 240      37.385   3.953 -17.570  1.00 89.42           H  
ATOM   3859  NE  ARG A 240      36.896   3.062 -15.696  1.00 89.42           N  
ATOM   3860  HE  ARG A 240      37.288   2.575 -14.903  1.00 89.42           H  
ATOM   3861  NH1 ARG A 240      35.114   4.226 -16.511  1.00 89.42           N  
ATOM   3862 HH11 ARG A 240      35.571   4.335 -17.404  1.00 89.42           H  
ATOM   3863 HH12 ARG A 240      34.141   4.495 -16.483  1.00 89.42           H  
ATOM   3864  NH2 ARG A 240      35.111   3.540 -14.377  1.00 89.42           N  
ATOM   3865 HH21 ARG A 240      35.526   3.020 -13.617  1.00 89.42           H  
ATOM   3866 HH22 ARG A 240      34.129   3.774 -14.338  1.00 89.42           H  
ATOM   3867  CZ  ARG A 240      35.708   3.609 -15.531  1.00 89.42           C  
ATOM   3868  N   PHE A 241      40.880   7.100 -16.823  1.00 92.38           N  
ATOM   3869  H   PHE A 241      40.192   7.541 -16.230  1.00 92.38           H  
ATOM   3870  CA  PHE A 241      41.465   7.876 -17.911  1.00 92.38           C  
ATOM   3871  HA  PHE A 241      41.252   7.376 -18.855  1.00 92.38           H  
ATOM   3872  C   PHE A 241      42.986   7.954 -17.787  1.00 92.38           C  
ATOM   3873  CB  PHE A 241      40.851   9.279 -17.950  1.00 92.38           C  
ATOM   3874  HB2 PHE A 241      39.814   9.199 -18.277  1.00 92.38           H  
ATOM   3875  HB3 PHE A 241      40.838   9.700 -16.945  1.00 92.38           H  
ATOM   3876  O   PHE A 241      43.671   7.650 -18.753  1.00 92.38           O  
ATOM   3877  CG  PHE A 241      41.596  10.237 -18.858  1.00 92.38           C  
ATOM   3878  CD1 PHE A 241      42.132  11.432 -18.341  1.00 92.38           C  
ATOM   3879  HD1 PHE A 241      41.969  11.700 -17.308  1.00 92.38           H  
ATOM   3880  CD2 PHE A 241      41.851   9.883 -20.196  1.00 92.38           C  
ATOM   3881  HD2 PHE A 241      41.501   8.941 -20.590  1.00 92.38           H  
ATOM   3882  CE1 PHE A 241      42.897  12.276 -19.166  1.00 92.38           C  
ATOM   3883  HE1 PHE A 241      43.309  13.194 -18.775  1.00 92.38           H  
ATOM   3884  CE2 PHE A 241      42.641  10.711 -21.005  1.00 92.38           C  
ATOM   3885  HE2 PHE A 241      42.902  10.395 -22.005  1.00 92.38           H  
ATOM   3886  CZ  PHE A 241      43.148  11.917 -20.500  1.00 92.38           C  
ATOM   3887  HZ  PHE A 241      43.755  12.552 -21.129  1.00 92.38           H  
ATOM   3888  N   VAL A 242      43.509   8.279 -16.602  1.00 90.18           N  
ATOM   3889  H   VAL A 242      42.874   8.550 -15.864  1.00 90.18           H  
ATOM   3890  CA  VAL A 242      44.954   8.350 -16.333  1.00 90.18           C  
ATOM   3891  HA  VAL A 242      45.393   9.109 -16.981  1.00 90.18           H  
ATOM   3892  C   VAL A 242      45.644   7.026 -16.683  1.00 90.18           C  
ATOM   3893  CB  VAL A 242      45.197   8.741 -14.857  1.00 90.18           C  
ATOM   3894  HB  VAL A 242      44.658   8.031 -14.231  1.00 90.18           H  
ATOM   3895  O   VAL A 242      46.662   7.037 -17.370  1.00 90.18           O  
ATOM   3896  CG1 VAL A 242      46.670   8.676 -14.437  1.00 90.18           C  
ATOM   3897 HG11 VAL A 242      47.267   9.350 -15.052  1.00 90.18           H  
ATOM   3898 HG12 VAL A 242      47.058   7.663 -14.544  1.00 90.18           H  
ATOM   3899 HG13 VAL A 242      46.769   8.970 -13.392  1.00 90.18           H  
ATOM   3900  CG2 VAL A 242      44.674  10.148 -14.503  1.00 90.18           C  
ATOM   3901 HG21 VAL A 242      44.291  10.141 -13.483  1.00 90.18           H  
ATOM   3902 HG22 VAL A 242      43.875  10.457 -15.177  1.00 90.18           H  
ATOM   3903 HG23 VAL A 242      45.470  10.891 -14.554  1.00 90.18           H  
ATOM   3904  N   SER A 243      45.063   5.891 -16.277  1.00 87.70           N  
ATOM   3905  H   SER A 243      44.226   5.963 -15.716  1.00 87.70           H  
ATOM   3906  CA  SER A 243      45.593   4.551 -16.578  1.00 87.70           C  
ATOM   3907  HA  SER A 243      46.628   4.500 -16.240  1.00 87.70           H  
ATOM   3908  C   SER A 243      45.593   4.233 -18.081  1.00 87.70           C  
ATOM   3909  CB  SER A 243      44.781   3.508 -15.802  1.00 87.70           C  
ATOM   3910  HB2 SER A 243      43.729   3.602 -16.072  1.00 87.70           H  
ATOM   3911  HB3 SER A 243      44.883   3.687 -14.732  1.00 87.70           H  
ATOM   3912  O   SER A 243      46.615   3.820 -18.627  1.00 87.70           O  
ATOM   3913  OG  SER A 243      45.204   2.196 -16.106  1.00 87.70           O  
ATOM   3914  HG  SER A 243      45.789   1.857 -15.425  1.00 87.70           H  
ATOM   3915  N   ILE A 244      44.475   4.474 -18.778  1.00 89.40           N  
ATOM   3916  H   ILE A 244      43.668   4.827 -18.284  1.00 89.40           H  
ATOM   3917  CA  ILE A 244      44.372   4.234 -20.228  1.00 89.40           C  
ATOM   3918  HA  ILE A 244      44.727   3.225 -20.439  1.00 89.40           H  
ATOM   3919  C   ILE A 244      45.284   5.192 -21.007  1.00 89.40           C  
ATOM   3920  CB  ILE A 244      42.897   4.338 -20.688  1.00 89.40           C  
ATOM   3921  HB  ILE A 244      42.495   5.284 -20.327  1.00 89.40           H  
ATOM   3922  O   ILE A 244      45.888   4.799 -22.005  1.00 89.40           O  
ATOM   3923  CG1 ILE A 244      42.063   3.184 -20.081  1.00 89.40           C  
ATOM   3924 HG12 ILE A 244      42.417   2.233 -20.480  1.00 89.40           H  
ATOM   3925 HG13 ILE A 244      42.207   3.161 -19.001  1.00 89.40           H  
ATOM   3926  CG2 ILE A 244      42.788   4.323 -22.228  1.00 89.40           C  
ATOM   3927 HG21 ILE A 244      43.274   5.200 -22.654  1.00 89.40           H  
ATOM   3928 HG22 ILE A 244      43.264   3.428 -22.629  1.00 89.40           H  
ATOM   3929 HG23 ILE A 244      41.747   4.351 -22.551  1.00 89.40           H  
ATOM   3930  CD1 ILE A 244      40.552   3.293 -20.336  1.00 89.40           C  
ATOM   3931 HD11 ILE A 244      40.190   4.267 -20.005  1.00 89.40           H  
ATOM   3932 HD12 ILE A 244      40.327   3.141 -21.392  1.00 89.40           H  
ATOM   3933 HD13 ILE A 244      40.023   2.524 -19.773  1.00 89.40           H  
ATOM   3934  N   TYR A 245      45.401   6.441 -20.557  1.00 90.14           N  
ATOM   3935  H   TYR A 245      44.889   6.710 -19.729  1.00 90.14           H  
ATOM   3936  CA  TYR A 245      46.208   7.455 -21.218  1.00 90.14           C  
ATOM   3937  HA  TYR A 245      45.864   7.520 -22.251  1.00 90.14           H  
ATOM   3938  C   TYR A 245      47.682   7.067 -21.254  1.00 90.14           C  
ATOM   3939  CB  TYR A 245      46.005   8.823 -20.558  1.00 90.14           C  
ATOM   3940  HB2 TYR A 245      46.224   8.746 -19.493  1.00 90.14           H  
ATOM   3941  HB3 TYR A 245      44.959   9.112 -20.660  1.00 90.14           H  
ATOM   3942  O   TYR A 245      48.265   7.020 -22.337  1.00 90.14           O  
ATOM   3943  CG  TYR A 245      46.873   9.908 -21.162  1.00 90.14           C  
ATOM   3944  CD1 TYR A 245      48.092  10.256 -20.549  1.00 90.14           C  
ATOM   3945  HD1 TYR A 245      48.404   9.737 -19.655  1.00 90.14           H  
ATOM   3946  CD2 TYR A 245      46.493  10.526 -22.366  1.00 90.14           C  
ATOM   3947  HD2 TYR A 245      45.576  10.238 -22.860  1.00 90.14           H  
ATOM   3948  CE1 TYR A 245      48.908  11.262 -21.104  1.00 90.14           C  
ATOM   3949  HE1 TYR A 245      49.832  11.542 -20.620  1.00 90.14           H  
ATOM   3950  CE2 TYR A 245      47.328  11.497 -22.945  1.00 90.14           C  
ATOM   3951  HE2 TYR A 245      47.080  11.945 -23.896  1.00 90.14           H  
ATOM   3952  OH  TYR A 245      49.280  12.869 -22.858  1.00 90.14           O  
ATOM   3953  HH  TYR A 245      50.022  13.111 -22.300  1.00 90.14           H  
ATOM   3954  CZ  TYR A 245      48.520  11.889 -22.307  1.00 90.14           C  
ATOM   3955  N   ASP A 246      48.255   6.737 -20.094  1.00 85.86           N  
ATOM   3956  H   ASP A 246      47.704   6.760 -19.248  1.00 85.86           H  
ATOM   3957  CA  ASP A 246      49.676   6.403 -19.978  1.00 85.86           C  
ATOM   3958  HA  ASP A 246      50.261   7.228 -20.385  1.00 85.86           H  
ATOM   3959  C   ASP A 246      50.047   5.146 -20.781  1.00 85.86           C  
ATOM   3960  CB  ASP A 246      50.023   6.258 -18.490  1.00 85.86           C  
ATOM   3961  HB2 ASP A 246      49.614   7.110 -17.947  1.00 85.86           H  
ATOM   3962  HB3 ASP A 246      49.554   5.355 -18.099  1.00 85.86           H  
ATOM   3963  O   ASP A 246      51.122   5.087 -21.369  1.00 85.86           O  
ATOM   3964  CG  ASP A 246      51.536   6.222 -18.234  1.00 85.86           C  
ATOM   3965  OD1 ASP A 246      52.250   7.120 -18.759  1.00 85.86           O  
ATOM   3966  OD2 ASP A 246      51.955   5.339 -17.455  1.00 85.86           O  
ATOM   3967  N   LYS A 247      49.127   4.176 -20.880  1.00 84.27           N  
ATOM   3968  H   LYS A 247      48.273   4.289 -20.353  1.00 84.27           H  
ATOM   3969  CA  LYS A 247      49.371   2.898 -21.567  1.00 84.27           C  
ATOM   3970  HA  LYS A 247      50.428   2.647 -21.477  1.00 84.27           H  
ATOM   3971  C   LYS A 247      49.081   2.893 -23.063  1.00 84.27           C  
ATOM   3972  CB  LYS A 247      48.546   1.799 -20.899  1.00 84.27           C  
ATOM   3973  HB2 LYS A 247      47.495   2.085 -20.885  1.00 84.27           H  
ATOM   3974  HB3 LYS A 247      48.650   0.883 -21.480  1.00 84.27           H  
ATOM   3975  O   LYS A 247      49.687   2.104 -23.779  1.00 84.27           O  
ATOM   3976  CG  LYS A 247      49.034   1.534 -19.475  1.00 84.27           C  
ATOM   3977  HG2 LYS A 247      48.868   2.410 -18.848  1.00 84.27           H  
ATOM   3978  HG3 LYS A 247      50.098   1.299 -19.488  1.00 84.27           H  
ATOM   3979  CD  LYS A 247      48.259   0.348 -18.921  1.00 84.27           C  
ATOM   3980  HD2 LYS A 247      48.479  -0.537 -19.517  1.00 84.27           H  
ATOM   3981  HD3 LYS A 247      47.190   0.554 -18.961  1.00 84.27           H  
ATOM   3982  CE  LYS A 247      48.671   0.117 -17.478  1.00 84.27           C  
ATOM   3983  HE2 LYS A 247      49.757   0.056 -17.400  1.00 84.27           H  
ATOM   3984  HE3 LYS A 247      48.319   0.957 -16.880  1.00 84.27           H  
ATOM   3985  NZ  LYS A 247      48.052  -1.127 -17.020  1.00 84.27           N  
ATOM   3986  HZ1 LYS A 247      47.778  -1.135 -16.048  1.00 84.27           H  
ATOM   3987  HZ2 LYS A 247      48.607  -1.964 -17.123  1.00 84.27           H  
ATOM   3988  HZ3 LYS A 247      47.180  -1.330 -17.489  1.00 84.27           H  
ATOM   3989  N   ALA A 248      48.109   3.680 -23.527  1.00 85.91           N  
ATOM   3990  H   ALA A 248      47.606   4.248 -22.860  1.00 85.91           H  
ATOM   3991  CA  ALA A 248      47.555   3.501 -24.871  1.00 85.91           C  
ATOM   3992  HA  ALA A 248      48.242   2.901 -25.469  1.00 85.91           H  
ATOM   3993  C   ALA A 248      47.338   4.791 -25.675  1.00 85.91           C  
ATOM   3994  CB  ALA A 248      46.245   2.711 -24.738  1.00 85.91           C  
ATOM   3995  HB1 ALA A 248      45.871   2.461 -25.730  1.00 85.91           H  
ATOM   3996  HB2 ALA A 248      46.426   1.786 -24.190  1.00 85.91           H  
ATOM   3997  HB3 ALA A 248      45.499   3.305 -24.210  1.00 85.91           H  
ATOM   3998  O   ALA A 248      47.178   4.702 -26.893  1.00 85.91           O  
ATOM   3999  N   LEU A 249      47.291   5.972 -25.042  1.00 88.99           N  
ATOM   4000  H   LEU A 249      47.457   5.995 -24.045  1.00 88.99           H  
ATOM   4001  CA  LEU A 249      46.937   7.225 -25.735  1.00 88.99           C  
ATOM   4002  HA  LEU A 249      46.743   7.015 -26.787  1.00 88.99           H  
ATOM   4003  C   LEU A 249      48.042   8.282 -25.750  1.00 88.99           C  
ATOM   4004  CB  LEU A 249      45.654   7.832 -25.148  1.00 88.99           C  
ATOM   4005  HB2 LEU A 249      45.409   8.724 -25.726  1.00 88.99           H  
ATOM   4006  HB3 LEU A 249      45.870   8.174 -24.136  1.00 88.99           H  
ATOM   4007  O   LEU A 249      47.954   9.214 -26.548  1.00 88.99           O  
ATOM   4008  CG  LEU A 249      44.421   6.917 -25.141  1.00 88.99           C  
ATOM   4009  HG  LEU A 249      44.634   6.005 -24.585  1.00 88.99           H  
ATOM   4010  CD1 LEU A 249      43.269   7.646 -24.451  1.00 88.99           C  
ATOM   4011 HD11 LEU A 249      43.040   8.572 -24.978  1.00 88.99           H  
ATOM   4012 HD12 LEU A 249      43.537   7.867 -23.418  1.00 88.99           H  
ATOM   4013 HD13 LEU A 249      42.387   7.005 -24.458  1.00 88.99           H  
ATOM   4014  CD2 LEU A 249      43.986   6.552 -26.560  1.00 88.99           C  
ATOM   4015 HD21 LEU A 249      43.795   7.453 -27.144  1.00 88.99           H  
ATOM   4016 HD22 LEU A 249      43.079   5.949 -26.513  1.00 88.99           H  
ATOM   4017 HD23 LEU A 249      44.761   5.962 -27.048  1.00 88.99           H  
ATOM   4018  N   LYS A 250      49.068   8.151 -24.904  1.00 86.56           N  
ATOM   4019  H   LYS A 250      49.025   7.397 -24.233  1.00 86.56           H  
ATOM   4020  CA  LYS A 250      50.148   9.134 -24.741  1.00 86.56           C  
ATOM   4021  HA  LYS A 250      49.734  10.035 -24.286  1.00 86.56           H  
ATOM   4022  C   LYS A 250      50.783   9.564 -26.069  1.00 86.56           C  
ATOM   4023  CB  LYS A 250      51.176   8.519 -23.787  1.00 86.56           C  
ATOM   4024  HB2 LYS A 250      50.647   8.145 -22.910  1.00 86.56           H  
ATOM   4025  HB3 LYS A 250      51.659   7.673 -24.275  1.00 86.56           H  
ATOM   4026  O   LYS A 250      50.949  10.758 -26.300  1.00 86.56           O  
ATOM   4027  CG  LYS A 250      52.243   9.513 -23.317  1.00 86.56           C  
ATOM   4028  HG2 LYS A 250      51.764  10.365 -22.834  1.00 86.56           H  
ATOM   4029  HG3 LYS A 250      52.844   9.855 -24.160  1.00 86.56           H  
ATOM   4030  CD  LYS A 250      53.127   8.774 -22.312  1.00 86.56           C  
ATOM   4031  HD2 LYS A 250      52.491   8.357 -21.531  1.00 86.56           H  
ATOM   4032  HD3 LYS A 250      53.625   7.948 -22.819  1.00 86.56           H  
ATOM   4033  CE  LYS A 250      54.173   9.673 -21.661  1.00 86.56           C  
ATOM   4034  HE2 LYS A 250      54.902   9.974 -22.413  1.00 86.56           H  
ATOM   4035  HE3 LYS A 250      53.676  10.561 -21.272  1.00 86.56           H  
ATOM   4036  NZ  LYS A 250      54.810   8.913 -20.560  1.00 86.56           N  
ATOM   4037  HZ1 LYS A 250      55.460   9.475 -20.030  1.00 86.56           H  
ATOM   4038  HZ2 LYS A 250      54.101   8.550 -19.938  1.00 86.56           H  
ATOM   4039  HZ3 LYS A 250      55.279   8.098 -20.929  1.00 86.56           H  
ATOM   4040  N   ASP A 251      51.036   8.614 -26.967  1.00 83.47           N  
ATOM   4041  H   ASP A 251      50.946   7.653 -26.669  1.00 83.47           H  
ATOM   4042  CA  ASP A 251      51.694   8.865 -28.259  1.00 83.47           C  
ATOM   4043  HA  ASP A 251      52.489   9.596 -28.110  1.00 83.47           H  
ATOM   4044  C   ASP A 251      50.757   9.432 -29.341  1.00 83.47           C  
ATOM   4045  CB  ASP A 251      52.346   7.565 -28.755  1.00 83.47           C  
ATOM   4046  HB2 ASP A 251      51.563   6.829 -28.938  1.00 83.47           H  
ATOM   4047  HB3 ASP A 251      52.855   7.759 -29.699  1.00 83.47           H  
ATOM   4048  O   ASP A 251      51.209   9.848 -30.403  1.00 83.47           O  
ATOM   4049  CG  ASP A 251      53.367   6.995 -27.767  1.00 83.47           C  
ATOM   4050  OD1 ASP A 251      54.030   7.798 -27.071  1.00 83.47           O  
ATOM   4051  OD2 ASP A 251      53.430   5.751 -27.687  1.00 83.47           O  
ATOM   4052  N   GLN A 252      49.444   9.449 -29.097  1.00 85.67           N  
ATOM   4053  H   GLN A 252      49.132   9.146 -28.186  1.00 85.67           H  
ATOM   4054  CA  GLN A 252      48.425   9.872 -30.068  1.00 85.67           C  
ATOM   4055  HA  GLN A 252      48.907  10.105 -31.017  1.00 85.67           H  
ATOM   4056  C   GLN A 252      47.703  11.160 -29.655  1.00 85.67           C  
ATOM   4057  CB  GLN A 252      47.438   8.717 -30.314  1.00 85.67           C  
ATOM   4058  HB2 GLN A 252      46.640   9.065 -30.971  1.00 85.67           H  
ATOM   4059  HB3 GLN A 252      46.993   8.418 -29.366  1.00 85.67           H  
ATOM   4060  O   GLN A 252      46.732  11.554 -30.299  1.00 85.67           O  
ATOM   4061  CG  GLN A 252      48.090   7.492 -30.974  1.00 85.67           C  
ATOM   4062  HG2 GLN A 252      48.914   7.135 -30.357  1.00 85.67           H  
ATOM   4063  HG3 GLN A 252      47.352   6.692 -31.034  1.00 85.67           H  
ATOM   4064  CD  GLN A 252      48.586   7.781 -32.389  1.00 85.67           C  
ATOM   4065  NE2 GLN A 252      49.770   7.335 -32.743  1.00 85.67           N  
ATOM   4066 HE21 GLN A 252      50.098   7.608 -33.658  1.00 85.67           H  
ATOM   4067 HE22 GLN A 252      50.394   6.936 -32.056  1.00 85.67           H  
ATOM   4068  OE1 GLN A 252      47.915   8.406 -33.201  1.00 85.67           O  
ATOM   4069  N   ILE A 253      48.158  11.839 -28.596  1.00 83.83           N  
ATOM   4070  H   ILE A 253      48.956  11.461 -28.106  1.00 83.83           H  
ATOM   4071  CA  ILE A 253      47.442  12.968 -27.986  1.00 83.83           C  
ATOM   4072  HA  ILE A 253      46.473  12.579 -27.674  1.00 83.83           H  
ATOM   4073  C   ILE A 253      47.151  14.124 -28.956  1.00 83.83           C  
ATOM   4074  CB  ILE A 253      48.196  13.440 -26.723  1.00 83.83           C  
ATOM   4075  HB  ILE A 253      48.342  12.565 -26.089  1.00 83.83           H  
ATOM   4076  O   ILE A 253      46.087  14.735 -28.878  1.00 83.83           O  
ATOM   4077  CG1 ILE A 253      47.416  14.481 -25.891  1.00 83.83           C  
ATOM   4078 HG12 ILE A 253      47.402  15.435 -26.417  1.00 83.83           H  
ATOM   4079 HG13 ILE A 253      47.943  14.628 -24.948  1.00 83.83           H  
ATOM   4080  CG2 ILE A 253      49.588  14.014 -27.047  1.00 83.83           C  
ATOM   4081 HG21 ILE A 253      50.183  13.285 -27.597  1.00 83.83           H  
ATOM   4082 HG22 ILE A 253      50.113  14.229 -26.117  1.00 83.83           H  
ATOM   4083 HG23 ILE A 253      49.509  14.934 -27.627  1.00 83.83           H  
ATOM   4084  CD1 ILE A 253      45.968  14.090 -25.569  1.00 83.83           C  
ATOM   4085 HD11 ILE A 253      45.351  14.152 -26.466  1.00 83.83           H  
ATOM   4086 HD12 ILE A 253      45.558  14.791 -24.842  1.00 83.83           H  
ATOM   4087 HD13 ILE A 253      45.906  13.075 -25.176  1.00 83.83           H  
ATOM   4088  N   SER A 254      48.038  14.398 -29.918  1.00 83.60           N  
ATOM   4089  H   SER A 254      48.862  13.819 -29.999  1.00 83.60           H  
ATOM   4090  CA  SER A 254      47.840  15.440 -30.940  1.00 83.60           C  
ATOM   4091  HA  SER A 254      47.663  16.392 -30.440  1.00 83.60           H  
ATOM   4092  C   SER A 254      46.635  15.174 -31.851  1.00 83.60           C  
ATOM   4093  CB  SER A 254      49.104  15.574 -31.798  1.00 83.60           C  
ATOM   4094  HB2 SER A 254      48.905  16.222 -32.651  1.00 83.60           H  
ATOM   4095  HB3 SER A 254      49.895  16.021 -31.195  1.00 83.60           H  
ATOM   4096  O   SER A 254      46.030  16.122 -32.361  1.00 83.60           O  
ATOM   4097  OG  SER A 254      49.539  14.304 -32.246  1.00 83.60           O  
ATOM   4098  HG  SER A 254      49.519  14.275 -33.206  1.00 83.60           H  
ATOM   4099  N   ASN A 255      46.262  13.902 -32.009  1.00 88.79           N  
ATOM   4100  H   ASN A 255      46.786  13.195 -31.513  1.00 88.79           H  
ATOM   4101  CA  ASN A 255      45.178  13.440 -32.870  1.00 88.79           C  
ATOM   4102  HA  ASN A 255      45.034  14.159 -33.677  1.00 88.79           H  
ATOM   4103  C   ASN A 255      43.838  13.328 -32.126  1.00 88.79           C  
ATOM   4104  CB  ASN A 255      45.595  12.096 -33.499  1.00 88.79           C  
ATOM   4105  HB2 ASN A 255      44.799  11.741 -34.155  1.00 88.79           H  
ATOM   4106  HB3 ASN A 255      45.737  11.353 -32.714  1.00 88.79           H  
ATOM   4107  O   ASN A 255      42.827  13.007 -32.744  1.00 88.79           O  
ATOM   4108  CG  ASN A 255      46.864  12.187 -34.330  1.00 88.79           C  
ATOM   4109  ND2 ASN A 255      47.593  11.105 -34.476  1.00 88.79           N  
ATOM   4110 HD21 ASN A 255      47.366  10.233 -34.019  1.00 88.79           H  
ATOM   4111 HD22 ASN A 255      48.429  11.196 -35.036  1.00 88.79           H  
ATOM   4112  OD1 ASN A 255      47.232  13.230 -34.848  1.00 88.79           O  
ATOM   4113  N   ILE A 256      43.795  13.574 -30.813  1.00 90.36           N  
ATOM   4114  H   ILE A 256      44.640  13.868 -30.345  1.00 90.36           H  
ATOM   4115  CA  ILE A 256      42.577  13.418 -30.011  1.00 90.36           C  
ATOM   4116  HA  ILE A 256      41.958  12.646 -30.469  1.00 90.36           H  
ATOM   4117  C   ILE A 256      41.770  14.719 -30.018  1.00 90.36           C  
ATOM   4118  CB  ILE A 256      42.910  12.928 -28.586  1.00 90.36           C  
ATOM   4119  HB  ILE A 256      43.582  13.644 -28.112  1.00 90.36           H  
ATOM   4120  O   ILE A 256      42.264  15.777 -29.632  1.00 90.36           O  
ATOM   4121  CG1 ILE A 256      43.615  11.552 -28.652  1.00 90.36           C  
ATOM   4122 HG12 ILE A 256      42.966  10.837 -29.157  1.00 90.36           H  
ATOM   4123 HG13 ILE A 256      44.518  11.654 -29.252  1.00 90.36           H  
ATOM   4124  CG2 ILE A 256      41.619  12.850 -27.756  1.00 90.36           C  
ATOM   4125 HG21 ILE A 256      41.213  13.849 -27.595  1.00 90.36           H  
ATOM   4126 HG22 ILE A 256      41.834  12.421 -26.778  1.00 90.36           H  
ATOM   4127 HG23 ILE A 256      40.871  12.245 -28.269  1.00 90.36           H  
ATOM   4128  CD1 ILE A 256      44.046  10.962 -27.304  1.00 90.36           C  
ATOM   4129 HD11 ILE A 256      43.178  10.603 -26.751  1.00 90.36           H  
ATOM   4130 HD12 ILE A 256      44.714  10.121 -27.487  1.00 90.36           H  
ATOM   4131 HD13 ILE A 256      44.571  11.713 -26.713  1.00 90.36           H  
ATOM   4132  N   ALA A 257      40.504  14.636 -30.431  1.00 91.23           N  
ATOM   4133  H   ALA A 257      40.154  13.740 -30.738  1.00 91.23           H  
ATOM   4134  CA  ALA A 257      39.556  15.745 -30.339  1.00 91.23           C  
ATOM   4135  HA  ALA A 257      40.090  16.694 -30.390  1.00 91.23           H  
ATOM   4136  C   ALA A 257      38.806  15.712 -29.002  1.00 91.23           C  
ATOM   4137  CB  ALA A 257      38.586  15.674 -31.527  1.00 91.23           C  
ATOM   4138  HB1 ALA A 257      39.128  15.668 -32.472  1.00 91.23           H  
ATOM   4139  HB2 ALA A 257      37.985  14.766 -31.475  1.00 91.23           H  
ATOM   4140  HB3 ALA A 257      37.921  16.538 -31.506  1.00 91.23           H  
ATOM   4141  O   ALA A 257      38.789  16.694 -28.259  1.00 91.23           O  
ATOM   4142  N   ARG A 258      38.209  14.556 -28.688  1.00 93.46           N  
ATOM   4143  H   ARG A 258      38.326  13.777 -29.320  1.00 93.46           H  
ATOM   4144  CA  ARG A 258      37.353  14.368 -27.514  1.00 93.46           C  
ATOM   4145  HA  ARG A 258      37.620  15.127 -26.778  1.00 93.46           H  
ATOM   4146  C   ARG A 258      37.579  13.004 -26.877  1.00 93.46           C  
ATOM   4147  CB  ARG A 258      35.883  14.593 -27.910  1.00 93.46           C  
ATOM   4148  HB2 ARG A 258      35.793  15.579 -28.364  1.00 93.46           H  
ATOM   4149  HB3 ARG A 258      35.593  13.848 -28.651  1.00 93.46           H  
ATOM   4150  O   ARG A 258      37.724  12.002 -27.573  1.00 93.46           O  
ATOM   4151  CG  ARG A 258      34.903  14.512 -26.727  1.00 93.46           C  
ATOM   4152  HG2 ARG A 258      34.953  13.530 -26.256  1.00 93.46           H  
ATOM   4153  HG3 ARG A 258      35.173  15.265 -25.987  1.00 93.46           H  
ATOM   4154  CD  ARG A 258      33.462  14.766 -27.177  1.00 93.46           C  
ATOM   4155  HD2 ARG A 258      33.440  15.717 -27.709  1.00 93.46           H  
ATOM   4156  HD3 ARG A 258      32.839  14.864 -26.288  1.00 93.46           H  
ATOM   4157  NE  ARG A 258      32.934  13.663 -28.017  1.00 93.46           N  
ATOM   4158  HE  ARG A 258      33.329  12.744 -27.880  1.00 93.46           H  
ATOM   4159  NH1 ARG A 258      31.427  14.913 -29.193  1.00 93.46           N  
ATOM   4160 HH11 ARG A 258      31.743  15.715 -28.665  1.00 93.46           H  
ATOM   4161 HH12 ARG A 258      30.837  15.045 -30.002  1.00 93.46           H  
ATOM   4162  NH2 ARG A 258      31.673  12.745 -29.689  1.00 93.46           N  
ATOM   4163 HH21 ARG A 258      32.052  11.825 -29.519  1.00 93.46           H  
ATOM   4164 HH22 ARG A 258      31.146  12.871 -30.542  1.00 93.46           H  
ATOM   4165  CZ  ARG A 258      32.015  13.771 -28.957  1.00 93.46           C  
ATOM   4166  N   ILE A 259      37.550  12.971 -25.553  1.00 94.17           N  
ATOM   4167  H   ILE A 259      37.425  13.852 -25.074  1.00 94.17           H  
ATOM   4168  CA  ILE A 259      37.615  11.771 -24.727  1.00 94.17           C  
ATOM   4169  HA  ILE A 259      37.687  10.893 -25.369  1.00 94.17           H  
ATOM   4170  C   ILE A 259      36.325  11.676 -23.925  1.00 94.17           C  
ATOM   4171  CB  ILE A 259      38.856  11.798 -23.814  1.00 94.17           C  
ATOM   4172  HB  ILE A 259      38.776  12.648 -23.137  1.00 94.17           H  
ATOM   4173  O   ILE A 259      35.946  12.607 -23.221  1.00 94.17           O  
ATOM   4174  CG1 ILE A 259      40.127  11.977 -24.673  1.00 94.17           C  
ATOM   4175 HG12 ILE A 259      40.151  11.212 -25.450  1.00 94.17           H  
ATOM   4176 HG13 ILE A 259      40.089  12.954 -25.154  1.00 94.17           H  
ATOM   4177  CG2 ILE A 259      38.904  10.514 -22.969  1.00 94.17           C  
ATOM   4178 HG21 ILE A 259      39.762  10.530 -22.298  1.00 94.17           H  
ATOM   4179 HG22 ILE A 259      38.966   9.649 -23.629  1.00 94.17           H  
ATOM   4180 HG23 ILE A 259      38.006  10.436 -22.356  1.00 94.17           H  
ATOM   4181  CD1 ILE A 259      41.437  11.921 -23.891  1.00 94.17           C  
ATOM   4182 HD11 ILE A 259      42.253  12.303 -24.504  1.00 94.17           H  
ATOM   4183 HD12 ILE A 259      41.648  10.879 -23.649  1.00 94.17           H  
ATOM   4184 HD13 ILE A 259      41.362  12.522 -22.985  1.00 94.17           H  
ATOM   4185  N   ASP A 260      35.649  10.541 -24.010  1.00 94.64           N  
ATOM   4186  H   ASP A 260      36.001   9.815 -24.617  1.00 94.64           H  
ATOM   4187  CA  ASP A 260      34.384  10.313 -23.330  1.00 94.64           C  
ATOM   4188  HA  ASP A 260      34.065  11.225 -22.825  1.00 94.64           H  
ATOM   4189  C   ASP A 260      34.521   9.218 -22.274  1.00 94.64           C  
ATOM   4190  CB  ASP A 260      33.321   9.978 -24.371  1.00 94.64           C  
ATOM   4191  HB2 ASP A 260      33.442  10.642 -25.227  1.00 94.64           H  
ATOM   4192  HB3 ASP A 260      33.438   8.952 -24.719  1.00 94.64           H  
ATOM   4193  O   ASP A 260      34.737   8.052 -22.597  1.00 94.64           O  
ATOM   4194  CG  ASP A 260      31.927  10.176 -23.802  1.00 94.64           C  
ATOM   4195  OD1 ASP A 260      31.663   9.873 -22.616  1.00 94.64           O  
ATOM   4196  OD2 ASP A 260      31.082  10.680 -24.560  1.00 94.64           O  
ATOM   4197  N   LEU A 261      34.394   9.594 -21.003  1.00 94.04           N  
ATOM   4198  H   LEU A 261      34.185  10.566 -20.829  1.00 94.04           H  
ATOM   4199  CA  LEU A 261      34.562   8.724 -19.838  1.00 94.04           C  
ATOM   4200  HA  LEU A 261      35.144   7.854 -20.140  1.00 94.04           H  
ATOM   4201  C   LEU A 261      33.229   8.182 -19.297  1.00 94.04           C  
ATOM   4202  CB  LEU A 261      35.346   9.456 -18.732  1.00 94.04           C  
ATOM   4203  HB2 LEU A 261      35.611   8.720 -17.972  1.00 94.04           H  
ATOM   4204  HB3 LEU A 261      34.681  10.183 -18.266  1.00 94.04           H  
ATOM   4205  O   LEU A 261      33.201   7.590 -18.215  1.00 94.04           O  
ATOM   4206  CG  LEU A 261      36.630  10.184 -19.162  1.00 94.04           C  
ATOM   4207  HG  LEU A 261      36.389  10.984 -19.861  1.00 94.04           H  
ATOM   4208  CD1 LEU A 261      37.307  10.801 -17.939  1.00 94.04           C  
ATOM   4209 HD11 LEU A 261      37.612  10.018 -17.244  1.00 94.04           H  
ATOM   4210 HD12 LEU A 261      36.614  11.479 -17.440  1.00 94.04           H  
ATOM   4211 HD13 LEU A 261      38.185  11.363 -18.256  1.00 94.04           H  
ATOM   4212  CD2 LEU A 261      37.612   9.222 -19.821  1.00 94.04           C  
ATOM   4213 HD21 LEU A 261      37.179   8.872 -20.758  1.00 94.04           H  
ATOM   4214 HD22 LEU A 261      38.537   9.748 -20.056  1.00 94.04           H  
ATOM   4215 HD23 LEU A 261      37.814   8.373 -19.167  1.00 94.04           H  
ATOM   4216  N   ARG A 262      32.113   8.364 -20.018  1.00 93.00           N  
ATOM   4217  H   ARG A 262      32.182   8.878 -20.884  1.00 93.00           H  
ATOM   4218  CA  ARG A 262      30.776   7.907 -19.585  1.00 93.00           C  
ATOM   4219  HA  ARG A 262      30.655   8.166 -18.533  1.00 93.00           H  
ATOM   4220  C   ARG A 262      30.591   6.386 -19.634  1.00 93.00           C  
ATOM   4221  CB  ARG A 262      29.686   8.649 -20.375  1.00 93.00           C  
ATOM   4222  HB2 ARG A 262      28.711   8.232 -20.124  1.00 93.00           H  
ATOM   4223  HB3 ARG A 262      29.846   8.506 -21.444  1.00 93.00           H  
ATOM   4224  O   ARG A 262      29.542   5.882 -19.250  1.00 93.00           O  
ATOM   4225  CG  ARG A 262      29.677  10.147 -20.023  1.00 93.00           C  
ATOM   4226  HG2 ARG A 262      29.438  10.244 -18.964  1.00 93.00           H  
ATOM   4227  HG3 ARG A 262      30.659  10.589 -20.192  1.00 93.00           H  
ATOM   4228  CD  ARG A 262      28.636  10.933 -20.824  1.00 93.00           C  
ATOM   4229  HD2 ARG A 262      28.518  11.910 -20.355  1.00 93.00           H  
ATOM   4230  HD3 ARG A 262      27.681  10.411 -20.775  1.00 93.00           H  
ATOM   4231  NE  ARG A 262      29.025  11.123 -22.232  1.00 93.00           N  
ATOM   4232  HE  ARG A 262      29.920  10.758 -22.525  1.00 93.00           H  
ATOM   4233  NH1 ARG A 262      27.139  12.269 -22.903  1.00 93.00           N  
ATOM   4234 HH11 ARG A 262      26.663  12.809 -23.612  1.00 93.00           H  
ATOM   4235 HH12 ARG A 262      26.716  12.150 -21.993  1.00 93.00           H  
ATOM   4236  NH2 ARG A 262      28.790  11.952 -24.337  1.00 93.00           N  
ATOM   4237 HH21 ARG A 262      29.701  11.562 -24.534  1.00 93.00           H  
ATOM   4238 HH22 ARG A 262      28.247  12.313 -25.108  1.00 93.00           H  
ATOM   4239  CZ  ARG A 262      28.320  11.773 -23.144  1.00 93.00           C  
ATOM   4240  N   TYR A 263      31.612   5.639 -20.042  1.00 90.67           N  
ATOM   4241  H   TYR A 263      32.463   6.116 -20.303  1.00 90.67           H  
ATOM   4242  CA  TYR A 263      31.607   4.179 -20.027  1.00 90.67           C  
ATOM   4243  HA  TYR A 263      30.602   3.848 -20.291  1.00 90.67           H  
ATOM   4244  C   TYR A 263      31.972   3.641 -18.636  1.00 90.67           C  
ATOM   4245  CB  TYR A 263      32.561   3.652 -21.096  1.00 90.67           C  
ATOM   4246  HB2 TYR A 263      32.584   2.563 -21.053  1.00 90.67           H  
ATOM   4247  HB3 TYR A 263      33.567   4.017 -20.889  1.00 90.67           H  
ATOM   4248  O   TYR A 263      32.853   4.192 -17.975  1.00 90.67           O  
ATOM   4249  CG  TYR A 263      32.164   4.080 -22.487  1.00 90.67           C  
ATOM   4250  CD1 TYR A 263      31.313   3.265 -23.257  1.00 90.67           C  
ATOM   4251  HD1 TYR A 263      30.933   2.335 -22.863  1.00 90.67           H  
ATOM   4252  CD2 TYR A 263      32.606   5.320 -22.984  1.00 90.67           C  
ATOM   4253  HD2 TYR A 263      33.232   5.964 -22.384  1.00 90.67           H  
ATOM   4254  CE1 TYR A 263      30.949   3.667 -24.554  1.00 90.67           C  
ATOM   4255  HE1 TYR A 263      30.323   3.046 -25.178  1.00 90.67           H  
ATOM   4256  CE2 TYR A 263      32.232   5.729 -24.271  1.00 90.67           C  
ATOM   4257  HE2 TYR A 263      32.569   6.684 -24.647  1.00 90.67           H  
ATOM   4258  OH  TYR A 263      31.191   5.210 -26.352  1.00 90.67           O  
ATOM   4259  HH  TYR A 263      31.822   5.850 -26.690  1.00 90.67           H  
ATOM   4260  CZ  TYR A 263      31.438   4.881 -25.067  1.00 90.67           C  
ATOM   4261  N   PRO A 264      31.364   2.538 -18.170  1.00 84.65           N  
ATOM   4262  CA  PRO A 264      31.592   2.020 -16.821  1.00 84.65           C  
ATOM   4263  HA  PRO A 264      31.432   2.815 -16.093  1.00 84.65           H  
ATOM   4264  C   PRO A 264      33.000   1.454 -16.608  1.00 84.65           C  
ATOM   4265  CB  PRO A 264      30.521   0.944 -16.610  1.00 84.65           C  
ATOM   4266  HB2 PRO A 264      29.650   1.390 -16.131  1.00 84.65           H  
ATOM   4267  HB3 PRO A 264      30.884   0.107 -16.014  1.00 84.65           H  
ATOM   4268  O   PRO A 264      33.518   1.550 -15.503  1.00 84.65           O  
ATOM   4269  CG  PRO A 264      30.149   0.509 -18.026  1.00 84.65           C  
ATOM   4270  HG2 PRO A 264      29.133   0.116 -18.075  1.00 84.65           H  
ATOM   4271  HG3 PRO A 264      30.865  -0.229 -18.388  1.00 84.65           H  
ATOM   4272  CD  PRO A 264      30.295   1.801 -18.819  1.00 84.65           C  
ATOM   4273  HD2 PRO A 264      29.370   2.371 -18.727  1.00 84.65           H  
ATOM   4274  HD3 PRO A 264      30.511   1.585 -19.866  1.00 84.65           H  
ATOM   4275  N   ASN A 265      33.637   0.894 -17.641  1.00 84.38           N  
ATOM   4276  H   ASN A 265      33.144   0.842 -18.521  1.00 84.38           H  
ATOM   4277  CA  ASN A 265      34.956   0.244 -17.542  1.00 84.38           C  
ATOM   4278  HA  ASN A 265      35.435   0.556 -16.614  1.00 84.38           H  
ATOM   4279  C   ASN A 265      35.912   0.671 -18.667  1.00 84.38           C  
ATOM   4280  CB  ASN A 265      34.780  -1.282 -17.472  1.00 84.38           C  
ATOM   4281  HB2 ASN A 265      34.375  -1.640 -18.419  1.00 84.38           H  
ATOM   4282  HB3 ASN A 265      35.750  -1.754 -17.320  1.00 84.38           H  
ATOM   4283  O   ASN A 265      36.857  -0.037 -18.990  1.00 84.38           O  
ATOM   4284  CG  ASN A 265      33.874  -1.712 -16.334  1.00 84.38           C  
ATOM   4285  ND2 ASN A 265      32.742  -2.302 -16.649  1.00 84.38           N  
ATOM   4286 HD21 ASN A 265      32.537  -2.560 -17.604  1.00 84.38           H  
ATOM   4287 HD22 ASN A 265      32.159  -2.621 -15.888  1.00 84.38           H  
ATOM   4288  OD1 ASN A 265      34.154  -1.518 -15.159  1.00 84.38           O  
ATOM   4289  N   GLY A 266      35.674   1.821 -19.293  1.00 87.91           N  
ATOM   4290  H   GLY A 266      34.916   2.412 -18.983  1.00 87.91           H  
ATOM   4291  CA  GLY A 266      36.473   2.279 -20.425  1.00 87.91           C  
ATOM   4292  HA2 GLY A 266      37.532   2.083 -20.256  1.00 87.91           H  
ATOM   4293  HA3 GLY A 266      36.164   1.730 -21.315  1.00 87.91           H  
ATOM   4294  C   GLY A 266      36.305   3.764 -20.698  1.00 87.91           C  
ATOM   4295  O   GLY A 266      35.826   4.503 -19.834  1.00 87.91           O  
ATOM   4296  N   LEU A 267      36.699   4.162 -21.902  1.00 93.10           N  
ATOM   4297  H   LEU A 267      37.114   3.471 -22.510  1.00 93.10           H  
ATOM   4298  CA  LEU A 267      36.482   5.472 -22.498  1.00 93.10           C  
ATOM   4299  HA  LEU A 267      35.524   5.849 -22.138  1.00 93.10           H  
ATOM   4300  C   LEU A 267      36.396   5.355 -24.020  1.00 93.10           C  
ATOM   4301  CB  LEU A 267      37.584   6.446 -22.050  1.00 93.10           C  
ATOM   4302  HB2 LEU A 267      37.385   7.424 -22.489  1.00 93.10           H  
ATOM   4303  HB3 LEU A 267      37.482   6.543 -20.969  1.00 93.10           H  
ATOM   4304  O   LEU A 267      36.993   4.450 -24.596  1.00 93.10           O  
ATOM   4305  CG  LEU A 267      39.041   6.056 -22.369  1.00 93.10           C  
ATOM   4306  HG  LEU A 267      39.181   4.983 -22.240  1.00 93.10           H  
ATOM   4307  CD1 LEU A 267      39.504   6.453 -23.770  1.00 93.10           C  
ATOM   4308 HD11 LEU A 267      39.527   7.537 -23.880  1.00 93.10           H  
ATOM   4309 HD12 LEU A 267      38.851   6.037 -24.537  1.00 93.10           H  
ATOM   4310 HD13 LEU A 267      40.501   6.048 -23.941  1.00 93.10           H  
ATOM   4311  CD2 LEU A 267      39.959   6.791 -21.394  1.00 93.10           C  
ATOM   4312 HD21 LEU A 267      41.002   6.573 -21.624  1.00 93.10           H  
ATOM   4313 HD22 LEU A 267      39.739   6.481 -20.373  1.00 93.10           H  
ATOM   4314 HD23 LEU A 267      39.787   7.863 -21.487  1.00 93.10           H  
ATOM   4315  N   ALA A 268      35.699   6.274 -24.679  1.00 93.26           N  
ATOM   4316  H   ALA A 268      35.273   7.020 -24.148  1.00 93.26           H  
ATOM   4317  CA  ALA A 268      35.774   6.411 -26.132  1.00 93.26           C  
ATOM   4318  HA  ALA A 268      36.251   5.524 -26.550  1.00 93.26           H  
ATOM   4319  C   ALA A 268      36.644   7.604 -26.518  1.00 93.26           C  
ATOM   4320  CB  ALA A 268      34.379   6.475 -26.752  1.00 93.26           C  
ATOM   4321  HB1 ALA A 268      34.471   6.546 -27.836  1.00 93.26           H  
ATOM   4322  HB2 ALA A 268      33.842   7.352 -26.391  1.00 93.26           H  
ATOM   4323  HB3 ALA A 268      33.844   5.556 -26.515  1.00 93.26           H  
ATOM   4324  O   ALA A 268      36.616   8.643 -25.858  1.00 93.26           O  
ATOM   4325  N   VAL A 269      37.402   7.452 -27.599  1.00 93.16           N  
ATOM   4326  H   VAL A 269      37.377   6.564 -28.079  1.00 93.16           H  
ATOM   4327  CA  VAL A 269      38.230   8.510 -28.179  1.00 93.16           C  
ATOM   4328  HA  VAL A 269      38.202   9.393 -27.541  1.00 93.16           H  
ATOM   4329  C   VAL A 269      37.650   8.885 -29.534  1.00 93.16           C  
ATOM   4330  CB  VAL A 269      39.700   8.070 -28.295  1.00 93.16           C  
ATOM   4331  HB  VAL A 269      39.776   7.208 -28.959  1.00 93.16           H  
ATOM   4332  O   VAL A 269      37.513   8.026 -30.404  1.00 93.16           O  
ATOM   4333  CG1 VAL A 269      40.575   9.199 -28.842  1.00 93.16           C  
ATOM   4334 HG11 VAL A 269      40.264   9.470 -29.851  1.00 93.16           H  
ATOM   4335 HG12 VAL A 269      40.503  10.067 -28.187  1.00 93.16           H  
ATOM   4336 HG13 VAL A 269      41.611   8.866 -28.891  1.00 93.16           H  
ATOM   4337  CG2 VAL A 269      40.262   7.685 -26.922  1.00 93.16           C  
ATOM   4338 HG21 VAL A 269      39.754   6.792 -26.556  1.00 93.16           H  
ATOM   4339 HG22 VAL A 269      41.324   7.456 -27.013  1.00 93.16           H  
ATOM   4340 HG23 VAL A 269      40.127   8.503 -26.215  1.00 93.16           H  
ATOM   4341  N   ALA A 270      37.312  10.162 -29.699  1.00 92.00           N  
ATOM   4342  H   ALA A 270      37.463  10.796 -28.928  1.00 92.00           H  
ATOM   4343  CA  ALA A 270      37.014  10.758 -30.992  1.00 92.00           C  
ATOM   4344  HA  ALA A 270      36.679   9.982 -31.680  1.00 92.00           H  
ATOM   4345  C   ALA A 270      38.289  11.396 -31.551  1.00 92.00           C  
ATOM   4346  CB  ALA A 270      35.886  11.782 -30.852  1.00 92.00           C  
ATOM   4347  HB1 ALA A 270      35.033  11.342 -30.337  1.00 92.00           H  
ATOM   4348  HB2 ALA A 270      35.575  12.113 -31.844  1.00 92.00           H  
ATOM   4349  HB3 ALA A 270      36.253  12.644 -30.295  1.00 92.00           H  
ATOM   4350  O   ALA A 270      38.933  12.223 -30.890  1.00 92.00           O  
ATOM   4351  N   TRP A 271      38.641  11.011 -32.769  1.00 89.87           N  
ATOM   4352  H   TRP A 271      38.061  10.344 -33.258  1.00 89.87           H  
ATOM   4353  CA  TRP A 271      39.858  11.449 -33.442  1.00 89.87           C  
ATOM   4354  HA  TRP A 271      40.619  11.668 -32.692  1.00 89.87           H  
ATOM   4355  C   TRP A 271      39.604  12.728 -34.246  1.00 89.87           C  
ATOM   4356  CB  TRP A 271      40.379  10.291 -34.298  1.00 89.87           C  
ATOM   4357  HB2 TRP A 271      39.692  10.128 -35.128  1.00 89.87           H  
ATOM   4358  HB3 TRP A 271      41.344  10.573 -34.718  1.00 89.87           H  
ATOM   4359  O   TRP A 271      38.531  12.901 -34.824  1.00 89.87           O  
ATOM   4360  CG  TRP A 271      40.541   9.004 -33.541  1.00 89.87           C  
ATOM   4361  CD1 TRP A 271      39.690   7.952 -33.572  1.00 89.87           C  
ATOM   4362  HD1 TRP A 271      38.791   7.900 -34.167  1.00 89.87           H  
ATOM   4363  CD2 TRP A 271      41.590   8.635 -32.596  1.00 89.87           C  
ATOM   4364  CE2 TRP A 271      41.321   7.321 -32.110  1.00 89.87           C  
ATOM   4365  CE3 TRP A 271      42.742   9.283 -32.100  1.00 89.87           C  
ATOM   4366  HE3 TRP A 271      42.971  10.281 -32.442  1.00 89.87           H  
ATOM   4367  NE1 TRP A 271      40.154   6.953 -32.740  1.00 89.87           N  
ATOM   4368  HE1 TRP A 271      39.699   6.055 -32.657  1.00 89.87           H  
ATOM   4369  CH2 TRP A 271      43.305   7.343 -30.723  1.00 89.87           C  
ATOM   4370  HH2 TRP A 271      43.961   6.863 -30.012  1.00 89.87           H  
ATOM   4371  CZ2 TRP A 271      42.166   6.671 -31.200  1.00 89.87           C  
ATOM   4372  HZ2 TRP A 271      41.942   5.664 -30.881  1.00 89.87           H  
ATOM   4373  CZ3 TRP A 271      43.585   8.648 -31.168  1.00 89.87           C  
ATOM   4374  HZ3 TRP A 271      44.448   9.175 -30.788  1.00 89.87           H  
ATOM   4375  N   ARG A 272      40.583  13.636 -34.281  1.00 86.24           N  
ATOM   4376  H   ARG A 272      41.451  13.399 -33.822  1.00 86.24           H  
ATOM   4377  CA  ARG A 272      40.585  14.777 -35.204  1.00 86.24           C  
ATOM   4378  HA  ARG A 272      39.635  15.305 -35.133  1.00 86.24           H  
ATOM   4379  C   ARG A 272      40.696  14.221 -36.620  1.00 86.24           C  
ATOM   4380  CB  ARG A 272      41.747  15.742 -34.888  1.00 86.24           C  
ATOM   4381  HB2 ARG A 272      42.684  15.186 -34.876  1.00 86.24           H  
ATOM   4382  HB3 ARG A 272      41.807  16.493 -35.677  1.00 86.24           H  
ATOM   4383  O   ARG A 272      41.524  13.341 -36.858  1.00 86.24           O  
ATOM   4384  CG  ARG A 272      41.555  16.456 -33.541  1.00 86.24           C  
ATOM   4385  HG2 ARG A 272      40.638  17.043 -33.580  1.00 86.24           H  
ATOM   4386  HG3 ARG A 272      41.470  15.703 -32.757  1.00 86.24           H  
ATOM   4387  CD  ARG A 272      42.721  17.382 -33.180  1.00 86.24           C  
ATOM   4388  HD2 ARG A 272      43.631  16.783 -33.145  1.00 86.24           H  
ATOM   4389  HD3 ARG A 272      42.830  18.139 -33.957  1.00 86.24           H  
ATOM   4390  NE  ARG A 272      42.501  18.042 -31.872  1.00 86.24           N  
ATOM   4391  HE  ARG A 272      41.562  18.035 -31.500  1.00 86.24           H  
ATOM   4392  NH1 ARG A 272      44.683  18.594 -31.429  1.00 86.24           N  
ATOM   4393 HH11 ARG A 272      44.983  17.916 -32.115  1.00 86.24           H  
ATOM   4394 HH12 ARG A 272      45.361  19.001 -30.802  1.00 86.24           H  
ATOM   4395  NH2 ARG A 272      43.089  19.231 -30.003  1.00 86.24           N  
ATOM   4396 HH21 ARG A 272      43.791  19.650 -29.411  1.00 86.24           H  
ATOM   4397 HH22 ARG A 272      42.139  19.214 -29.659  1.00 86.24           H  
ATOM   4398  CZ  ARG A 272      43.418  18.616 -31.110  1.00 86.24           C  
ATOM   4399  N   GLU A 273      39.883  14.724 -37.547  1.00 71.81           N  
ATOM   4400  H   GLU A 273      39.201  15.428 -37.302  1.00 71.81           H  
ATOM   4401  CA  GLU A 273      40.100  14.426 -38.962  1.00 71.81           C  
ATOM   4402  HA  GLU A 273      39.938  13.357 -39.106  1.00 71.81           H  
ATOM   4403  C   GLU A 273      41.553  14.778 -39.311  1.00 71.81           C  
ATOM   4404  CB  GLU A 273      39.127  15.197 -39.869  1.00 71.81           C  
ATOM   4405  HB2 GLU A 273      39.585  15.328 -40.849  1.00 71.81           H  
ATOM   4406  HB3 GLU A 273      38.933  16.180 -39.439  1.00 71.81           H  
ATOM   4407  O   GLU A 273      42.021  15.859 -38.929  1.00 71.81           O  
ATOM   4408  CG  GLU A 273      37.814  14.423 -40.060  1.00 71.81           C  
ATOM   4409  HG2 GLU A 273      38.046  13.462 -40.518  1.00 71.81           H  
ATOM   4410  HG3 GLU A 273      37.378  14.231 -39.080  1.00 71.81           H  
ATOM   4411  CD  GLU A 273      36.782  15.164 -40.928  1.00 71.81           C  
ATOM   4412  OE1 GLU A 273      35.788  14.506 -41.310  1.00 71.81           O  
ATOM   4413  OE2 GLU A 273      36.968  16.376 -41.179  1.00 71.81           O  
ATOM   4414  N   PRO A 274      42.298  13.875 -39.976  1.00 56.51           N  
ATOM   4415  CA  PRO A 274      43.625  14.209 -40.451  1.00 56.51           C  
ATOM   4416  HA  PRO A 274      44.275  14.467 -39.615  1.00 56.51           H  
ATOM   4417  C   PRO A 274      43.457  15.409 -41.373  1.00 56.51           C  
ATOM   4418  CB  PRO A 274      44.152  12.956 -41.159  1.00 56.51           C  
ATOM   4419  HB2 PRO A 274      44.723  12.359 -40.447  1.00 56.51           H  
ATOM   4420  HB3 PRO A 274      44.765  13.199 -42.026  1.00 56.51           H  
ATOM   4421  O   PRO A 274      42.771  15.320 -42.389  1.00 56.51           O  
ATOM   4422  CG  PRO A 274      42.887  12.193 -41.552  1.00 56.51           C  
ATOM   4423  HG2 PRO A 274      43.056  11.117 -41.588  1.00 56.51           H  
ATOM   4424  HG3 PRO A 274      42.530  12.554 -42.516  1.00 56.51           H  
ATOM   4425  CD  PRO A 274      41.882  12.571 -40.467  1.00 56.51           C  
ATOM   4426  HD2 PRO A 274      40.881  12.603 -40.895  1.00 56.51           H  
ATOM   4427  HD3 PRO A 274      41.926  11.850 -39.651  1.00 56.51           H  
ATOM   4428  N   VAL A 275      44.037  16.547 -40.988  1.00 42.87           N  
ATOM   4429  H   VAL A 275      44.472  16.580 -40.077  1.00 42.87           H  
ATOM   4430  CA  VAL A 275      44.085  17.729 -41.843  1.00 42.87           C  
ATOM   4431  HA  VAL A 275      43.070  18.031 -42.102  1.00 42.87           H  
ATOM   4432  C   VAL A 275      44.817  17.284 -43.101  1.00 42.87           C  
ATOM   4433  CB  VAL A 275      44.808  18.909 -41.152  1.00 42.87           C  
ATOM   4434  HB  VAL A 275      45.843  18.636 -40.947  1.00 42.87           H  
ATOM   4435  O   VAL A 275      46.042  17.188 -43.095  1.00 42.87           O  
ATOM   4436  CG1 VAL A 275      44.799  20.166 -42.034  1.00 42.87           C  
ATOM   4437 HG11 VAL A 275      43.774  20.459 -42.259  1.00 42.87           H  
ATOM   4438 HG12 VAL A 275      45.326  19.969 -42.968  1.00 42.87           H  
ATOM   4439 HG13 VAL A 275      45.305  20.984 -41.521  1.00 42.87           H  
ATOM   4440  CG2 VAL A 275      44.153  19.273 -39.812  1.00 42.87           C  
ATOM   4441 HG21 VAL A 275      43.104  19.523 -39.968  1.00 42.87           H  
ATOM   4442 HG22 VAL A 275      44.215  18.434 -39.119  1.00 42.87           H  
ATOM   4443 HG23 VAL A 275      44.666  20.126 -39.366  1.00 42.87           H  
ATOM   4444  N   THR A 276      44.089  16.943 -44.168  1.00 35.36           N  
ATOM   4445  H   THR A 276      43.099  16.779 -44.058  1.00 35.36           H  
ATOM   4446  CA  THR A 276      44.690  16.814 -45.493  1.00 35.36           C  
ATOM   4447  HA  THR A 276      45.415  16.001 -45.464  1.00 35.36           H  
ATOM   4448  C   THR A 276      45.380  18.150 -45.721  1.00 35.36           C  
ATOM   4449  CB  THR A 276      43.670  16.555 -46.622  1.00 35.36           C  
ATOM   4450  HB  THR A 276      43.774  17.316 -47.395  1.00 35.36           H  
ATOM   4451  O   THR A 276      44.675  19.166 -45.717  1.00 35.36           O  
ATOM   4452  CG2 THR A 276      43.911  15.195 -47.273  1.00 35.36           C  
ATOM   4453 HG21 THR A 276      43.177  15.037 -48.063  1.00 35.36           H  
ATOM   4454 HG22 THR A 276      43.810  14.407 -46.528  1.00 35.36           H  
ATOM   4455 HG23 THR A 276      44.911  15.166 -47.707  1.00 35.36           H  
ATOM   4456  OG1 THR A 276      42.335  16.564 -46.167  1.00 35.36           O  
ATOM   4457  HG1 THR A 276      42.111  17.468 -45.936  1.00 35.36           H  
ATOM   4458  N   PRO A 277      46.723  18.207 -45.818  1.00 37.60           N  
ATOM   4459  CA  PRO A 277      47.393  19.465 -46.077  1.00 37.60           C  
ATOM   4460  HA  PRO A 277      47.219  20.167 -45.261  1.00 37.60           H  
ATOM   4461  C   PRO A 277      46.772  19.984 -47.361  1.00 37.60           C  
ATOM   4462  CB  PRO A 277      48.887  19.147 -46.191  1.00 37.60           C  
ATOM   4463  HB2 PRO A 277      49.359  19.304 -45.221  1.00 37.60           H  
ATOM   4464  HB3 PRO A 277      49.380  19.750 -46.954  1.00 37.60           H  
ATOM   4465  O   PRO A 277      46.792  19.280 -48.372  1.00 37.60           O  
ATOM   4466  CG  PRO A 277      48.923  17.658 -46.530  1.00 37.60           C  
ATOM   4467  HG2 PRO A 277      49.824  17.177 -46.149  1.00 37.60           H  
ATOM   4468  HG3 PRO A 277      48.852  17.530 -47.610  1.00 37.60           H  
ATOM   4469  CD  PRO A 277      47.664  17.100 -45.873  1.00 37.60           C  
ATOM   4470  HD2 PRO A 277      47.894  16.767 -44.860  1.00 37.60           H  
ATOM   4471  HD3 PRO A 277      47.280  16.270 -46.467  1.00 37.60           H  
ATOM   4472  N   ALA A 278      46.110  21.140 -47.270  1.00 36.20           N  
ATOM   4473  H   ALA A 278      46.042  21.595 -46.371  1.00 36.20           H  
ATOM   4474  CA  ALA A 278      45.451  21.749 -48.404  1.00 36.20           C  
ATOM   4475  HA  ALA A 278      44.569  21.164 -48.668  1.00 36.20           H  
ATOM   4476  C   ALA A 278      46.452  21.713 -49.556  1.00 36.20           C  
ATOM   4477  CB  ALA A 278      45.026  23.177 -48.034  1.00 36.20           C  
ATOM   4478  HB1 ALA A 278      44.311  23.149 -47.212  1.00 36.20           H  
ATOM   4479  HB2 ALA A 278      44.557  23.651 -48.897  1.00 36.20           H  
ATOM   4480  HB3 ALA A 278      45.896  23.763 -47.738  1.00 36.20           H  
ATOM   4481  O   ALA A 278      47.532  22.301 -49.458  1.00 36.20           O  
ATOM   4482  N   THR A 279      46.128  20.963 -50.611  1.00 34.40           N  
ATOM   4483  H   THR A 279      45.297  20.389 -50.581  1.00 34.40           H  
ATOM   4484  CA  THR A 279      46.779  21.136 -51.901  1.00 34.40           C  
ATOM   4485  HA  THR A 279      47.801  20.759 -51.853  1.00 34.40           H  
ATOM   4486  C   THR A 279      46.796  22.630 -52.133  1.00 34.40           C  
ATOM   4487  CB  THR A 279      46.016  20.446 -53.045  1.00 34.40           C  
ATOM   4488  HB  THR A 279      46.063  21.064 -53.941  1.00 34.40           H  
ATOM   4489  O   THR A 279      45.735  23.256 -52.171  1.00 34.40           O  
ATOM   4490  CG2 THR A 279      46.631  19.092 -53.380  1.00 34.40           C  
ATOM   4491 HG21 THR A 279      46.621  18.454 -52.496  1.00 34.40           H  
ATOM   4492 HG22 THR A 279      47.657  19.224 -53.723  1.00 34.40           H  
ATOM   4493 HG23 THR A 279      46.051  18.616 -54.172  1.00 34.40           H  
ATOM   4494  OG1 THR A 279      44.663  20.231 -52.705  1.00 34.40           O  
ATOM   4495  HG1 THR A 279      44.249  21.096 -52.648  1.00 34.40           H  
ATOM   4496  N   VAL A 280      48.004  23.186 -52.178  1.00 35.04           N  
ATOM   4497  H   VAL A 280      48.796  22.595 -51.971  1.00 35.04           H  
ATOM   4498  CA  VAL A 280      48.276  24.577 -52.504  1.00 35.04           C  
ATOM   4499  HA  VAL A 280      47.740  25.227 -51.814  1.00 35.04           H  
ATOM   4500  C   VAL A 280      47.730  24.790 -53.911  1.00 35.04           C  
ATOM   4501  CB  VAL A 280      49.791  24.864 -52.391  1.00 35.04           C  
ATOM   4502  HB  VAL A 280      50.337  24.185 -53.046  1.00 35.04           H  
ATOM   4503  O   VAL A 280      48.428  24.629 -54.905  1.00 35.04           O  
ATOM   4504  CG1 VAL A 280      50.145  26.305 -52.780  1.00 35.04           C  
ATOM   4505 HG11 VAL A 280      49.895  26.489 -53.825  1.00 35.04           H  
ATOM   4506 HG12 VAL A 280      49.598  27.008 -52.152  1.00 35.04           H  
ATOM   4507 HG13 VAL A 280      51.216  26.469 -52.655  1.00 35.04           H  
ATOM   4508  CG2 VAL A 280      50.287  24.641 -50.954  1.00 35.04           C  
ATOM   4509 HG21 VAL A 280      49.752  25.296 -50.267  1.00 35.04           H  
ATOM   4510 HG22 VAL A 280      51.355  24.853 -50.893  1.00 35.04           H  
ATOM   4511 HG23 VAL A 280      50.128  23.607 -50.647  1.00 35.04           H  
ATOM   4512  N   ALA A 281      46.438  25.086 -54.001  1.00 34.39           N  
ATOM   4513  H   ALA A 281      45.875  25.014 -53.166  1.00 34.39           H  
ATOM   4514  CA  ALA A 281      45.870  25.734 -55.152  1.00 34.39           C  
ATOM   4515  HA  ALA A 281      46.253  25.276 -56.064  1.00 34.39           H  
ATOM   4516  C   ALA A 281      46.371  27.169 -55.055  1.00 34.39           C  
ATOM   4517  CB  ALA A 281      44.345  25.593 -55.144  1.00 34.39           C  
ATOM   4518  HB1 ALA A 281      43.928  26.101 -56.014  1.00 34.39           H  
ATOM   4519  HB2 ALA A 281      43.932  26.042 -54.241  1.00 34.39           H  
ATOM   4520  HB3 ALA A 281      44.071  24.538 -55.179  1.00 34.39           H  
ATOM   4521  O   ALA A 281      45.888  27.980 -54.267  1.00 34.39           O  
ATOM   4522  N   THR A 282      47.424  27.439 -55.814  1.00 33.75           N  
ATOM   4523  H   THR A 282      47.827  26.683 -56.348  1.00 33.75           H  
ATOM   4524  CA  THR A 282      47.837  28.780 -56.195  1.00 33.75           C  
ATOM   4525  HA  THR A 282      48.244  29.313 -55.335  1.00 33.75           H  
ATOM   4526  C   THR A 282      46.620  29.532 -56.728  1.00 33.75           C  
ATOM   4527  CB  THR A 282      48.901  28.682 -57.301  1.00 33.75           C  
ATOM   4528  HB  THR A 282      49.014  29.654 -57.782  1.00 33.75           H  
ATOM   4529  O   THR A 282      46.233  29.356 -57.879  1.00 33.75           O  
ATOM   4530  CG2 THR A 282      50.260  28.248 -56.758  1.00 33.75           C  
ATOM   4531 HG21 THR A 282      50.182  27.271 -56.281  1.00 33.75           H  
ATOM   4532 HG22 THR A 282      50.619  28.980 -56.034  1.00 33.75           H  
ATOM   4533 HG23 THR A 282      50.971  28.184 -57.582  1.00 33.75           H  
ATOM   4534  OG1 THR A 282      48.507  27.721 -58.258  1.00 33.75           O  
ATOM   4535  HG1 THR A 282      47.669  28.031 -58.609  1.00 33.75           H  
ATOM   4536  N   ALA A 283      46.014  30.363 -55.889  1.00 32.41           N  
ATOM   4537  H   ALA A 283      46.230  30.295 -54.905  1.00 32.41           H  
ATOM   4538  CA  ALA A 283      45.170  31.463 -56.319  1.00 32.41           C  
ATOM   4539  HA  ALA A 283      44.953  31.375 -57.384  1.00 32.41           H  
ATOM   4540  C   ALA A 283      45.983  32.743 -56.123  1.00 32.41           C  
ATOM   4541  CB  ALA A 283      43.828  31.416 -55.587  1.00 32.41           C  
ATOM   4542  HB1 ALA A 283      43.315  30.483 -55.817  1.00 32.41           H  
ATOM   4543  HB2 ALA A 283      43.988  31.481 -54.510  1.00 32.41           H  
ATOM   4544  HB3 ALA A 283      43.207  32.253 -55.904  1.00 32.41           H  
ATOM   4545  O   ALA A 283      45.848  33.476 -55.147  1.00 32.41           O  
ATOM   4546  N   SER A 284      46.901  32.968 -57.057  1.00 32.39           N  
ATOM   4547  H   SER A 284      47.005  32.288 -57.796  1.00 32.39           H  
ATOM   4548  CA  SER A 284      47.320  34.310 -57.419  1.00 32.39           C  
ATOM   4549  HA  SER A 284      47.735  34.807 -56.542  1.00 32.39           H  
ATOM   4550  C   SER A 284      46.089  35.087 -57.904  1.00 32.39           C  
ATOM   4551  CB  SER A 284      48.399  34.251 -58.519  1.00 32.39           C  
ATOM   4552  HB2 SER A 284      48.246  35.068 -59.224  1.00 32.39           H  
ATOM   4553  HB3 SER A 284      49.375  34.385 -58.052  1.00 32.39           H  
ATOM   4554  O   SER A 284      45.407  34.638 -58.817  1.00 32.39           O  
ATOM   4555  OG  SER A 284      48.410  33.012 -59.220  1.00 32.39           O  
ATOM   4556  HG  SER A 284      48.830  33.139 -60.073  1.00 32.39           H  
ATOM   4557  N   ALA A 285      45.872  36.258 -57.299  1.00 32.60           N  
ATOM   4558  H   ALA A 285      46.400  36.423 -56.455  1.00 32.60           H  
ATOM   4559  CA  ALA A 285      45.103  37.402 -57.798  1.00 32.60           C  
ATOM   4560  HA  ALA A 285      45.105  38.149 -57.005  1.00 32.60           H  
ATOM   4561  C   ALA A 285      43.621  37.178 -58.168  1.00 32.60           C  
ATOM   4562  CB  ALA A 285      45.890  38.010 -58.972  1.00 32.60           C  
ATOM   4563  HB1 ALA A 285      45.395  38.920 -59.311  1.00 32.60           H  
ATOM   4564  HB2 ALA A 285      45.925  37.304 -59.801  1.00 32.60           H  
ATOM   4565  HB3 ALA A 285      46.906  38.253 -58.659  1.00 32.60           H  
ATOM   4566  O   ALA A 285      43.334  36.661 -59.236  1.00 32.60           O  
ATOM   4567  N   VAL A 286      42.700  37.721 -57.357  1.00 29.96           N  
ATOM   4568  H   VAL A 286      42.911  37.686 -56.370  1.00 29.96           H  
ATOM   4569  CA  VAL A 286      41.831  38.871 -57.704  1.00 29.96           C  
ATOM   4570  HA  VAL A 286      42.440  39.628 -58.199  1.00 29.96           H  
ATOM   4571  C   VAL A 286      41.290  39.465 -56.388  1.00 29.96           C  
ATOM   4572  CB  VAL A 286      40.635  38.542 -58.647  1.00 29.96           C  
ATOM   4573  HB  VAL A 286      40.036  37.740 -58.217  1.00 29.96           H  
ATOM   4574  O   VAL A 286      40.569  38.772 -55.683  1.00 29.96           O  
ATOM   4575  CG1 VAL A 286      39.728  39.773 -58.838  1.00 29.96           C  
ATOM   4576 HG11 VAL A 286      40.299  40.609 -59.243  1.00 29.96           H  
ATOM   4577 HG12 VAL A 286      38.903  39.534 -59.509  1.00 29.96           H  
ATOM   4578 HG13 VAL A 286      39.277  40.064 -57.890  1.00 29.96           H  
ATOM   4579  CG2 VAL A 286      41.040  38.142 -60.078  1.00 29.96           C  
ATOM   4580 HG21 VAL A 286      41.944  38.668 -60.385  1.00 29.96           H  
ATOM   4581 HG22 VAL A 286      40.245  38.352 -60.793  1.00 29.96           H  
ATOM   4582 HG23 VAL A 286      41.193  37.064 -60.119  1.00 29.96           H  
ATOM   4583  N   GLN A 287      41.633  40.740 -56.144  1.00 33.14           N  
ATOM   4584  H   GLN A 287      42.299  41.140 -56.789  1.00 33.14           H  
ATOM   4585  CA  GLN A 287      41.110  41.697 -55.140  1.00 33.14           C  
ATOM   4586  HA  GLN A 287      41.758  42.570 -55.216  1.00 33.14           H  
ATOM   4587  C   GLN A 287      41.230  41.377 -53.644  1.00 33.14           C  
ATOM   4588  CB  GLN A 287      39.706  42.184 -55.531  1.00 33.14           C  
ATOM   4589  HB2 GLN A 287      39.222  42.624 -54.659  1.00 33.14           H  
ATOM   4590  HB3 GLN A 287      39.099  41.344 -55.867  1.00 33.14           H  
ATOM   4591  O   GLN A 287      40.578  40.440 -53.147  1.00 33.14           O  
ATOM   4592  CG  GLN A 287      39.819  43.261 -56.619  1.00 33.14           C  
ATOM   4593  HG2 GLN A 287      40.368  44.110 -56.212  1.00 33.14           H  
ATOM   4594  HG3 GLN A 287      40.385  42.868 -57.464  1.00 33.14           H  
ATOM   4595  CD  GLN A 287      38.476  43.755 -57.148  1.00 33.14           C  
ATOM   4596  NE2 GLN A 287      38.415  44.966 -57.660  1.00 33.14           N  
ATOM   4597 HE21 GLN A 287      39.223  45.571 -57.640  1.00 33.14           H  
ATOM   4598 HE22 GLN A 287      37.502  45.240 -57.997  1.00 33.14           H  
ATOM   4599  OE1 GLN A 287      37.463  43.078 -57.166  1.00 33.14           O  
ATOM   4600  OXT GLN A 287      41.958  42.183 -53.023  1.00 33.14           O  
TER    4601      GLN A 287                                                       
ATOM   4601  N   MET B   1     -48.734   5.086  59.794  1.00 28.28           N  
ATOM   4602  H   MET B   1     -48.690   5.530  60.700  1.00 28.28           H  
ATOM   4603  H2  MET B   1     -49.235   4.215  59.895  1.00 28.28           H  
ATOM   4604  H3  MET B   1     -49.257   5.681  59.167  1.00 28.28           H  
ATOM   4605  CA  MET B   1     -47.372   4.834  59.250  1.00 28.28           C  
ATOM   4606  HA  MET B   1     -46.819   4.226  59.966  1.00 28.28           H  
ATOM   4607  C   MET B   1     -46.546   6.130  59.077  1.00 28.28           C  
ATOM   4608  CB  MET B   1     -47.448   4.019  57.935  1.00 28.28           C  
ATOM   4609  HB2 MET B   1     -46.523   4.134  57.371  1.00 28.28           H  
ATOM   4610  HB3 MET B   1     -48.265   4.379  57.309  1.00 28.28           H  
ATOM   4611  O   MET B   1     -45.728   6.223  58.173  1.00 28.28           O  
ATOM   4612  CG  MET B   1     -47.593   2.514  58.176  1.00 28.28           C  
ATOM   4613  HG2 MET B   1     -48.616   2.273  58.464  1.00 28.28           H  
ATOM   4614  HG3 MET B   1     -46.930   2.233  58.994  1.00 28.28           H  
ATOM   4615  SD  MET B   1     -47.109   1.519  56.739  1.00 28.28           S  
ATOM   4616  CE  MET B   1     -48.631   1.534  55.752  1.00 28.28           C  
ATOM   4617  HE1 MET B   1     -48.475   0.958  54.840  1.00 28.28           H  
ATOM   4618  HE2 MET B   1     -48.895   2.558  55.486  1.00 28.28           H  
ATOM   4619  HE3 MET B   1     -49.443   1.080  56.320  1.00 28.28           H  
ATOM   4620  N   SER B   2     -46.687   7.127  59.962  1.00 31.81           N  
ATOM   4621  H   SER B   2     -47.311   7.062  60.753  1.00 31.81           H  
ATOM   4622  CA  SER B   2     -46.089   8.473  59.819  1.00 31.81           C  
ATOM   4623  HA  SER B   2     -45.998   8.710  58.759  1.00 31.81           H  
ATOM   4624  C   SER B   2     -44.677   8.650  60.416  1.00 31.81           C  
ATOM   4625  CB  SER B   2     -47.055   9.506  60.427  1.00 31.81           C  
ATOM   4626  HB2 SER B   2     -47.897   9.656  59.751  1.00 31.81           H  
ATOM   4627  HB3 SER B   2     -46.548  10.460  60.568  1.00 31.81           H  
ATOM   4628  O   SER B   2     -44.072   9.697  60.225  1.00 31.81           O  
ATOM   4629  OG  SER B   2     -47.541   9.018  61.667  1.00 31.81           O  
ATOM   4630  HG  SER B   2     -47.910   9.759  62.153  1.00 31.81           H  
ATOM   4631  N   ARG B   3     -44.101   7.643  61.096  1.00 26.81           N  
ATOM   4632  H   ARG B   3     -44.647   6.801  61.218  1.00 26.81           H  
ATOM   4633  CA  ARG B   3     -42.851   7.782  61.884  1.00 26.81           C  
ATOM   4634  HA  ARG B   3     -42.696   8.845  62.068  1.00 26.81           H  
ATOM   4635  C   ARG B   3     -41.530   7.366  61.195  1.00 26.81           C  
ATOM   4636  CB  ARG B   3     -43.028   7.123  63.277  1.00 26.81           C  
ATOM   4637  HB2 ARG B   3     -42.053   6.992  63.746  1.00 26.81           H  
ATOM   4638  HB3 ARG B   3     -43.474   6.135  63.166  1.00 26.81           H  
ATOM   4639  O   ARG B   3     -40.529   7.223  61.889  1.00 26.81           O  
ATOM   4640  CG  ARG B   3     -43.867   7.969  64.253  1.00 26.81           C  
ATOM   4641  HG2 ARG B   3     -44.901   8.010  63.910  1.00 26.81           H  
ATOM   4642  HG3 ARG B   3     -43.467   8.982  64.281  1.00 26.81           H  
ATOM   4643  CD  ARG B   3     -43.816   7.382  65.676  1.00 26.81           C  
ATOM   4644  HD2 ARG B   3     -44.256   6.385  65.664  1.00 26.81           H  
ATOM   4645  HD3 ARG B   3     -42.774   7.305  65.986  1.00 26.81           H  
ATOM   4646  NE  ARG B   3     -44.538   8.224  66.653  1.00 26.81           N  
ATOM   4647  HE  ARG B   3     -44.922   9.099  66.324  1.00 26.81           H  
ATOM   4648  NH1 ARG B   3     -44.219   6.933  68.539  1.00 26.81           N  
ATOM   4649 HH11 ARG B   3     -43.692   6.252  68.011  1.00 26.81           H  
ATOM   4650 HH12 ARG B   3     -44.378   6.813  69.529  1.00 26.81           H  
ATOM   4651  NH2 ARG B   3     -45.362   8.838  68.688  1.00 26.81           N  
ATOM   4652 HH21 ARG B   3     -45.730   9.700  68.311  1.00 26.81           H  
ATOM   4653 HH22 ARG B   3     -45.493   8.689  69.678  1.00 26.81           H  
ATOM   4654  CZ  ARG B   3     -44.701   7.994  67.949  1.00 26.81           C  
ATOM   4655  N   LEU B   4     -41.470   7.128  59.876  1.00 29.57           N  
ATOM   4656  H   LEU B   4     -42.295   7.304  59.320  1.00 29.57           H  
ATOM   4657  CA  LEU B   4     -40.310   6.422  59.276  1.00 29.57           C  
ATOM   4658  HA  LEU B   4     -39.640   6.161  60.095  1.00 29.57           H  
ATOM   4659  C   LEU B   4     -39.324   7.190  58.372  1.00 29.57           C  
ATOM   4660  CB  LEU B   4     -40.760   5.066  58.685  1.00 29.57           C  
ATOM   4661  HB2 LEU B   4     -41.810   5.132  58.398  1.00 29.57           H  
ATOM   4662  HB3 LEU B   4     -40.193   4.839  57.782  1.00 29.57           H  
ATOM   4663  O   LEU B   4     -38.305   6.592  58.042  1.00 29.57           O  
ATOM   4664  CG  LEU B   4     -40.564   3.908  59.685  1.00 29.57           C  
ATOM   4665  HG  LEU B   4     -40.930   4.213  60.665  1.00 29.57           H  
ATOM   4666  CD1 LEU B   4     -41.359   2.678  59.251  1.00 29.57           C  
ATOM   4667 HD11 LEU B   4     -41.251   1.878  59.983  1.00 29.57           H  
ATOM   4668 HD12 LEU B   4     -41.014   2.332  58.277  1.00 29.57           H  
ATOM   4669 HD13 LEU B   4     -42.416   2.934  59.176  1.00 29.57           H  
ATOM   4670  CD2 LEU B   4     -39.095   3.482  59.811  1.00 29.57           C  
ATOM   4671 HD21 LEU B   4     -38.723   3.141  58.844  1.00 29.57           H  
ATOM   4672 HD22 LEU B   4     -39.005   2.684  60.548  1.00 29.57           H  
ATOM   4673 HD23 LEU B   4     -38.485   4.325  60.135  1.00 29.57           H  
ATOM   4674  N   PHE B   5     -39.504   8.465  57.998  1.00 36.65           N  
ATOM   4675  H   PHE B   5     -40.320   8.974  58.305  1.00 36.65           H  
ATOM   4676  CA  PHE B   5     -38.601   9.067  56.987  1.00 36.65           C  
ATOM   4677  HA  PHE B   5     -37.624   8.592  57.076  1.00 36.65           H  
ATOM   4678  C   PHE B   5     -38.256  10.559  57.161  1.00 36.65           C  
ATOM   4679  CB  PHE B   5     -39.109   8.722  55.570  1.00 36.65           C  
ATOM   4680  HB2 PHE B   5     -38.540   9.288  54.833  1.00 36.65           H  
ATOM   4681  HB3 PHE B   5     -40.151   9.027  55.477  1.00 36.65           H  
ATOM   4682  O   PHE B   5     -38.311  11.317  56.199  1.00 36.65           O  
ATOM   4683  CG  PHE B   5     -38.960   7.258  55.191  1.00 36.65           C  
ATOM   4684  CD1 PHE B   5     -37.698   6.755  54.819  1.00 36.65           C  
ATOM   4685  HD1 PHE B   5     -36.842   7.413  54.795  1.00 36.65           H  
ATOM   4686  CD2 PHE B   5     -40.070   6.392  55.231  1.00 36.65           C  
ATOM   4687  HD2 PHE B   5     -41.040   6.767  55.521  1.00 36.65           H  
ATOM   4688  CE1 PHE B   5     -37.545   5.396  54.488  1.00 36.65           C  
ATOM   4689  HE1 PHE B   5     -36.578   5.011  54.202  1.00 36.65           H  
ATOM   4690  CE2 PHE B   5     -39.916   5.033  54.903  1.00 36.65           C  
ATOM   4691  HE2 PHE B   5     -40.768   4.370  54.931  1.00 36.65           H  
ATOM   4692  CZ  PHE B   5     -38.655   4.535  54.532  1.00 36.65           C  
ATOM   4693  HZ  PHE B   5     -38.541   3.492  54.275  1.00 36.65           H  
ATOM   4694  N   VAL B   6     -37.808  10.977  58.350  1.00 38.29           N  
ATOM   4695  H   VAL B   6     -37.814  10.337  59.131  1.00 38.29           H  
ATOM   4696  CA  VAL B   6     -37.099  12.261  58.527  1.00 38.29           C  
ATOM   4697  HA  VAL B   6     -37.036  12.783  57.572  1.00 38.29           H  
ATOM   4698  C   VAL B   6     -35.673  11.961  58.985  1.00 38.29           C  
ATOM   4699  CB  VAL B   6     -37.834  13.217  59.492  1.00 38.29           C  
ATOM   4700  HB  VAL B   6     -37.865  12.773  60.488  1.00 38.29           H  
ATOM   4701  O   VAL B   6     -35.454  11.511  60.107  1.00 38.29           O  
ATOM   4702  CG1 VAL B   6     -37.119  14.573  59.572  1.00 38.29           C  
ATOM   4703 HG11 VAL B   6     -37.666  15.237  60.240  1.00 38.29           H  
ATOM   4704 HG12 VAL B   6     -36.111  14.453  59.970  1.00 38.29           H  
ATOM   4705 HG13 VAL B   6     -37.071  15.039  58.588  1.00 38.29           H  
ATOM   4706  CG2 VAL B   6     -39.274  13.474  59.031  1.00 38.29           C  
ATOM   4707 HG21 VAL B   6     -39.752  14.189  59.699  1.00 38.29           H  
ATOM   4708 HG22 VAL B   6     -39.854  12.551  59.054  1.00 38.29           H  
ATOM   4709 HG23 VAL B   6     -39.279  13.880  58.019  1.00 38.29           H  
ATOM   4710  N   LYS B   7     -34.685  12.158  58.110  1.00 44.39           N  
ATOM   4711  H   LYS B   7     -34.922  12.539  57.205  1.00 44.39           H  
ATOM   4712  CA  LYS B   7     -33.269  12.172  58.498  1.00 44.39           C  
ATOM   4713  HA  LYS B   7     -33.180  12.037  59.576  1.00 44.39           H  
ATOM   4714  C   LYS B   7     -32.703  13.549  58.174  1.00 44.39           C  
ATOM   4715  CB  LYS B   7     -32.469  11.048  57.811  1.00 44.39           C  
ATOM   4716  HB2 LYS B   7     -32.739  11.002  56.756  1.00 44.39           H  
ATOM   4717  HB3 LYS B   7     -31.410  11.301  57.874  1.00 44.39           H  
ATOM   4718  O   LYS B   7     -32.763  13.970  57.023  1.00 44.39           O  
ATOM   4719  CG  LYS B   7     -32.669   9.672  58.469  1.00 44.39           C  
ATOM   4720  HG2 LYS B   7     -32.431   9.740  59.531  1.00 44.39           H  
ATOM   4721  HG3 LYS B   7     -33.707   9.359  58.355  1.00 44.39           H  
ATOM   4722  CD  LYS B   7     -31.742   8.644  57.807  1.00 44.39           C  
ATOM   4723  HD2 LYS B   7     -31.992   8.583  56.748  1.00 44.39           H  
ATOM   4724  HD3 LYS B   7     -30.712   8.987  57.904  1.00 44.39           H  
ATOM   4725  CE  LYS B   7     -31.876   7.260  58.444  1.00 44.39           C  
ATOM   4726  HE2 LYS B   7     -31.617   7.330  59.500  1.00 44.39           H  
ATOM   4727  HE3 LYS B   7     -32.914   6.936  58.370  1.00 44.39           H  
ATOM   4728  NZ  LYS B   7     -30.987   6.293  57.757  1.00 44.39           N  
ATOM   4729  HZ1 LYS B   7     -30.019   6.571  57.830  1.00 44.39           H  
ATOM   4730  HZ2 LYS B   7     -31.233   6.202  56.782  1.00 44.39           H  
ATOM   4731  HZ3 LYS B   7     -31.081   5.376  58.168  1.00 44.39           H  
ATOM   4732  N   ARG B   8     -32.123  14.207  59.189  1.00 50.35           N  
ATOM   4733  H   ARG B   8     -32.194  13.781  60.102  1.00 50.35           H  
ATOM   4734  CA  ARG B   8     -31.111  15.268  59.012  1.00 50.35           C  
ATOM   4735  HA  ARG B   8     -31.579  16.163  58.603  1.00 50.35           H  
ATOM   4736  C   ARG B   8     -30.059  14.773  58.012  1.00 50.35           C  
ATOM   4737  CB  ARG B   8     -30.436  15.578  60.368  1.00 50.35           C  
ATOM   4738  HB2 ARG B   8     -30.017  14.658  60.777  1.00 50.35           H  
ATOM   4739  HB3 ARG B   8     -29.614  16.272  60.196  1.00 50.35           H  
ATOM   4740  O   ARG B   8     -29.864  13.557  57.953  1.00 50.35           O  
ATOM   4741  CG  ARG B   8     -31.386  16.208  61.404  1.00 50.35           C  
ATOM   4742  HG2 ARG B   8     -32.227  15.538  61.585  1.00 50.35           H  
ATOM   4743  HG3 ARG B   8     -31.769  17.148  61.006  1.00 50.35           H  
ATOM   4744  CD  ARG B   8     -30.672  16.480  62.738  1.00 50.35           C  
ATOM   4745  HD2 ARG B   8     -30.292  15.538  63.134  1.00 50.35           H  
ATOM   4746  HD3 ARG B   8     -29.830  17.148  62.555  1.00 50.35           H  
ATOM   4747  NE  ARG B   8     -31.580  17.105  63.724  1.00 50.35           N  
ATOM   4748  HE  ARG B   8     -32.485  17.400  63.387  1.00 50.35           H  
ATOM   4749  NH1 ARG B   8     -30.154  17.134  65.533  1.00 50.35           N  
ATOM   4750 HH11 ARG B   8     -29.415  16.741  64.967  1.00 50.35           H  
ATOM   4751 HH12 ARG B   8     -29.980  17.389  66.495  1.00 50.35           H  
ATOM   4752  NH2 ARG B   8     -32.213  17.959  65.743  1.00 50.35           N  
ATOM   4753 HH21 ARG B   8     -33.122  18.202  65.375  1.00 50.35           H  
ATOM   4754 HH22 ARG B   8     -32.010  18.195  66.703  1.00 50.35           H  
ATOM   4755  CZ  ARG B   8     -31.312  17.393  64.989  1.00 50.35           C  
ATOM   4756  N   LEU B   9     -29.383  15.675  57.283  1.00 50.18           N  
ATOM   4757  H   LEU B   9     -29.634  16.649  57.369  1.00 50.18           H  
ATOM   4758  CA  LEU B   9     -28.211  15.327  56.457  1.00 50.18           C  
ATOM   4759  HA  LEU B   9     -28.547  14.892  55.516  1.00 50.18           H  
ATOM   4760  C   LEU B   9     -27.361  14.312  57.241  1.00 50.18           C  
ATOM   4761  CB  LEU B   9     -27.370  16.591  56.151  1.00 50.18           C  
ATOM   4762  HB2 LEU B   9     -26.318  16.318  56.070  1.00 50.18           H  
ATOM   4763  HB3 LEU B   9     -27.452  17.275  56.996  1.00 50.18           H  
ATOM   4764  O   LEU B   9     -26.818  14.689  58.283  1.00 50.18           O  
ATOM   4765  CG  LEU B   9     -27.780  17.312  54.853  1.00 50.18           C  
ATOM   4766  HG  LEU B   9     -28.844  17.147  54.681  1.00 50.18           H  
ATOM   4767  CD1 LEU B   9     -27.545  18.816  54.946  1.00 50.18           C  
ATOM   4768 HD11 LEU B   9     -26.491  19.024  55.128  1.00 50.18           H  
ATOM   4769 HD12 LEU B   9     -28.139  19.229  55.761  1.00 50.18           H  
ATOM   4770 HD13 LEU B   9     -27.855  19.299  54.019  1.00 50.18           H  
ATOM   4771  CD2 LEU B   9     -26.999  16.825  53.638  1.00 50.18           C  
ATOM   4772 HD21 LEU B   9     -27.358  17.338  52.746  1.00 50.18           H  
ATOM   4773 HD22 LEU B   9     -25.939  17.043  53.763  1.00 50.18           H  
ATOM   4774 HD23 LEU B   9     -27.187  15.759  53.505  1.00 50.18           H  
ATOM   4775  N   PRO B  10     -27.305  13.024  56.840  1.00 54.83           N  
ATOM   4776  CA  PRO B  10     -26.497  12.056  57.560  1.00 54.83           C  
ATOM   4777  HA  PRO B  10     -26.890  11.939  58.570  1.00 54.83           H  
ATOM   4778  C   PRO B  10     -25.066  12.588  57.643  1.00 54.83           C  
ATOM   4779  CB  PRO B  10     -26.633  10.728  56.803  1.00 54.83           C  
ATOM   4780  HB2 PRO B  10     -25.673  10.224  56.686  1.00 54.83           H  
ATOM   4781  HB3 PRO B  10     -27.330  10.083  57.337  1.00 54.83           H  
ATOM   4782  O   PRO B  10     -24.564  13.174  56.677  1.00 54.83           O  
ATOM   4783  CG  PRO B  10     -27.234  11.105  55.447  1.00 54.83           C  
ATOM   4784  HG2 PRO B  10     -27.890  10.324  55.063  1.00 54.83           H  
ATOM   4785  HG3 PRO B  10     -26.429  11.300  54.738  1.00 54.83           H  
ATOM   4786  CD  PRO B  10     -28.000  12.395  55.726  1.00 54.83           C  
ATOM   4787  HD2 PRO B  10     -28.011  13.017  54.831  1.00 54.83           H  
ATOM   4788  HD3 PRO B  10     -29.022  12.156  56.022  1.00 54.83           H  
ATOM   4789  N   THR B  11     -24.419  12.427  58.794  1.00 54.89           N  
ATOM   4790  H   THR B  11     -24.857  11.921  59.551  1.00 54.89           H  
ATOM   4791  CA  THR B  11     -22.990  12.711  58.953  1.00 54.89           C  
ATOM   4792  HA  THR B  11     -22.827  13.785  58.863  1.00 54.89           H  
ATOM   4793  C   THR B  11     -22.236  12.005  57.818  1.00 54.89           C  
ATOM   4794  CB  THR B  11     -22.502  12.250  60.343  1.00 54.89           C  
ATOM   4795  HB  THR B  11     -21.434  12.035  60.302  1.00 54.89           H  
ATOM   4796  O   THR B  11     -22.358  10.796  57.646  1.00 54.89           O  
ATOM   4797  CG2 THR B  11     -22.751  13.326  61.399  1.00 54.89           C  
ATOM   4798 HG21 THR B  11     -22.402  12.978  62.371  1.00 54.89           H  
ATOM   4799 HG22 THR B  11     -23.814  13.557  61.458  1.00 54.89           H  
ATOM   4800 HG23 THR B  11     -22.201  14.232  61.140  1.00 54.89           H  
ATOM   4801  OG1 THR B  11     -23.205  11.106  60.790  1.00 54.89           O  
ATOM   4802  HG1 THR B  11     -22.716  10.748  61.535  1.00 54.89           H  
ATOM   4803  N   GLY B  12     -21.557  12.777  56.960  1.00 64.80           N  
ATOM   4804  H   GLY B  12     -21.495  13.765  57.160  1.00 64.80           H  
ATOM   4805  CA  GLY B  12     -20.944  12.282  55.715  1.00 64.80           C  
ATOM   4806  HA2 GLY B  12     -20.882  11.194  55.740  1.00 64.80           H  
ATOM   4807  HA3 GLY B  12     -19.924  12.661  55.658  1.00 64.80           H  
ATOM   4808  C   GLY B  12     -21.659  12.670  54.412  1.00 64.80           C  
ATOM   4809  O   GLY B  12     -21.137  12.400  53.336  1.00 64.80           O  
ATOM   4810  N   SER B  13     -22.799  13.365  54.462  1.00 70.83           N  
ATOM   4811  H   SER B  13     -23.249  13.474  55.360  1.00 70.83           H  
ATOM   4812  CA  SER B  13     -23.504  13.828  53.252  1.00 70.83           C  
ATOM   4813  HA  SER B  13     -23.806  12.964  52.659  1.00 70.83           H  
ATOM   4814  C   SER B  13     -22.663  14.744  52.363  1.00 70.83           C  
ATOM   4815  CB  SER B  13     -24.749  14.611  53.624  1.00 70.83           C  
ATOM   4816  HB2 SER B  13     -25.221  14.961  52.705  1.00 70.83           H  
ATOM   4817  HB3 SER B  13     -24.468  15.466  54.239  1.00 70.83           H  
ATOM   4818  O   SER B  13     -22.775  14.684  51.144  1.00 70.83           O  
ATOM   4819  OG  SER B  13     -25.657  13.804  54.328  1.00 70.83           O  
ATOM   4820  HG  SER B  13     -25.272  13.575  55.177  1.00 70.83           H  
ATOM   4821  N   PHE B  14     -21.793  15.567  52.958  1.00 78.14           N  
ATOM   4822  H   PHE B  14     -21.754  15.593  53.966  1.00 78.14           H  
ATOM   4823  CA  PHE B  14     -20.841  16.381  52.200  1.00 78.14           C  
ATOM   4824  HA  PHE B  14     -21.384  16.972  51.462  1.00 78.14           H  
ATOM   4825  C   PHE B  14     -19.838  15.509  51.430  1.00 78.14           C  
ATOM   4826  CB  PHE B  14     -20.125  17.339  53.159  1.00 78.14           C  
ATOM   4827  HB2 PHE B  14     -19.609  16.763  53.926  1.00 78.14           H  
ATOM   4828  HB3 PHE B  14     -20.868  17.963  53.655  1.00 78.14           H  
ATOM   4829  O   PHE B  14     -19.593  15.750  50.253  1.00 78.14           O  
ATOM   4830  CG  PHE B  14     -19.131  18.244  52.461  1.00 78.14           C  
ATOM   4831  CD1 PHE B  14     -17.749  18.008  52.581  1.00 78.14           C  
ATOM   4832  HD1 PHE B  14     -17.381  17.188  53.180  1.00 78.14           H  
ATOM   4833  CD2 PHE B  14     -19.593  19.314  51.671  1.00 78.14           C  
ATOM   4834  HD2 PHE B  14     -20.652  19.499  51.568  1.00 78.14           H  
ATOM   4835  CE1 PHE B  14     -16.834  18.850  51.928  1.00 78.14           C  
ATOM   4836  HE1 PHE B  14     -15.773  18.680  52.033  1.00 78.14           H  
ATOM   4837  CE2 PHE B  14     -18.676  20.145  51.004  1.00 78.14           C  
ATOM   4838  HE2 PHE B  14     -19.028  20.963  50.393  1.00 78.14           H  
ATOM   4839  CZ  PHE B  14     -17.296  19.913  51.132  1.00 78.14           C  
ATOM   4840  HZ  PHE B  14     -16.590  20.552  50.624  1.00 78.14           H  
ATOM   4841  N   LEU B  15     -19.321  14.446  52.055  1.00 82.91           N  
ATOM   4842  H   LEU B  15     -19.618  14.242  52.999  1.00 82.91           H  
ATOM   4843  CA  LEU B  15     -18.418  13.498  51.401  1.00 82.91           C  
ATOM   4844  HA  LEU B  15     -17.619  14.068  50.928  1.00 82.91           H  
ATOM   4845  C   LEU B  15     -19.133  12.707  50.294  1.00 82.91           C  
ATOM   4846  CB  LEU B  15     -17.812  12.575  52.473  1.00 82.91           C  
ATOM   4847  HB2 LEU B  15     -17.416  13.185  53.285  1.00 82.91           H  
ATOM   4848  HB3 LEU B  15     -18.603  11.944  52.879  1.00 82.91           H  
ATOM   4849  O   LEU B  15     -18.576  12.523  49.220  1.00 82.91           O  
ATOM   4850  CG  LEU B  15     -16.684  11.667  51.954  1.00 82.91           C  
ATOM   4851  HG  LEU B  15     -17.035  11.096  51.094  1.00 82.91           H  
ATOM   4852  CD1 LEU B  15     -15.446  12.457  51.534  1.00 82.91           C  
ATOM   4853 HD11 LEU B  15     -15.669  13.074  50.664  1.00 82.91           H  
ATOM   4854 HD12 LEU B  15     -14.650  11.767  51.255  1.00 82.91           H  
ATOM   4855 HD13 LEU B  15     -15.098  13.088  52.352  1.00 82.91           H  
ATOM   4856  CD2 LEU B  15     -16.275  10.700  53.066  1.00 82.91           C  
ATOM   4857 HD21 LEU B  15     -17.135  10.127  53.413  1.00 82.91           H  
ATOM   4858 HD22 LEU B  15     -15.855  11.252  53.907  1.00 82.91           H  
ATOM   4859 HD23 LEU B  15     -15.519  10.011  52.690  1.00 82.91           H  
ATOM   4860  N   MET B  16     -20.388  12.303  50.518  1.00 83.96           N  
ATOM   4861  H   MET B  16     -20.772  12.444  51.441  1.00 83.96           H  
ATOM   4862  CA  MET B  16     -21.239  11.700  49.482  1.00 83.96           C  
ATOM   4863  HA  MET B  16     -20.763  10.797  49.100  1.00 83.96           H  
ATOM   4864  C   MET B  16     -21.447  12.641  48.292  1.00 83.96           C  
ATOM   4865  CB  MET B  16     -22.613  11.343  50.069  1.00 83.96           C  
ATOM   4866  HB2 MET B  16     -22.987  12.182  50.656  1.00 83.96           H  
ATOM   4867  HB3 MET B  16     -23.318  11.174  49.255  1.00 83.96           H  
ATOM   4868  O   MET B  16     -21.361  12.204  47.148  1.00 83.96           O  
ATOM   4869  CG  MET B  16     -22.581  10.097  50.952  1.00 83.96           C  
ATOM   4870  HG2 MET B  16     -23.528  10.022  51.487  1.00 83.96           H  
ATOM   4871  HG3 MET B  16     -21.786  10.206  51.689  1.00 83.96           H  
ATOM   4872  SD  MET B  16     -22.320   8.560  50.037  1.00 83.96           S  
ATOM   4873  CE  MET B  16     -23.898   8.321  49.194  1.00 83.96           C  
ATOM   4874  HE1 MET B  16     -24.690   8.174  49.927  1.00 83.96           H  
ATOM   4875  HE2 MET B  16     -23.823   7.441  48.555  1.00 83.96           H  
ATOM   4876  HE3 MET B  16     -24.126   9.186  48.571  1.00 83.96           H  
ATOM   4877  N   LEU B  17     -21.697  13.930  48.550  1.00 84.99           N  
ATOM   4878  H   LEU B  17     -21.796  14.223  49.512  1.00 84.99           H  
ATOM   4879  CA  LEU B  17     -21.832  14.941  47.504  1.00 84.99           C  
ATOM   4880  HA  LEU B  17     -22.592  14.600  46.801  1.00 84.99           H  
ATOM   4881  C   LEU B  17     -20.524  15.103  46.719  1.00 84.99           C  
ATOM   4882  CB  LEU B  17     -22.294  16.266  48.137  1.00 84.99           C  
ATOM   4883  HB2 LEU B  17     -23.235  16.097  48.661  1.00 84.99           H  
ATOM   4884  HB3 LEU B  17     -21.553  16.580  48.872  1.00 84.99           H  
ATOM   4885  O   LEU B  17     -20.564  15.141  45.494  1.00 84.99           O  
ATOM   4886  CG  LEU B  17     -22.482  17.414  47.128  1.00 84.99           C  
ATOM   4887  HG  LEU B  17     -21.556  17.572  46.575  1.00 84.99           H  
ATOM   4888  CD1 LEU B  17     -23.614  17.130  46.138  1.00 84.99           C  
ATOM   4889 HD11 LEU B  17     -23.754  17.993  45.486  1.00 84.99           H  
ATOM   4890 HD12 LEU B  17     -23.354  16.277  45.512  1.00 84.99           H  
ATOM   4891 HD13 LEU B  17     -24.542  16.925  46.672  1.00 84.99           H  
ATOM   4892  CD2 LEU B  17     -22.802  18.706  47.878  1.00 84.99           C  
ATOM   4893 HD21 LEU B  17     -21.986  18.943  48.561  1.00 84.99           H  
ATOM   4894 HD22 LEU B  17     -23.728  18.594  48.442  1.00 84.99           H  
ATOM   4895 HD23 LEU B  17     -22.907  19.525  47.166  1.00 84.99           H  
ATOM   4896  N   LEU B  18     -19.374  15.142  47.399  1.00 88.48           N  
ATOM   4897  H   LEU B  18     -19.410  15.142  48.408  1.00 88.48           H  
ATOM   4898  CA  LEU B  18     -18.064  15.189  46.745  1.00 88.48           C  
ATOM   4899  HA  LEU B  18     -18.043  16.034  46.057  1.00 88.48           H  
ATOM   4900  C   LEU B  18     -17.799  13.944  45.890  1.00 88.48           C  
ATOM   4901  CB  LEU B  18     -16.951  15.356  47.793  1.00 88.48           C  
ATOM   4902  HB2 LEU B  18     -15.999  15.137  47.310  1.00 88.48           H  
ATOM   4903  HB3 LEU B  18     -17.093  14.615  48.580  1.00 88.48           H  
ATOM   4904  O   LEU B  18     -17.359  14.084  44.752  1.00 88.48           O  
ATOM   4905  CG  LEU B  18     -16.844  16.750  48.431  1.00 88.48           C  
ATOM   4906  HG  LEU B  18     -17.781  17.016  48.920  1.00 88.48           H  
ATOM   4907  CD1 LEU B  18     -15.731  16.708  49.479  1.00 88.48           C  
ATOM   4908 HD11 LEU B  18     -16.020  16.046  50.295  1.00 88.48           H  
ATOM   4909 HD12 LEU B  18     -15.559  17.710  49.873  1.00 88.48           H  
ATOM   4910 HD13 LEU B  18     -14.804  16.351  49.030  1.00 88.48           H  
ATOM   4911  CD2 LEU B  18     -16.501  17.838  47.410  1.00 88.48           C  
ATOM   4912 HD21 LEU B  18     -15.596  17.568  46.865  1.00 88.48           H  
ATOM   4913 HD22 LEU B  18     -16.340  18.785  47.924  1.00 88.48           H  
ATOM   4914 HD23 LEU B  18     -17.324  17.971  46.708  1.00 88.48           H  
ATOM   4915  N   LEU B  19     -18.106  12.743  46.392  1.00 90.47           N  
ATOM   4916  H   LEU B  19     -18.428  12.691  47.348  1.00 90.47           H  
ATOM   4917  CA  LEU B  19     -17.988  11.499  45.624  1.00 90.47           C  
ATOM   4918  HA  LEU B  19     -16.972  11.411  45.239  1.00 90.47           H  
ATOM   4919  C   LEU B  19     -18.913  11.493  44.408  1.00 90.47           C  
ATOM   4920  CB  LEU B  19     -18.315  10.290  46.513  1.00 90.47           C  
ATOM   4921  HB2 LEU B  19     -19.235  10.495  47.059  1.00 90.47           H  
ATOM   4922  HB3 LEU B  19     -18.502   9.429  45.870  1.00 90.47           H  
ATOM   4923  O   LEU B  19     -18.496  11.076  43.334  1.00 90.47           O  
ATOM   4924  CG  LEU B  19     -17.211   9.901  47.507  1.00 90.47           C  
ATOM   4925  HG  LEU B  19     -16.942  10.755  48.128  1.00 90.47           H  
ATOM   4926  CD1 LEU B  19     -17.755   8.791  48.401  1.00 90.47           C  
ATOM   4927 HD11 LEU B  19     -18.078   7.944  47.796  1.00 90.47           H  
ATOM   4928 HD12 LEU B  19     -16.974   8.458  49.084  1.00 90.47           H  
ATOM   4929 HD13 LEU B  19     -18.603   9.165  48.973  1.00 90.47           H  
ATOM   4930  CD2 LEU B  19     -15.954   9.376  46.811  1.00 90.47           C  
ATOM   4931 HD21 LEU B  19     -15.483  10.168  46.229  1.00 90.47           H  
ATOM   4932 HD22 LEU B  19     -16.208   8.546  46.151  1.00 90.47           H  
ATOM   4933 HD23 LEU B  19     -15.237   9.031  47.555  1.00 90.47           H  
ATOM   4934  N   TYR B  20     -20.144  11.983  44.553  1.00 91.21           N  
ATOM   4935  H   TYR B  20     -20.444  12.272  45.473  1.00 91.21           H  
ATOM   4936  CA  TYR B  20     -21.089  12.094  43.446  1.00 91.21           C  
ATOM   4937  HA  TYR B  20     -21.162  11.123  42.957  1.00 91.21           H
[truncated: 1,497,946 more chars]
