# Supplementary material for: Conformational changes in the essential E. coli septal cell wall synthesis complex suggest an activation mechanism
Source: Nat Commun. 2023 Jul 31;14:4585. doi: 10.1038/s41467-023-39921-4 (PMC10390529; doi:10.1038/s41467-023-39921-4)
Supplement: Supplementary file 5 — Supplementary Data 2 [file 41467_2023_39921_MOESM5_ESM.zip › Supplementary Data 2/predicted-structures/Other-species/Pa_FtsQLBWIN_68_118.pdb]

ATOM      1  N   MET A   1      33.300  -2.646  15.552  1.00 30.36           N  
ATOM      2  H   MET A   1      32.965  -1.888  14.975  1.00 30.36           H  
ATOM      3  H2  MET A   1      33.740  -3.342  14.967  1.00 30.36           H  
ATOM      4  H3  MET A   1      32.502  -3.047  16.024  1.00 30.36           H  
ATOM      5  CA  MET A   1      34.258  -2.101  16.538  1.00 30.36           C  
ATOM      6  HA  MET A   1      34.545  -2.888  17.235  1.00 30.36           H  
ATOM      7  C   MET A   1      33.580  -1.006  17.343  1.00 30.36           C  
ATOM      8  CB  MET A   1      35.530  -1.558  15.871  1.00 30.36           C  
ATOM      9  HB2 MET A   1      35.291  -1.135  14.895  1.00 30.36           H  
ATOM     10  HB3 MET A   1      35.950  -0.763  16.488  1.00 30.36           H  
ATOM     11  O   MET A   1      32.684  -0.357  16.824  1.00 30.36           O  
ATOM     12  CG  MET A   1      36.604  -2.638  15.727  1.00 30.36           C  
ATOM     13  HG2 MET A   1      36.214  -3.468  15.137  1.00 30.36           H  
ATOM     14  HG3 MET A   1      36.872  -3.006  16.717  1.00 30.36           H  
ATOM     15  SD  MET A   1      38.095  -2.007  14.923  1.00 30.36           S  
ATOM     16  CE  MET A   1      39.224  -3.410  15.139  1.00 30.36           C  
ATOM     17  HE1 MET A   1      40.179  -3.180  14.666  1.00 30.36           H  
ATOM     18  HE2 MET A   1      39.388  -3.593  16.201  1.00 30.36           H  
ATOM     19  HE3 MET A   1      38.802  -4.301  14.674  1.00 30.36           H  
ATOM     20  N   ASN A   2      33.994  -0.885  18.603  1.00 29.36           N  
ATOM     21  H   ASN A   2      34.738  -1.499  18.900  1.00 29.36           H  
ATOM     22  CA  ASN A   2      33.523   0.016  19.658  1.00 29.36           C  
ATOM     23  HA  ASN A   2      32.677  -0.452  20.160  1.00 29.36           H  
ATOM     24  C   ASN A   2      33.095   1.426  19.217  1.00 29.36           C  
ATOM     25  CB  ASN A   2      34.690   0.144  20.659  1.00 29.36           C  
ATOM     26  HB2 ASN A   2      35.579   0.499  20.138  1.00 29.36           H  
ATOM     27  HB3 ASN A   2      34.436   0.884  21.418  1.00 29.36           H  
ATOM     28  O   ASN A   2      33.821   2.108  18.503  1.00 29.36           O  
ATOM     29  CG  ASN A   2      35.005  -1.151  21.381  1.00 29.36           C  
ATOM     30  ND2 ASN A   2      36.221  -1.336  21.835  1.00 29.36           N  
ATOM     31 HD21 ASN A   2      36.923  -0.615  21.760  1.00 29.36           H  
ATOM     32 HD22 ASN A   2      36.388  -2.195  22.340  1.00 29.36           H  
ATOM     33  OD1 ASN A   2      34.166  -2.021  21.515  1.00 29.36           O  
ATOM     34  N   GLY A   3      31.968   1.883  19.769  1.00 36.16           N  
ATOM     35  H   GLY A   3      31.417   1.239  20.319  1.00 36.16           H  
ATOM     36  CA  GLY A   3      31.471   3.256  19.685  1.00 36.16           C  
ATOM     37  HA2 GLY A   3      30.970   3.407  18.728  1.00 36.16           H  
ATOM     38  HA3 GLY A   3      32.296   3.964  19.760  1.00 36.16           H  
ATOM     39  C   GLY A   3      30.469   3.511  20.808  1.00 36.16           C  
ATOM     40  O   GLY A   3      29.265   3.363  20.641  1.00 36.16           O  
ATOM     41  N   VAL A   4      31.017   3.781  21.984  1.00 31.12           N  
ATOM     42  H   VAL A   4      32.016   3.930  21.971  1.00 31.12           H  
ATOM     43  CA  VAL A   4      30.365   4.003  23.278  1.00 31.12           C  
ATOM     44  HA  VAL A   4      29.657   3.197  23.469  1.00 31.12           H  
ATOM     45  C   VAL A   4      29.603   5.342  23.318  1.00 31.12           C  
ATOM     46  CB  VAL A   4      31.507   3.937  24.321  1.00 31.12           C  
ATOM     47  HB  VAL A   4      32.356   4.491  23.920  1.00 31.12           H  
ATOM     48  O   VAL A   4      30.088   6.340  22.805  1.00 31.12           O  
ATOM     49  CG1 VAL A   4      31.212   4.543  25.687  1.00 31.12           C  
ATOM     50 HG11 VAL A   4      30.319   4.075  26.103  1.00 31.12           H  
ATOM     51 HG12 VAL A   4      32.055   4.372  26.356  1.00 31.12           H  
ATOM     52 HG13 VAL A   4      31.085   5.620  25.585  1.00 31.12           H  
ATOM     53  CG2 VAL A   4      31.965   2.482  24.535  1.00 31.12           C  
ATOM     54 HG21 VAL A   4      31.530   2.065  25.443  1.00 31.12           H  
ATOM     55 HG22 VAL A   4      33.051   2.459  24.628  1.00 31.12           H  
ATOM     56 HG23 VAL A   4      31.679   1.847  23.696  1.00 31.12           H  
ATOM     57  N   LEU A   5      28.431   5.315  23.971  1.00 28.95           N  
ATOM     58  H   LEU A   5      28.106   4.382  24.178  1.00 28.95           H  
ATOM     59  CA  LEU A   5      27.708   6.381  24.699  1.00 28.95           C  
ATOM     60  HA  LEU A   5      26.646   6.144  24.642  1.00 28.95           H  
ATOM     61  C   LEU A   5      27.856   7.846  24.245  1.00 28.95           C  
ATOM     62  CB  LEU A   5      28.127   6.329  26.189  1.00 28.95           C  
ATOM     63  HB2 LEU A   5      29.204   6.489  26.244  1.00 28.95           H  
ATOM     64  HB3 LEU A   5      27.675   7.174  26.710  1.00 28.95           H  
ATOM     65  O   LEU A   5      28.873   8.465  24.527  1.00 28.95           O  
ATOM     66  CG  LEU A   5      27.767   5.051  26.960  1.00 28.95           C  
ATOM     67  HG  LEU A   5      27.963   4.172  26.346  1.00 28.95           H  
ATOM     68  CD1 LEU A   5      28.587   4.941  28.246  1.00 28.95           C  
ATOM     69 HD11 LEU A   5      28.363   3.999  28.748  1.00 28.95           H  
ATOM     70 HD12 LEU A   5      29.654   4.977  28.030  1.00 28.95           H  
ATOM     71 HD13 LEU A   5      28.349   5.769  28.914  1.00 28.95           H  
ATOM     72  CD2 LEU A   5      26.290   5.069  27.356  1.00 28.95           C  
ATOM     73 HD21 LEU A   5      25.668   5.099  26.462  1.00 28.95           H  
ATOM     74 HD22 LEU A   5      26.076   5.937  27.979  1.00 28.95           H  
ATOM     75 HD23 LEU A   5      26.053   4.162  27.911  1.00 28.95           H  
ATOM     76  N   LEU A   6      26.736   8.470  23.851  1.00 33.29           N  
ATOM     77  H   LEU A   6      25.970   7.908  23.508  1.00 33.29           H  
ATOM     78  CA  LEU A   6      26.422   9.853  24.243  1.00 33.29           C  
ATOM     79  HA  LEU A   6      26.948  10.052  25.177  1.00 33.29           H  
ATOM     80  C   LEU A   6      24.922  10.011  24.555  1.00 33.29           C  
ATOM     81  CB  LEU A   6      26.929  10.882  23.210  1.00 33.29           C  
ATOM     82  HB2 LEU A   6      26.296  11.768  23.260  1.00 33.29           H  
ATOM     83  HB3 LEU A   6      26.815  10.459  22.211  1.00 33.29           H  
ATOM     84  O   LEU A   6      24.051   9.974  23.689  1.00 33.29           O  
ATOM     85  CG  LEU A   6      28.393  11.345  23.406  1.00 33.29           C  
ATOM     86  HG  LEU A   6      29.076  10.495  23.381  1.00 33.29           H  
ATOM     87  CD1 LEU A   6      28.814  12.238  22.246  1.00 33.29           C  
ATOM     88 HD11 LEU A   6      28.192  13.133  22.212  1.00 33.29           H  
ATOM     89 HD12 LEU A   6      28.715  11.692  21.307  1.00 33.29           H  
ATOM     90 HD13 LEU A   6      29.857  12.529  22.364  1.00 33.29           H  
ATOM     91  CD2 LEU A   6      28.598  12.128  24.710  1.00 33.29           C  
ATOM     92 HD21 LEU A   6      29.610  12.534  24.735  1.00 33.29           H  
ATOM     93 HD22 LEU A   6      27.885  12.950  24.773  1.00 33.29           H  
ATOM     94 HD23 LEU A   6      28.487  11.470  25.571  1.00 33.29           H  
ATOM     95  N   ARG A   7      24.651  10.183  25.851  1.00 26.99           N  
ATOM     96  H   ARG A   7      25.468  10.221  26.443  1.00 26.99           H  
ATOM     97  CA  ARG A   7      23.431  10.727  26.453  1.00 26.99           C  
ATOM     98  HA  ARG A   7      22.611  10.648  25.739  1.00 26.99           H  
ATOM     99  C   ARG A   7      23.725  12.201  26.756  1.00 26.99           C  
ATOM    100  CB  ARG A   7      23.135   9.905  27.729  1.00 26.99           C  
ATOM    101  HB2 ARG A   7      23.938  10.085  28.444  1.00 26.99           H  
ATOM    102  HB3 ARG A   7      23.167   8.849  27.461  1.00 26.99           H  
ATOM    103  O   ARG A   7      24.818  12.496  27.222  1.00 26.99           O  
ATOM    104  CG  ARG A   7      21.788  10.165  28.426  1.00 26.99           C  
ATOM    105  HG2 ARG A   7      20.977   9.891  27.750  1.00 26.99           H  
ATOM    106  HG3 ARG A   7      21.700  11.220  28.685  1.00 26.99           H  
ATOM    107  CD  ARG A   7      21.708   9.313  29.707  1.00 26.99           C  
ATOM    108  HD2 ARG A   7      22.480   9.655  30.396  1.00 26.99           H  
ATOM    109  HD3 ARG A   7      21.912   8.275  29.444  1.00 26.99           H  
ATOM    110  NE  ARG A   7      20.389   9.390  30.368  1.00 26.99           N  
ATOM    111  HE  ARG A   7      19.715  10.023  29.963  1.00 26.99           H  
ATOM    112  NH1 ARG A   7      20.842   7.948  32.104  1.00 26.99           N  
ATOM    113 HH11 ARG A   7      20.549   7.454  32.935  1.00 26.99           H  
ATOM    114 HH12 ARG A   7      21.793   7.864  31.776  1.00 26.99           H  
ATOM    115  NH2 ARG A   7      18.807   8.835  31.917  1.00 26.99           N  
ATOM    116 HH21 ARG A   7      18.538   8.331  32.750  1.00 26.99           H  
ATOM    117 HH22 ARG A   7      18.142   9.437  31.452  1.00 26.99           H  
ATOM    118  CZ  ARG A   7      20.021   8.728  31.455  1.00 26.99           C  
ATOM    119  N   HIS A   8      22.712  13.055  26.590  1.00 29.12           N  
ATOM    120  H   HIS A   8      21.891  12.663  26.153  1.00 29.12           H  
ATOM    121  CA  HIS A   8      22.665  14.502  26.872  1.00 29.12           C  
ATOM    122  HA  HIS A   8      21.608  14.762  26.832  1.00 29.12           H  
ATOM    123  C   HIS A   8      23.340  15.454  25.874  1.00 29.12           C  
ATOM    124  CB  HIS A   8      23.109  14.846  28.309  1.00 29.12           C  
ATOM    125  HB2 HIS A   8      24.071  14.396  28.553  1.00 29.12           H  
ATOM    126  HB3 HIS A   8      23.249  15.924  28.377  1.00 29.12           H  
ATOM    127  O   HIS A   8      24.556  15.549  25.826  1.00 29.12           O  
ATOM    128  CG  HIS A   8      22.092  14.495  29.349  1.00 29.12           C  
ATOM    129  CD2 HIS A   8      22.191  13.532  30.314  1.00 29.12           C  
ATOM    130  HD2 HIS A   8      23.030  12.869  30.462  1.00 29.12           H  
ATOM    131  ND1 HIS A   8      20.893  15.142  29.530  1.00 29.12           N  
ATOM    132  HD1 HIS A   8      20.574  15.961  29.033  1.00 29.12           H  
ATOM    133  CE1 HIS A   8      20.272  14.573  30.573  1.00 29.12           C  
ATOM    134  HE1 HIS A   8      19.319  14.884  30.975  1.00 29.12           H  
ATOM    135  NE2 HIS A   8      21.011  13.567  31.067  1.00 29.12           N  
ATOM    136  N   GLN A   9      22.507  16.265  25.207  1.00 26.39           N  
ATOM    137  H   GLN A   9      21.635  15.843  24.920  1.00 26.39           H  
ATOM    138  CA  GLN A   9      22.454  17.741  25.267  1.00 26.39           C  
ATOM    139  HA  GLN A   9      21.805  18.043  26.089  1.00 26.39           H  
ATOM    140  C   GLN A   9      21.846  18.281  23.962  1.00 26.39           C  
ATOM    141  CB  GLN A   9      23.828  18.424  25.454  1.00 26.39           C  
ATOM    142  HB2 GLN A   9      23.749  19.447  25.086  1.00 26.39           H  
ATOM    143  HB3 GLN A   9      24.585  17.923  24.851  1.00 26.39           H  
ATOM    144  O   GLN A   9      22.384  18.014  22.898  1.00 26.39           O  
ATOM    145  CG  GLN A   9      24.286  18.528  26.921  1.00 26.39           C  
ATOM    146  HG2 GLN A   9      23.526  19.054  27.499  1.00 26.39           H  
ATOM    147  HG3 GLN A   9      24.416  17.535  27.351  1.00 26.39           H  
ATOM    148  CD  GLN A   9      25.610  19.272  27.079  1.00 26.39           C  
ATOM    149  NE2 GLN A   9      26.105  19.429  28.286  1.00 26.39           N  
ATOM    150 HE21 GLN A   9      25.686  18.987  29.092  1.00 26.39           H  
ATOM    151 HE22 GLN A   9      27.002  19.893  28.316  1.00 26.39           H  
ATOM    152  OE1 GLN A   9      26.211  19.760  26.141  1.00 26.39           O  
ATOM    153  N   GLN A  10      20.763  19.064  24.036  1.00 34.63           N  
ATOM    154  H   GLN A  10      20.091  18.842  24.757  1.00 34.63           H  
ATOM    155  CA  GLN A  10      20.786  20.505  23.721  1.00 34.63           C  
ATOM    156  HA  GLN A  10      21.302  20.968  24.561  1.00 34.63           H  
ATOM    157  C   GLN A  10      19.377  21.149  23.710  1.00 34.63           C  
ATOM    158  CB  GLN A  10      21.565  20.847  22.429  1.00 34.63           C  
ATOM    159  HB2 GLN A  10      21.583  20.011  21.730  1.00 34.63           H  
ATOM    160  HB3 GLN A  10      21.058  21.649  21.895  1.00 34.63           H  
ATOM    161  O   GLN A  10      18.373  20.437  23.682  1.00 34.63           O  
ATOM    162  CG  GLN A  10      23.003  21.300  22.779  1.00 34.63           C  
ATOM    163  HG2 GLN A  10      23.007  21.885  23.699  1.00 34.63           H  
ATOM    164  HG3 GLN A  10      23.632  20.424  22.936  1.00 34.63           H  
ATOM    165  CD  GLN A  10      23.648  22.161  21.703  1.00 34.63           C  
ATOM    166  NE2 GLN A  10      24.712  22.867  22.017  1.00 34.63           N  
ATOM    167 HE21 GLN A  10      25.123  23.379  21.250  1.00 34.63           H  
ATOM    168 HE22 GLN A  10      25.179  22.745  22.904  1.00 34.63           H  
ATOM    169  OE1 GLN A  10      23.204  22.244  20.576  1.00 34.63           O  
ATOM    170  N   PRO A  11      19.303  22.492  23.838  1.00 37.48           N  
ATOM    171  CA  PRO A  11      18.101  23.259  24.151  1.00 37.48           C  
ATOM    172  HA  PRO A  11      17.397  22.654  24.722  1.00 37.48           H  
ATOM    173  C   PRO A  11      17.401  23.802  22.895  1.00 37.48           C  
ATOM    174  CB  PRO A  11      18.635  24.404  25.018  1.00 37.48           C  
ATOM    175  HB2 PRO A  11      18.827  24.040  26.027  1.00 37.48           H  
ATOM    176  HB3 PRO A  11      17.959  25.259  25.044  1.00 37.48           H  
ATOM    177  O   PRO A  11      17.984  23.879  21.821  1.00 37.48           O  
ATOM    178  CG  PRO A  11      19.957  24.749  24.336  1.00 37.48           C  
ATOM    179  HG2 PRO A  11      19.778  25.426  23.502  1.00 37.48           H  
ATOM    180  HG3 PRO A  11      20.668  25.188  25.037  1.00 37.48           H  
ATOM    181  CD  PRO A  11      20.443  23.408  23.809  1.00 37.48           C  
ATOM    182  HD2 PRO A  11      20.817  23.547  22.795  1.00 37.48           H  
ATOM    183  HD3 PRO A  11      21.239  23.057  24.466  1.00 37.48           H  
ATOM    184  N   GLY A  12      16.162  24.269  23.053  1.00 29.99           N  
ATOM    185  H   GLY A  12      15.699  24.130  23.940  1.00 29.99           H  
ATOM    186  CA  GLY A  12      15.434  24.952  21.985  1.00 29.99           C  
ATOM    187  HA2 GLY A  12      16.062  25.726  21.543  1.00 29.99           H  
ATOM    188  HA3 GLY A  12      15.184  24.234  21.203  1.00 29.99           H  
ATOM    189  C   GLY A  12      14.147  25.582  22.490  1.00 29.99           C  
ATOM    190  O   GLY A  12      13.061  25.050  22.287  1.00 29.99           O  
ATOM    191  N   GLY A  13      14.273  26.709  23.191  1.00 27.11           N  
ATOM    192  H   GLY A  13      15.201  27.096  23.287  1.00 27.11           H  
ATOM    193  CA  GLY A  13      13.146  27.596  23.440  1.00 27.11           C  
ATOM    194  HA2 GLY A  13      13.429  28.357  24.167  1.00 27.11           H  
ATOM    195  HA3 GLY A  13      12.308  27.023  23.838  1.00 27.11           H  
ATOM    196  C   GLY A  13      12.730  28.291  22.145  1.00 27.11           C  
ATOM    197  O   GLY A  13      13.535  28.982  21.532  1.00 27.11           O  
ATOM    198  N   LEU A  14      11.460  28.150  21.769  1.00 31.11           N  
ATOM    199  H   LEU A  14      10.898  27.455  22.240  1.00 31.11           H  
ATOM    200  CA  LEU A  14      10.784  29.003  20.797  1.00 31.11           C  
ATOM    201  HA  LEU A  14      11.350  29.928  20.686  1.00 31.11           H  
ATOM    202  C   LEU A  14       9.397  29.366  21.339  1.00 31.11           C  
ATOM    203  CB  LEU A  14      10.706  28.318  19.415  1.00 31.11           C  
ATOM    204  HB2 LEU A  14       9.858  28.725  18.863  1.00 31.11           H  
ATOM    205  HB3 LEU A  14      10.510  27.257  19.565  1.00 31.11           H  
ATOM    206  O   LEU A  14       8.518  28.524  21.487  1.00 31.11           O  
ATOM    207  CG  LEU A  14      11.967  28.488  18.541  1.00 31.11           C  
ATOM    208  HG  LEU A  14      12.856  28.248  19.123  1.00 31.11           H  
ATOM    209  CD1 LEU A  14      11.910  27.527  17.355  1.00 31.11           C  
ATOM    210 HD11 LEU A  14      11.038  27.738  16.735  1.00 31.11           H  
ATOM    211 HD12 LEU A  14      12.812  27.632  16.753  1.00 31.11           H  
ATOM    212 HD13 LEU A  14      11.857  26.500  17.715  1.00 31.11           H  
ATOM    213  CD2 LEU A  14      12.090  29.913  17.985  1.00 31.11           C  
ATOM    214 HD21 LEU A  14      12.965  29.971  17.338  1.00 31.11           H  
ATOM    215 HD22 LEU A  14      12.227  30.626  18.797  1.00 31.11           H  
ATOM    216 HD23 LEU A  14      11.204  30.172  17.405  1.00 31.11           H  
ATOM    217  N   GLY A  15       9.225  30.655  21.630  1.00 28.80           N  
ATOM    218  H   GLY A  15      10.065  31.215  21.595  1.00 28.80           H  
ATOM    219  CA  GLY A  15       7.978  31.375  21.390  1.00 28.80           C  
ATOM    220  HA2 GLY A  15       7.689  31.201  20.353  1.00 28.80           H  
ATOM    221  HA3 GLY A  15       8.176  32.442  21.488  1.00 28.80           H  
ATOM    222  C   GLY A  15       6.759  31.037  22.249  1.00 28.80           C  
ATOM    223  O   GLY A  15       5.845  30.350  21.804  1.00 28.80           O  
ATOM    224  N   ARG A  16       6.607  31.733  23.382  1.00 32.11           N  
ATOM    225  H   ARG A  16       7.425  32.188  23.762  1.00 32.11           H  
ATOM    226  CA  ARG A  16       5.297  32.307  23.730  1.00 32.11           C  
ATOM    227  HA  ARG A  16       4.699  32.314  22.819  1.00 32.11           H  
ATOM    228  C   ARG A  16       5.447  33.767  24.137  1.00 32.11           C  
ATOM    229  CB  ARG A  16       4.522  31.470  24.765  1.00 32.11           C  
ATOM    230  HB2 ARG A  16       5.212  30.899  25.386  1.00 32.11           H  
ATOM    231  HB3 ARG A  16       3.953  32.141  25.410  1.00 32.11           H  
ATOM    232  O   ARG A  16       6.051  34.095  25.152  1.00 32.11           O  
ATOM    233  CG  ARG A  16       3.531  30.528  24.058  1.00 32.11           C  
ATOM    234  HG2 ARG A  16       2.912  31.108  23.373  1.00 32.11           H  
ATOM    235  HG3 ARG A  16       4.084  29.780  23.489  1.00 32.11           H  
ATOM    236  CD  ARG A  16       2.616  29.806  25.046  1.00 32.11           C  
ATOM    237  HD2 ARG A  16       2.108  30.546  25.663  1.00 32.11           H  
ATOM    238  HD3 ARG A  16       3.232  29.171  25.683  1.00 32.11           H  
ATOM    239  NE  ARG A  16       1.618  28.987  24.331  1.00 32.11           N  
ATOM    240  HE  ARG A  16       1.656  29.018  23.322  1.00 32.11           H  
ATOM    241  NH1 ARG A  16       0.678  27.983  26.167  1.00 32.11           N  
ATOM    242 HH11 ARG A  16       0.046  27.301  26.561  1.00 32.11           H  
ATOM    243 HH12 ARG A  16       1.355  28.456  26.748  1.00 32.11           H  
ATOM    244  NH2 ARG A  16      -0.082  27.484  24.127  1.00 32.11           N  
ATOM    245 HH21 ARG A  16      -0.714  26.812  24.537  1.00 32.11           H  
ATOM    246 HH22 ARG A  16      -0.010  27.546  23.121  1.00 32.11           H  
ATOM    247  CZ  ARG A  16       0.744  28.160  24.876  1.00 32.11           C  
ATOM    248  N   ALA A  17       4.874  34.618  23.293  1.00 32.20           N  
ATOM    249  H   ALA A  17       4.453  34.225  22.463  1.00 32.20           H  
ATOM    250  CA  ALA A  17       4.682  36.042  23.495  1.00 32.20           C  
ATOM    251  HA  ALA A  17       5.666  36.506  23.556  1.00 32.20           H  
ATOM    252  C   ALA A  17       3.895  36.346  24.794  1.00 32.20           C  
ATOM    253  CB  ALA A  17       3.955  36.561  22.246  1.00 32.20           C  
ATOM    254  HB1 ALA A  17       4.540  36.335  21.355  1.00 32.20           H  
ATOM    255  HB2 ALA A  17       3.822  37.641  22.300  1.00 32.20           H  
ATOM    256  HB3 ALA A  17       2.974  36.093  22.161  1.00 32.20           H  
ATOM    257  O   ALA A  17       3.116  35.509  25.264  1.00 32.20           O  
ATOM    258  N   PRO A  18       4.065  37.547  25.376  1.00 34.81           N  
ATOM    259  CA  PRO A  18       3.597  37.868  26.717  1.00 34.81           C  
ATOM    260  HA  PRO A  18       3.724  37.005  27.370  1.00 34.81           H  
ATOM    261  C   PRO A  18       2.123  38.297  26.725  1.00 34.81           C  
ATOM    262  CB  PRO A  18       4.532  38.991  27.179  1.00 34.81           C  
ATOM    263  HB2 PRO A  18       4.072  39.629  27.934  1.00 34.81           H  
ATOM    264  HB3 PRO A  18       5.456  38.558  27.561  1.00 34.81           H  
ATOM    265  O   PRO A  18       1.674  39.072  25.881  1.00 34.81           O  
ATOM    266  CG  PRO A  18       4.826  39.757  25.889  1.00 34.81           C  
ATOM    267  HG2 PRO A  18       4.031  40.477  25.696  1.00 34.81           H  
ATOM    268  HG3 PRO A  18       5.792  40.260  25.931  1.00 34.81           H  
ATOM    269  CD  PRO A  18       4.805  38.671  24.817  1.00 34.81           C  
ATOM    270  HD2 PRO A  18       5.831  38.372  24.602  1.00 34.81           H  
ATOM    271  HD3 PRO A  18       4.326  39.055  23.917  1.00 34.81           H  
ATOM    272  N   ARG A  19       1.371  37.876  27.749  1.00 31.36           N  
ATOM    273  H   ARG A  19       1.779  37.207  28.386  1.00 31.36           H  
ATOM    274  CA  ARG A  19       0.113  38.524  28.155  1.00 31.36           C  
ATOM    275  HA  ARG A  19      -0.017  39.429  27.562  1.00 31.36           H  
ATOM    276  C   ARG A  19       0.226  38.972  29.611  1.00 31.36           C  
ATOM    277  CB  ARG A  19      -1.112  37.629  27.887  1.00 31.36           C  
ATOM    278  HB2 ARG A  19      -0.874  36.589  28.113  1.00 31.36           H  
ATOM    279  HB3 ARG A  19      -1.922  37.945  28.545  1.00 31.36           H  
ATOM    280  O   ARG A  19       0.351  38.158  30.518  1.00 31.36           O  
ATOM    281  CG  ARG A  19      -1.593  37.766  26.432  1.00 31.36           C  
ATOM    282  HG2 ARG A  19      -0.818  37.415  25.751  1.00 31.36           H  
ATOM    283  HG3 ARG A  19      -1.783  38.820  26.229  1.00 31.36           H  
ATOM    284  CD  ARG A  19      -2.887  36.978  26.184  1.00 31.36           C  
ATOM    285  HD2 ARG A  19      -2.647  35.915  26.167  1.00 31.36           H  
ATOM    286  HD3 ARG A  19      -3.579  37.168  27.005  1.00 31.36           H  
ATOM    287  NE  ARG A  19      -3.532  37.382  24.918  1.00 31.36           N  
ATOM    288  HE  ARG A  19      -3.168  38.211  24.469  1.00 31.36           H  
ATOM    289  NH1 ARG A  19      -5.063  35.673  24.770  1.00 31.36           N  
ATOM    290 HH11 ARG A  19      -4.684  35.270  25.615  1.00 31.36           H  
ATOM    291 HH12 ARG A  19      -5.827  35.227  24.284  1.00 31.36           H  
ATOM    292  NH2 ARG A  19      -5.055  37.279  23.223  1.00 31.36           N  
ATOM    293 HH21 ARG A  19      -5.820  36.815  22.754  1.00 31.36           H  
ATOM    294 HH22 ARG A  19      -4.676  38.124  22.820  1.00 31.36           H  
ATOM    295  CZ  ARG A  19      -4.543  36.779  24.313  1.00 31.36           C  
ATOM    296  N   LYS A  20       0.210  40.294  29.785  1.00 29.55           N  
ATOM    297  H   LYS A  20       0.129  40.841  28.940  1.00 29.55           H  
ATOM    298  CA  LYS A  20       0.190  41.038  31.050  1.00 29.55           C  
ATOM    299  HA  LYS A  20       1.155  40.969  31.550  1.00 29.55           H  
ATOM    300  C   LYS A  20      -0.907  40.530  32.000  1.00 29.55           C  
ATOM    301  CB  LYS A  20      -0.148  42.513  30.730  1.00 29.55           C  
ATOM    302  HB2 LYS A  20      -0.329  43.035  31.670  1.00 29.55           H  
ATOM    303  HB3 LYS A  20      -1.078  42.539  30.162  1.00 29.55           H  
ATOM    304  O   LYS A  20      -2.064  40.482  31.588  1.00 29.55           O  
ATOM    305  CG  LYS A  20       0.922  43.304  29.959  1.00 29.55           C  
ATOM    306  HG2 LYS A  20       1.790  43.445  30.602  1.00 29.55           H  
ATOM    307  HG3 LYS A  20       1.226  42.750  29.071  1.00 29.55           H  
ATOM    308  CD  LYS A  20       0.364  44.674  29.526  1.00 29.55           C  
ATOM    309  HD2 LYS A  20      -0.437  44.515  28.804  1.00 29.55           H  
ATOM    310  HD3 LYS A  20      -0.045  45.186  30.397  1.00 29.55           H  
ATOM    311  CE  LYS A  20       1.458  45.550  28.897  1.00 29.55           C  
ATOM    312  HE2 LYS A  20       1.933  44.991  28.091  1.00 29.55           H  
ATOM    313  HE3 LYS A  20       2.221  45.747  29.651  1.00 29.55           H  
ATOM    314  NZ  LYS A  20       0.921  46.835  28.371  1.00 29.55           N  
ATOM    315  HZ1 LYS A  20       1.666  47.400  27.988  1.00 29.55           H  
ATOM    316  HZ2 LYS A  20       0.254  46.673  27.631  1.00 29.55           H  
ATOM    317  HZ3 LYS A  20       0.469  47.369  29.099  1.00 29.55           H  
ATOM    318  N   PRO A  21      -0.604  40.355  33.292  1.00 35.35           N  
ATOM    319  CA  PRO A  21      -1.520  40.681  34.368  1.00 35.35           C  
ATOM    320  HA  PRO A  21      -2.549  40.757  34.014  1.00 35.35           H  
ATOM    321  C   PRO A  21      -1.085  42.025  34.972  1.00 35.35           C  
ATOM    322  CB  PRO A  21      -1.411  39.500  35.332  1.00 35.35           C  
ATOM    323  HB2 PRO A  21      -1.605  39.794  36.363  1.00 35.35           H  
ATOM    324  HB3 PRO A  21      -2.110  38.722  35.024  1.00 35.35           H  
ATOM    325  O   PRO A  21      -0.035  42.133  35.596  1.00 35.35           O  
ATOM    326  CG  PRO A  21       0.024  38.990  35.145  1.00 35.35           C  
ATOM    327  HG2 PRO A  21       0.657  39.356  35.953  1.00 35.35           H  
ATOM    328  HG3 PRO A  21       0.045  37.901  35.121  1.00 35.35           H  
ATOM    329  CD  PRO A  21       0.509  39.578  33.811  1.00 35.35           C  
ATOM    330  HD2 PRO A  21       0.769  38.773  33.123  1.00 35.35           H  
ATOM    331  HD3 PRO A  21       1.372  40.222  33.978  1.00 35.35           H  
ATOM    332  N   MET A  22      -1.879  43.073  34.768  1.00 31.69           N  
ATOM    333  H   MET A  22      -2.728  42.917  34.243  1.00 31.69           H  
ATOM    334  CA  MET A  22      -1.916  44.194  35.710  1.00 31.69           C  
ATOM    335  HA  MET A  22      -1.023  44.197  36.336  1.00 31.69           H  
ATOM    336  C   MET A  22      -3.108  43.943  36.630  1.00 31.69           C  
ATOM    337  CB  MET A  22      -2.006  45.550  34.990  1.00 31.69           C  
ATOM    338  HB2 MET A  22      -2.553  45.443  34.053  1.00 31.69           H  
ATOM    339  HB3 MET A  22      -2.551  46.253  35.619  1.00 31.69           H  
ATOM    340  O   MET A  22      -4.183  43.580  36.155  1.00 31.69           O  
ATOM    341  CG  MET A  22      -0.621  46.150  34.724  1.00 31.69           C  
ATOM    342  HG2 MET A  22      -0.054  45.469  34.089  1.00 31.69           H  
ATOM    343  HG3 MET A  22      -0.098  46.251  35.675  1.00 31.69           H  
ATOM    344  SD  MET A  22      -0.691  47.782  33.931  1.00 31.69           S  
ATOM    345  CE  MET A  22       1.054  48.265  33.998  1.00 31.69           C  
ATOM    346  HE1 MET A  22       1.660  47.535  33.461  1.00 31.69           H  
ATOM    347  HE2 MET A  22       1.380  48.312  35.037  1.00 31.69           H  
ATOM    348  HE3 MET A  22       1.176  49.246  33.539  1.00 31.69           H  
ATOM    349  N   PRO A  23      -2.916  44.133  37.938  1.00 33.76           N  
ATOM    350  CA  PRO A  23      -3.416  45.384  38.481  1.00 33.76           C  
ATOM    351  HA  PRO A  23      -3.664  46.081  37.681  1.00 33.76           H  
ATOM    352  C   PRO A  23      -2.379  46.042  39.394  1.00 33.76           C  
ATOM    353  CB  PRO A  23      -4.716  45.022  39.203  1.00 33.76           C  
ATOM    354  HB2 PRO A  23      -4.892  45.664  40.067  1.00 33.76           H  
ATOM    355  HB3 PRO A  23      -5.549  45.101  38.505  1.00 33.76           H  
ATOM    356  O   PRO A  23      -1.993  45.510  40.433  1.00 33.76           O  
ATOM    357  CG  PRO A  23      -4.541  43.559  39.614  1.00 33.76           C  
ATOM    358  HG2 PRO A  23      -5.407  42.975  39.302  1.00 33.76           H  
ATOM    359  HG3 PRO A  23      -4.398  43.477  40.692  1.00 33.76           H  
ATOM    360  CD  PRO A  23      -3.285  43.087  38.884  1.00 33.76           C  
ATOM    361  HD2 PRO A  23      -2.475  42.948  39.600  1.00 33.76           H  
ATOM    362  HD3 PRO A  23      -3.480  42.143  38.374  1.00 33.76           H  
ATOM    363  N   ARG A  24      -1.946  47.242  38.996  1.00 30.29           N  
ATOM    364  H   ARG A  24      -2.347  47.600  38.141  1.00 30.29           H  
ATOM    365  CA  ARG A  24      -1.449  48.247  39.937  1.00 30.29           C  
ATOM    366  HA  ARG A  24      -0.823  47.757  40.682  1.00 30.29           H  
ATOM    367  C   ARG A  24      -2.646  48.841  40.674  1.00 30.29           C  
ATOM    368  CB  ARG A  24      -0.644  49.337  39.215  1.00 30.29           C  
ATOM    369  HB2 ARG A  24      -1.098  49.558  38.249  1.00 30.29           H  
ATOM    370  HB3 ARG A  24      -0.672  50.248  39.814  1.00 30.29           H  
ATOM    371  O   ARG A  24      -3.728  48.964  40.109  1.00 30.29           O  
ATOM    372  CG  ARG A  24       0.825  48.936  39.036  1.00 30.29           C  
ATOM    373  HG2 ARG A  24       0.893  48.019  38.450  1.00 30.29           H  
ATOM    374  HG3 ARG A  24       1.265  48.764  40.019  1.00 30.29           H  
ATOM    375  CD  ARG A  24       1.593  50.057  38.326  1.00 30.29           C  
ATOM    376  HD2 ARG A  24       1.351  51.007  38.804  1.00 30.29           H  
ATOM    377  HD3 ARG A  24       1.264  50.096  37.288  1.00 30.29           H  
ATOM    378  NE  ARG A  24       3.053  49.852  38.398  1.00 30.29           N  
ATOM    379  HE  ARG A  24       3.390  49.210  39.101  1.00 30.29           H  
ATOM    380  NH1 ARG A  24       3.660  51.345  36.757  1.00 30.29           N  
ATOM    381 HH11 ARG A  24       4.383  51.855  36.269  1.00 30.29           H  
ATOM    382 HH12 ARG A  24       2.691  51.593  36.620  1.00 30.29           H  
ATOM    383  NH2 ARG A  24       5.240  50.273  37.907  1.00 30.29           N  
ATOM    384 HH21 ARG A  24       5.540  49.648  38.641  1.00 30.29           H  
ATOM    385 HH22 ARG A  24       5.939  50.784  37.387  1.00 30.29           H  
ATOM    386  CZ  ARG A  24       3.973  50.487  37.689  1.00 30.29           C  
ATOM    387  N   GLY A  25      -2.421  49.147  41.944  1.00 28.70           N  
ATOM    388  H   GLY A  25      -1.477  49.055  42.291  1.00 28.70           H  
ATOM    389  CA  GLY A  25      -3.446  49.536  42.895  1.00 28.70           C  
ATOM    390  HA2 GLY A  25      -4.234  48.783  42.882  1.00 28.70           H  
ATOM    391  HA3 GLY A  25      -3.010  49.547  43.894  1.00 28.70           H  
ATOM    392  C   GLY A  25      -4.087  50.897  42.651  1.00 28.70           C  
ATOM    393  O   GLY A  25      -3.581  51.736  41.911  1.00 28.70           O  
ATOM    394  N   ALA A  26      -5.170  51.113  43.389  1.00 32.33           N  
ATOM    395  H   ALA A  26      -5.592  50.334  43.875  1.00 32.33           H  
ATOM    396  CA  ALA A  26      -5.614  52.426  43.811  1.00 32.33           C  
ATOM    397  HA  ALA A  26      -4.749  53.088  43.848  1.00 32.33           H  
ATOM    398  C   ALA A  26      -6.205  52.294  45.226  1.00 32.33           C  
ATOM    399  CB  ALA A  26      -6.601  53.016  42.794  1.00 32.33           C  
ATOM    400  HB1 ALA A  26      -6.538  52.490  41.841  1.00 32.33           H  
ATOM    401  HB2 ALA A  26      -7.623  52.940  43.167  1.00 32.33           H  
ATOM    402  HB3 ALA A  26      -6.368  54.067  42.624  1.00 32.33           H  
ATOM    403  O   ALA A  26      -7.099  51.488  45.469  1.00 32.33           O  
ATOM    404  N   SER A  27      -5.626  53.063  46.148  1.00 28.32           N  
ATOM    405  H   SER A  27      -4.823  53.574  45.811  1.00 28.32           H  
ATOM    406  CA  SER A  27      -6.275  53.690  47.305  1.00 28.32           C  
ATOM    407  HA  SER A  27      -5.469  54.011  47.964  1.00 28.32           H  
ATOM    408  C   SER A  27      -7.230  52.859  48.174  1.00 28.32           C  
ATOM    409  CB  SER A  27      -6.942  54.991  46.859  1.00 28.32           C  
ATOM    410  HB2 SER A  27      -6.187  55.674  46.470  1.00 28.32           H  
ATOM    411  HB3 SER A  27      -7.437  55.464  47.707  1.00 28.32           H  
ATOM    412  O   SER A  27      -8.440  52.789  47.978  1.00 28.32           O  
ATOM    413  OG  SER A  27      -7.883  54.725  45.843  1.00 28.32           O  
ATOM    414  HG  SER A  27      -8.530  54.109  46.193  1.00 28.32           H  
ATOM    415  N   ARG A  28      -6.647  52.410  49.282  1.00 25.52           N  
ATOM    416  H   ARG A  28      -5.639  52.391  49.232  1.00 25.52           H  
ATOM    417  CA  ARG A  28      -7.186  52.505  50.641  1.00 25.52           C  
ATOM    418  HA  ARG A  28      -7.856  51.668  50.839  1.00 25.52           H  
ATOM    419  C   ARG A  28      -7.930  53.839  50.864  1.00 25.52           C  
ATOM    420  CB  ARG A  28      -5.912  52.425  51.515  1.00 25.52           C  
ATOM    421  HB2 ARG A  28      -5.316  51.588  51.150  1.00 25.52           H  
ATOM    422  HB3 ARG A  28      -5.318  53.324  51.352  1.00 25.52           H  
ATOM    423  O   ARG A  28      -7.274  54.866  50.941  1.00 25.52           O  
ATOM    424  CG  ARG A  28      -6.059  52.206  53.023  1.00 25.52           C  
ATOM    425  HG2 ARG A  28      -6.709  52.965  53.459  1.00 25.52           H  
ATOM    426  HG3 ARG A  28      -6.482  51.217  53.197  1.00 25.52           H  
ATOM    427  CD  ARG A  28      -4.650  52.303  53.639  1.00 25.52           C  
ATOM    428  HD2 ARG A  28      -3.926  51.883  52.940  1.00 25.52           H  
ATOM    429  HD3 ARG A  28      -4.408  53.356  53.787  1.00 25.52           H  
ATOM    430  NE  ARG A  28      -4.523  51.569  54.911  1.00 25.52           N  
ATOM    431  HE  ARG A  28      -5.334  51.061  55.234  1.00 25.52           H  
ATOM    432  NH1 ARG A  28      -2.336  52.139  55.352  1.00 25.52           N  
ATOM    433 HH11 ARG A  28      -2.340  52.767  54.561  1.00 25.52           H  
ATOM    434 HH12 ARG A  28      -1.521  52.087  55.946  1.00 25.52           H  
ATOM    435  NH2 ARG A  28      -3.403  50.736  56.715  1.00 25.52           N  
ATOM    436 HH21 ARG A  28      -4.226  50.226  57.004  1.00 25.52           H  
ATOM    437 HH22 ARG A  28      -2.569  50.693  57.283  1.00 25.52           H  
ATOM    438  CZ  ARG A  28      -3.426  51.486  55.650  1.00 25.52           C  
ATOM    439  N   LEU A  29      -9.252  53.806  51.027  1.00 29.02           N  
ATOM    440  H   LEU A  29      -9.738  52.985  50.699  1.00 29.02           H  
ATOM    441  CA  LEU A  29     -10.039  54.739  51.846  1.00 29.02           C  
ATOM    442  HA  LEU A  29      -9.479  54.973  52.751  1.00 29.02           H  
ATOM    443  C   LEU A  29     -11.332  54.020  52.254  1.00 29.02           C  
ATOM    444  CB  LEU A  29     -10.374  56.060  51.107  1.00 29.02           C  
ATOM    445  HB2 LEU A  29     -11.352  56.405  51.445  1.00 29.02           H  
ATOM    446  HB3 LEU A  29     -10.468  55.848  50.042  1.00 29.02           H  
ATOM    447  O   LEU A  29     -12.124  53.639  51.402  1.00 29.02           O  
ATOM    448  CG  LEU A  29      -9.392  57.239  51.302  1.00 29.02           C  
ATOM    449  HG  LEU A  29      -8.391  56.966  50.970  1.00 29.02           H  
ATOM    450  CD1 LEU A  29      -9.835  58.417  50.438  1.00 29.02           C  
ATOM    451 HD11 LEU A  29      -9.865  58.116  49.390  1.00 29.02           H  
ATOM    452 HD12 LEU A  29     -10.824  58.760  50.741  1.00 29.02           H  
ATOM    453 HD13 LEU A  29      -9.126  59.239  50.540  1.00 29.02           H  
ATOM    454  CD2 LEU A  29      -9.316  57.719  52.756  1.00 29.02           C  
ATOM    455 HD21 LEU A  29      -8.864  56.953  53.388  1.00 29.02           H  
ATOM    456 HD22 LEU A  29     -10.312  57.965  53.123  1.00 29.02           H  
ATOM    457 HD23 LEU A  29      -8.691  58.610  52.812  1.00 29.02           H  
ATOM    458  N   VAL A  30     -11.471  53.786  53.557  1.00 29.40           N  
ATOM    459  H   VAL A  30     -10.619  53.909  54.085  1.00 29.40           H  
ATOM    460  CA  VAL A  30     -12.683  53.838  54.398  1.00 29.40           C  
ATOM    461  HA  VAL A  30     -12.813  54.870  54.724  1.00 29.40           H  
ATOM    462  C   VAL A  30     -12.365  53.005  55.638  1.00 29.40           C  
ATOM    463  CB  VAL A  30     -14.023  53.429  53.737  1.00 29.40           C  
ATOM    464  HB  VAL A  30     -13.893  52.532  53.131  1.00 29.40           H  
ATOM    465  O   VAL A  30     -12.348  51.775  55.627  1.00 29.40           O  
ATOM    466  CG1 VAL A  30     -15.129  53.180  54.782  1.00 29.40           C  
ATOM    467 HG11 VAL A  30     -14.913  52.275  55.350  1.00 29.40           H  
ATOM    468 HG12 VAL A  30     -16.086  53.031  54.282  1.00 29.40           H  
ATOM    469 HG13 VAL A  30     -15.207  54.022  55.469  1.00 29.40           H  
ATOM    470  CG2 VAL A  30     -14.594  54.580  52.884  1.00 29.40           C  
ATOM    471 HG21 VAL A  30     -14.936  55.393  53.524  1.00 29.40           H  
ATOM    472 HG22 VAL A  30     -13.862  55.004  52.197  1.00 29.40           H  
ATOM    473 HG23 VAL A  30     -15.436  54.214  52.295  1.00 29.40           H  
ATOM    474  N   ALA A  31     -12.053  53.723  56.711  1.00 28.52           N  
ATOM    475  H   ALA A  31     -12.093  54.730  56.633  1.00 28.52           H  
ATOM    476  CA  ALA A  31     -12.032  53.202  58.061  1.00 28.52           C  
ATOM    477  HA  ALA A  31     -11.395  52.319  58.107  1.00 28.52           H  
ATOM    478  C   ALA A  31     -13.464  52.826  58.479  1.00 28.52           C  
ATOM    479  CB  ALA A  31     -11.450  54.301  58.961  1.00 28.52           C  
ATOM    480  HB1 ALA A  31     -12.070  55.196  58.917  1.00 28.52           H  
ATOM    481  HB2 ALA A  31     -10.436  54.548  58.646  1.00 28.52           H  
ATOM    482  HB3 ALA A  31     -11.422  53.951  59.993  1.00 28.52           H  
ATOM    483  O   ALA A  31     -14.361  53.664  58.422  1.00 28.52           O  
ATOM    484  N   LYS A  32     -13.663  51.581  58.919  1.00 30.96           N  
ATOM    485  H   LYS A  32     -12.910  50.918  58.805  1.00 30.96           H  
ATOM    486  CA  LYS A  32     -14.742  51.184  59.832  1.00 30.96           C  
ATOM    487  HA  LYS A  32     -15.057  52.054  60.409  1.00 30.96           H  
ATOM    488  C   LYS A  32     -14.177  50.170  60.827  1.00 30.96           C  
ATOM    489  CB  LYS A  32     -15.981  50.645  59.089  1.00 30.96           C  
ATOM    490  HB2 LYS A  32     -15.680  50.082  58.206  1.00 30.96           H  
ATOM    491  HB3 LYS A  32     -16.512  49.970  59.760  1.00 30.96           H  
ATOM    492  O   LYS A  32     -13.912  49.033  60.465  1.00 30.96           O  
ATOM    493  CG  LYS A  32     -16.944  51.781  58.705  1.00 30.96           C  
ATOM    494  HG2 LYS A  32     -17.122  52.405  59.581  1.00 30.96           H  
ATOM    495  HG3 LYS A  32     -16.492  52.390  57.922  1.00 30.96           H  
ATOM    496  CD  LYS A  32     -18.292  51.258  58.200  1.00 30.96           C  
ATOM    497  HD2 LYS A  32     -18.725  50.602  58.955  1.00 30.96           H  
ATOM    498  HD3 LYS A  32     -18.138  50.700  57.276  1.00 30.96           H  
ATOM    499  CE  LYS A  32     -19.217  52.455  57.958  1.00 30.96           C  
ATOM    500  HE2 LYS A  32     -18.750  53.116  57.228  1.00 30.96           H  
ATOM    501  HE3 LYS A  32     -19.302  53.012  58.892  1.00 30.96           H  
ATOM    502  NZ  LYS A  32     -20.561  52.035  57.495  1.00 30.96           N  
ATOM    503  HZ1 LYS A  32     -20.495  51.537  56.619  1.00 30.96           H  
ATOM    504  HZ2 LYS A  32     -21.148  52.848  57.371  1.00 30.96           H  
ATOM    505  HZ3 LYS A  32     -20.990  51.441  58.190  1.00 30.96           H  
ATOM    506  N   GLU A  33     -13.865  50.711  62.001  1.00 31.21           N  
ATOM    507  H   GLU A  33     -13.917  51.719  61.978  1.00 31.21           H  
ATOM    508  CA  GLU A  33     -14.033  50.227  63.383  1.00 31.21           C  
ATOM    509  HA  GLU A  33     -13.155  50.604  63.909  1.00 31.21           H  
ATOM    510  C   GLU A  33     -14.101  48.717  63.726  1.00 31.21           C  
ATOM    511  CB  GLU A  33     -15.247  50.962  63.962  1.00 31.21           C  
ATOM    512  HB2 GLU A  33     -15.533  50.528  64.920  1.00 31.21           H  
ATOM    513  HB3 GLU A  33     -16.086  50.854  63.275  1.00 31.21           H  
ATOM    514  O   GLU A  33     -14.571  47.894  62.943  1.00 31.21           O  
ATOM    515  CG  GLU A  33     -14.916  52.449  64.172  1.00 31.21           C  
ATOM    516  HG2 GLU A  33     -14.073  52.527  64.859  1.00 31.21           H  
ATOM    517  HG3 GLU A  33     -14.617  52.890  63.221  1.00 31.21           H  
ATOM    518  CD  GLU A  33     -16.102  53.246  64.722  1.00 31.21           C  
ATOM    519  OE1 GLU A  33     -15.854  54.401  65.122  1.00 31.21           O  
ATOM    520  OE2 GLU A  33     -17.234  52.715  64.679  1.00 31.21           O  
ATOM    521  N   PRO A  34     -13.648  48.337  64.942  1.00 33.23           N  
ATOM    522  CA  PRO A  34     -13.294  46.967  65.288  1.00 33.23           C  
ATOM    523  HA  PRO A  34     -12.884  46.457  64.417  1.00 33.23           H  
ATOM    524  C   PRO A  34     -14.485  46.164  65.827  1.00 33.23           C  
ATOM    525  CB  PRO A  34     -12.200  47.125  66.348  1.00 33.23           C  
ATOM    526  HB2 PRO A  34     -12.110  46.246  66.987  1.00 33.23           H  
ATOM    527  HB3 PRO A  34     -11.250  47.334  65.855  1.00 33.23           H  
ATOM    528  O   PRO A  34     -15.246  46.637  66.666  1.00 33.23           O  
ATOM    529  CG  PRO A  34     -12.652  48.360  67.131  1.00 33.23           C  
ATOM    530  HG2 PRO A  34     -11.804  48.894  67.559  1.00 33.23           H  
ATOM    531  HG3 PRO A  34     -13.352  48.072  67.915  1.00 33.23           H  
ATOM    532  CD  PRO A  34     -13.375  49.208  66.088  1.00 33.23           C  
ATOM    533  HD2 PRO A  34     -14.302  49.596  66.510  1.00 33.23           H  
ATOM    534  HD3 PRO A  34     -12.721  50.032  65.806  1.00 33.23           H  
ATOM    535  N   LEU A  35     -14.574  44.891  65.439  1.00 34.23           N  
ATOM    536  H   LEU A  35     -13.963  44.569  64.703  1.00 34.23           H  
ATOM    537  CA  LEU A  35     -15.317  43.875  66.184  1.00 34.23           C  
ATOM    538  HA  LEU A  35     -15.549  44.277  67.171  1.00 34.23           H  
ATOM    539  C   LEU A  35     -14.393  42.679  66.414  1.00 34.23           C  
ATOM    540  CB  LEU A  35     -16.656  43.546  65.497  1.00 34.23           C  
ATOM    541  HB2 LEU A  35     -16.801  42.467  65.459  1.00 34.23           H  
ATOM    542  HB3 LEU A  35     -16.620  43.904  64.468  1.00 34.23           H  
ATOM    543  O   LEU A  35     -13.939  41.997  65.498  1.00 34.23           O  
ATOM    544  CG  LEU A  35     -17.849  44.199  66.231  1.00 34.23           C  
ATOM    545  HG  LEU A  35     -17.538  45.133  66.699  1.00 34.23           H  
ATOM    546  CD1 LEU A  35     -18.973  44.532  65.253  1.00 34.23           C  
ATOM    547 HD11 LEU A  35     -19.307  43.630  64.740  1.00 34.23           H  
ATOM    548 HD12 LEU A  35     -19.808  44.977  65.794  1.00 34.23           H  
ATOM    549 HD13 LEU A  35     -18.611  45.256  64.524  1.00 34.23           H  
ATOM    550  CD2 LEU A  35     -18.405  43.263  67.309  1.00 34.23           C  
ATOM    551 HD21 LEU A  35     -18.781  42.346  66.856  1.00 34.23           H  
ATOM    552 HD22 LEU A  35     -17.620  43.019  68.024  1.00 34.23           H  
ATOM    553 HD23 LEU A  35     -19.215  43.762  67.841  1.00 34.23           H  
ATOM    554  N   SER A  36     -14.059  42.514  67.683  1.00 28.50           N  
ATOM    555  H   SER A  36     -14.528  43.099  68.359  1.00 28.50           H  
ATOM    556  CA  SER A  36     -13.145  41.558  68.279  1.00 28.50           C  
ATOM    557  HA  SER A  36     -12.227  41.505  67.692  1.00 28.50           H  
ATOM    558  C   SER A  36     -13.768  40.164  68.378  1.00 28.50           C  
ATOM    559  CB  SER A  36     -12.826  42.095  69.688  1.00 28.50           C  
ATOM    560  HB2 SER A  36     -12.395  41.301  70.298  1.00 28.50           H  
ATOM    561  HB3 SER A  36     -12.097  42.900  69.595  1.00 28.50           H  
ATOM    562  O   SER A  36     -14.732  39.976  69.109  1.00 28.50           O  
ATOM    563  OG  SER A  36     -13.994  42.615  70.316  1.00 28.50           O  
ATOM    564  HG  SER A  36     -13.773  42.980  71.176  1.00 28.50           H  
ATOM    565  N   VAL A  37     -13.166  39.151  67.744  1.00 36.72           N  
ATOM    566  H   VAL A  37     -12.463  39.362  67.050  1.00 36.72           H  
ATOM    567  CA  VAL A  37     -13.278  37.748  68.190  1.00 36.72           C  
ATOM    568  HA  VAL A  37     -13.468  37.765  69.263  1.00 36.72           H  
ATOM    569  C   VAL A  37     -11.937  37.041  67.959  1.00 36.72           C  
ATOM    570  CB  VAL A  37     -14.451  36.968  67.552  1.00 36.72           C  
ATOM    571  HB  VAL A  37     -14.272  36.861  66.482  1.00 36.72           H  
ATOM    572  O   VAL A  37     -11.331  37.133  66.896  1.00 36.72           O  
ATOM    573  CG1 VAL A  37     -14.565  35.569  68.179  1.00 36.72           C  
ATOM    574 HG11 VAL A  37     -13.670  34.982  67.973  1.00 36.72           H  
ATOM    575 HG12 VAL A  37     -14.720  35.646  69.256  1.00 36.72           H  
ATOM    576 HG13 VAL A  37     -15.410  35.038  67.740  1.00 36.72           H  
ATOM    577  CG2 VAL A  37     -15.823  37.626  67.756  1.00 36.72           C  
ATOM    578 HG21 VAL A  37     -16.605  37.002  67.323  1.00 36.72           H  
ATOM    579 HG22 VAL A  37     -16.027  37.767  68.817  1.00 36.72           H  
ATOM    580 HG23 VAL A  37     -15.853  38.589  67.247  1.00 36.72           H  
ATOM    581  N   ARG A  38     -11.454  36.385  69.018  1.00 29.21           N  
ATOM    582  H   ARG A  38     -12.092  36.310  69.797  1.00 29.21           H  
ATOM    583  CA  ARG A  38     -10.124  35.784  69.199  1.00 29.21           C  
ATOM    584  HA  ARG A  38      -9.372  36.569  69.121  1.00 29.21           H  
ATOM    585  C   ARG A  38      -9.784  34.711  68.148  1.00 29.21           C  
ATOM    586  CB  ARG A  38     -10.086  35.172  70.614  1.00 29.21           C  
ATOM    587  HB2 ARG A  38     -10.931  34.493  70.725  1.00 29.21           H  
ATOM    588  HB3 ARG A  38      -9.174  34.584  70.717  1.00 29.21           H  
ATOM    589  O   ARG A  38     -10.559  33.786  67.929  1.00 29.21           O  
ATOM    590  CG  ARG A  38     -10.115  36.218  71.745  1.00 29.21           C  
ATOM    591  HG2 ARG A  38      -9.171  36.762  71.745  1.00 29.21           H  
ATOM    592  HG3 ARG A  38     -10.928  36.926  71.583  1.00 29.21           H  
ATOM    593  CD  ARG A  38     -10.322  35.543  73.109  1.00 29.21           C  
ATOM    594  HD2 ARG A  38      -9.582  34.751  73.225  1.00 29.21           H  
ATOM    595  HD3 ARG A  38     -11.317  35.097  73.126  1.00 29.21           H  
ATOM    596  NE  ARG A  38     -10.182  36.499  74.227  1.00 29.21           N  
ATOM    597  HE  ARG A  38      -9.798  37.408  74.009  1.00 29.21           H  
ATOM    598  NH1 ARG A  38     -10.982  35.147  75.910  1.00 29.21           N  
ATOM    599 HH11 ARG A  38     -11.189  34.425  75.234  1.00 29.21           H  
ATOM    600 HH12 ARG A  38     -11.198  35.005  76.886  1.00 29.21           H  
ATOM    601  NH2 ARG A  38     -10.233  37.186  76.403  1.00 29.21           N  
ATOM    602 HH21 ARG A  38      -9.834  38.078  76.148  1.00 29.21           H  
ATOM    603 HH22 ARG A  38     -10.458  37.015  77.373  1.00 29.21           H  
ATOM    604  CZ  ARG A  38     -10.467  36.274  75.502  1.00 29.21           C  
ATOM    605  N   LEU A  39      -8.579  34.815  67.579  1.00 31.22           N  
ATOM    606  H   LEU A  39      -8.020  35.617  67.836  1.00 31.22           H  
ATOM    607  CA  LEU A  39      -7.943  33.842  66.682  1.00 31.22           C  
ATOM    608  HA  LEU A  39      -8.660  33.558  65.912  1.00 31.22           H  
ATOM    609  C   LEU A  39      -7.464  32.586  67.444  1.00 31.22           C  
ATOM    610  CB  LEU A  39      -6.724  34.515  66.011  1.00 31.22           C  
ATOM    611  HB2 LEU A  39      -6.173  35.063  66.775  1.00 31.22           H  
ATOM    612  HB3 LEU A  39      -6.052  33.745  65.632  1.00 31.22           H  
ATOM    613  O   LEU A  39      -6.803  32.728  68.477  1.00 31.22           O  
ATOM    614  CG  LEU A  39      -7.076  35.463  64.850  1.00 31.22           C  
ATOM    615  HG  LEU A  39      -7.993  36.004  65.084  1.00 31.22           H  
ATOM    616  CD1 LEU A  39      -5.960  36.484  64.634  1.00 31.22           C  
ATOM    617 HD11 LEU A  39      -5.023  35.975  64.408  1.00 31.22           H  
ATOM    618 HD12 LEU A  39      -5.834  37.091  65.531  1.00 31.22           H  
ATOM    619 HD13 LEU A  39      -6.220  37.142  63.805  1.00 31.22           H  
ATOM    620  CD2 LEU A  39      -7.268  34.678  63.550  1.00 31.22           C  
ATOM    621 HD21 LEU A  39      -7.536  35.363  62.746  1.00 31.22           H  
ATOM    622 HD22 LEU A  39      -6.349  34.156  63.283  1.00 31.22           H  
ATOM    623 HD23 LEU A  39      -8.072  33.952  63.669  1.00 31.22           H  
ATOM    624  N   PRO A  40      -7.698  31.366  66.926  1.00 41.69           N  
ATOM    625  CA  PRO A  40      -6.934  30.186  67.308  1.00 41.69           C  
ATOM    626  HA  PRO A  40      -6.847  30.146  68.394  1.00 41.69           H  
ATOM    627  C   PRO A  40      -5.526  30.248  66.691  1.00 41.69           C  
ATOM    628  CB  PRO A  40      -7.740  28.974  66.832  1.00 41.69           C  
ATOM    629  HB2 PRO A  40      -7.105  28.263  66.302  1.00 41.69           H  
ATOM    630  HB3 PRO A  40      -8.207  28.484  67.686  1.00 41.69           H  
ATOM    631  O   PRO A  40      -5.354  30.616  65.529  1.00 41.69           O  
ATOM    632  CG  PRO A  40      -8.824  29.530  65.902  1.00 41.69           C  
ATOM    633  HG2 PRO A  40      -8.735  29.101  64.904  1.00 41.69           H  
ATOM    634  HG3 PRO A  40      -9.809  29.309  66.315  1.00 41.69           H  
ATOM    635  CD  PRO A  40      -8.613  31.042  65.848  1.00 41.69           C  
ATOM    636  HD2 PRO A  40      -9.568  31.552  65.977  1.00 41.69           H  
ATOM    637  HD3 PRO A  40      -8.163  31.318  64.895  1.00 41.69           H  
ATOM    638  N   LYS A  41      -4.518  29.904  67.498  1.00 36.58           N  
ATOM    639  H   LYS A  41      -4.776  29.588  68.422  1.00 36.58           H  
ATOM    640  CA  LYS A  41      -3.082  29.909  67.174  1.00 36.58           C  
ATOM    641  HA  LYS A  41      -2.756  30.929  66.966  1.00 36.58           H  
ATOM    642  C   LYS A  41      -2.789  29.052  65.931  1.00 36.58           C  
ATOM    643  CB  LYS A  41      -2.307  29.359  68.391  1.00 36.58           C  
ATOM    644  HB2 LYS A  41      -1.258  29.257  68.112  1.00 36.58           H  
ATOM    645  HB3 LYS A  41      -2.684  28.365  68.629  1.00 36.58           H  
ATOM    646  O   LYS A  41      -2.911  27.833  65.998  1.00 36.58           O  
ATOM    647  CG  LYS A  41      -2.388  30.242  69.652  1.00 36.58           C  
ATOM    648  HG2 LYS A  41      -3.431  30.428  69.909  1.00 36.58           H  
ATOM    649  HG3 LYS A  41      -1.901  31.196  69.448  1.00 36.58           H  
ATOM    650  CD  LYS A  41      -1.701  29.556  70.845  1.00 36.58           C  
ATOM    651  HD2 LYS A  41      -0.673  29.319  70.573  1.00 36.58           H  
ATOM    652  HD3 LYS A  41      -2.227  28.628  71.069  1.00 36.58           H  
ATOM    653  CE  LYS A  41      -1.704  30.463  72.085  1.00 36.58           C  
ATOM    654  HE2 LYS A  41      -2.734  30.735  72.316  1.00 36.58           H  
ATOM    655  HE3 LYS A  41      -1.163  31.378  71.842  1.00 36.58           H  
ATOM    656  NZ  LYS A  41      -1.076  29.798  73.257  1.00 36.58           N  
ATOM    657  HZ1 LYS A  41      -1.577  28.959  73.510  1.00 36.58           H  
ATOM    658  HZ2 LYS A  41      -0.121  29.542  73.050  1.00 36.58           H  
ATOM    659  HZ3 LYS A  41      -1.062  30.414  74.058  1.00 36.58           H  
ATOM    660  N   ALA A  42      -2.390  29.681  64.826  1.00 45.77           N  
ATOM    661  H   ALA A  42      -2.338  30.689  64.832  1.00 45.77           H  
ATOM    662  CA  ALA A  42      -1.873  28.992  63.645  1.00 45.77           C  
ATOM    663  HA  ALA A  42      -2.298  27.990  63.604  1.00 45.77           H  
ATOM    664  C   ALA A  42      -0.344  28.857  63.751  1.00 45.77           C  
ATOM    665  CB  ALA A  42      -2.323  29.731  62.379  1.00 45.77           C  
ATOM    666  HB1 ALA A  42      -3.412  29.783  62.347  1.00 45.77           H  
ATOM    667  HB2 ALA A  42      -1.911  30.740  62.372  1.00 45.77           H  
ATOM    668  HB3 ALA A  42      -1.964  29.198  61.500  1.00 45.77           H  
ATOM    669  O   ALA A  42       0.353  29.824  64.052  1.00 45.77           O  
ATOM    670  N   ASP A  43       0.152  27.642  63.542  1.00 43.34           N  
ATOM    671  H   ASP A  43      -0.493  26.906  63.292  1.00 43.34           H  
ATOM    672  CA  ASP A  43       1.565  27.263  63.565  1.00 43.34           C  
ATOM    673  HA  ASP A  43       1.988  27.521  64.536  1.00 43.34           H  
ATOM    674  C   ASP A  43       2.370  28.003  62.468  1.00 43.34           C  
ATOM    675  CB  ASP A  43       1.591  25.730  63.420  1.00 43.34           C  
ATOM    676  HB2 ASP A  43       0.997  25.294  64.223  1.00 43.34           H  
ATOM    677  HB3 ASP A  43       1.120  25.458  62.476  1.00 43.34           H  
ATOM    678  O   ASP A  43       2.028  27.958  61.285  1.00 43.34           O  
ATOM    679  CG  ASP A  43       2.984  25.102  63.468  1.00 43.34           C  
ATOM    680  OD1 ASP A  43       3.960  25.836  63.746  1.00 43.34           O  
ATOM    681  OD2 ASP A  43       3.071  23.893  63.172  1.00 43.34           O  
ATOM    682  N   PHE A  44       3.438  28.707  62.864  1.00 53.39           N  
ATOM    683  H   PHE A  44       3.697  28.614  63.836  1.00 53.39           H  
ATOM    684  CA  PHE A  44       4.277  29.573  62.017  1.00 53.39           C  
ATOM    685  HA  PHE A  44       3.673  29.882  61.163  1.00 53.39           H  
ATOM    686  C   PHE A  44       5.494  28.849  61.416  1.00 53.39           C  
ATOM    687  CB  PHE A  44       4.673  30.847  62.786  1.00 53.39           C  
ATOM    688  HB2 PHE A  44       4.958  30.582  63.804  1.00 53.39           H  
ATOM    689  HB3 PHE A  44       5.549  31.306  62.327  1.00 53.39           H  
ATOM    690  O   PHE A  44       6.522  29.464  61.116  1.00 53.39           O  
ATOM    691  CG  PHE A  44       3.611  31.923  62.805  1.00 53.39           C  
ATOM    692  CD1 PHE A  44       3.379  32.690  61.648  1.00 53.39           C  
ATOM    693  HD1 PHE A  44       3.904  32.454  60.735  1.00 53.39           H  
ATOM    694  CD2 PHE A  44       2.883  32.190  63.977  1.00 53.39           C  
ATOM    695  HD2 PHE A  44       3.040  31.590  64.861  1.00 53.39           H  
ATOM    696  CE1 PHE A  44       2.458  33.751  61.673  1.00 53.39           C  
ATOM    697  HE1 PHE A  44       2.291  34.344  60.786  1.00 53.39           H  
ATOM    698  CE2 PHE A  44       1.946  33.237  63.997  1.00 53.39           C  
ATOM    699  HE2 PHE A  44       1.385  33.438  64.898  1.00 53.39           H  
ATOM    700  CZ  PHE A  44       1.742  34.026  62.851  1.00 53.39           C  
ATOM    701  HZ  PHE A  44       1.028  34.835  62.872  1.00 53.39           H  
ATOM    702  N   SER A  45       5.405  27.539  61.188  1.00 54.50           N  
ATOM    703  H   SER A  45       4.579  27.046  61.493  1.00 54.50           H  
ATOM    704  CA  SER A  45       6.508  26.775  60.593  1.00 54.50           C  
ATOM    705  HA  SER A  45       7.387  26.964  61.209  1.00 54.50           H  
ATOM    706  C   SER A  45       6.891  27.216  59.164  1.00 54.50           C  
ATOM    707  CB  SER A  45       6.223  25.273  60.692  1.00 54.50           C  
ATOM    708  HB2 SER A  45       6.113  25.000  61.741  1.00 54.50           H  
ATOM    709  HB3 SER A  45       7.057  24.715  60.267  1.00 54.50           H  
ATOM    710  O   SER A  45       8.006  26.913  58.735  1.00 54.50           O  
ATOM    711  OG  SER A  45       5.039  24.938  60.007  1.00 54.50           O  
ATOM    712  HG  SER A  45       4.448  24.512  60.632  1.00 54.50           H  
ATOM    713  N   PHE A  46       6.065  28.012  58.463  1.00 58.45           N  
ATOM    714  H   PHE A  46       5.153  28.199  58.856  1.00 58.45           H  
ATOM    715  CA  PHE A  46       6.383  28.547  57.128  1.00 58.45           C  
ATOM    716  HA  PHE A  46       6.949  27.772  56.611  1.00 58.45           H  
ATOM    717  C   PHE A  46       7.276  29.809  57.120  1.00 58.45           C  
ATOM    718  CB  PHE A  46       5.098  28.759  56.306  1.00 58.45           C  
ATOM    719  HB2 PHE A  46       4.394  27.954  56.518  1.00 58.45           H  
ATOM    720  HB3 PHE A  46       5.362  28.673  55.252  1.00 58.45           H  
ATOM    721  O   PHE A  46       7.897  30.097  56.096  1.00 58.45           O  
ATOM    722  CG  PHE A  46       4.411  30.099  56.505  1.00 58.45           C  
ATOM    723  CD1 PHE A  46       3.488  30.280  57.552  1.00 58.45           C  
ATOM    724  HD1 PHE A  46       3.245  29.460  58.213  1.00 58.45           H  
ATOM    725  CD2 PHE A  46       4.701  31.173  55.639  1.00 58.45           C  
ATOM    726  HD2 PHE A  46       5.411  31.043  54.835  1.00 58.45           H  
ATOM    727  CE1 PHE A  46       2.865  31.528  57.736  1.00 58.45           C  
ATOM    728  HE1 PHE A  46       2.155  31.661  58.538  1.00 58.45           H  
ATOM    729  CE2 PHE A  46       4.075  32.418  55.820  1.00 58.45           C  
ATOM    730  HE2 PHE A  46       4.298  33.238  55.153  1.00 58.45           H  
ATOM    731  CZ  PHE A  46       3.158  32.596  56.870  1.00 58.45           C  
ATOM    732  HZ  PHE A  46       2.676  33.553  57.010  1.00 58.45           H  
ATOM    733  N   LEU A  47       7.412  30.548  58.237  1.00 56.43           N  
ATOM    734  H   LEU A  47       6.922  30.260  59.072  1.00 56.43           H  
ATOM    735  CA  LEU A  47       8.192  31.804  58.275  1.00 56.43           C  
ATOM    736  HA  LEU A  47       7.837  32.427  57.453  1.00 56.43           H  
ATOM    737  C   LEU A  47       9.700  31.591  58.035  1.00 56.43           C  
ATOM    738  CB  LEU A  47       7.960  32.554  59.608  1.00 56.43           C  
ATOM    739  HB2 LEU A  47       7.252  32.016  60.239  1.00 56.43           H  
ATOM    740  HB3 LEU A  47       8.902  32.591  60.154  1.00 56.43           H  
ATOM    741  O   LEU A  47      10.404  32.501  57.599  1.00 56.43           O  
ATOM    742  CG  LEU A  47       7.455  33.995  59.391  1.00 56.43           C  
ATOM    743  HG  LEU A  47       7.874  34.397  58.469  1.00 56.43           H  
ATOM    744  CD1 LEU A  47       5.930  34.022  59.306  1.00 56.43           C  
ATOM    745 HD11 LEU A  47       5.513  33.812  60.291  1.00 56.43           H  
ATOM    746 HD12 LEU A  47       5.580  33.285  58.583  1.00 56.43           H  
ATOM    747 HD13 LEU A  47       5.603  35.013  58.991  1.00 56.43           H  
ATOM    748  CD2 LEU A  47       7.875  34.912  60.538  1.00 56.43           C  
ATOM    749 HD21 LEU A  47       7.496  34.531  61.486  1.00 56.43           H  
ATOM    750 HD22 LEU A  47       8.963  34.967  60.583  1.00 56.43           H  
ATOM    751 HD23 LEU A  47       7.485  35.916  60.371  1.00 56.43           H  
ATOM    752  N   LYS A  48      10.190  30.365  58.253  1.00 58.71           N  
ATOM    753  H   LYS A  48       9.537  29.672  58.591  1.00 58.71           H  
ATOM    754  CA  LYS A  48      11.581  29.953  58.001  1.00 58.71           C  
ATOM    755  HA  LYS A  48      12.252  30.598  58.569  1.00 58.71           H  
ATOM    756  C   LYS A  48      11.965  30.102  56.522  1.00 58.71           C  
ATOM    757  CB  LYS A  48      11.788  28.492  58.444  1.00 58.71           C  
ATOM    758  HB2 LYS A  48      11.373  27.836  57.679  1.00 58.71           H  
ATOM    759  HB3 LYS A  48      12.859  28.298  58.508  1.00 58.71           H  
ATOM    760  O   LYS A  48      13.109  30.416  56.211  1.00 58.71           O  
ATOM    761  CG  LYS A  48      11.124  28.131  59.785  1.00 58.71           C  
ATOM    762  HG2 LYS A  48      11.500  28.786  60.570  1.00 58.71           H  
ATOM    763  HG3 LYS A  48      10.045  28.265  59.706  1.00 58.71           H  
ATOM    764  CD  LYS A  48      11.398  26.671  60.164  1.00 58.71           C  
ATOM    765  HD2 LYS A  48      11.236  26.035  59.293  1.00 58.71           H  
ATOM    766  HD3 LYS A  48      12.434  26.576  60.490  1.00 58.71           H  
ATOM    767  CE  LYS A  48      10.440  26.238  61.279  1.00 58.71           C  
ATOM    768  HE2 LYS A  48       9.423  26.302  60.893  1.00 58.71           H  
ATOM    769  HE3 LYS A  48      10.529  26.939  62.109  1.00 58.71           H  
ATOM    770  NZ  LYS A  48      10.723  24.857  61.743  1.00 58.71           N  
ATOM    771  HZ1 LYS A  48      10.644  24.203  60.977  1.00 58.71           H  
ATOM    772  HZ2 LYS A  48      11.657  24.793  62.123  1.00 58.71           H  
ATOM    773  HZ3 LYS A  48      10.071  24.581  62.463  1.00 58.71           H  
ATOM    774  N   TYR A  49      10.998  29.928  55.617  1.00 64.36           N  
ATOM    775  H   TYR A  49      10.068  29.701  55.939  1.00 64.36           H  
ATOM    776  CA  TYR A  49      11.206  30.071  54.174  1.00 64.36           C  
ATOM    777  HA  TYR A  49      12.186  29.665  53.925  1.00 64.36           H  
ATOM    778  C   TYR A  49      11.220  31.541  53.710  1.00 64.36           C  
ATOM    779  CB  TYR A  49      10.158  29.227  53.429  1.00 64.36           C  
ATOM    780  HB2 TYR A  49       9.163  29.605  53.663  1.00 64.36           H  
ATOM    781  HB3 TYR A  49      10.309  29.357  52.357  1.00 64.36           H  
ATOM    782  O   TYR A  49      11.712  31.825  52.623  1.00 64.36           O  
ATOM    783  CG  TYR A  49      10.224  27.738  53.737  1.00 64.36           C  
ATOM    784  CD1 TYR A  49      11.252  26.949  53.184  1.00 64.36           C  
ATOM    785  HD1 TYR A  49      11.986  27.402  52.534  1.00 64.36           H  
ATOM    786  CD2 TYR A  49       9.263  27.141  54.578  1.00 64.36           C  
ATOM    787  HD2 TYR A  49       8.467  27.743  54.990  1.00 64.36           H  
ATOM    788  CE1 TYR A  49      11.321  25.570  53.467  1.00 64.36           C  
ATOM    789  HE1 TYR A  49      12.108  24.970  53.035  1.00 64.36           H  
ATOM    790  CE2 TYR A  49       9.332  25.765  54.870  1.00 64.36           C  
ATOM    791  HE2 TYR A  49       8.599  25.300  55.512  1.00 64.36           H  
ATOM    792  OH  TYR A  49      10.418  23.648  54.595  1.00 64.36           O  
ATOM    793  HH  TYR A  49      11.136  23.211  54.132  1.00 64.36           H  
ATOM    794  CZ  TYR A  49      10.359  24.975  54.312  1.00 64.36           C  
ATOM    795  N   LEU A  50      10.744  32.487  54.534  1.00 63.57           N  
ATOM    796  H   LEU A  50      10.389  32.198  55.434  1.00 63.57           H  
ATOM    797  CA  LEU A  50      10.741  33.931  54.241  1.00 63.57           C  
ATOM    798  HA  LEU A  50      10.724  34.071  53.160  1.00 63.57           H  
ATOM    799  C   LEU A  50      12.005  34.668  54.726  1.00 63.57           C  
ATOM    800  CB  LEU A  50       9.455  34.552  54.831  1.00 63.57           C  
ATOM    801  HB2 LEU A  50       9.129  33.955  55.682  1.00 63.57           H  
ATOM    802  HB3 LEU A  50       9.671  35.549  55.215  1.00 63.57           H  
ATOM    803  O   LEU A  50      12.324  35.727  54.193  1.00 63.57           O  
ATOM    804  CG  LEU A  50       8.316  34.658  53.799  1.00 63.57           C  
ATOM    805  HG  LEU A  50       8.375  33.824  53.101  1.00 63.57           H  
ATOM    806  CD1 LEU A  50       6.953  34.595  54.490  1.00 63.57           C  
ATOM    807 HD11 LEU A  50       6.861  35.410  55.207  1.00 63.57           H  
ATOM    808 HD12 LEU A  50       6.161  34.674  53.745  1.00 63.57           H  
ATOM    809 HD13 LEU A  50       6.854  33.643  55.010  1.00 63.57           H  
ATOM    810  CD2 LEU A  50       8.404  35.975  53.023  1.00 63.57           C  
ATOM    811 HD21 LEU A  50       7.618  36.012  52.268  1.00 63.57           H  
ATOM    812 HD22 LEU A  50       8.294  36.822  53.700  1.00 63.57           H  
ATOM    813 HD23 LEU A  50       9.371  36.043  52.526  1.00 63.57           H  
ATOM    814  N   ALA A  51      12.754  34.122  55.691  1.00 68.35           N  
ATOM    815  H   ALA A  51      12.431  33.271  56.129  1.00 68.35           H  
ATOM    816  CA  ALA A  51      13.968  34.761  56.218  1.00 68.35           C  
ATOM    817  HA  ALA A  51      13.747  35.808  56.425  1.00 68.35           H  
ATOM    818  C   ALA A  51      15.153  34.741  55.228  1.00 68.35           C  
ATOM    819  CB  ALA A  51      14.327  34.083  57.545  1.00 68.35           C  
ATOM    820  HB1 ALA A  51      15.201  34.570  57.978  1.00 68.35           H  
ATOM    821  HB2 ALA A  51      13.494  34.169  58.243  1.00 68.35           H  
ATOM    822  HB3 ALA A  51      14.553  33.029  57.381  1.00 68.35           H  
ATOM    823  O   ALA A  51      15.889  35.722  55.120  1.00 68.35           O  
ATOM    824  N   TRP A  52      15.311  33.655  54.461  1.00 71.56           N  
ATOM    825  H   TRP A  52      14.688  32.874  54.608  1.00 71.56           H  
ATOM    826  CA  TRP A  52      16.374  33.510  53.458  1.00 71.56           C  
ATOM    827  HA  TRP A  52      17.329  33.619  53.973  1.00 71.56           H  
ATOM    828  C   TRP A  52      16.380  34.595  52.368  1.00 71.56           C  
ATOM    829  CB  TRP A  52      16.332  32.103  52.847  1.00 71.56           C  
ATOM    830  HB2 TRP A  52      15.300  31.800  52.669  1.00 71.56           H  
ATOM    831  HB3 TRP A  52      16.840  32.125  51.884  1.00 71.56           H  
ATOM    832  O   TRP A  52      17.444  35.174  52.139  1.00 71.56           O  
ATOM    833  CG  TRP A  52      17.024  31.073  53.678  1.00 71.56           C  
ATOM    834  CD1 TRP A  52      16.458  29.998  54.274  1.00 71.56           C  
ATOM    835  HD1 TRP A  52      15.410  29.743  54.224  1.00 71.56           H  
ATOM    836  CD2 TRP A  52      18.439  31.034  54.034  1.00 71.56           C  
ATOM    837  CE2 TRP A  52      18.665  29.891  54.856  1.00 71.56           C  
ATOM    838  CE3 TRP A  52      19.550  31.861  53.752  1.00 71.56           C  
ATOM    839  HE3 TRP A  52      19.422  32.732  53.127  1.00 71.56           H  
ATOM    840  NE1 TRP A  52      17.428  29.291  54.960  1.00 71.56           N  
ATOM    841  HE1 TRP A  52      17.244  28.446  55.481  1.00 71.56           H  
ATOM    842  CH2 TRP A  52      21.014  30.425  55.082  1.00 71.56           C  
ATOM    843  HH2 TRP A  52      21.996  30.202  55.472  1.00 71.56           H  
ATOM    844  CZ2 TRP A  52      19.929  29.580  55.376  1.00 71.56           C  
ATOM    845  HZ2 TRP A  52      20.070  28.706  55.994  1.00 71.56           H  
ATOM    846  CZ3 TRP A  52      20.823  31.560  54.274  1.00 71.56           C  
ATOM    847  HZ3 TRP A  52      21.662  32.202  54.049  1.00 71.56           H  
ATOM    848  N   PRO A  53      15.248  34.935  51.716  1.00 71.45           N  
ATOM    849  CA  PRO A  53      15.247  36.001  50.715  1.00 71.45           C  
ATOM    850  HA  PRO A  53      16.007  35.780  49.965  1.00 71.45           H  
ATOM    851  C   PRO A  53      15.576  37.387  51.296  1.00 71.45           C  
ATOM    852  CB  PRO A  53      13.876  35.942  50.030  1.00 71.45           C  
ATOM    853  HB2 PRO A  53      13.458  36.934  49.861  1.00 71.45           H  
ATOM    854  HB3 PRO A  53      13.975  35.416  49.081  1.00 71.45           H  
ATOM    855  O   PRO A  53      16.196  38.195  50.611  1.00 71.45           O  
ATOM    856  CG  PRO A  53      12.993  35.121  50.967  1.00 71.45           C  
ATOM    857  HG2 PRO A  53      12.501  35.793  51.670  1.00 71.45           H  
ATOM    858  HG3 PRO A  53      12.252  34.538  50.420  1.00 71.45           H  
ATOM    859  CD  PRO A  53      13.977  34.222  51.707  1.00 71.45           C  
ATOM    860  HD2 PRO A  53      13.600  34.009  52.707  1.00 71.45           H  
ATOM    861  HD3 PRO A  53      14.096  33.289  51.155  1.00 71.45           H  
ATOM    862  N   LEU A  54      15.232  37.661  52.559  1.00 75.51           N  
ATOM    863  H   LEU A  54      14.758  36.947  53.093  1.00 75.51           H  
ATOM    864  CA  LEU A  54      15.539  38.933  53.232  1.00 75.51           C  
ATOM    865  HA  LEU A  54      15.286  39.746  52.552  1.00 75.51           H  
ATOM    866  C   LEU A  54      17.039  39.081  53.541  1.00 75.51           C  
ATOM    867  CB  LEU A  54      14.662  39.037  54.501  1.00 75.51           C  
ATOM    868  HB2 LEU A  54      14.072  38.126  54.603  1.00 75.51           H  
ATOM    869  HB3 LEU A  54      15.291  39.098  55.389  1.00 75.51           H  
ATOM    870  O   LEU A  54      17.616  40.143  53.315  1.00 75.51           O  
ATOM    871  CG  LEU A  54      13.702  40.240  54.471  1.00 75.51           C  
ATOM    872  HG  LEU A  54      13.337  40.391  53.455  1.00 75.51           H  
ATOM    873  CD1 LEU A  54      12.489  39.972  55.362  1.00 75.51           C  
ATOM    874 HD11 LEU A  54      12.813  39.805  56.390  1.00 75.51           H  
ATOM    875 HD12 LEU A  54      11.957  39.091  55.004  1.00 75.51           H  
ATOM    876 HD13 LEU A  54      11.815  40.828  55.331  1.00 75.51           H  
ATOM    877  CD2 LEU A  54      14.391  41.516  54.954  1.00 75.51           C  
ATOM    878 HD21 LEU A  54      14.718  41.403  55.987  1.00 75.51           H  
ATOM    879 HD22 LEU A  54      13.702  42.358  54.885  1.00 75.51           H  
ATOM    880 HD23 LEU A  54      15.260  41.723  54.329  1.00 75.51           H  
ATOM    881  N   LEU A  55      17.687  38.005  53.995  1.00 79.05           N  
ATOM    882  H   LEU A  55      17.151  37.169  54.180  1.00 79.05           H  
ATOM    883  CA  LEU A  55      19.130  37.979  54.265  1.00 79.05           C  
ATOM    884  HA  LEU A  55      19.374  38.853  54.869  1.00 79.05           H  
ATOM    885  C   LEU A  55      19.942  38.084  52.960  1.00 79.05           C  
ATOM    886  CB  LEU A  55      19.427  36.709  55.090  1.00 79.05           C  
ATOM    887  HB2 LEU A  55      18.552  36.508  55.709  1.00 79.05           H  
ATOM    888  HB3 LEU A  55      19.554  35.852  54.428  1.00 79.05           H  
ATOM    889  O   LEU A  55      20.903  38.851  52.886  1.00 79.05           O  
ATOM    890  CG  LEU A  55      20.630  36.826  56.045  1.00 79.05           C  
ATOM    891  HG  LEU A  55      20.621  37.806  56.522  1.00 79.05           H  
ATOM    892  CD1 LEU A  55      20.506  35.767  57.142  1.00 79.05           C  
ATOM    893 HD11 LEU A  55      19.611  35.954  57.736  1.00 79.05           H  
ATOM    894 HD12 LEU A  55      21.373  35.813  57.801  1.00 79.05           H  
ATOM    895 HD13 LEU A  55      20.446  34.774  56.698  1.00 79.05           H  
ATOM    896  CD2 LEU A  55      21.972  36.626  55.343  1.00 79.05           C  
ATOM    897 HD21 LEU A  55      22.779  36.660  56.074  1.00 79.05           H  
ATOM    898 HD22 LEU A  55      22.136  37.433  54.629  1.00 79.05           H  
ATOM    899 HD23 LEU A  55      21.995  35.667  54.825  1.00 79.05           H  
ATOM    900  N   LEU A  56      19.491  37.400  51.900  1.00 79.34           N  
ATOM    901  H   LEU A  56      18.709  36.776  52.032  1.00 79.34           H  
ATOM    902  CA  LEU A  56      20.042  37.547  50.547  1.00 79.34           C  
ATOM    903  HA  LEU A  56      21.110  37.333  50.579  1.00 79.34           H  
ATOM    904  C   LEU A  56      19.909  38.983  50.015  1.00 79.34           C  
ATOM    905  CB  LEU A  56      19.347  36.549  49.599  1.00 79.34           C  
ATOM    906  HB2 LEU A  56      19.458  36.896  48.572  1.00 79.34           H  
ATOM    907  HB3 LEU A  56      18.280  36.540  49.823  1.00 79.34           H  
ATOM    908  O   LEU A  56      20.838  39.475  49.379  1.00 79.34           O  
ATOM    909  CG  LEU A  56      19.906  35.117  49.685  1.00 79.34           C  
ATOM    910  HG  LEU A  56      20.026  34.830  50.730  1.00 79.34           H  
ATOM    911  CD1 LEU A  56      18.941  34.133  49.022  1.00 79.34           C  
ATOM    912 HD11 LEU A  56      18.803  34.395  47.973  1.00 79.34           H  
ATOM    913 HD12 LEU A  56      19.344  33.123  49.092  1.00 79.34           H  
ATOM    914 HD13 LEU A  56      17.980  34.163  49.535  1.00 79.34           H  
ATOM    915  CD2 LEU A  56      21.257  35.003  48.972  1.00 79.34           C  
ATOM    916 HD21 LEU A  56      21.157  35.283  47.923  1.00 79.34           H  
ATOM    917 HD22 LEU A  56      21.992  35.655  49.445  1.00 79.34           H  
ATOM    918 HD23 LEU A  56      21.620  33.978  49.035  1.00 79.34           H  
ATOM    919  N   ALA A  57      18.805  39.681  50.304  1.00 80.47           N  
ATOM    920  H   ALA A  57      18.044  39.217  50.779  1.00 80.47           H  
ATOM    921  CA  ALA A  57      18.619  41.072  49.887  1.00 80.47           C  
ATOM    922  HA  ALA A  57      18.814  41.136  48.816  1.00 80.47           H  
ATOM    923  C   ALA A  57      19.600  42.039  50.580  1.00 80.47           C  
ATOM    924  CB  ALA A  57      17.158  41.472  50.125  1.00 80.47           C  
ATOM    925  HB1 ALA A  57      16.496  40.787  49.597  1.00 80.47           H  
ATOM    926  HB2 ALA A  57      16.926  41.449  51.190  1.00 80.47           H  
ATOM    927  HB3 ALA A  57      16.994  42.483  49.750  1.00 80.47           H  
ATOM    928  O   ALA A  57      20.150  42.924  49.924  1.00 80.47           O  
ATOM    929  N   VAL A  58      19.867  41.859  51.880  1.00 82.38           N  
ATOM    930  H   VAL A  58      19.372  41.126  52.368  1.00 82.38           H  
ATOM    931  CA  VAL A  58      20.817  42.700  52.637  1.00 82.38           C  
ATOM    932  HA  VAL A  58      20.594  43.747  52.433  1.00 82.38           H  
ATOM    933  C   VAL A  58      22.261  42.467  52.183  1.00 82.38           C  
ATOM    934  CB  VAL A  58      20.672  42.473  54.155  1.00 82.38           C  
ATOM    935  HB  VAL A  58      20.768  41.408  54.369  1.00 82.38           H  
ATOM    936  O   VAL A  58      22.984  43.433  51.937  1.00 82.38           O  
ATOM    937  CG1 VAL A  58      21.733  43.229  54.968  1.00 82.38           C  
ATOM    938 HG11 VAL A  58      21.711  44.290  54.718  1.00 82.38           H  
ATOM    939 HG12 VAL A  58      22.727  42.833  54.760  1.00 82.38           H  
ATOM    940 HG13 VAL A  58      21.541  43.107  56.034  1.00 82.38           H  
ATOM    941  CG2 VAL A  58      19.298  42.951  54.643  1.00 82.38           C  
ATOM    942 HG21 VAL A  58      18.502  42.423  54.119  1.00 82.38           H  
ATOM    943 HG22 VAL A  58      19.190  44.021  54.466  1.00 82.38           H  
ATOM    944 HG23 VAL A  58      19.196  42.751  55.710  1.00 82.38           H  
ATOM    945  N   LEU A  59      22.671  41.204  52.014  1.00 83.88           N  
ATOM    946  H   LEU A  59      22.035  40.452  52.236  1.00 83.88           H  
ATOM    947  CA  LEU A  59      23.991  40.869  51.463  1.00 83.88           C  
ATOM    948  HA  LEU A  59      24.760  41.358  52.062  1.00 83.88           H  
ATOM    949  C   LEU A  59      24.156  41.406  50.035  1.00 83.88           C  
ATOM    950  CB  LEU A  59      24.198  39.344  51.499  1.00 83.88           C  
ATOM    951  HB2 LEU A  59      23.282  38.860  51.159  1.00 83.88           H  
ATOM    952  HB3 LEU A  59      24.988  39.078  50.797  1.00 83.88           H  
ATOM    953  O   LEU A  59      25.201  41.967  49.707  1.00 83.88           O  
ATOM    954  CG  LEU A  59      24.586  38.795  52.883  1.00 83.88           C  
ATOM    955  HG  LEU A  59      23.890  39.166  53.635  1.00 83.88           H  
ATOM    956  CD1 LEU A  59      24.513  37.267  52.863  1.00 83.88           C  
ATOM    957 HD11 LEU A  59      23.502  36.952  52.604  1.00 83.88           H  
ATOM    958 HD12 LEU A  59      25.214  36.868  52.131  1.00 83.88           H  
ATOM    959 HD13 LEU A  59      24.761  36.875  53.850  1.00 83.88           H  
ATOM    960  CD2 LEU A  59      26.014  39.190  53.275  1.00 83.88           C  
ATOM    961 HD21 LEU A  59      26.093  40.271  53.387  1.00 83.88           H  
ATOM    962 HD22 LEU A  59      26.272  38.732  54.230  1.00 83.88           H  
ATOM    963 HD23 LEU A  59      26.721  38.854  52.517  1.00 83.88           H  
ATOM    964  N   GLY A  60      23.105  41.304  49.214  1.00 83.60           N  
ATOM    965  H   GLY A  60      22.294  40.790  49.526  1.00 83.60           H  
ATOM    966  CA  GLY A  60      23.073  41.885  47.873  1.00 83.60           C  
ATOM    967  HA2 GLY A  60      22.110  41.659  47.416  1.00 83.60           H  
ATOM    968  HA3 GLY A  60      23.864  41.443  47.267  1.00 83.60           H  
ATOM    969  C   GLY A  60      23.257  43.406  47.878  1.00 83.60           C  
ATOM    970  O   GLY A  60      24.025  43.929  47.074  1.00 83.60           O  
ATOM    971  N   TYR A  61      22.622  44.121  48.812  1.00 83.11           N  
ATOM    972  H   TYR A  61      21.980  43.646  49.430  1.00 83.11           H  
ATOM    973  CA  TYR A  61      22.759  45.577  48.932  1.00 83.11           C  
ATOM    974  HA  TYR A  61      22.600  46.019  47.948  1.00 83.11           H  
ATOM    975  C   TYR A  61      24.157  46.015  49.400  1.00 83.11           C  
ATOM    976  CB  TYR A  61      21.673  46.112  49.872  1.00 83.11           C  
ATOM    977  HB2 TYR A  61      21.801  45.669  50.860  1.00 83.11           H  
ATOM    978  HB3 TYR A  61      20.698  45.802  49.497  1.00 83.11           H  
ATOM    979  O   TYR A  61      24.716  46.976  48.869  1.00 83.11           O  
ATOM    980  CG  TYR A  61      21.680  47.624  49.992  1.00 83.11           C  
ATOM    981  CD1 TYR A  61      22.179  48.243  51.155  1.00 83.11           C  
ATOM    982  HD1 TYR A  61      22.549  47.638  51.969  1.00 83.11           H  
ATOM    983  CD2 TYR A  61      21.217  48.411  48.919  1.00 83.11           C  
ATOM    984  HD2 TYR A  61      20.854  47.937  48.019  1.00 83.11           H  
ATOM    985  CE1 TYR A  61      22.194  49.647  51.256  1.00 83.11           C  
ATOM    986  HE1 TYR A  61      22.568  50.116  52.154  1.00 83.11           H  
ATOM    987  CE2 TYR A  61      21.243  49.815  49.011  1.00 83.11           C  
ATOM    988  HE2 TYR A  61      20.895  50.427  48.192  1.00 83.11           H  
ATOM    989  OH  TYR A  61      21.725  51.789  50.283  1.00 83.11           O  
ATOM    990  HH  TYR A  61      21.944  52.075  51.173  1.00 83.11           H  
ATOM    991  CZ  TYR A  61      21.723  50.435  50.182  1.00 83.11           C  
ATOM    992  N   GLY A  62      24.751  45.298  50.360  1.00 80.98           N  
ATOM    993  H   GLY A  62      24.240  44.531  50.773  1.00 80.98           H  
ATOM    994  CA  GLY A  62      26.119  45.564  50.817  1.00 80.98           C  
ATOM    995  HA2 GLY A  62      26.192  46.589  51.180  1.00 80.98           H  
ATOM    996  HA3 GLY A  62      26.359  44.883  51.634  1.00 80.98           H  
ATOM    997  C   GLY A  62      27.156  45.365  49.707  1.00 80.98           C  
ATOM    998  O   GLY A  62      28.000  46.234  49.487  1.00 80.98           O  
ATOM    999  N   ALA A  63      27.042  44.268  48.951  1.00 80.74           N  
ATOM   1000  H   ALA A  63      26.335  43.585  49.181  1.00 80.74           H  
ATOM   1001  CA  ALA A  63      27.889  44.012  47.786  1.00 80.74           C  
ATOM   1002  HA  ALA A  63      28.933  44.036  48.099  1.00 80.74           H  
ATOM   1003  C   ALA A  63      27.713  45.083  46.692  1.00 80.74           C  
ATOM   1004  CB  ALA A  63      27.572  42.606  47.263  1.00 80.74           C  
ATOM   1005  HB1 ALA A  63      26.529  42.548  46.951  1.00 80.74           H  
ATOM   1006  HB2 ALA A  63      27.752  41.870  48.046  1.00 80.74           H  
ATOM   1007  HB3 ALA A  63      28.213  42.382  46.411  1.00 80.74           H  
ATOM   1008  O   ALA A  63      28.699  45.536  46.113  1.00 80.74           O  
ATOM   1009  N   TYR A  64      26.477  45.539  46.458  1.00 82.77           N  
ATOM   1010  H   TYR A  64      25.703  45.092  46.929  1.00 82.77           H  
ATOM   1011  CA  TYR A  64      26.171  46.611  45.508  1.00 82.77           C  
ATOM   1012  HA  TYR A  64      26.541  46.321  44.524  1.00 82.77           H  
ATOM   1013  C   TYR A  64      26.868  47.936  45.868  1.00 82.77           C  
ATOM   1014  CB  TYR A  64      24.645  46.768  45.415  1.00 82.77           C  
ATOM   1015  HB2 TYR A  64      24.222  45.845  45.018  1.00 82.77           H  
ATOM   1016  HB3 TYR A  64      24.232  46.909  46.414  1.00 82.77           H  
ATOM   1017  O   TYR A  64      27.523  48.534  45.016  1.00 82.77           O  
ATOM   1018  CG  TYR A  64      24.192  47.921  44.546  1.00 82.77           C  
ATOM   1019  CD1 TYR A  64      23.859  49.159  45.134  1.00 82.77           C  
ATOM   1020  HD1 TYR A  64      23.913  49.281  46.205  1.00 82.77           H  
ATOM   1021  CD2 TYR A  64      24.150  47.769  43.148  1.00 82.77           C  
ATOM   1022  HD2 TYR A  64      24.424  46.827  42.696  1.00 82.77           H  
ATOM   1023  CE1 TYR A  64      23.513  50.255  44.320  1.00 82.77           C  
ATOM   1024  HE1 TYR A  64      23.311  51.220  44.760  1.00 82.77           H  
ATOM   1025  CE2 TYR A  64      23.776  48.855  42.335  1.00 82.77           C  
ATOM   1026  HE2 TYR A  64      23.760  48.762  41.259  1.00 82.77           H  
ATOM   1027  OH  TYR A  64      23.163  51.157  42.120  1.00 82.77           O  
ATOM   1028  HH  TYR A  64      23.247  51.994  42.584  1.00 82.77           H  
ATOM   1029  CZ  TYR A  64      23.473  50.103  42.917  1.00 82.77           C  
ATOM   1030  N   ARG A  65      26.805  48.372  47.135  1.00 79.08           N  
ATOM   1031  H   ARG A  65      26.265  47.828  47.793  1.00 79.08           H  
ATOM   1032  CA  ARG A  65      27.443  49.627  47.589  1.00 79.08           C  
ATOM   1033  HA  ARG A  65      27.185  50.421  46.888  1.00 79.08           H  
ATOM   1034  C   ARG A  65      28.971  49.573  47.557  1.00 79.08           C  
ATOM   1035  CB  ARG A  65      26.948  49.990  49.001  1.00 79.08           C  
ATOM   1036  HB2 ARG A  65      27.035  49.114  49.644  1.00 79.08           H  
ATOM   1037  HB3 ARG A  65      27.580  50.775  49.417  1.00 79.08           H  
ATOM   1038  O   ARG A  65      29.604  50.568  47.222  1.00 79.08           O  
ATOM   1039  CG  ARG A  65      25.492  50.479  49.012  1.00 79.08           C  
ATOM   1040  HG2 ARG A  65      24.872  49.772  48.461  1.00 79.08           H  
ATOM   1041  HG3 ARG A  65      25.129  50.497  50.040  1.00 79.08           H  
ATOM   1042  CD  ARG A  65      25.341  51.872  48.380  1.00 79.08           C  
ATOM   1043  HD2 ARG A  65      26.207  52.095  47.756  1.00 79.08           H  
ATOM   1044  HD3 ARG A  65      24.466  51.864  47.730  1.00 79.08           H  
ATOM   1045  NE  ARG A  65      25.165  52.929  49.393  1.00 79.08           N  
ATOM   1046  HE  ARG A  65      24.918  52.637  50.328  1.00 79.08           H  
ATOM   1047  NH1 ARG A  65      25.591  54.692  47.975  1.00 79.08           N  
ATOM   1048 HH11 ARG A  65      25.816  54.073  47.209  1.00 79.08           H  
ATOM   1049 HH12 ARG A  65      25.668  55.678  47.774  1.00 79.08           H  
ATOM   1050  NH2 ARG A  65      24.981  55.080  50.099  1.00 79.08           N  
ATOM   1051 HH21 ARG A  65      25.070  56.065  49.896  1.00 79.08           H  
ATOM   1052 HH22 ARG A  65      24.755  54.760  51.030  1.00 79.08           H  
ATOM   1053  CZ  ARG A  65      25.249  54.224  49.148  1.00 79.08           C  
ATOM   1054  N   GLY A  66      29.563  48.422  47.881  1.00 78.23           N  
ATOM   1055  H   GLY A  66      28.985  47.652  48.184  1.00 78.23           H  
ATOM   1056  CA  GLY A  66      31.013  48.225  47.774  1.00 78.23           C  
ATOM   1057  HA2 GLY A  66      31.532  49.002  48.335  1.00 78.23           H  
ATOM   1058  HA3 GLY A  66      31.271  47.254  48.194  1.00 78.23           H  
ATOM   1059  C   GLY A  66      31.504  48.265  46.324  1.00 78.23           C  
ATOM   1060  O   GLY A  66      32.529  48.880  46.034  1.00 78.23           O  
ATOM   1061  N   ALA A  67      30.741  47.670  45.402  1.00 77.14           N  
ATOM   1062  H   ALA A  67      29.917  47.163  45.691  1.00 77.14           H  
ATOM   1063  CA  ALA A  67      31.038  47.734  43.976  1.00 77.14           C  
ATOM   1064  HA  ALA A  67      32.053  47.369  43.817  1.00 77.14           H  
ATOM   1065  C   ALA A  67      30.989  49.181  43.447  1.00 77.14           C  
ATOM   1066  CB  ALA A  67      30.071  46.802  43.236  1.00 77.14           C  
ATOM   1067  HB1 ALA A  67      29.046  47.157  43.344  1.00 77.14           H  
ATOM   1068  HB2 ALA A  67      30.329  46.777  42.178  1.00 77.14           H  
ATOM   1069  HB3 ALA A  67      30.146  45.793  43.641  1.00 77.14           H  
ATOM   1070  O   ALA A  67      31.899  49.592  42.732  1.00 77.14           O  
ATOM   1071  N   GLU A  68      29.989  49.972  43.855  1.00 74.10           N  
ATOM   1072  H   GLU A  68      29.263  49.559  44.424  1.00 74.10           H  
ATOM   1073  CA  GLU A  68      29.792  51.371  43.431  1.00 74.10           C  
ATOM   1074  HA  GLU A  68      29.618  51.383  42.355  1.00 74.10           H  
ATOM   1075  C   GLU A  68      31.020  52.272  43.698  1.00 74.10           C  
ATOM   1076  CB  GLU A  68      28.522  51.907  44.133  1.00 74.10           C  
ATOM   1077  HB2 GLU A  68      27.761  51.127  44.122  1.00 74.10           H  
ATOM   1078  HB3 GLU A  68      28.763  52.129  45.173  1.00 74.10           H  
ATOM   1079  O   GLU A  68      31.337  53.134  42.883  1.00 74.10           O  
ATOM   1080  CG  GLU A  68      27.905  53.153  43.477  1.00 74.10           C  
ATOM   1081  HG2 GLU A  68      28.645  53.953  43.481  1.00 74.10           H  
ATOM   1082  HG3 GLU A  68      27.676  52.912  42.439  1.00 74.10           H  
ATOM   1083  CD  GLU A  68      26.622  53.661  44.179  1.00 74.10           C  
ATOM   1084  OE1 GLU A  68      25.843  54.371  43.507  1.00 74.10           O  
ATOM   1085  OE2 GLU A  68      26.394  53.381  45.391  1.00 74.10           O  
ATOM   1086  N   TYR A  69      31.757  52.047  44.795  1.00 75.82           N  
ATOM   1087  H   TYR A  69      31.448  51.322  45.427  1.00 75.82           H  
ATOM   1088  CA  TYR A  69      32.941  52.843  45.158  1.00 75.82           C  
ATOM   1089  HA  TYR A  69      32.760  53.881  44.880  1.00 75.82           H  
ATOM   1090  C   TYR A  69      34.232  52.405  44.440  1.00 75.82           C  
ATOM   1091  CB  TYR A  69      33.111  52.781  46.684  1.00 75.82           C  
ATOM   1092  HB2 TYR A  69      33.363  51.760  46.972  1.00 75.82           H  
ATOM   1093  HB3 TYR A  69      32.155  53.021  47.151  1.00 75.82           H  
ATOM   1094  O   TYR A  69      35.102  53.228  44.160  1.00 75.82           O  
ATOM   1095  CG  TYR A  69      34.156  53.730  47.244  1.00 75.82           C  
ATOM   1096  CD1 TYR A  69      35.462  53.274  47.515  1.00 75.82           C  
ATOM   1097  HD1 TYR A  69      35.728  52.248  47.308  1.00 75.82           H  
ATOM   1098  CD2 TYR A  69      33.819  55.075  47.489  1.00 75.82           C  
ATOM   1099  HD2 TYR A  69      32.823  55.430  47.265  1.00 75.82           H  
ATOM   1100  CE1 TYR A  69      36.430  54.160  48.028  1.00 75.82           C  
ATOM   1101  HE1 TYR A  69      37.434  53.812  48.220  1.00 75.82           H  
ATOM   1102  CE2 TYR A  69      34.781  55.962  48.009  1.00 75.82           C  
ATOM   1103  HE2 TYR A  69      34.535  56.998  48.192  1.00 75.82           H  
ATOM   1104  OH  TYR A  69      37.012  56.370  48.773  1.00 75.82           O  
ATOM   1105  HH  TYR A  69      37.875  55.959  48.861  1.00 75.82           H  
ATOM   1106  CZ  TYR A  69      36.088  55.508  48.277  1.00 75.82           C  
ATOM   1107  N   ILE A  70      34.381  51.109  44.144  1.00 75.47           N  
ATOM   1108  H   ILE A  70      33.618  50.486  44.370  1.00 75.47           H  
ATOM   1109  CA  ILE A  70      35.625  50.536  43.594  1.00 75.47           C  
ATOM   1110  HA  ILE A  70      36.466  51.153  43.910  1.00 75.47           H  
ATOM   1111  C   ILE A  70      35.634  50.559  42.058  1.00 75.47           C  
ATOM   1112  CB  ILE A  70      35.847  49.115  44.169  1.00 75.47           C  
ATOM   1113  HB  ILE A  70      34.954  48.522  43.971  1.00 75.47           H  
ATOM   1114  O   ILE A  70      36.690  50.751  41.450  1.00 75.47           O  
ATOM   1115  CG1 ILE A  70      36.058  49.194  45.701  1.00 75.47           C  
ATOM   1116 HG12 ILE A  70      36.977  49.742  45.913  1.00 75.47           H  
ATOM   1117 HG13 ILE A  70      35.233  49.745  46.152  1.00 75.47           H  
ATOM   1118  CG2 ILE A  70      37.046  48.409  43.501  1.00 75.47           C  
ATOM   1119 HG21 ILE A  70      37.190  47.413  43.919  1.00 75.47           H  
ATOM   1120 HG22 ILE A  70      37.953  48.997  43.645  1.00 75.47           H  
ATOM   1121 HG23 ILE A  70      36.871  48.282  42.433  1.00 75.47           H  
ATOM   1122  CD1 ILE A  70      36.117  47.833  46.406  1.00 75.47           C  
ATOM   1123 HD11 ILE A  70      37.029  47.300  46.141  1.00 75.47           H  
ATOM   1124 HD12 ILE A  70      35.247  47.236  46.133  1.00 75.47           H  
ATOM   1125 HD13 ILE A  70      36.112  47.989  47.485  1.00 75.47           H  
ATOM   1126  N   LEU A  71      34.469  50.386  41.426  1.00 70.95           N  
ATOM   1127  H   LEU A  71      33.634  50.276  41.983  1.00 70.95           H  
ATOM   1128  CA  LEU A  71      34.337  50.258  39.970  1.00 70.95           C  
ATOM   1129  HA  LEU A  71      34.876  49.358  39.673  1.00 70.95           H  
ATOM   1130  C   LEU A  71      34.994  51.400  39.162  1.00 70.95           C  
ATOM   1131  CB  LEU A  71      32.849  50.073  39.606  1.00 70.95           C  
ATOM   1132  HB2 LEU A  71      32.248  50.742  40.221  1.00 70.95           H  
ATOM   1133  HB3 LEU A  71      32.696  50.365  38.567  1.00 70.95           H  
ATOM   1134  O   LEU A  71      35.684  51.073  38.196  1.00 70.95           O  
ATOM   1135  CG  LEU A  71      32.339  48.629  39.781  1.00 70.95           C  
ATOM   1136  HG  LEU A  71      32.706  48.213  40.720  1.00 70.95           H  
ATOM   1137  CD1 LEU A  71      30.809  48.602  39.794  1.00 70.95           C  
ATOM   1138 HD11 LEU A  71      30.456  47.579  39.927  1.00 70.95           H  
ATOM   1139 HD12 LEU A  71      30.432  49.219  40.609  1.00 70.95           H  
ATOM   1140 HD13 LEU A  71      30.425  48.996  38.853  1.00 70.95           H  
ATOM   1141  CD2 LEU A  71      32.802  47.723  38.637  1.00 70.95           C  
ATOM   1142 HD21 LEU A  71      32.422  46.713  38.788  1.00 70.95           H  
ATOM   1143 HD22 LEU A  71      32.437  48.107  37.684  1.00 70.95           H  
ATOM   1144 HD23 LEU A  71      33.891  47.684  38.605  1.00 70.95           H  
ATOM   1145  N   PRO A  72      34.891  52.696  39.535  1.00 71.50           N  
ATOM   1146  CA  PRO A  72      35.484  53.781  38.743  1.00 71.50           C  
ATOM   1147  HA  PRO A  72      35.083  53.730  37.731  1.00 71.50           H  
ATOM   1148  C   PRO A  72      37.017  53.744  38.658  1.00 71.50           C  
ATOM   1149  CB  PRO A  72      35.011  55.083  39.402  1.00 71.50           C  
ATOM   1150  HB2 PRO A  72      35.752  55.431  40.123  1.00 71.50           H  
ATOM   1151  HB3 PRO A  72      34.813  55.858  38.661  1.00 71.50           H  
ATOM   1152  O   PRO A  72      37.584  54.134  37.645  1.00 71.50           O  
ATOM   1153  CG  PRO A  72      33.743  54.680  40.149  1.00 71.50           C  
ATOM   1154  HG2 PRO A  72      33.546  55.331  41.001  1.00 71.50           H  
ATOM   1155  HG3 PRO A  72      32.897  54.674  39.463  1.00 71.50           H  
ATOM   1156  CD  PRO A  72      34.054  53.255  40.590  1.00 71.50           C  
ATOM   1157  HD2 PRO A  72      34.614  53.276  41.525  1.00 71.50           H  
ATOM   1158  HD3 PRO A  72      33.124  52.702  40.722  1.00 71.50           H  
ATOM   1159  N   TYR A  73      37.707  53.266  39.700  1.00 74.66           N  
ATOM   1160  H   TYR A  73      37.197  52.923  40.501  1.00 74.66           H  
ATOM   1161  CA  TYR A  73      39.176  53.177  39.709  1.00 74.66           C  
ATOM   1162  HA  TYR A  73      39.589  54.052  39.207  1.00 74.66           H  
ATOM   1163  C   TYR A  73      39.702  51.946  38.966  1.00 74.66           C  
ATOM   1164  CB  TYR A  73      39.679  53.165  41.156  1.00 74.66           C  
ATOM   1165  HB2 TYR A  73      39.178  52.369  41.706  1.00 74.66           H  
ATOM   1166  HB3 TYR A  73      40.745  52.938  41.155  1.00 74.66           H  
ATOM   1167  O   TYR A  73      40.846  51.935  38.503  1.00 74.66           O  
ATOM   1168  CG  TYR A  73      39.486  54.482  41.875  1.00 74.66           C  
ATOM   1169  CD1 TYR A  73      40.396  55.534  41.652  1.00 74.66           C  
ATOM   1170  HD1 TYR A  73      41.220  55.396  40.968  1.00 74.66           H  
ATOM   1171  CD2 TYR A  73      38.399  54.659  42.753  1.00 74.66           C  
ATOM   1172  HD2 TYR A  73      37.692  53.861  42.922  1.00 74.66           H  
ATOM   1173  CE1 TYR A  73      40.226  56.766  42.311  1.00 74.66           C  
ATOM   1174  HE1 TYR A  73      40.922  57.574  42.137  1.00 74.66           H  
ATOM   1175  CE2 TYR A  73      38.228  55.890  43.414  1.00 74.66           C  
ATOM   1176  HE2 TYR A  73      37.396  56.036  44.087  1.00 74.66           H  
ATOM   1177  OH  TYR A  73      38.971  58.127  43.837  1.00 74.66           O  
ATOM   1178  HH  TYR A  73      39.642  58.769  43.592  1.00 74.66           H  
ATOM   1179  CZ  TYR A  73      39.140  56.943  43.195  1.00 74.66           C  
ATOM   1180  N   ALA A  74      38.875  50.905  38.868  1.00 76.35           N  
ATOM   1181  H   ALA A  74      37.952  50.984  39.271  1.00 76.35           H  
ATOM   1182  CA  ALA A  74      39.201  49.695  38.133  1.00 76.35           C  
ATOM   1183  HA  ALA A  74      40.250  49.452  38.302  1.00 76.35           H  
ATOM   1184  C   ALA A  74      39.019  49.873  36.611  1.00 76.35           C  
ATOM   1185  CB  ALA A  74      38.349  48.558  38.713  1.00 76.35           C  
ATOM   1186  HB1 ALA A  74      38.524  48.475  39.785  1.00 76.35           H  
ATOM   1187  HB2 ALA A  74      38.621  47.617  38.235  1.00 76.35           H  
ATOM   1188  HB3 ALA A  74      37.292  48.759  38.538  1.00 76.35           H  
ATOM   1189  O   ALA A  74      39.685  49.178  35.843  1.00 76.35           O  
ATOM   1190  N   ASP A  75      38.131  50.778  36.178  1.00 81.49           N  
ATOM   1191  H   ASP A  75      37.611  51.309  36.862  1.00 81.49           H  
ATOM   1192  CA  ASP A  75      37.755  50.979  34.773  1.00 81.49           C  
ATOM   1193  HA  ASP A  75      37.837  50.012  34.277  1.00 81.49           H  
ATOM   1194  C   ASP A  75      38.701  51.946  34.030  1.00 81.49           C  
ATOM   1195  CB  ASP A  75      36.278  51.419  34.701  1.00 81.49           C  
ATOM   1196  HB2 ASP A  75      35.697  50.862  35.436  1.00 81.49           H  
ATOM   1197  HB3 ASP A  75      36.189  52.474  34.960  1.00 81.49           H  
ATOM   1198  O   ASP A  75      38.464  53.150  33.941  1.00 81.49           O  
ATOM   1199  CG  ASP A  75      35.667  51.164  33.320  1.00 81.49           C  
ATOM   1200  OD1 ASP A  75      36.215  50.339  32.552  1.00 81.49           O  
ATOM   1201  OD2 ASP A  75      34.613  51.756  33.006  1.00 81.49           O  
ATOM   1202  N   ARG A  76      39.822  51.426  33.513  1.00 83.32           N  
ATOM   1203  H   ARG A  76      39.956  50.430  33.617  1.00 83.32           H  
ATOM   1204  CA  ARG A  76      40.835  52.197  32.760  1.00 83.32           C  
ATOM   1205  HA  ARG A  76      40.913  53.184  33.215  1.00 83.32           H  
ATOM   1206  C   ARG A  76      40.430  52.387  31.287  1.00 83.32           C  
ATOM   1207  CB  ARG A  76      42.188  51.471  32.841  1.00 83.32           C  
ATOM   1208  HB2 ARG A  76      42.024  50.436  32.540  1.00 83.32           H  
ATOM   1209  HB3 ARG A  76      42.885  51.906  32.124  1.00 83.32           H  
ATOM   1210  O   ARG A  76      39.824  51.486  30.716  1.00 83.32           O  
ATOM   1211  CG  ARG A  76      42.831  51.476  34.237  1.00 83.32           C  
ATOM   1212  HG2 ARG A  76      43.531  50.642  34.293  1.00 83.32           H  
ATOM   1213  HG3 ARG A  76      42.069  51.334  35.004  1.00 83.32           H  
ATOM   1214  CD  ARG A  76      43.605  52.773  34.493  1.00 83.32           C  
ATOM   1215  HD2 ARG A  76      42.922  53.617  34.403  1.00 83.32           H  
ATOM   1216  HD3 ARG A  76      44.379  52.861  33.730  1.00 83.32           H  
ATOM   1217  NE  ARG A  76      44.211  52.778  35.839  1.00 83.32           N  
ATOM   1218  HE  ARG A  76      43.749  52.206  36.531  1.00 83.32           H  
ATOM   1219  NH1 ARG A  76      45.865  54.321  35.432  1.00 83.32           N  
ATOM   1220 HH11 ARG A  76      45.567  54.358  34.468  1.00 83.32           H  
ATOM   1221 HH12 ARG A  76      46.673  54.845  35.735  1.00 83.32           H  
ATOM   1222  NH2 ARG A  76      45.671  53.418  37.464  1.00 83.32           N  
ATOM   1223 HH21 ARG A  76      46.463  53.969  37.765  1.00 83.32           H  
ATOM   1224 HH22 ARG A  76      45.196  52.805  38.112  1.00 83.32           H  
ATOM   1225  CZ  ARG A  76      45.243  53.502  36.235  1.00 83.32           C  
ATOM   1226  N   PRO A  77      40.777  53.505  30.623  1.00 86.16           N  
ATOM   1227  CA  PRO A  77      40.649  53.621  29.166  1.00 86.16           C  
ATOM   1228  HA  PRO A  77      39.627  53.404  28.855  1.00 86.16           H  
ATOM   1229  C   PRO A  77      41.602  52.650  28.447  1.00 86.16           C  
ATOM   1230  CB  PRO A  77      40.965  55.085  28.851  1.00 86.16           C  
ATOM   1231  HB2 PRO A  77      40.052  55.675  28.924  1.00 86.16           H  
ATOM   1232  HB3 PRO A  77      41.419  55.208  27.868  1.00 86.16           H  
ATOM   1233  O   PRO A  77      42.647  52.303  28.993  1.00 86.16           O  
ATOM   1234  CG  PRO A  77      41.922  55.486  29.974  1.00 86.16           C  
ATOM   1235  HG2 PRO A  77      42.934  55.173  29.717  1.00 86.16           H  
ATOM   1236  HG3 PRO A  77      41.892  56.559  30.167  1.00 86.16           H  
ATOM   1237  CD  PRO A  77      41.429  54.680  31.176  1.00 86.16           C  
ATOM   1238  HD2 PRO A  77      40.701  55.264  31.741  1.00 86.16           H  
ATOM   1239  HD3 PRO A  77      42.273  54.408  31.811  1.00 86.16           H  
ATOM   1240  N   ILE A  78      41.267  52.224  27.224  1.00 88.87           N  
ATOM   1241  H   ILE A  78      40.412  52.556  26.801  1.00 88.87           H  
ATOM   1242  CA  ILE A  78      42.136  51.344  26.425  1.00 88.87           C  
ATOM   1243  HA  ILE A  78      42.515  50.557  27.077  1.00 88.87           H  
ATOM   1244  C   ILE A  78      43.345  52.130  25.892  1.00 88.87           C  
ATOM   1245  CB  ILE A  78      41.341  50.675  25.280  1.00 88.87           C  
ATOM   1246  HB  ILE A  78      40.928  51.460  24.648  1.00 88.87           H  
ATOM   1247  O   ILE A  78      43.191  53.026  25.066  1.00 88.87           O  
ATOM   1248  CG1 ILE A  78      40.152  49.831  25.791  1.00 88.87           C  
ATOM   1249 HG12 ILE A  78      39.396  50.490  26.219  1.00 88.87           H  
ATOM   1250 HG13 ILE A  78      39.704  49.342  24.926  1.00 88.87           H  
ATOM   1251  CG2 ILE A  78      42.252  49.804  24.390  1.00 88.87           C  
ATOM   1252 HG21 ILE A  78      42.974  50.433  23.868  1.00 88.87           H  
ATOM   1253 HG22 ILE A  78      41.657  49.290  23.636  1.00 88.87           H  
ATOM   1254 HG23 ILE A  78      42.794  49.073  24.990  1.00 88.87           H  
ATOM   1255  CD1 ILE A  78      40.488  48.745  26.822  1.00 88.87           C  
ATOM   1256 HD11 ILE A  78      41.344  48.151  26.502  1.00 88.87           H  
ATOM   1257 HD12 ILE A  78      39.630  48.082  26.930  1.00 88.87           H  
ATOM   1258 HD13 ILE A  78      40.711  49.203  27.786  1.00 88.87           H  
ATOM   1259  N   ALA A  79      44.552  51.781  26.338  1.00 85.25           N  
ATOM   1260  H   ALA A  79      44.598  51.030  27.012  1.00 85.25           H  
ATOM   1261  CA  ALA A  79      45.808  52.428  25.952  1.00 85.25           C  
ATOM   1262  HA  ALA A  79      45.596  53.428  25.576  1.00 85.25           H  
ATOM   1263  C   ALA A  79      46.571  51.677  24.846  1.00 85.25           C  
ATOM   1264  CB  ALA A  79      46.672  52.568  27.210  1.00 85.25           C  
ATOM   1265  HB1 ALA A  79      47.575  53.131  26.976  1.00 85.25           H  
ATOM   1266  HB2 ALA A  79      46.117  53.092  27.988  1.00 85.25           H  
ATOM   1267  HB3 ALA A  79      46.955  51.582  27.580  1.00 85.25           H  
ATOM   1268  O   ALA A  79      47.348  52.285  24.109  1.00 85.25           O  
ATOM   1269  N   LYS A  80      46.371  50.356  24.715  1.00 89.33           N  
ATOM   1270  H   LYS A  80      45.732  49.917  25.362  1.00 89.33           H  
ATOM   1271  CA  LYS A  80      47.120  49.509  23.773  1.00 89.33           C  
ATOM   1272  HA  LYS A  80      47.604  50.155  23.039  1.00 89.33           H  
ATOM   1273  C   LYS A  80      46.201  48.558  23.012  1.00 89.33           C  
ATOM   1274  CB  LYS A  80      48.222  48.769  24.551  1.00 89.33           C  
ATOM   1275  HB2 LYS A  80      48.778  49.499  25.139  1.00 89.33           H  
ATOM   1276  HB3 LYS A  80      47.762  48.063  25.242  1.00 89.33           H  
ATOM   1277  O   LYS A  80      45.430  47.815  23.612  1.00 89.33           O  
ATOM   1278  CG  LYS A  80      49.211  48.027  23.637  1.00 89.33           C  
ATOM   1279  HG2 LYS A  80      48.683  47.258  23.073  1.00 89.33           H  
ATOM   1280  HG3 LYS A  80      49.658  48.736  22.940  1.00 89.33           H  
ATOM   1281  CD  LYS A  80      50.318  47.366  24.469  1.00 89.33           C  
ATOM   1282  HD2 LYS A  80      49.863  46.657  25.160  1.00 89.33           H  
ATOM   1283  HD3 LYS A  80      50.839  48.132  25.044  1.00 89.33           H  
ATOM   1284  CE  LYS A  80      51.313  46.635  23.560  1.00 89.33           C  
ATOM   1285  HE2 LYS A  80      51.770  47.360  22.886  1.00 89.33           H  
ATOM   1286  HE3 LYS A  80      50.764  45.915  22.955  1.00 89.33           H  
ATOM   1287  NZ  LYS A  80      52.355  45.939  24.355  1.00 89.33           N  
ATOM   1288  HZ1 LYS A  80      51.924  45.274  24.981  1.00 89.33           H  
ATOM   1289  HZ2 LYS A  80      52.990  45.439  23.748  1.00 89.33           H  
ATOM   1290  HZ3 LYS A  80      52.881  46.600  24.908  1.00 89.33           H  
ATOM   1291  N   VAL A  81      46.342  48.519  21.688  1.00 89.71           N  
ATOM   1292  H   VAL A  81      46.991  49.158  21.252  1.00 89.71           H  
ATOM   1293  CA  VAL A  81      45.703  47.509  20.834  1.00 89.71           C  
ATOM   1294  HA  VAL A  81      45.110  46.842  21.460  1.00 89.71           H  
ATOM   1295  C   VAL A  81      46.789  46.687  20.150  1.00 89.71           C  
ATOM   1296  CB  VAL A  81      44.728  48.124  19.819  1.00 89.71           C  
ATOM   1297  HB  VAL A  81      45.275  48.755  19.118  1.00 89.71           H  
ATOM   1298  O   VAL A  81      47.598  47.238  19.408  1.00 89.71           O  
ATOM   1299  CG1 VAL A  81      44.010  47.017  19.040  1.00 89.71           C  
ATOM   1300 HG11 VAL A  81      43.287  47.462  18.357  1.00 89.71           H  
ATOM   1301 HG12 VAL A  81      43.487  46.350  19.725  1.00 89.71           H  
ATOM   1302 HG13 VAL A  81      44.722  46.438  18.451  1.00 89.71           H  
ATOM   1303  CG2 VAL A  81      43.664  48.977  20.518  1.00 89.71           C  
ATOM   1304 HG21 VAL A  81      43.127  48.385  21.258  1.00 89.71           H  
ATOM   1305 HG22 VAL A  81      42.962  49.350  19.772  1.00 89.71           H  
ATOM   1306 HG23 VAL A  81      44.124  49.835  21.009  1.00 89.71           H  
ATOM   1307  N   SER A  82      46.828  45.384  20.422  1.00 89.07           N  
ATOM   1308  H   SER A  82      46.075  45.001  20.975  1.00 89.07           H  
ATOM   1309  CA  SER A  82      47.748  44.441  19.773  1.00 89.07           C  
ATOM   1310  HA  SER A  82      48.579  44.978  19.317  1.00 89.07           H  
ATOM   1311  C   SER A  82      46.993  43.683  18.693  1.00 89.07           C  
ATOM   1312  CB  SER A  82      48.321  43.457  20.796  1.00 89.07           C  
ATOM   1313  HB2 SER A  82      48.686  44.017  21.657  1.00 89.07           H  
ATOM   1314  HB3 SER A  82      47.544  42.765  21.120  1.00 89.07           H  
ATOM   1315  O   SER A  82      45.958  43.098  19.000  1.00 89.07           O  
ATOM   1316  OG  SER A  82      49.401  42.739  20.243  1.00 89.07           O  
ATOM   1317  HG  SER A  82      49.263  41.795  20.350  1.00 89.07           H  
ATOM   1318  N   VAL A  83      47.484  43.700  17.454  1.00 90.44           N  
ATOM   1319  H   VAL A  83      48.383  44.132  17.293  1.00 90.44           H  
ATOM   1320  CA  VAL A  83      46.933  42.886  16.364  1.00 90.44           C  
ATOM   1321  HA  VAL A  83      45.981  42.466  16.689  1.00 90.44           H  
ATOM   1322  C   VAL A  83      47.901  41.737  16.100  1.00 90.44           C  
ATOM   1323  CB  VAL A  83      46.632  43.703  15.095  1.00 90.44           C  
ATOM   1324  HB  VAL A  83      47.563  44.092  14.682  1.00 90.44           H  
ATOM   1325  O   VAL A  83      49.054  41.977  15.751  1.00 90.44           O  
ATOM   1326  CG1 VAL A  83      45.943  42.830  14.040  1.00 90.44           C  
ATOM   1327 HG11 VAL A  83      45.015  42.419  14.438  1.00 90.44           H  
ATOM   1328 HG12 VAL A  83      46.594  42.003  13.756  1.00 90.44           H  
ATOM   1329 HG13 VAL A  83      45.727  43.418  13.148  1.00 90.44           H  
ATOM   1330  CG2 VAL A  83      45.699  44.890  15.389  1.00 90.44           C  
ATOM   1331 HG21 VAL A  83      44.762  44.530  15.814  1.00 90.44           H  
ATOM   1332 HG22 VAL A  83      45.492  45.431  14.466  1.00 90.44           H  
ATOM   1333 HG23 VAL A  83      46.174  45.574  16.092  1.00 90.44           H  
ATOM   1334  N   GLU A  84      47.440  40.509  16.302  1.00 87.60           N  
ATOM   1335  H   GLU A  84      46.460  40.405  16.525  1.00 87.60           H  
ATOM   1336  CA  GLU A  84      48.214  39.273  16.171  1.00 87.60           C  
ATOM   1337  HA  GLU A  84      49.261  39.514  15.984  1.00 87.60           H  
ATOM   1338  C   GLU A  84      47.701  38.456  14.976  1.00 87.60           C  
ATOM   1339  CB  GLU A  84      48.136  38.463  17.480  1.00 87.60           C  
ATOM   1340  HB2 GLU A  84      47.088  38.309  17.738  1.00 87.60           H  
ATOM   1341  HB3 GLU A  84      48.601  37.491  17.321  1.00 87.60           H  
ATOM   1342  O   GLU A  84      46.493  38.369  14.756  1.00 87.60           O  
ATOM   1343  CG  GLU A  84      48.854  39.170  18.644  1.00 87.60           C  
ATOM   1344  HG2 GLU A  84      49.915  39.242  18.403  1.00 87.60           H  
ATOM   1345  HG3 GLU A  84      48.466  40.184  18.738  1.00 87.60           H  
ATOM   1346  CD  GLU A  84      48.692  38.476  20.008  1.00 87.60           C  
ATOM   1347  OE1 GLU A  84      49.058  39.143  21.007  1.00 87.60           O  
ATOM   1348  OE2 GLU A  84      48.180  37.334  20.064  1.00 87.60           O  
ATOM   1349  N   GLY A  85      48.612  37.855  14.208  1.00 82.88           N  
ATOM   1350  H   GLY A  85      49.591  38.029  14.386  1.00 82.88           H  
ATOM   1351  CA  GLY A  85      48.300  37.065  13.011  1.00 82.88           C  
ATOM   1352  HA2 GLY A  85      48.334  36.006  13.264  1.00 82.88           H  
ATOM   1353  HA3 GLY A  85      47.297  37.292  12.649  1.00 82.88           H  
ATOM   1354  C   GLY A  85      49.282  37.334  11.869  1.00 82.88           C  
ATOM   1355  O   GLY A  85      49.859  38.421  11.784  1.00 82.88           O  
ATOM   1356  N   ASP A  86      49.464  36.349  10.990  1.00 78.86           N  
ATOM   1357  H   ASP A  86      48.965  35.479  11.114  1.00 78.86           H  
ATOM   1358  CA  ASP A  86      50.284  36.474   9.779  1.00 78.86           C  
ATOM   1359  HA  ASP A  86      51.148  37.103   9.993  1.00 78.86           H  
ATOM   1360  C   ASP A  86      49.474  37.175   8.678  1.00 78.86           C  
ATOM   1361  CB  ASP A  86      50.817  35.099   9.334  1.00 78.86           C  
ATOM   1362  HB2 ASP A  86      51.253  35.201   8.340  1.00 78.86           H  
ATOM   1363  HB3 ASP A  86      49.986  34.397   9.267  1.00 78.86           H  
ATOM   1364  O   ASP A  86      48.891  36.545   7.796  1.00 78.86           O  
ATOM   1365  CG  ASP A  86      51.901  34.528  10.257  1.00 78.86           C  
ATOM   1366  OD1 ASP A  86      52.633  35.329  10.882  1.00 78.86           O  
ATOM   1367  OD2 ASP A  86      51.994  33.282  10.327  1.00 78.86           O  
ATOM   1368  N   LEU A  87      49.388  38.503   8.774  1.00 82.33           N  
ATOM   1369  H   LEU A  87      49.849  38.942   9.559  1.00 82.33           H  
ATOM   1370  CA  LEU A  87      48.597  39.331   7.866  1.00 82.33           C  
ATOM   1371  HA  LEU A  87      47.694  38.778   7.607  1.00 82.33           H  
ATOM   1372  C   LEU A  87      49.361  39.626   6.565  1.00 82.33           C  
ATOM   1373  CB  LEU A  87      48.180  40.634   8.569  1.00 82.33           C  
ATOM   1374  HB2 LEU A  87      47.594  41.218   7.859  1.00 82.33           H  
ATOM   1375  HB3 LEU A  87      49.080  41.202   8.804  1.00 82.33           H  
ATOM   1376  O   LEU A  87      50.339  40.375   6.577  1.00 82.33           O  
ATOM   1377  CG  LEU A  87      47.358  40.466   9.857  1.00 82.33           C  
ATOM   1378  HG  LEU A  87      47.931  39.908  10.597  1.00 82.33           H  
ATOM   1379  CD1 LEU A  87      47.055  41.845  10.446  1.00 82.33           C  
ATOM   1380 HD11 LEU A  87      47.993  42.360  10.650  1.00 82.33           H  
ATOM   1381 HD12 LEU A  87      46.502  41.721  11.378  1.00 82.33           H  
ATOM   1382 HD13 LEU A  87      46.463  42.422   9.736  1.00 82.33           H  
ATOM   1383  CD2 LEU A  87      46.039  39.747   9.608  1.00 82.33           C  
ATOM   1384 HD21 LEU A  87      46.241  38.684   9.473  1.00 82.33           H  
ATOM   1385 HD22 LEU A  87      45.377  39.868  10.465  1.00 82.33           H  
ATOM   1386 HD23 LEU A  87      45.552  40.148   8.719  1.00 82.33           H  
ATOM   1387  N   SER A  88      48.910  39.061   5.445  1.00 82.65           N  
ATOM   1388  H   SER A  88      48.069  38.505   5.513  1.00 82.65           H  
ATOM   1389  CA  SER A  88      49.473  39.267   4.102  1.00 82.65           C  
ATOM   1390  HA  SER A  88      50.443  39.758   4.180  1.00 82.65           H  
ATOM   1391  C   SER A  88      48.584  40.142   3.209  1.00 82.65           C  
ATOM   1392  CB  SER A  88      49.685  37.914   3.419  1.00 82.65           C  
ATOM   1393  HB2 SER A  88      48.726  37.406   3.314  1.00 82.65           H  
ATOM   1394  HB3 SER A  88      50.110  38.072   2.427  1.00 82.65           H  
ATOM   1395  O   SER A  88      49.098  40.886   2.375  1.00 82.65           O  
ATOM   1396  OG  SER A  88      50.564  37.106   4.177  1.00 82.65           O  
ATOM   1397  HG  SER A  88      50.188  37.022   5.057  1.00 82.65           H  
ATOM   1398  N   TYR A  89      47.260  40.076   3.376  1.00 83.88           N  
ATOM   1399  H   TYR A  89      46.910  39.439   4.078  1.00 83.88           H  
ATOM   1400  CA  TYR A  89      46.276  40.792   2.552  1.00 83.88           C  
ATOM   1401  HA  TYR A  89      46.768  41.154   1.649  1.00 83.88           H  
ATOM   1402  C   TYR A  89      45.683  42.027   3.250  1.00 83.88           C  
ATOM   1403  CB  TYR A  89      45.174  39.817   2.113  1.00 83.88           C  
ATOM   1404  HB2 TYR A  89      44.450  40.360   1.506  1.00 83.88           H  
ATOM   1405  HB3 TYR A  89      44.651  39.453   2.998  1.00 83.88           H  
ATOM   1406  O   TYR A  89      45.086  42.886   2.593  1.00 83.88           O  
ATOM   1407  CG  TYR A  89      45.675  38.633   1.304  1.00 83.88           C  
ATOM   1408  CD1 TYR A  89      46.033  38.800  -0.049  1.00 83.88           C  
ATOM   1409  HD1 TYR A  89      45.942  39.774  -0.508  1.00 83.88           H  
ATOM   1410  CD2 TYR A  89      45.810  37.371   1.911  1.00 83.88           C  
ATOM   1411  HD2 TYR A  89      45.535  37.238   2.947  1.00 83.88           H  
ATOM   1412  CE1 TYR A  89      46.534  37.709  -0.787  1.00 83.88           C  
ATOM   1413  HE1 TYR A  89      46.848  37.828  -1.813  1.00 83.88           H  
ATOM   1414  CE2 TYR A  89      46.317  36.280   1.183  1.00 83.88           C  
ATOM   1415  HE2 TYR A  89      46.429  35.323   1.671  1.00 83.88           H  
ATOM   1416  OH  TYR A  89      47.171  35.402  -0.880  1.00 83.88           O  
ATOM   1417  HH  TYR A  89      47.309  34.635  -0.319  1.00 83.88           H  
ATOM   1418  CZ  TYR A  89      46.678  36.449  -0.169  1.00 83.88           C  
ATOM   1419  N   ILE A  90      45.838  42.149   4.572  1.00 85.85           N  
ATOM   1420  H   ILE A  90      46.233  41.364   5.070  1.00 85.85           H  
ATOM   1421  CA  ILE A  90      45.258  43.228   5.377  1.00 85.85           C  
ATOM   1422  HA  ILE A  90      44.687  43.888   4.725  1.00 85.85           H  
ATOM   1423  C   ILE A  90      46.350  44.054   6.051  1.00 85.85           C  
ATOM   1424  CB  ILE A  90      44.283  42.666   6.426  1.00 85.85           C  
ATOM   1425  HB  ILE A  90      44.847  42.059   7.134  1.00 85.85           H  
ATOM   1426  O   ILE A  90      47.151  43.564   6.840  1.00 85.85           O  
ATOM   1427  CG1 ILE A  90      43.221  41.780   5.752  1.00 85.85           C  
ATOM   1428 HG12 ILE A  90      43.697  40.971   5.198  1.00 85.85           H  
ATOM   1429 HG13 ILE A  90      42.628  42.378   5.061  1.00 85.85           H  
ATOM   1430  CG2 ILE A  90      43.614  43.824   7.197  1.00 85.85           C  
ATOM   1431 HG21 ILE A  90      44.374  44.436   7.682  1.00 85.85           H  
ATOM   1432 HG22 ILE A  90      42.978  43.431   7.991  1.00 85.85           H  
ATOM   1433 HG23 ILE A  90      43.023  44.438   6.517  1.00 85.85           H  
ATOM   1434  CD1 ILE A  90      42.318  41.130   6.786  1.00 85.85           C  
ATOM   1435 HD11 ILE A  90      41.741  40.329   6.324  1.00 85.85           H  
ATOM   1436 HD12 ILE A  90      42.916  40.702   7.590  1.00 85.85           H  
ATOM   1437 HD13 ILE A  90      41.639  41.885   7.183  1.00 85.85           H  
ATOM   1438  N   SER A  91      46.323  45.371   5.835  1.00 87.09           N  
ATOM   1439  H   SER A  91      45.637  45.738   5.191  1.00 87.09           H  
ATOM   1440  CA  SER A  91      47.192  46.278   6.590  1.00 87.09           C  
ATOM   1441  HA  SER A  91      48.172  45.805   6.658  1.00 87.09           H  
ATOM   1442  C   SER A  91      46.684  46.493   8.023  1.00 87.09           C  
ATOM   1443  CB  SER A  91      47.407  47.605   5.854  1.00 87.09           C  
ATOM   1444  HB2 SER A  91      47.728  47.407   4.832  1.00 87.09           H  
ATOM   1445  HB3 SER A  91      48.202  48.153   6.359  1.00 87.09           H  
ATOM   1446  O   SER A  91      45.504  46.788   8.244  1.00 87.09           O  
ATOM   1447  OG  SER A  91      46.243  48.413   5.844  1.00 87.09           O  
ATOM   1448  HG  SER A  91      45.702  48.133   5.103  1.00 87.09           H  
ATOM   1449  N   GLN A  92      47.588  46.451   9.011  1.00 84.91           N  
ATOM   1450  H   GLN A  92      48.509  46.097   8.799  1.00 84.91           H  
ATOM   1451  CA  GLN A  92      47.256  46.735  10.419  1.00 84.91           C  
ATOM   1452  HA  GLN A  92      46.555  45.980  10.776  1.00 84.91           H  
ATOM   1453  C   GLN A  92      46.585  48.110  10.608  1.00 84.91           C  
ATOM   1454  CB  GLN A  92      48.526  46.677  11.283  1.00 84.91           C  
ATOM   1455  HB2 GLN A  92      48.277  47.062  12.272  1.00 84.91           H  
ATOM   1456  HB3 GLN A  92      49.290  47.323  10.851  1.00 84.91           H  
ATOM   1457  O   GLN A  92      45.712  48.273  11.459  1.00 84.91           O  
ATOM   1458  CG  GLN A  92      49.094  45.259  11.462  1.00 84.91           C  
ATOM   1459  HG2 GLN A  92      49.424  44.865  10.501  1.00 84.91           H  
ATOM   1460  HG3 GLN A  92      48.311  44.607  11.850  1.00 84.91           H  
ATOM   1461  CD  GLN A  92      50.273  45.223  12.437  1.00 84.91           C  
ATOM   1462  NE2 GLN A  92      50.782  44.057  12.762  1.00 84.91           N  
ATOM   1463 HE21 GLN A  92      50.403  43.192  12.401  1.00 84.91           H  
ATOM   1464 HE22 GLN A  92      51.540  44.057  13.429  1.00 84.91           H  
ATOM   1465  OE1 GLN A  92      50.745  46.238  12.926  1.00 84.91           O  
ATOM   1466  N   ARG A  93      46.934  49.102   9.776  1.00 86.02           N  
ATOM   1467  H   ARG A  93      47.646  48.898   9.089  1.00 86.02           H  
ATOM   1468  CA  ARG A  93      46.330  50.444   9.805  1.00 86.02           C  
ATOM   1469  HA  ARG A  93      46.395  50.822  10.825  1.00 86.02           H  
ATOM   1470  C   ARG A  93      44.840  50.427   9.442  1.00 86.02           C  
ATOM   1471  CB  ARG A  93      47.135  51.369   8.879  1.00 86.02           C  
ATOM   1472  HB2 ARG A  93      46.973  51.076   7.841  1.00 86.02           H  
ATOM   1473  HB3 ARG A  93      48.194  51.251   9.107  1.00 86.02           H  
ATOM   1474  O   ARG A  93      44.064  51.149  10.063  1.00 86.02           O  
ATOM   1475  CG  ARG A  93      46.765  52.849   9.061  1.00 86.02           C  
ATOM   1476  HG2 ARG A  93      45.723  53.009   8.784  1.00 86.02           H  
ATOM   1477  HG3 ARG A  93      46.906  53.127  10.105  1.00 86.02           H  
ATOM   1478  CD  ARG A  93      47.664  53.721   8.177  1.00 86.02           C  
ATOM   1479  HD2 ARG A  93      47.490  53.462   7.133  1.00 86.02           H  
ATOM   1480  HD3 ARG A  93      48.703  53.503   8.424  1.00 86.02           H  
ATOM   1481  NE  ARG A  93      47.403  55.159   8.381  1.00 86.02           N  
ATOM   1482  HE  ARG A  93      46.598  55.396   8.943  1.00 86.02           H  
ATOM   1483  NH1 ARG A  93      49.202  55.956   7.192  1.00 86.02           N  
ATOM   1484 HH11 ARG A  93      49.470  55.007   6.970  1.00 86.02           H  
ATOM   1485 HH12 ARG A  93      49.755  56.728   6.849  1.00 86.02           H  
ATOM   1486  NH2 ARG A  93      47.824  57.393   8.192  1.00 86.02           N  
ATOM   1487 HH21 ARG A  93      47.033  57.603   8.784  1.00 86.02           H  
ATOM   1488 HH22 ARG A  93      48.399  58.146   7.842  1.00 86.02           H  
ATOM   1489  CZ  ARG A  93      48.140  56.157   7.922  1.00 86.02           C  
ATOM   1490  N   ALA A  94      44.431  49.601   8.476  1.00 86.70           N  
ATOM   1491  H   ALA A  94      45.102  48.988   8.036  1.00 86.70           H  
ATOM   1492  CA  ALA A  94      43.023  49.463   8.095  1.00 86.70           C  
ATOM   1493  HA  ALA A  94      42.609  50.453   7.904  1.00 86.70           H  
ATOM   1494  C   ALA A  94      42.193  48.823   9.220  1.00 86.70           C  
ATOM   1495  CB  ALA A  94      42.940  48.647   6.799  1.00 86.70           C  
ATOM   1496  HB1 ALA A  94      41.898  48.557   6.493  1.00 86.70           H  
ATOM   1497  HB2 ALA A  94      43.497  49.152   6.010  1.00 86.70           H  
ATOM   1498  HB3 ALA A  94      43.351  47.649   6.952  1.00 86.70           H  
ATOM   1499  O   ALA A  94      41.093  49.291   9.518  1.00 86.70           O  
ATOM   1500  N   VAL A  95      42.753  47.811   9.894  1.00 89.56           N  
ATOM   1501  H   VAL A  95      43.647  47.468   9.572  1.00 89.56           H  
ATOM   1502  CA  VAL A  95      42.161  47.183  11.090  1.00 89.56           C  
ATOM   1503  HA  VAL A  95      41.183  46.776  10.837  1.00 89.56           H  
ATOM   1504  C   VAL A  95      41.959  48.228  12.187  1.00 89.56           C  
ATOM   1505  CB  VAL A  95      43.057  46.031  11.592  1.00 89.56           C  
ATOM   1506  HB  VAL A  95      44.065  46.412  11.757  1.00 89.56           H  
ATOM   1507  O   VAL A  95      40.849  48.380  12.693  1.00 89.56           O  
ATOM   1508  CG1 VAL A  95      42.590  45.402  12.908  1.00 89.56           C  
ATOM   1509 HG11 VAL A  95      43.322  44.664  13.235  1.00 89.56           H  
ATOM   1510 HG12 VAL A  95      42.494  46.151  13.694  1.00 89.56           H  
ATOM   1511 HG13 VAL A  95      41.637  44.896  12.757  1.00 89.56           H  
ATOM   1512  CG2 VAL A  95      43.140  44.924  10.538  1.00 89.56           C  
ATOM   1513 HG21 VAL A  95      42.154  44.495  10.358  1.00 89.56           H  
ATOM   1514 HG22 VAL A  95      43.538  45.324   9.606  1.00 89.56           H  
ATOM   1515 HG23 VAL A  95      43.816  44.139  10.878  1.00 89.56           H  
ATOM   1516  N   GLN A  96      43.000  49.005  12.504  1.00 88.16           N  
ATOM   1517  H   GLN A  96      43.888  48.818  12.062  1.00 88.16           H  
ATOM   1518  CA  GLN A  96      42.941  50.060  13.523  1.00 88.16           C  
ATOM   1519  HA  GLN A  96      42.669  49.613  14.479  1.00 88.16           H  
ATOM   1520  C   GLN A  96      41.892  51.137  13.209  1.00 88.16           C  
ATOM   1521  CB  GLN A  96      44.321  50.708  13.678  1.00 88.16           C  
ATOM   1522  HB2 GLN A  96      44.211  51.640  14.232  1.00 88.16           H  
ATOM   1523  HB3 GLN A  96      44.725  50.941  12.693  1.00 88.16           H  
ATOM   1524  O   GLN A  96      41.153  51.554  14.099  1.00 88.16           O  
ATOM   1525  CG  GLN A  96      45.305  49.815  14.448  1.00 88.16           C  
ATOM   1526  HG2 GLN A  96      45.399  48.846  13.959  1.00 88.16           H  
ATOM   1527  HG3 GLN A  96      44.923  49.649  15.455  1.00 88.16           H  
ATOM   1528  CD  GLN A  96      46.693  50.443  14.552  1.00 88.16           C  
ATOM   1529  NE2 GLN A  96      47.597  49.837  15.289  1.00 88.16           N  
ATOM   1530 HE21 GLN A  96      47.393  48.969  15.762  1.00 88.16           H  
ATOM   1531 HE22 GLN A  96      48.511  50.265  15.318  1.00 88.16           H  
ATOM   1532  OE1 GLN A  96      46.994  51.478  13.977  1.00 88.16           O  
ATOM   1533  N   GLN A  97      41.775  51.566  11.950  1.00 87.54           N  
ATOM   1534  H   GLN A  97      42.421  51.215  11.257  1.00 87.54           H  
ATOM   1535  CA  GLN A  97      40.749  52.530  11.538  1.00 87.54           C  
ATOM   1536  HA  GLN A  97      40.813  53.415  12.172  1.00 87.54           H  
ATOM   1537  C   GLN A  97      39.330  51.974  11.696  1.00 87.54           C  
ATOM   1538  CB  GLN A  97      40.988  52.944  10.081  1.00 87.54           C  
ATOM   1539  HB2 GLN A  97      40.092  53.429   9.695  1.00 87.54           H  
ATOM   1540  HB3 GLN A  97      41.184  52.056   9.479  1.00 87.54           H  
ATOM   1541  O   GLN A  97      38.434  52.697  12.127  1.00 87.54           O  
ATOM   1542  CG  GLN A  97      42.154  53.933   9.958  1.00 87.54           C  
ATOM   1543  HG2 GLN A  97      43.054  53.512  10.405  1.00 87.54           H  
ATOM   1544  HG3 GLN A  97      41.900  54.842  10.503  1.00 87.54           H  
ATOM   1545  CD  GLN A  97      42.463  54.298   8.510  1.00 87.54           C  
ATOM   1546  NE2 GLN A  97      43.186  55.373   8.281  1.00 87.54           N  
ATOM   1547 HE21 GLN A  97      43.380  56.009   9.041  1.00 87.54           H  
ATOM   1548 HE22 GLN A  97      43.266  55.620   7.305  1.00 87.54           H  
ATOM   1549  OE1 GLN A  97      42.073  53.651   7.555  1.00 87.54           O  
ATOM   1550  N   ARG A  98      39.125  50.686  11.392  1.00 88.81           N  
ATOM   1551  H   ARG A  98      39.905  50.152  11.037  1.00 88.81           H  
ATOM   1552  CA  ARG A  98      37.817  50.025  11.486  1.00 88.81           C  
ATOM   1553  HA  ARG A  98      37.089  50.633  10.948  1.00 88.81           H  
ATOM   1554  C   ARG A  98      37.310  49.920  12.925  1.00 88.81           C  
ATOM   1555  CB  ARG A  98      37.939  48.641  10.826  1.00 88.81           C  
ATOM   1556  HB2 ARG A  98      38.576  48.003  11.438  1.00 88.81           H  
ATOM   1557  HB3 ARG A  98      38.422  48.752   9.855  1.00 88.81           H  
ATOM   1558  O   ARG A  98      36.115  50.070  13.160  1.00 88.81           O  
ATOM   1559  CG  ARG A  98      36.607  47.918  10.608  1.00 88.81           C  
ATOM   1560  HG2 ARG A  98      36.835  46.949  10.165  1.00 88.81           H  
ATOM   1561  HG3 ARG A  98      36.117  47.739  11.565  1.00 88.81           H  
ATOM   1562  CD  ARG A  98      35.666  48.700   9.681  1.00 88.81           C  
ATOM   1563  HD2 ARG A  98      35.006  49.311  10.297  1.00 88.81           H  
ATOM   1564  HD3 ARG A  98      36.251  49.353   9.032  1.00 88.81           H  
ATOM   1565  NE  ARG A  98      34.894  47.775   8.836  1.00 88.81           N  
ATOM   1566  HE  ARG A  98      35.217  46.818   8.814  1.00 88.81           H  
ATOM   1567  NH1 ARG A  98      33.096  49.128   8.380  1.00 88.81           N  
ATOM   1568 HH11 ARG A  98      32.141  49.174   8.053  1.00 88.81           H  
ATOM   1569 HH12 ARG A  98      33.372  49.694   9.169  1.00 88.81           H  
ATOM   1570  NH2 ARG A  98      33.216  47.090   7.475  1.00 88.81           N  
ATOM   1571 HH21 ARG A  98      33.632  46.169   7.470  1.00 88.81           H  
ATOM   1572 HH22 ARG A  98      32.256  47.178   7.175  1.00 88.81           H  
ATOM   1573  CZ  ARG A  98      33.744  48.008   8.234  1.00 88.81           C  
ATOM   1574  N   ILE A  99      38.214  49.687  13.874  1.00 91.79           N  
ATOM   1575  H   ILE A  99      39.163  49.508  13.576  1.00 91.79           H  
ATOM   1576  CA  ILE A  99      37.889  49.526  15.301  1.00 91.79           C  
ATOM   1577  HA  ILE A  99      36.861  49.171  15.380  1.00 91.79           H  
ATOM   1578  C   ILE A  99      37.961  50.830  16.098  1.00 91.79           C  
ATOM   1579  CB  ILE A  99      38.786  48.458  15.950  1.00 91.79           C  
ATOM   1580  HB  ILE A  99      38.448  48.314  16.977  1.00 91.79           H  
ATOM   1581  O   ILE A  99      37.480  50.862  17.227  1.00 91.79           O  
ATOM   1582  CG1 ILE A  99      40.243  48.957  15.998  1.00 91.79           C  
ATOM   1583 HG12 ILE A  99      40.298  49.872  16.589  1.00 91.79           H  
ATOM   1584 HG13 ILE A  99      40.575  49.194  14.987  1.00 91.79           H  
ATOM   1585  CG2 ILE A  99      38.623  47.121  15.213  1.00 91.79           C  
ATOM   1586 HG21 ILE A  99      39.093  46.324  15.790  1.00 91.79           H  
ATOM   1587 HG22 ILE A  99      39.095  47.175  14.231  1.00 91.79           H  
ATOM   1588 HG23 ILE A  99      37.568  46.880  15.085  1.00 91.79           H  
ATOM   1589  CD1 ILE A  99      41.240  47.984  16.602  1.00 91.79           C  
ATOM   1590 HD11 ILE A  99      41.317  47.097  15.973  1.00 91.79           H  
ATOM   1591 HD12 ILE A  99      42.217  48.467  16.638  1.00 91.79           H  
ATOM   1592 HD13 ILE A  99      40.924  47.727  17.612  1.00 91.79           H  
ATOM   1593  N   SER A 100      38.541  51.896  15.536  1.00 88.57           N  
ATOM   1594  H   SER A 100      38.970  51.775  14.630  1.00 88.57           H  
ATOM   1595  CA  SER A 100      38.736  53.187  16.210  1.00 88.57           C  
ATOM   1596  HA  SER A 100      39.512  53.043  16.962  1.00 88.57           H  
ATOM   1597  C   SER A 100      37.494  53.710  16.958  1.00 88.57           C  
ATOM   1598  CB  SER A 100      39.264  54.221  15.207  1.00 88.57           C  
ATOM   1599  HB2 SER A 100      40.235  53.891  14.837  1.00 88.57           H  
ATOM   1600  HB3 SER A 100      38.586  54.305  14.358  1.00 88.57           H  
ATOM   1601  O   SER A 100      37.669  54.154  18.093  1.00 88.57           O  
ATOM   1602  OG  SER A 100      39.410  55.495  15.801  1.00 88.57           O  
ATOM   1603  HG  SER A 100      39.727  55.398  16.702  1.00 88.57           H  
ATOM   1604  N   PRO A 101      36.251  53.588  16.434  1.00 90.13           N  
ATOM   1605  CA  PRO A 101      35.049  54.015  17.158  1.00 90.13           C  
ATOM   1606  HA  PRO A 101      35.130  55.082  17.366  1.00 90.13           H  
ATOM   1607  C   PRO A 101      34.803  53.278  18.484  1.00 90.13           C  
ATOM   1608  CB  PRO A 101      33.884  53.777  16.189  1.00 90.13           C  
ATOM   1609  HB2 PRO A 101      33.114  54.542  16.293  1.00 90.13           H  
ATOM   1610  HB3 PRO A 101      33.456  52.788  16.350  1.00 90.13           H  
ATOM   1611  O   PRO A 101      34.220  53.845  19.403  1.00 90.13           O  
ATOM   1612  CG  PRO A 101      34.537  53.819  14.810  1.00 90.13           C  
ATOM   1613  HG2 PRO A 101      33.967  53.258  14.071  1.00 90.13           H  
ATOM   1614  HG3 PRO A 101      34.671  54.854  14.495  1.00 90.13           H  
ATOM   1615  CD  PRO A 101      35.894  53.185  15.078  1.00 90.13           C  
ATOM   1616  HD2 PRO A 101      36.615  53.529  14.336  1.00 90.13           H  
ATOM   1617  HD3 PRO A 101      35.796  52.100  15.031  1.00 90.13           H  
ATOM   1618  N   TYR A 102      35.252  52.026  18.605  1.00 90.49           N  
ATOM   1619  H   TYR A 102      35.791  51.632  17.847  1.00 90.49           H  
ATOM   1620  CA  TYR A 102      35.069  51.198  19.803  1.00 90.49           C  
ATOM   1621  HA  TYR A 102      34.093  51.410  20.240  1.00 90.49           H  
ATOM   1622  C   TYR A 102      36.119  51.480  20.881  1.00 90.49           C  
ATOM   1623  CB  TYR A 102      35.109  49.717  19.407  1.00 90.49           C  
ATOM   1624  HB2 TYR A 102      36.057  49.505  18.913  1.00 90.49           H  
ATOM   1625  HB3 TYR A 102      35.066  49.110  20.311  1.00 90.49           H  
ATOM   1626  O   TYR A 102      35.889  51.192  22.052  1.00 90.49           O  
ATOM   1627  CG  TYR A 102      33.979  49.297  18.494  1.00 90.49           C  
ATOM   1628  CD1 TYR A 102      32.784  48.812  19.049  1.00 90.49           C  
ATOM   1629  HD1 TYR A 102      32.699  48.706  20.121  1.00 90.49           H  
ATOM   1630  CD2 TYR A 102      34.105  49.430  17.101  1.00 90.49           C  
ATOM   1631  HD2 TYR A 102      35.017  49.818  16.673  1.00 90.49           H  
ATOM   1632  CE1 TYR A 102      31.702  48.464  18.221  1.00 90.49           C  
ATOM   1633  HE1 TYR A 102      30.788  48.100  18.666  1.00 90.49           H  
ATOM   1634  CE2 TYR A 102      33.023  49.101  16.268  1.00 90.49           C  
ATOM   1635  HE2 TYR A 102      33.108  49.264  15.203  1.00 90.49           H  
ATOM   1636  OH  TYR A 102      30.771  48.284  16.022  1.00 90.49           O  
ATOM   1637  HH  TYR A 102      30.034  47.977  16.555  1.00 90.49           H  
ATOM   1638  CZ  TYR A 102      31.821  48.607  16.822  1.00 90.49           C  
ATOM   1639  N   LEU A 103      37.264  52.058  20.504  1.00 87.25           N  
ATOM   1640  H   LEU A 103      37.371  52.316  19.534  1.00 87.25           H  
ATOM   1641  CA  LEU A 103      38.374  52.336  21.421  1.00 87.25           C  
ATOM   1642  HA  LEU A 103      38.489  51.491  22.100  1.00 87.25           H  
ATOM   1643  C   LEU A 103      38.124  53.550  22.328  1.00 87.25           C  
ATOM   1644  CB  LEU A 103      39.676  52.503  20.617  1.00 87.25           C  
ATOM   1645  HB2 LEU A 103      39.569  53.369  19.963  1.00 87.25           H  
ATOM   1646  HB3 LEU A 103      40.484  52.716  21.317  1.00 87.25           H  
ATOM   1647  O   LEU A 103      38.882  53.768  23.267  1.00 87.25           O  
ATOM   1648  CG  LEU A 103      40.080  51.285  19.768  1.00 87.25           C  
ATOM   1649  HG  LEU A 103      39.302  51.080  19.033  1.00 87.25           H  
ATOM   1650  CD1 LEU A 103      41.371  51.601  19.013  1.00 87.25           C  
ATOM   1651 HD11 LEU A 103      41.635  50.766  18.364  1.00 87.25           H  
ATOM   1652 HD12 LEU A 103      41.234  52.492  18.400  1.00 87.25           H  
ATOM   1653 HD13 LEU A 103      42.180  51.781  19.721  1.00 87.25           H  
ATOM   1654  CD2 LEU A 103      40.296  50.028  20.612  1.00 87.25           C  
ATOM   1655 HD21 LEU A 103      39.366  49.745  21.105  1.00 87.25           H  
ATOM   1656 HD22 LEU A 103      41.058  50.215  21.369  1.00 87.25           H  
ATOM   1657 HD23 LEU A 103      40.606  49.202  19.971  1.00 87.25           H  
ATOM   1658  N   ALA A 104      37.062  54.323  22.077  1.00 85.25           N  
ATOM   1659  H   ALA A 104      36.490  54.108  21.273  1.00 85.25           H  
ATOM   1660  CA  ALA A 104      36.645  55.419  22.952  1.00 85.25           C  
ATOM   1661  HA  ALA A 104      37.519  56.023  23.197  1.00 85.25           H  
ATOM   1662  C   ALA A 104      36.045  54.932  24.288  1.00 85.25           C  
ATOM   1663  CB  ALA A 104      35.651  56.290  22.175  1.00 85.25           C  
ATOM   1664  HB1 ALA A 104      36.119  56.663  21.264  1.00 85.25           H  
ATOM   1665  HB2 ALA A 104      35.350  57.137  22.791  1.00 85.25           H  
ATOM   1666  HB3 ALA A 104      34.768  55.707  21.913  1.00 85.25           H  
ATOM   1667  O   ALA A 104      35.928  55.714  25.231  1.00 85.25           O  
ATOM   1668  N   ALA A 105      35.648  53.660  24.370  1.00 86.69           N  
ATOM   1669  H   ALA A 105      35.827  53.050  23.585  1.00 86.69           H  
ATOM   1670  CA  ALA A 105      35.118  53.048  25.580  1.00 86.69           C  
ATOM   1671  HA  ALA A 105      34.498  53.777  26.100  1.00 86.69           H  
ATOM   1672  C   ALA A 105      36.236  52.614  26.549  1.00 86.69           C  
ATOM   1673  CB  ALA A 105      34.221  51.885  25.158  1.00 86.69           C  
ATOM   1674  HB1 ALA A 105      33.800  51.402  26.040  1.00 86.69           H  
ATOM   1675  HB2 ALA A 105      34.817  51.167  24.594  1.00 86.69           H  
ATOM   1676  HB3 ALA A 105      33.407  52.250  24.531  1.00 86.69           H  
ATOM   1677  O   ALA A 105      37.372  52.345  26.157  1.00 86.69           O  
ATOM   1678  N   SER A 106      35.897  52.526  27.833  1.00 85.65           N  
ATOM   1679  H   SER A 106      34.929  52.670  28.082  1.00 85.65           H  
ATOM   1680  CA  SER A 106      36.782  52.026  28.890  1.00 85.65           C  
ATOM   1681  HA  SER A 106      37.789  52.401  28.710  1.00 85.65           H  
ATOM   1682  C   SER A 106      36.864  50.493  28.902  1.00 85.65           C  
ATOM   1683  CB  SER A 106      36.315  52.565  30.245  1.00 85.65           C  
ATOM   1684  HB2 SER A 106      36.353  53.654  30.235  1.00 85.65           H  
ATOM   1685  HB3 SER A 106      36.977  52.202  31.030  1.00 85.65           H  
ATOM   1686  O   SER A 106      36.086  49.798  28.247  1.00 85.65           O  
ATOM   1687  OG  SER A 106      34.985  52.144  30.487  1.00 85.65           O  
ATOM   1688  HG  SER A 106      34.875  52.031  31.434  1.00 85.65           H  
ATOM   1689  N   PHE A 107      37.802  49.940  29.669  1.00 88.80           N  
ATOM   1690  H   PHE A 107      38.395  50.556  30.206  1.00 88.80           H  
ATOM   1691  CA  PHE A 107      38.103  48.512  29.750  1.00 88.80           C  
ATOM   1692  HA  PHE A 107      38.503  48.187  28.790  1.00 88.80           H  
ATOM   1693  C   PHE A 107      36.880  47.625  30.048  1.00 88.80           C  
ATOM   1694  CB  PHE A 107      39.187  48.324  30.823  1.00 88.80           C  
ATOM   1695  HB2 PHE A 107      38.811  48.670  31.786  1.00 88.80           H  
ATOM   1696  HB3 PHE A 107      40.056  48.928  30.565  1.00 88.80           H  
ATOM   1697  O   PHE A 107      36.756  46.522  29.499  1.00 88.80           O  
ATOM   1698  CG  PHE A 107      39.635  46.889  30.942  1.00 88.80           C  
ATOM   1699  CD1 PHE A 107      39.043  46.030  31.886  1.00 88.80           C  
ATOM   1700  HD1 PHE A 107      38.315  46.420  32.582  1.00 88.80           H  
ATOM   1701  CD2 PHE A 107      40.583  46.393  30.034  1.00 88.80           C  
ATOM   1702  HD2 PHE A 107      41.041  47.053  29.313  1.00 88.80           H  
ATOM   1703  CE1 PHE A 107      39.386  44.666  31.906  1.00 88.80           C  
ATOM   1704  HE1 PHE A 107      38.931  44.009  32.633  1.00 88.80           H  
ATOM   1705  CE2 PHE A 107      40.912  45.033  30.046  1.00 88.80           C  
ATOM   1706  HE2 PHE A 107      41.615  44.667  29.312  1.00 88.80           H  
ATOM   1707  CZ  PHE A 107      40.314  44.165  30.976  1.00 88.80           C  
ATOM   1708  HZ  PHE A 107      40.572  43.116  30.975  1.00 88.80           H  
ATOM   1709  N   PHE A 108      35.955  48.083  30.897  1.00 85.54           N  
ATOM   1710  H   PHE A 108      36.117  48.963  31.366  1.00 85.54           H  
ATOM   1711  CA  PHE A 108      34.730  47.345  31.208  1.00 85.54           C  
ATOM   1712  HA  PHE A 108      34.927  46.283  31.065  1.00 85.54           H  
ATOM   1713  C   PHE A 108      33.554  47.672  30.285  1.00 85.54           C  
ATOM   1714  CB  PHE A 108      34.347  47.529  32.681  1.00 85.54           C  
ATOM   1715  HB2 PHE A 108      33.396  47.027  32.860  1.00 85.54           H  
ATOM   1716  HB3 PHE A 108      34.193  48.589  32.878  1.00 85.54           H  
ATOM   1717  O   PHE A 108      32.666  46.826  30.165  1.00 85.54           O  
ATOM   1718  CG  PHE A 108      35.357  46.957  33.658  1.00 85.54           C  
ATOM   1719  CD1 PHE A 108      35.645  45.580  33.679  1.00 85.54           C  
ATOM   1720  HD1 PHE A 108      35.144  44.916  32.990  1.00 85.54           H  
ATOM   1721  CD2 PHE A 108      35.998  47.802  34.573  1.00 85.54           C  
ATOM   1722  HD2 PHE A 108      35.744  48.851  34.594  1.00 85.54           H  
ATOM   1723  CE1 PHE A 108      36.589  45.065  34.589  1.00 85.54           C  
ATOM   1724  HE1 PHE A 108      36.815  44.009  34.599  1.00 85.54           H  
ATOM   1725  CE2 PHE A 108      36.939  47.293  35.475  1.00 85.54           C  
ATOM   1726  HE2 PHE A 108      37.411  47.959  36.183  1.00 85.54           H  
ATOM   1727  CZ  PHE A 108      37.248  45.926  35.481  1.00 85.54           C  
ATOM   1728  HZ  PHE A 108      37.977  45.541  36.179  1.00 85.54           H  
ATOM   1729  N   THR A 109      33.544  48.835  29.623  1.00 87.06           N  
ATOM   1730  H   THR A 109      34.332  49.457  29.733  1.00 87.06           H  
ATOM   1731  CA  THR A 109      32.436  49.273  28.748  1.00 87.06           C  
ATOM   1732  HA  THR A 109      31.546  48.699  29.006  1.00 87.06           H  
ATOM   1733  C   THR A 109      32.667  49.008  27.259  1.00 87.06           C  
ATOM   1734  CB  THR A 109      32.075  50.751  28.961  1.00 87.06           C  
ATOM   1735  HB  THR A 109      31.230  50.992  28.315  1.00 87.06           H  
ATOM   1736  O   THR A 109      31.732  49.135  26.469  1.00 87.06           O  
ATOM   1737  CG2 THR A 109      31.665  51.056  30.401  1.00 87.06           C  
ATOM   1738 HG21 THR A 109      32.494  50.873  31.084  1.00 87.06           H  
ATOM   1739 HG22 THR A 109      31.371  52.102  30.478  1.00 87.06           H  
ATOM   1740 HG23 THR A 109      30.820  50.427  30.683  1.00 87.06           H  
ATOM   1741  OG1 THR A 109      33.143  51.599  28.621  1.00 87.06           O  
ATOM   1742  HG1 THR A 109      33.702  51.710  29.393  1.00 87.06           H  
ATOM   1743  N   ILE A 110      33.879  48.613  26.864  1.00 90.59           N  
ATOM   1744  H   ILE A 110      34.632  48.655  27.536  1.00 90.59           H  
ATOM   1745  CA  ILE A 110      34.225  48.339  25.469  1.00 90.59           C  
ATOM   1746  HA  ILE A 110      33.947  49.231  24.909  1.00 90.59           H  
ATOM   1747  C   ILE A 110      33.408  47.192  24.867  1.00 90.59           C  
ATOM   1748  CB  ILE A 110      35.747  48.161  25.299  1.00 90.59           C  
ATOM   1749  HB  ILE A 110      36.221  49.050  25.714  1.00 90.59           H  
ATOM   1750  O   ILE A 110      33.364  46.070  25.381  1.00 90.59           O  
ATOM   1751  CG1 ILE A 110      36.094  48.100  23.798  1.00 90.59           C  
ATOM   1752 HG12 ILE A 110      35.489  48.824  23.253  1.00 90.59           H  
ATOM   1753 HG13 ILE A 110      35.875  47.108  23.404  1.00 90.59           H  
ATOM   1754  CG2 ILE A 110      36.290  46.931  26.053  1.00 90.59           C  
ATOM   1755 HG21 ILE A 110      37.380  46.931  26.039  1.00 90.59           H  
ATOM   1756 HG22 ILE A 110      35.969  46.970  27.094  1.00 90.59           H  
ATOM   1757 HG23 ILE A 110      35.920  46.010  25.603  1.00 90.59           H  
ATOM   1758  CD1 ILE A 110      37.559  48.437  23.540  1.00 90.59           C  
ATOM   1759 HD11 ILE A 110      37.775  48.329  22.477  1.00 90.59           H  
ATOM   1760 HD12 ILE A 110      37.744  49.471  23.828  1.00 90.59           H  
ATOM   1761 HD13 ILE A 110      38.198  47.767  24.115  1.00 90.59           H  
ATOM   1762  N   ASP A 111      32.786  47.472  23.724  1.00 91.44           N  
ATOM   1763  H   ASP A 111      32.820  48.421  23.379  1.00 91.44           H  
ATOM   1764  CA  ASP A 111      31.990  46.502  22.981  1.00 91.44           C  
ATOM   1765  HA  ASP A 111      31.503  45.839  23.696  1.00 91.44           H  
ATOM   1766  C   ASP A 111      32.882  45.625  22.088  1.00 91.44           C  
ATOM   1767  CB  ASP A 111      30.858  47.213  22.228  1.00 91.44           C  
ATOM   1768  HB2 ASP A 111      30.218  47.719  22.950  1.00 91.44           H  
ATOM   1769  HB3 ASP A 111      31.277  47.968  21.562  1.00 91.44           H  
ATOM   1770  O   ASP A 111      33.096  45.886  20.901  1.00 91.44           O  
ATOM   1771  CG  ASP A 111      30.004  46.232  21.418  1.00 91.44           C  
ATOM   1772  OD1 ASP A 111      30.062  45.008  21.698  1.00 91.44           O  
ATOM   1773  OD2 ASP A 111      29.323  46.697  20.480  1.00 91.44           O  
ATOM   1774  N   LEU A 112      33.411  44.554  22.685  1.00 91.86           N  
ATOM   1775  H   LEU A 112      33.279  44.476  23.683  1.00 91.86           H  
ATOM   1776  CA  LEU A 112      34.214  43.552  21.976  1.00 91.86           C  
ATOM   1777  HA  LEU A 112      35.031  44.056  21.460  1.00 91.86           H  
ATOM   1778  C   LEU A 112      33.395  42.805  20.914  1.00 91.86           C  
ATOM   1779  CB  LEU A 112      34.797  42.532  22.974  1.00 91.86           C  
ATOM   1780  HB2 LEU A 112      33.972  41.950  23.384  1.00 91.86           H  
ATOM   1781  HB3 LEU A 112      35.440  41.848  22.420  1.00 91.86           H  
ATOM   1782  O   LEU A 112      33.942  42.402  19.889  1.00 91.86           O  
ATOM   1783  CG  LEU A 112      35.601  43.113  24.151  1.00 91.86           C  
ATOM   1784  HG  LEU A 112      34.958  43.766  24.740  1.00 91.86           H  
ATOM   1785  CD1 LEU A 112      36.065  41.965  25.051  1.00 91.86           C  
ATOM   1786 HD11 LEU A 112      36.607  42.374  25.904  1.00 91.86           H  
ATOM   1787 HD12 LEU A 112      35.198  41.413  25.413  1.00 91.86           H  
ATOM   1788 HD13 LEU A 112      36.712  41.292  24.488  1.00 91.86           H  
ATOM   1789  CD2 LEU A 112      36.838  43.899  23.717  1.00 91.86           C  
ATOM   1790 HD21 LEU A 112      37.561  43.232  23.246  1.00 91.86           H  
ATOM   1791 HD22 LEU A 112      37.307  44.357  24.587  1.00 91.86           H  
ATOM   1792 HD23 LEU A 112      36.560  44.693  23.024  1.00 91.86           H  
ATOM   1793  N   ALA A 113      32.091  42.611  21.147  1.00 90.00           N  
ATOM   1794  H   ALA A 113      31.658  43.121  21.903  1.00 90.00           H  
ATOM   1795  CA  ALA A 113      31.223  41.875  20.232  1.00 90.00           C  
ATOM   1796  HA  ALA A 113      31.728  40.956  19.936  1.00 90.00           H  
ATOM   1797  C   ALA A 113      30.958  42.682  18.955  1.00 90.00           C  
ATOM   1798  CB  ALA A 113      29.926  41.504  20.961  1.00 90.00           C  
ATOM   1799  HB1 ALA A 113      29.277  40.944  20.288  1.00 90.00           H  
ATOM   1800  HB2 ALA A 113      29.407  42.407  21.281  1.00 90.00           H  
ATOM   1801  HB3 ALA A 113      30.154  40.893  21.834  1.00 90.00           H  
ATOM   1802  O   ALA A 113      31.075  42.135  17.856  1.00 90.00           O  
ATOM   1803  N   GLY A 114      30.669  43.978  19.092  1.00 88.77           N  
ATOM   1804  H   GLY A 114      30.515  44.349  20.019  1.00 88.77           H  
ATOM   1805  CA  GLY A 114      30.553  44.904  17.969  1.00 88.77           C  
ATOM   1806  HA2 GLY A 114      30.245  45.879  18.346  1.00 88.77           H  
ATOM   1807  HA3 GLY A 114      29.795  44.543  17.275  1.00 88.77           H  
ATOM   1808  C   GLY A 114      31.871  45.074  17.216  1.00 88.77           C  
ATOM   1809  O   GLY A 114      31.874  45.025  15.986  1.00 88.77           O  
ATOM   1810  N   MET A 115      32.999  45.177  17.931  1.00 90.97           N  
ATOM   1811  H   MET A 115      32.926  45.276  18.934  1.00 90.97           H  
ATOM   1812  CA  MET A 115      34.327  45.252  17.314  1.00 90.97           C  
ATOM   1813  HA  MET A 115      34.337  46.104  16.635  1.00 90.97           H  
ATOM   1814  C   MET A 115      34.644  43.996  16.492  1.00 90.97           C  
ATOM   1815  CB  MET A 115      35.393  45.481  18.395  1.00 90.97           C  
ATOM   1816  HB2 MET A 115      35.095  46.324  19.018  1.00 90.97           H  
ATOM   1817  HB3 MET A 115      35.480  44.595  19.024  1.00 90.97           H  
ATOM   1818  O   MET A 115      35.021  44.108  15.325  1.00 90.97           O  
ATOM   1819  CG  MET A 115      36.753  45.794  17.763  1.00 90.97           C  
ATOM   1820  HG2 MET A 115      36.675  46.749  17.242  1.00 90.97           H  
ATOM   1821  HG3 MET A 115      36.988  45.026  17.026  1.00 90.97           H  
ATOM   1822  SD  MET A 115      38.150  45.866  18.913  1.00 90.97           S  
ATOM   1823  CE  MET A 115      37.785  47.382  19.827  1.00 90.97           C  
ATOM   1824  HE1 MET A 115      36.812  47.305  20.312  1.00 90.97           H  
ATOM   1825  HE2 MET A 115      38.556  47.523  20.583  1.00 90.97           H  
ATOM   1826  HE3 MET A 115      37.801  48.234  19.147  1.00 90.97           H  
ATOM   1827  N   ARG A 116      34.434  42.802  17.067  1.00 93.13           N  
ATOM   1828  H   ARG A 116      34.150  42.781  18.036  1.00 93.13           H  
ATOM   1829  CA  ARG A 116      34.569  41.528  16.348  1.00 93.13           C  
ATOM   1830  HA  ARG A 116      35.596  41.418  16.003  1.00 93.13           H  
ATOM   1831  C   ARG A 116      33.694  41.513  15.098  1.00 93.13           C  
ATOM   1832  CB  ARG A 116      34.228  40.358  17.282  1.00 93.13           C  
ATOM   1833  HB2 ARG A 116      34.922  40.356  18.123  1.00 93.13           H  
ATOM   1834  HB3 ARG A 116      33.215  40.482  17.666  1.00 93.13           H  
ATOM   1835  O   ARG A 116      34.191  41.210  14.022  1.00 93.13           O  
ATOM   1836  CG  ARG A 116      34.341  39.021  16.531  1.00 93.13           C  
ATOM   1837  HG2 ARG A 116      35.354  38.936  16.140  1.00 93.13           H  
ATOM   1838  HG3 ARG A 116      33.656  39.000  15.683  1.00 93.13           H  
ATOM   1839  CD  ARG A 116      34.022  37.816  17.413  1.00 93.13           C  
ATOM   1840  HD2 ARG A 116      34.237  36.920  16.831  1.00 93.13           H  
ATOM   1841  HD3 ARG A 116      34.667  37.832  18.291  1.00 93.13           H  
ATOM   1842  NE  ARG A 116      32.598  37.829  17.800  1.00 93.13           N  
ATOM   1843  HE  ARG A 116      32.038  38.539  17.351  1.00 93.13           H  
ATOM   1844  NH1 ARG A 116      32.602  35.878  18.988  1.00 93.13           N  
ATOM   1845 HH11 ARG A 116      32.115  35.131  19.462  1.00 93.13           H  
ATOM   1846 HH12 ARG A 116      33.568  35.771  18.714  1.00 93.13           H  
ATOM   1847  NH2 ARG A 116      30.693  37.026  18.736  1.00 93.13           N  
ATOM   1848 HH21 ARG A 116      30.202  36.292  19.226  1.00 93.13           H  
ATOM   1849 HH22 ARG A 116      30.192  37.786  18.297  1.00 93.13           H  
ATOM   1850  CZ  ARG A 116      31.972  36.914  18.507  1.00 93.13           C  
ATOM   1851  N   GLY A 117      32.425  41.906  15.224  1.00 90.93           N  
ATOM   1852  H   GLY A 117      32.087  42.157  16.142  1.00 90.93           H  
ATOM   1853  CA  GLY A 117      31.497  41.955  14.094  1.00 90.93           C  
ATOM   1854  HA2 GLY A 117      30.529  42.307  14.450  1.00 90.93           H  
ATOM   1855  HA3 GLY A 117      31.379  40.951  13.686  1.00 90.93           H  
ATOM   1856  C   GLY A 117      31.954  42.881  12.960  1.00 90.93           C  
ATOM   1857  O   GLY A 117      31.764  42.550  11.797  1.00 90.93           O  
ATOM   1858  N   GLN A 118      32.588  44.018  13.262  1.00 89.97           N  
ATOM   1859  H   GLN A 118      32.699  44.262  14.236  1.00 89.97           H  
ATOM   1860  CA  GLN A 118      33.120  44.938  12.242  1.00 89.97           C  
ATOM   1861  HA  GLN A 118      32.374  45.079  11.461  1.00 89.97           H  
ATOM   1862  C   GLN A 118      34.384  44.419  11.549  1.00 89.97           C  
ATOM   1863  CB  GLN A 118      33.423  46.292  12.895  1.00 89.97           C  
ATOM   1864  HB2 GLN A 118      33.950  46.135  13.837  1.00 89.97           H  
ATOM   1865  HB3 GLN A 118      34.073  46.879  12.246  1.00 89.97           H  
ATOM   1866  O   GLN A 118      34.602  44.714  10.369  1.00 89.97           O  
ATOM   1867  CG  GLN A 118      32.144  47.089  13.159  1.00 89.97           C  
ATOM   1868  HG2 GLN A 118      31.427  46.470  13.698  1.00 89.97           H  
ATOM   1869  HG3 GLN A 118      32.391  47.940  13.793  1.00 89.97           H  
ATOM   1870  CD  GLN A 118      31.494  47.653  11.902  1.00 89.97           C  
ATOM   1871  NE2 GLN A 118      30.214  47.941  11.955  1.00 89.97           N  
ATOM   1872 HE21 GLN A 118      29.785  48.250  11.094  1.00 89.97           H  
ATOM   1873 HE22 GLN A 118      29.704  47.792  12.814  1.00 89.97           H  
ATOM   1874  OE1 GLN A 118      32.113  47.888  10.874  1.00 89.97           O  
ATOM   1875  N   LEU A 119      35.211  43.663  12.274  1.00 92.11           N  
ATOM   1876  H   LEU A 119      34.974  43.485  13.239  1.00 92.11           H  
ATOM   1877  CA  LEU A 119      36.395  43.003  11.727  1.00 92.11           C  
ATOM   1878  HA  LEU A 119      36.934  43.699  11.085  1.00 92.11           H  
ATOM   1879  C   LEU A 119      36.005  41.820  10.841  1.00 92.11           C  
ATOM   1880  CB  LEU A 119      37.309  42.561  12.878  1.00 92.11           C  
ATOM   1881  HB2 LEU A 119      36.722  41.975  13.586  1.00 92.11           H  
ATOM   1882  HB3 LEU A 119      38.088  41.912  12.480  1.00 92.11           H  
ATOM   1883  O   LEU A 119      36.457  41.750   9.707  1.00 92.11           O  
ATOM   1884  CG  LEU A 119      37.972  43.732  13.617  1.00 92.11           C  
ATOM   1885  HG  LEU A 119      37.225  44.468  13.915  1.00 92.11           H  
ATOM   1886  CD1 LEU A 119      38.648  43.200  14.876  1.00 92.11           C  
ATOM   1887 HD11 LEU A 119      39.369  42.427  14.611  1.00 92.11           H  
ATOM   1888 HD12 LEU A 119      37.893  42.772  15.535  1.00 92.11           H  
ATOM   1889 HD13 LEU A 119      39.151  44.011  15.403  1.00 92.11           H  
ATOM   1890  CD2 LEU A 119      39.011  44.425  12.738  1.00 92.11           C  
ATOM   1891 HD21 LEU A 119      38.527  44.928  11.901  1.00 92.11           H  
ATOM   1892 HD22 LEU A 119      39.718  43.689  12.354  1.00 92.11           H  
ATOM   1893 HD23 LEU A 119      39.541  45.172  13.329  1.00 92.11           H  
ATOM   1894  N   GLU A 120      35.094  40.956  11.289  1.00 91.75           N  
ATOM   1895  H   GLU A 120      34.762  41.043  12.239  1.00 91.75           H  
ATOM   1896  CA  GLU A 120      34.598  39.819  10.492  1.00 91.75           C  
ATOM   1897  HA  GLU A 120      35.451  39.260  10.106  1.00 91.75           H  
ATOM   1898  C   GLU A 120      33.794  40.260   9.250  1.00 91.75           C  
ATOM   1899  CB  GLU A 120      33.778  38.867  11.386  1.00 91.75           C  
ATOM   1900  HB2 GLU A 120      32.991  39.434  11.883  1.00 91.75           H  
ATOM   1901  HB3 GLU A 120      33.314  38.103  10.761  1.00 91.75           H  
ATOM   1902  O   GLU A 120      33.581  39.475   8.334  1.00 91.75           O  
ATOM   1903  CG  GLU A 120      34.661  38.162  12.432  1.00 91.75           C  
ATOM   1904  HG2 GLU A 120      35.117  38.924  13.064  1.00 91.75           H  
ATOM   1905  HG3 GLU A 120      35.462  37.639  11.911  1.00 91.75           H  
ATOM   1906  CD  GLU A 120      33.916  37.171  13.346  1.00 91.75           C  
ATOM   1907  OE1 GLU A 120      34.585  36.227  13.838  1.00 91.75           O  
ATOM   1908  OE2 GLU A 120      32.715  37.394  13.636  1.00 91.75           O  
ATOM   1909  N   GLN A 121      33.382  41.532   9.165  1.00 89.91           N  
ATOM   1910  H   GLN A 121      33.526  42.120   9.973  1.00 89.91           H  
ATOM   1911  CA  GLN A 121      32.820  42.129   7.943  1.00 89.91           C  
ATOM   1912  HA  GLN A 121      32.178  41.397   7.453  1.00 89.91           H  
ATOM   1913  C   GLN A 121      33.879  42.541   6.908  1.00 89.91           C  
ATOM   1914  CB  GLN A 121      31.981  43.358   8.316  1.00 89.91           C  
ATOM   1915  HB2 GLN A 121      32.519  43.952   9.054  1.00 89.91           H  
ATOM   1916  HB3 GLN A 121      31.824  43.979   7.434  1.00 89.91           H  
ATOM   1917  O   GLN A 121      33.526  42.940   5.796  1.00 89.91           O  
ATOM   1918  CG  GLN A 121      30.603  42.985   8.864  1.00 89.91           C  
ATOM   1919  HG2 GLN A 121      30.699  42.218   9.633  1.00 89.91           H  
ATOM   1920  HG3 GLN A 121      30.000  42.564   8.060  1.00 89.91           H  
ATOM   1921  CD  GLN A 121      29.876  44.199   9.433  1.00 89.91           C  
ATOM   1922  NE2 GLN A 121      28.907  43.988  10.295  1.00 89.91           N  
ATOM   1923 HE21 GLN A 121      28.447  44.806  10.667  1.00 89.91           H  
ATOM   1924 HE22 GLN A 121      28.738  43.047  10.621  1.00 89.91           H  
ATOM   1925  OE1 GLN A 121      30.133  45.350   9.102  1.00 89.91           O  
ATOM   1926  N   MET A 122      35.169  42.532   7.254  1.00 89.42           N  
ATOM   1927  H   MET A 122      35.431  42.132   8.144  1.00 89.42           H  
ATOM   1928  CA  MET A 122      36.231  42.791   6.285  1.00 89.42           C  
ATOM   1929  HA  MET A 122      35.928  43.641   5.673  1.00 89.42           H  
ATOM   1930  C   MET A 122      36.420  41.542   5.411  1.00 89.42           C  
ATOM   1931  CB  MET A 122      37.542  43.184   6.974  1.00 89.42           C  
ATOM   1932  HB2 MET A 122      38.314  43.288   6.211  1.00 89.42           H  
ATOM   1933  HB3 MET A 122      37.843  42.389   7.655  1.00 89.42           H  
ATOM   1934  O   MET A 122      36.675  40.474   5.957  1.00 89.42           O  
ATOM   1935  CG  MET A 122      37.411  44.511   7.735  1.00 89.42           C  
ATOM   1936  HG2 MET A 122      37.121  45.288   7.029  1.00 89.42           H  
ATOM   1937  HG3 MET A 122      36.611  44.407   8.468  1.00 89.42           H  
ATOM   1938  SD  MET A 122      38.888  45.077   8.631  1.00 89.42           S  
ATOM   1939  CE  MET A 122      40.116  45.191   7.302  1.00 89.42           C  
ATOM   1940  HE1 MET A 122      40.334  44.195   6.916  1.00 89.42           H  
ATOM   1941  HE2 MET A 122      41.035  45.621   7.701  1.00 89.42           H  
ATOM   1942  HE3 MET A 122      39.738  45.825   6.499  1.00 89.42           H  
ATOM   1943  N   PRO A 123      36.366  41.649   4.067  1.00 88.40           N  
ATOM   1944  CA  PRO A 123      36.345  40.479   3.181  1.00 88.40           C  
ATOM   1945  HA  PRO A 123      35.415  39.935   3.350  1.00 88.40           H  
ATOM   1946  C   PRO A 123      37.513  39.502   3.351  1.00 88.40           C  
ATOM   1947  CB  PRO A 123      36.349  41.048   1.761  1.00 88.40           C  
ATOM   1948  HB2 PRO A 123      35.802  40.401   1.074  1.00 88.40           H  
ATOM   1949  HB3 PRO A 123      37.371  41.190   1.412  1.00 88.40           H  
ATOM   1950  O   PRO A 123      37.355  38.319   3.089  1.00 88.40           O  
ATOM   1951  CG  PRO A 123      35.676  42.406   1.917  1.00 88.40           C  
ATOM   1952  HG2 PRO A 123      34.594  42.277   1.901  1.00 88.40           H  
ATOM   1953  HG3 PRO A 123      35.989  43.105   1.140  1.00 88.40           H  
ATOM   1954  CD  PRO A 123      36.113  42.863   3.305  1.00 88.40           C  
ATOM   1955  HD2 PRO A 123      37.031  43.446   3.234  1.00 88.40           H  
ATOM   1956  HD3 PRO A 123      35.311  43.458   3.741  1.00 88.40           H  
ATOM   1957  N   TRP A 124      38.680  39.996   3.768  1.00 90.83           N  
ATOM   1958  H   TRP A 124      38.727  40.981   3.983  1.00 90.83           H  
ATOM   1959  CA  TRP A 124      39.903  39.209   3.936  1.00 90.83           C  
ATOM   1960  HA  TRP A 124      39.906  38.395   3.212  1.00 90.83           H  
ATOM   1961  C   TRP A 124      40.039  38.549   5.318  1.00 90.83           C  
ATOM   1962  CB  TRP A 124      41.101  40.118   3.633  1.00 90.83           C  
ATOM   1963  HB2 TRP A 124      42.017  39.611   3.934  1.00 90.83           H  
ATOM   1964  HB3 TRP A 124      41.001  41.027   4.226  1.00 90.83           H  
ATOM   1965  O   TRP A 124      41.004  37.826   5.526  1.00 90.83           O  
ATOM   1966  CG  TRP A 124      41.271  40.503   2.200  1.00 90.83           C  
ATOM   1967  CD1 TRP A 124      41.163  41.745   1.677  1.00 90.83           C  
ATOM   1968  HD1 TRP A 124      40.961  42.637   2.250  1.00 90.83           H  
ATOM   1969  CD2 TRP A 124      41.655  39.634   1.098  1.00 90.83           C  
ATOM   1970  CE2 TRP A 124      41.698  40.412  -0.095  1.00 90.83           C  
ATOM   1971  CE3 TRP A 124      42.000  38.271   0.998  1.00 90.83           C  
ATOM   1972  HE3 TRP A 124      42.043  37.660   1.888  1.00 90.83           H  
ATOM   1973  NE1 TRP A 124      41.422  41.698   0.319  1.00 90.83           N  
ATOM   1974  HE1 TRP A 124      41.547  42.516  -0.260  1.00 90.83           H  
ATOM   1975  CH2 TRP A 124      42.249  38.470  -1.417  1.00 90.83           C  
ATOM   1976  HH2 TRP A 124      42.437  37.994  -2.369  1.00 90.83           H  
ATOM   1977  CZ2 TRP A 124      41.987  39.848  -1.344  1.00 90.83           C  
ATOM   1978  HZ2 TRP A 124      42.019  40.456  -2.236  1.00 90.83           H  
ATOM   1979  CZ3 TRP A 124      42.301  37.698  -0.248  1.00 90.83           C  
ATOM   1980  HZ3 TRP A 124      42.555  36.650  -0.301  1.00 90.83           H  
ATOM   1981  N   ILE A 125      39.125  38.783   6.268  1.00 89.94           N  
ATOM   1982  H   ILE A 125      38.289  39.297   6.029  1.00 89.94           H  
ATOM   1983  CA  ILE A 125      39.184  38.209   7.625  1.00 89.94           C  
ATOM   1984  HA  ILE A 125      40.196  37.859   7.828  1.00 89.94           H  
ATOM   1985  C   ILE A 125      38.259  36.990   7.682  1.00 89.94           C  
ATOM   1986  CB  ILE A 125      38.843  39.273   8.702  1.00 89.94           C  
ATOM   1987  HB  ILE A 125      37.852  39.680   8.501  1.00 89.94           H  
ATOM   1988  O   ILE A 125      37.060  37.111   7.449  1.00 89.94           O  
ATOM   1989  CG1 ILE A 125      39.877  40.416   8.629  1.00 89.94           C  
ATOM   1990 HG12 ILE A 125      40.868  39.968   8.710  1.00 89.94           H  
ATOM   1991 HG13 ILE A 125      39.766  40.879   7.648  1.00 89.94           H  
ATOM   1992  CG2 ILE A 125      38.838  38.650  10.106  1.00 89.94           C  
ATOM   1993 HG21 ILE A 125      38.570  39.409  10.841  1.00 89.94           H  
ATOM   1994 HG22 ILE A 125      39.816  38.232  10.343  1.00 89.94           H  
ATOM   1995 HG23 ILE A 125      38.087  37.862  10.169  1.00 89.94           H  
ATOM   1996  CD1 ILE A 125      39.814  41.560   9.653  1.00 89.94           C  
ATOM   1997 HD11 ILE A 125      39.955  41.183  10.666  1.00 89.94           H  
ATOM   1998 HD12 ILE A 125      40.608  42.275   9.439  1.00 89.94           H  
ATOM   1999 HD13 ILE A 125      38.859  42.083   9.599  1.00 89.94           H  
ATOM   2000  N   ALA A 126      38.809  35.810   7.974  1.00 88.67           N  
ATOM   2001  H   ALA A 126      39.797  35.773   8.181  1.00 88.67           H  
ATOM   2002  CA  ALA A 126      38.041  34.574   8.129  1.00 88.67           C  
ATOM   2003  HA  ALA A 126      37.206  34.573   7.428  1.00 88.67           H  
ATOM   2004  C   ALA A 126      37.435  34.460   9.529  1.00 88.67           C  
ATOM   2005  CB  ALA A 126      38.955  33.383   7.816  1.00 88.67           C  
ATOM   2006  HB1 ALA A 126      39.414  33.505   6.835  1.00 88.67           H  
ATOM   2007  HB2 ALA A 126      38.371  32.462   7.824  1.00 88.67           H  
ATOM   2008  HB3 ALA A 126      39.748  33.309   8.561  1.00 88.67           H  
ATOM   2009  O   ALA A 126      36.267  34.110   9.688  1.00 88.67           O  
ATOM   2010  N   HIS A 127      38.233  34.785  10.542  1.00 90.83           N  
ATOM   2011  H   HIS A 127      39.186  35.050  10.340  1.00 90.83           H  
ATOM   2012  CA  HIS A 127      37.803  34.839  11.928  1.00 90.83           C  
ATOM   2013  HA  HIS A 127      36.734  35.052  11.961  1.00 90.83           H  
ATOM   2014  C   HIS A 127      38.540  35.967  12.643  1.00 90.83           C  
ATOM   2015  CB  HIS A 127      38.058  33.481  12.593  1.00 90.83           C  
ATOM   2016  HB2 HIS A 127      39.129  33.281  12.600  1.00 90.83           H  
ATOM   2017  HB3 HIS A 127      37.572  32.701  12.007  1.00 90.83           H  
ATOM   2018  O   HIS A 127      39.738  36.173  12.425  1.00 90.83           O  
ATOM   2019  CG  HIS A 127      37.531  33.403  14.001  1.00 90.83           C  
ATOM   2020  CD2 HIS A 127      38.214  32.952  15.098  1.00 90.83           C  
ATOM   2021  HD2 HIS A 127      39.230  32.586  15.101  1.00 90.83           H  
ATOM   2022  ND1 HIS A 127      36.280  33.799  14.428  1.00 90.83           N  
ATOM   2023  HD1 HIS A 127      35.611  34.356  13.916  1.00 90.83           H  
ATOM   2024  CE1 HIS A 127      36.213  33.570  15.746  1.00 90.83           C  
ATOM   2025  HE1 HIS A 127      35.373  33.844  16.366  1.00 90.83           H  
ATOM   2026  NE2 HIS A 127      37.360  33.050  16.207  1.00 90.83           N  
ATOM   2027  N   ALA A 128      37.822  36.702  13.492  1.00 92.61           N  
ATOM   2028  H   ALA A 128      36.846  36.480  13.633  1.00 92.61           H  
ATOM   2029  CA  ALA A 128      38.425  37.686  14.376  1.00 92.61           C  
ATOM   2030  HA  ALA A 128      39.505  37.689  14.232  1.00 92.61           H  
ATOM   2031  C   ALA A 128      38.154  37.302  15.827  1.00 92.61           C  
ATOM   2032  CB  ALA A 128      37.921  39.094  14.046  1.00 92.61           C  
ATOM   2033  HB1 ALA A 128      38.042  39.294  12.981  1.00 92.61           H  
ATOM   2034  HB2 ALA A 128      38.495  39.825  14.616  1.00 92.61           H  
ATOM   2035  HB3 ALA A 128      36.870  39.186  14.318  1.00 92.61           H  
ATOM   2036  O   ALA A 128      37.011  37.197  16.275  1.00 92.61           O  
ATOM   2037  N   GLU A 129      39.218  37.163  16.600  1.00 92.97           N  
ATOM   2038  H   GLU A 129      40.136  37.243  16.186  1.00 92.97           H  
ATOM   2039  CA  GLU A 129      39.131  36.999  18.036  1.00 92.97           C  
ATOM   2040  HA  GLU A 129      38.099  36.790  18.317  1.00 92.97           H  
ATOM   2041  C   GLU A 129      39.545  38.302  18.719  1.00 92.97           C  
ATOM   2042  CB  GLU A 129      39.937  35.775  18.464  1.00 92.97           C  
ATOM   2043  HB2 GLU A 129      40.959  35.837  18.088  1.00 92.97           H  
ATOM   2044  HB3 GLU A 129      39.460  34.886  18.053  1.00 92.97           H  
ATOM   2045  O   GLU A 129      40.685  38.745  18.618  1.00 92.97           O  
ATOM   2046  CG  GLU A 129      39.950  35.692  19.985  1.00 92.97           C  
ATOM   2047  HG2 GLU A 129      38.977  35.998  20.367  1.00 92.97           H  
ATOM   2048  HG3 GLU A 129      40.692  36.385  20.380  1.00 92.97           H  
ATOM   2049  CD  GLU A 129      40.255  34.291  20.484  1.00 92.97           C  
ATOM   2050  OE1 GLU A 129      39.448  33.839  21.327  1.00 92.97           O  
ATOM   2051  OE2 GLU A 129      41.340  33.734  20.227  1.00 92.97           O  
ATOM   2052  N   VAL A 130      38.603  38.921  19.432  1.00 93.61           N  
ATOM   2053  H   VAL A 130      37.683  38.506  19.472  1.00 93.61           H  
ATOM   2054  CA  VAL A 130      38.826  40.176  20.155  1.00 93.61           C  
ATOM   2055  HA  VAL A 130      39.834  40.538  19.954  1.00 93.61           H  
ATOM   2056  C   VAL A 130      38.705  39.906  21.649  1.00 93.61           C  
ATOM   2057  CB  VAL A 130      37.849  41.273  19.694  1.00 93.61           C  
ATOM   2058  HB  VAL A 130      36.836  41.001  19.992  1.00 93.61           H  
ATOM   2059  O   VAL A 130      37.634  39.550  22.144  1.00 93.61           O  
ATOM   2060  CG1 VAL A 130      38.208  42.613  20.340  1.00 93.61           C  
ATOM   2061 HG11 VAL A 130      37.413  43.333  20.146  1.00 93.61           H  
ATOM   2062 HG12 VAL A 130      38.319  42.495  21.418  1.00 93.61           H  
ATOM   2063 HG13 VAL A 130      39.147  42.993  19.938  1.00 93.61           H  
ATOM   2064  CG2 VAL A 130      37.867  41.475  18.175  1.00 93.61           C  
ATOM   2065 HG21 VAL A 130      38.882  41.695  17.842  1.00 93.61           H  
ATOM   2066 HG22 VAL A 130      37.214  42.306  17.908  1.00 93.61           H  
ATOM   2067 HG23 VAL A 130      37.514  40.578  17.666  1.00 93.61           H  
ATOM   2068  N   ARG A 131      39.804  40.081  22.384  1.00 94.12           N  
ATOM   2069  H   ARG A 131      40.644  40.371  21.904  1.00 94.12           H  
ATOM   2070  CA  ARG A 131      39.874  39.862  23.832  1.00 94.12           C  
ATOM   2071  HA  ARG A 131      38.873  39.660  24.212  1.00 94.12           H  
ATOM   2072  C   ARG A 131      40.390  41.110  24.535  1.00 94.12           C  
ATOM   2073  CB  ARG A 131      40.761  38.645  24.143  1.00 94.12           C  
ATOM   2074  HB2 ARG A 131      41.748  38.807  23.709  1.00 94.12           H  
ATOM   2075  HB3 ARG A 131      40.876  38.566  25.224  1.00 94.12           H  
ATOM   2076  O   ARG A 131      41.319  41.761  24.071  1.00 94.12           O  
ATOM   2077  CG  ARG A 131      40.188  37.317  23.613  1.00 94.12           C  
ATOM   2078  HG2 ARG A 131      39.199  37.149  24.039  1.00 94.12           H  
ATOM   2079  HG3 ARG A 131      40.108  37.355  22.527  1.00 94.12           H  
ATOM   2080  CD  ARG A 131      41.122  36.167  24.012  1.00 94.12           C  
ATOM   2081  HD2 ARG A 131      42.102  36.354  23.573  1.00 94.12           H  
ATOM   2082  HD3 ARG A 131      41.219  36.159  25.097  1.00 94.12           H  
ATOM   2083  NE  ARG A 131      40.642  34.851  23.553  1.00 94.12           N  
ATOM   2084  HE  ARG A 131      39.972  34.812  22.799  1.00 94.12           H  
ATOM   2085  NH1 ARG A 131      42.139  33.535  24.686  1.00 94.12           N  
ATOM   2086 HH11 ARG A 131      42.557  32.626  24.823  1.00 94.12           H  
ATOM   2087 HH12 ARG A 131      42.552  34.373  25.069  1.00 94.12           H  
ATOM   2088  NH2 ARG A 131      40.751  32.595  23.236  1.00 94.12           N  
ATOM   2089 HH21 ARG A 131      40.179  32.777  22.424  1.00 94.12           H  
ATOM   2090 HH22 ARG A 131      41.285  31.738  23.245  1.00 94.12           H  
ATOM   2091  CZ  ARG A 131      41.171  33.671  23.826  1.00 94.12           C  
ATOM   2092  N   ARG A 132      39.817  41.419  25.695  1.00 91.65           N  
ATOM   2093  H   ARG A 132      39.082  40.813  26.029  1.00 91.65           H  
ATOM   2094  CA  ARG A 132      40.354  42.437  26.607  1.00 91.65           C  
ATOM   2095  HA  ARG A 132      40.873  43.197  26.023  1.00 91.65           H  
ATOM   2096  C   ARG A 132      41.393  41.814  27.538  1.00 91.65           C  
ATOM   2097  CB  ARG A 132      39.219  43.153  27.351  1.00 91.65           C  
ATOM   2098  HB2 ARG A 132      38.535  43.578  26.616  1.00 91.65           H  
ATOM   2099  HB3 ARG A 132      39.639  43.983  27.920  1.00 91.65           H  
ATOM   2100  O   ARG A 132      41.168  40.726  28.067  1.00 91.65           O  
ATOM   2101  CG  ARG A 132      38.441  42.233  28.304  1.00 91.65           C  
ATOM   2102  HG2 ARG A 132      38.038  41.384  27.753  1.00 91.65           H  
ATOM   2103  HG3 ARG A 132      39.100  41.870  29.092  1.00 91.65           H  
ATOM   2104  CD  ARG A 132      37.291  42.999  28.953  1.00 91.65           C  
ATOM   2105  HD2 ARG A 132      36.670  43.430  28.168  1.00 91.65           H  
ATOM   2106  HD3 ARG A 132      37.699  43.813  29.552  1.00 91.65           H  
ATOM   2107  NE  ARG A 132      36.479  42.108  29.801  1.00 91.65           N  
ATOM   2108  HE  ARG A 132      36.839  41.180  29.970  1.00 91.65           H  
ATOM   2109  NH1 ARG A 132      34.821  43.634  30.209  1.00 91.65           N  
ATOM   2110 HH11 ARG A 132      35.363  44.334  29.723  1.00 91.65           H  
ATOM   2111 HH12 ARG A 132      33.901  43.889  30.540  1.00 91.65           H  
ATOM   2112  NH2 ARG A 132      34.653  41.559  31.043  1.00 91.65           N  
ATOM   2113 HH21 ARG A 132      33.776  41.836  31.459  1.00 91.65           H  
ATOM   2114 HH22 ARG A 132      35.018  40.626  31.170  1.00 91.65           H  
ATOM   2115  CZ  ARG A 132      35.323  42.437  30.347  1.00 91.65           C  
ATOM   2116  N   VAL A 133      42.496  42.513  27.763  1.00 91.17           N  
ATOM   2117  H   VAL A 133      42.592  43.407  27.302  1.00 91.17           H  
ATOM   2118  CA  VAL A 133      43.580  42.130  28.672  1.00 91.17           C  
ATOM   2119  HA  VAL A 133      43.290  41.243  29.236  1.00 91.17           H  
ATOM   2120  C   VAL A 133      43.787  43.276  29.655  1.00 91.17           C  
ATOM   2121  CB  VAL A 133      44.863  41.785  27.894  1.00 91.17           C  
ATOM   2122  HB  VAL A 133      45.167  42.638  27.287  1.00 91.17           H  
ATOM   2123  O   VAL A 133      44.128  44.392  29.271  1.00 91.17           O  
ATOM   2124  CG1 VAL A 133      46.005  41.418  28.848  1.00 91.17           C  
ATOM   2125 HG11 VAL A 133      46.262  42.271  29.476  1.00 91.17           H  
ATOM   2126 HG12 VAL A 133      45.723  40.574  29.478  1.00 91.17           H  
ATOM   2127 HG13 VAL A 133      46.893  41.156  28.272  1.00 91.17           H  
ATOM   2128  CG2 VAL A 133      44.626  40.594  26.954  1.00 91.17           C  
ATOM   2129 HG21 VAL A 133      43.905  40.860  26.182  1.00 91.17           H  
ATOM   2130 HG22 VAL A 133      44.256  39.737  27.518  1.00 91.17           H  
ATOM   2131 HG23 VAL A 133      45.562  40.322  26.466  1.00 91.17           H  
ATOM   2132  N   TRP A 134      43.485  43.018  30.925  1.00 87.50           N  
ATOM   2133  H   TRP A 134      43.272  42.067  31.192  1.00 87.50           H  
ATOM   2134  CA  TRP A 134      43.573  44.026  31.982  1.00 87.50           C  
ATOM   2135  HA  TRP A 134      43.031  44.916  31.663  1.00 87.50           H  
ATOM   2136  C   TRP A 134      45.047  44.415  32.217  1.00 87.50           C  
ATOM   2137  CB  TRP A 134      42.895  43.465  33.243  1.00 87.50           C  
ATOM   2138  HB2 TRP A 134      43.453  42.592  33.581  1.00 87.50           H  
ATOM   2139  HB3 TRP A 134      41.888  43.130  32.993  1.00 87.50           H  
ATOM   2140  O   TRP A 134      45.887  43.510  32.205  1.00 87.50           O  
ATOM   2141  CG  TRP A 134      42.791  44.423  34.383  1.00 87.50           C  
ATOM   2142  CD1 TRP A 134      41.806  45.333  34.576  1.00 87.50           C  
ATOM   2143  HD1 TRP A 134      40.953  45.472  33.928  1.00 87.50           H  
ATOM   2144  CD2 TRP A 134      43.781  44.679  35.422  1.00 87.50           C  
ATOM   2145  CE2 TRP A 134      43.329  45.775  36.216  1.00 87.50           C  
ATOM   2146  CE3 TRP A 134      45.042  44.125  35.733  1.00 87.50           C  
ATOM   2147  HE3 TRP A 134      45.429  43.319  35.127  1.00 87.50           H  
ATOM   2148  NE1 TRP A 134      42.121  46.138  35.654  1.00 87.50           N  
ATOM   2149  HE1 TRP A 134      41.566  46.938  35.919  1.00 87.50           H  
ATOM   2150  CH2 TRP A 134      45.327  45.696  37.581  1.00 87.50           C  
ATOM   2151  HH2 TRP A 134      45.924  46.074  38.398  1.00 87.50           H  
ATOM   2152  CZ2 TRP A 134      44.084  46.282  37.283  1.00 87.50           C  
ATOM   2153  HZ2 TRP A 134      43.715  47.116  37.862  1.00 87.50           H  
ATOM   2154  CZ3 TRP A 134      45.804  44.624  36.805  1.00 87.50           C  
ATOM   2155  HZ3 TRP A 134      46.768  44.189  37.025  1.00 87.50           H  
ATOM   2156  N   PRO A 135      45.383  45.703  32.458  1.00 87.17           N  
ATOM   2157  CA  PRO A 135      44.476  46.809  32.808  1.00 87.17           C  
ATOM   2158  HA  PRO A 135      43.630  46.440  33.388  1.00 87.17           H  
ATOM   2159  C   PRO A 135      43.837  47.613  31.667  1.00 87.17           C  
ATOM   2160  CB  PRO A 135      45.289  47.700  33.750  1.00 87.17           C  
ATOM   2161  HB2 PRO A 135      44.979  48.744  33.703  1.00 87.17           H  
ATOM   2162  HB3 PRO A 135      45.207  47.326  34.771  1.00 87.17           H  
ATOM   2163  O   PRO A 135      42.751  48.143  31.871  1.00 87.17           O  
ATOM   2164  CG  PRO A 135      46.722  47.517  33.265  1.00 87.17           C  
ATOM   2165  HG2 PRO A 135      47.445  47.689  34.062  1.00 87.17           H  
ATOM   2166  HG3 PRO A 135      46.912  48.188  32.428  1.00 87.17           H  
ATOM   2167  CD  PRO A 135      46.756  46.071  32.776  1.00 87.17           C  
ATOM   2168  HD2 PRO A 135      47.128  45.428  33.573  1.00 87.17           H  
ATOM   2169  HD3 PRO A 135      47.394  45.984  31.897  1.00 87.17           H  
ATOM   2170  N   ASP A 136      44.462  47.723  30.499  1.00 88.20           N  
ATOM   2171  H   ASP A 136      45.398  47.352  30.425  1.00 88.20           H  
ATOM   2172  CA  ASP A 136      44.136  48.752  29.496  1.00 88.20           C  
ATOM   2173  HA  ASP A 136      43.076  48.998  29.565  1.00 88.20           H  
ATOM   2174  C   ASP A 136      44.380  48.294  28.044  1.00 88.20           C  
ATOM   2175  CB  ASP A 136      44.933  50.029  29.830  1.00 88.20           C  
ATOM   2176  HB2 ASP A 136      44.711  50.797  29.089  1.00 88.20           H  
ATOM   2177  HB3 ASP A 136      44.596  50.401  30.797  1.00 88.20           H  
ATOM   2178  O   ASP A 136      44.551  49.114  27.138  1.00 88.20           O  
ATOM   2179  CG  ASP A 136      46.456  49.839  29.889  1.00 88.20           C  
ATOM   2180  OD1 ASP A 136      46.937  48.692  29.727  1.00 88.20           O  
ATOM   2181  OD2 ASP A 136      47.135  50.855  30.151  1.00 88.20           O  
ATOM   2182  N   GLN A 137      44.398  46.981  27.795  1.00 92.23           N  
ATOM   2183  H   GLN A 137      44.261  46.340  28.564  1.00 92.23           H  
ATOM   2184  CA  GLN A 137      44.759  46.415  26.498  1.00 92.23           C  
ATOM   2185  HA  GLN A 137      45.028  47.239  25.837  1.00 92.23           H  
ATOM   2186  C   GLN A 137      43.597  45.670  25.827  1.00 92.23           C  
ATOM   2187  CB  GLN A 137      46.031  45.566  26.663  1.00 92.23           C  
ATOM   2188  HB2 GLN A 137      45.837  44.750  27.358  1.00 92.23           H  
ATOM   2189  HB3 GLN A 137      46.809  46.195  27.096  1.00 92.23           H  
ATOM   2190  O   GLN A 137      42.819  44.960  26.465  1.00 92.23           O  
ATOM   2191  CG  GLN A 137      46.557  44.989  25.338  1.00 92.23           C  
ATOM   2192  HG2 GLN A 137      45.811  44.319  24.911  1.00 92.23           H  
ATOM   2193  HG3 GLN A 137      46.731  45.804  24.636  1.00 92.23           H  
ATOM   2194  CD  GLN A 137      47.852  44.198  25.483  1.00 92.23           C  
ATOM   2195  NE2 GLN A 137      48.449  43.790  24.386  1.00 92.23           N  
ATOM   2196 HE21 GLN A 137      47.963  43.883  23.505  1.00 92.23           H  
ATOM   2197 HE22 GLN A 137      49.160  43.087  24.528  1.00 92.23           H  
ATOM   2198  OE1 GLN A 137      48.361  43.914  26.551  1.00 92.23           O  
ATOM   2199  N   VAL A 138      43.524  45.772  24.499  1.00 92.73           N  
ATOM   2200  H   VAL A 138      44.163  46.410  24.046  1.00 92.73           H  
ATOM   2201  CA  VAL A 138      42.723  44.885  23.642  1.00 92.73           C  
ATOM   2202  HA  VAL A 138      42.198  44.159  24.263  1.00 92.73           H  
ATOM   2203  C   VAL A 138      43.667  44.114  22.725  1.00 92.73           C  
ATOM   2204  CB  VAL A 138      41.658  45.661  22.849  1.00 92.73           C  
ATOM   2205  HB  VAL A 138      42.149  46.405  22.222  1.00 92.73           H  
ATOM   2206  O   VAL A 138      44.534  44.696  22.076  1.00 92.73           O  
ATOM   2207  CG1 VAL A 138      40.817  44.742  21.954  1.00 92.73           C  
ATOM   2208 HG11 VAL A 138      40.056  45.324  21.433  1.00 92.73           H  
ATOM   2209 HG12 VAL A 138      41.447  44.264  21.204  1.00 92.73           H  
ATOM   2210 HG13 VAL A 138      40.331  43.972  22.553  1.00 92.73           H  
ATOM   2211  CG2 VAL A 138      40.683  46.375  23.788  1.00 92.73           C  
ATOM   2212 HG21 VAL A 138      40.132  45.654  24.391  1.00 92.73           H  
ATOM   2213 HG22 VAL A 138      41.222  47.056  24.446  1.00 92.73           H  
ATOM   2214 HG23 VAL A 138      39.991  46.962  23.182  1.00 92.73           H  
ATOM   2215  N   VAL A 139      43.521  42.796  22.681  1.00 93.50           N  
ATOM   2216  H   VAL A 139      42.763  42.384  23.205  1.00 93.50           H  
ATOM   2217  CA  VAL A 139      44.246  41.911  21.766  1.00 93.50           C  
ATOM   2218  HA  VAL A 139      45.034  42.471  21.263  1.00 93.50           H  
ATOM   2219  C   VAL A 139      43.268  41.427  20.706  1.00 93.50           C  
ATOM   2220  CB  VAL A 139      44.922  40.744  22.506  1.00 93.50           C  
ATOM   2221  HB  VAL A 139      44.165  40.151  23.019  1.00 93.50           H  
ATOM   2222  O   VAL A 139      42.189  40.927  21.028  1.00 93.50           O  
ATOM   2223  CG1 VAL A 139      45.682  39.843  21.527  1.00 93.50           C  
ATOM   2224 HG11 VAL A 139      46.221  39.064  22.067  1.00 93.50           H  
ATOM   2225 HG12 VAL A 139      46.407  40.421  20.954  1.00 93.50           H  
ATOM   2226 HG13 VAL A 139      44.994  39.353  20.838  1.00 93.50           H  
ATOM   2227  CG2 VAL A 139      45.923  41.266  23.548  1.00 93.50           C  
ATOM   2228 HG21 VAL A 139      46.407  40.422  24.040  1.00 93.50           H  
ATOM   2229 HG22 VAL A 139      46.687  41.869  23.059  1.00 93.50           H  
ATOM   2230 HG23 VAL A 139      45.411  41.863  24.303  1.00 93.50           H  
ATOM   2231  N   ILE A 140      43.642  41.613  19.447  1.00 93.16           N  
ATOM   2232  H   ILE A 140      44.549  42.024  19.278  1.00 93.16           H  
ATOM   2233  CA  ILE A 140      42.866  41.261  18.265  1.00 93.16           C  
ATOM   2234  HA  ILE A 140      41.919  40.810  18.559  1.00 93.16           H  
ATOM   2235  C   ILE A 140      43.686  40.243  17.494  1.00 93.16           C  
ATOM   2236  CB  ILE A 140      42.567  42.507  17.408  1.00 93.16           C  
ATOM   2237  HB  ILE A 140      43.509  42.932  17.063  1.00 93.16           H  
ATOM   2238  O   ILE A 140      44.672  40.600  16.858  1.00 93.16           O  
ATOM   2239  CG1 ILE A 140      41.836  43.570  18.248  1.00 93.16           C  
ATOM   2240 HG12 ILE A 140      40.881  43.169  18.586  1.00 93.16           H  
ATOM   2241 HG13 ILE A 140      42.437  43.819  19.123  1.00 93.16           H  
ATOM   2242  CG2 ILE A 140      41.728  42.106  16.183  1.00 93.16           C  
ATOM   2243 HG21 ILE A 140      40.748  41.746  16.498  1.00 93.16           H  
ATOM   2244 HG22 ILE A 140      42.224  41.305  15.635  1.00 93.16           H  
ATOM   2245 HG23 ILE A 140      41.618  42.950  15.503  1.00 93.16           H  
ATOM   2246  CD1 ILE A 140      41.594  44.879  17.509  1.00 93.16           C  
ATOM   2247 HD11 ILE A 140      41.190  45.598  18.222  1.00 93.16           H  
ATOM   2248 HD12 ILE A 140      40.871  44.739  16.705  1.00 93.16           H  
ATOM   2249 HD13 ILE A 140      42.533  45.254  17.103  1.00 93.16           H  
ATOM   2250  N   ARG A 141      43.288  38.979  17.545  1.00 93.33           N  
ATOM   2251  H   ARG A 141      42.431  38.765  18.034  1.00 93.33           H  
ATOM   2252  CA  ARG A 141      43.882  37.945  16.709  1.00 93.33           C  
ATOM   2253  HA  ARG A 141      44.879  38.266  16.407  1.00 93.33           H  
ATOM   2254  C   ARG A 141      43.044  37.786  15.449  1.00 93.33           C  
ATOM   2255  CB  ARG A 141      44.057  36.666  17.519  1.00 93.33           C  
ATOM   2256  HB2 ARG A 141      43.083  36.292  17.834  1.00 93.33           H  
ATOM   2257  HB3 ARG A 141      44.652  36.888  18.405  1.00 93.33           H  
ATOM   2258  O   ARG A 141      41.828  37.623  15.538  1.00 93.33           O  
ATOM   2259  CG  ARG A 141      44.773  35.600  16.690  1.00 93.33           C  
ATOM   2260  HG2 ARG A 141      44.163  35.327  15.830  1.00 93.33           H  
ATOM   2261  HG3 ARG A 141      45.736  35.978  16.346  1.00 93.33           H  
ATOM   2262  CD  ARG A 141      44.988  34.371  17.562  1.00 93.33           C  
ATOM   2263  HD2 ARG A 141      45.659  34.638  18.378  1.00 93.33           H  
ATOM   2264  HD3 ARG A 141      44.028  34.055  17.971  1.00 93.33           H  
ATOM   2265  NE  ARG A 141      45.558  33.278  16.767  1.00 93.33           N  
ATOM   2266  HE  ARG A 141      45.464  33.357  15.764  1.00 93.33           H  
ATOM   2267  NH1 ARG A 141      46.115  31.925  18.525  1.00 93.33           N  
ATOM   2268 HH11 ARG A 141      46.547  31.083  18.878  1.00 93.33           H  
ATOM   2269 HH12 ARG A 141      45.705  32.619  19.133  1.00 93.33           H  
ATOM   2270  NH2 ARG A 141      46.594  31.294  16.427  1.00 93.33           N  
ATOM   2271 HH21 ARG A 141      46.998  30.431  16.761  1.00 93.33           H  
ATOM   2272 HH22 ARG A 141      46.532  31.478  15.436  1.00 93.33           H  
ATOM   2273  CZ  ARG A 141      46.087  32.172  17.243  1.00 93.33           C  
ATOM   2274  N   LEU A 142      43.687  37.879  14.294  1.00 92.83           N  
ATOM   2275  H   LEU A 142      44.692  37.981  14.310  1.00 92.83           H  
ATOM   2276  CA  LEU A 142      43.039  37.828  12.991  1.00 92.83           C  
ATOM   2277  HA  LEU A 142      41.963  37.692  13.100  1.00 92.83           H  
ATOM   2278  C   LEU A 142      43.575  36.645  12.193  1.00 92.83           C  
ATOM   2279  CB  LEU A 142      43.309  39.139  12.242  1.00 92.83           C  
ATOM   2280  HB2 LEU A 142      42.932  39.040  11.224  1.00 92.83           H  
ATOM   2281  HB3 LEU A 142      44.392  39.261  12.203  1.00 92.83           H  
ATOM   2282  O   LEU A 142      44.781  36.542  11.977  1.00 92.83           O  
ATOM   2283  CG  LEU A 142      42.726  40.408  12.873  1.00 92.83           C  
ATOM   2284  HG  LEU A 142      43.219  40.588  13.829  1.00 92.83           H  
ATOM   2285  CD1 LEU A 142      43.011  41.607  11.970  1.00 92.83           C  
ATOM   2286 HD11 LEU A 142      42.549  41.455  10.995  1.00 92.83           H  
ATOM   2287 HD12 LEU A 142      44.088  41.712  11.840  1.00 92.83           H  
ATOM   2288 HD13 LEU A 142      42.614  42.512  12.430  1.00 92.83           H  
ATOM   2289  CD2 LEU A 142      41.217  40.304  13.095  1.00 92.83           C  
ATOM   2290 HD21 LEU A 142      40.746  39.849  12.224  1.00 92.83           H  
ATOM   2291 HD22 LEU A 142      40.792  41.291  13.277  1.00 92.83           H  
ATOM   2292 HD23 LEU A 142      41.025  39.671  13.961  1.00 92.83           H  
ATOM   2293  N   ASP A 143      42.663  35.808  11.711  1.00 89.37           N  
ATOM   2294  H   ASP A 143      41.692  35.943  11.951  1.00 89.37           H  
ATOM   2295  CA  ASP A 143      42.976  34.760  10.746  1.00 89.37           C  
ATOM   2296  HA  ASP A 143      44.052  34.585  10.723  1.00 89.37           H  
ATOM   2297  C   ASP A 143      42.531  35.236   9.355  1.00 89.37           C  
ATOM   2298  CB  ASP A 143      42.309  33.441  11.169  1.00 89.37           C  
ATOM   2299  HB2 ASP A 143      42.500  32.696  10.396  1.00 89.37           H  
ATOM   2300  HB3 ASP A 143      41.231  33.594  11.221  1.00 89.37           H  
ATOM   2301  O   ASP A 143      41.346  35.508   9.133  1.00 89.37           O  
ATOM   2302  CG  ASP A 143      42.808  32.876  12.514  1.00 89.37           C  
ATOM   2303  OD1 ASP A 143      44.006  33.033  12.853  1.00 89.37           O  
ATOM   2304  OD2 ASP A 143      41.983  32.232  13.201  1.00 89.37           O  
ATOM   2305  N   GLU A 144      43.470  35.387   8.416  1.00 89.36           N  
ATOM   2306  H   GLU A 144      44.430  35.170   8.643  1.00 89.36           H  
ATOM   2307  CA  GLU A 144      43.162  35.833   7.053  1.00 89.36           C  
ATOM   2308  HA  GLU A 144      42.412  36.621   7.128  1.00 89.36           H  
ATOM   2309  C   GLU A 144      42.548  34.726   6.183  1.00 89.36           C  
ATOM   2310  CB  GLU A 144      44.383  36.438   6.341  1.00 89.36           C  
ATOM   2311  HB2 GLU A 144      45.249  35.790   6.476  1.00 89.36           H  
ATOM   2312  HB3 GLU A 144      44.161  36.500   5.275  1.00 89.36           H  
ATOM   2313  O   GLU A 144      42.843  33.537   6.307  1.00 89.36           O  
ATOM   2314  CG  GLU A 144      44.700  37.855   6.834  1.00 89.36           C  
ATOM   2315  HG2 GLU A 144      43.782  38.442   6.830  1.00 89.36           H  
ATOM   2316  HG3 GLU A 144      45.054  37.783   7.863  1.00 89.36           H  
ATOM   2317  CD  GLU A 144      45.745  38.574   5.968  1.00 89.36           C  
ATOM   2318  OE1 GLU A 144      45.937  39.798   6.138  1.00 89.36           O  
ATOM   2319  OE2 GLU A 144      46.382  37.947   5.096  1.00 89.36           O  
ATOM   2320  N   GLN A 145      41.713  35.148   5.238  1.00 89.19           N  
ATOM   2321  H   GLN A 145      41.539  36.141   5.185  1.00 89.19           H  
ATOM   2322  CA  GLN A 145      41.212  34.320   4.151  1.00 89.19           C  
ATOM   2323  HA  GLN A 145      40.845  33.375   4.552  1.00 89.19           H  
ATOM   2324  C   GLN A 145      42.347  34.039   3.153  1.00 89.19           C  
ATOM   2325  CB  GLN A 145      40.063  35.057   3.442  1.00 89.19           C  
ATOM   2326  HB2 GLN A 145      39.773  34.476   2.566  1.00 89.19           H  
ATOM   2327  HB3 GLN A 145      40.436  36.019   3.088  1.00 89.19           H  
ATOM   2328  O   GLN A 145      42.839  34.953   2.495  1.00 89.19           O  
ATOM   2329  CG  GLN A 145      38.807  35.328   4.285  1.00 89.19           C  
ATOM   2330  HG2 GLN A 145      39.084  35.752   5.250  1.00 89.19           H  
ATOM   2331  HG3 GLN A 145      38.203  36.064   3.753  1.00 89.19           H  
ATOM   2332  CD  GLN A 145      37.922  34.113   4.511  1.00 89.19           C  
ATOM   2333  NE2 GLN A 145      36.717  34.306   4.998  1.00 89.19           N  
ATOM   2334 HE21 GLN A 145      36.434  35.237   5.269  1.00 89.19           H  
ATOM   2335 HE22 GLN A 145      36.157  33.490   5.199  1.00 89.19           H  
ATOM   2336  OE1 GLN A 145      38.295  32.977   4.267  1.00 89.19           O  
ATOM   2337  N   LEU A 146      42.740  32.772   2.992  1.00 89.01           N  
ATOM   2338  H   LEU A 146      42.356  32.080   3.620  1.00 89.01           H  
ATOM   2339  CA  LEU A 146      43.720  32.345   1.984  1.00 89.01           C  
ATOM   2340  HA  LEU A 146      44.418  33.162   1.799  1.00 89.01           H  
ATOM   2341  C   LEU A 146      43.009  31.979   0.671  1.00 89.01           C  
ATOM   2342  CB  LEU A 146      44.518  31.140   2.514  1.00 89.01           C  
ATOM   2343  HB2 LEU A 146      45.072  30.694   1.688  1.00 89.01           H  
ATOM   2344  HB3 LEU A 146      43.810  30.394   2.876  1.00 89.01           H  
ATOM   2345  O   LEU A 146      42.341  30.945   0.644  1.00 89.01           O  
ATOM   2346  CG  LEU A 146      45.510  31.480   3.639  1.00 89.01           C  
ATOM   2347  HG  LEU A 146      45.010  32.061   4.414  1.00 89.01           H  
ATOM   2348  CD1 LEU A 146      46.018  30.179   4.262  1.00 89.01           C  
ATOM   2349 HD11 LEU A 146      46.523  29.572   3.510  1.00 89.01           H  
ATOM   2350 HD12 LEU A 146      46.718  30.416   5.063  1.00 89.01           H  
ATOM   2351 HD13 LEU A 146      45.182  29.627   4.689  1.00 89.01           H  
ATOM   2352  CD2 LEU A 146      46.715  32.264   3.114  1.00 89.01           C  
ATOM   2353 HD21 LEU A 146      47.421  32.429   3.927  1.00 89.01           H  
ATOM   2354 HD22 LEU A 146      47.211  31.718   2.311  1.00 89.01           H  
ATOM   2355 HD23 LEU A 146      46.394  33.242   2.756  1.00 89.01           H  
ATOM   2356  N   PRO A 147      43.137  32.761  -0.417  1.00 91.70           N  
ATOM   2357  CA  PRO A 147      42.447  32.473  -1.670  1.00 91.70           C  
ATOM   2358  HA  PRO A 147      41.392  32.275  -1.480  1.00 91.70           H  
ATOM   2359  C   PRO A 147      43.071  31.254  -2.368  1.00 91.70           C  
ATOM   2360  CB  PRO A 147      42.571  33.759  -2.492  1.00 91.70           C  
ATOM   2361  HB2 PRO A 147      42.580  33.564  -3.565  1.00 91.70           H  
ATOM   2362  HB3 PRO A 147      41.747  34.430  -2.249  1.00 91.70           H  
ATOM   2363  O   PRO A 147      44.242  31.267  -2.735  1.00 91.70           O  
ATOM   2364  CG  PRO A 147      43.883  34.380  -2.011  1.00 91.70           C  
ATOM   2365  HG2 PRO A 147      43.883  35.464  -2.123  1.00 91.70           H  
ATOM   2366  HG3 PRO A 147      44.720  33.942  -2.555  1.00 91.70           H  
ATOM   2367  CD  PRO A 147      43.952  33.964  -0.542  1.00 91.70           C  
ATOM   2368  HD2 PRO A 147      44.987  33.766  -0.262  1.00 91.70           H  
ATOM   2369  HD3 PRO A 147      43.540  34.753   0.088  1.00 91.70           H  
ATOM   2370  N   ILE A 148      42.282  30.193  -2.557  1.00 92.18           N  
ATOM   2371  H   ILE A 148      41.345  30.241  -2.184  1.00 92.18           H  
ATOM   2372  CA  ILE A 148      42.704  28.946  -3.224  1.00 92.18           C  
ATOM   2373  HA  ILE A 148      43.789  28.937  -3.332  1.00 92.18           H  
ATOM   2374  C   ILE A 148      42.135  28.847  -4.639  1.00 92.18           C  
ATOM   2375  CB  ILE A 148      42.282  27.725  -2.370  1.00 92.18           C  
ATOM   2376  HB  ILE A 148      41.204  27.777  -2.220  1.00 92.18           H  
ATOM   2377  O   ILE A 148      42.790  28.327  -5.541  1.00 92.18           O  
ATOM   2378  CG1 ILE A 148      42.930  27.720  -0.968  1.00 92.18           C  
ATOM   2379 HG12 ILE A 148      42.593  28.598  -0.416  1.00 92.18           H  
ATOM   2380 HG13 ILE A 148      42.569  26.847  -0.424  1.00 92.18           H  
ATOM   2381  CG2 ILE A 148      42.575  26.387  -3.078  1.00 92.18           C  
ATOM   2382 HG21 ILE A 148      41.918  26.274  -3.941  1.00 92.18           H  
ATOM   2383 HG22 ILE A 148      42.382  25.555  -2.401  1.00 92.18           H  
ATOM   2384 HG23 ILE A 148      43.611  26.359  -3.416  1.00 92.18           H  
ATOM   2385  CD1 ILE A 148      44.465  27.693  -0.941  1.00 92.18           C  
ATOM   2386 HD11 ILE A 148      44.841  26.806  -1.450  1.00 92.18           H  
ATOM   2387 HD12 ILE A 148      44.802  27.670   0.095  1.00 92.18           H  
ATOM   2388 HD13 ILE A 148      44.870  28.588  -1.413  1.00 92.18           H  
ATOM   2389  N   ALA A 149      40.904  29.320  -4.828  1.00 94.05           N  
ATOM   2390  H   ALA A 149      40.434  29.773  -4.058  1.00 94.05           H  
ATOM   2391  CA  ALA A 149      40.189  29.229  -6.091  1.00 94.05           C  
ATOM   2392  HA  ALA A 149      40.894  29.305  -6.919  1.00 94.05           H  
ATOM   2393  C   ALA A 149      39.160  30.356  -6.229  1.00 94.05           C  
ATOM   2394  CB  ALA A 149      39.515  27.859  -6.152  1.00 94.05           C  
ATOM   2395  HB1 ALA A 149      40.232  27.068  -5.934  1.00 94.05           H  
ATOM   2396  HB2 ALA A 149      39.147  27.719  -7.168  1.00 94.05           H  
ATOM   2397  HB3 ALA A 149      38.686  27.816  -5.446  1.00 94.05           H  
ATOM   2398  O   ALA A 149      38.819  31.014  -5.248  1.00 94.05           O  
ATOM   2399  N   ARG A 150      38.630  30.559  -7.433  1.00 93.83           N  
ATOM   2400  H   ARG A 150      38.937  29.956  -8.183  1.00 93.83           H  
ATOM   2401  CA  ARG A 150      37.489  31.447  -7.695  1.00 93.83           C  
ATOM   2402  HA  ARG A 150      37.430  32.216  -6.924  1.00 93.83           H  
ATOM   2403  C   ARG A 150      36.184  30.650  -7.644  1.00 93.83           C  
ATOM   2404  CB  ARG A 150      37.669  32.147  -9.051  1.00 93.83           C  
ATOM   2405  HB2 ARG A 150      36.797  32.779  -9.221  1.00 93.83           H  
ATOM   2406  HB3 ARG A 150      37.710  31.400  -9.843  1.00 93.83           H  
ATOM   2407  O   ARG A 150      36.156  29.533  -8.145  1.00 93.83           O  
ATOM   2408  CG  ARG A 150      38.944  33.007  -9.103  1.00 93.83           C  
ATOM   2409  HG2 ARG A 150      38.933  33.726  -8.284  1.00 93.83           H  
ATOM   2410  HG3 ARG A 150      39.814  32.361  -8.986  1.00 93.83           H  
ATOM   2411  CD  ARG A 150      39.098  33.770 -10.421  1.00 93.83           C  
ATOM   2412  HD2 ARG A 150      39.174  33.047 -11.233  1.00 93.83           H  
ATOM   2413  HD3 ARG A 150      40.022  34.346 -10.381  1.00 93.83           H  
ATOM   2414  NE  ARG A 150      37.975  34.696 -10.664  1.00 93.83           N  
ATOM   2415  HE  ARG A 150      37.281  34.780  -9.935  1.00 93.83           H  
ATOM   2416  NH1 ARG A 150      38.509  35.265 -12.823  1.00 93.83           N  
ATOM   2417 HH11 ARG A 150      38.341  35.939 -13.556  1.00 93.83           H  
ATOM   2418 HH12 ARG A 150      39.429  34.873 -12.682  1.00 93.83           H  
ATOM   2419  NH2 ARG A 150      36.598  35.969 -11.952  1.00 93.83           N  
ATOM   2420 HH21 ARG A 150      36.153  35.939 -12.858  1.00 93.83           H  
ATOM   2421 HH22 ARG A 150      35.969  36.095 -11.172  1.00 93.83           H  
ATOM   2422  CZ  ARG A 150      37.702  35.305 -11.803  1.00 93.83           C  
ATOM   2423  N   TRP A 151      35.116  31.205  -7.076  1.00 92.80           N  
ATOM   2424  H   TRP A 151      35.210  32.154  -6.743  1.00 92.80           H  
ATOM   2425  CA  TRP A 151      33.746  30.689  -7.194  1.00 92.80           C  
ATOM   2426  HA  TRP A 151      33.772  29.635  -7.470  1.00 92.80           H  
ATOM   2427  C   TRP A 151      33.018  31.460  -8.292  1.00 92.80           C  
ATOM   2428  CB  TRP A 151      33.002  30.798  -5.864  1.00 92.80           C  
ATOM   2429  HB2 TRP A 151      32.901  31.849  -5.592  1.00 92.80           H  
ATOM   2430  HB3 TRP A 151      33.596  30.313  -5.090  1.00 92.80           H  
ATOM   2431  O   TRP A 151      32.597  32.602  -8.087  1.00 92.80           O  
ATOM   2432  CG  TRP A 151      31.659  30.139  -5.829  1.00 92.80           C  
ATOM   2433  CD1 TRP A 151      30.467  30.765  -5.698  1.00 92.80           C  
ATOM   2434  HD1 TRP A 151      30.333  31.836  -5.641  1.00 92.80           H  
ATOM   2435  CD2 TRP A 151      31.353  28.715  -5.918  1.00 92.80           C  
ATOM   2436  CE2 TRP A 151      29.950  28.546  -5.740  1.00 92.80           C  
ATOM   2437  CE3 TRP A 151      32.115  27.546  -6.143  1.00 92.80           C  
ATOM   2438  HE3 TRP A 151      33.167  27.642  -6.369  1.00 92.80           H  
ATOM   2439  NE1 TRP A 151      29.454  29.828  -5.641  1.00 92.80           N  
ATOM   2440  HE1 TRP A 151      28.475  30.063  -5.556  1.00 92.80           H  
ATOM   2441  CH2 TRP A 151      30.139  26.137  -5.902  1.00 92.80           C  
ATOM   2442  HH2 TRP A 151      29.676  25.161  -5.908  1.00 92.80           H  
ATOM   2443  CZ2 TRP A 151      29.350  27.282  -5.712  1.00 92.80           C  
ATOM   2444  HZ2 TRP A 151      28.281  27.200  -5.580  1.00 92.80           H  
ATOM   2445  CZ3 TRP A 151      31.520  26.272  -6.123  1.00 92.80           C  
ATOM   2446  HZ3 TRP A 151      32.121  25.394  -6.306  1.00 92.80           H  
ATOM   2447  N   GLY A 152      32.947  30.861  -9.481  1.00 87.53           N  
ATOM   2448  H   GLY A 152      33.264  29.905  -9.553  1.00 87.53           H  
ATOM   2449  CA  GLY A 152      32.498  31.550 -10.689  1.00 87.53           C  
ATOM   2450  HA2 GLY A 152      32.609  30.894 -11.552  1.00 87.53           H  
ATOM   2451  HA3 GLY A 152      31.442  31.798 -10.579  1.00 87.53           H  
ATOM   2452  C   GLY A 152      33.294  32.835 -10.944  1.00 87.53           C  
ATOM   2453  O   GLY A 152      34.520  32.866 -10.795  1.00 87.53           O  
ATOM   2454  N   ASP A 153      32.583  33.902 -11.307  1.00 85.24           N  
ATOM   2455  H   ASP A 153      31.588  33.801 -11.447  1.00 85.24           H  
ATOM   2456  CA  ASP A 153      33.147  35.246 -11.457  1.00 85.24           C  
ATOM   2457  HA  ASP A 153      34.234  35.161 -11.440  1.00 85.24           H  
ATOM   2458  C   ASP A 153      32.812  36.181 -10.280  1.00 85.24           C  
ATOM   2459  CB  ASP A 153      32.767  35.820 -12.833  1.00 85.24           C  
ATOM   2460  HB2 ASP A 153      31.690  35.736 -12.980  1.00 85.24           H  
ATOM   2461  HB3 ASP A 153      33.033  36.876 -12.869  1.00 85.24           H  
ATOM   2462  O   ASP A 153      33.231  37.336 -10.281  1.00 85.24           O  
ATOM   2463  CG  ASP A 153      33.519  35.111 -13.970  1.00 85.24           C  
ATOM   2464  OD1 ASP A 153      34.774  35.019 -13.893  1.00 85.24           O  
ATOM   2465  OD2 ASP A 153      32.878  34.648 -14.936  1.00 85.24           O  
ATOM   2466  N   GLU A 154      32.111  35.684  -9.256  1.00 86.57           N  
ATOM   2467  H   GLU A 154      31.851  34.708  -9.282  1.00 86.57           H  
ATOM   2468  CA  GLU A 154      31.529  36.516  -8.196  1.00 86.57           C  
ATOM   2469  HA  GLU A 154      31.457  37.546  -8.544  1.00 86.57           H  
ATOM   2470  C   GLU A 154      32.357  36.548  -6.906  1.00 86.57           C  
ATOM   2471  CB  GLU A 154      30.102  36.037  -7.886  1.00 86.57           C  
ATOM   2472  HB2 GLU A 154      29.708  36.651  -7.077  1.00 86.57           H  
ATOM   2473  HB3 GLU A 154      30.141  35.001  -7.549  1.00 86.57           H  
ATOM   2474  O   GLU A 154      32.364  37.568  -6.219  1.00 86.57           O  
ATOM   2475  CG  GLU A 154      29.155  36.149  -9.094  1.00 86.57           C  
ATOM   2476  HG2 GLU A 154      29.202  37.170  -9.474  1.00 86.57           H  
ATOM   2477  HG3 GLU A 154      29.500  35.479  -9.881  1.00 86.57           H  
ATOM   2478  CD  GLU A 154      27.695  35.806  -8.751  1.00 86.57           C  
ATOM   2479  OE1 GLU A 154      26.838  36.026  -9.636  1.00 86.57           O  
ATOM   2480  OE2 GLU A 154      27.438  35.340  -7.617  1.00 86.57           O  
ATOM   2481  N   ALA A 155      33.058  35.460  -6.558  1.00 91.37           N  
ATOM   2482  H   ALA A 155      33.029  34.654  -7.166  1.00 91.37           H  
ATOM   2483  CA  ALA A 155      33.757  35.342  -5.275  1.00 91.37           C  
ATOM   2484  HA  ALA A 155      34.029  36.340  -4.932  1.00 91.37           H  
ATOM   2485  C   ALA A 155      35.072  34.547  -5.353  1.00 91.37           C  
ATOM   2486  CB  ALA A 155      32.784  34.744  -4.247  1.00 91.37           C  
ATOM   2487  HB1 ALA A 155      32.507  33.730  -4.534  1.00 91.37           H  
ATOM   2488  HB2 ALA A 155      31.878  35.349  -4.199  1.00 91.37           H  
ATOM   2489  HB3 ALA A 155      33.248  34.727  -3.261  1.00 91.37           H  
ATOM   2490  O   ALA A 155      35.365  33.873  -6.340  1.00 91.37           O  
ATOM   2491  N   LEU A 156      35.873  34.614  -4.288  1.00 92.31           N  
ATOM   2492  H   LEU A 156      35.577  35.190  -3.513  1.00 92.31           H  
ATOM   2493  CA  LEU A 156      37.017  33.738  -4.031  1.00 92.31           C  
ATOM   2494  HA  LEU A 156      37.279  33.192  -4.938  1.00 92.31           H  
ATOM   2495  C   LEU A 156      36.653  32.702  -2.967  1.00 92.31           C  
ATOM   2496  CB  LEU A 156      38.238  34.561  -3.584  1.00 92.31           C  
ATOM   2497  HB2 LEU A 156      39.064  33.875  -3.399  1.00 92.31           H  
ATOM   2498  HB3 LEU A 156      37.994  35.050  -2.640  1.00 92.31           H  
ATOM   2499  O   LEU A 156      35.817  32.964  -2.108  1.00 92.31           O  
ATOM   2500  CG  LEU A 156      38.708  35.637  -4.575  1.00 92.31           C  
ATOM   2501  HG  LEU A 156      37.944  36.409  -4.663  1.00 92.31           H  
ATOM   2502  CD1 LEU A 156      39.990  36.282  -4.057  1.00 92.31           C  
ATOM   2503 HD11 LEU A 156      39.865  36.578  -3.015  1.00 92.31           H  
ATOM   2504 HD12 LEU A 156      40.819  35.577  -4.126  1.00 92.31           H  
ATOM   2505 HD13 LEU A 156      40.230  37.157  -4.661  1.00 92.31           H  
ATOM   2506  CD2 LEU A 156      39.002  35.067  -5.961  1.00 92.31           C  
ATOM   2507 HD21 LEU A 156      39.704  34.236  -5.886  1.00 92.31           H  
ATOM   2508 HD22 LEU A 156      39.423  35.847  -6.595  1.00 92.31           H  
ATOM   2509 HD23 LEU A 156      38.070  34.729  -6.413  1.00 92.31           H  
ATOM   2510  N   LEU A 157      37.297  31.539  -3.007  1.00 92.98           N  
ATOM   2511  H   LEU A 157      37.976  31.404  -3.742  1.00 92.98           H  
ATOM   2512  CA  LEU A 157      37.150  30.471  -2.027  1.00 92.98           C  
ATOM   2513  HA  LEU A 157      36.368  30.746  -1.320  1.00 92.98           H  
ATOM   2514  C   LEU A 157      38.428  30.276  -1.229  1.00 92.98           C  
ATOM   2515  CB  LEU A 157      36.765  29.148  -2.700  1.00 92.98           C  
ATOM   2516  HB2 LEU A 157      37.511  28.916  -3.460  1.00 92.98           H  
ATOM   2517  HB3 LEU A 157      36.777  28.365  -1.942  1.00 92.98           H  
ATOM   2518  O   LEU A 157      39.524  30.213  -1.794  1.00 92.98           O  
ATOM   2519  CG  LEU A 157      35.381  29.158  -3.341  1.00 92.98           C  
ATOM   2520  HG  LEU A 157      35.325  30.016  -4.011  1.00 92.98           H  
ATOM   2521  CD1 LEU A 157      35.166  27.880  -4.141  1.00 92.98           C  
ATOM   2522 HD11 LEU A 157      35.789  27.920  -5.034  1.00 92.98           H  
ATOM   2523 HD12 LEU A 157      34.120  27.817  -4.440  1.00 92.98           H  
ATOM   2524 HD13 LEU A 157      35.400  27.003  -3.538  1.00 92.98           H  
ATOM   2525  CD2 LEU A 157      34.264  29.232  -2.308  1.00 92.98           C  
ATOM   2526 HD21 LEU A 157      34.290  28.354  -1.662  1.00 92.98           H  
ATOM   2527 HD22 LEU A 157      33.307  29.289  -2.827  1.00 92.98           H  
ATOM   2528 HD23 LEU A 157      34.369  30.136  -1.708  1.00 92.98           H  
ATOM   2529  N   ASN A 158      38.262  30.101   0.079  1.00 90.96           N  
ATOM   2530  H   ASN A 158      37.333  30.198   0.465  1.00 90.96           H  
ATOM   2531  CA  ASN A 158      39.346  29.713   0.972  1.00 90.96           C  
ATOM   2532  HA  ASN A 158      40.261  30.129   0.550  1.00 90.96           H  
ATOM   2533  C   ASN A 158      39.562  28.186   1.025  1.00 90.96           C  
ATOM   2534  CB  ASN A 158      39.132  30.381   2.343  1.00 90.96           C  
ATOM   2535  HB2 ASN A 158      38.886  31.433   2.196  1.00 90.96           H  
ATOM   2536  HB3 ASN A 158      40.064  30.341   2.906  1.00 90.96           H  
ATOM   2537  O   ASN A 158      38.825  27.409   0.419  1.00 90.96           O  
ATOM   2538  CG  ASN A 158      38.048  29.753   3.200  1.00 90.96           C  
ATOM   2539  ND2 ASN A 158      37.798  30.312   4.352  1.00 90.96           N  
ATOM   2540 HD21 ASN A 158      37.019  30.008   4.919  1.00 90.96           H  
ATOM   2541 HD22 ASN A 158      38.201  31.220   4.536  1.00 90.96           H  
ATOM   2542  OD1 ASN A 158      37.442  28.749   2.865  1.00 90.96           O  
ATOM   2543  N   ASN A 159      40.554  27.732   1.792  1.00 87.73           N  
ATOM   2544  H   ASN A 159      41.097  28.410   2.309  1.00 87.73           H  
ATOM   2545  CA  ASN A 159      40.860  26.308   1.991  1.00 87.73           C  
ATOM   2546  HA  ASN A 159      41.058  25.870   1.012  1.00 87.73           H  
ATOM   2547  C   ASN A 159      39.711  25.471   2.600  1.00 87.73           C  
ATOM   2548  CB  ASN A 159      42.143  26.197   2.839  1.00 87.73           C  
ATOM   2549  HB2 ASN A 159      42.421  25.146   2.919  1.00 87.73           H  
ATOM   2550  HB3 ASN A 159      42.954  26.722   2.335  1.00 87.73           H  
ATOM   2551  O   ASN A 159      39.691  24.258   2.396  1.00 87.73           O  
ATOM   2552  CG  ASN A 159      42.012  26.764   4.247  1.00 87.73           C  
ATOM   2553  ND2 ASN A 159      43.000  26.572   5.085  1.00 87.73           N  
ATOM   2554 HD21 ASN A 159      43.839  26.087   4.801  1.00 87.73           H  
ATOM   2555 HD22 ASN A 159      42.917  27.032   5.980  1.00 87.73           H  
ATOM   2556  OD1 ASN A 159      41.046  27.409   4.610  1.00 87.73           O  
ATOM   2557  N   GLN A 160      38.765  26.093   3.312  1.00 85.33           N  
ATOM   2558  H   GLN A 160      38.869  27.088   3.455  1.00 85.33           H  
ATOM   2559  CA  GLN A 160      37.556  25.461   3.858  1.00 85.33           C  
ATOM   2560  HA  GLN A 160      37.762  24.409   4.057  1.00 85.33           H  
ATOM   2561  C   GLN A 160      36.369  25.503   2.878  1.00 85.33           C  
ATOM   2562  CB  GLN A 160      37.170  26.133   5.188  1.00 85.33           C  
ATOM   2563  HB2 GLN A 160      36.240  25.691   5.544  1.00 85.33           H  
ATOM   2564  HB3 GLN A 160      36.994  27.195   5.015  1.00 85.33           H  
ATOM   2565  O   GLN A 160      35.304  24.961   3.171  1.00 85.33           O  
ATOM   2566  CG  GLN A 160      38.225  25.970   6.292  1.00 85.33           C  
ATOM   2567  HG2 GLN A 160      38.395  24.909   6.475  1.00 85.33           H  
ATOM   2568  HG3 GLN A 160      39.166  26.418   5.972  1.00 85.33           H  
ATOM   2569  CD  GLN A 160      37.816  26.632   7.606  1.00 85.33           C  
ATOM   2570  NE2 GLN A 160      38.664  26.595   8.610  1.00 85.33           N  
ATOM   2571 HE21 GLN A 160      39.596  26.227   8.483  1.00 85.33           H  
ATOM   2572 HE22 GLN A 160      38.389  27.113   9.433  1.00 85.33           H  
ATOM   2573  OE1 GLN A 160      36.735  27.173   7.770  1.00 85.33           O  
ATOM   2574  N   GLY A 161      36.526  26.153   1.722  1.00 86.98           N  
ATOM   2575  H   GLY A 161      37.414  26.601   1.543  1.00 86.98           H  
ATOM   2576  CA  GLY A 161      35.468  26.341   0.736  1.00 86.98           C  
ATOM   2577  HA2 GLY A 161      35.924  26.648  -0.206  1.00 86.98           H  
ATOM   2578  HA3 GLY A 161      34.946  25.397   0.579  1.00 86.98           H  
ATOM   2579  C   GLY A 161      34.441  27.400   1.125  1.00 86.98           C  
ATOM   2580  O   GLY A 161      33.311  27.318   0.661  1.00 86.98           O  
ATOM   2581  N   GLN A 162      34.780  28.371   1.976  1.00 89.06           N  
ATOM   2582  H   GLN A 162      35.734  28.395   2.306  1.00 89.06           H  
ATOM   2583  CA  GLN A 162      33.947  29.546   2.259  1.00 89.06           C  
ATOM   2584  HA  GLN A 162      32.896  29.259   2.215  1.00 89.06           H  
ATOM   2585  C   GLN A 162      34.205  30.634   1.211  1.00 89.06           C  
ATOM   2586  CB  GLN A 162      34.228  30.103   3.657  1.00 89.06           C  
ATOM   2587  HB2 GLN A 162      35.259  30.456   3.674  1.00 89.06           H  
ATOM   2588  HB3 GLN A 162      33.581  30.963   3.829  1.00 89.06           H  
ATOM   2589  O   GLN A 162      35.350  30.841   0.809  1.00 89.06           O  
ATOM   2590  CG  GLN A 162      34.001  29.093   4.795  1.00 89.06           C  
ATOM   2591  HG2 GLN A 162      32.936  28.873   4.876  1.00 89.06           H  
ATOM   2592  HG3 GLN A 162      34.530  28.163   4.586  1.00 89.06           H  
ATOM   2593  CD  GLN A 162      34.516  29.621   6.130  1.00 89.06           C  
ATOM   2594  NE2 GLN A 162      34.148  29.023   7.237  1.00 89.06           N  
ATOM   2595 HE21 GLN A 162      34.660  29.328   8.052  1.00 89.06           H  
ATOM   2596 HE22 GLN A 162      33.659  28.139   7.219  1.00 89.06           H  
ATOM   2597  OE1 GLN A 162      35.297  30.553   6.200  1.00 89.06           O  
ATOM   2598  N   ALA A 163      33.142  31.315   0.776  1.00 89.97           N  
ATOM   2599  H   ALA A 163      32.274  31.234   1.286  1.00 89.97           H  
ATOM   2600  CA  ALA A 163      33.203  32.313  -0.287  1.00 89.97           C  
ATOM   2601  HA  ALA A 163      34.090  32.119  -0.889  1.00 89.97           H  
ATOM   2602  C   ALA A 163      33.344  33.703   0.317  1.00 89.97           C  
ATOM   2603  CB  ALA A 163      31.992  32.222  -1.227  1.00 89.97           C  
ATOM   2604  HB1 ALA A 163      31.986  33.085  -1.893  1.00 89.97           H  
ATOM   2605  HB2 ALA A 163      32.064  31.330  -1.850  1.00 89.97           H  
ATOM   2606  HB3 ALA A 163      31.061  32.215  -0.661  1.00 89.97           H  
ATOM   2607  O   ALA A 163      32.611  34.051   1.242  1.00 89.97           O  
ATOM   2608  N   PHE A 164      34.260  34.495  -0.227  1.00 90.50           N  
ATOM   2609  H   PHE A 164      34.850  34.121  -0.956  1.00 90.50           H  
ATOM   2610  CA  PHE A 164      34.465  35.885   0.157  1.00 90.50           C  
ATOM   2611  HA  PHE A 164      33.541  36.262   0.596  1.00 90.50           H  
ATOM   2612  C   PHE A 164      34.775  36.739  -1.076  1.00 90.50           C  
ATOM   2613  CB  PHE A 164      35.556  35.974   1.233  1.00 90.50           C  
ATOM   2614  HB2 PHE A 164      35.306  35.298   2.051  1.00 90.50           H  
ATOM   2615  HB3 PHE A 164      35.550  36.984   1.642  1.00 90.50           H  
ATOM   2616  O   PHE A 164      35.366  36.274  -2.049  1.00 90.50           O  
ATOM   2617  CG  PHE A 164      36.955  35.657   0.743  1.00 90.50           C  
ATOM   2618  CD1 PHE A 164      37.390  34.322   0.626  1.00 90.50           C  
ATOM   2619  HD1 PHE A 164      36.728  33.511   0.891  1.00 90.50           H  
ATOM   2620  CD2 PHE A 164      37.821  36.707   0.395  1.00 90.50           C  
ATOM   2621  HD2 PHE A 164      37.498  37.733   0.491  1.00 90.50           H  
ATOM   2622  CE1 PHE A 164      38.691  34.044   0.170  1.00 90.50           C  
ATOM   2623  HE1 PHE A 164      39.031  33.021   0.093  1.00 90.50           H  
ATOM   2624  CE2 PHE A 164      39.118  36.430  -0.058  1.00 90.50           C  
ATOM   2625  HE2 PHE A 164      39.778  37.245  -0.315  1.00 90.50           H  
ATOM   2626  CZ  PHE A 164      39.560  35.100  -0.155  1.00 90.50           C  
ATOM   2627  HZ  PHE A 164      40.576  34.894  -0.459  1.00 90.50           H  
ATOM   2628  N   THR A 165      34.347  37.999  -1.054  1.00 88.52           N  
ATOM   2629  H   THR A 165      33.807  38.310  -0.259  1.00 88.52           H  
ATOM   2630  CA  THR A 165      34.389  38.897  -2.217  1.00 88.52           C  
ATOM   2631  HA  THR A 165      34.787  38.377  -3.088  1.00 88.52           H  
ATOM   2632  C   THR A 165      35.285  40.106  -1.927  1.00 88.52           C  
ATOM   2633  CB  THR A 165      32.965  39.340  -2.600  1.00 88.52           C  
ATOM   2634  HB  THR A 165      33.023  40.063  -3.413  1.00 88.52           H  
ATOM   2635  O   THR A 165      34.810  41.101  -1.365  1.00 88.52           O  
ATOM   2636  CG2 THR A 165      32.101  38.165  -3.039  1.00 88.52           C  
ATOM   2637 HG21 THR A 165      31.184  38.537  -3.496  1.00 88.52           H  
ATOM   2638 HG22 THR A 165      31.849  37.532  -2.188  1.00 88.52           H  
ATOM   2639 HG23 THR A 165      32.647  37.574  -3.775  1.00 88.52           H  
ATOM   2640  OG1 THR A 165      32.330  39.924  -1.485  1.00 88.52           O  
ATOM   2641  HG1 THR A 165      32.877  40.676  -1.248  1.00 88.52           H  
ATOM   2642  N   PRO A 166      36.592  40.058  -2.247  1.00 86.11           N  
ATOM   2643  CA  PRO A 166      37.446  41.238  -2.147  1.00 86.11           C  
ATOM   2644  HA  PRO A 166      37.336  41.695  -1.164  1.00 86.11           H  
ATOM   2645  C   PRO A 166      37.091  42.276  -3.221  1.00 86.11           C  
ATOM   2646  CB  PRO A 166      38.870  40.710  -2.295  1.00 86.11           C  
ATOM   2647  HB2 PRO A 166      39.554  41.447  -2.715  1.00 86.11           H  
ATOM   2648  HB3 PRO A 166      39.220  40.367  -1.322  1.00 86.11           H  
ATOM   2649  O   PRO A 166      36.492  41.954  -4.243  1.00 86.11           O  
ATOM   2650  CG  PRO A 166      38.696  39.505  -3.214  1.00 86.11           C  
ATOM   2651  HG2 PRO A 166      38.629  39.833  -4.252  1.00 86.11           H  
ATOM   2652  HG3 PRO A 166      39.517  38.801  -3.082  1.00 86.11           H  
ATOM   2653  CD  PRO A 166      37.354  38.924  -2.763  1.00 86.11           C  
ATOM   2654  HD2 PRO A 166      37.517  38.203  -1.963  1.00 86.11           H  
ATOM   2655  HD3 PRO A 166      36.855  38.436  -3.601  1.00 86.11           H  
ATOM   2656  N   LYS A 167      37.493  43.536  -3.010  1.00 81.85           N  
ATOM   2657  H   LYS A 167      38.008  43.736  -2.165  1.00 81.85           H  
ATOM   2658  CA  LYS A 167      37.202  44.639  -3.948  1.00 81.85           C  
ATOM   2659  HA  LYS A 167      36.128  44.673  -4.131  1.00 81.85           H  
ATOM   2660  C   LYS A 167      37.832  44.453  -5.336  1.00 81.85           C  
ATOM   2661  CB  LYS A 167      37.658  45.982  -3.356  1.00 81.85           C  
ATOM   2662  HB2 LYS A 167      38.707  45.913  -3.067  1.00 81.85           H  
ATOM   2663  HB3 LYS A 167      37.576  46.740  -4.134  1.00 81.85           H  
ATOM   2664  O   LYS A 167      37.291  44.956  -6.311  1.00 81.85           O  
ATOM   2665  CG  LYS A 167      36.812  46.431  -2.155  1.00 81.85           C  
ATOM   2666  HG2 LYS A 167      35.763  46.466  -2.448  1.00 81.85           H  
ATOM   2667  HG3 LYS A 167      36.931  45.725  -1.333  1.00 81.85           H  
ATOM   2668  CD  LYS A 167      37.260  47.826  -1.703  1.00 81.85           C  
ATOM   2669  HD2 LYS A 167      37.172  48.512  -2.545  1.00 81.85           H  
ATOM   2670  HD3 LYS A 167      38.306  47.781  -1.397  1.00 81.85           H  
ATOM   2671  CE  LYS A 167      36.399  48.330  -0.542  1.00 81.85           C  
ATOM   2672  HE2 LYS A 167      36.500  47.638   0.294  1.00 81.85           H  
ATOM   2673  HE3 LYS A 167      35.357  48.326  -0.861  1.00 81.85           H  
ATOM   2674  NZ  LYS A 167      36.810  49.698  -0.142  1.00 81.85           N  
ATOM   2675  HZ1 LYS A 167      36.716  50.327  -0.927  1.00 81.85           H  
ATOM   2676  HZ2 LYS A 167      37.779  49.704   0.142  1.00 81.85           H  
ATOM   2677  HZ3 LYS A 167      36.239  50.040   0.617  1.00 81.85           H  
ATOM   2678  N   GLU A 168      38.956  43.744  -5.420  1.00 82.57           N  
ATOM   2679  H   GLU A 168      39.329  43.349  -4.568  1.00 82.57           H  
ATOM   2680  CA  GLU A 168      39.765  43.588  -6.636  1.00 82.57           C  
ATOM   2681  HA  GLU A 168      39.305  44.134  -7.460  1.00 82.57           H  
ATOM   2682  C   GLU A 168      39.831  42.114  -7.067  1.00 82.57           C  
ATOM   2683  CB  GLU A 168      41.161  44.192  -6.417  1.00 82.57           C  
ATOM   2684  HB2 GLU A 168      41.772  43.979  -7.294  1.00 82.57           H  
ATOM   2685  HB3 GLU A 168      41.614  43.720  -5.545  1.00 82.57           H  
ATOM   2686  O   GLU A 168      40.892  41.492  -7.075  1.00 82.57           O  
ATOM   2687  CG  GLU A 168      41.127  45.714  -6.216  1.00 82.57           C  
ATOM   2688  HG2 GLU A 168      40.429  45.952  -5.413  1.00 82.57           H  
ATOM   2689  HG3 GLU A 168      40.758  46.181  -7.129  1.00 82.57           H  
ATOM   2690  CD  GLU A 168      42.499  46.301  -5.855  1.00 82.57           C  
ATOM   2691  OE1 GLU A 168      42.502  47.467  -5.401  1.00 82.57           O  
ATOM   2692  OE2 GLU A 168      43.515  45.579  -5.983  1.00 82.57           O  
ATOM   2693  N   LEU A 169      38.680  41.525  -7.408  1.00 84.62           N  
ATOM   2694  H   LEU A 169      37.823  42.053  -7.327  1.00 84.62           H  
ATOM   2695  CA  LEU A 169      38.601  40.113  -7.816  1.00 84.62           C  
ATOM   2696  HA  LEU A 169      39.028  39.525  -7.004  1.00 84.62           H  
ATOM   2697  C   LEU A 169      39.437  39.799  -9.078  1.00 84.62           C  
ATOM   2698  CB  LEU A 169      37.118  39.719  -8.017  1.00 84.62           C  
ATOM   2699  HB2 LEU A 169      36.469  40.512  -7.646  1.00 84.62           H  
ATOM   2700  HB3 LEU A 169      36.915  39.639  -9.084  1.00 84.62           H  
ATOM   2701  O   LEU A 169      39.913  38.675  -9.236  1.00 84.62           O  
ATOM   2702  CG  LEU A 169      36.745  38.394  -7.314  1.00 84.62           C  
ATOM   2703  HG  LEU A 169      37.639  37.916  -6.914  1.00 84.62           H  
ATOM   2704  CD1 LEU A 169      35.785  38.658  -6.155  1.00 84.62           C  
ATOM   2705 HD11 LEU A 169      34.817  38.982  -6.537  1.00 84.62           H  
ATOM   2706 HD12 LEU A 169      35.650  37.742  -5.580  1.00 84.62           H  
ATOM   2707 HD13 LEU A 169      36.190  39.438  -5.510  1.00 84.62           H  
ATOM   2708  CD2 LEU A 169      36.090  37.406  -8.277  1.00 84.62           C  
ATOM   2709 HD21 LEU A 169      35.843  36.483  -7.752  1.00 84.62           H  
ATOM   2710 HD22 LEU A 169      35.175  37.840  -8.680  1.00 84.62           H  
ATOM   2711 HD23 LEU A 169      36.780  37.188  -9.092  1.00 84.62           H  
ATOM   2712  N   ALA A 170      39.652  40.797  -9.944  1.00 84.45           N  
ATOM   2713  H   ALA A 170      39.238  41.695  -9.734  1.00 84.45           H  
ATOM   2714  CA  ALA A 170      40.403  40.683 -11.198  1.00 84.45           C  
ATOM   2715  HA  ALA A 170      39.948  39.905 -11.812  1.00 84.45           H  
ATOM   2716  C   ALA A 170      41.885  40.299 -11.007  1.00 84.45           C  
ATOM   2717  CB  ALA A 170      40.275  42.017 -11.945  1.00 84.45           C  
ATOM   2718  HB1 ALA A 170      40.741  42.818 -11.371  1.00 84.45           H  
ATOM   2719  HB2 ALA A 170      39.224  42.250 -12.119  1.00 84.45           H  
ATOM   2720  HB3 ALA A 170      40.776  41.936 -12.909  1.00 84.45           H  
ATOM   2721  O   ALA A 170      42.453  39.603 -11.843  1.00 84.45           O  
ATOM   2722  N   ASN A 171      42.511  40.656  -9.879  1.00 86.55           N  
ATOM   2723  H   ASN A 171      42.015  41.211  -9.196  1.00 86.55           H  
ATOM   2724  CA  ASN A 171      43.920  40.317  -9.617  1.00 86.55           C  
ATOM   2725  HA  ASN A 171      44.514  40.614 -10.481  1.00 86.55           H  
ATOM   2726  C   ASN A 171      44.151  38.801  -9.425  1.00 86.55           C  
ATOM   2727  CB  ASN A 171      44.407  41.117  -8.395  1.00 86.55           C  
ATOM   2728  HB2 ASN A 171      43.760  40.903  -7.544  1.00 86.55           H  
ATOM   2729  HB3 ASN A 171      45.417  40.797  -8.140  1.00 86.55           H  
ATOM   2730  O   ASN A 171      45.287  38.326  -9.431  1.00 86.55           O  
ATOM   2731  CG  ASN A 171      44.452  42.621  -8.617  1.00 86.55           C  
ATOM   2732  ND2 ASN A 171      44.551  43.372  -7.546  1.00 86.55           N  
ATOM   2733 HD21 ASN A 171      44.551  42.969  -6.619  1.00 86.55           H  
ATOM   2734 HD22 ASN A 171      44.430  44.372  -7.617  1.00 86.55           H  
ATOM   2735  OD1 ASN A 171      44.388  43.122  -9.728  1.00 86.55           O  
ATOM   2736  N   TYR A 172      43.076  38.025  -9.268  1.00 89.46           N  
ATOM   2737  H   TYR A 172      42.170  38.470  -9.301  1.00 89.46           H  
ATOM   2738  CA  TYR A 172      43.110  36.595  -8.963  1.00 89.46           C  
ATOM   2739  HA  TYR A 172      44.136  36.313  -8.728  1.00 89.46           H  
ATOM   2740  C   TYR A 172      42.706  35.718 -10.154  1.00 89.46           C  
ATOM   2741  CB  TYR A 172      42.286  36.338  -7.698  1.00 89.46           C  
ATOM   2742  HB2 TYR A 172      42.300  35.272  -7.474  1.00 89.46           H  
ATOM   2743  HB3 TYR A 172      41.251  36.627  -7.882  1.00 89.46           H  
ATOM   2744  O   TYR A 172      42.352  34.555  -9.974  1.00 89.46           O  
ATOM   2745  CG  TYR A 172      42.818  37.089  -6.494  1.00 89.46           C  
ATOM   2746  CD1 TYR A 172      43.880  36.553  -5.739  1.00 89.46           C  
ATOM   2747  HD1 TYR A 172      44.291  35.587  -5.996  1.00 89.46           H  
ATOM   2748  CD2 TYR A 172      42.300  38.360  -6.178  1.00 89.46           C  
ATOM   2749  HD2 TYR A 172      41.506  38.787  -6.773  1.00 89.46           H  
ATOM   2750  CE1 TYR A 172      44.430  37.288  -4.671  1.00 89.46           C  
ATOM   2751  HE1 TYR A 172      45.252  36.881  -4.100  1.00 89.46           H  
ATOM   2752  CE2 TYR A 172      42.854  39.102  -5.121  1.00 89.46           C  
ATOM   2753  HE2 TYR A 172      42.486  40.092  -4.896  1.00 89.46           H  
ATOM   2754  OH  TYR A 172      44.462  39.305  -3.364  1.00 89.46           O  
ATOM   2755  HH  TYR A 172      45.130  38.821  -2.873  1.00 89.46           H  
ATOM   2756  CZ  TYR A 172      43.928  38.573  -4.375  1.00 89.46           C  
ATOM   2757  N   GLU A 173      42.773  36.238 -11.385  1.00 85.27           N  
ATOM   2758  H   GLU A 173      42.999  37.217 -11.484  1.00 85.27           H  
ATOM   2759  CA  GLU A 173      42.446  35.484 -12.606  1.00 85.27           C  
ATOM   2760  HA  GLU A 173      41.416  35.136 -12.534  1.00 85.27           H  
ATOM   2761  C   GLU A 173      43.289  34.221 -12.827  1.00 85.27           C  
ATOM   2762  CB  GLU A 173      42.573  36.395 -13.834  1.00 85.27           C  
ATOM   2763  HB2 GLU A 173      42.684  35.770 -14.720  1.00 85.27           H  
ATOM   2764  HB3 GLU A 173      43.454  37.030 -13.738  1.00 85.27           H  
ATOM   2765  O   GLU A 173      42.814  33.284 -13.465  1.00 85.27           O  
ATOM   2766  CG  GLU A 173      41.312  37.247 -14.008  1.00 85.27           C  
ATOM   2767  HG2 GLU A 173      41.162  37.876 -13.131  1.00 85.27           H  
ATOM   2768  HG3 GLU A 173      40.460  36.569 -14.066  1.00 85.27           H  
ATOM   2769  CD  GLU A 173      41.317  38.096 -15.284  1.00 85.27           C  
ATOM   2770  OE1 GLU A 173      40.312  38.820 -15.456  1.00 85.27           O  
ATOM   2771  OE2 GLU A 173      42.237  37.928 -16.114  1.00 85.27           O  
ATOM   2772  N   HIS A 174      44.497  34.171 -12.263  1.00 88.95           N  
ATOM   2773  H   HIS A 174      44.800  34.979 -11.739  1.00 88.95           H  
ATOM   2774  CA  HIS A 174      45.393  33.015 -12.315  1.00 88.95           C  
ATOM   2775  HA  HIS A 174      45.451  32.667 -13.347  1.00 88.95           H  
ATOM   2776  C   HIS A 174      44.916  31.823 -11.462  1.00 88.95           C  
ATOM   2777  CB  HIS A 174      46.792  33.475 -11.874  1.00 88.95           C  
ATOM   2778  HB2 HIS A 174      47.490  32.649 -12.009  1.00 88.95           H  
ATOM   2779  HB3 HIS A 174      47.119  34.292 -12.517  1.00 88.95           H  
ATOM   2780  O   HIS A 174      45.430  30.715 -11.620  1.00 88.95           O  
ATOM   2781  CG  HIS A 174      46.851  33.930 -10.433  1.00 88.95           C  
ATOM   2782  CD2 HIS A 174      47.152  33.146  -9.351  1.00 88.95           C  
ATOM   2783  HD2 HIS A 174      47.396  32.094  -9.380  1.00 88.95           H  
ATOM   2784  ND1 HIS A 174      46.584  35.196  -9.951  1.00 88.95           N  
ATOM   2785  HD1 HIS A 174      46.421  36.037 -10.486  1.00 88.95           H  
ATOM   2786  CE1 HIS A 174      46.724  35.169  -8.616  1.00 88.95           C  
ATOM   2787  HE1 HIS A 174      46.609  36.025  -7.968  1.00 88.95           H  
ATOM   2788  NE2 HIS A 174      47.063  33.939  -8.203  1.00 88.95           N  
ATOM   2789  N   LEU A 175      43.970  32.037 -10.539  1.00 92.57           N  
ATOM   2790  H   LEU A 175      43.543  32.951 -10.489  1.00 92.57           H  
ATOM   2791  CA  LEU A 175      43.420  30.978  -9.698  1.00 92.57           C  
ATOM   2792  HA  LEU A 175      44.248  30.331  -9.408  1.00 92.57           H  
ATOM   2793  C   LEU A 175      42.406  30.120 -10.471  1.00 92.57           C  
ATOM   2794  CB  LEU A 175      42.781  31.566  -8.427  1.00 92.57           C  
ATOM   2795  HB2 LEU A 175      42.261  30.767  -7.897  1.00 92.57           H  
ATOM   2796  HB3 LEU A 175      42.032  32.298  -8.727  1.00 92.57           H  
ATOM   2797  O   LEU A 175      41.663  30.631 -11.314  1.00 92.57           O  
ATOM   2798  CG  LEU A 175      43.749  32.238  -7.443  1.00 92.57           C  
ATOM   2799  HG  LEU A 175      44.194  33.117  -7.911  1.00 92.57           H  
ATOM   2800  CD1 LEU A 175      42.962  32.681  -6.209  1.00 92.57           C  
ATOM   2801 HD11 LEU A 175      42.607  31.811  -5.658  1.00 92.57           H  
ATOM   2802 HD12 LEU A 175      43.621  33.266  -5.567  1.00 92.57           H  
ATOM   2803 HD13 LEU A 175      42.108  33.291  -6.502  1.00 92.57           H  
ATOM   2804  CD2 LEU A 175      44.856  31.298  -6.961  1.00 92.57           C  
ATOM   2805 HD21 LEU A 175      44.428  30.383  -6.551  1.00 92.57           H  
ATOM   2806 HD22 LEU A 175      45.528  31.059  -7.785  1.00 92.57           H  
ATOM   2807 HD23 LEU A 175      45.444  31.796  -6.190  1.00 92.57           H  
ATOM   2808  N   PRO A 176      42.313  28.819 -10.152  1.00 93.90           N  
ATOM   2809  CA  PRO A 176      41.364  27.920 -10.794  1.00 93.90           C  
ATOM   2810  HA  PRO A 176      41.544  27.913 -11.869  1.00 93.90           H  
ATOM   2811  C   PRO A 176      39.921  28.346 -10.527  1.00 93.90           C  
ATOM   2812  CB  PRO A 176      41.659  26.539 -10.218  1.00 93.90           C  
ATOM   2813  HB2 PRO A 176      42.433  26.071 -10.826  1.00 93.90           H  
ATOM   2814  HB3 PRO A 176      40.775  25.905 -10.154  1.00 93.90           H  
ATOM   2815  O   PRO A 176      39.589  28.818  -9.438  1.00 93.90           O  
ATOM   2816  CG  PRO A 176      42.245  26.857  -8.848  1.00 93.90           C  
ATOM   2817  HG2 PRO A 176      42.914  26.064  -8.512  1.00 93.90           H  
ATOM   2818  HG3 PRO A 176      41.448  27.038  -8.127  1.00 93.90           H  
ATOM   2819  CD  PRO A 176      43.035  28.130  -9.095  1.00 93.90           C  
ATOM   2820  HD2 PRO A 176      44.037  27.883  -9.444  1.00 93.90           H  
ATOM   2821  HD3 PRO A 176      43.088  28.715  -8.177  1.00 93.90           H  
ATOM   2822  N   ARG A 177      39.045  28.148 -11.514  1.00 94.13           N  
ATOM   2823  H   ARG A 177      39.390  27.720 -12.362  1.00 94.13           H  
ATOM   2824  CA  ARG A 177      37.614  28.460 -11.405  1.00 94.13           C  
ATOM   2825  HA  ARG A 177      37.476  29.227 -10.643  1.00 94.13           H  
ATOM   2826  C   ARG A 177      36.828  27.236 -10.944  1.00 94.13           C  
ATOM   2827  CB  ARG A 177      37.075  29.017 -12.730  1.00 94.13           C  
ATOM   2828  HB2 ARG A 177      37.222  28.279 -13.519  1.00 94.13           H  
ATOM   2829  HB3 ARG A 177      36.004  29.186 -12.614  1.00 94.13           H  
ATOM   2830  O   ARG A 177      36.837  26.205 -11.610  1.00 94.13           O  
ATOM   2831  CG  ARG A 177      37.741  30.341 -13.141  1.00 94.13           C  
ATOM   2832  HG2 ARG A 177      38.784  30.159 -13.401  1.00 94.13           H  
ATOM   2833  HG3 ARG A 177      37.698  31.049 -12.313  1.00 94.13           H  
ATOM   2834  CD  ARG A 177      37.003  30.933 -14.348  1.00 94.13           C  
ATOM   2835  HD2 ARG A 177      36.920  30.170 -15.122  1.00 94.13           H  
ATOM   2836  HD3 ARG A 177      36.000  31.212 -14.024  1.00 94.13           H  
ATOM   2837  NE  ARG A 177      37.695  32.110 -14.911  1.00 94.13           N  
ATOM   2838  HE  ARG A 177      38.678  32.210 -14.704  1.00 94.13           H  
ATOM   2839  NH1 ARG A 177      35.875  33.048 -15.960  1.00 94.13           N  
ATOM   2840 HH11 ARG A 177      35.269  32.446 -15.421  1.00 94.13           H  
ATOM   2841 HH12 ARG A 177      35.428  33.928 -16.174  1.00 94.13           H  
ATOM   2842  NH2 ARG A 177      37.855  34.045 -16.118  1.00 94.13           N  
ATOM   2843 HH21 ARG A 177      37.400  34.765 -16.661  1.00 94.13           H  
ATOM   2844 HH22 ARG A 177      38.852  34.097 -15.962  1.00 94.13           H  
ATOM   2845  CZ  ARG A 177      37.141  33.057 -15.656  1.00 94.13           C  
ATOM   2846  N   LEU A 178      36.130  27.367  -9.827  1.00 94.93           N  
ATOM   2847  H   LEU A 178      36.171  28.252  -9.342  1.00 94.93           H  
ATOM   2848  CA  LEU A 178      35.209  26.378  -9.280  1.00 94.93           C  
ATOM   2849  HA  LEU A 178      35.329  25.444  -9.828  1.00 94.93           H  
ATOM   2850  C   LEU A 178      33.771  26.857  -9.479  1.00 94.93           C  
ATOM   2851  CB  LEU A 178      35.528  26.097  -7.801  1.00 94.93           C  
ATOM   2852  HB2 LEU A 178      35.345  27.006  -7.228  1.00 94.93           H  
ATOM   2853  HB3 LEU A 178      34.841  25.330  -7.443  1.00 94.93           H  
ATOM   2854  O   LEU A 178      33.475  28.029  -9.248  1.00 94.93           O  
ATOM   2855  CG  LEU A 178      36.974  25.643  -7.535  1.00 94.93           C  
ATOM   2856  HG  LEU A 178      37.641  26.467  -7.790  1.00 94.93           H  
ATOM   2857  CD1 LEU A 178      37.187  25.252  -6.071  1.00 94.93           C  
ATOM   2858 HD11 LEU A 178      36.563  24.398  -5.809  1.00 94.93           H  
ATOM   2859 HD12 LEU A 178      38.233  24.993  -5.906  1.00 94.93           H  
ATOM   2860 HD13 LEU A 178      36.934  26.094  -5.427  1.00 94.93           H  
ATOM   2861  CD2 LEU A 178      37.395  24.442  -8.359  1.00 94.93           C  
ATOM   2862 HD21 LEU A 178      37.376  24.693  -9.420  1.00 94.93           H  
ATOM   2863 HD22 LEU A 178      38.415  24.158  -8.100  1.00 94.93           H  
ATOM   2864 HD23 LEU A 178      36.709  23.621  -8.147  1.00 94.93           H  
ATOM   2865  N   HIS A 179      32.885  25.963  -9.903  1.00 93.56           N  
ATOM   2866  H   HIS A 179      33.200  25.028 -10.120  1.00 93.56           H  
ATOM   2867  CA  HIS A 179      31.469  26.269 -10.105  1.00 93.56           C  
ATOM   2868  HA  HIS A 179      31.209  27.150  -9.518  1.00 93.56           H  
ATOM   2869  C   HIS A 179      30.577  25.125  -9.612  1.00 93.56           C  
ATOM   2870  CB  HIS A 179      31.223  26.596 -11.587  1.00 93.56           C  
ATOM   2871  HB2 HIS A 179      31.447  25.718 -12.194  1.00 93.56           H  
ATOM   2872  HB3 HIS A 179      31.895  27.398 -11.892  1.00 93.56           H  
ATOM   2873  O   HIS A 179      30.962  23.954  -9.665  1.00 93.56           O  
ATOM   2874  CG  HIS A 179      29.808  27.038 -11.863  1.00 93.56           C  
ATOM   2875  CD2 HIS A 179      29.237  28.213 -11.453  1.00 93.56           C  
ATOM   2876  HD2 HIS A 179      29.723  28.998 -10.894  1.00 93.56           H  
ATOM   2877  ND1 HIS A 179      28.832  26.319 -12.520  1.00 93.56           N  
ATOM   2878  HD1 HIS A 179      28.967  25.543 -13.153  1.00 93.56           H  
ATOM   2879  CE1 HIS A 179      27.698  27.035 -12.478  1.00 93.56           C  
ATOM   2880  HE1 HIS A 179      26.775  26.753 -12.964  1.00 93.56           H  
ATOM   2881  NE2 HIS A 179      27.897  28.200 -11.842  1.00 93.56           N  
ATOM   2882  N   GLY A 180      29.385  25.467  -9.127  1.00 89.67           N  
ATOM   2883  H   GLY A 180      29.132  26.444  -9.099  1.00 89.67           H  
ATOM   2884  CA  GLY A 180      28.329  24.522  -8.788  1.00 89.67           C  
ATOM   2885  HA2 GLY A 180      27.892  24.159  -9.718  1.00 89.67           H  
ATOM   2886  HA3 GLY A 180      28.741  23.677  -8.236  1.00 89.67           H  
ATOM   2887  C   GLY A 180      27.208  25.169  -7.971  1.00 89.67           C  
ATOM   2888  O   GLY A 180      27.247  26.370  -7.702  1.00 89.67           O  
ATOM   2889  N   PRO A 181      26.207  24.390  -7.532  1.00 86.11           N  
ATOM   2890  CA  PRO A 181      25.146  24.881  -6.664  1.00 86.11           C  
ATOM   2891  HA  PRO A 181      24.558  25.613  -7.218  1.00 86.11           H  
ATOM   2892  C   PRO A 181      25.715  25.508  -5.387  1.00 86.11           C  
ATOM   2893  CB  PRO A 181      24.281  23.657  -6.338  1.00 86.11           C  
ATOM   2894  HB2 PRO A 181      23.225  23.918  -6.274  1.00 86.11           H  
ATOM   2895  HB3 PRO A 181      24.618  23.190  -5.413  1.00 86.11           H  
ATOM   2896  O   PRO A 181      26.549  24.896  -4.719  1.00 86.11           O  
ATOM   2897  CG  PRO A 181      24.551  22.695  -7.493  1.00 86.11           C  
ATOM   2898  HG2 PRO A 181      23.883  22.937  -8.320  1.00 86.11           H  
ATOM   2899  HG3 PRO A 181      24.431  21.653  -7.199  1.00 86.11           H  
ATOM   2900  CD  PRO A 181      25.986  23.006  -7.903  1.00 86.11           C  
ATOM   2901  HD2 PRO A 181      26.103  22.853  -8.976  1.00 86.11           H  
ATOM   2902  HD3 PRO A 181      26.686  22.379  -7.350  1.00 86.11           H  
ATOM   2903  N   GLN A 182      25.198  26.668  -4.973  1.00 82.40           N  
ATOM   2904  H   GLN A 182      24.618  27.176  -5.626  1.00 82.40           H  
ATOM   2905  CA  GLN A 182      25.679  27.392  -3.783  1.00 82.40           C  
ATOM   2906  HA  GLN A 182      26.690  27.745  -3.990  1.00 82.40           H  
ATOM   2907  C   GLN A 182      25.734  26.510  -2.520  1.00 82.40           C  
ATOM   2908  CB  GLN A 182      24.761  28.606  -3.542  1.00 82.40           C  
ATOM   2909  HB2 GLN A 182      24.425  29.016  -4.494  1.00 82.40           H  
ATOM   2910  HB3 GLN A 182      23.873  28.283  -2.997  1.00 82.40           H  
ATOM   2911  O   GLN A 182      26.662  26.594  -1.719  1.00 82.40           O  
ATOM   2912  CG  GLN A 182      25.458  29.724  -2.749  1.00 82.40           C  
ATOM   2913  HG2 GLN A 182      25.942  29.309  -1.864  1.00 82.40           H  
ATOM   2914  HG3 GLN A 182      24.704  30.436  -2.413  1.00 82.40           H  
ATOM   2915  CD  GLN A 182      26.492  30.493  -3.573  1.00 82.40           C  
ATOM   2916  NE2 GLN A 182      27.258  31.368  -2.966  1.00 82.40           N  
ATOM   2917 HE21 GLN A 182      27.944  31.825  -3.550  1.00 82.40           H  
ATOM   2918 HE22 GLN A 182      27.270  31.451  -1.960  1.00 82.40           H  
ATOM   2919  OE1 GLN A 182      26.643  30.314  -4.769  1.00 82.40           O  
ATOM   2920  N   ARG A 183      24.764  25.595  -2.366  1.00 82.96           N  
ATOM   2921  H   ARG A 183      24.053  25.573  -3.084  1.00 82.96           H  
ATOM   2922  CA  ARG A 183      24.692  24.629  -1.251  1.00 82.96           C  
ATOM   2923  HA  ARG A 183      24.755  25.185  -0.316  1.00 82.96           H  
ATOM   2924  C   ARG A 183      25.858  23.633  -1.197  1.00 82.96           C  
ATOM   2925  CB  ARG A 183      23.340  23.889  -1.282  1.00 82.96           C  
ATOM   2926  HB2 ARG A 183      22.538  24.625  -1.226  1.00 82.96           H  
ATOM   2927  HB3 ARG A 183      23.274  23.254  -0.398  1.00 82.96           H  
ATOM   2928  O   ARG A 183      26.090  23.037  -0.154  1.00 82.96           O  
ATOM   2929  CG  ARG A 183      23.135  23.014  -2.534  1.00 82.96           C  
ATOM   2930  HG2 ARG A 183      23.160  23.642  -3.425  1.00 82.96           H  
ATOM   2931  HG3 ARG A 183      23.931  22.273  -2.602  1.00 82.96           H  
ATOM   2932  CD  ARG A 183      21.789  22.280  -2.483  1.00 82.96           C  
ATOM   2933  HD2 ARG A 183      20.989  23.014  -2.396  1.00 82.96           H  
ATOM   2934  HD3 ARG A 183      21.780  21.636  -1.604  1.00 82.96           H  
ATOM   2935  NE  ARG A 183      21.575  21.462  -3.694  1.00 82.96           N  
ATOM   2936  HE  ARG A 183      22.280  21.512  -4.416  1.00 82.96           H  
ATOM   2937  NH1 ARG A 183      19.589  20.491  -3.074  1.00 82.96           N  
ATOM   2938 HH11 ARG A 183      18.836  19.850  -3.280  1.00 82.96           H  
ATOM   2939 HH12 ARG A 183      19.648  20.960  -2.181  1.00 82.96           H  
ATOM   2940  NH2 ARG A 183      20.480  19.997  -5.059  1.00 82.96           N  
ATOM   2941 HH21 ARG A 183      21.191  20.086  -5.770  1.00 82.96           H  
ATOM   2942 HH22 ARG A 183      19.697  19.393  -5.264  1.00 82.96           H  
ATOM   2943  CZ  ARG A 183      20.553  20.658  -3.938  1.00 82.96           C  
ATOM   2944  N   ALA A 184      26.563  23.436  -2.308  1.00 86.65           N  
ATOM   2945  H   ALA A 184      26.359  24.013  -3.112  1.00 86.65           H  
ATOM   2946  CA  ALA A 184      27.629  22.454  -2.466  1.00 86.65           C  
ATOM   2947  HA  ALA A 184      27.628  21.778  -1.611  1.00 86.65           H  
ATOM   2948  C   ALA A 184      29.027  23.087  -2.524  1.00 86.65           C  
ATOM   2949  CB  ALA A 184      27.321  21.627  -3.709  1.00 86.65           C  
ATOM   2950  HB1 ALA A 184      27.339  22.269  -4.590  1.00 86.65           H  
ATOM   2951  HB2 ALA A 184      28.072  20.844  -3.817  1.00 86.65           H  
ATOM   2952  HB3 ALA A 184      26.340  21.161  -3.613  1.00 86.65           H  
ATOM   2953  O   ALA A 184      30.006  22.389  -2.762  1.00 86.65           O  
ATOM   2954  N   GLN A 185      29.152  24.389  -2.274  1.00 90.14           N  
ATOM   2955  H   GLN A 185      28.313  24.931  -2.127  1.00 90.14           H  
ATOM   2956  CA  GLN A 185      30.414  25.126  -2.358  1.00 90.14           C  
ATOM   2957  HA  GLN A 185      30.718  25.187  -3.403  1.00 90.14           H  
ATOM   2958  C   GLN A 185      31.567  24.475  -1.561  1.00 90.14           C  
ATOM   2959  CB  GLN A 185      30.098  26.531  -1.849  1.00 90.14           C  
ATOM   2960  HB2 GLN A 185      29.210  26.903  -2.359  1.00 90.14           H  
ATOM   2961  HB3 GLN A 185      29.888  26.490  -0.780  1.00 90.14           H  
ATOM   2962  O   GLN A 185      32.673  24.304  -2.077  1.00 90.14           O  
ATOM   2963  CG  GLN A 185      31.219  27.524  -2.107  1.00 90.14           C  
ATOM   2964  HG2 GLN A 185      31.316  27.706  -3.178  1.00 90.14           H  
ATOM   2965  HG3 GLN A 185      32.164  27.131  -1.733  1.00 90.14           H  
ATOM   2966  CD  GLN A 185      30.887  28.826  -1.404  1.00 90.14           C  
ATOM   2967  NE2 GLN A 185      31.594  29.165  -0.366  1.00 90.14           N  
ATOM   2968 HE21 GLN A 185      32.334  28.555  -0.050  1.00 90.14           H  
ATOM   2969 HE22 GLN A 185      31.391  30.081   0.006  1.00 90.14           H  
ATOM   2970  OE1 GLN A 185      29.952  29.542  -1.709  1.00 90.14           O  
ATOM   2971  N   GLN A 186      31.295  24.030  -0.328  1.00 89.98           N  
ATOM   2972  H   GLN A 186      30.372  24.199   0.046  1.00 89.98           H  
ATOM   2973  CA  GLN A 186      32.275  23.309   0.498  1.00 89.98           C  
ATOM   2974  HA  GLN A 186      33.198  23.888   0.540  1.00 89.98           H  
ATOM   2975  C   GLN A 186      32.635  21.934  -0.087  1.00 89.98           C  
ATOM   2976  CB  GLN A 186      31.741  23.144   1.927  1.00 89.98           C  
ATOM   2977  HB2 GLN A 186      30.753  22.684   1.897  1.00 89.98           H  
ATOM   2978  HB3 GLN A 186      32.412  22.480   2.472  1.00 89.98           H  
ATOM   2979  O   GLN A 186      33.803  21.547  -0.083  1.00 89.98           O  
ATOM   2980  CG  GLN A 186      31.674  24.477   2.686  1.00 89.98           C  
ATOM   2981  HG2 GLN A 186      30.977  25.155   2.194  1.00 89.98           H  
ATOM   2982  HG3 GLN A 186      32.661  24.939   2.674  1.00 89.98           H  
ATOM   2983  CD  GLN A 186      31.233  24.302   4.138  1.00 89.98           C  
ATOM   2984  NE2 GLN A 186      31.507  25.263   4.991  1.00 89.98           N  
ATOM   2985 HE21 GLN A 186      32.057  26.057   4.695  1.00 89.98           H  
ATOM   2986 HE22 GLN A 186      31.215  25.102   5.944  1.00 89.98           H  
ATOM   2987  OE1 GLN A 186      30.627  23.321   4.537  1.00 89.98           O  
ATOM   2988  N   GLN A 187      31.651  21.214  -0.636  1.00 90.61           N  
ATOM   2989  H   GLN A 187      30.732  21.629  -0.699  1.00 90.61           H  
ATOM   2990  CA  GLN A 187      31.856  19.923  -1.298  1.00 90.61           C  
ATOM   2991  HA  GLN A 187      32.385  19.259  -0.614  1.00 90.61           H  
ATOM   2992  C   GLN A 187      32.723  20.074  -2.558  1.00 90.61           C  
ATOM   2993  CB  GLN A 187      30.481  19.306  -1.607  1.00 90.61           C  
ATOM   2994  HB2 GLN A 187      29.917  19.228  -0.677  1.00 90.61           H  
ATOM   2995  HB3 GLN A 187      29.931  19.959  -2.286  1.00 90.61           H  
ATOM   2996  O   GLN A 187      33.624  19.268  -2.777  1.00 90.61           O  
ATOM   2997  CG  GLN A 187      30.559  17.915  -2.252  1.00 90.61           C  
ATOM   2998  HG2 GLN A 187      31.053  17.222  -1.571  1.00 90.61           H  
ATOM   2999  HG3 GLN A 187      31.145  17.972  -3.169  1.00 90.61           H  
ATOM   3000  CD  GLN A 187      29.180  17.360  -2.607  1.00 90.61           C  
ATOM   3001  NE2 GLN A 187      29.110  16.377  -3.477  1.00 90.61           N  
ATOM   3002 HE21 GLN A 187      29.945  15.997  -3.900  1.00 90.61           H  
ATOM   3003 HE22 GLN A 187      28.182  16.069  -3.728  1.00 90.61           H  
ATOM   3004  OE1 GLN A 187      28.147  17.790  -2.119  1.00 90.61           O  
ATOM   3005  N   VAL A 188      32.516  21.134  -3.351  1.00 92.96           N  
ATOM   3006  H   VAL A 188      31.740  21.742  -3.136  1.00 92.96           H  
ATOM   3007  CA  VAL A 188      33.342  21.443  -4.531  1.00 92.96           C  
ATOM   3008  HA  VAL A 188      33.399  20.562  -5.170  1.00 92.96           H  
ATOM   3009  C   VAL A 188      34.791  21.726  -4.142  1.00 92.96           C  
ATOM   3010  CB  VAL A 188      32.731  22.583  -5.374  1.00 92.96           C  
ATOM   3011  HB  VAL A 188      32.633  23.476  -4.758  1.00 92.96           H  
ATOM   3012  O   VAL A 188      35.698  21.213  -4.797  1.00 92.96           O  
ATOM   3013  CG1 VAL A 188      33.614  22.910  -6.585  1.00 92.96           C  
ATOM   3014 HG11 VAL A 188      33.108  23.610  -7.250  1.00 92.96           H  
ATOM   3015 HG12 VAL A 188      34.552  23.356  -6.254  1.00 92.96           H  
ATOM   3016 HG13 VAL A 188      33.835  22.005  -7.153  1.00 92.96           H  
ATOM   3017  CG2 VAL A 188      31.347  22.208  -5.924  1.00 92.96           C  
ATOM   3018 HG21 VAL A 188      31.428  21.352  -6.593  1.00 92.96           H  
ATOM   3019 HG22 VAL A 188      30.657  21.956  -5.118  1.00 92.96           H  
ATOM   3020 HG23 VAL A 188      30.930  23.046  -6.483  1.00 92.96           H  
ATOM   3021  N   MET A 189      35.039  22.457  -3.050  1.00 93.70           N  
ATOM   3022  H   MET A 189      34.261  22.874  -2.559  1.00 93.70           H  
ATOM   3023  CA  MET A 189      36.407  22.694  -2.570  1.00 93.70           C  
ATOM   3024  HA  MET A 189      36.990  23.079  -3.407  1.00 93.70           H  
ATOM   3025  C   MET A 189      37.095  21.404  -2.098  1.00 93.70           C  
ATOM   3026  CB  MET A 189      36.399  23.760  -1.466  1.00 93.70           C  
ATOM   3027  HB2 MET A 189      35.943  24.670  -1.855  1.00 93.70           H  
ATOM   3028  HB3 MET A 189      35.800  23.411  -0.625  1.00 93.70           H  
ATOM   3029  O   MET A 189      38.242  21.147  -2.470  1.00 93.70           O  
ATOM   3030  CG  MET A 189      37.816  24.084  -0.961  1.00 93.70           C  
ATOM   3031  HG2 MET A 189      37.751  24.882  -0.220  1.00 93.70           H  
ATOM   3032  HG3 MET A 189      38.208  23.206  -0.447  1.00 93.70           H  
ATOM   3033  SD  MET A 189      39.031  24.582  -2.217  1.00 93.70           S  
ATOM   3034  CE  MET A 189      38.387  26.204  -2.688  1.00 93.70           C  
ATOM   3035  HE1 MET A 189      38.368  26.861  -1.818  1.00 93.70           H  
ATOM   3036  HE2 MET A 189      37.382  26.095  -3.093  1.00 93.70           H  
ATOM   3037  HE3 MET A 189      39.037  26.641  -3.446  1.00 93.70           H  
ATOM   3038  N   GLN A 190      36.399  20.563  -1.325  1.00 92.30           N  
ATOM   3039  H   GLN A 190      35.463  20.821  -1.045  1.00 92.30           H  
ATOM   3040  CA  GLN A 190      36.934  19.265  -0.892  1.00 92.30           C  
ATOM   3041  HA  GLN A 190      37.859  19.424  -0.338  1.00 92.30           H  
ATOM   3042  C   GLN A 190      37.273  18.371  -2.093  1.00 92.30           C  
ATOM   3043  CB  GLN A 190      35.920  18.561   0.021  1.00 92.30           C  
ATOM   3044  HB2 GLN A 190      34.941  18.563  -0.457  1.00 92.30           H  
ATOM   3045  HB3 GLN A 190      36.230  17.526   0.161  1.00 92.30           H  
ATOM   3046  O   GLN A 190      38.354  17.778  -2.149  1.00 92.30           O  
ATOM   3047  CG  GLN A 190      35.818  19.222   1.404  1.00 92.30           C  
ATOM   3048  HG2 GLN A 190      35.586  20.281   1.294  1.00 92.30           H  
ATOM   3049  HG3 GLN A 190      36.781  19.140   1.909  1.00 92.30           H  
ATOM   3050  CD  GLN A 190      34.749  18.585   2.289  1.00 92.30           C  
ATOM   3051  NE2 GLN A 190      34.564  19.081   3.492  1.00 92.30           N  
ATOM   3052 HE21 GLN A 190      35.086  19.889   3.801  1.00 92.30           H  
ATOM   3053 HE22 GLN A 190      33.828  18.651   4.034  1.00 92.30           H  
ATOM   3054  OE1 GLN A 190      34.062  17.641   1.938  1.00 92.30           O  
ATOM   3055  N   GLN A 191      36.388  18.329  -3.093  1.00 92.78           N  
ATOM   3056  H   GLN A 191      35.504  18.805  -2.982  1.00 92.78           H  
ATOM   3057  CA  GLN A 191      36.607  17.558  -4.312  1.00 92.78           C  
ATOM   3058  HA  GLN A 191      36.866  16.542  -4.012  1.00 92.78           H  
ATOM   3059  C   GLN A 191      37.777  18.111  -5.137  1.00 92.78           C  
ATOM   3060  CB  GLN A 191      35.300  17.519  -5.123  1.00 92.78           C  
ATOM   3061  HB2 GLN A 191      34.466  17.297  -4.458  1.00 92.78           H  
ATOM   3062  HB3 GLN A 191      35.122  18.495  -5.574  1.00 92.78           H  
ATOM   3063  O   GLN A 191      38.605  17.338  -5.616  1.00 92.78           O  
ATOM   3064  CG  GLN A 191      35.335  16.450  -6.223  1.00 92.78           C  
ATOM   3065  HG2 GLN A 191      36.153  16.670  -6.910  1.00 92.78           H  
ATOM   3066  HG3 GLN A 191      34.406  16.487  -6.791  1.00 92.78           H  
ATOM   3067  CD  GLN A 191      35.493  15.038  -5.666  1.00 92.78           C  
ATOM   3068  NE2 GLN A 191      36.263  14.187  -6.301  1.00 92.78           N  
ATOM   3069 HE21 GLN A 191      36.339  13.273  -5.877  1.00 92.78           H  
ATOM   3070 HE22 GLN A 191      36.738  14.464  -7.149  1.00 92.78           H  
ATOM   3071  OE1 GLN A 191      34.964  14.665  -4.633  1.00 92.78           O  
ATOM   3072  N   TYR A 192      37.902  19.435  -5.261  1.00 94.45           N  
ATOM   3073  H   TYR A 192      37.173  20.022  -4.882  1.00 94.45           H  
ATOM   3074  CA  TYR A 192      39.023  20.088  -5.939  1.00 94.45           C  
ATOM   3075  HA  TYR A 192      39.055  19.757  -6.977  1.00 94.45           H  
ATOM   3076  C   TYR A 192      40.375  19.721  -5.321  1.00 94.45           C  
ATOM   3077  CB  TYR A 192      38.831  21.612  -5.909  1.00 94.45           C  
ATOM   3078  HB2 TYR A 192      38.563  21.922  -4.899  1.00 94.45           H  
ATOM   3079  HB3 TYR A 192      38.001  21.898  -6.557  1.00 94.45           H  
ATOM   3080  O   TYR A 192      41.309  19.378  -6.051  1.00 94.45           O  
ATOM   3081  CG  TYR A 192      40.069  22.373  -6.333  1.00 94.45           C  
ATOM   3082  CD1 TYR A 192      40.881  22.970  -5.350  1.00 94.45           C  
ATOM   3083  HD1 TYR A 192      40.579  22.942  -4.314  1.00 94.45           H  
ATOM   3084  CD2 TYR A 192      40.445  22.422  -7.689  1.00 94.45           C  
ATOM   3085  HD2 TYR A 192      39.814  21.977  -8.445  1.00 94.45           H  
ATOM   3086  CE1 TYR A 192      42.091  23.585  -5.714  1.00 94.45           C  
ATOM   3087  HE1 TYR A 192      42.722  24.028  -4.958  1.00 94.45           H  
ATOM   3088  CE2 TYR A 192      41.648  23.053  -8.056  1.00 94.45           C  
ATOM   3089  HE2 TYR A 192      41.950  23.122  -9.090  1.00 94.45           H  
ATOM   3090  OH  TYR A 192      43.693  24.127  -7.401  1.00 94.45           O  
ATOM   3091  HH  TYR A 192      44.068  24.631  -6.675  1.00 94.45           H  
ATOM   3092  CZ  TYR A 192      42.488  23.601  -7.066  1.00 94.45           C  
ATOM   3093  N   GLN A 193      40.488  19.766  -3.990  1.00 92.74           N  
ATOM   3094  H   GLN A 193      39.687  20.058  -3.449  1.00 92.74           H  
ATOM   3095  CA  GLN A 193      41.727  19.420  -3.291  1.00 92.74           C  
ATOM   3096  HA  GLN A 193      42.536  20.042  -3.674  1.00 92.74           H  
ATOM   3097  C   GLN A 193      42.118  17.960  -3.547  1.00 92.74           C  
ATOM   3098  CB  GLN A 193      41.570  19.683  -1.787  1.00 92.74           C  
ATOM   3099  HB2 GLN A 193      42.408  19.228  -1.258  1.00 92.74           H  
ATOM   3100  HB3 GLN A 193      40.650  19.217  -1.435  1.00 92.74           H  
ATOM   3101  O   GLN A 193      43.269  17.685  -3.891  1.00 92.74           O  
ATOM   3102  CG  GLN A 193      41.550  21.184  -1.458  1.00 92.74           C  
ATOM   3103  HG2 GLN A 193      40.771  21.680  -2.037  1.00 92.74           H  
ATOM   3104  HG3 GLN A 193      42.508  21.623  -1.735  1.00 92.74           H  
ATOM   3105  CD  GLN A 193      41.291  21.468   0.020  1.00 92.74           C  
ATOM   3106  NE2 GLN A 193      41.358  22.716   0.426  1.00 92.74           N  
ATOM   3107 HE21 GLN A 193      40.972  22.892   1.343  1.00 92.74           H  
ATOM   3108 HE22 GLN A 193      41.426  23.458  -0.256  1.00 92.74           H  
ATOM   3109  OE1 GLN A 193      41.017  20.595   0.826  1.00 92.74           O  
ATOM   3110  N   LEU A 194      41.152  17.040  -3.458  1.00 92.64           N  
ATOM   3111  H   LEU A 194      40.233  17.338  -3.165  1.00 92.64           H  
ATOM   3112  CA  LEU A 194      41.366  15.617  -3.714  1.00 92.64           C  
ATOM   3113  HA  LEU A 194      42.174  15.272  -3.070  1.00 92.64           H  
ATOM   3114  C   LEU A 194      41.781  15.344  -5.169  1.00 92.64           C  
ATOM   3115  CB  LEU A 194      40.070  14.878  -3.341  1.00 92.64           C  
ATOM   3116  HB2 LEU A 194      39.829  15.106  -2.303  1.00 92.64           H  
ATOM   3117  HB3 LEU A 194      39.258  15.259  -3.959  1.00 92.64           H  
ATOM   3118  O   LEU A 194      42.765  14.649  -5.418  1.00 92.64           O  
ATOM   3119  CG  LEU A 194      40.135  13.351  -3.510  1.00 92.64           C  
ATOM   3120  HG  LEU A 194      40.359  13.097  -4.546  1.00 92.64           H  
ATOM   3121  CD1 LEU A 194      41.184  12.706  -2.601  1.00 92.64           C  
ATOM   3122 HD11 LEU A 194      41.001  12.982  -1.563  1.00 92.64           H  
ATOM   3123 HD12 LEU A 194      41.143  11.621  -2.699  1.00 92.64           H  
ATOM   3124 HD13 LEU A 194      42.182  13.034  -2.890  1.00 92.64           H  
ATOM   3125  CD2 LEU A 194      38.770  12.769  -3.157  1.00 92.64           C  
ATOM   3126 HD21 LEU A 194      38.026  13.097  -3.884  1.00 92.64           H  
ATOM   3127 HD22 LEU A 194      38.466  13.106  -2.166  1.00 92.64           H  
ATOM   3128 HD23 LEU A 194      38.825  11.680  -3.147  1.00 92.64           H  
ATOM   3129  N   LEU A 195      41.066  15.919  -6.139  1.00 93.35           N  
ATOM   3130  H   LEU A 195      40.272  16.484  -5.876  1.00 93.35           H  
ATOM   3131  CA  LEU A 195      41.366  15.751  -7.564  1.00 93.35           C  
ATOM   3132  HA  LEU A 195      41.433  14.687  -7.792  1.00 93.35           H  
ATOM   3133  C   LEU A 195      42.723  16.351  -7.937  1.00 93.35           C  
ATOM   3134  CB  LEU A 195      40.248  16.392  -8.401  1.00 93.35           C  
ATOM   3135  HB2 LEU A 195      40.096  17.416  -8.061  1.00 93.35           H  
ATOM   3136  HB3 LEU A 195      40.574  16.431  -9.440  1.00 93.35           H  
ATOM   3137  O   LEU A 195      43.488  15.731  -8.672  1.00 93.35           O  
ATOM   3138  CG  LEU A 195      38.909  15.641  -8.352  1.00 93.35           C  
ATOM   3139  HG  LEU A 195      38.556  15.541  -7.325  1.00 93.35           H  
ATOM   3140  CD1 LEU A 195      37.865  16.407  -9.160  1.00 93.35           C  
ATOM   3141 HD11 LEU A 195      37.727  17.398  -8.727  1.00 93.35           H  
ATOM   3142 HD12 LEU A 195      36.909  15.885  -9.149  1.00 93.35           H  
ATOM   3143 HD13 LEU A 195      38.199  16.513 -10.192  1.00 93.35           H  
ATOM   3144  CD2 LEU A 195      39.035  14.243  -8.942  1.00 93.35           C  
ATOM   3145 HD21 LEU A 195      39.602  13.597  -8.271  1.00 93.35           H  
ATOM   3146 HD22 LEU A 195      39.537  14.304  -9.907  1.00 93.35           H  
ATOM   3147 HD23 LEU A 195      38.045  13.813  -9.088  1.00 93.35           H  
ATOM   3148  N   SER A 196      43.056  17.519  -7.385  1.00 92.93           N  
ATOM   3149  H   SER A 196      42.375  17.986  -6.803  1.00 92.93           H  
ATOM   3150  CA  SER A 196      44.358  18.154  -7.594  1.00 92.93           C  
ATOM   3151  HA  SER A 196      44.503  18.332  -8.659  1.00 92.93           H  
ATOM   3152  C   SER A 196      45.505  17.271  -7.102  1.00 92.93           C  
ATOM   3153  CB  SER A 196      44.428  19.495  -6.862  1.00 92.93           C  
ATOM   3154  HB2 SER A 196      44.217  19.354  -5.802  1.00 92.93           H  
ATOM   3155  HB3 SER A 196      45.433  19.903  -6.969  1.00 92.93           H  
ATOM   3156  O   SER A 196      46.535  17.186  -7.765  1.00 92.93           O  
ATOM   3157  OG  SER A 196      43.512  20.410  -7.412  1.00 92.93           O  
ATOM   3158  HG  SER A 196      42.642  20.215  -7.056  1.00 92.93           H  
ATOM   3159  N   GLN A 197      45.341  16.587  -5.965  1.00 92.07           N  
ATOM   3160  H   GLN A 197      44.473  16.682  -5.457  1.00 92.07           H  
ATOM   3161  CA  GLN A 197      46.351  15.659  -5.446  1.00 92.07           C  
ATOM   3162  HA  GLN A 197      47.314  16.168  -5.397  1.00 92.07           H  
ATOM   3163  C   GLN A 197      46.546  14.437  -6.353  1.00 92.07           C  
ATOM   3164  CB  GLN A 197      45.968  15.209  -4.030  1.00 92.07           C  
ATOM   3165  HB2 GLN A 197      46.597  14.366  -3.746  1.00 92.07           H  
ATOM   3166  HB3 GLN A 197      44.931  14.872  -4.026  1.00 92.07           H  
ATOM   3167  O   GLN A 197      47.680  14.002  -6.537  1.00 92.07           O  
ATOM   3168  CG  GLN A 197      46.152  16.316  -2.983  1.00 92.07           C  
ATOM   3169  HG2 GLN A 197      45.654  17.229  -3.309  1.00 92.07           H  
ATOM   3170  HG3 GLN A 197      47.214  16.536  -2.877  1.00 92.07           H  
ATOM   3171  CD  GLN A 197      45.600  15.919  -1.615  1.00 92.07           C  
ATOM   3172  NE2 GLN A 197      45.464  16.850  -0.697  1.00 92.07           N  
ATOM   3173 HE21 GLN A 197      45.074  16.537   0.180  1.00 92.07           H  
ATOM   3174 HE22 GLN A 197      45.654  17.820  -0.903  1.00 92.07           H  
ATOM   3175  OE1 GLN A 197      45.295  14.774  -1.331  1.00 92.07           O  
ATOM   3176  N   LEU A 198      45.471  13.910  -6.949  1.00 90.97           N  
ATOM   3177  H   LEU A 198      44.566  14.303  -6.732  1.00 90.97           H  
ATOM   3178  CA  LEU A 198      45.533  12.749  -7.847  1.00 90.97           C  
ATOM   3179  HA  LEU A 198      46.213  12.010  -7.423  1.00 90.97           H  
ATOM   3180  C   LEU A 198      46.094  13.085  -9.237  1.00 90.97           C  
ATOM   3181  CB  LEU A 198      44.128  12.132  -7.973  1.00 90.97           C  
ATOM   3182  HB2 LEU A 198      44.157  11.360  -8.742  1.00 90.97           H  
ATOM   3183  HB3 LEU A 198      43.441  12.908  -8.309  1.00 90.97           H  
ATOM   3184  O   LEU A 198      46.730  12.239  -9.859  1.00 90.97           O  
ATOM   3185  CG  LEU A 198      43.584  11.506  -6.676  1.00 90.97           C  
ATOM   3186  HG  LEU A 198      43.611  12.238  -5.870  1.00 90.97           H  
ATOM   3187  CD1 LEU A 198      42.131  11.076  -6.884  1.00 90.97           C  
ATOM   3188 HD11 LEU A 198      41.728  10.713  -5.938  1.00 90.97           H  
ATOM   3189 HD12 LEU A 198      41.541  11.937  -7.200  1.00 90.97           H  
ATOM   3190 HD13 LEU A 198      42.069  10.295  -7.641  1.00 90.97           H  
ATOM   3191  CD2 LEU A 198      44.387  10.277  -6.240  1.00 90.97           C  
ATOM   3192 HD21 LEU A 198      45.401  10.573  -5.974  1.00 90.97           H  
ATOM   3193 HD22 LEU A 198      44.423   9.546  -7.048  1.00 90.97           H  
ATOM   3194 HD23 LEU A 198      43.923   9.832  -5.359  1.00 90.97           H  
ATOM   3195  N   LEU A 199      45.865  14.306  -9.726  1.00 91.75           N  
ATOM   3196  H   LEU A 199      45.269  14.917  -9.186  1.00 91.75           H  
ATOM   3197  CA  LEU A 199      46.242  14.732 -11.078  1.00 91.75           C  
ATOM   3198  HA  LEU A 199      46.304  13.856 -11.723  1.00 91.75           H  
ATOM   3199  C   LEU A 199      47.630  15.390 -11.160  1.00 91.75           C  
ATOM   3200  CB  LEU A 199      45.130  15.655 -11.606  1.00 91.75           C  
ATOM   3201  HB2 LEU A 199      44.935  16.428 -10.862  1.00 91.75           H  
ATOM   3202  HB3 LEU A 199      45.483  16.167 -12.501  1.00 91.75           H  
ATOM   3203  O   LEU A 199      48.288  15.288 -12.196  1.00 91.75           O  
ATOM   3204  CG  LEU A 199      43.809  14.940 -11.954  1.00 91.75           C  
ATOM   3205  HG  LEU A 199      43.421  14.428 -11.073  1.00 91.75           H  
ATOM   3206  CD1 LEU A 199      42.782  15.980 -12.400  1.00 91.75           C  
ATOM   3207 HD11 LEU A 199      41.834  15.489 -12.618  1.00 91.75           H  
ATOM   3208 HD12 LEU A 199      42.625  16.702 -11.599  1.00 91.75           H  
ATOM   3209 HD13 LEU A 199      43.132  16.499 -13.293  1.00 91.75           H  
ATOM   3210  CD2 LEU A 199      43.959  13.920 -13.086  1.00 91.75           C  
ATOM   3211 HD21 LEU A 199      44.573  13.080 -12.760  1.00 91.75           H  
ATOM   3212 HD22 LEU A 199      42.980  13.533 -13.367  1.00 91.75           H  
ATOM   3213 HD23 LEU A 199      44.419  14.392 -13.954  1.00 91.75           H  
ATOM   3214  N   ARG A 200      48.121  16.004 -10.073  1.00 89.90           N  
ATOM   3215  H   ARG A 200      47.522  16.077  -9.263  1.00 89.90           H  
ATOM   3216  CA  ARG A 200      49.456  16.636 -10.027  1.00 89.90           C  
ATOM   3217  HA  ARG A 200      49.468  17.437 -10.767  1.00 89.90           H  
ATOM   3218  C   ARG A 200      50.612  15.708 -10.434  1.00 89.90           C  
ATOM   3219  CB  ARG A 200      49.729  17.234  -8.639  1.00 89.90           C  
ATOM   3220  HB2 ARG A 200      49.253  16.621  -7.874  1.00 89.90           H  
ATOM   3221  HB3 ARG A 200      50.803  17.228  -8.453  1.00 89.90           H  
ATOM   3222  O   ARG A 200      51.447  16.171 -11.208  1.00 89.90           O  
ATOM   3223  CG  ARG A 200      49.244  18.681  -8.512  1.00 89.90           C  
ATOM   3224  HG2 ARG A 200      48.184  18.746  -8.760  1.00 89.90           H  
ATOM   3225  HG3 ARG A 200      49.802  19.317  -9.199  1.00 89.90           H  
ATOM   3226  CD  ARG A 200      49.485  19.142  -7.071  1.00 89.90           C  
ATOM   3227  HD2 ARG A 200      49.059  18.402  -6.394  1.00 89.90           H  
ATOM   3228  HD3 ARG A 200      50.560  19.198  -6.902  1.00 89.90           H  
ATOM   3229  NE  ARG A 200      48.858  20.446  -6.795  1.00 89.90           N  
ATOM   3230  HE  ARG A 200      48.218  20.795  -7.495  1.00 89.90           H  
ATOM   3231  NH1 ARG A 200      49.844  20.816  -4.754  1.00 89.90           N  
ATOM   3232 HH11 ARG A 200      50.384  19.971  -4.875  1.00 89.90           H  
ATOM   3233 HH12 ARG A 200      49.982  21.400  -3.942  1.00 89.90           H  
ATOM   3234  NH2 ARG A 200      48.357  22.281  -5.545  1.00 89.90           N  
ATOM   3235 HH21 ARG A 200      48.509  22.856  -4.729  1.00 89.90           H  
ATOM   3236 HH22 ARG A 200      47.722  22.597  -6.264  1.00 89.90           H  
ATOM   3237  CZ  ARG A 200      49.023  21.172  -5.704  1.00 89.90           C  
ATOM   3238  N   PRO A 201      50.690  14.435  -9.988  1.00 88.93           N  
ATOM   3239  CA  PRO A 201      51.765  13.522 -10.394  1.00 88.93           C  
ATOM   3240  HA  PRO A 201      52.721  13.945 -10.086  1.00 88.93           H  
ATOM   3241  C   PRO A 201      51.815  13.250 -11.903  1.00 88.93           C  
ATOM   3242  CB  PRO A 201      51.517  12.221  -9.620  1.00 88.93           C  
ATOM   3243  HB2 PRO A 201      52.452  11.735  -9.342  1.00 88.93           H  
ATOM   3244  HB3 PRO A 201      50.901  11.544 -10.211  1.00 88.93           H  
ATOM   3245  O   PRO A 201      52.873  12.922 -12.428  1.00 88.93           O  
ATOM   3246  CG  PRO A 201      50.728  12.673  -8.395  1.00 88.93           C  
ATOM   3247  HG2 PRO A 201      50.113  11.871  -7.987  1.00 88.93           H  
ATOM   3248  HG3 PRO A 201      51.409  13.064  -7.639  1.00 88.93           H  
ATOM   3249  CD  PRO A 201      49.876  13.806  -8.956  1.00 88.93           C  
ATOM   3250  HD2 PRO A 201      49.618  14.498  -8.155  1.00 88.93           H  
ATOM   3251  HD3 PRO A 201      48.973  13.394  -9.407  1.00 88.93           H  
ATOM   3252  N   LEU A 202      50.688  13.416 -12.604  1.00 87.53           N  
ATOM   3253  H   LEU A 202      49.856  13.719 -12.118  1.00 87.53           H  
ATOM   3254  CA  LEU A 202      50.596  13.282 -14.060  1.00 87.53           C  
ATOM   3255  HA  LEU A 202      51.300  12.520 -14.395  1.00 87.53           H  
ATOM   3256  C   LEU A 202      50.967  14.569 -14.815  1.00 87.53           C  
ATOM   3257  CB  LEU A 202      49.170  12.844 -14.429  1.00 87.53           C  
ATOM   3258  HB2 LEU A 202      48.472  13.599 -14.068  1.00 87.53           H  
ATOM   3259  HB3 LEU A 202      49.093  12.818 -15.516  1.00 87.53           H  
ATOM   3260  O   LEU A 202      50.951  14.581 -16.043  1.00 87.53           O  
ATOM   3261  CG  LEU A 202      48.732  11.477 -13.887  1.00 87.53           C  
ATOM   3262  HG  LEU A 202      48.725  11.484 -12.797  1.00 87.53           H  
ATOM   3263  CD1 LEU A 202      47.311  11.223 -14.380  1.00 87.53           C  
ATOM   3264 HD11 LEU A 202      47.272  11.284 -15.467  1.00 87.53           H  
ATOM   3265 HD12 LEU A 202      47.004  10.220 -14.085  1.00 87.53           H  
ATOM   3266 HD13 LEU A 202      46.628  11.954 -13.945  1.00 87.53           H  
ATOM   3267  CD2 LEU A 202      49.661  10.365 -14.376  1.00 87.53           C  
ATOM   3268 HD21 LEU A 202      50.596  10.394 -13.816  1.00 87.53           H  
ATOM   3269 HD22 LEU A 202      49.883  10.505 -15.434  1.00 87.53           H  
ATOM   3270 HD23 LEU A 202      49.207   9.383 -14.238  1.00 87.53           H  
ATOM   3271  N   GLY A 203      51.269  15.658 -14.102  1.00 86.73           N  
ATOM   3272  H   GLY A 203      51.315  15.576 -13.097  1.00 86.73           H  
ATOM   3273  CA  GLY A 203      51.535  16.972 -14.689  1.00 86.73           C  
ATOM   3274  HA2 GLY A 203      52.107  16.848 -15.609  1.00 86.73           H  
ATOM   3275  HA3 GLY A 203      52.136  17.550 -13.987  1.00 86.73           H  
ATOM   3276  C   GLY A 203      50.279  17.787 -15.017  1.00 86.73           C  
ATOM   3277  O   GLY A 203      50.390  18.856 -15.614  1.00 86.73           O  
ATOM   3278  N   PHE A 204      49.085  17.336 -14.619  1.00 89.59           N  
ATOM   3279  H   PHE A 204      49.037  16.470 -14.102  1.00 89.59           H  
ATOM   3280  CA  PHE A 204      47.849  18.094 -14.821  1.00 89.59           C  
ATOM   3281  HA  PHE A 204      47.946  18.692 -15.728  1.00 89.59           H  
ATOM   3282  C   PHE A 204      47.592  19.054 -13.656  1.00 89.59           C  
ATOM   3283  CB  PHE A 204      46.666  17.147 -15.035  1.00 89.59           C  
ATOM   3284  HB2 PHE A 204      46.641  16.453 -14.195  1.00 89.59           H  
ATOM   3285  HB3 PHE A 204      45.740  17.723 -15.034  1.00 89.59           H  
ATOM   3286  O   PHE A 204      47.516  18.651 -12.493  1.00 89.59           O  
ATOM   3287  CG  PHE A 204      46.723  16.340 -16.314  1.00 89.59           C  
ATOM   3288  CD1 PHE A 204      46.710  16.986 -17.564  1.00 89.59           C  
ATOM   3289  HD1 PHE A 204      46.651  18.063 -17.618  1.00 89.59           H  
ATOM   3290  CD2 PHE A 204      46.801  14.936 -16.252  1.00 89.59           C  
ATOM   3291  HD2 PHE A 204      46.799  14.433 -15.297  1.00 89.59           H  
ATOM   3292  CE1 PHE A 204      46.795  16.232 -18.747  1.00 89.59           C  
ATOM   3293  HE1 PHE A 204      46.808  16.727 -19.707  1.00 89.59           H  
ATOM   3294  CE2 PHE A 204      46.901  14.183 -17.432  1.00 89.59           C  
ATOM   3295  HE2 PHE A 204      46.997  13.108 -17.387  1.00 89.59           H  
ATOM   3296  CZ  PHE A 204      46.903  14.832 -18.676  1.00 89.59           C  
ATOM   3297  HZ  PHE A 204      47.007  14.242 -19.575  1.00 89.59           H  
ATOM   3298  N   SER A 205      47.393  20.330 -13.979  1.00 91.83           N  
ATOM   3299  H   SER A 205      47.484  20.613 -14.944  1.00 91.83           H  
ATOM   3300  CA  SER A 205      46.811  21.318 -13.072  1.00 91.83           C  
ATOM   3301  HA  SER A 205      46.785  20.911 -12.061  1.00 91.83           H  
ATOM   3302  C   SER A 205      45.372  21.594 -13.498  1.00 91.83           C  
ATOM   3303  CB  SER A 205      47.657  22.593 -13.019  1.00 91.83           C  
ATOM   3304  HB2 SER A 205      48.611  22.366 -12.544  1.00 91.83           H  
ATOM   3305  HB3 SER A 205      47.139  23.349 -12.429  1.00 91.83           H  
ATOM   3306  O   SER A 205      45.071  21.710 -14.685  1.00 91.83           O  
ATOM   3307  OG  SER A 205      47.900  23.089 -14.315  1.00 91.83           O  
ATOM   3308  HG  SER A 205      48.389  23.913 -14.260  1.00 91.83           H  
ATOM   3309  N   ILE A 206      44.458  21.658 -12.533  1.00 94.35           N  
ATOM   3310  H   ILE A 206      44.752  21.584 -11.570  1.00 94.35           H  
ATOM   3311  CA  ILE A 206      43.044  21.935 -12.796  1.00 94.35           C  
ATOM   3312  HA  ILE A 206      42.734  21.430 -13.711  1.00 94.35           H  
ATOM   3313  C   ILE A 206      42.893  23.445 -12.995  1.00 94.35           C  
ATOM   3314  CB  ILE A 206      42.177  21.403 -11.634  1.00 94.35           C  
ATOM   3315  HB  ILE A 206      42.518  21.887 -10.719  1.00 94.35           H  
ATOM   3316  O   ILE A 206      43.238  24.205 -12.098  1.00 94.35           O  
ATOM   3317  CG1 ILE A 206      42.355  19.878 -11.447  1.00 94.35           C  
ATOM   3318 HG12 ILE A 206      43.410  19.654 -11.284  1.00 94.35           H  
ATOM   3319 HG13 ILE A 206      42.037  19.358 -12.351  1.00 94.35           H  
ATOM   3320  CG2 ILE A 206      40.699  21.762 -11.855  1.00 94.35           C  
ATOM   3321 HG21 ILE A 206      40.104  21.446 -10.998  1.00 94.35           H  
ATOM   3322 HG22 ILE A 206      40.569  22.840 -11.951  1.00 94.35           H  
ATOM   3323 HG23 ILE A 206      40.325  21.276 -12.756  1.00 94.35           H  
ATOM   3324  CD1 ILE A 206      41.587  19.309 -10.247  1.00 94.35           C  
ATOM   3325 HD11 ILE A 206      41.766  19.919  -9.362  1.00 94.35           H  
ATOM   3326 HD12 ILE A 206      41.932  18.293 -10.051  1.00 94.35           H  
ATOM   3327 HD13 ILE A 206      40.518  19.278 -10.457  1.00 94.35           H  
ATOM   3328  N   ALA A 207      42.378  23.875 -14.147  1.00 93.42           N  
ATOM   3329  H   ALA A 207      42.121  23.190 -14.844  1.00 93.42           H  
ATOM   3330  CA  ALA A 207      42.055  25.275 -14.435  1.00 93.42           C  
ATOM   3331  HA  ALA A 207      42.656  25.929 -13.803  1.00 93.42           H  
ATOM   3332  C   ALA A 207      40.579  25.590 -14.152  1.00 93.42           C  
ATOM   3333  CB  ALA A 207      42.416  25.561 -15.896  1.00 93.42           C  
ATOM   3334  HB1 ALA A 207      42.178  26.597 -16.136  1.00 93.42           H  
ATOM   3335  HB2 ALA A 207      41.863  24.901 -16.565  1.00 93.42           H  
ATOM   3336  HB3 ALA A 207      43.485  25.407 -16.038  1.00 93.42           H  
ATOM   3337  O   ALA A 207      40.249  26.674 -13.669  1.00 93.42           O  
ATOM   3338  N   ARG A 208      39.685  24.630 -14.417  1.00 94.94           N  
ATOM   3339  H   ARG A 208      40.025  23.773 -14.829  1.00 94.94           H  
ATOM   3340  CA  ARG A 208      38.257  24.711 -14.094  1.00 94.94           C  
ATOM   3341  HA  ARG A 208      38.120  25.494 -13.348  1.00 94.94           H  
ATOM   3342  C   ARG A 208      37.785  23.391 -13.491  1.00 94.94           C  
ATOM   3343  CB  ARG A 208      37.466  25.094 -15.357  1.00 94.94           C  
ATOM   3344  HB2 ARG A 208      37.538  24.284 -16.083  1.00 94.94           H  
ATOM   3345  HB3 ARG A 208      37.916  25.987 -15.792  1.00 94.94           H  
ATOM   3346  O   ARG A 208      38.150  22.345 -14.011  1.00 94.94           O  
ATOM   3347  CG  ARG A 208      35.980  25.373 -15.069  1.00 94.94           C  
ATOM   3348  HG2 ARG A 208      35.523  24.478 -14.647  1.00 94.94           H  
ATOM   3349  HG3 ARG A 208      35.889  26.179 -14.342  1.00 94.94           H  
ATOM   3350  CD  ARG A 208      35.200  25.738 -16.338  1.00 94.94           C  
ATOM   3351  HD2 ARG A 208      34.141  25.765 -16.084  1.00 94.94           H  
ATOM   3352  HD3 ARG A 208      35.348  24.954 -17.081  1.00 94.94           H  
ATOM   3353  NE  ARG A 208      35.606  27.046 -16.898  1.00 94.94           N  
ATOM   3354  HE  ARG A 208      36.411  27.492 -16.483  1.00 94.94           H  
ATOM   3355  NH1 ARG A 208      34.000  27.130 -18.535  1.00 94.94           N  
ATOM   3356 HH11 ARG A 208      33.554  27.586 -19.318  1.00 94.94           H  
ATOM   3357 HH12 ARG A 208      33.622  26.258 -18.195  1.00 94.94           H  
ATOM   3358  NH2 ARG A 208      35.455  28.811 -18.339  1.00 94.94           N  
ATOM   3359 HH21 ARG A 208      36.278  29.232 -17.932  1.00 94.94           H  
ATOM   3360 HH22 ARG A 208      34.991  29.252 -19.121  1.00 94.94           H  
ATOM   3361  CZ  ARG A 208      35.021  27.655 -17.917  1.00 94.94           C  
ATOM   3362  N   LEU A 209      36.977  23.429 -12.436  1.00 95.18           N  
ATOM   3363  H   LEU A 209      36.736  24.334 -12.060  1.00 95.18           H  
ATOM   3364  CA  LEU A 209      36.226  22.274 -11.933  1.00 95.18           C  
ATOM   3365  HA  LEU A 209      36.219  21.487 -12.687  1.00 95.18           H  
ATOM   3366  C   LEU A 209      34.783  22.703 -11.696  1.00 95.18           C  
ATOM   3367  CB  LEU A 209      36.875  21.709 -10.659  1.00 95.18           C  
ATOM   3368  HB2 LEU A 209      37.032  22.544  -9.976  1.00 95.18           H  
ATOM   3369  HB3 LEU A 209      37.856  21.309 -10.916  1.00 95.18           H  
ATOM   3370  O   LEU A 209      34.514  23.688 -11.013  1.00 95.18           O  
ATOM   3371  CG  LEU A 209      36.065  20.624  -9.917  1.00 95.18           C  
ATOM   3372  HG  LEU A 209      35.017  20.911  -9.822  1.00 95.18           H  
ATOM   3373  CD1 LEU A 209      36.158  19.282 -10.634  1.00 95.18           C  
ATOM   3374 HD11 LEU A 209      37.202  19.004 -10.782  1.00 95.18           H  
ATOM   3375 HD12 LEU A 209      35.660  18.508 -10.050  1.00 95.18           H  
ATOM   3376 HD13 LEU A 209      35.653  19.354 -11.597  1.00 95.18           H  
ATOM   3377  CD2 LEU A 209      36.615  20.424  -8.511  1.00 95.18           C  
ATOM   3378 HD21 LEU A 209      36.409  21.320  -7.925  1.00 95.18           H  
ATOM   3379 HD22 LEU A 209      36.113  19.586  -8.026  1.00 95.18           H  
ATOM   3380 HD23 LEU A 209      37.687  20.236  -8.565  1.00 95.18           H  
ATOM   3381  N   GLU A 210      33.861  21.941 -12.248  1.00 94.10           N  
ATOM   3382  H   GLU A 210      34.139  21.134 -12.788  1.00 94.10           H  
ATOM   3383  CA  GLU A 210      32.445  22.241 -12.224  1.00 94.10           C  
ATOM   3384  HA  GLU A 210      32.255  23.066 -11.538  1.00 94.10           H  
ATOM   3385  C   GLU A 210      31.663  21.030 -11.728  1.00 94.10           C  
ATOM   3386  CB  GLU A 210      32.035  22.712 -13.621  1.00 94.10           C  
ATOM   3387  HB2 GLU A 210      32.641  23.587 -13.858  1.00 94.10           H  
ATOM   3388  HB3 GLU A 210      32.241  21.932 -14.354  1.00 94.10           H  
ATOM   3389  O   GLU A 210      31.880  19.901 -12.175  1.00 94.10           O  
ATOM   3390  CG  GLU A 210      30.555  23.096 -13.684  1.00 94.10           C  
ATOM   3391  HG2 GLU A 210      30.297  23.638 -12.774  1.00 94.10           H  
ATOM   3392  HG3 GLU A 210      29.952  22.189 -13.715  1.00 94.10           H  
ATOM   3393  CD  GLU A 210      30.223  23.980 -14.892  1.00 94.10           C  
ATOM   3394  OE1 GLU A 210      29.143  24.606 -14.813  1.00 94.10           O  
ATOM   3395  OE2 GLU A 210      31.059  24.098 -15.820  1.00 94.10           O  
ATOM   3396  N   MET A 211      30.756  21.279 -10.787  1.00 92.74           N  
ATOM   3397  H   MET A 211      30.663  22.228 -10.453  1.00 92.74           H  
ATOM   3398  CA  MET A 211      29.700  20.348 -10.429  1.00 92.74           C  
ATOM   3399  HA  MET A 211      29.913  19.371 -10.862  1.00 92.74           H  
ATOM   3400  C   MET A 211      28.399  20.880 -11.019  1.00 92.74           C  
ATOM   3401  CB  MET A 211      29.622  20.186  -8.908  1.00 92.74           C  
ATOM   3402  HB2 MET A 211      29.204  21.085  -8.456  1.00 92.74           H  
ATOM   3403  HB3 MET A 211      30.626  20.034  -8.510  1.00 92.74           H  
ATOM   3404  O   MET A 211      27.917  21.932 -10.606  1.00 92.74           O  
ATOM   3405  CG  MET A 211      28.769  18.964  -8.553  1.00 92.74           C  
ATOM   3406  HG2 MET A 211      29.259  18.080  -8.961  1.00 92.74           H  
ATOM   3407  HG3 MET A 211      27.797  19.058  -9.037  1.00 92.74           H  
ATOM   3408  SD  MET A 211      28.503  18.688  -6.781  1.00 92.74           S  
ATOM   3409  CE  MET A 211      27.339  20.024  -6.474  1.00 92.74           C  
ATOM   3410  HE1 MET A 211      27.893  20.960  -6.407  1.00 92.74           H  
ATOM   3411  HE2 MET A 211      26.619  20.074  -7.291  1.00 92.74           H  
ATOM   3412  HE3 MET A 211      26.806  19.822  -5.545  1.00 92.74           H  
ATOM   3413  N   SER A 212      27.833  20.157 -11.979  1.00 86.44           N  
ATOM   3414  H   SER A 212      28.297  19.310 -12.274  1.00 86.44           H  
ATOM   3415  CA  SER A 212      26.516  20.482 -12.534  1.00 86.44           C  
ATOM   3416  HA  SER A 212      26.553  21.491 -12.946  1.00 86.44           H  
ATOM   3417  C   SER A 212      25.430  20.456 -11.451  1.00 86.44           C  
ATOM   3418  CB  SER A 212      26.156  19.513 -13.668  1.00 86.44           C  
ATOM   3419  HB2 SER A 212      26.880  19.612 -14.477  1.00 86.44           H  
ATOM   3420  HB3 SER A 212      25.168  19.756 -14.059  1.00 86.44           H  
ATOM   3421  O   SER A 212      25.597  19.841 -10.392  1.00 86.44           O  
ATOM   3422  OG  SER A 212      26.160  18.181 -13.193  1.00 86.44           O  
ATOM   3423  HG  SER A 212      27.079  17.904 -13.212  1.00 86.44           H  
ATOM   3424  N   ASP A 213      24.267  21.046 -11.741  1.00 76.57           N  
ATOM   3425  H   ASP A 213      24.198  21.630 -12.563  1.00 76.57           H  
ATOM   3426  CA  ASP A 213      23.083  20.938 -10.874  1.00 76.57           C  
ATOM   3427  HA  ASP A 213      23.316  21.376  -9.904  1.00 76.57           H  
ATOM   3428  C   ASP A 213      22.676  19.473 -10.618  1.00 76.57           C  
ATOM   3429  CB  ASP A 213      21.916  21.722 -11.494  1.00 76.57           C  
ATOM   3430  HB2 ASP A 213      21.009  21.500 -10.931  1.00 76.57           H  
ATOM   3431  HB3 ASP A 213      21.763  21.385 -12.520  1.00 76.57           H  
ATOM   3432  O   ASP A 213      22.172  19.151  -9.539  1.00 76.57           O  
ATOM   3433  CG  ASP A 213      22.124  23.239 -11.466  1.00 76.57           C  
ATOM   3434  OD1 ASP A 213      22.700  23.730 -10.468  1.00 76.57           O  
ATOM   3435  OD2 ASP A 213      21.669  23.892 -12.430  1.00 76.57           O  
ATOM   3436  N   ARG A 214      23.014  18.580 -11.565  1.00 74.65           N  
ATOM   3437  H   ARG A 214      23.445  18.960 -12.396  1.00 74.65           H  
ATOM   3438  CA  ARG A 214      22.819  17.120 -11.511  1.00 74.65           C  
ATOM   3439  HA  ARG A 214      21.807  16.924 -11.157  1.00 74.65           H  
ATOM   3440  C   ARG A 214      23.794  16.411 -10.561  1.00 74.65           C  
ATOM   3441  CB  ARG A 214      22.990  16.495 -12.914  1.00 74.65           C  
ATOM   3442  HB2 ARG A 214      24.055  16.457 -13.142  1.00 74.65           H  
ATOM   3443  HB3 ARG A 214      22.648  15.461 -12.872  1.00 74.65           H  
ATOM   3444  O   ARG A 214      23.706  15.199 -10.397  1.00 74.65           O  
ATOM   3445  CG  ARG A 214      22.305  17.214 -14.086  1.00 74.65           C  
ATOM   3446  HG2 ARG A 214      21.834  18.138 -13.752  1.00 74.65           H  
ATOM   3447  HG3 ARG A 214      23.070  17.505 -14.806  1.00 74.65           H  
ATOM   3448  CD  ARG A 214      21.290  16.327 -14.811  1.00 74.65           C  
ATOM   3449  HD2 ARG A 214      21.821  15.559 -15.373  1.00 74.65           H  
ATOM   3450  HD3 ARG A 214      20.660  15.843 -14.065  1.00 74.65           H  
ATOM   3451  NE  ARG A 214      20.440  17.167 -15.663  1.00 74.65           N  
ATOM   3452  HE  ARG A 214      19.925  17.851 -15.127  1.00 74.65           H  
ATOM   3453  NH1 ARG A 214      21.122  16.432 -17.716  1.00 74.65           N  
ATOM   3454 HH11 ARG A 214      21.413  15.589 -17.242  1.00 74.65           H  
ATOM   3455 HH12 ARG A 214      21.696  16.793 -18.464  1.00 74.65           H  
ATOM   3456  NH2 ARG A 214      20.027  18.369 -17.532  1.00 74.65           N  
ATOM   3457 HH21 ARG A 214      20.213  18.561 -18.506  1.00 74.65           H  
ATOM   3458 HH22 ARG A 214      19.644  19.080 -16.926  1.00 74.65           H  
ATOM   3459  CZ  ARG A 214      20.521  17.307 -16.966  1.00 74.65           C  
ATOM   3460  N   GLY A 215      24.790  17.113 -10.014  1.00 81.74           N  
ATOM   3461  H   GLY A 215      24.810  18.108 -10.185  1.00 81.74           H  
ATOM   3462  CA  GLY A 215      25.897  16.527  -9.247  1.00 81.74           C  
ATOM   3463  HA2 GLY A 215      26.361  17.314  -8.653  1.00 81.74           H  
ATOM   3464  HA3 GLY A 215      25.503  15.772  -8.566  1.00 81.74           H  
ATOM   3465  C   GLY A 215      26.991  15.869 -10.100  1.00 81.74           C  
ATOM   3466  O   GLY A 215      27.900  15.247  -9.555  1.00 81.74           O  
ATOM   3467  N   GLY A 216      26.916  15.973 -11.430  1.00 87.92           N  
ATOM   3468  H   GLY A 216      26.176  16.541 -11.818  1.00 87.92           H  
ATOM   3469  CA  GLY A 216      27.943  15.467 -12.341  1.00 87.92           C  
ATOM   3470  HA2 GLY A 216      28.233  14.462 -12.033  1.00 87.92           H  
ATOM   3471  HA3 GLY A 216      27.545  15.417 -13.354  1.00 87.92           H  
ATOM   3472  C   GLY A 216      29.175  16.365 -12.344  1.00 87.92           C  
ATOM   3473  O   GLY A 216      29.035  17.585 -12.424  1.00 87.92           O  
ATOM   3474  N   TRP A 217      30.363  15.765 -12.280  1.00 93.59           N  
ATOM   3475  H   TRP A 217      30.391  14.763 -12.156  1.00 93.59           H  
ATOM   3476  CA  TRP A 217      31.638  16.477 -12.245  1.00 93.59           C  
ATOM   3477  HA  TRP A 217      31.463  17.492 -11.888  1.00 93.59           H  
ATOM   3478  C   TRP A 217      32.282  16.566 -13.625  1.00 93.59           C  
ATOM   3479  CB  TRP A 217      32.579  15.799 -11.247  1.00 93.59           C  
ATOM   3480  HB2 TRP A 217      32.719  14.758 -11.537  1.00 93.59           H  
ATOM   3481  HB3 TRP A 217      33.549  16.296 -11.282  1.00 93.59           H  
ATOM   3482  O   TRP A 217      32.381  15.565 -14.345  1.00 93.59           O  
ATOM   3483  CG  TRP A 217      32.091  15.825  -9.841  1.00 93.59           C  
ATOM   3484  CD1 TRP A 217      31.299  14.890  -9.270  1.00 93.59           C  
ATOM   3485  HD1 TRP A 217      30.918  14.009  -9.764  1.00 93.59           H  
ATOM   3486  CD2 TRP A 217      32.268  16.869  -8.841  1.00 93.59           C  
ATOM   3487  CE2 TRP A 217      31.578  16.468  -7.659  1.00 93.59           C  
ATOM   3488  CE3 TRP A 217      32.910  18.126  -8.824  1.00 93.59           C  
ATOM   3489  HE3 TRP A 217      33.383  18.488  -9.725  1.00 93.59           H  
ATOM   3490  NE1 TRP A 217      30.997  15.263  -7.981  1.00 93.59           N  
ATOM   3491  HE1 TRP A 217      30.313  14.770  -7.425  1.00 93.59           H  
ATOM   3492  CH2 TRP A 217      32.194  18.499  -6.519  1.00 93.59           C  
ATOM   3493  HH2 TRP A 217      32.112  19.124  -5.642  1.00 93.59           H  
ATOM   3494  CZ2 TRP A 217      31.543  17.260  -6.510  1.00 93.59           C  
ATOM   3495  HZ2 TRP A 217      30.977  16.943  -5.647  1.00 93.59           H  
ATOM   3496  CZ3 TRP A 217      32.888  18.929  -7.667  1.00 93.59           C  
ATOM   3497  HZ3 TRP A 217      33.366  19.897  -7.681  1.00 93.59           H  
ATOM   3498  N   ALA A 218      32.790  17.748 -13.947  1.00 94.24           N  
ATOM   3499  H   ALA A 218      32.611  18.530 -13.333  1.00 94.24           H  
ATOM   3500  CA  ALA A 218      33.613  18.017 -15.116  1.00 94.24           C  
ATOM   3501  HA  ALA A 218      34.007  17.083 -15.517  1.00 94.24           H  
ATOM   3502  C   ALA A 218      34.789  18.907 -14.713  1.00 94.24           C  
ATOM   3503  CB  ALA A 218      32.749  18.684 -16.187  1.00 94.24           C  
ATOM   3504  HB1 ALA A 218      31.887  18.056 -16.410  1.00 94.24           H  
ATOM   3505  HB2 ALA A 218      32.396  19.653 -15.833  1.00 94.24           H  
ATOM   3506  HB3 ALA A 218      33.330  18.827 -17.098  1.00 94.24           H  
ATOM   3507  O   ALA A 218      34.657  19.765 -13.841  1.00 94.24           O  
ATOM   3508  N   LEU A 219      35.950  18.718 -15.332  1.00 95.34           N  
ATOM   3509  H   LEU A 219      36.020  18.004 -16.044  1.00 95.34           H  
ATOM   3510  CA  LEU A 219      37.086  19.609 -15.127  1.00 95.34           C  
ATOM   3511  HA  LEU A 219      36.690  20.572 -14.805  1.00 95.34           H  
ATOM   3512  C   LEU A 219      37.819  19.890 -16.429  1.00 95.34           C  
ATOM   3513  CB  LEU A 219      37.981  19.081 -13.989  1.00 95.34           C  
ATOM   3514  HB2 LEU A 219      37.321  18.895 -13.141  1.00 95.34           H  
ATOM   3515  HB3 LEU A 219      38.672  19.865 -13.680  1.00 95.34           H  
ATOM   3516  O   LEU A 219      37.826  19.073 -17.342  1.00 95.34           O  
ATOM   3517  CG  LEU A 219      38.782  17.799 -14.273  1.00 95.34           C  
ATOM   3518  HG  LEU A 219      38.171  17.107 -14.852  1.00 95.34           H  
ATOM   3519  CD1 LEU A 219      40.110  18.082 -14.987  1.00 95.34           C  
ATOM   3520 HD11 LEU A 219      40.747  17.198 -14.946  1.00 95.34           H  
ATOM   3521 HD12 LEU A 219      40.631  18.909 -14.505  1.00 95.34           H  
ATOM   3522 HD13 LEU A 219      39.937  18.324 -16.035  1.00 95.34           H  
ATOM   3523  CD2 LEU A 219      39.128  17.113 -12.951  1.00 95.34           C  
ATOM   3524 HD21 LEU A 219      38.208  16.945 -12.391  1.00 95.34           H  
ATOM   3525 HD22 LEU A 219      39.800  17.740 -12.365  1.00 95.34           H  
ATOM   3526 HD23 LEU A 219      39.596  16.149 -13.153  1.00 95.34           H  
ATOM   3527  N   THR A 220      38.477  21.037 -16.490  1.00 94.88           N  
ATOM   3528  H   THR A 220      38.418  21.652 -15.691  1.00 94.88           H  
ATOM   3529  CA  THR A 220      39.366  21.416 -17.586  1.00 94.88           C  
ATOM   3530  HA  THR A 220      39.410  20.609 -18.319  1.00 94.88           H  
ATOM   3531  C   THR A 220      40.754  21.623 -17.011  1.00 94.88           C  
ATOM   3532  CB  THR A 220      38.889  22.681 -18.310  1.00 94.88           C  
ATOM   3533  HB  THR A 220      39.080  23.545 -17.673  1.00 94.88           H  
ATOM   3534  O   THR A 220      40.925  22.341 -16.020  1.00 94.88           O  
ATOM   3535  CG2 THR A 220      39.608  22.881 -19.642  1.00 94.88           C  
ATOM   3536 HG21 THR A 220      39.200  23.756 -20.149  1.00 94.88           H  
ATOM   3537 HG22 THR A 220      40.672  23.045 -19.474  1.00 94.88           H  
ATOM   3538 HG23 THR A 220      39.477  22.007 -20.279  1.00 94.88           H  
ATOM   3539  OG1 THR A 220      37.507  22.633 -18.581  1.00 94.88           O  
ATOM   3540  HG1 THR A 220      37.369  22.111 -19.375  1.00 94.88           H  
ATOM   3541  N   THR A 221      41.754  20.986 -17.609  1.00 92.97           N  
ATOM   3542  H   THR A 221      41.560  20.409 -18.415  1.00 92.97           H  
ATOM   3543  CA  THR A 221      43.151  21.157 -17.205  1.00 92.97           C  
ATOM   3544  HA  THR A 221      43.183  21.235 -16.118  1.00 92.97           H  
ATOM   3545  C   THR A 221      43.733  22.450 -17.782  1.00 92.97           C  
ATOM   3546  CB  THR A 221      44.007  19.944 -17.593  1.00 92.97           C  
ATOM   3547  HB  THR A 221      44.978  20.044 -17.108  1.00 92.97           H  
ATOM   3548  O   THR A 221      43.225  22.983 -18.769  1.00 92.97           O  
ATOM   3549  CG2 THR A 221      43.389  18.615 -17.149  1.00 92.97           C  
ATOM   3550 HG21 THR A 221      43.191  18.643 -16.077  1.00 92.97           H  
ATOM   3551 HG22 THR A 221      42.458  18.426 -17.682  1.00 92.97           H  
ATOM   3552 HG23 THR A 221      44.078  17.797 -17.359  1.00 92.97           H  
ATOM   3553  OG1 THR A 221      44.193  19.897 -18.988  1.00 92.97           O  
ATOM   3554  HG1 THR A 221      44.683  19.092 -19.173  1.00 92.97           H  
ATOM   3555  N   ALA A 222      44.823  22.962 -17.208  1.00 88.67           N  
ATOM   3556  H   ALA A 222      45.193  22.522 -16.377  1.00 88.67           H  
ATOM   3557  CA  ALA A 222      45.520  24.133 -17.749  1.00 88.67           C  
ATOM   3558  HA  ALA A 222      44.813  24.959 -17.829  1.00 88.67           H  
ATOM   3559  C   ALA A 222      46.087  23.895 -19.161  1.00 88.67           C  
ATOM   3560  CB  ALA A 222      46.628  24.535 -16.776  1.00 88.67           C  
ATOM   3561  HB1 ALA A 222      47.088  25.463 -17.114  1.00 88.67           H  
ATOM   3562  HB2 ALA A 222      47.387  23.752 -16.751  1.00 88.67           H  
ATOM   3563  HB3 ALA A 222      46.211  24.687 -15.780  1.00 88.67           H  
ATOM   3564  O   ALA A 222      46.320  24.845 -19.900  1.00 88.67           O  
ATOM   3565  N   GLN A 223      46.269  22.631 -19.556  1.00 86.06           N  
ATOM   3566  H   GLN A 223      46.098  21.900 -18.881  1.00 86.06           H  
ATOM   3567  CA  GLN A 223      46.681  22.215 -20.899  1.00 86.06           C  
ATOM   3568  HA  GLN A 223      47.405  22.938 -21.276  1.00 86.06           H  
ATOM   3569  C   GLN A 223      45.523  22.188 -21.921  1.00 86.06           C  
ATOM   3570  CB  GLN A 223      47.372  20.843 -20.813  1.00 86.06           C  
ATOM   3571  HB2 GLN A 223      46.665  20.084 -20.480  1.00 86.06           H  
ATOM   3572  HB3 GLN A 223      47.693  20.568 -21.818  1.00 86.06           H  
ATOM   3573  O   GLN A 223      45.721  21.802 -23.076  1.00 86.06           O  
ATOM   3574  CG  GLN A 223      48.623  20.831 -19.916  1.00 86.06           C  
ATOM   3575  HG2 GLN A 223      49.257  20.006 -20.241  1.00 86.06           H  
ATOM   3576  HG3 GLN A 223      49.187  21.751 -20.068  1.00 86.06           H  
ATOM   3577  CD  GLN A 223      48.373  20.638 -18.418  1.00 86.06           C  
ATOM   3578  NE2 GLN A 223      49.432  20.646 -17.642  1.00 86.06           N  
ATOM   3579 HE21 GLN A 223      49.355  20.295 -16.698  1.00 86.06           H  
ATOM   3580 HE22 GLN A 223      50.352  20.749 -18.047  1.00 86.06           H  
ATOM   3581  OE1 GLN A 223      47.265  20.456 -17.931  1.00 86.06           O  
ATOM   3582  N   GLY A 224      44.308  22.564 -21.508  1.00 86.73           N  
ATOM   3583  H   GLY A 224      44.190  22.859 -20.549  1.00 86.73           H  
ATOM   3584  CA  GLY A 224      43.127  22.589 -22.371  1.00 86.73           C  
ATOM   3585  HA2 GLY A 224      43.369  23.086 -23.310  1.00 86.73           H  
ATOM   3586  HA3 GLY A 224      42.344  23.160 -21.871  1.00 86.73           H  
ATOM   3587  C   GLY A 224      42.563  21.203 -22.685  1.00 86.73           C  
ATOM   3588  O   GLY A 224      42.016  21.008 -23.768  1.00 86.73           O  
ATOM   3589  N   VAL A 225      42.740  20.231 -21.782  1.00 91.35           N  
ATOM   3590  H   VAL A 225      43.202  20.463 -20.914  1.00 91.35           H  
ATOM   3591  CA  VAL A 225      42.081  18.920 -21.870  1.00 91.35           C  
ATOM   3592  HA  VAL A 225      41.772  18.739 -22.900  1.00 91.35           H  
ATOM   3593  C   VAL A 225      40.831  18.953 -21.003  1.00 91.35           C  
ATOM   3594  CB  VAL A 225      43.012  17.761 -21.464  1.00 91.35           C  
ATOM   3595  HB  VAL A 225      43.325  17.886 -20.428  1.00 91.35           H  
ATOM   3596  O   VAL A 225      40.906  19.216 -19.800  1.00 91.35           O  
ATOM   3597  CG1 VAL A 225      42.305  16.405 -21.587  1.00 91.35           C  
ATOM   3598 HG11 VAL A 225      41.911  16.284 -22.596  1.00 91.35           H  
ATOM   3599 HG12 VAL A 225      43.007  15.598 -21.374  1.00 91.35           H  
ATOM   3600 HG13 VAL A 225      41.482  16.340 -20.875  1.00 91.35           H  
ATOM   3601  CG2 VAL A 225      44.267  17.731 -22.346  1.00 91.35           C  
ATOM   3602 HG21 VAL A 225      43.984  17.617 -23.393  1.00 91.35           H  
ATOM   3603 HG22 VAL A 225      44.836  18.654 -22.231  1.00 91.35           H  
ATOM   3604 HG23 VAL A 225      44.903  16.894 -22.059  1.00 91.35           H  
ATOM   3605  N   GLU A 226      39.681  18.685 -21.608  1.00 93.84           N  
ATOM   3606  H   GLU A 226      39.679  18.513 -22.604  1.00 93.84           H  
ATOM   3607  CA  GLU A 226      38.415  18.549 -20.890  1.00 93.84           C  
ATOM   3608  HA  GLU A 226      38.398  19.221 -20.033  1.00 93.84           H  
ATOM   3609  C   GLU A 226      38.262  17.117 -20.374  1.00 93.84           C  
ATOM   3610  CB  GLU A 226      37.248  18.927 -21.807  1.00 93.84           C  
ATOM   3611  HB2 GLU A 226      37.308  18.331 -22.718  1.00 93.84           H  
ATOM   3612  HB3 GLU A 226      36.316  18.694 -21.292  1.00 93.84           H  
ATOM   3613  O   GLU A 226      38.400  16.162 -21.132  1.00 93.84           O  
ATOM   3614  CG  GLU A 226      37.257  20.419 -22.169  1.00 93.84           C  
ATOM   3615  HG2 GLU A 226      37.193  20.999 -21.249  1.00 93.84           H  
ATOM   3616  HG3 GLU A 226      38.200  20.666 -22.657  1.00 93.84           H  
ATOM   3617  CD  GLU A 226      36.099  20.810 -23.101  1.00 93.84           C  
ATOM   3618  OE1 GLU A 226      36.019  22.020 -23.408  1.00 93.84           O  
ATOM   3619  OE2 GLU A 226      35.305  19.916 -23.488  1.00 93.84           O  
ATOM   3620  N   ILE A 227      37.975  16.944 -19.088  1.00 94.26           N  
ATOM   3621  H   ILE A 227      37.865  17.763 -18.508  1.00 94.26           H  
ATOM   3622  CA  ILE A 227      37.761  15.642 -18.459  1.00 94.26           C  
ATOM   3623  HA  ILE A 227      37.831  14.867 -19.223  1.00 94.26           H  
ATOM   3624  C   ILE A 227      36.346  15.609 -17.885  1.00 94.26           C  
ATOM   3625  CB  ILE A 227      38.852  15.312 -17.417  1.00 94.26           C  
ATOM   3626  HB  ILE A 227      38.798  16.047 -16.614  1.00 94.26           H  
ATOM   3627  O   ILE A 227      36.054  16.239 -16.866  1.00 94.26           O  
ATOM   3628  CG1 ILE A 227      40.262  15.407 -18.049  1.00 94.26           C  
ATOM   3629 HG12 ILE A 227      40.296  14.796 -18.952  1.00 94.26           H  
ATOM   3630 HG13 ILE A 227      40.444  16.440 -18.345  1.00 94.26           H  
ATOM   3631  CG2 ILE A 227      38.590  13.915 -16.817  1.00 94.26           C  
ATOM   3632 HG21 ILE A 227      38.678  13.156 -17.593  1.00 94.26           H  
ATOM   3633 HG22 ILE A 227      37.593  13.866 -16.379  1.00 94.26           H  
ATOM   3634 HG23 ILE A 227      39.305  13.705 -16.020  1.00 94.26           H  
ATOM   3635  CD1 ILE A 227      41.423  14.984 -17.140  1.00 94.26           C  
ATOM   3636 HD11 ILE A 227      42.366  15.220 -17.634  1.00 94.26           H  
ATOM   3637 HD12 ILE A 227      41.378  15.515 -16.190  1.00 94.26           H  
ATOM   3638 HD13 ILE A 227      41.393  13.910 -16.958  1.00 94.26           H  
ATOM   3639  N   GLN A 228      35.472  14.838 -18.528  1.00 94.15           N  
ATOM   3640  H   GLN A 228      35.804  14.319 -19.329  1.00 94.15           H  
ATOM   3641  CA  GLN A 228      34.115  14.594 -18.057  1.00 94.15           C  
ATOM   3642  HA  GLN A 228      33.778  15.470 -17.504  1.00 94.15           H  
ATOM   3643  C   GLN A 228      34.122  13.386 -17.120  1.00 94.15           C  
ATOM   3644  CB  GLN A 228      33.177  14.381 -19.257  1.00 94.15           C  
ATOM   3645  HB2 GLN A 228      33.415  15.100 -20.041  1.00 94.15           H  
ATOM   3646  HB3 GLN A 228      33.327  13.383 -19.668  1.00 94.15           H  
ATOM   3647  O   GLN A 228      34.476  12.285 -17.534  1.00 94.15           O  
ATOM   3648  CG  GLN A 228      31.699  14.548 -18.863  1.00 94.15           C  
ATOM   3649  HG2 GLN A 228      31.084  14.263 -19.717  1.00 94.15           H  
ATOM   3650  HG3 GLN A 228      31.460  13.889 -18.029  1.00 94.15           H  
ATOM   3651  CD  GLN A 228      31.332  15.986 -18.504  1.00 94.15           C  
ATOM   3652  NE2 GLN A 228      30.224  16.225 -17.837  1.00 94.15           N  
ATOM   3653 HE21 GLN A 228      29.999  17.197 -17.686  1.00 94.15           H  
ATOM   3654 HE22 GLN A 228      29.532  15.522 -17.618  1.00 94.15           H  
ATOM   3655  OE1 GLN A 228      32.037  16.923 -18.826  1.00 94.15           O  
ATOM   3656  N   ILE A 229      33.734  13.562 -15.856  1.00 92.95           N  
ATOM   3657  H   ILE A 229      33.445  14.482 -15.555  1.00 92.95           H  
ATOM   3658  CA  ILE A 229      33.832  12.497 -14.846  1.00 92.95           C  
ATOM   3659  HA  ILE A 229      34.468  11.707 -15.247  1.00 92.95           H  
ATOM   3660  C   ILE A 229      32.465  11.852 -14.565  1.00 92.95           C  
ATOM   3661  CB  ILE A 229      34.528  13.007 -13.562  1.00 92.95           C  
ATOM   3662  HB  ILE A 229      33.839  13.673 -13.043  1.00 92.95           H  
ATOM   3663  O   ILE A 229      32.366  10.636 -14.375  1.00 92.95           O  
ATOM   3664  CG1 ILE A 229      35.844  13.783 -13.818  1.00 92.95           C  
ATOM   3665 HG12 ILE A 229      36.640  13.076 -14.052  1.00 92.95           H  
ATOM   3666 HG13 ILE A 229      35.744  14.459 -14.667  1.00 92.95           H  
ATOM   3667  CG2 ILE A 229      34.819  11.781 -12.671  1.00 92.95           C  
ATOM   3668 HG21 ILE A 229      33.914  11.484 -12.141  1.00 92.95           H  
ATOM   3669 HG22 ILE A 229      35.169  10.946 -13.278  1.00 92.95           H  
ATOM   3670 HG23 ILE A 229      35.612  11.992 -11.953  1.00 92.95           H  
ATOM   3671  CD1 ILE A 229      36.274  14.648 -12.626  1.00 92.95           C  
ATOM   3672 HD11 ILE A 229      35.685  15.566 -12.611  1.00 92.95           H  
ATOM   3673 HD12 ILE A 229      37.328  14.902 -12.736  1.00 92.95           H  
ATOM   3674 HD13 ILE A 229      36.138  14.126 -11.678  1.00 92.95           H  
ATOM   3675  N   GLY A 230      31.388  12.637 -14.584  1.00 90.22           N  
ATOM   3676  H   GLY A 230      31.541  13.631 -14.685  1.00 90.22           H  
ATOM   3677  CA  GLY A 230      30.035  12.180 -14.240  1.00 90.22           C  
ATOM   3678  HA2 GLY A 230      29.299  12.813 -14.736  1.00 90.22           H  
ATOM   3679  HA3 GLY A 230      29.877  11.160 -14.591  1.00 90.22           H  
ATOM   3680  C   GLY A 230      29.760  12.223 -12.736  1.00 90.22           C  
ATOM   3681  O   GLY A 230      30.503  12.857 -11.988  1.00 90.22           O  
ATOM   3682  N   ARG A 231      28.672  11.583 -12.298  1.00 87.75           N  
ATOM   3683  H   ARG A 231      28.086  11.133 -12.987  1.00 87.75           H  
ATOM   3684  CA  ARG A 231      28.144  11.731 -10.925  1.00 87.75           C  
ATOM   3685  HA  ARG A 231      28.276  12.758 -10.584  1.00 87.75           H  
ATOM   3686  C   ARG A 231      28.862  10.890  -9.873  1.00 87.75           C  
ATOM   3687  CB  ARG A 231      26.639  11.427 -10.948  1.00 87.75           C  
ATOM   3688  HB2 ARG A 231      26.283  11.287  -9.927  1.00 87.75           H  
ATOM   3689  HB3 ARG A 231      26.451  10.509 -11.506  1.00 87.75           H  
ATOM   3690  O   ARG A 231      29.325  11.413  -8.862  1.00 87.75           O  
ATOM   3691  CG  ARG A 231      25.871  12.594 -11.579  1.00 87.75           C  
ATOM   3692  HG2 ARG A 231      25.986  13.457 -10.923  1.00 87.75           H  
ATOM   3693  HG3 ARG A 231      26.270  12.842 -12.562  1.00 87.75           H  
ATOM   3694  CD  ARG A 231      24.377  12.295 -11.690  1.00 87.75           C  
ATOM   3695  HD2 ARG A 231      23.830  13.232 -11.591  1.00 87.75           H  
ATOM   3696  HD3 ARG A 231      24.068  11.631 -10.883  1.00 87.75           H  
ATOM   3697  NE  ARG A 231      24.025  11.724 -12.991  1.00 87.75           N  
ATOM   3698  HE  ARG A 231      24.759  11.579 -13.670  1.00 87.75           H  
ATOM   3699  NH1 ARG A 231      21.755  11.670 -12.657  1.00 87.75           N  
ATOM   3700 HH11 ARG A 231      21.905  11.968 -11.704  1.00 87.75           H  
ATOM   3701 HH12 ARG A 231      20.832  11.389 -12.955  1.00 87.75           H  
ATOM   3702  NH2 ARG A 231      22.650  11.117 -14.641  1.00 87.75           N  
ATOM   3703 HH21 ARG A 231      21.736  11.082 -15.069  1.00 87.75           H  
ATOM   3704 HH22 ARG A 231      23.508  11.062 -15.170  1.00 87.75           H  
ATOM   3705  CZ  ARG A 231      22.804  11.501 -13.415  1.00 87.75           C  
ATOM   3706  N   ASP A 232      28.998   9.595 -10.140  1.00 82.74           N  
ATOM   3707  H   ASP A 232      28.457   9.248 -10.919  1.00 82.74           H  
ATOM   3708  CA  ASP A 232      29.387   8.631  -9.106  1.00 82.74           C  
ATOM   3709  HA  ASP A 232      29.268   9.101  -8.130  1.00 82.74           H  
ATOM   3710  C   ASP A 232      30.838   8.163  -9.219  1.00 82.74           C  
ATOM   3711  CB  ASP A 232      28.428   7.439  -9.128  1.00 82.74           C  
ATOM   3712  HB2 ASP A 232      28.646   6.785  -8.283  1.00 82.74           H  
ATOM   3713  HB3 ASP A 232      28.575   6.875 -10.049  1.00 82.74           H  
ATOM   3714  O   ASP A 232      31.441   8.204 -10.298  1.00 82.74           O  
ATOM   3715  CG  ASP A 232      26.981   7.909  -9.023  1.00 82.74           C  
ATOM   3716  OD1 ASP A 232      26.698   8.651  -8.060  1.00 82.74           O  
ATOM   3717  OD2 ASP A 232      26.221   7.573  -9.951  1.00 82.74           O  
ATOM   3718  N   HIS A 233      31.371   7.663  -8.096  1.00 88.71           N  
ATOM   3719  H   HIS A 233      30.764   7.608  -7.290  1.00 88.71           H  
ATOM   3720  CA  HIS A 233      32.691   7.025  -7.985  1.00 88.71           C  
ATOM   3721  HA  HIS A 233      32.920   6.956  -6.922  1.00 88.71           H  
ATOM   3722  C   HIS A 233      33.826   7.858  -8.605  1.00 88.71           C  
ATOM   3723  CB  HIS A 233      32.634   5.585  -8.514  1.00 88.71           C  
ATOM   3724  HB2 HIS A 233      33.596   5.105  -8.338  1.00 88.71           H  
ATOM   3725  HB3 HIS A 233      32.453   5.600  -9.588  1.00 88.71           H  
ATOM   3726  O   HIS A 233      34.721   7.335  -9.271  1.00 88.71           O  
ATOM   3727  CG  HIS A 233      31.577   4.747  -7.849  1.00 88.71           C  
ATOM   3728  CD2 HIS A 233      31.705   4.061  -6.671  1.00 88.71           C  
ATOM   3729  HD2 HIS A 233      32.594   4.008  -6.060  1.00 88.71           H  
ATOM   3730  ND1 HIS A 233      30.297   4.532  -8.310  1.00 88.71           N  
ATOM   3731  HD1 HIS A 233      29.881   4.914  -9.148  1.00 88.71           H  
ATOM   3732  CE1 HIS A 233      29.664   3.745  -7.426  1.00 88.71           C  
ATOM   3733  HE1 HIS A 233      28.638   3.418  -7.508  1.00 88.71           H  
ATOM   3734  NE2 HIS A 233      30.482   3.434  -6.409  1.00 88.71           N  
ATOM   3735  N   VAL A 234      33.784   9.176  -8.382  1.00 89.77           N  
ATOM   3736  H   VAL A 234      32.973   9.530  -7.897  1.00 89.77           H  
ATOM   3737  CA  VAL A 234      34.694  10.162  -8.988  1.00 89.77           C  
ATOM   3738  HA  VAL A 234      34.498  10.208 -10.059  1.00 89.77           H  
ATOM   3739  C   VAL A 234      36.164   9.767  -8.803  1.00 89.77           C  
ATOM   3740  CB  VAL A 234      34.419  11.554  -8.379  1.00 89.77           C  
ATOM   3741  HB  VAL A 234      34.600  11.509  -7.305  1.00 89.77           H  
ATOM   3742  O   VAL A 234      36.945   9.795  -9.750  1.00 89.77           O  
ATOM   3743  CG1 VAL A 234      35.317  12.641  -8.971  1.00 89.77           C  
ATOM   3744 HG11 VAL A 234      35.137  12.725 -10.042  1.00 89.77           H  
ATOM   3745 HG12 VAL A 234      35.063  13.605  -8.529  1.00 89.77           H  
ATOM   3746 HG13 VAL A 234      36.366  12.412  -8.781  1.00 89.77           H  
ATOM   3747  CG2 VAL A 234      32.970  11.997  -8.608  1.00 89.77           C  
ATOM   3748 HG21 VAL A 234      32.261  11.303  -8.158  1.00 89.77           H  
ATOM   3749 HG22 VAL A 234      32.756  12.078  -9.674  1.00 89.77           H  
ATOM   3750 HG23 VAL A 234      32.815  12.969  -8.139  1.00 89.77           H  
ATOM   3751  N   VAL A 235      36.536   9.327  -7.599  1.00 90.18           N  
ATOM   3752  H   VAL A 235      35.834   9.285  -6.874  1.00 90.18           H  
ATOM   3753  CA  VAL A 235      37.912   8.921  -7.270  1.00 90.18           C  
ATOM   3754  HA  VAL A 235      38.591   9.722  -7.563  1.00 90.18           H  
ATOM   3755  C   VAL A 235      38.342   7.669  -8.038  1.00 90.18           C  
ATOM   3756  CB  VAL A 235      38.057   8.695  -5.755  1.00 90.18           C  
ATOM   3757  HB  VAL A 235      37.365   7.915  -5.440  1.00 90.18           H  
ATOM   3758  O   VAL A 235      39.445   7.639  -8.583  1.00 90.18           O  
ATOM   3759  CG1 VAL A 235      39.480   8.270  -5.367  1.00 90.18           C  
ATOM   3760 HG11 VAL A 235      39.699   7.284  -5.776  1.00 90.18           H  
ATOM   3761 HG12 VAL A 235      39.565   8.215  -4.281  1.00 90.18           H  
ATOM   3762 HG13 VAL A 235      40.202   8.991  -5.751  1.00 90.18           H  
ATOM   3763  CG2 VAL A 235      37.719   9.978  -4.989  1.00 90.18           C  
ATOM   3764 HG21 VAL A 235      36.687  10.278  -5.166  1.00 90.18           H  
ATOM   3765 HG22 VAL A 235      38.387  10.782  -5.300  1.00 90.18           H  
ATOM   3766 HG23 VAL A 235      37.830   9.797  -3.920  1.00 90.18           H  
ATOM   3767  N   ASP A 236      37.483   6.649  -8.124  1.00 88.85           N  
ATOM   3768  H   ASP A 236      36.569   6.735  -7.704  1.00 88.85           H  
ATOM   3769  CA  ASP A 236      37.803   5.400  -8.826  1.00 88.85           C  
ATOM   3770  HA  ASP A 236      38.760   5.024  -8.465  1.00 88.85           H  
ATOM   3771  C   ASP A 236      37.931   5.619 -10.335  1.00 88.85           C  
ATOM   3772  CB  ASP A 236      36.733   4.337  -8.551  1.00 88.85           C  
ATOM   3773  HB2 ASP A 236      36.946   3.460  -9.163  1.00 88.85           H  
ATOM   3774  HB3 ASP A 236      35.759   4.724  -8.853  1.00 88.85           H  
ATOM   3775  O   ASP A 236      38.825   5.057 -10.973  1.00 88.85           O  
ATOM   3776  CG  ASP A 236      36.695   3.894  -7.088  1.00 88.85           C  
ATOM   3777  OD1 ASP A 236      37.793   3.747  -6.499  1.00 88.85           O  
ATOM   3778  OD2 ASP A 236      35.569   3.690  -6.592  1.00 88.85           O  
ATOM   3779  N   LYS A 237      37.083   6.483 -10.906  1.00 92.01           N  
ATOM   3780  H   LYS A 237      36.363   6.886 -10.323  1.00 92.01           H  
ATOM   3781  CA  LYS A 237      37.173   6.906 -12.310  1.00 92.01           C  
ATOM   3782  HA  LYS A 237      37.149   6.031 -12.960  1.00 92.01           H  
ATOM   3783  C   LYS A 237      38.486   7.626 -12.599  1.00 92.01           C  
ATOM   3784  CB  LYS A 237      35.988   7.815 -12.645  1.00 92.01           C  
ATOM   3785  HB2 LYS A 237      36.186   8.316 -13.592  1.00 92.01           H  
ATOM   3786  HB3 LYS A 237      35.886   8.579 -11.875  1.00 92.01           H  
ATOM   3787  O   LYS A 237      39.132   7.333 -13.601  1.00 92.01           O  
ATOM   3788  CG  LYS A 237      34.674   7.034 -12.776  1.00 92.01           C  
ATOM   3789  HG2 LYS A 237      34.741   6.347 -13.620  1.00 92.01           H  
ATOM   3790  HG3 LYS A 237      34.472   6.470 -11.865  1.00 92.01           H  
ATOM   3791  CD  LYS A 237      33.547   8.037 -13.014  1.00 92.01           C  
ATOM   3792  HD2 LYS A 237      33.463   8.677 -12.136  1.00 92.01           H  
ATOM   3793  HD3 LYS A 237      33.805   8.652 -13.876  1.00 92.01           H  
ATOM   3794  CE  LYS A 237      32.205   7.356 -13.279  1.00 92.01           C  
ATOM   3795  HE2 LYS A 237      32.237   6.907 -14.272  1.00 92.01           H  
ATOM   3796  HE3 LYS A 237      32.045   6.574 -12.538  1.00 92.01           H  
ATOM   3797  NZ  LYS A 237      31.118   8.356 -13.191  1.00 92.01           N  
ATOM   3798  HZ1 LYS A 237      31.373   9.179 -13.719  1.00 92.01           H  
ATOM   3799  HZ2 LYS A 237      30.235   7.991 -13.519  1.00 92.01           H  
ATOM   3800  HZ3 LYS A 237      31.019   8.627 -12.223  1.00 92.01           H  
ATOM   3801  N   ILE A 238      38.923   8.512 -11.705  1.00 91.81           N  
ATOM   3802  H   ILE A 238      38.325   8.735 -10.922  1.00 91.81           H  
ATOM   3803  CA  ILE A 238      40.198   9.224 -11.853  1.00 91.81           C  
ATOM   3804  HA  ILE A 238      40.257   9.613 -12.869  1.00 91.81           H  
ATOM   3805  C   ILE A 238      41.386   8.276 -11.698  1.00 91.81           C  
ATOM   3806  CB  ILE A 238      40.257  10.417 -10.881  1.00 91.81           C  
ATOM   3807  HB  ILE A 238      39.973  10.062  -9.890  1.00 91.81           H  
ATOM   3808  O   ILE A 238      42.319   8.345 -12.489  1.00 91.81           O  
ATOM   3809  CG1 ILE A 238      39.227  11.483 -11.311  1.00 91.81           C  
ATOM   3810 HG12 ILE A 238      38.266  11.013 -11.521  1.00 91.81           H  
ATOM   3811 HG13 ILE A 238      39.065  12.155 -10.468  1.00 91.81           H  
ATOM   3812  CG2 ILE A 238      41.670  11.021 -10.765  1.00 91.81           C  
ATOM   3813 HG21 ILE A 238      41.634  11.938 -10.178  1.00 91.81           H  
ATOM   3814 HG22 ILE A 238      42.342  10.323 -10.264  1.00 91.81           H  
ATOM   3815 HG23 ILE A 238      42.075  11.245 -11.752  1.00 91.81           H  
ATOM   3816  CD1 ILE A 238      39.599  12.321 -12.542  1.00 91.81           C  
ATOM   3817 HD11 ILE A 238      38.762  12.968 -12.804  1.00 91.81           H  
ATOM   3818 HD12 ILE A 238      39.821  11.680 -13.395  1.00 91.81           H  
ATOM   3819 HD13 ILE A 238      40.463  12.950 -12.327  1.00 91.81           H  
ATOM   3820  N   ARG A 239      41.347   7.329 -10.755  1.00 90.22           N  
ATOM   3821  H   ARG A 239      40.572   7.327 -10.107  1.00 90.22           H  
ATOM   3822  CA  ARG A 239      42.392   6.298 -10.642  1.00 90.22           C  
ATOM   3823  HA  ARG A 239      43.357   6.795 -10.546  1.00 90.22           H  
ATOM   3824  C   ARG A 239      42.477   5.437 -11.906  1.00 90.22           C  
ATOM   3825  CB  ARG A 239      42.132   5.451  -9.392  1.00 90.22           C  
ATOM   3826  HB2 ARG A 239      41.240   4.843  -9.542  1.00 90.22           H  
ATOM   3827  HB3 ARG A 239      41.955   6.119  -8.549  1.00 90.22           H  
ATOM   3828  O   ARG A 239      43.572   5.103 -12.350  1.00 90.22           O  
ATOM   3829  CG  ARG A 239      43.332   4.543  -9.072  1.00 90.22           C  
ATOM   3830  HG2 ARG A 239      44.214   5.155  -8.885  1.00 90.22           H  
ATOM   3831  HG3 ARG A 239      43.538   3.894  -9.923  1.00 90.22           H  
ATOM   3832  CD  ARG A 239      43.062   3.652  -7.857  1.00 90.22           C  
ATOM   3833  HD2 ARG A 239      43.912   2.983  -7.723  1.00 90.22           H  
ATOM   3834  HD3 ARG A 239      42.178   3.049  -8.066  1.00 90.22           H  
ATOM   3835  NE  ARG A 239      42.867   4.441  -6.624  1.00 90.22           N  
ATOM   3836  HE  ARG A 239      43.249   5.376  -6.619  1.00 90.22           H  
ATOM   3837  NH1 ARG A 239      41.689   2.865  -5.439  1.00 90.22           N  
ATOM   3838 HH11 ARG A 239      41.783   2.227  -6.217  1.00 90.22           H  
ATOM   3839 HH12 ARG A 239      41.047   2.650  -4.690  1.00 90.22           H  
ATOM   3840  NH2 ARG A 239      42.046   4.875  -4.546  1.00 90.22           N  
ATOM   3841 HH21 ARG A 239      42.404   5.818  -4.598  1.00 90.22           H  
ATOM   3842 HH22 ARG A 239      41.500   4.582  -3.749  1.00 90.22           H  
ATOM   3843  CZ  ARG A 239      42.206   4.056  -5.547  1.00 90.22           C  
ATOM   3844  N   ARG A 240      41.332   5.114 -12.515  1.00 89.76           N  
ATOM   3845  H   ARG A 240      40.466   5.375 -12.066  1.00 89.76           H  
ATOM   3846  CA  ARG A 240      41.286   4.410 -13.803  1.00 89.76           C  
ATOM   3847  HA  ARG A 240      41.886   3.503 -13.734  1.00 89.76           H  
ATOM   3848  C   ARG A 240      41.884   5.243 -14.927  1.00 89.76           C  
ATOM   3849  CB  ARG A 240      39.843   4.038 -14.128  1.00 89.76           C  
ATOM   3850  HB2 ARG A 240      39.272   4.933 -14.374  1.00 89.76           H  
ATOM   3851  HB3 ARG A 240      39.404   3.572 -13.246  1.00 89.76           H  
ATOM   3852  O   ARG A 240      42.671   4.718 -15.706  1.00 89.76           O  
ATOM   3853  CG  ARG A 240      39.784   3.056 -15.308  1.00 89.76           C  
ATOM   3854  HG2 ARG A 240      40.196   2.100 -14.986  1.00 89.76           H  
ATOM   3855  HG3 ARG A 240      40.365   3.423 -16.154  1.00 89.76           H  
ATOM   3856  CD  ARG A 240      38.353   2.834 -15.776  1.00 89.76           C  
ATOM   3857  HD2 ARG A 240      38.342   1.991 -16.466  1.00 89.76           H  
ATOM   3858  HD3 ARG A 240      38.036   3.728 -16.312  1.00 89.76           H  
ATOM   3859  NE  ARG A 240      37.470   2.563 -14.629  1.00 89.76           N  
ATOM   3860  HE  ARG A 240      37.865   2.030 -13.867  1.00 89.76           H  
ATOM   3861  NH1 ARG A 240      35.644   3.646 -15.443  1.00 89.76           N  
ATOM   3862 HH11 ARG A 240      34.679   3.938 -15.383  1.00 89.76           H  
ATOM   3863 HH12 ARG A 240      36.139   3.901 -16.285  1.00 89.76           H  
ATOM   3864  NH2 ARG A 240      35.606   2.800 -13.368  1.00 89.76           N  
ATOM   3865 HH21 ARG A 240      34.604   2.724 -13.467  1.00 89.76           H  
ATOM   3866 HH22 ARG A 240      36.048   2.299 -12.610  1.00 89.76           H  
ATOM   3867  CZ  ARG A 240      36.242   3.006 -14.482  1.00 89.76           C  
ATOM   3868  N   PHE A 241      41.544   6.529 -14.986  1.00 92.42           N  
ATOM   3869  H   PHE A 241      40.847   6.880 -14.345  1.00 92.42           H  
ATOM   3870  CA  PHE A 241      42.156   7.457 -15.928  1.00 92.42           C  
ATOM   3871  HA  PHE A 241      41.950   7.118 -16.943  1.00 92.42           H  
ATOM   3872  C   PHE A 241      43.676   7.484 -15.774  1.00 92.42           C  
ATOM   3873  CB  PHE A 241      41.563   8.859 -15.753  1.00 92.42           C  
ATOM   3874  HB2 PHE A 241      40.534   8.853 -16.114  1.00 92.42           H  
ATOM   3875  HB3 PHE A 241      41.530   9.112 -14.693  1.00 92.42           H  
ATOM   3876  O   PHE A 241      44.370   7.319 -16.767  1.00 92.42           O  
ATOM   3877  CG  PHE A 241      42.347   9.936 -16.476  1.00 92.42           C  
ATOM   3878  CD1 PHE A 241      42.888  11.021 -15.759  1.00 92.42           C  
ATOM   3879  HD1 PHE A 241      42.697  11.124 -14.701  1.00 92.42           H  
ATOM   3880  CD2 PHE A 241      42.636   9.795 -17.845  1.00 92.42           C  
ATOM   3881  HD2 PHE A 241      42.277   8.938 -18.397  1.00 92.42           H  
ATOM   3882  CE1 PHE A 241      43.694  11.967 -16.416  1.00 92.42           C  
ATOM   3883  HE1 PHE A 241      44.109  12.802 -15.870  1.00 92.42           H  
ATOM   3884  CE2 PHE A 241      43.469  10.721 -18.488  1.00 92.42           C  
ATOM   3885  HE2 PHE A 241      43.756  10.563 -19.517  1.00 92.42           H  
ATOM   3886  CZ  PHE A 241      43.982  11.819 -17.782  1.00 92.42           C  
ATOM   3887  HZ  PHE A 241      44.621  12.532 -18.282  1.00 92.42           H  
ATOM   3888  N   VAL A 242      44.187   7.604 -14.546  1.00 90.49           N  
ATOM   3889  H   VAL A 242      43.548   7.770 -13.782  1.00 90.49           H  
ATOM   3890  CA  VAL A 242      45.630   7.593 -14.253  1.00 90.49           C  
ATOM   3891  HA  VAL A 242      46.095   8.436 -14.764  1.00 90.49           H  
ATOM   3892  C   VAL A 242      46.298   6.327 -14.806  1.00 90.49           C  
ATOM   3893  CB  VAL A 242      45.859   7.731 -12.730  1.00 90.49           C  
ATOM   3894  HB  VAL A 242      45.287   6.946 -12.235  1.00 90.49           H  
ATOM   3895  O   VAL A 242      47.332   6.422 -15.461  1.00 90.49           O  
ATOM   3896  CG1 VAL A 242      47.321   7.549 -12.308  1.00 90.49           C  
ATOM   3897 HG11 VAL A 242      47.673   6.548 -12.558  1.00 90.49           H  
ATOM   3898 HG12 VAL A 242      47.414   7.684 -11.231  1.00 90.49           H  
ATOM   3899 HG13 VAL A 242      47.952   8.281 -12.812  1.00 90.49           H  
ATOM   3900  CG2 VAL A 242      45.372   9.075 -12.156  1.00 90.49           C  
ATOM   3901 HG21 VAL A 242      45.011   8.921 -11.139  1.00 90.49           H  
ATOM   3902 HG22 VAL A 242      44.565   9.496 -12.756  1.00 90.49           H  
ATOM   3903 HG23 VAL A 242      46.182   9.803 -12.111  1.00 90.49           H  
ATOM   3904  N   SER A 243      45.683   5.157 -14.602  1.00 88.32           N  
ATOM   3905  H   SER A 243      44.834   5.157 -14.054  1.00 88.32           H  
ATOM   3906  CA  SER A 243      46.196   3.874 -15.103  1.00 88.32           C  
ATOM   3907  HA  SER A 243      47.227   3.756 -14.769  1.00 88.32           H  
ATOM   3908  C   SER A 243      46.204   3.789 -16.637  1.00 88.32           C  
ATOM   3909  CB  SER A 243      45.361   2.739 -14.504  1.00 88.32           C  
ATOM   3910  HB2 SER A 243      45.411   2.783 -13.416  1.00 88.32           H  
ATOM   3911  HB3 SER A 243      44.322   2.860 -14.809  1.00 88.32           H  
ATOM   3912  O   SER A 243      47.223   3.439 -17.231  1.00 88.32           O  
ATOM   3913  OG  SER A 243      45.815   1.478 -14.944  1.00 88.32           O  
ATOM   3914  HG  SER A 243      46.512   1.155 -14.368  1.00 88.32           H  
ATOM   3915  N   ILE A 244      45.101   4.163 -17.297  1.00 89.58           N  
ATOM   3916  H   ILE A 244      44.297   4.459 -16.762  1.00 89.58           H  
ATOM   3917  CA  ILE A 244      45.014   4.169 -18.769  1.00 89.58           C  
ATOM   3918  HA  ILE A 244      45.343   3.199 -19.142  1.00 89.58           H  
ATOM   3919  C   ILE A 244      45.964   5.217 -19.363  1.00 89.58           C  
ATOM   3920  CB  ILE A 244      43.552   4.397 -19.227  1.00 89.58           C  
ATOM   3921  HB  ILE A 244      43.178   5.295 -18.734  1.00 89.58           H  
ATOM   3922  O   ILE A 244      46.579   4.979 -20.403  1.00 89.58           O  
ATOM   3923  CG1 ILE A 244      42.662   3.200 -18.812  1.00 89.58           C  
ATOM   3924 HG12 ILE A 244      42.779   3.015 -17.744  1.00 89.58           H  
ATOM   3925 HG13 ILE A 244      42.992   2.305 -19.339  1.00 89.58           H  
ATOM   3926  CG2 ILE A 244      43.469   4.612 -20.753  1.00 89.58           C  
ATOM   3927 HG21 ILE A 244      44.010   5.513 -21.042  1.00 89.58           H  
ATOM   3928 HG22 ILE A 244      42.438   4.748 -21.079  1.00 89.58           H  
ATOM   3929 HG23 ILE A 244      43.900   3.758 -21.276  1.00 89.58           H  
ATOM   3930  CD1 ILE A 244      41.164   3.409 -19.080  1.00 89.58           C  
ATOM   3931 HD11 ILE A 244      40.835   4.343 -18.622  1.00 89.58           H  
ATOM   3932 HD12 ILE A 244      40.582   2.598 -18.643  1.00 89.58           H  
ATOM   3933 HD13 ILE A 244      40.962   3.417 -20.151  1.00 89.58           H  
ATOM   3934  N   TYR A 245      46.107   6.367 -18.705  1.00 90.31           N  
ATOM   3935  H   TYR A 245      45.580   6.512 -17.856  1.00 90.31           H  
ATOM   3936  CA  TYR A 245      46.968   7.446 -19.163  1.00 90.31           C  
ATOM   3937  HA  TYR A 245      46.656   7.704 -20.175  1.00 90.31           H  
ATOM   3938  C   TYR A 245      48.426   7.003 -19.238  1.00 90.31           C  
ATOM   3939  CB  TYR A 245      46.800   8.686 -18.280  1.00 90.31           C  
ATOM   3940  HB2 TYR A 245      46.994   8.421 -17.241  1.00 90.31           H  
ATOM   3941  HB3 TYR A 245      45.768   9.030 -18.346  1.00 90.31           H  
ATOM   3942  O   TYR A 245      49.031   7.112 -20.303  1.00 90.31           O  
ATOM   3943  CG  TYR A 245      47.718   9.823 -18.678  1.00 90.31           C  
ATOM   3944  CD1 TYR A 245      48.942  10.008 -18.006  1.00 90.31           C  
ATOM   3945  HD1 TYR A 245      49.221   9.329 -17.214  1.00 90.31           H  
ATOM   3946  CD2 TYR A 245      47.377  10.659 -19.757  1.00 90.31           C  
ATOM   3947  HD2 TYR A 245      46.457  10.500 -20.299  1.00 90.31           H  
ATOM   3948  CE1 TYR A 245      49.803  11.062 -18.371  1.00 90.31           C  
ATOM   3949  HE1 TYR A 245      50.732  11.214 -17.841  1.00 90.31           H  
ATOM   3950  CE2 TYR A 245      48.256  11.684 -20.148  1.00 90.31           C  
ATOM   3951  HE2 TYR A 245      48.035  12.308 -21.001  1.00 90.31           H  
ATOM   3952  OH  TYR A 245      50.257  12.939 -19.809  1.00 90.31           O  
ATOM   3953  HH  TYR A 245      50.996  13.055 -19.207  1.00 90.31           H  
ATOM   3954  CZ  TYR A 245      49.454  11.907 -19.444  1.00 90.31           C  
ATOM   3955  N   ASP A 246      48.957   6.453 -18.145  1.00 86.53           N  
ATOM   3956  H   ASP A 246      48.391   6.363 -17.313  1.00 86.53           H  
ATOM   3957  CA  ASP A 246      50.360   6.039 -18.070  1.00 86.53           C  
ATOM   3958  HA  ASP A 246      50.986   6.893 -18.329  1.00 86.53           H  
ATOM   3959  C   ASP A 246      50.694   4.915 -19.064  1.00 86.53           C  
ATOM   3960  CB  ASP A 246      50.673   5.638 -16.622  1.00 86.53           C  
ATOM   3961  HB2 ASP A 246      50.283   6.403 -15.951  1.00 86.53           H  
ATOM   3962  HB3 ASP A 246      50.167   4.700 -16.392  1.00 86.53           H  
ATOM   3963  O   ASP A 246      51.779   4.903 -19.638  1.00 86.53           O  
ATOM   3964  CG  ASP A 246      52.178   5.506 -16.357  1.00 86.53           C  
ATOM   3965  OD1 ASP A 246      52.930   6.453 -16.718  1.00 86.53           O  
ATOM   3966  OD2 ASP A 246      52.554   4.492 -15.730  1.00 86.53           O  
ATOM   3967  N   LYS A 247      49.738   4.015 -19.336  1.00 84.70           N  
ATOM   3968  H   LYS A 247      48.877   4.079 -18.810  1.00 84.70           H  
ATOM   3969  CA  LYS A 247      49.947   2.854 -20.216  1.00 84.70           C  
ATOM   3970  HA  LYS A 247      50.992   2.550 -20.153  1.00 84.70           H  
ATOM   3971  C   LYS A 247      49.688   3.100 -21.698  1.00 84.70           C  
ATOM   3972  CB  LYS A 247      49.069   1.696 -19.746  1.00 84.70           C  
ATOM   3973  HB2 LYS A 247      48.030   2.020 -19.697  1.00 84.70           H  
ATOM   3974  HB3 LYS A 247      49.145   0.883 -20.468  1.00 84.70           H  
ATOM   3975  O   LYS A 247      50.283   2.412 -22.521  1.00 84.70           O  
ATOM   3976  CG  LYS A 247      49.520   1.181 -18.380  1.00 84.70           C  
ATOM   3977  HG2 LYS A 247      50.571   0.893 -18.423  1.00 84.70           H  
ATOM   3978  HG3 LYS A 247      49.391   1.953 -17.621  1.00 84.70           H  
ATOM   3979  CD  LYS A 247      48.674  -0.034 -18.029  1.00 84.70           C  
ATOM   3980  HD2 LYS A 247      48.862  -0.829 -18.750  1.00 84.70           H  
ATOM   3981  HD3 LYS A 247      47.618   0.236 -18.055  1.00 84.70           H  
ATOM   3982  CE  LYS A 247      49.035  -0.506 -16.632  1.00 84.70           C  
ATOM   3983  HE2 LYS A 247      50.107  -0.684 -16.556  1.00 84.70           H  
ATOM   3984  HE3 LYS A 247      48.752   0.271 -15.922  1.00 84.70           H  
ATOM   3985  NZ  LYS A 247      48.288  -1.735 -16.360  1.00 84.70           N  
ATOM   3986  HZ1 LYS A 247      47.434  -1.819 -16.893  1.00 84.70           H  
ATOM   3987  HZ2 LYS A 247      47.980  -1.850 -15.405  1.00 84.70           H  
ATOM   3988  HZ3 LYS A 247      48.775  -2.603 -16.532  1.00 84.70           H  
ATOM   3989  N   ALA A 248      48.756   3.989 -22.043  1.00 86.16           N  
ATOM   3990  H   ALA A 248      48.262   4.465 -21.302  1.00 86.16           H  
ATOM   3991  CA  ALA A 248      48.235   4.071 -23.409  1.00 86.16           C  
ATOM   3992  HA  ALA A 248      48.913   3.554 -24.088  1.00 86.16           H  
ATOM   3993  C   ALA A 248      48.095   5.491 -23.977  1.00 86.16           C  
ATOM   3994  CB  ALA A 248      46.889   3.331 -23.447  1.00 86.16           C  
ATOM   3995  HB1 ALA A 248      46.515   3.310 -24.471  1.00 86.16           H  
ATOM   3996  HB2 ALA A 248      47.020   2.307 -23.099  1.00 86.16           H  
ATOM   3997  HB3 ALA A 248      46.162   3.840 -22.813  1.00 86.16           H  
ATOM   3998  O   ALA A 248      48.032   5.627 -25.197  1.00 86.16           O  
ATOM   3999  N   LEU A 249      48.021   6.541 -23.147  1.00 89.34           N  
ATOM   4000  H   LEU A 249      48.112   6.384 -22.153  1.00 89.34           H  
ATOM   4001  CA  LEU A 249      47.719   7.902 -23.632  1.00 89.34           C  
ATOM   4002  HA  LEU A 249      47.546   7.872 -24.708  1.00 89.34           H  
ATOM   4003  C   LEU A 249      48.851   8.915 -23.452  1.00 89.34           C  
ATOM   4004  CB  LEU A 249      46.433   8.444 -22.990  1.00 89.34           C  
ATOM   4005  HB2 LEU A 249      46.216   9.413 -23.438  1.00 89.34           H  
ATOM   4006  HB3 LEU A 249      46.628   8.633 -21.935  1.00 89.34           H  
ATOM   4007  O   LEU A 249      48.800   9.975 -24.074  1.00 89.34           O  
ATOM   4008  CG  LEU A 249      45.186   7.561 -23.143  1.00 89.34           C  
ATOM   4009  HG  LEU A 249      45.373   6.573 -22.723  1.00 89.34           H  
ATOM   4010  CD1 LEU A 249      44.033   8.202 -22.371  1.00 89.34           C  
ATOM   4011 HD11 LEU A 249      44.284   8.262 -21.313  1.00 89.34           H  
ATOM   4012 HD12 LEU A 249      43.830   9.200 -22.760  1.00 89.34           H  
ATOM   4013 HD13 LEU A 249      43.142   7.585 -22.491  1.00 89.34           H  
ATOM   4014  CD2 LEU A 249      44.772   7.414 -24.608  1.00 89.34           C  
ATOM   4015 HD21 LEU A 249      45.548   6.889 -25.165  1.00 89.34           H  
ATOM   4016 HD22 LEU A 249      43.857   6.824 -24.669  1.00 89.34           H  
ATOM   4017 HD23 LEU A 249      44.606   8.393 -25.057  1.00 89.34           H  
ATOM   4018  N   LYS A 250      49.864   8.611 -22.634  1.00 87.18           N  
ATOM   4019  H   LYS A 250      49.791   7.755 -22.102  1.00 87.18           H  
ATOM   4020  CA  LYS A 250      50.965   9.524 -22.295  1.00 87.18           C  
ATOM   4021  HA  LYS A 250      50.565  10.349 -21.706  1.00 87.18           H  
ATOM   4022  C   LYS A 250      51.634  10.148 -23.525  1.00 87.18           C  
ATOM   4023  CB  LYS A 250      51.962   8.736 -21.439  1.00 87.18           C  
ATOM   4024  HB2 LYS A 250      52.421   7.957 -22.047  1.00 87.18           H  
ATOM   4025  HB3 LYS A 250      51.411   8.255 -20.631  1.00 87.18           H  
ATOM   4026  O   LYS A 250      51.845  11.357 -23.550  1.00 87.18           O  
ATOM   4027  CG  LYS A 250      53.058   9.611 -20.820  1.00 87.18           C  
ATOM   4028  HG2 LYS A 250      52.604  10.405 -20.228  1.00 87.18           H  
ATOM   4029  HG3 LYS A 250      53.685  10.044 -21.600  1.00 87.18           H  
ATOM   4030  CD  LYS A 250      53.899   8.706 -19.920  1.00 87.18           C  
ATOM   4031  HD2 LYS A 250      53.238   8.223 -19.200  1.00 87.18           H  
ATOM   4032  HD3 LYS A 250      54.361   7.931 -20.531  1.00 87.18           H  
ATOM   4033  CE  LYS A 250      54.982   9.464 -19.160  1.00 87.18           C  
ATOM   4034  HE2 LYS A 250      54.522  10.309 -18.646  1.00 87.18           H  
ATOM   4035  HE3 LYS A 250      55.719   9.840 -19.869  1.00 87.18           H  
ATOM   4036  NZ  LYS A 250      55.596   8.535 -18.182  1.00 87.18           N  
ATOM   4037  HZ1 LYS A 250      56.035   7.765 -18.666  1.00 87.18           H  
ATOM   4038  HZ2 LYS A 250      54.877   8.113 -17.612  1.00 87.18           H  
ATOM   4039  HZ3 LYS A 250      56.268   8.995 -17.584  1.00 87.18           H  
ATOM   4040  N   ASP A 251      51.871   9.352 -24.566  1.00 84.12           N  
ATOM   4041  H   ASP A 251      51.733   8.360 -24.438  1.00 84.12           H  
ATOM   4042  CA  ASP A 251      52.550   9.795 -25.794  1.00 84.12           C  
ATOM   4043  HA  ASP A 251      53.366  10.464 -25.522  1.00 84.12           H  
ATOM   4044  C   ASP A 251      51.639  10.565 -26.767  1.00 84.12           C  
ATOM   4045  CB  ASP A 251      53.161   8.575 -26.500  1.00 84.12           C  
ATOM   4046  HB2 ASP A 251      53.659   8.905 -27.412  1.00 84.12           H  
ATOM   4047  HB3 ASP A 251      52.358   7.895 -26.784  1.00 84.12           H  
ATOM   4048  O   ASP A 251      52.118  11.175 -27.719  1.00 84.12           O  
ATOM   4049  CG  ASP A 251      54.185   7.828 -25.640  1.00 84.12           C  
ATOM   4050  OD1 ASP A 251      54.853   8.483 -24.806  1.00 84.12           O  
ATOM   4051  OD2 ASP A 251      54.265   6.594 -25.811  1.00 84.12           O  
ATOM   4052  N   GLN A 252      50.320  10.545 -26.552  1.00 85.75           N  
ATOM   4053  H   GLN A 252      49.987  10.079 -25.720  1.00 85.75           H  
ATOM   4054  CA  GLN A 252      49.323  11.151 -27.444  1.00 85.75           C  
ATOM   4055  HA  GLN A 252      49.822  11.529 -28.337  1.00 85.75           H  
ATOM   4056  C   GLN A 252      48.625  12.367 -26.824  1.00 85.75           C  
ATOM   4057  CB  GLN A 252      48.311  10.082 -27.891  1.00 85.75           C  
ATOM   4058  HB2 GLN A 252      47.840   9.643 -27.011  1.00 85.75           H  
ATOM   4059  HB3 GLN A 252      47.535  10.559 -28.491  1.00 85.75           H  
ATOM   4060  O   GLN A 252      47.688  12.903 -27.413  1.00 85.75           O  
ATOM   4061  CG  GLN A 252      48.936   8.964 -28.738  1.00 85.75           C  
ATOM   4062  HG2 GLN A 252      49.733   8.478 -28.175  1.00 85.75           H  
ATOM   4063  HG3 GLN A 252      48.175   8.212 -28.947  1.00 85.75           H  
ATOM   4064  CD  GLN A 252      49.478   9.470 -30.074  1.00 85.75           C  
ATOM   4065  NE2 GLN A 252      50.630   9.002 -30.498  1.00 85.75           N  
ATOM   4066 HE21 GLN A 252      50.989   9.403 -31.353  1.00 85.75           H  
ATOM   4067 HE22 GLN A 252      51.186   8.401 -29.907  1.00 85.75           H  
ATOM   4068  OE1 GLN A 252      48.881  10.293 -30.757  1.00 85.75           O  
ATOM   4069  N   ILE A 253      49.062  12.830 -25.649  1.00 83.97           N  
ATOM   4070  H   ILE A 253      49.828  12.339 -25.209  1.00 83.97           H  
ATOM   4071  CA  ILE A 253      48.353  13.852 -24.867  1.00 83.97           C  
ATOM   4072  HA  ILE A 253      47.364  13.441 -24.662  1.00 83.97           H  
ATOM   4073  C   ILE A 253      48.125  15.171 -25.621  1.00 83.97           C  
ATOM   4074  CB  ILE A 253      49.070  14.067 -23.516  1.00 83.97           C  
ATOM   4075  HB  ILE A 253      49.174  13.089 -23.048  1.00 83.97           H  
ATOM   4076  O   ILE A 253      47.078  15.796 -25.461  1.00 83.97           O  
ATOM   4077  CG1 ILE A 253      48.280  14.961 -22.535  1.00 83.97           C  
ATOM   4078 HG12 ILE A 253      48.777  14.925 -21.565  1.00 83.97           H  
ATOM   4079 HG13 ILE A 253      48.304  15.995 -22.880  1.00 83.97           H  
ATOM   4080  CG2 ILE A 253      50.485  14.651 -23.688  1.00 83.97           C  
ATOM   4081 HG21 ILE A 253      50.981  14.678 -22.717  1.00 83.97           H  
ATOM   4082 HG22 ILE A 253      51.082  14.017 -24.342  1.00 83.97           H  
ATOM   4083 HG23 ILE A 253      50.448  15.663 -24.092  1.00 83.97           H  
ATOM   4084  CD1 ILE A 253      46.812  14.557 -22.334  1.00 83.97           C  
ATOM   4085 HD11 ILE A 253      46.233  14.780 -23.230  1.00 83.97           H  
ATOM   4086 HD12 ILE A 253      46.715  13.493 -22.114  1.00 83.97           H  
ATOM   4087 HD13 ILE A 253      46.384  15.138 -21.517  1.00 83.97           H  
ATOM   4088  N   SER A 254      49.049  15.580 -26.498  1.00 83.95           N  
ATOM   4089  H   SER A 254      49.857  14.996 -26.660  1.00 83.95           H  
ATOM   4090  CA  SER A 254      48.909  16.792 -27.322  1.00 83.95           C  
ATOM   4091  HA  SER A 254      48.737  17.643 -26.663  1.00 83.95           H  
ATOM   4092  C   SER A 254      47.727  16.730 -28.297  1.00 83.95           C  
ATOM   4093  CB  SER A 254      50.205  17.044 -28.102  1.00 83.95           C  
ATOM   4094  HB2 SER A 254      50.052  17.844 -28.827  1.00 83.95           H  
ATOM   4095  HB3 SER A 254      50.982  17.352 -27.402  1.00 83.95           H  
ATOM   4096  O   SER A 254      47.171  17.774 -28.653  1.00 83.95           O  
ATOM   4097  OG  SER A 254      50.635  15.869 -28.763  1.00 83.95           O  
ATOM   4098  HG  SER A 254      50.562  15.988 -29.713  1.00 83.95           H  
ATOM   4099  N   ASN A 255      47.317  15.520 -28.683  1.00 89.07           N  
ATOM   4100  H   ASN A 255      47.797  14.717 -28.301  1.00 89.07           H  
ATOM   4101  CA  ASN A 255      46.240  15.254 -29.632  1.00 89.07           C  
ATOM   4102  HA  ASN A 255      46.136  16.109 -30.301  1.00 89.07           H  
ATOM   4103  C   ASN A 255      44.880  15.059 -28.944  1.00 89.07           C  
ATOM   4104  CB  ASN A 255      46.629  14.029 -30.482  1.00 89.07           C  
ATOM   4105  HB2 ASN A 255      46.723  13.154 -29.839  1.00 89.07           H  
ATOM   4106  HB3 ASN A 255      45.841  13.828 -31.208  1.00 89.07           H  
ATOM   4107  O   ASN A 255      43.879  14.867 -29.628  1.00 89.07           O  
ATOM   4108  CG  ASN A 255      47.923  14.220 -31.255  1.00 89.07           C  
ATOM   4109  ND2 ASN A 255      48.630  13.156 -31.559  1.00 89.07           N  
ATOM   4110 HD21 ASN A 255      48.370  12.229 -31.255  1.00 89.07           H  
ATOM   4111 HD22 ASN A 255      49.484  13.313 -32.075  1.00 89.07           H  
ATOM   4112  OD1 ASN A 255      48.333  15.323 -31.584  1.00 89.07           O  
ATOM   4113  N   ILE A 256      44.807  15.093 -27.610  1.00 90.59           N  
ATOM   4114  H   ILE A 256      45.645  15.283 -27.080  1.00 90.59           H  
ATOM   4115  CA  ILE A 256      43.566  14.838 -26.871  1.00 90.59           C  
ATOM   4116  HA  ILE A 256      42.935  14.180 -27.470  1.00 90.59           H  
ATOM   4117  C   ILE A 256      42.796  16.145 -26.664  1.00 90.59           C  
ATOM   4118  CB  ILE A 256      43.852  14.091 -25.552  1.00 90.59           C  
ATOM   4119  HB  ILE A 256      44.538  14.685 -24.949  1.00 90.59           H  
ATOM   4120  O   ILE A 256      43.313  17.105 -26.092  1.00 90.59           O  
ATOM   4121  CG1 ILE A 256      44.512  12.726 -25.857  1.00 90.59           C  
ATOM   4122 HG12 ILE A 256      43.861  12.146 -26.511  1.00 90.59           H  
ATOM   4123 HG13 ILE A 256      45.441  12.905 -26.399  1.00 90.59           H  
ATOM   4124  CG2 ILE A 256      42.540  13.920 -24.769  1.00 90.59           C  
ATOM   4125 HG21 ILE A 256      42.713  13.302 -23.888  1.00 90.59           H  
ATOM   4126 HG22 ILE A 256      41.777  13.463 -25.399  1.00 90.59           H  
ATOM   4127 HG23 ILE A 256      42.179  14.889 -24.426  1.00 90.59           H  
ATOM   4128  CD1 ILE A 256      44.873  11.872 -24.636  1.00 90.59           C  
ATOM   4129 HD11 ILE A 256      45.408  12.472 -23.899  1.00 90.59           H  
ATOM   4130 HD12 ILE A 256      45.513  11.051 -24.960  1.00 90.59           H  
ATOM   4131 HD13 ILE A 256      43.974  11.454 -24.184  1.00 90.59           H  
ATOM   4132  N   ALA A 257      41.539  16.175 -27.108  1.00 91.51           N  
ATOM   4133  H   ALA A 257      41.170  15.354 -27.566  1.00 91.51           H  
ATOM   4134  CA  ALA A 257      40.621  17.284 -26.853  1.00 91.51           C  
ATOM   4135  HA  ALA A 257      41.184  18.211 -26.740  1.00 91.51           H  
ATOM   4136  C   ALA A 257      39.841  17.059 -25.553  1.00 91.51           C  
ATOM   4137  CB  ALA A 257      39.675  17.438 -28.053  1.00 91.51           C  
ATOM   4138  HB1 ALA A 257      39.042  16.556 -28.156  1.00 91.51           H  
ATOM   4139  HB2 ALA A 257      39.040  18.311 -27.907  1.00 91.51           H  
ATOM   4140  HB3 ALA A 257      40.239  17.561 -28.978  1.00 91.51           H  
ATOM   4141  O   ALA A 257      39.836  17.909 -24.661  1.00 91.51           O  
ATOM   4142  N   ARG A 258      39.207  15.886 -25.440  1.00 93.31           N  
ATOM   4143  H   ARG A 258      39.316  15.216 -26.188  1.00 93.31           H  
ATOM   4144  CA  ARG A 258      38.329  15.535 -24.322  1.00 93.31           C  
ATOM   4145  HA  ARG A 258      38.604  16.157 -23.470  1.00 93.31           H  
ATOM   4146  C   ARG A 258      38.510  14.081 -23.913  1.00 93.31           C  
ATOM   4147  CB  ARG A 258      36.872  15.863 -24.693  1.00 93.31           C  
ATOM   4148  HB2 ARG A 258      36.811  16.916 -24.967  1.00 93.31           H  
ATOM   4149  HB3 ARG A 258      36.578  15.267 -25.557  1.00 93.31           H  
ATOM   4150  O   ARG A 258      38.651  13.203 -24.759  1.00 93.31           O  
ATOM   4151  CG  ARG A 258      35.871  15.598 -23.556  1.00 93.31           C  
ATOM   4152  HG2 ARG A 258      35.896  14.549 -23.260  1.00 93.31           H  
ATOM   4153  HG3 ARG A 258      36.141  16.208 -22.694  1.00 93.31           H  
ATOM   4154  CD  ARG A 258      34.440  15.951 -23.972  1.00 93.31           C  
ATOM   4155  HD2 ARG A 258      34.443  16.978 -24.338  1.00 93.31           H  
ATOM   4156  HD3 ARG A 258      33.808  15.911 -23.086  1.00 93.31           H  
ATOM   4157  NE  ARG A 258      33.903  15.016 -24.991  1.00 93.31           N  
ATOM   4158  HE  ARG A 258      34.275  14.077 -25.008  1.00 93.31           H  
ATOM   4159  NH1 ARG A 258      32.437  16.482 -25.951  1.00 93.31           N  
ATOM   4160 HH11 ARG A 258      31.865  16.760 -26.735  1.00 93.31           H  
ATOM   4161 HH12 ARG A 258      32.755  17.175 -25.290  1.00 93.31           H  
ATOM   4162  NH2 ARG A 258      32.649  14.434 -26.811  1.00 93.31           N  
ATOM   4163 HH21 ARG A 258      33.004  13.489 -26.794  1.00 93.31           H  
ATOM   4164 HH22 ARG A 258      32.149  14.719 -27.641  1.00 93.31           H  
ATOM   4165  CZ  ARG A 258      33.000  15.305 -25.907  1.00 93.31           C  
ATOM   4166  N   ILE A 259      38.448  13.831 -22.613  1.00 94.22           N  
ATOM   4167  H   ILE A 259      38.335  14.624 -21.998  1.00 94.22           H  
ATOM   4168  CA  ILE A 259      38.467  12.510 -21.996  1.00 94.22           C  
ATOM   4169  HA  ILE A 259      38.531  11.747 -22.772  1.00 94.22           H  
ATOM   4170  C   ILE A 259      37.159  12.322 -21.240  1.00 94.22           C  
ATOM   4171  CB  ILE A 259      39.688  12.354 -21.070  1.00 94.22           C  
ATOM   4172  HB  ILE A 259      39.606  13.076 -20.258  1.00 94.22           H  
ATOM   4173  O   ILE A 259      36.798  13.129 -20.389  1.00 94.22           O  
ATOM   4174  CG1 ILE A 259      40.980  12.650 -21.862  1.00 94.22           C  
ATOM   4175 HG12 ILE A 259      41.010  12.022 -22.753  1.00 94.22           H  
ATOM   4176 HG13 ILE A 259      40.969  13.693 -22.178  1.00 94.22           H  
ATOM   4177  CG2 ILE A 259      39.700  10.944 -20.458  1.00 94.22           C  
ATOM   4178 HG21 ILE A 259      38.775  10.762 -19.911  1.00 94.22           H  
ATOM   4179 HG22 ILE A 259      39.798  10.205 -21.254  1.00 94.22           H  
ATOM   4180 HG23 ILE A 259      40.527  10.840 -19.756  1.00 94.22           H  
ATOM   4181  CD1 ILE A 259      42.271  12.442 -21.075  1.00 94.22           C  
ATOM   4182 HD11 ILE A 259      42.189  12.898 -20.088  1.00 94.22           H  
ATOM   4183 HD12 ILE A 259      42.453  11.371 -20.993  1.00 94.22           H  
ATOM   4184 HD13 ILE A 259      43.107  12.893 -21.609  1.00 94.22           H  
ATOM   4185  N   ASP A 260      36.449  11.244 -21.533  1.00 94.79           N  
ATOM   4186  H   ASP A 260      36.791  10.622 -22.251  1.00 94.79           H  
ATOM   4187  CA  ASP A 260      35.166  10.943 -20.918  1.00 94.79           C  
ATOM   4188  HA  ASP A 260      34.863  11.769 -20.276  1.00 94.79           H  
ATOM   4189  C   ASP A 260      35.258   9.688 -20.053  1.00 94.79           C  
ATOM   4190  CB  ASP A 260      34.112  10.810 -22.011  1.00 94.79           C  
ATOM   4191  HB2 ASP A 260      34.202   9.846 -22.511  1.00 94.79           H  
ATOM   4192  HB3 ASP A 260      34.267  11.594 -22.753  1.00 94.79           H  
ATOM   4193  O   ASP A 260      35.457   8.584 -20.556  1.00 94.79           O  
ATOM   4194  CG  ASP A 260      32.717  10.962 -21.430  1.00 94.79           C  
ATOM   4195  OD1 ASP A 260      32.420  10.454 -20.325  1.00 94.79           O  
ATOM   4196  OD2 ASP A 260      31.906  11.640 -22.083  1.00 94.79           O  
ATOM   4197  N   LEU A 261      35.108   9.855 -18.741  1.00 94.24           N  
ATOM   4198  H   LEU A 261      34.919  10.792 -18.414  1.00 94.24           H  
ATOM   4199  CA  LEU A 261      35.226   8.801 -17.733  1.00 94.24           C  
ATOM   4200  HA  LEU A 261      35.788   7.973 -18.166  1.00 94.24           H  
ATOM   4201  C   LEU A 261      33.866   8.222 -17.312  1.00 94.24           C  
ATOM   4202  CB  LEU A 261      36.011   9.314 -16.511  1.00 94.24           C  
ATOM   4203  HB2 LEU A 261      36.244   8.453 -15.885  1.00 94.24           H  
ATOM   4204  HB3 LEU A 261      35.355   9.969 -15.937  1.00 94.24           H  
ATOM   4205  O   LEU A 261      33.797   7.463 -16.343  1.00 94.24           O  
ATOM   4206  CG  LEU A 261      37.320  10.068 -16.798  1.00 94.24           C  
ATOM   4207  HG  LEU A 261      37.112  10.975 -17.365  1.00 94.24           H  
ATOM   4208  CD1 LEU A 261      37.987  10.467 -15.483  1.00 94.24           C  
ATOM   4209 HD11 LEU A 261      38.255   9.578 -14.912  1.00 94.24           H  
ATOM   4210 HD12 LEU A 261      38.887  11.044 -15.696  1.00 94.24           H  
ATOM   4211 HD13 LEU A 261      37.302  11.083 -14.900  1.00 94.24           H  
ATOM   4212  CD2 LEU A 261      38.293   9.198 -17.584  1.00 94.24           C  
ATOM   4213 HD21 LEU A 261      37.870   9.004 -18.569  1.00 94.24           H  
ATOM   4214 HD22 LEU A 261      39.231   9.736 -17.724  1.00 94.24           H  
ATOM   4215 HD23 LEU A 261      38.470   8.256 -17.065  1.00 94.24           H  
ATOM   4216  N   ARG A 262      32.771   8.552 -18.012  1.00 93.42           N  
ATOM   4217  H   ARG A 262      32.874   9.193 -18.786  1.00 93.42           H  
ATOM   4218  CA  ARG A 262      31.410   8.077 -17.686  1.00 93.42           C  
ATOM   4219  HA  ARG A 262      31.278   8.147 -16.606  1.00 93.42           H  
ATOM   4220  C   ARG A 262      31.170   6.598 -18.011  1.00 93.42           C  
ATOM   4221  CB  ARG A 262      30.361   8.989 -18.343  1.00 93.42           C  
ATOM   4222  HB2 ARG A 262      30.525   9.017 -19.420  1.00 93.42           H  
ATOM   4223  HB3 ARG A 262      29.366   8.581 -18.167  1.00 93.42           H  
ATOM   4224  O   ARG A 262      30.065   6.098 -17.835  1.00 93.42           O  
ATOM   4225  CG  ARG A 262      30.411  10.408 -17.750  1.00 93.42           C  
ATOM   4226  HG2 ARG A 262      31.411  10.831 -17.840  1.00 93.42           H  
ATOM   4227  HG3 ARG A 262      30.162  10.342 -16.691  1.00 93.42           H  
ATOM   4228  CD  ARG A 262      29.414  11.358 -18.419  1.00 93.42           C  
ATOM   4229  HD2 ARG A 262      28.435  10.879 -18.456  1.00 93.42           H  
ATOM   4230  HD3 ARG A 262      29.334  12.253 -17.803  1.00 93.42           H  
ATOM   4231  NE  ARG A 262      29.823  11.750 -19.780  1.00 93.42           N  
ATOM   4232  HE  ARG A 262      30.707  11.405 -20.125  1.00 93.42           H  
ATOM   4233  NH1 ARG A 262      27.988  13.061 -20.259  1.00 93.42           N  
ATOM   4234 HH11 ARG A 262      27.537  13.725 -20.873  1.00 93.42           H  
ATOM   4235 HH12 ARG A 262      27.560  12.826 -19.375  1.00 93.42           H  
ATOM   4236  NH2 ARG A 262      29.630  12.909 -21.730  1.00 93.42           N  
ATOM   4237 HH21 ARG A 262      29.120  13.447 -22.416  1.00 93.42           H  
ATOM   4238 HH22 ARG A 262      30.531  12.530 -21.985  1.00 93.42           H  
ATOM   4239  CZ  ARG A 262      29.149  12.563 -20.579  1.00 93.42           C  
ATOM   4240  N   TYR A 263      32.200   5.874 -18.433  1.00 91.42           N  
ATOM   4241  H   TYR A 263      33.094   6.338 -18.505  1.00 91.42           H  
ATOM   4242  CA  TYR A 263      32.146   4.433 -18.654  1.00 91.42           C  
ATOM   4243  HA  TYR A 263      31.147   4.184 -19.010  1.00 91.42           H  
ATOM   4244  C   TYR A 263      32.421   3.669 -17.352  1.00 91.42           C  
ATOM   4245  CB  TYR A 263      33.137   4.049 -19.752  1.00 91.42           C  
ATOM   4246  HB2 TYR A 263      34.138   4.363 -19.456  1.00 91.42           H  
ATOM   4247  HB3 TYR A 263      33.144   2.966 -19.874  1.00 91.42           H  
ATOM   4248  O   TYR A 263      33.239   4.110 -16.542  1.00 91.42           O  
ATOM   4249  CG  TYR A 263      32.796   4.690 -21.074  1.00 91.42           C  
ATOM   4250  CD1 TYR A 263      31.943   4.022 -21.973  1.00 91.42           C  
ATOM   4251  HD1 TYR A 263      31.546   3.048 -21.731  1.00 91.42           H  
ATOM   4252  CD2 TYR A 263      33.270   5.983 -21.367  1.00 91.42           C  
ATOM   4253  HD2 TYR A 263      33.902   6.511 -20.668  1.00 91.42           H  
ATOM   4254  CE1 TYR A 263      31.581   4.638 -23.182  1.00 91.42           C  
ATOM   4255  HE1 TYR A 263      30.932   4.135 -23.883  1.00 91.42           H  
ATOM   4256  CE2 TYR A 263      32.894   6.607 -22.564  1.00 91.42           C  
ATOM   4257  HE2 TYR A 263      33.239   7.606 -22.786  1.00 91.42           H  
ATOM   4258  OH  TYR A 263      31.703   6.532 -24.624  1.00 91.42           O  
ATOM   4259  HH  TYR A 263      31.015   6.048 -25.086  1.00 91.42           H  
ATOM   4260  CZ  TYR A 263      32.064   5.926 -23.475  1.00 91.42           C  
ATOM   4261  N   PRO A 264      31.803   2.498 -17.130  1.00 85.85           N  
ATOM   4262  CA  PRO A 264      31.975   1.741 -15.893  1.00 85.85           C  
ATOM   4263  HA  PRO A 264      31.776   2.388 -15.039  1.00 85.85           H  
ATOM   4264  C   PRO A 264      33.382   1.161 -15.733  1.00 85.85           C  
ATOM   4265  CB  PRO A 264      30.906   0.645 -15.927  1.00 85.85           C  
ATOM   4266  HB2 PRO A 264      31.250  -0.286 -15.477  1.00 85.85           H  
ATOM   4267  HB3 PRO A 264      30.011   0.999 -15.415  1.00 85.85           H  
ATOM   4268  O   PRO A 264      33.891   1.170 -14.620  1.00 85.85           O  
ATOM   4269  CG  PRO A 264      30.599   0.475 -17.413  1.00 85.85           C  
ATOM   4270  HG2 PRO A 264      29.588   0.105 -17.578  1.00 85.85           H  
ATOM   4271  HG3 PRO A 264      31.330  -0.195 -17.866  1.00 85.85           H  
ATOM   4272  CD  PRO A 264      30.783   1.885 -17.962  1.00 85.85           C  
ATOM   4273  HD2 PRO A 264      31.067   1.852 -19.014  1.00 85.85           H  
ATOM   4274  HD3 PRO A 264      29.849   2.433 -17.835  1.00 85.85           H  
ATOM   4275  N   ASN A 265      34.036   0.730 -16.822  1.00 85.91           N  
ATOM   4276  H   ASN A 265      33.528   0.736 -17.695  1.00 85.91           H  
ATOM   4277  CA  ASN A 265      35.352   0.064 -16.803  1.00 85.91           C  
ATOM   4278  HA  ASN A 265      35.798   0.188 -15.816  1.00 85.91           H  
ATOM   4279  C   ASN A 265      36.356   0.668 -17.803  1.00 85.91           C  
ATOM   4280  CB  ASN A 265      35.166  -1.448 -17.027  1.00 85.91           C  
ATOM   4281  HB2 ASN A 265      36.128  -1.952 -16.937  1.00 85.91           H  
ATOM   4282  HB3 ASN A 265      34.790  -1.624 -18.035  1.00 85.91           H  
ATOM   4283  O   ASN A 265      37.365   0.061 -18.137  1.00 85.91           O  
ATOM   4284  CG  ASN A 265      34.226  -2.074 -16.014  1.00 85.91           C  
ATOM   4285  ND2 ASN A 265      33.263  -2.844 -16.470  1.00 85.91           N  
ATOM   4286 HD21 ASN A 265      33.279  -3.187 -17.420  1.00 85.91           H  
ATOM   4287 HD22 ASN A 265      32.656  -3.266 -15.782  1.00 85.91           H  
ATOM   4288  OD1 ASN A 265      34.297  -1.824 -14.820  1.00 85.91           O  
ATOM   4289  N   GLY A 266      36.098   1.873 -18.309  1.00 89.03           N  
ATOM   4290  H   GLY A 266      35.286   2.381 -17.988  1.00 89.03           H  
ATOM   4291  CA  GLY A 266      36.930   2.483 -19.345  1.00 89.03           C  
ATOM   4292  HA2 GLY A 266      36.602   2.110 -20.315  1.00 89.03           H  
ATOM   4293  HA3 GLY A 266      37.977   2.208 -19.215  1.00 89.03           H  
ATOM   4294  C   GLY A 266      36.848   3.999 -19.362  1.00 89.03           C  
ATOM   4295  O   GLY A 266      36.405   4.605 -18.382  1.00 89.03           O  
ATOM   4296  N   LEU A 267      37.278   4.570 -20.482  1.00 93.57           N  
ATOM   4297  H   LEU A 267      37.651   3.967 -21.201  1.00 93.57           H  
ATOM   4298  CA  LEU A 267      37.119   5.967 -20.861  1.00 93.57           C  
ATOM   4299  HA  LEU A 267      36.168   6.314 -20.458  1.00 93.57           H  
ATOM   4300  C   LEU A 267      37.056   6.105 -22.384  1.00 93.57           C  
ATOM   4301  CB  LEU A 267      38.242   6.819 -20.244  1.00 93.57           C  
ATOM   4302  HB2 LEU A 267      38.126   6.736 -19.163  1.00 93.57           H  
ATOM   4303  HB3 LEU A 267      38.074   7.861 -20.514  1.00 93.57           H  
ATOM   4304  O   LEU A 267      37.628   5.287 -23.099  1.00 93.57           O  
ATOM   4305  CG  LEU A 267      39.694   6.450 -20.608  1.00 93.57           C  
ATOM   4306  HG  LEU A 267      39.810   5.367 -20.634  1.00 93.57           H  
ATOM   4307  CD1 LEU A 267      40.174   7.036 -21.934  1.00 93.57           C  
ATOM   4308 HD11 LEU A 267      41.200   6.715 -22.115  1.00 93.57           H  
ATOM   4309 HD12 LEU A 267      39.578   6.669 -22.769  1.00 93.57           H  
ATOM   4310 HD13 LEU A 267      40.125   8.124 -21.918  1.00 93.57           H  
ATOM   4311  CD2 LEU A 267      40.619   7.019 -19.532  1.00 93.57           C  
ATOM   4312 HD21 LEU A 267      40.367   6.592 -18.562  1.00 93.57           H  
ATOM   4313 HD22 LEU A 267      40.494   8.101 -19.490  1.00 93.57           H  
ATOM   4314 HD23 LEU A 267      41.657   6.786 -19.771  1.00 93.57           H  
ATOM   4315  N   ALA A 268      36.403   7.148 -22.886  1.00 94.01           N  
ATOM   4316  H   ALA A 268      35.988   7.806 -22.242  1.00 94.01           H  
ATOM   4317  CA  ALA A 268      36.499   7.526 -24.294  1.00 94.01           C  
ATOM   4318  HA  ALA A 268      36.941   6.705 -24.857  1.00 94.01           H  
ATOM   4319  C   ALA A 268      37.426   8.732 -24.460  1.00 94.01           C  
ATOM   4320  CB  ALA A 268      35.111   7.761 -24.891  1.00 94.01           C  
ATOM   4321  HB1 ALA A 268      34.517   6.851 -24.806  1.00 94.01           H  
ATOM   4322  HB2 ALA A 268      35.208   8.008 -25.948  1.00 94.01           H  
ATOM   4323  HB3 ALA A 268      34.614   8.590 -24.386  1.00 94.01           H  
ATOM   4324  O   ALA A 268      37.427   9.641 -23.630  1.00 94.01           O  
ATOM   4325  N   VAL A 269      38.201   8.741 -25.539  1.00 93.62           N  
ATOM   4326  H   VAL A 269      38.162   7.948 -26.163  1.00 93.62           H  
ATOM   4327  CA  VAL A 269      39.073   9.855 -25.918  1.00 93.62           C  
ATOM   4328  HA  VAL A 269      39.058  10.619 -25.141  1.00 93.62           H  
ATOM   4329  C   VAL A 269      38.534  10.472 -27.200  1.00 93.62           C  
ATOM   4330  CB  VAL A 269      40.532   9.393 -26.085  1.00 93.62           C  
ATOM   4331  HB  VAL A 269      40.592   8.647 -26.877  1.00 93.62           H  
ATOM   4332  O   VAL A 269      38.414   9.783 -28.211  1.00 93.62           O  
ATOM   4333  CG1 VAL A 269      41.449  10.564 -26.436  1.00 93.62           C  
ATOM   4334 HG11 VAL A 269      42.474  10.207 -26.534  1.00 93.62           H  
ATOM   4335 HG12 VAL A 269      41.160  11.008 -27.388  1.00 93.62           H  
ATOM   4336 HG13 VAL A 269      41.401  11.316 -25.648  1.00 93.62           H  
ATOM   4337  CG2 VAL A 269      41.063   8.778 -24.786  1.00 93.62           C  
ATOM   4338 HG21 VAL A 269      42.113   8.515 -24.908  1.00 93.62           H  
ATOM   4339 HG22 VAL A 269      40.958   9.484 -23.962  1.00 93.62           H  
ATOM   4340 HG23 VAL A 269      40.510   7.865 -24.563  1.00 93.62           H  
ATOM   4341  N   ALA A 270      38.212  11.762 -27.150  1.00 92.45           N  
ATOM   4342  H   ALA A 270      38.351  12.251 -26.277  1.00 92.45           H  
ATOM   4343  CA  ALA A 270      37.953  12.574 -28.328  1.00 92.45           C  
ATOM   4344  HA  ALA A 270      37.598  11.935 -29.137  1.00 92.45           H  
ATOM   4345  C   ALA A 270      39.259  13.245 -28.763  1.00 92.45           C  
ATOM   4346  CB  ALA A 270      36.862  13.604 -28.029  1.00 92.45           C  
ATOM   4347  HB1 ALA A 270      36.002  13.125 -27.560  1.00 92.45           H  
ATOM   4348  HB2 ALA A 270      37.267  14.371 -27.368  1.00 92.45           H  
ATOM   4349  HB3 ALA A 270      36.547  14.076 -28.959  1.00 92.45           H  
ATOM   4350  O   ALA A 270      39.913  13.941 -27.974  1.00 92.45           O  
ATOM   4351  N   TRP A 271      39.627  13.038 -30.020  1.00 90.41           N  
ATOM   4352  H   TRP A 271      39.042  12.469 -30.615  1.00 90.41           H  
ATOM   4353  CA  TRP A 271      40.868  13.544 -30.593  1.00 90.41           C  
ATOM   4354  HA  TRP A 271      41.618  13.613 -29.806  1.00 90.41           H  
ATOM   4355  C   TRP A 271      40.665  14.942 -31.179  1.00 90.41           C  
ATOM   4356  CB  TRP A 271      41.381  12.535 -31.623  1.00 90.41           C  
ATOM   4357  HB2 TRP A 271      40.712  12.534 -32.483  1.00 90.41           H  
ATOM   4358  HB3 TRP A 271      42.365  12.852 -31.967  1.00 90.41           H  
ATOM   4359  O   TRP A 271      39.612  15.244 -31.738  1.00 90.41           O  
ATOM   4360  CG  TRP A 271      41.483  11.139 -31.085  1.00 90.41           C  
ATOM   4361  CD1 TRP A 271      40.578  10.154 -31.282  1.00 90.41           C  
ATOM   4362  HD1 TRP A 271      39.681  10.244 -31.876  1.00 90.41           H  
ATOM   4363  CD2 TRP A 271      42.502  10.575 -30.207  1.00 90.41           C  
ATOM   4364  CE2 TRP A 271      42.159   9.218 -29.933  1.00 90.41           C  
ATOM   4365  CE3 TRP A 271      43.680  11.074 -29.610  1.00 90.41           C  
ATOM   4366  HE3 TRP A 271      43.964  12.101 -29.789  1.00 90.41           H  
ATOM   4367  NE1 TRP A 271      40.973   9.022 -30.604  1.00 90.41           N  
ATOM   4368  HE1 TRP A 271      40.445   8.162 -30.637  1.00 90.41           H  
ATOM   4369  CH2 TRP A 271      44.129   8.911 -28.561  1.00 90.41           C  
ATOM   4370  HH2 TRP A 271      44.752   8.286 -27.939  1.00 90.41           H  
ATOM   4371  CZ2 TRP A 271      42.960   8.387 -29.140  1.00 90.41           C  
ATOM   4372  HZ2 TRP A 271      42.681   7.355 -28.986  1.00 90.41           H  
ATOM   4373  CZ3 TRP A 271      44.478  10.255 -28.789  1.00 90.41           C  
ATOM   4374  HZ3 TRP A 271      45.363  10.667 -28.327  1.00 90.41           H  
ATOM   4375  N   ARG A 272      41.675  15.806 -31.049  1.00 86.32           N  
ATOM   4376  H   ARG A 272      42.524  15.463 -30.623  1.00 86.32           H  
ATOM   4377  CA  ARG A 272      41.740  17.073 -31.783  1.00 86.32           C  
ATOM   4378  HA  ARG A 272      40.806  17.619 -31.651  1.00 86.32           H  
ATOM   4379  C   ARG A 272      41.872  16.735 -33.263  1.00 86.32           C  
ATOM   4380  CB  ARG A 272      42.926  17.932 -31.296  1.00 86.32           C  
ATOM   4381  HB2 ARG A 272      43.027  18.797 -31.951  1.00 86.32           H  
ATOM   4382  HB3 ARG A 272      43.843  17.347 -31.359  1.00 86.32           H  
ATOM   4383  O   ARG A 272      42.681  15.878 -33.619  1.00 86.32           O  
ATOM   4384  CG  ARG A 272      42.725  18.423 -29.854  1.00 86.32           C  
ATOM   4385  HG2 ARG A 272      41.829  19.042 -29.813  1.00 86.32           H  
ATOM   4386  HG3 ARG A 272      42.596  17.557 -29.205  1.00 86.32           H  
ATOM   4387  CD  ARG A 272      43.911  19.234 -29.325  1.00 86.32           C  
ATOM   4388  HD2 ARG A 272      44.065  20.102 -29.966  1.00 86.32           H  
ATOM   4389  HD3 ARG A 272      44.799  18.603 -29.371  1.00 86.32           H  
ATOM   4390  NE  ARG A 272      43.679  19.680 -27.933  1.00 86.32           N  
ATOM   4391  HE  ARG A 272      42.730  19.655 -27.590  1.00 86.32           H  
ATOM   4392  NH1 ARG A 272      45.866  20.060 -27.351  1.00 86.32           N  
ATOM   4393 HH11 ARG A 272      46.165  19.490 -28.129  1.00 86.32           H  
ATOM   4394 HH12 ARG A 272      46.537  20.334 -26.648  1.00 86.32           H  
ATOM   4395  NH2 ARG A 272      44.251  20.526 -25.882  1.00 86.32           N  
ATOM   4396 HH21 ARG A 272      43.290  20.496 -25.574  1.00 86.32           H  
ATOM   4397 HH22 ARG A 272      44.946  20.826 -25.213  1.00 86.32           H  
ATOM   4398  CZ  ARG A 272      44.594  20.084 -27.065  1.00 86.32           C  
ATOM   4399  N   GLU A 273      41.098  17.402 -34.117  1.00 72.79           N  
ATOM   4400  H   GLU A 273      40.426  18.077 -33.779  1.00 72.79           H  
ATOM   4401  CA  GLU A 273      41.348  17.325 -35.554  1.00 72.79           C  
ATOM   4402  HA  GLU A 273      41.166  16.298 -35.872  1.00 72.79           H  
ATOM   4403  C   GLU A 273      42.818  17.691 -35.806  1.00 72.79           C  
ATOM   4404  CB  GLU A 273      40.419  18.254 -36.349  1.00 72.79           C  
ATOM   4405  HB2 GLU A 273      40.327  19.206 -35.826  1.00 72.79           H  
ATOM   4406  HB3 GLU A 273      40.860  18.433 -37.330  1.00 72.79           H  
ATOM   4407  O   GLU A 273      43.302  18.678 -35.234  1.00 72.79           O  
ATOM   4408  CG  GLU A 273      39.036  17.618 -36.554  1.00 72.79           C  
ATOM   4409  HG2 GLU A 273      38.609  17.393 -35.577  1.00 72.79           H  
ATOM   4410  HG3 GLU A 273      39.166  16.678 -37.089  1.00 72.79           H  
ATOM   4411  CD  GLU A 273      38.057  18.513 -37.332  1.00 72.79           C  
ATOM   4412  OE1 GLU A 273      36.965  18.000 -37.663  1.00 72.79           O  
ATOM   4413  OE2 GLU A 273      38.386  19.697 -37.571  1.00 72.79           O  
ATOM   4414  N   PRO A 274      43.560  16.895 -36.597  1.00 56.07           N  
ATOM   4415  CA  PRO A 274      44.919  17.249 -36.954  1.00 56.07           C  
ATOM   4416  HA  PRO A 274      45.538  17.329 -36.060  1.00 56.07           H  
ATOM   4417  C   PRO A 274      44.843  18.597 -37.658  1.00 56.07           C  
ATOM   4418  CB  PRO A 274      45.433  16.114 -37.847  1.00 56.07           C  
ATOM   4419  HB2 PRO A 274      46.085  16.479 -38.641  1.00 56.07           H  
ATOM   4420  HB3 PRO A 274      45.961  15.387 -37.231  1.00 56.07           H  
ATOM   4421  O   PRO A 274      44.250  18.696 -38.733  1.00 56.07           O  
ATOM   4422  CG  PRO A 274      44.163  15.472 -38.406  1.00 56.07           C  
ATOM   4423  HG2 PRO A 274      44.301  14.410 -38.608  1.00 56.07           H  
ATOM   4424  HG3 PRO A 274      43.859  15.995 -39.313  1.00 56.07           H  
ATOM   4425  CD  PRO A 274      43.123  15.709 -37.314  1.00 56.07           C  
ATOM   4426  HD2 PRO A 274      42.144  15.854 -37.769  1.00 56.07           H  
ATOM   4427  HD3 PRO A 274      43.103  14.862 -36.628  1.00 56.07           H  
ATOM   4428  N   VAL A 275      45.402  19.635 -37.027  1.00 42.63           N  
ATOM   4429  H   VAL A 275      45.734  19.493 -36.084  1.00 42.63           H  
ATOM   4430  CA  VAL A 275      45.540  20.958 -37.634  1.00 42.63           C  
ATOM   4431  HA  VAL A 275      44.551  21.363 -37.847  1.00 42.63           H  
ATOM   4432  C   VAL A 275      46.285  20.719 -38.935  1.00 42.63           C  
ATOM   4433  CB  VAL A 275      46.310  21.942 -36.725  1.00 42.63           C  
ATOM   4434  HB  VAL A 275      47.327  21.582 -36.570  1.00 42.63           H  
ATOM   4435  O   VAL A 275      47.490  20.475 -38.926  1.00 42.63           O  
ATOM   4436  CG1 VAL A 275      46.376  23.342 -37.354  1.00 42.63           C  
ATOM   4437 HG11 VAL A 275      45.369  23.722 -37.528  1.00 42.63           H  
ATOM   4438 HG12 VAL A 275      46.909  24.022 -36.691  1.00 42.63           H  
ATOM   4439 HG13 VAL A 275      46.909  23.300 -38.304  1.00 42.63           H  
ATOM   4440  CG2 VAL A 275      45.652  22.077 -35.346  1.00 42.63           C  
ATOM   4441 HG21 VAL A 275      45.663  21.120 -34.823  1.00 42.63           H  
ATOM   4442 HG22 VAL A 275      44.618  22.404 -35.458  1.00 42.63           H  
ATOM   4443 HG23 VAL A 275      46.196  22.804 -34.743  1.00 42.63           H  
ATOM   4444  N   THR A 276      45.567  20.697 -40.057  1.00 34.34           N  
ATOM   4445  H   THR A 276      44.564  20.807 -40.005  1.00 34.34           H  
ATOM   4446  CA  THR A 276      46.217  20.685 -41.358  1.00 34.34           C  
ATOM   4447  HA  THR A 276      46.901  19.837 -41.402  1.00 34.34           H  
ATOM   4448  C   THR A 276      46.973  22.006 -41.364  1.00 34.34           C  
ATOM   4449  CB  THR A 276      45.217  20.594 -42.523  1.00 34.34           C  
ATOM   4450  HB  THR A 276      44.933  21.593 -42.853  1.00 34.34           H  
ATOM   4451  O   THR A 276      46.318  23.041 -41.200  1.00 34.34           O  
ATOM   4452  CG2 THR A 276      45.820  19.829 -43.699  1.00 34.34           C  
ATOM   4453 HG21 THR A 276      45.092  19.786 -44.509  1.00 34.34           H  
ATOM   4454 HG22 THR A 276      46.711  20.347 -44.055  1.00 34.34           H  
ATOM   4455 HG23 THR A 276      46.080  18.815 -43.396  1.00 34.34           H  
ATOM   4456  OG1 THR A 276      44.046  19.905 -42.146  1.00 34.34           O  
ATOM   4457  HG1 THR A 276      44.248  19.326 -41.408  1.00 34.34           H  
ATOM   4458  N   PRO A 277      48.320  22.016 -41.418  1.00 37.77           N  
ATOM   4459  CA  PRO A 277      49.036  23.275 -41.482  1.00 37.77           C  
ATOM   4460  HA  PRO A 277      48.872  23.852 -40.573  1.00 37.77           H  
ATOM   4461  C   PRO A 277      48.449  23.980 -42.687  1.00 37.77           C  
ATOM   4462  CB  PRO A 277      50.524  22.954 -41.655  1.00 37.77           C  
ATOM   4463  HB2 PRO A 277      51.092  23.358 -40.818  1.00 37.77           H  
ATOM   4464  HB3 PRO A 277      50.908  23.366 -42.589  1.00 37.77           H  
ATOM   4465  O   PRO A 277      48.463  23.401 -43.776  1.00 37.77           O  
ATOM   4466  CG  PRO A 277      50.624  21.427 -41.669  1.00 37.77           C  
ATOM   4467  HG2 PRO A 277      51.138  21.087 -40.770  1.00 37.77           H  
ATOM   4468  HG3 PRO A 277      51.160  21.084 -42.553  1.00 37.77           H  
ATOM   4469  CD  PRO A 277      49.195  20.888 -41.671  1.00 37.77           C  
ATOM   4470  HD2 PRO A 277      48.966  20.463 -42.648  1.00 37.77           H  
ATOM   4471  HD3 PRO A 277      49.086  20.128 -40.897  1.00 37.77           H  
ATOM   4472  N   ALA A 278      47.827  25.141 -42.460  1.00 36.19           N  
ATOM   4473  H   ALA A 278      47.756  25.481 -41.512  1.00 36.19           H  
ATOM   4474  CA  ALA A 278      47.210  25.909 -43.520  1.00 36.19           C  
ATOM   4475  HA  ALA A 278      46.300  25.407 -43.849  1.00 36.19           H  
ATOM   4476  C   ALA A 278      48.221  25.943 -44.660  1.00 36.19           C  
ATOM   4477  CB  ALA A 278      46.865  27.310 -42.997  1.00 36.19           C  
ATOM   4478  HB1 ALA A 278      46.143  27.234 -42.184  1.00 36.19           H  
ATOM   4479  HB2 ALA A 278      46.430  27.901 -43.804  1.00 36.19           H  
ATOM   4480  HB3 ALA A 278      47.764  27.810 -42.639  1.00 36.19           H  
ATOM   4481  O   ALA A 278      49.334  26.445 -44.484  1.00 36.19           O  
ATOM   4482  N   THR A 279      47.874  25.318 -45.789  1.00 33.81           N  
ATOM   4483  H   THR A 279      47.014  24.789 -45.824  1.00 33.81           H  
ATOM   4484  CA  THR A 279      48.580  25.544 -47.040  1.00 33.81           C  
ATOM   4485  HA  THR A 279      49.567  25.084 -46.994  1.00 33.81           H  
ATOM   4486  C   THR A 279      48.716  27.045 -47.125  1.00 33.81           C  
ATOM   4487  CB  THR A 279      47.805  25.022 -48.266  1.00 33.81           C  
ATOM   4488  HB  THR A 279      47.823  25.772 -49.058  1.00 33.81           H  
ATOM   4489  O   THR A 279      47.706  27.751 -47.137  1.00 33.81           O  
ATOM   4490  CG2 THR A 279      48.439  23.749 -48.818  1.00 33.81           C  
ATOM   4491 HG21 THR A 279      49.457  23.955 -49.148  1.00 33.81           H  
ATOM   4492 HG22 THR A 279      47.856  23.393 -49.667  1.00 33.81           H  
ATOM   4493 HG23 THR A 279      48.453  22.980 -48.046  1.00 33.81           H  
ATOM   4494  OG1 THR A 279      46.462  24.725 -47.951  1.00 33.81           O  
ATOM   4495  HG1 THR A 279      46.010  25.563 -47.830  1.00 33.81           H  
ATOM   4496  N   VAL A 280      49.961  27.512 -47.062  1.00 34.20           N  
ATOM   4497  H   VAL A 280      50.703  26.852 -46.875  1.00 34.20           H  
ATOM   4498  CA  VAL A 280      50.332  28.902 -47.264  1.00 34.20           C  
ATOM   4499  HA  VAL A 280      49.773  29.536 -46.576  1.00 34.20           H  
ATOM   4500  C   VAL A 280      49.903  29.219 -48.689  1.00 34.20           C  
ATOM   4501  CB  VAL A 280      51.844  29.105 -47.016  1.00 34.20           C  
ATOM   4502  HB  VAL A 280      52.410  28.441 -47.669  1.00 34.20           H  
ATOM   4503  O   VAL A 280      50.661  29.069 -49.641  1.00 34.20           O  
ATOM   4504  CG1 VAL A 280      52.288  30.548 -47.284  1.00 34.20           C  
ATOM   4505 HG11 VAL A 280      51.722  31.237 -46.657  1.00 34.20           H  
ATOM   4506 HG12 VAL A 280      52.129  30.805 -48.331  1.00 34.20           H  
ATOM   4507 HG13 VAL A 280      53.351  30.655 -47.067  1.00 34.20           H  
ATOM   4508  CG2 VAL A 280      52.208  28.771 -45.561  1.00 34.20           C  
ATOM   4509 HG21 VAL A 280      51.647  29.412 -44.880  1.00 34.20           H  
ATOM   4510 HG22 VAL A 280      53.275  28.925 -45.401  1.00 34.20           H  
ATOM   4511 HG23 VAL A 280      51.974  27.731 -45.336  1.00 34.20           H  
ATOM   4512  N   ALA A 281      48.633  29.577 -48.847  1.00 34.57           N  
ATOM   4513  H   ALA A 281      48.014  29.488 -48.054  1.00 34.57           H  
ATOM   4514  CA  ALA A 281      48.174  30.320 -49.986  1.00 34.57           C  
ATOM   4515  HA  ALA A 281      48.533  29.853 -50.903  1.00 34.57           H  
ATOM   4516  C   ALA A 281      48.832  31.682 -49.814  1.00 34.57           C  
ATOM   4517  CB  ALA A 281      46.642  30.350 -50.019  1.00 34.57           C  
ATOM   4518  HB1 ALA A 281      46.308  30.913 -50.890  1.00 34.57           H  
ATOM   4519  HB2 ALA A 281      46.255  29.333 -50.082  1.00 34.57           H  
ATOM   4520  HB3 ALA A 281      46.255  30.827 -49.119  1.00 34.57           H  
ATOM   4521  O   ALA A 281      48.440  32.498 -48.981  1.00 34.57           O  
ATOM   4522  N   THR A 282      49.914  31.869 -50.555  1.00 32.66           N  
ATOM   4523  H   THR A 282      50.251  31.091 -51.104  1.00 32.66           H  
ATOM   4524  CA  THR A 282      50.480  33.166 -50.877  1.00 32.66           C  
ATOM   4525  HA  THR A 282      50.883  33.636 -49.980  1.00 32.66           H  
ATOM   4526  C   THR A 282      49.369  34.047 -51.445  1.00 32.66           C  
ATOM   4527  CB  THR A 282      51.603  32.983 -51.913  1.00 32.66           C  
ATOM   4528  HB  THR A 282      51.844  33.946 -52.364  1.00 32.66           H  
ATOM   4529  O   THR A 282      49.124  34.054 -52.647  1.00 32.66           O  
ATOM   4530  CG2 THR A 282      52.870  32.414 -51.281  1.00 32.66           C  
ATOM   4531 HG21 THR A 282      53.232  33.090 -50.507  1.00 32.66           H  
ATOM   4532 HG22 THR A 282      52.665  31.437 -50.843  1.00 32.66           H  
ATOM   4533 HG23 THR A 282      53.638  32.306 -52.047  1.00 32.66           H  
ATOM   4534  OG1 THR A 282      51.194  32.078 -52.917  1.00 32.66           O  
ATOM   4535  HG1 THR A 282      50.492  32.521 -53.398  1.00 32.66           H  
ATOM   4536  N   ALA A 283      48.682  34.784 -50.578  1.00 33.02           N  
ATOM   4537  H   ALA A 283      48.778  34.576 -49.594  1.00 33.02           H  
ATOM   4538  CA  ALA A 283      47.961  35.988 -50.948  1.00 33.02           C  
ATOM   4539  HA  ALA A 283      47.696  35.951 -52.005  1.00 33.02           H  
ATOM   4540  C   ALA A 283      48.925  37.159 -50.758  1.00 33.02           C  
ATOM   4541  CB  ALA A 283      46.651  36.096 -50.165  1.00 33.02           C  
ATOM   4542  HB1 ALA A 283      46.848  36.047 -49.094  1.00 33.02           H  
ATOM   4543  HB2 ALA A 283      46.170  37.047 -50.390  1.00 33.02           H  
ATOM   4544  HB3 ALA A 283      45.981  35.284 -50.447  1.00 33.02           H  
ATOM   4545  O   ALA A 283      48.898  37.897 -49.778  1.00 33.02           O  
ATOM   4546  N   SER A 284      49.838  37.283 -51.714  1.00 33.51           N  
ATOM   4547  H   SER A 284      49.847  36.583 -52.442  1.00 33.51           H  
ATOM   4548  CA  SER A 284      50.386  38.574 -52.093  1.00 33.51           C  
ATOM   4549  HA  SER A 284      50.837  39.055 -51.225  1.00 33.51           H  
ATOM   4550  C   SER A 284      49.247  39.446 -52.636  1.00 33.51           C  
ATOM   4551  CB  SER A 284      51.460  38.357 -53.168  1.00 33.51           C  
ATOM   4552  HB2 SER A 284      52.371  37.997 -52.689  1.00 33.51           H  
ATOM   4553  HB3 SER A 284      51.677  39.299 -53.671  1.00 33.51           H  
ATOM   4554  O   SER A 284      48.624  39.056 -53.616  1.00 33.51           O  
ATOM   4555  OG  SER A 284      51.037  37.387 -54.112  1.00 33.51           O  
ATOM   4556  HG  SER A 284      50.205  37.693 -54.481  1.00 33.51           H  
ATOM   4557  N   ALA A 285      49.054  40.616 -52.016  1.00 32.88           N  
ATOM   4558  H   ALA A 285      49.536  40.732 -51.136  1.00 32.88           H  
ATOM   4559  CA  ALA A 285      48.342  41.802 -52.510  1.00 32.88           C  
ATOM   4560  HA  ALA A 285      48.402  42.545 -51.716  1.00 32.88           H  
ATOM   4561  C   ALA A 285      46.838  41.664 -52.845  1.00 32.88           C  
ATOM   4562  CB  ALA A 285      49.143  42.373 -53.692  1.00 32.88           C  
ATOM   4563  HB1 ALA A 285      50.180  42.542 -53.400  1.00 32.88           H  
ATOM   4564  HB2 ALA A 285      48.704  43.319 -54.008  1.00 32.88           H  
ATOM   4565  HB3 ALA A 285      49.112  41.679 -54.532  1.00 32.88           H  
ATOM   4566  O   ALA A 285      46.474  41.029 -53.824  1.00 32.88           O  
ATOM   4567  N   VAL A 286      45.970  42.351 -52.088  1.00 29.26           N  
ATOM   4568  H   VAL A 286      46.112  42.269 -51.091  1.00 29.26           H  
ATOM   4569  CA  VAL A 286      45.328  43.640 -52.445  1.00 29.26           C  
ATOM   4570  HA  VAL A 286      46.106  44.356 -52.712  1.00 29.26           H  
ATOM   4571  C   VAL A 286      44.599  44.172 -51.193  1.00 29.26           C  
ATOM   4572  CB  VAL A 286      44.327  43.559 -53.637  1.00 29.26           C  
ATOM   4573  HB  VAL A 286      43.621  42.745 -53.472  1.00 29.26           H  
ATOM   4574  O   VAL A 286      43.714  43.492 -50.691  1.00 29.26           O  
ATOM   4575  CG1 VAL A 286      43.521  44.862 -53.804  1.00 29.26           C  
ATOM   4576 HG11 VAL A 286      44.191  45.710 -53.948  1.00 29.26           H  
ATOM   4577 HG12 VAL A 286      42.895  45.037 -52.928  1.00 29.26           H  
ATOM   4578 HG13 VAL A 286      42.845  44.780 -54.655  1.00 29.26           H  
ATOM   4579  CG2 VAL A 286      45.026  43.352 -54.997  1.00 29.26           C  
ATOM   4580 HG21 VAL A 286      44.462  43.807 -55.812  1.00 29.26           H  
ATOM   4581 HG22 VAL A 286      45.070  42.288 -55.229  1.00 29.26           H  
ATOM   4582 HG23 VAL A 286      46.030  43.775 -54.986  1.00 29.26           H  
ATOM   4583  N   GLN A 287      44.967  45.399 -50.784  1.00 32.41           N  
ATOM   4584  H   GLN A 287      45.752  45.803 -51.275  1.00 32.41           H  
ATOM   4585  CA  GLN A 287      44.388  46.277 -49.739  1.00 32.41           C  
ATOM   4586  HA  GLN A 287      45.021  47.163 -49.737  1.00 32.41           H  
ATOM   4587  C   GLN A 287      44.485  45.859 -48.266  1.00 32.41           C  
ATOM   4588  CB  GLN A 287      42.987  46.772 -50.135  1.00 32.41           C  
ATOM   4589  HB2 GLN A 287      42.422  45.967 -50.605  1.00 32.41           H  
ATOM   4590  HB3 GLN A 287      42.449  47.088 -49.242  1.00 32.41           H  
ATOM   4591  O   GLN A 287      43.927  44.818 -47.869  1.00 32.41           O  
ATOM   4592  CG  GLN A 287      43.115  47.978 -51.077  1.00 32.41           C  
ATOM   4593  HG2 GLN A 287      43.747  47.710 -51.924  1.00 32.41           H  
ATOM   4594  HG3 GLN A 287      43.600  48.792 -50.538  1.00 32.41           H  
ATOM   4595  CD  GLN A 287      41.786  48.483 -51.630  1.00 32.41           C  
ATOM   4596  NE2 GLN A 287      41.727  49.722 -52.071  1.00 32.41           N  
ATOM   4597 HE21 GLN A 287      40.824  50.008 -52.420  1.00 32.41           H  
ATOM   4598 HE22 GLN A 287      42.529  50.331 -51.989  1.00 32.41           H  
ATOM   4599  OE1 GLN A 287      40.783  47.798 -51.725  1.00 32.41           O  
ATOM   4600  OXT GLN A 287      45.125  46.671 -47.561  1.00 32.41           O  
TER    4601      GLN A 287                                                       
ATOM   4601  N   MET B   1     -46.948   7.219  58.815  1.00 27.55           N  
ATOM   4602  H   MET B   1     -47.382   7.471  57.938  1.00 27.55           H  
ATOM   4603  H2  MET B   1     -47.084   6.230  58.969  1.00 27.55           H  
ATOM   4604  H3  MET B   1     -47.404   7.726  59.559  1.00 27.55           H  
ATOM   4605  CA  MET B   1     -45.498   7.535  58.774  1.00 27.55           C  
ATOM   4606  HA  MET B   1     -45.065   7.315  59.749  1.00 27.55           H  
ATOM   4607  C   MET B   1     -45.228   9.033  58.531  1.00 27.55           C  
ATOM   4608  CB  MET B   1     -44.756   6.648  57.742  1.00 27.55           C  
ATOM   4609  HB2 MET B   1     -45.288   6.644  56.791  1.00 27.55           H  
ATOM   4610  HB3 MET B   1     -43.760   7.053  57.566  1.00 27.55           H  
ATOM   4611  O   MET B   1     -44.129   9.381  58.124  1.00 27.55           O  
ATOM   4612  CG  MET B   1     -44.546   5.210  58.233  1.00 27.55           C  
ATOM   4613  HG2 MET B   1     -44.277   5.246  59.289  1.00 27.55           H  
ATOM   4614  HG3 MET B   1     -45.474   4.645  58.140  1.00 27.55           H  
ATOM   4615  SD  MET B   1     -43.210   4.332  57.376  1.00 27.55           S  
ATOM   4616  CE  MET B   1     -44.070   3.693  55.909  1.00 27.55           C  
ATOM   4617  HE1 MET B   1     -44.474   4.519  55.324  1.00 27.55           H  
ATOM   4618  HE2 MET B   1     -44.877   3.026  56.212  1.00 27.55           H  
ATOM   4619  HE3 MET B   1     -43.365   3.136  55.291  1.00 27.55           H  
ATOM   4620  N   SER B   2     -46.169   9.936  58.850  1.00 33.23           N  
ATOM   4621  H   SER B   2     -47.039   9.687  59.298  1.00 33.23           H  
ATOM   4622  CA  SER B   2     -46.058  11.392  58.613  1.00 33.23           C  
ATOM   4623  HA  SER B   2     -45.819  11.568  57.564  1.00 33.23           H  
ATOM   4624  C   SER B   2     -44.962  12.094  59.431  1.00 33.23           C  
ATOM   4625  CB  SER B   2     -47.418  12.050  58.895  1.00 33.23           C  
ATOM   4626  HB2 SER B   2     -48.109  11.817  58.085  1.00 33.23           H  
ATOM   4627  HB3 SER B   2     -47.302  13.133  58.951  1.00 33.23           H  
ATOM   4628  O   SER B   2     -44.480  13.139  59.021  1.00 33.23           O  
ATOM   4629  OG  SER B   2     -47.946  11.547  60.114  1.00 33.23           O  
ATOM   4630  HG  SER B   2     -48.713  12.082  60.331  1.00 33.23           H  
ATOM   4631  N   ARG B   3     -44.492  11.495  60.537  1.00 30.28           N  
ATOM   4632  H   ARG B   3     -44.997  10.687  60.871  1.00 30.28           H  
ATOM   4633  CA  ARG B   3     -43.395  12.029  61.373  1.00 30.28           C  
ATOM   4634  HA  ARG B   3     -43.316  13.101  61.190  1.00 30.28           H  
ATOM   4635  C   ARG B   3     -41.985  11.499  61.036  1.00 30.28           C  
ATOM   4636  CB  ARG B   3     -43.742  11.854  62.870  1.00 30.28           C  
ATOM   4637  HB2 ARG B   3     -43.992  10.813  63.070  1.00 30.28           H  
ATOM   4638  HB3 ARG B   3     -42.864  12.107  63.466  1.00 30.28           H  
ATOM   4639  O   ARG B   3     -41.046  11.818  61.753  1.00 30.28           O  
ATOM   4640  CG  ARG B   3     -44.888  12.766  63.347  1.00 30.28           C  
ATOM   4641  HG2 ARG B   3     -45.817  12.480  62.852  1.00 30.28           H  
ATOM   4642  HG3 ARG B   3     -44.654  13.798  63.086  1.00 30.28           H  
ATOM   4643  CD  ARG B   3     -45.070  12.668  64.872  1.00 30.28           C  
ATOM   4644  HD2 ARG B   3     -44.127  12.929  65.353  1.00 30.28           H  
ATOM   4645  HD3 ARG B   3     -45.323  11.640  65.132  1.00 30.28           H  
ATOM   4646  NE  ARG B   3     -46.126  13.573  65.372  1.00 30.28           N  
ATOM   4647  HE  ARG B   3     -46.557  14.199  64.707  1.00 30.28           H  
ATOM   4648  NH1 ARG B   3     -46.030  13.001  67.606  1.00 30.28           N  
ATOM   4649 HH11 ARG B   3     -45.265  12.366  67.430  1.00 30.28           H  
ATOM   4650 HH12 ARG B   3     -46.364  13.147  68.548  1.00 30.28           H  
ATOM   4651  NH2 ARG B   3     -47.479  14.548  66.933  1.00 30.28           N  
ATOM   4652 HH21 ARG B   3     -47.898  15.148  66.236  1.00 30.28           H  
ATOM   4653 HH22 ARG B   3     -47.784  14.660  67.889  1.00 30.28           H  
ATOM   4654  CZ  ARG B   3     -46.537  13.701  66.628  1.00 30.28           C  
ATOM   4655  N   LEU B   4     -41.801  10.664  60.003  1.00 30.69           N  
ATOM   4656  H   LEU B   4     -42.576  10.489  59.380  1.00 30.69           H  
ATOM   4657  CA  LEU B   4     -40.549   9.893  59.826  1.00 30.69           C  
ATOM   4658  HA  LEU B   4     -40.017   9.926  60.777  1.00 30.69           H  
ATOM   4659  C   LEU B   4     -39.495  10.458  58.850  1.00 30.69           C  
ATOM   4660  CB  LEU B   4     -40.878   8.401  59.571  1.00 30.69           C  
ATOM   4661  HB2 LEU B   4     -41.873   8.326  59.132  1.00 30.69           H  
ATOM   4662  HB3 LEU B   4     -40.181   7.982  58.846  1.00 30.69           H  
ATOM   4663  O   LEU B   4     -38.424   9.860  58.776  1.00 30.69           O  
ATOM   4664  CG  LEU B   4     -40.810   7.546  60.854  1.00 30.69           C  
ATOM   4665  HG  LEU B   4     -41.295   8.082  61.670  1.00 30.69           H  
ATOM   4666  CD1 LEU B   4     -41.553   6.224  60.652  1.00 30.69           C  
ATOM   4667 HD11 LEU B   4     -41.492   5.625  61.560  1.00 30.69           H  
ATOM   4668 HD12 LEU B   4     -42.603   6.430  60.440  1.00 30.69           H  
ATOM   4669 HD13 LEU B   4     -41.116   5.676  59.817  1.00 30.69           H  
ATOM   4670  CD2 LEU B   4     -39.368   7.214  61.254  1.00 30.69           C  
ATOM   4671 HD21 LEU B   4     -38.811   8.136  61.418  1.00 30.69           H  
ATOM   4672 HD22 LEU B   4     -38.881   6.650  60.458  1.00 30.69           H  
ATOM   4673 HD23 LEU B   4     -39.364   6.635  62.177  1.00 30.69           H  
ATOM   4674  N   PHE B   5     -39.713  11.569  58.129  1.00 37.18           N  
ATOM   4675  H   PHE B   5     -40.584  12.070  58.234  1.00 37.18           H  
ATOM   4676  CA  PHE B   5     -38.811  11.925  57.008  1.00 37.18           C  
ATOM   4677  HA  PHE B   5     -37.825  11.519  57.230  1.00 37.18           H  
ATOM   4678  C   PHE B   5     -38.490  13.415  56.772  1.00 37.18           C  
ATOM   4679  CB  PHE B   5     -39.288  11.202  55.732  1.00 37.18           C  
ATOM   4680  HB2 PHE B   5     -40.358  11.364  55.601  1.00 37.18           H  
ATOM   4681  HB3 PHE B   5     -38.793  11.614  54.853  1.00 37.18           H  
ATOM   4682  O   PHE B   5     -38.099  13.768  55.664  1.00 37.18           O  
ATOM   4683  CG  PHE B   5     -38.978   9.718  55.736  1.00 37.18           C  
ATOM   4684  CD1 PHE B   5     -37.659   9.284  55.500  1.00 37.18           C  
ATOM   4685  HD1 PHE B   5     -36.881  10.005  55.301  1.00 37.18           H  
ATOM   4686  CD2 PHE B   5     -39.991   8.776  55.989  1.00 37.18           C  
ATOM   4687  HD2 PHE B   5     -41.003   9.106  56.172  1.00 37.18           H  
ATOM   4688  CE1 PHE B   5     -37.356   7.912  55.511  1.00 37.18           C  
ATOM   4689  HE1 PHE B   5     -36.347   7.585  55.306  1.00 37.18           H  
ATOM   4690  CE2 PHE B   5     -39.687   7.403  56.002  1.00 37.18           C  
ATOM   4691  HE2 PHE B   5     -40.466   6.677  56.182  1.00 37.18           H  
ATOM   4692  CZ  PHE B   5     -38.371   6.971  55.761  1.00 37.18           C  
ATOM   4693  HZ  PHE B   5     -38.149   5.915  55.750  1.00 37.18           H  
ATOM   4694  N   VAL B   6     -38.551  14.281  57.787  1.00 39.47           N  
ATOM   4695  H   VAL B   6     -38.867  13.970  58.694  1.00 39.47           H  
ATOM   4696  CA  VAL B   6     -38.010  15.654  57.680  1.00 39.47           C  
ATOM   4697  HA  VAL B   6     -37.654  15.837  56.666  1.00 39.47           H  
ATOM   4698  C   VAL B   6     -36.799  15.768  58.604  1.00 39.47           C  
ATOM   4699  CB  VAL B   6     -39.083  16.731  57.941  1.00 39.47           C  
ATOM   4700  HB  VAL B   6     -39.416  16.674  58.977  1.00 39.47           H  
ATOM   4701  O   VAL B   6     -36.935  15.918  59.814  1.00 39.47           O  
ATOM   4702  CG1 VAL B   6     -38.521  18.131  57.666  1.00 39.47           C  
ATOM   4703 HG11 VAL B   6     -38.177  18.217  56.636  1.00 39.47           H  
ATOM   4704 HG12 VAL B   6     -39.291  18.883  57.837  1.00 39.47           H  
ATOM   4705 HG13 VAL B   6     -37.694  18.352  58.341  1.00 39.47           H  
ATOM   4706  CG2 VAL B   6     -40.301  16.526  57.027  1.00 39.47           C  
ATOM   4707 HG21 VAL B   6     -39.991  16.527  55.982  1.00 39.47           H  
ATOM   4708 HG22 VAL B   6     -40.803  15.587  57.258  1.00 39.47           H  
ATOM   4709 HG23 VAL B   6     -41.013  17.337  57.184  1.00 39.47           H  
ATOM   4710  N   LYS B   7     -35.596  15.598  58.049  1.00 45.00           N  
ATOM   4711  H   LYS B   7     -35.556  15.525  57.043  1.00 45.00           H  
ATOM   4712  CA  LYS B   7     -34.341  15.904  58.750  1.00 45.00           C  
ATOM   4713  HA  LYS B   7     -34.528  15.983  59.821  1.00 45.00           H  
ATOM   4714  C   LYS B   7     -33.863  17.276  58.275  1.00 45.00           C  
ATOM   4715  CB  LYS B   7     -33.276  14.813  58.517  1.00 45.00           C  
ATOM   4716  HB2 LYS B   7     -33.235  14.570  57.455  1.00 45.00           H  
ATOM   4717  HB3 LYS B   7     -32.304  15.216  58.805  1.00 45.00           H  
ATOM   4718  O   LYS B   7     -33.864  17.525  57.073  1.00 45.00           O  
ATOM   4719  CG  LYS B   7     -33.526  13.537  59.341  1.00 45.00           C  
ATOM   4720  HG2 LYS B   7     -34.485  13.107  59.054  1.00 45.00           H  
ATOM   4721  HG3 LYS B   7     -33.557  13.793  60.400  1.00 45.00           H  
ATOM   4722  CD  LYS B   7     -32.412  12.504  59.104  1.00 45.00           C  
ATOM   4723  HD2 LYS B   7     -32.365  12.294  58.036  1.00 45.00           H  
ATOM   4724  HD3 LYS B   7     -31.458  12.925  59.421  1.00 45.00           H  
ATOM   4725  CE  LYS B   7     -32.689  11.203  59.869  1.00 45.00           C  
ATOM   4726  HE2 LYS B   7     -32.643  11.401  60.940  1.00 45.00           H  
ATOM   4727  HE3 LYS B   7     -33.702  10.882  59.629  1.00 45.00           H  
ATOM   4728  NZ  LYS B   7     -31.725  10.142  59.483  1.00 45.00           N  
ATOM   4729  HZ1 LYS B   7     -30.800  10.338  59.838  1.00 45.00           H  
ATOM   4730  HZ2 LYS B   7     -31.677  10.071  58.476  1.00 45.00           H  
ATOM   4731  HZ3 LYS B   7     -32.033   9.228  59.782  1.00 45.00           H  
ATOM   4732  N   ARG B   8     -33.403  18.113  59.219  1.00 51.17           N  
ATOM   4733  H   ARG B   8     -33.525  17.822  60.178  1.00 51.17           H  
ATOM   4734  CA  ARG B   8     -32.464  19.227  58.961  1.00 51.17           C  
ATOM   4735  HA  ARG B   8     -32.988  20.064  58.500  1.00 51.17           H  
ATOM   4736  C   ARG B   8     -31.376  18.743  57.999  1.00 51.17           C  
ATOM   4737  CB  ARG B   8     -31.790  19.658  60.283  1.00 51.17           C  
ATOM   4738  HB2 ARG B   8     -31.304  18.792  60.732  1.00 51.17           H  
ATOM   4739  HB3 ARG B   8     -31.017  20.392  60.056  1.00 51.17           H  
ATOM   4740  O   ARG B   8     -31.070  17.549  58.062  1.00 51.17           O  
ATOM   4741  CG  ARG B   8     -32.756  20.281  61.303  1.00 51.17           C  
ATOM   4742  HG2 ARG B   8     -33.560  19.578  61.524  1.00 51.17           H  
ATOM   4743  HG3 ARG B   8     -33.189  21.185  60.876  1.00 51.17           H  
ATOM   4744  CD  ARG B   8     -32.033  20.632  62.614  1.00 51.17           C  
ATOM   4745  HD2 ARG B   8     -31.226  21.330  62.392  1.00 51.17           H  
ATOM   4746  HD3 ARG B   8     -31.606  19.722  63.036  1.00 51.17           H  
ATOM   4747  NE  ARG B   8     -32.955  21.247  63.591  1.00 51.17           N  
ATOM   4748  HE  ARG B   8     -33.873  21.497  63.253  1.00 51.17           H  
ATOM   4749  NH1 ARG B   8     -31.506  21.392  65.375  1.00 51.17           N  
ATOM   4750 HH11 ARG B   8     -30.760  21.023  64.804  1.00 51.17           H  
ATOM   4751 HH12 ARG B   8     -31.318  21.703  66.317  1.00 51.17           H  
ATOM   4752  NH2 ARG B   8     -33.591  22.151  65.584  1.00 51.17           N  
ATOM   4753 HH21 ARG B   8     -34.500  22.375  65.205  1.00 51.17           H  
ATOM   4754 HH22 ARG B   8     -33.377  22.442  66.527  1.00 51.17           H  
ATOM   4755  CZ  ARG B   8     -32.680  21.590  64.840  1.00 51.17           C  
ATOM   4756  N   LEU B   9     -30.780  19.633  57.188  1.00 51.25           N  
ATOM   4757  H   LEU B   9     -31.123  20.583  57.179  1.00 51.25           H  
ATOM   4758  CA  LEU B   9     -29.582  19.318  56.388  1.00 51.25           C  
ATOM   4759  HA  LEU B   9     -29.888  18.806  55.475  1.00 51.25           H  
ATOM   4760  C   LEU B   9     -28.668  18.412  57.230  1.00 51.25           C  
ATOM   4761  CB  LEU B   9     -28.822  20.609  56.005  1.00 51.25           C  
ATOM   4762  HB2 LEU B   9     -27.755  20.396  55.936  1.00 51.25           H  
ATOM   4763  HB3 LEU B   9     -28.948  21.338  56.806  1.00 51.25           H  
ATOM   4764  O   LEU B   9     -28.147  18.884  58.246  1.00 51.25           O  
ATOM   4765  CG  LEU B   9     -29.265  21.225  54.667  1.00 51.25           C  
ATOM   4766  HG  LEU B   9     -30.349  21.155  54.584  1.00 51.25           H  
ATOM   4767  CD1 LEU B   9     -28.871  22.700  54.603  1.00 51.25           C  
ATOM   4768 HD11 LEU B   9     -29.187  23.125  53.650  1.00 51.25           H  
ATOM   4769 HD12 LEU B   9     -27.792  22.811  54.707  1.00 51.25           H  
ATOM   4770 HD13 LEU B   9     -29.368  23.248  55.403  1.00 51.25           H  
ATOM   4771  CD2 LEU B   9     -28.618  20.534  53.467  1.00 51.25           C  
ATOM   4772 HD21 LEU B   9     -28.803  19.460  53.505  1.00 51.25           H  
ATOM   4773 HD22 LEU B   9     -29.053  20.925  52.547  1.00 51.25           H  
ATOM   4774 HD23 LEU B   9     -27.547  20.738  53.456  1.00 51.25           H  
ATOM   4775  N   PRO B  10     -28.552  17.106  56.916  1.00 55.96           N  
ATOM   4776  CA  PRO B  10     -27.743  16.214  57.727  1.00 55.96           C  
ATOM   4777  HA  PRO B  10     -28.158  16.168  58.734  1.00 55.96           H  
ATOM   4778  C   PRO B  10     -26.328  16.785  57.800  1.00 55.96           C  
ATOM   4779  CB  PRO B  10     -27.838  14.829  57.072  1.00 55.96           C  
ATOM   4780  HB2 PRO B  10     -28.532  14.212  57.643  1.00 55.96           H  
ATOM   4781  HB3 PRO B  10     -26.866  14.340  57.008  1.00 55.96           H  
ATOM   4782  O   PRO B  10     -25.820  17.322  56.809  1.00 55.96           O  
ATOM   4783  CG  PRO B  10     -28.423  15.090  55.681  1.00 55.96           C  
ATOM   4784  HG2 PRO B  10     -27.611  15.240  54.970  1.00 55.96           H  
ATOM   4785  HG3 PRO B  10     -29.070  14.277  55.353  1.00 55.96           H  
ATOM   4786  CD  PRO B  10     -29.210  16.384  55.839  1.00 55.96           C  
ATOM   4787  HD2 PRO B  10     -29.199  16.936  54.899  1.00 55.96           H  
ATOM   4788  HD3 PRO B  10     -30.238  16.157  56.123  1.00 55.96           H  
ATOM   4789  N   THR B  11     -25.697  16.716  58.970  1.00 57.34           N  
ATOM   4790  H   THR B  11     -26.128  16.245  59.752  1.00 57.34           H  
ATOM   4791  CA  THR B  11     -24.284  17.072  59.124  1.00 57.34           C  
ATOM   4792  HA  THR B  11     -24.170  18.143  58.954  1.00 57.34           H  
ATOM   4793  C   THR B  11     -23.478  16.325  58.054  1.00 57.34           C  
ATOM   4794  CB  THR B  11     -23.791  16.746  60.547  1.00 57.34           C  
ATOM   4795  HB  THR B  11     -22.712  16.588  60.533  1.00 57.34           H  
ATOM   4796  O   THR B  11     -23.585  15.108  57.929  1.00 57.34           O  
ATOM   4797  CG2 THR B  11     -24.110  17.886  61.513  1.00 57.34           C  
ATOM   4798 HG21 THR B  11     -25.185  18.063  61.543  1.00 57.34           H  
ATOM   4799 HG22 THR B  11     -23.606  18.796  61.190  1.00 57.34           H  
ATOM   4800 HG23 THR B  11     -23.758  17.633  62.513  1.00 57.34           H  
ATOM   4801  OG1 THR B  11     -24.435  15.602  61.073  1.00 57.34           O  
ATOM   4802  HG1 THR B  11     -23.910  15.299  61.817  1.00 57.34           H  
ATOM   4803  N   GLY B  12     -22.762  17.067  57.200  1.00 66.93           N  
ATOM   4804  H   GLY B  12     -22.712  18.062  57.361  1.00 66.93           H  
ATOM   4805  CA  GLY B  12     -22.096  16.527  56.003  1.00 66.93           C  
ATOM   4806  HA2 GLY B  12     -21.973  15.448  56.104  1.00 66.93           H  
ATOM   4807  HA3 GLY B  12     -21.097  16.960  55.938  1.00 66.93           H  
ATOM   4808  C   GLY B  12     -22.803  16.786  54.664  1.00 66.93           C  
ATOM   4809  O   GLY B  12     -22.248  16.448  53.624  1.00 66.93           O  
ATOM   4810  N   SER B  13     -23.970  17.440  54.642  1.00 72.71           N  
ATOM   4811  H   SER B  13     -24.443  17.600  55.520  1.00 72.71           H  
ATOM   4812  CA  SER B  13     -24.669  17.793  53.388  1.00 72.71           C  
ATOM   4813  HA  SER B  13     -24.944  16.878  52.864  1.00 72.71           H  
ATOM   4814  C   SER B  13     -23.820  18.640  52.437  1.00 72.71           C  
ATOM   4815  CB  SER B  13     -25.943  18.581  53.669  1.00 72.71           C  
ATOM   4816  HB2 SER B  13     -25.702  19.490  54.220  1.00 72.71           H  
ATOM   4817  HB3 SER B  13     -26.405  18.849  52.719  1.00 72.71           H  
ATOM   4818  O   SER B  13     -23.898  18.461  51.227  1.00 72.71           O  
ATOM   4819  OG  SER B  13     -26.851  17.806  54.412  1.00 72.71           O  
ATOM   4820  HG  SER B  13     -26.481  17.645  55.283  1.00 72.71           H  
ATOM   4821  N   PHE B  14     -22.973  19.527  52.972  1.00 79.67           N  
ATOM   4822  H   PHE B  14     -22.963  19.652  53.974  1.00 79.67           H  
ATOM   4823  CA  PHE B  14     -22.023  20.293  52.163  1.00 79.67           C  
ATOM   4824  HA  PHE B  14     -22.565  20.811  51.371  1.00 79.67           H  
ATOM   4825  C   PHE B  14     -20.988  19.386  51.480  1.00 79.67           C  
ATOM   4826  CB  PHE B  14     -21.340  21.342  53.048  1.00 79.67           C  
ATOM   4827  HB2 PHE B  14     -20.824  20.843  53.868  1.00 79.67           H  
ATOM   4828  HB3 PHE B  14     -22.102  21.990  53.480  1.00 79.67           H  
ATOM   4829  O   PHE B  14     -20.736  19.529  50.290  1.00 79.67           O  
ATOM   4830  CG  PHE B  14     -20.354  22.205  52.289  1.00 79.67           C  
ATOM   4831  CD1 PHE B  14     -18.968  22.015  52.452  1.00 79.67           C  
ATOM   4832  HD1 PHE B  14     -18.592  21.262  53.129  1.00 79.67           H  
ATOM   4833  CD2 PHE B  14     -20.825  23.188  51.399  1.00 79.67           C  
ATOM   4834  HD2 PHE B  14     -21.886  23.337  51.264  1.00 79.67           H  
ATOM   4835  CE1 PHE B  14     -18.061  22.818  51.739  1.00 79.67           C  
ATOM   4836  HE1 PHE B  14     -16.998  22.686  51.877  1.00 79.67           H  
ATOM   4837  CE2 PHE B  14     -19.917  23.978  50.674  1.00 79.67           C  
ATOM   4838  HE2 PHE B  14     -20.277  24.730  49.989  1.00 79.67           H  
ATOM   4839  CZ  PHE B  14     -18.534  23.794  50.845  1.00 79.67           C  
ATOM   4840  HZ  PHE B  14     -17.835  24.405  50.294  1.00 79.67           H  
ATOM   4841  N   LEU B  15     -20.447  18.399  52.201  1.00 83.68           N  
ATOM   4842  H   LEU B  15     -20.750  18.267  53.156  1.00 83.68           H  
ATOM   4843  CA  LEU B  15     -19.503  17.433  51.638  1.00 83.68           C  
ATOM   4844  HA  LEU B  15     -18.723  17.991  51.120  1.00 83.68           H  
ATOM   4845  C   LEU B  15     -20.179  16.521  50.601  1.00 83.68           C  
ATOM   4846  CB  LEU B  15     -18.870  16.633  52.789  1.00 83.68           C  
ATOM   4847  HB2 LEU B  15     -19.638  16.006  53.242  1.00 83.68           H  
ATOM   4848  HB3 LEU B  15     -18.510  17.328  53.547  1.00 83.68           H  
ATOM   4849  O   LEU B  15     -19.600  16.252  49.556  1.00 83.68           O  
ATOM   4850  CG  LEU B  15     -17.695  15.737  52.358  1.00 83.68           C  
ATOM   4851  HG  LEU B  15     -18.013  15.071  51.556  1.00 83.68           H  
ATOM   4852  CD1 LEU B  15     -16.495  16.539  51.858  1.00 83.68           C  
ATOM   4853 HD11 LEU B  15     -16.183  17.268  52.606  1.00 83.68           H  
ATOM   4854 HD12 LEU B  15     -15.664  15.864  51.652  1.00 83.68           H  
ATOM   4855 HD13 LEU B  15     -16.743  17.050  50.928  1.00 83.68           H  
ATOM   4856  CD2 LEU B  15     -17.242  14.906  53.560  1.00 83.68           C  
ATOM   4857 HD21 LEU B  15     -16.449  14.224  53.253  1.00 83.68           H  
ATOM   4858 HD22 LEU B  15     -18.072  14.327  53.963  1.00 83.68           H  
ATOM   4859 HD23 LEU B  15     -16.854  15.560  54.341  1.00 83.68           H  
ATOM   4860  N   MET B  16     -21.426  16.105  50.846  1.00 84.55           N  
ATOM   4861  H   MET B  16     -21.830  16.328  51.744  1.00 84.55           H  
ATOM   4862  CA  MET B  16     -22.249  15.389  49.862  1.00 84.55           C  
ATOM   4863  HA  MET B  16     -21.743  14.470  49.564  1.00 84.55           H  
ATOM   4864  C   MET B  16     -22.471  16.214  48.591  1.00 84.55           C  
ATOM   4865  CB  MET B  16     -23.617  15.046  50.468  1.00 84.55           C  
ATOM   4866  HB2 MET B  16     -24.310  14.787  49.667  1.00 84.55           H  
ATOM   4867  HB3 MET B  16     -24.020  15.921  50.978  1.00 84.55           H  
ATOM   4868  O   MET B  16     -22.356  15.681  47.492  1.00 84.55           O  
ATOM   4869  CG  MET B  16     -23.560  13.883  51.457  1.00 84.55           C  
ATOM   4870  HG2 MET B  16     -22.790  14.090  52.201  1.00 84.55           H  
ATOM   4871  HG3 MET B  16     -24.517  13.814  51.973  1.00 84.55           H  
ATOM   4872  SD  MET B  16     -23.209  12.285  50.688  1.00 84.55           S  
ATOM   4873  CE  MET B  16     -24.741  11.922  49.807  1.00 84.55           C  
ATOM   4874  HE1 MET B  16     -24.603  11.007  49.230  1.00 84.55           H  
ATOM   4875  HE2 MET B  16     -24.983  12.733  49.120  1.00 84.55           H  
ATOM   4876  HE3 MET B  16     -25.555  11.787  50.519  1.00 84.55           H  
ATOM   4877  N   LEU B  17     -22.763  17.512  48.732  1.00 85.84           N  
ATOM   4878  H   LEU B  17     -22.886  17.886  49.662  1.00 85.84           H  
ATOM   4879  CA  LEU B  17     -22.914  18.424  47.600  1.00 85.84           C  
ATOM   4880  HA  LEU B  17     -23.656  18.002  46.921  1.00 85.84           H  
ATOM   4881  C   LEU B  17     -21.602  18.557  46.817  1.00 85.84           C  
ATOM   4882  CB  LEU B  17     -23.423  19.784  48.112  1.00 85.84           C  
ATOM   4883  HB2 LEU B  17     -24.373  19.635  48.625  1.00 85.84           H  
ATOM   4884  HB3 LEU B  17     -22.708  20.176  48.835  1.00 85.84           H  
ATOM   4885  O   LEU B  17     -21.627  18.483  45.593  1.00 85.84           O  
ATOM   4886  CG  LEU B  17     -23.611  20.841  47.008  1.00 85.84           C  
ATOM   4887  HG  LEU B  17     -22.672  20.983  46.474  1.00 85.84           H  
ATOM   4888  CD1 LEU B  17     -24.700  20.443  46.009  1.00 85.84           C  
ATOM   4889 HD11 LEU B  17     -24.394  19.552  45.461  1.00 85.84           H  
ATOM   4890 HD12 LEU B  17     -24.846  21.247  45.288  1.00 85.84           H  
ATOM   4891 HD13 LEU B  17     -25.639  20.249  46.529  1.00 85.84           H  
ATOM   4892  CD2 LEU B  17     -23.991  22.179  47.640  1.00 85.84           C  
ATOM   4893 HD21 LEU B  17     -24.095  22.934  46.862  1.00 85.84           H  
ATOM   4894 HD22 LEU B  17     -23.205  22.495  48.326  1.00 85.84           H  
ATOM   4895 HD23 LEU B  17     -24.933  22.086  48.181  1.00 85.84           H  
ATOM   4896  N   LEU B  18     -20.463  18.692  47.503  1.00 89.17           N  
ATOM   4897  H   LEU B  18     -20.512  18.785  48.507  1.00 89.17           H  
ATOM   4898  CA  LEU B  18     -19.147  18.717  46.859  1.00 89.17           C  
ATOM   4899  HA  LEU B  18     -19.141  19.499  46.099  1.00 89.17           H  
ATOM   4900  C   LEU B  18     -18.840  17.409  46.118  1.00 89.17           C  
ATOM   4901  CB  LEU B  18     -18.048  19.004  47.896  1.00 89.17           C  
ATOM   4902  HB2 LEU B  18     -18.177  18.329  48.743  1.00 89.17           H  
ATOM   4903  HB3 LEU B  18     -17.086  18.771  47.439  1.00 89.17           H  
ATOM   4904  O   LEU B  18     -18.383  17.461  44.981  1.00 89.17           O  
ATOM   4905  CG  LEU B  18     -17.982  20.450  48.414  1.00 89.17           C  
ATOM   4906  HG  LEU B  18     -18.925  20.726  48.885  1.00 89.17           H  
ATOM   4907  CD1 LEU B  18     -16.864  20.531  49.453  1.00 89.17           C  
ATOM   4908 HD11 LEU B  18     -16.731  21.566  49.769  1.00 89.17           H  
ATOM   4909 HD12 LEU B  18     -15.926  20.178  49.025  1.00 89.17           H  
ATOM   4910 HD13 LEU B  18     -17.122  19.923  50.320  1.00 89.17           H  
ATOM   4911  CD2 LEU B  18     -17.677  21.457  47.303  1.00 89.17           C  
ATOM   4912 HD21 LEU B  18     -16.768  21.171  46.774  1.00 89.17           H  
ATOM   4913 HD22 LEU B  18     -17.543  22.449  47.734  1.00 89.17           H  
ATOM   4914 HD23 LEU B  18     -18.508  21.508  46.599  1.00 89.17           H  
ATOM   4915  N   LEU B  19     -19.130  16.250  46.718  1.00 90.92           N  
ATOM   4916  H   LEU B  19     -19.467  16.273  47.670  1.00 90.92           H  
ATOM   4917  CA  LEU B  19     -18.971  14.949  46.060  1.00 90.92           C  
ATOM   4918  HA  LEU B  19     -17.949  14.857  45.691  1.00 90.92           H  
ATOM   4919  C   LEU B  19     -19.884  14.810  44.843  1.00 90.92           C  
ATOM   4920  CB  LEU B  19     -19.270  13.811  47.049  1.00 90.92           C  
ATOM   4921  HB2 LEU B  19     -19.431  12.895  46.482  1.00 90.92           H  
ATOM   4922  HB3 LEU B  19     -20.198  14.038  47.574  1.00 90.92           H  
ATOM   4923  O   LEU B  19     -19.444  14.310  43.815  1.00 90.92           O  
ATOM   4924  CG  LEU B  19     -18.162  13.537  48.076  1.00 90.92           C  
ATOM   4925  HG  LEU B  19     -17.918  14.448  48.624  1.00 90.92           H  
ATOM   4926  CD1 LEU B  19     -18.680  12.491  49.057  1.00 90.92           C  
ATOM   4927 HD11 LEU B  19     -17.895  12.238  49.769  1.00 90.92           H  
ATOM   4928 HD12 LEU B  19     -19.541  12.889  49.593  1.00 90.92           H  
ATOM   4929 HD13 LEU B  19     -18.978  11.588  48.524  1.00 90.92           H  
ATOM   4930  CD2 LEU B  19     -16.887  12.990  47.430  1.00 90.92           C  
ATOM   4931 HD21 LEU B  19     -16.434  13.744  46.785  1.00 90.92           H  
ATOM   4932 HD22 LEU B  19     -17.114  12.101  46.841  1.00 90.92           H  
ATOM   4933 HD23 LEU B  19     -16.165  12.729  48.203  1.00 90.92           H  
ATOM   4934  N   TYR B  20     -21.130  15.276  44.932  1.00 91.61           N  
ATOM   4935  H   TYR B  20     -21.447  15.639  45.820  1.00 91.61           H  
ATOM   4936  CA  TYR B  20     -22.064  15.266  43.810  1.00 91.61           C  
ATOM   4937  HA  TYR B  20     -22.107  14.255  43.406  1.00 91.61           H
[truncated: 1,520,140 more chars]
