# Supplementary material for: Conformational changes in the essential E. coli septal cell wall synthesis complex suggest an activation mechanism
Source: Nat Commun. 2023 Jul 31;14:4585. doi: 10.1038/s41467-023-39921-4 (PMC10390529; doi:10.1038/s41467-023-39921-4)
Supplement: Supplementary file 5 — Supplementary Data 2 [file 41467_2023_39921_MOESM5_ESM.zip › Supplementary Data 2/predicted-structures/Other-species/Sp_DivIB_L_DivIC_W_PBP2x.pdb]

ATOM      1  N   MET A   1     -29.282  66.264 -30.556  1.00 28.10           N  
ATOM      2  H   MET A   1     -29.973  66.495 -29.857  1.00 28.10           H  
ATOM      3  H2  MET A   1     -28.624  65.599 -30.174  1.00 28.10           H  
ATOM      4  H3  MET A   1     -28.766  67.095 -30.806  1.00 28.10           H  
ATOM      5  CA  MET A   1     -29.919  65.714 -31.772  1.00 28.10           C  
ATOM      6  HA  MET A   1     -30.428  64.780 -31.536  1.00 28.10           H  
ATOM      7  C   MET A   1     -28.839  65.412 -32.795  1.00 28.10           C  
ATOM      8  CB  MET A   1     -30.936  66.686 -32.408  1.00 28.10           C  
ATOM      9  HB2 MET A   1     -31.025  66.444 -33.467  1.00 28.10           H  
ATOM     10  HB3 MET A   1     -30.587  67.715 -32.328  1.00 28.10           H  
ATOM     11  O   MET A   1     -28.213  66.350 -33.257  1.00 28.10           O  
ATOM     12  CG  MET A   1     -32.337  66.560 -31.807  1.00 28.10           C  
ATOM     13  HG2 MET A   1     -32.566  65.499 -31.706  1.00 28.10           H  
ATOM     14  HG3 MET A   1     -32.358  67.006 -30.813  1.00 28.10           H  
ATOM     15  SD  MET A   1     -33.648  67.288 -32.831  1.00 28.10           S  
ATOM     16  CE  MET A   1     -33.600  69.025 -32.310  1.00 28.10           C  
ATOM     17  HE1 MET A   1     -33.635  69.089 -31.222  1.00 28.10           H  
ATOM     18  HE2 MET A   1     -32.687  69.493 -32.676  1.00 28.10           H  
ATOM     19  HE3 MET A   1     -34.460  69.550 -32.724  1.00 28.10           H  
ATOM     20  N   SER A   2     -28.654  64.128 -33.101  1.00 28.55           N  
ATOM     21  H   SER A   2     -29.098  63.438 -32.513  1.00 28.55           H  
ATOM     22  CA  SER A   2     -28.075  63.547 -34.331  1.00 28.55           C  
ATOM     23  HA  SER A   2     -28.706  63.764 -35.193  1.00 28.55           H  
ATOM     24  C   SER A   2     -28.062  62.028 -34.081  1.00 28.55           C  
ATOM     25  CB  SER A   2     -26.655  64.063 -34.638  1.00 28.55           C  
ATOM     26  HB2 SER A   2     -26.248  63.513 -35.486  1.00 28.55           H  
ATOM     27  HB3 SER A   2     -26.705  65.117 -34.912  1.00 28.55           H  
ATOM     28  O   SER A   2     -27.162  61.526 -33.422  1.00 28.55           O  
ATOM     29  OG  SER A   2     -25.789  63.921 -33.531  1.00 28.55           O  
ATOM     30  HG  SER A   2     -25.666  62.980 -33.382  1.00 28.55           H  
ATOM     31  N   LYS A   3     -29.185  61.312 -34.194  1.00 25.38           N  
ATOM     32  H   LYS A   3     -29.169  60.581 -33.497  1.00 25.38           H  
ATOM     33  CA  LYS A   3     -29.818  60.820 -35.430  1.00 25.38           C  
ATOM     34  HA  LYS A   3     -30.444  59.987 -35.111  1.00 25.38           H  
ATOM     35  C   LYS A   3     -28.845  60.174 -36.429  1.00 25.38           C  
ATOM     36  CB  LYS A   3     -30.797  61.799 -36.108  1.00 25.38           C  
ATOM     37  HB2 LYS A   3     -30.835  61.559 -37.170  1.00 25.38           H  
ATOM     38  HB3 LYS A   3     -30.457  62.830 -36.011  1.00 25.38           H  
ATOM     39  O   LYS A   3     -28.080  60.868 -37.086  1.00 25.38           O  
ATOM     40  CG  LYS A   3     -32.217  61.646 -35.539  1.00 25.38           C  
ATOM     41  HG2 LYS A   3     -32.247  62.036 -34.522  1.00 25.38           H  
ATOM     42  HG3 LYS A   3     -32.486  60.590 -35.521  1.00 25.38           H  
ATOM     43  CD  LYS A   3     -33.243  62.379 -36.410  1.00 25.38           C  
ATOM     44  HD2 LYS A   3     -33.030  63.448 -36.407  1.00 25.38           H  
ATOM     45  HD3 LYS A   3     -33.165  61.998 -37.428  1.00 25.38           H  
ATOM     46  CE  LYS A   3     -34.653  62.112 -35.878  1.00 25.38           C  
ATOM     47  HE2 LYS A   3     -34.786  61.032 -35.818  1.00 25.38           H  
ATOM     48  HE3 LYS A   3     -34.742  62.519 -34.871  1.00 25.38           H  
ATOM     49  NZ  LYS A   3     -35.678  62.693 -36.776  1.00 25.38           N  
ATOM     50  HZ1 LYS A   3     -35.577  62.280 -37.693  1.00 25.38           H  
ATOM     51  HZ2 LYS A   3     -36.607  62.480 -36.440  1.00 25.38           H  
ATOM     52  HZ3 LYS A   3     -35.565  63.693 -36.858  1.00 25.38           H  
ATOM     53  N   ASP A   4     -29.036  58.858 -36.529  1.00 28.97           N  
ATOM     54  H   ASP A   4     -29.653  58.480 -35.825  1.00 28.97           H  
ATOM     55  CA  ASP A   4     -29.045  58.004 -37.721  1.00 28.97           C  
ATOM     56  HA  ASP A   4     -29.427  57.051 -37.357  1.00 28.97           H  
ATOM     57  C   ASP A   4     -27.726  57.631 -38.419  1.00 28.97           C  
ATOM     58  CB  ASP A   4     -30.139  58.481 -38.699  1.00 28.97           C  
ATOM     59  HB2 ASP A   4     -29.866  59.459 -39.095  1.00 28.97           H  
ATOM     60  HB3 ASP A   4     -30.193  57.781 -39.533  1.00 28.97           H  
ATOM     61  O   ASP A   4     -27.156  58.410 -39.179  1.00 28.97           O  
ATOM     62  CG  ASP A   4     -31.525  58.559 -38.040  1.00 28.97           C  
ATOM     63  OD1 ASP A   4     -31.766  57.767 -37.103  1.00 28.97           O  
ATOM     64  OD2 ASP A   4     -32.313  59.462 -38.408  1.00 28.97           O  
ATOM     65  N   LYS A   5     -27.347  56.351 -38.242  1.00 29.96           N  
ATOM     66  H   LYS A   5     -27.680  55.934 -37.384  1.00 29.96           H  
ATOM     67  CA  LYS A   5     -26.934  55.360 -39.271  1.00 29.96           C  
ATOM     68  HA  LYS A   5     -27.734  55.234 -40.000  1.00 29.96           H  
ATOM     69  C   LYS A   5     -26.731  53.998 -38.574  1.00 29.96           C  
ATOM     70  CB  LYS A   5     -25.646  55.807 -39.988  1.00 29.96           C  
ATOM     71  HB2 LYS A   5     -25.009  54.940 -40.167  1.00 29.96           H  
ATOM     72  HB3 LYS A   5     -25.093  56.502 -39.357  1.00 29.96           H  
ATOM     73  O   LYS A   5     -25.862  53.875 -37.725  1.00 29.96           O  
ATOM     74  CG  LYS A   5     -25.963  56.448 -41.351  1.00 29.96           C  
ATOM     75  HG2 LYS A   5     -26.343  55.679 -42.023  1.00 29.96           H  
ATOM     76  HG3 LYS A   5     -26.731  57.216 -41.251  1.00 29.96           H  
ATOM     77  CD  LYS A   5     -24.705  57.073 -41.959  1.00 29.96           C  
ATOM     78  HD2 LYS A   5     -24.298  57.802 -41.258  1.00 29.96           H  
ATOM     79  HD3 LYS A   5     -23.968  56.287 -42.125  1.00 29.96           H  
ATOM     80  CE  LYS A   5     -25.046  57.766 -43.280  1.00 29.96           C  
ATOM     81  HE2 LYS A   5     -25.748  58.574 -43.074  1.00 29.96           H  
ATOM     82  HE3 LYS A   5     -25.538  57.045 -43.932  1.00 29.96           H  
ATOM     83  NZ  LYS A   5     -23.822  58.293 -43.932  1.00 29.96           N  
ATOM     84  HZ1 LYS A   5     -23.361  58.954 -43.323  1.00 29.96           H  
ATOM     85  HZ2 LYS A   5     -23.176  57.540 -44.119  1.00 29.96           H  
ATOM     86  HZ3 LYS A   5     -24.045  58.752 -44.804  1.00 29.96           H  
ATOM     87  N   LYS A   6     -27.690  53.068 -38.669  1.00 25.93           N  
ATOM     88  H   LYS A   6     -27.906  52.744 -37.737  1.00 25.93           H  
ATOM     89  CA  LYS A   6     -27.745  51.931 -39.617  1.00 25.93           C  
ATOM     90  HA  LYS A   6     -28.523  51.260 -39.253  1.00 25.93           H  
ATOM     91  C   LYS A   6     -26.480  51.057 -39.646  1.00 25.93           C  
ATOM     92  CB  LYS A   6     -28.170  52.334 -41.046  1.00 25.93           C  
ATOM     93  HB2 LYS A   6     -27.818  51.559 -41.727  1.00 25.93           H  
ATOM     94  HB3 LYS A   6     -27.694  53.269 -41.339  1.00 25.93           H  
ATOM     95  O   LYS A   6     -25.536  51.389 -40.350  1.00 25.93           O  
ATOM     96  CG  LYS A   6     -29.695  52.429 -41.210  1.00 25.93           C  
ATOM     97  HG2 LYS A   6     -30.062  53.328 -40.715  1.00 25.93           H  
ATOM     98  HG3 LYS A   6     -30.157  51.557 -40.747  1.00 25.93           H  
ATOM     99  CD  LYS A   6     -30.087  52.448 -42.696  1.00 25.93           C  
ATOM    100  HD2 LYS A   6     -29.701  53.350 -43.171  1.00 25.93           H  
ATOM    101  HD3 LYS A   6     -29.646  51.574 -43.177  1.00 25.93           H  
ATOM    102  CE  LYS A   6     -31.612  52.380 -42.839  1.00 25.93           C  
ATOM    103  HE2 LYS A   6     -32.044  53.338 -42.551  1.00 25.93           H  
ATOM    104  HE3 LYS A   6     -31.981  51.624 -42.147  1.00 25.93           H  
ATOM    105  NZ  LYS A   6     -32.014  52.002 -44.216  1.00 25.93           N  
ATOM    106  HZ1 LYS A   6     -33.019  51.924 -44.283  1.00 25.93           H  
ATOM    107  HZ2 LYS A   6     -31.650  51.083 -44.424  1.00 25.93           H  
ATOM    108  HZ3 LYS A   6     -31.667  52.654 -44.905  1.00 25.93           H  
ATOM    109  N   ASN A   7     -26.568  49.911 -38.968  1.00 29.74           N  
ATOM    110  H   ASN A   7     -27.286  49.840 -38.261  1.00 29.74           H  
ATOM    111  CA  ASN A   7     -26.167  48.609 -39.499  1.00 29.74           C  
ATOM    112  HA  ASN A   7     -26.173  48.658 -40.588  1.00 29.74           H  
ATOM    113  C   ASN A   7     -27.249  47.592 -39.099  1.00 29.74           C  
ATOM    114  CB  ASN A   7     -24.757  48.199 -39.018  1.00 29.74           C  
ATOM    115  HB2 ASN A   7     -24.789  47.173 -38.654  1.00 29.74           H  
ATOM    116  HB3 ASN A   7     -24.437  48.834 -38.191  1.00 29.74           H  
ATOM    117  O   ASN A   7     -27.502  47.375 -37.917  1.00 29.74           O  
ATOM    118  CG  ASN A   7     -23.702  48.246 -40.115  1.00 29.74           C  
ATOM    119  ND2 ASN A   7     -22.475  47.912 -39.796  1.00 29.74           N  
ATOM    120 HD21 ASN A   7     -21.830  47.847 -40.570  1.00 29.74           H  
ATOM    121 HD22 ASN A   7     -22.271  47.530 -38.884  1.00 29.74           H  
ATOM    122  OD1 ASN A   7     -23.945  48.581 -41.262  1.00 29.74           O  
ATOM    123  N   GLU A   8     -27.929  47.056 -40.109  1.00 25.60           N  
ATOM    124  H   GLU A   8     -27.610  47.288 -41.039  1.00 25.60           H  
ATOM    125  CA  GLU A   8     -28.620  45.770 -40.073  1.00 25.60           C  
ATOM    126  HA  GLU A   8     -29.064  45.579 -39.097  1.00 25.60           H  
ATOM    127  C   GLU A   8     -27.565  44.703 -40.387  1.00 25.60           C  
ATOM    128  CB  GLU A   8     -29.702  45.724 -41.180  1.00 25.60           C  
ATOM    129  HB2 GLU A   8     -30.010  44.689 -41.328  1.00 25.60           H  
ATOM    130  HB3 GLU A   8     -29.256  46.077 -42.110  1.00 25.60           H  
ATOM    131  O   GLU A   8     -26.826  44.882 -41.349  1.00 25.60           O  
ATOM    132  CG  GLU A   8     -30.963  46.547 -40.872  1.00 25.60           C  
ATOM    133  HG2 GLU A   8     -31.505  46.060 -40.061  1.00 25.60           H  
ATOM    134  HG3 GLU A   8     -30.659  47.531 -40.517  1.00 25.60           H  
ATOM    135  CD  GLU A   8     -31.892  46.748 -42.089  1.00 25.60           C  
ATOM    136  OE1 GLU A   8     -33.128  46.732 -41.889  1.00 25.60           O  
ATOM    137  OE2 GLU A   8     -31.388  47.087 -43.186  1.00 25.60           O  
ATOM    138  N   ASP A   9     -27.505  43.625 -39.602  1.00 32.36           N  
ATOM    139  H   ASP A   9     -27.920  43.686 -38.683  1.00 32.36           H  
ATOM    140  CA  ASP A   9     -27.390  42.261 -40.131  1.00 32.36           C  
ATOM    141  HA  ASP A   9     -28.186  42.160 -40.870  1.00 32.36           H  
ATOM    142  C   ASP A   9     -27.688  41.215 -39.034  1.00 32.36           C  
ATOM    143  CB  ASP A   9     -26.052  41.982 -40.858  1.00 32.36           C  
ATOM    144  HB2 ASP A   9     -25.735  40.964 -40.631  1.00 32.36           H  
ATOM    145  HB3 ASP A   9     -25.280  42.654 -40.484  1.00 32.36           H  
ATOM    146  O   ASP A   9     -26.941  41.037 -38.077  1.00 32.36           O  
ATOM    147  CG  ASP A   9     -26.157  42.090 -42.395  1.00 32.36           C  
ATOM    148  OD1 ASP A   9     -27.255  41.799 -42.938  1.00 32.36           O  
ATOM    149  OD2 ASP A   9     -25.113  42.334 -43.041  1.00 32.36           O  
ATOM    150  N   LYS A  10     -28.846  40.573 -39.233  1.00 26.96           N  
ATOM    151  H   LYS A  10     -29.404  41.025 -39.943  1.00 26.96           H  
ATOM    152  CA  LYS A  10     -29.227  39.162 -39.035  1.00 26.96           C  
ATOM    153  HA  LYS A  10     -30.300  39.142 -39.225  1.00 26.96           H  
ATOM    154  C   LYS A  10     -29.085  38.451 -37.681  1.00 26.96           C  
ATOM    155  CB  LYS A  10     -28.619  38.325 -40.165  1.00 26.96           C  
ATOM    156  HB2 LYS A  10     -27.550  38.522 -40.237  1.00 26.96           H  
ATOM    157  HB3 LYS A  10     -28.761  37.266 -39.951  1.00 26.96           H  
ATOM    158  O   LYS A  10     -28.020  38.031 -37.245  1.00 26.96           O  
ATOM    159  CG  LYS A  10     -29.324  38.657 -41.486  1.00 26.96           C  
ATOM    160  HG2 LYS A  10     -29.250  39.725 -41.693  1.00 26.96           H  
ATOM    161  HG3 LYS A  10     -30.376  38.380 -41.415  1.00 26.96           H  
ATOM    162  CD  LYS A  10     -28.678  37.898 -42.637  1.00 26.96           C  
ATOM    163  HD2 LYS A  10     -28.729  36.826 -42.445  1.00 26.96           H  
ATOM    164  HD3 LYS A  10     -27.636  38.207 -42.715  1.00 26.96           H  
ATOM    165  CE  LYS A  10     -29.425  38.244 -43.923  1.00 26.96           C  
ATOM    166  HE2 LYS A  10     -30.443  37.862 -43.853  1.00 26.96           H  
ATOM    167  HE3 LYS A  10     -29.467  39.330 -44.006  1.00 26.96           H  
ATOM    168  NZ  LYS A  10     -28.715  37.676 -45.088  1.00 26.96           N  
ATOM    169  HZ1 LYS A  10     -28.623  36.675 -44.986  1.00 26.96           H  
ATOM    170  HZ2 LYS A  10     -29.199  37.900 -45.945  1.00 26.96           H  
ATOM    171  HZ3 LYS A  10     -27.791  38.082 -45.124  1.00 26.96           H  
ATOM    172  N   GLU A  11     -30.277  38.131 -37.174  1.00 26.11           N  
ATOM    173  H   GLU A  11     -31.067  38.610 -37.582  1.00 26.11           H  
ATOM    174  CA  GLU A  11     -30.643  36.896 -36.477  1.00 26.11           C  
ATOM    175  HA  GLU A  11     -30.350  36.956 -35.429  1.00 26.11           H  
ATOM    176  C   GLU A  11     -30.033  35.634 -37.116  1.00 26.11           C  
ATOM    177  CB  GLU A  11     -32.177  36.725 -36.587  1.00 26.11           C  
ATOM    178  HB2 GLU A  11     -32.449  35.747 -36.189  1.00 26.11           H  
ATOM    179  HB3 GLU A  11     -32.440  36.741 -37.644  1.00 26.11           H  
ATOM    180  O   GLU A  11     -30.182  35.398 -38.316  1.00 26.11           O  
ATOM    181  CG  GLU A  11     -33.012  37.780 -35.844  1.00 26.11           C  
ATOM    182  HG2 GLU A  11     -32.651  38.773 -36.111  1.00 26.11           H  
ATOM    183  HG3 GLU A  11     -32.860  37.648 -34.773  1.00 26.11           H  
ATOM    184  CD  GLU A  11     -34.515  37.709 -36.184  1.00 26.11           C  
ATOM    185  OE1 GLU A  11     -35.329  37.922 -35.258  1.00 26.11           O  
ATOM    186  OE2 GLU A  11     -34.841  37.507 -37.377  1.00 26.11           O  
ATOM    187  N   THR A  12     -29.482  34.755 -36.277  1.00 31.06           N  
ATOM    188  H   THR A  12     -29.263  35.061 -35.340  1.00 31.06           H  
ATOM    189  CA  THR A  12     -29.667  33.306 -36.437  1.00 31.06           C  
ATOM    190  HA  THR A  12     -30.588  33.155 -36.999  1.00 31.06           H  
ATOM    191  C   THR A  12     -29.861  32.694 -35.051  1.00 31.06           C  
ATOM    192  CB  THR A  12     -28.533  32.580 -37.195  1.00 31.06           C  
ATOM    193  HB  THR A  12     -27.966  31.957 -36.503  1.00 31.06           H  
ATOM    194  O   THR A  12     -29.032  32.878 -34.164  1.00 31.06           O  
ATOM    195  CG2 THR A  12     -29.115  31.703 -38.304  1.00 31.06           C  
ATOM    196 HG21 THR A  12     -29.660  32.322 -39.016  1.00 31.06           H  
ATOM    197 HG22 THR A  12     -28.303  31.191 -38.821  1.00 31.06           H  
ATOM    198 HG23 THR A  12     -29.783  30.958 -37.873  1.00 31.06           H  
ATOM    199  OG1 THR A  12     -27.640  33.467 -37.827  1.00 31.06           O  
ATOM    200  HG1 THR A  12     -27.597  34.255 -37.281  1.00 31.06           H  
ATOM    201  N   LEU A  13     -31.000  32.024 -34.871  1.00 29.77           N  
ATOM    202  H   LEU A  13     -31.614  31.939 -35.668  1.00 29.77           H  
ATOM    203  CA  LEU A  13     -31.323  31.167 -33.736  1.00 29.77           C  
ATOM    204  HA  LEU A  13     -31.162  31.700 -32.798  1.00 29.77           H  
ATOM    205  C   LEU A  13     -30.429  29.915 -33.759  1.00 29.77           C  
ATOM    206  CB  LEU A  13     -32.802  30.736 -33.861  1.00 29.77           C  
ATOM    207  HB2 LEU A  13     -32.925  29.844 -33.247  1.00 29.77           H  
ATOM    208  HB3 LEU A  13     -33.002  30.418 -34.884  1.00 29.77           H  
ATOM    209  O   LEU A  13     -30.411  29.207 -34.763  1.00 29.77           O  
ATOM    210  CG  LEU A  13     -33.846  31.783 -33.418  1.00 29.77           C  
ATOM    211  HG  LEU A  13     -33.341  32.650 -32.990  1.00 29.77           H  
ATOM    212  CD1 LEU A  13     -34.731  32.253 -34.577  1.00 29.77           C  
ATOM    213 HD11 LEU A  13     -34.110  32.707 -35.350  1.00 29.77           H  
ATOM    214 HD12 LEU A  13     -35.441  32.999 -34.221  1.00 29.77           H  
ATOM    215 HD13 LEU A  13     -35.274  31.408 -35.000  1.00 29.77           H  
ATOM    216  CD2 LEU A  13     -34.762  31.180 -32.351  1.00 29.77           C  
ATOM    217 HD21 LEU A  13     -35.491  31.924 -32.028  1.00 29.77           H  
ATOM    218 HD22 LEU A  13     -34.167  30.876 -31.490  1.00 29.77           H  
ATOM    219 HD23 LEU A  13     -35.283  30.310 -32.752  1.00 29.77           H  
ATOM    220  N   GLU A  14     -29.748  29.615 -32.652  1.00 31.53           N  
ATOM    221  H   GLU A  14     -29.743  30.275 -31.887  1.00 31.53           H  
ATOM    222  CA  GLU A  14     -29.212  28.279 -32.365  1.00 31.53           C  
ATOM    223  HA  GLU A  14     -29.021  27.752 -33.300  1.00 31.53           H  
ATOM    224  C   GLU A  14     -30.270  27.477 -31.596  1.00 31.53           C  
ATOM    225  CB  GLU A  14     -27.877  28.346 -31.593  1.00 31.53           C  
ATOM    226  HB2 GLU A  14     -27.788  27.455 -30.972  1.00 31.53           H  
ATOM    227  HB3 GLU A  14     -27.876  29.218 -30.938  1.00 31.53           H  
ATOM    228  O   GLU A  14     -30.530  27.710 -30.413  1.00 31.53           O  
ATOM    229  CG  GLU A  14     -26.656  28.376 -32.530  1.00 31.53           C  
ATOM    230  HG2 GLU A  14     -26.716  27.518 -33.200  1.00 31.53           H  
ATOM    231  HG3 GLU A  14     -26.699  29.279 -33.138  1.00 31.53           H  
ATOM    232  CD  GLU A  14     -25.318  28.335 -31.769  1.00 31.53           C  
ATOM    233  OE1 GLU A  14     -24.400  27.613 -32.232  1.00 31.53           O  
ATOM    234  OE2 GLU A  14     -25.217  29.001 -30.715  1.00 31.53           O  
ATOM    235  N   GLU A  15     -30.902  26.534 -32.295  1.00 35.08           N  
ATOM    236  H   GLU A  15     -30.684  26.442 -33.277  1.00 35.08           H  
ATOM    237  CA  GLU A  15     -31.636  25.433 -31.680  1.00 35.08           C  
ATOM    238  HA  GLU A  15     -32.353  25.857 -30.978  1.00 35.08           H  
ATOM    239  C   GLU A  15     -30.682  24.528 -30.885  1.00 35.08           C  
ATOM    240  CB  GLU A  15     -32.417  24.627 -32.734  1.00 35.08           C  
ATOM    241  HB2 GLU A  15     -31.794  24.497 -33.619  1.00 35.08           H  
ATOM    242  HB3 GLU A  15     -32.646  23.642 -32.326  1.00 35.08           H  
ATOM    243  O   GLU A  15     -29.550  24.237 -31.279  1.00 35.08           O  
ATOM    244  CG  GLU A  15     -33.748  25.303 -33.103  1.00 35.08           C  
ATOM    245  HG2 GLU A  15     -34.355  25.378 -32.201  1.00 35.08           H  
ATOM    246  HG3 GLU A  15     -33.543  26.316 -33.450  1.00 35.08           H  
ATOM    247  CD  GLU A  15     -34.534  24.555 -34.195  1.00 35.08           C  
ATOM    248  OE1 GLU A  15     -35.785  24.624 -34.150  1.00 35.08           O  
ATOM    249  OE2 GLU A  15     -33.893  23.958 -35.088  1.00 35.08           O  
ATOM    250  N   LEU A  16     -31.191  24.104 -29.731  1.00 33.47           N  
ATOM    251  H   LEU A  16     -32.144  24.384 -29.549  1.00 33.47           H  
ATOM    252  CA  LEU A  16     -30.576  23.249 -28.725  1.00 33.47           C  
ATOM    253  HA  LEU A  16     -29.752  23.787 -28.255  1.00 33.47           H  
ATOM    254  C   LEU A  16     -30.038  21.943 -29.332  1.00 33.47           C  
ATOM    255  CB  LEU A  16     -31.672  22.962 -27.680  1.00 33.47           C  
ATOM    256  HB2 LEU A  16     -31.347  22.145 -27.037  1.00 33.47           H  
ATOM    257  HB3 LEU A  16     -32.560  22.611 -28.205  1.00 33.47           H  
ATOM    258  O   LEU A  16     -30.790  21.142 -29.882  1.00 33.47           O  
ATOM    259  CG  LEU A  16     -32.026  24.191 -26.815  1.00 33.47           C  
ATOM    260  HG  LEU A  16     -31.725  25.109 -27.320  1.00 33.47           H  
ATOM    261  CD1 LEU A  16     -33.530  24.278 -26.550  1.00 33.47           C  
ATOM    262 HD11 LEU A  16     -33.871  23.377 -26.041  1.00 33.47           H  
ATOM    263 HD12 LEU A  16     -33.745  25.152 -25.934  1.00 33.47           H  
ATOM    264 HD13 LEU A  16     -34.060  24.378 -27.497  1.00 33.47           H  
ATOM    265  CD2 LEU A  16     -31.301  24.116 -25.471  1.00 33.47           C  
ATOM    266 HD21 LEU A  16     -30.225  24.065 -25.641  1.00 33.47           H  
ATOM    267 HD22 LEU A  16     -31.621  23.234 -24.917  1.00 33.47           H  
ATOM    268 HD23 LEU A  16     -31.519  25.011 -24.887  1.00 33.47           H  
ATOM    269  N   LYS A  17     -28.730  21.711 -29.172  1.00 37.67           N  
ATOM    270  H   LYS A  17     -28.183  22.448 -28.751  1.00 37.67           H  
ATOM    271  CA  LYS A  17     -28.041  20.473 -29.560  1.00 37.67           C  
ATOM    272  HA  LYS A  17     -28.256  20.263 -30.608  1.00 37.67           H  
ATOM    273  C   LYS A  17     -28.566  19.287 -28.741  1.00 37.67           C  
ATOM    274  CB  LYS A  17     -26.517  20.645 -29.387  1.00 37.67           C  
ATOM    275  HB2 LYS A  17     -26.308  21.019 -28.384  1.00 37.67           H  
ATOM    276  HB3 LYS A  17     -26.043  19.668 -29.489  1.00 37.67           H  
ATOM    277  O   LYS A  17     -28.166  19.092 -27.594  1.00 37.67           O  
ATOM    278  CG  LYS A  17     -25.902  21.590 -30.432  1.00 37.67           C  
ATOM    279  HG2 LYS A  17     -26.037  21.157 -31.423  1.00 37.67           H  
ATOM    280  HG3 LYS A  17     -26.419  22.549 -30.400  1.00 37.67           H  
ATOM    281  CD  LYS A  17     -24.404  21.832 -30.183  1.00 37.67           C  
ATOM    282  HD2 LYS A  17     -24.282  22.293 -29.203  1.00 37.67           H  
ATOM    283  HD3 LYS A  17     -23.869  20.882 -30.207  1.00 37.67           H  
ATOM    284  CE  LYS A  17     -23.860  22.771 -31.270  1.00 37.67           C  
ATOM    285  HE2 LYS A  17     -23.889  22.257 -32.230  1.00 37.67           H  
ATOM    286  HE3 LYS A  17     -24.530  23.627 -31.342  1.00 37.67           H  
ATOM    287  NZ  LYS A  17     -22.487  23.254 -30.978  1.00 37.67           N  
ATOM    288  HZ1 LYS A  17     -22.477  23.759 -30.103  1.00 37.67           H  
ATOM    289  HZ2 LYS A  17     -22.204  23.914 -31.689  1.00 37.67           H  
ATOM    290  HZ3 LYS A  17     -21.823  22.494 -30.940  1.00 37.67           H  
ATOM    291  N   GLU A  18     -29.440  18.483 -29.340  1.00 38.28           N  
ATOM    292  H   GLU A  18     -29.837  18.781 -30.219  1.00 38.28           H  
ATOM    293  CA  GLU A  18     -29.713  17.120 -28.884  1.00 38.28           C  
ATOM    294  HA  GLU A  18     -30.047  17.160 -27.847  1.00 38.28           H  
ATOM    295  C   GLU A  18     -28.418  16.284 -28.942  1.00 38.28           C  
ATOM    296  CB  GLU A  18     -30.830  16.466 -29.722  1.00 38.28           C  
ATOM    297  HB2 GLU A  18     -30.845  15.402 -29.488  1.00 38.28           H  
ATOM    298  HB3 GLU A  18     -30.600  16.583 -30.781  1.00 38.28           H  
ATOM    299  O   GLU A  18     -27.709  16.272 -29.951  1.00 38.28           O  
ATOM    300  CG  GLU A  18     -32.228  17.037 -29.422  1.00 38.28           C  
ATOM    301  HG2 GLU A  18     -32.384  17.004 -28.343  1.00 38.28           H  
ATOM    302  HG3 GLU A  18     -32.259  18.081 -29.733  1.00 38.28           H  
ATOM    303  CD  GLU A  18     -33.360  16.262 -30.123  1.00 38.28           C  
ATOM    304  OE1 GLU A  18     -34.463  16.193 -29.534  1.00 38.28           O  
ATOM    305  OE2 GLU A  18     -33.112  15.699 -31.213  1.00 38.28           O  
ATOM    306  N   LEU A  19     -28.099  15.604 -27.832  1.00 41.38           N  
ATOM    307  H   LEU A  19     -28.715  15.708 -27.038  1.00 41.38           H  
ATOM    308  CA  LEU A  19     -26.980  14.662 -27.698  1.00 41.38           C  
ATOM    309  HA  LEU A  19     -26.037  15.204 -27.774  1.00 41.38           H  
ATOM    310  C   LEU A  19     -27.032  13.613 -28.818  1.00 41.38           C  
ATOM    311  CB  LEU A  19     -27.074  13.972 -26.323  1.00 41.38           C  
ATOM    312  HB2 LEU A  19     -26.461  13.071 -26.332  1.00 41.38           H  
ATOM    313  HB3 LEU A  19     -28.106  13.653 -26.177  1.00 41.38           H  
ATOM    314  O   LEU A  19     -28.078  13.001 -29.047  1.00 41.38           O  
ATOM    315  CG  LEU A  19     -26.634  14.861 -25.143  1.00 41.38           C  
ATOM    316  HG  LEU A  19     -26.876  15.903 -25.352  1.00 41.38           H  
ATOM    317  CD1 LEU A  19     -27.366  14.459 -23.864  1.00 41.38           C  
ATOM    318 HD11 LEU A  19     -27.047  15.099 -23.042  1.00 41.38           H  
ATOM    319 HD12 LEU A  19     -28.441  14.582 -24.001  1.00 41.38           H  
ATOM    320 HD13 LEU A  19     -27.146  13.420 -23.617  1.00 41.38           H  
ATOM    321  CD2 LEU A  19     -25.132  14.736 -24.883  1.00 41.38           C  
ATOM    322 HD21 LEU A  19     -24.588  15.117 -25.747  1.00 41.38           H  
ATOM    323 HD22 LEU A  19     -24.856  15.335 -24.016  1.00 41.38           H  
ATOM    324 HD23 LEU A  19     -24.857  13.696 -24.707  1.00 41.38           H  
ATOM    325  N   SER A  20     -25.906  13.395 -29.501  1.00 56.53           N  
ATOM    326  H   SER A  20     -25.058  13.844 -29.186  1.00 56.53           H  
ATOM    327  CA  SER A  20     -25.875  12.550 -30.697  1.00 56.53           C  
ATOM    328  HA  SER A  20     -26.655  12.926 -31.359  1.00 56.53           H  
ATOM    329  C   SER A  20     -26.219  11.092 -30.371  1.00 56.53           C  
ATOM    330  CB  SER A  20     -24.541  12.687 -31.449  1.00 56.53           C  
ATOM    331  HB2 SER A  20     -24.136  13.685 -31.288  1.00 56.53           H  
ATOM    332  HB3 SER A  20     -24.735  12.571 -32.516  1.00 56.53           H  
ATOM    333  O   SER A  20     -25.927  10.582 -29.286  1.00 56.53           O  
ATOM    334  OG  SER A  20     -23.585  11.711 -31.070  1.00 56.53           O  
ATOM    335  HG  SER A  20     -22.715  12.065 -31.267  1.00 56.53           H  
ATOM    336  N   GLU A  21     -26.788  10.378 -31.344  1.00 54.71           N  
ATOM    337  H   GLU A  21     -27.103  10.864 -32.172  1.00 54.71           H  
ATOM    338  CA  GLU A  21     -27.080   8.940 -31.239  1.00 54.71           C  
ATOM    339  HA  GLU A  21     -27.786   8.775 -30.425  1.00 54.71           H  
ATOM    340  C   GLU A  21     -25.830   8.098 -30.909  1.00 54.71           C  
ATOM    341  CB  GLU A  21     -27.722   8.473 -32.557  1.00 54.71           C  
ATOM    342  HB2 GLU A  21     -27.159   8.883 -33.395  1.00 54.71           H  
ATOM    343  HB3 GLU A  21     -27.660   7.387 -32.625  1.00 54.71           H  
ATOM    344  O   GLU A  21     -25.938   7.008 -30.349  1.00 54.71           O  
ATOM    345  CG  GLU A  21     -29.197   8.901 -32.680  1.00 54.71           C  
ATOM    346  HG2 GLU A  21     -29.543   8.655 -33.684  1.00 54.71           H  
ATOM    347  HG3 GLU A  21     -29.271   9.982 -32.560  1.00 54.71           H  
ATOM    348  CD  GLU A  21     -30.088   8.182 -31.651  1.00 54.71           C  
ATOM    349  OE1 GLU A  21     -30.765   8.869 -30.841  1.00 54.71           O  
ATOM    350  OE2 GLU A  21     -30.037   6.933 -31.644  1.00 54.71           O  
ATOM    351  N   TRP A  22     -24.620   8.604 -31.171  1.00 52.24           N  
ATOM    352  H   TRP A  22     -24.563   9.544 -31.535  1.00 52.24           H  
ATOM    353  CA  TRP A  22     -23.389   7.954 -30.717  1.00 52.24           C  
ATOM    354  HA  TRP A  22     -23.462   6.886 -30.919  1.00 52.24           H  
ATOM    355  C   TRP A  22     -23.182   8.087 -29.200  1.00 52.24           C  
ATOM    356  CB  TRP A  22     -22.200   8.493 -31.515  1.00 52.24           C  
ATOM    357  HB2 TRP A  22     -22.082   9.558 -31.312  1.00 52.24           H  
ATOM    358  HB3 TRP A  22     -22.404   8.378 -32.579  1.00 52.24           H  
ATOM    359  O   TRP A  22     -22.818   7.107 -28.557  1.00 52.24           O  
ATOM    360  CG  TRP A  22     -20.904   7.817 -31.205  1.00 52.24           C  
ATOM    361  CD1 TRP A  22     -20.414   6.714 -31.817  1.00 52.24           C  
ATOM    362  HD1 TRP A  22     -20.890   6.189 -32.632  1.00 52.24           H  
ATOM    363  CD2 TRP A  22     -19.921   8.179 -30.187  1.00 52.24           C  
ATOM    364  CE2 TRP A  22     -18.856   7.232 -30.234  1.00 52.24           C  
ATOM    365  CE3 TRP A  22     -19.822   9.214 -29.231  1.00 52.24           C  
ATOM    366  HE3 TRP A  22     -20.606   9.955 -29.173  1.00 52.24           H  
ATOM    367  NE1 TRP A  22     -19.208   6.363 -31.242  1.00 52.24           N  
ATOM    368  HE1 TRP A  22     -18.646   5.574 -31.529  1.00 52.24           H  
ATOM    369  CH2 TRP A  22     -17.680   8.344 -28.439  1.00 52.24           C  
ATOM    370  HH2 TRP A  22     -16.831   8.414 -27.775  1.00 52.24           H  
ATOM    371  CZ2 TRP A  22     -17.750   7.302 -29.378  1.00 52.24           C  
ATOM    372  HZ2 TRP A  22     -16.961   6.567 -29.437  1.00 52.24           H  
ATOM    373  CZ3 TRP A  22     -18.713   9.297 -28.368  1.00 52.24           C  
ATOM    374  HZ3 TRP A  22     -18.643  10.099 -27.648  1.00 52.24           H  
ATOM    375  N   GLN A  23     -23.483   9.243 -28.599  1.00 57.43           N  
ATOM    376  H   GLN A  23     -23.901   9.981 -29.148  1.00 57.43           H  
ATOM    377  CA  GLN A  23     -23.349   9.447 -27.150  1.00 57.43           C  
ATOM    378  HA  GLN A  23     -22.361   9.107 -26.840  1.00 57.43           H  
ATOM    379  C   GLN A  23     -24.368   8.618 -26.357  1.00 57.43           C  
ATOM    380  CB  GLN A  23     -23.472  10.940 -26.810  1.00 57.43           C  
ATOM    381  HB2 GLN A  23     -23.519  11.057 -25.727  1.00 57.43           H  
ATOM    382  HB3 GLN A  23     -24.395  11.335 -27.236  1.00 57.43           H  
ATOM    383  O   GLN A  23     -24.013   8.046 -25.325  1.00 57.43           O  
ATOM    384  CG  GLN A  23     -22.271  11.743 -27.329  1.00 57.43           C  
ATOM    385  HG2 GLN A  23     -21.366  11.401 -26.828  1.00 57.43           H  
ATOM    386  HG3 GLN A  23     -22.153  11.583 -28.401  1.00 57.43           H  
ATOM    387  CD  GLN A  23     -22.450  13.239 -27.111  1.00 57.43           C  
ATOM    388  NE2 GLN A  23     -21.539  13.901 -26.431  1.00 57.43           N  
ATOM    389 HE21 GLN A  23     -20.731  13.435 -26.044  1.00 57.43           H  
ATOM    390 HE22 GLN A  23     -21.700  14.890 -26.307  1.00 57.43           H  
ATOM    391  OE1 GLN A  23     -23.409  13.838 -27.573  1.00 57.43           O  
ATOM    392  N   LYS A  24     -25.599   8.465 -26.871  1.00 65.74           N  
ATOM    393  H   LYS A  24     -25.833   8.986 -27.704  1.00 65.74           H  
ATOM    394  CA  LYS A  24     -26.584   7.535 -26.289  1.00 65.74           C  
ATOM    395  HA  LYS A  24     -26.697   7.752 -25.226  1.00 65.74           H  
ATOM    396  C   LYS A  24     -26.112   6.084 -26.366  1.00 65.74           C  
ATOM    397  CB  LYS A  24     -27.948   7.671 -26.972  1.00 65.74           C  
ATOM    398  HB2 LYS A  24     -27.810   7.700 -28.053  1.00 65.74           H  
ATOM    399  HB3 LYS A  24     -28.542   6.789 -26.733  1.00 65.74           H  
ATOM    400  O   LYS A  24     -26.149   5.386 -25.356  1.00 65.74           O  
ATOM    401  CG  LYS A  24     -28.729   8.906 -26.506  1.00 65.74           C  
ATOM    402  HG2 LYS A  24     -28.178   9.808 -26.770  1.00 65.74           H  
ATOM    403  HG3 LYS A  24     -28.883   8.871 -25.428  1.00 65.74           H  
ATOM    404  CD  LYS A  24     -30.081   8.895 -27.225  1.00 65.74           C  
ATOM    405  HD2 LYS A  24     -29.888   8.786 -28.292  1.00 65.74           H  
ATOM    406  HD3 LYS A  24     -30.666   8.036 -26.897  1.00 65.74           H  
ATOM    407  CE  LYS A  24     -30.878  10.178 -27.007  1.00 65.74           C  
ATOM    408  HE2 LYS A  24     -30.197  11.022 -27.116  1.00 65.74           H  
ATOM    409  HE3 LYS A  24     -31.298  10.193 -26.001  1.00 65.74           H  
ATOM    410  NZ  LYS A  24     -31.933  10.266 -28.047  1.00 65.74           N  
ATOM    411  HZ1 LYS A  24     -31.522  10.096 -28.954  1.00 65.74           H  
ATOM    412  HZ2 LYS A  24     -32.359  11.181 -28.080  1.00 65.74           H  
ATOM    413  HZ3 LYS A  24     -32.635   9.549 -27.930  1.00 65.74           H  
ATOM    414  N   ARG A  25     -25.609   5.642 -27.526  1.00 68.72           N  
ATOM    415  H   ARG A  25     -25.634   6.257 -28.327  1.00 68.72           H  
ATOM    416  CA  ARG A  25     -25.100   4.269 -27.687  1.00 68.72           C  
ATOM    417  HA  ARG A  25     -25.839   3.578 -27.281  1.00 68.72           H  
ATOM    418  C   ARG A  25     -23.837   3.997 -26.880  1.00 68.72           C  
ATOM    419  CB  ARG A  25     -24.884   3.925 -29.164  1.00 68.72           C  
ATOM    420  HB2 ARG A  25     -24.326   2.990 -29.221  1.00 68.72           H  
ATOM    421  HB3 ARG A  25     -24.302   4.709 -29.647  1.00 68.72           H  
ATOM    422  O   ARG A  25     -23.673   2.874 -26.425  1.00 68.72           O  
ATOM    423  CG  ARG A  25     -26.229   3.729 -29.879  1.00 68.72           C  
ATOM    424  HG2 ARG A  25     -26.731   4.686 -30.018  1.00 68.72           H  
ATOM    425  HG3 ARG A  25     -26.875   3.106 -29.260  1.00 68.72           H  
ATOM    426  CD  ARG A  25     -26.075   3.027 -31.230  1.00 68.72           C  
ATOM    427  HD2 ARG A  25     -27.069   2.957 -31.672  1.00 68.72           H  
ATOM    428  HD3 ARG A  25     -25.703   2.017 -31.057  1.00 68.72           H  
ATOM    429  NE  ARG A  25     -25.155   3.737 -32.140  1.00 68.72           N  
ATOM    430  HE  ARG A  25     -24.484   4.351 -31.699  1.00 68.72           H  
ATOM    431  NH1 ARG A  25     -26.051   2.983 -34.111  1.00 68.72           N  
ATOM    432 HH11 ARG A  25     -26.791   2.550 -33.577  1.00 68.72           H  
ATOM    433 HH12 ARG A  25     -26.059   2.958 -35.121  1.00 68.72           H  
ATOM    434  NH2 ARG A  25     -24.234   4.278 -34.153  1.00 68.72           N  
ATOM    435 HH21 ARG A  25     -23.522   4.809 -33.673  1.00 68.72           H  
ATOM    436 HH22 ARG A  25     -24.230   4.213 -35.161  1.00 68.72           H  
ATOM    437  CZ  ARG A  25     -25.151   3.664 -33.458  1.00 68.72           C  
ATOM    438  N   ASN A  26     -22.981   4.991 -26.651  1.00 69.59           N  
ATOM    439  H   ASN A  26     -23.111   5.873 -27.126  1.00 69.59           H  
ATOM    440  CA  ASN A  26     -21.817   4.818 -25.784  1.00 69.59           C  
ATOM    441  HA  ASN A  26     -21.303   3.906 -26.086  1.00 69.59           H  
ATOM    442  C   ASN A  26     -22.237   4.628 -24.317  1.00 69.59           C  
ATOM    443  CB  ASN A  26     -20.847   5.995 -25.968  1.00 69.59           C  
ATOM    444  HB2 ASN A  26     -20.694   6.189 -27.029  1.00 69.59           H  
ATOM    445  HB3 ASN A  26     -21.255   6.892 -25.502  1.00 69.59           H  
ATOM    446  O   ASN A  26     -21.716   3.748 -23.644  1.00 69.59           O  
ATOM    447  CG  ASN A  26     -19.486   5.665 -25.377  1.00 69.59           C  
ATOM    448  ND2 ASN A  26     -18.876   6.569 -24.647  1.00 69.59           N  
ATOM    449 HD21 ASN A  26     -19.284   7.476 -24.475  1.00 69.59           H  
ATOM    450 HD22 ASN A  26     -17.974   6.296 -24.284  1.00 69.59           H  
ATOM    451  OD1 ASN A  26     -18.951   4.590 -25.574  1.00 69.59           O  
ATOM    452  N   GLN A  27     -23.233   5.378 -23.829  1.00 65.82           N  
ATOM    453  H   GLN A  27     -23.643   6.098 -24.407  1.00 65.82           H  
ATOM    454  CA  GLN A  27     -23.785   5.146 -22.488  1.00 65.82           C  
ATOM    455  HA  GLN A  27     -22.961   5.124 -21.774  1.00 65.82           H  
ATOM    456  C   GLN A  27     -24.486   3.790 -22.359  1.00 65.82           C  
ATOM    457  CB  GLN A  27     -24.757   6.267 -22.095  1.00 65.82           C  
ATOM    458  HB2 GLN A  27     -25.517   5.857 -21.430  1.00 65.82           H  
ATOM    459  HB3 GLN A  27     -25.259   6.664 -22.978  1.00 65.82           H  
ATOM    460  O   GLN A  27     -24.355   3.137 -21.326  1.00 65.82           O  
ATOM    461  CG  GLN A  27     -24.042   7.391 -21.338  1.00 65.82           C  
ATOM    462  HG2 GLN A  27     -23.463   6.958 -20.522  1.00 65.82           H  
ATOM    463  HG3 GLN A  27     -23.357   7.908 -22.011  1.00 65.82           H  
ATOM    464  CD  GLN A  27     -25.020   8.404 -20.750  1.00 65.82           C  
ATOM    465  NE2 GLN A  27     -24.638   9.106 -19.707  1.00 65.82           N  
ATOM    466 HE21 GLN A  27     -23.707   9.001 -19.329  1.00 65.82           H  
ATOM    467 HE22 GLN A  27     -25.292   9.796 -19.369  1.00 65.82           H  
ATOM    468  OE1 GLN A  27     -26.142   8.583 -21.196  1.00 65.82           O  
ATOM    469  N   GLU A  28     -25.213   3.349 -23.388  1.00 68.85           N  
ATOM    470  H   GLU A  28     -25.367   3.958 -24.179  1.00 68.85           H  
ATOM    471  CA  GLU A  28     -25.812   2.011 -23.404  1.00 68.85           C  
ATOM    472  HA  GLU A  28     -26.355   1.863 -22.471  1.00 68.85           H  
ATOM    473  C   GLU A  28     -24.748   0.909 -23.452  1.00 68.85           C  
ATOM    474  CB  GLU A  28     -26.799   1.875 -24.576  1.00 68.85           C  
ATOM    475  HB2 GLU A  28     -26.531   1.009 -25.182  1.00 68.85           H  
ATOM    476  HB3 GLU A  28     -26.751   2.759 -25.210  1.00 68.85           H  
ATOM    477  O   GLU A  28     -24.856  -0.061 -22.710  1.00 68.85           O  
ATOM    478  CG  GLU A  28     -28.234   1.693 -24.062  1.00 68.85           C  
ATOM    479  HG2 GLU A  28     -28.267   0.803 -23.434  1.00 68.85           H  
ATOM    480  HG3 GLU A  28     -28.493   2.552 -23.443  1.00 68.85           H  
ATOM    481  CD  GLU A  28     -29.270   1.553 -25.189  1.00 68.85           C  
ATOM    482  OE1 GLU A  28     -30.459   1.377 -24.841  1.00 68.85           O  
ATOM    483  OE2 GLU A  28     -28.883   1.626 -26.379  1.00 68.85           O  
ATOM    484  N   TYR A  29     -23.696   1.077 -24.258  1.00 68.78           N  
ATOM    485  H   TYR A  29     -23.679   1.884 -24.865  1.00 68.78           H  
ATOM    486  CA  TYR A  29     -22.566   0.151 -24.332  1.00 68.78           C  
ATOM    487  HA  TYR A  29     -22.942  -0.845 -24.566  1.00 68.78           H  
ATOM    488  C   TYR A  29     -21.828   0.051 -22.994  1.00 68.78           C  
ATOM    489  CB  TYR A  29     -21.618   0.589 -25.456  1.00 68.78           C  
ATOM    490  HB2 TYR A  29     -22.154   0.549 -26.405  1.00 68.78           H  
ATOM    491  HB3 TYR A  29     -21.318   1.623 -25.289  1.00 68.78           H  
ATOM    492  O   TYR A  29     -21.589  -1.054 -22.518  1.00 68.78           O  
ATOM    493  CG  TYR A  29     -20.374  -0.269 -25.569  1.00 68.78           C  
ATOM    494  CD1 TYR A  29     -19.139   0.209 -25.086  1.00 68.78           C  
ATOM    495  HD1 TYR A  29     -19.072   1.196 -24.654  1.00 68.78           H  
ATOM    496  CD2 TYR A  29     -20.461  -1.559 -26.126  1.00 68.78           C  
ATOM    497  HD2 TYR A  29     -21.412  -1.937 -26.474  1.00 68.78           H  
ATOM    498  CE1 TYR A  29     -17.989  -0.600 -25.168  1.00 68.78           C  
ATOM    499  HE1 TYR A  29     -17.043  -0.227 -24.804  1.00 68.78           H  
ATOM    500  CE2 TYR A  29     -19.314  -2.371 -26.207  1.00 68.78           C  
ATOM    501  HE2 TYR A  29     -19.368  -3.369 -26.615  1.00 68.78           H  
ATOM    502  OH  TYR A  29     -16.971  -2.672 -25.834  1.00 68.78           O  
ATOM    503  HH  TYR A  29     -16.179  -2.226 -25.525  1.00 68.78           H  
ATOM    504  CZ  TYR A  29     -18.077  -1.892 -25.731  1.00 68.78           C  
ATOM    505  N   LEU A  30     -21.544   1.183 -22.342  1.00 71.81           N  
ATOM    506  H   LEU A  30     -21.735   2.062 -22.801  1.00 71.81           H  
ATOM    507  CA  LEU A  30     -20.910   1.209 -21.022  1.00 71.81           C  
ATOM    508  HA  LEU A  30     -19.999   0.611 -21.056  1.00 71.81           H  
ATOM    509  C   LEU A  30     -21.796   0.569 -19.947  1.00 71.81           C  
ATOM    510  CB  LEU A  30     -20.552   2.659 -20.652  1.00 71.81           C  
ATOM    511  HB2 LEU A  30     -20.287   2.695 -19.595  1.00 71.81           H  
ATOM    512  HB3 LEU A  30     -21.437   3.280 -20.792  1.00 71.81           H  
ATOM    513  O   LEU A  30     -21.291  -0.181 -19.116  1.00 71.81           O  
ATOM    514  CG  LEU A  30     -19.382   3.250 -21.461  1.00 71.81           C  
ATOM    515  HG  LEU A  30     -19.551   3.104 -22.528  1.00 71.81           H  
ATOM    516  CD1 LEU A  30     -19.285   4.752 -21.186  1.00 71.81           C  
ATOM    517 HD11 LEU A  30     -20.211   5.240 -21.490  1.00 71.81           H  
ATOM    518 HD12 LEU A  30     -19.104   4.925 -20.125  1.00 71.81           H  
ATOM    519 HD13 LEU A  30     -18.460   5.173 -21.761  1.00 71.81           H  
ATOM    520  CD2 LEU A  30     -18.044   2.602 -21.104  1.00 71.81           C  
ATOM    521 HD21 LEU A  30     -17.849   2.701 -20.036  1.00 71.81           H  
ATOM    522 HD22 LEU A  30     -17.240   3.088 -21.656  1.00 71.81           H  
ATOM    523 HD23 LEU A  30     -18.050   1.545 -21.370  1.00 71.81           H  
ATOM    524  N   LYS A  31     -23.119   0.789 -19.987  1.00 72.93           N  
ATOM    525  H   LYS A  31     -23.479   1.429 -20.680  1.00 72.93           H  
ATOM    526  CA  LYS A  31     -24.055   0.094 -19.088  1.00 72.93           C  
ATOM    527  HA  LYS A  31     -23.713   0.213 -18.060  1.00 72.93           H  
ATOM    528  C   LYS A  31     -24.070  -1.410 -19.320  1.00 72.93           C  
ATOM    529  CB  LYS A  31     -25.478   0.642 -19.230  1.00 72.93           C  
ATOM    530  HB2 LYS A  31     -25.644   1.020 -20.239  1.00 72.93           H  
ATOM    531  HB3 LYS A  31     -26.187  -0.167 -19.053  1.00 72.93           H  
ATOM    532  O   LYS A  31     -24.043  -2.159 -18.354  1.00 72.93           O  
ATOM    533  CG  LYS A  31     -25.743   1.733 -18.193  1.00 72.93           C  
ATOM    534  HG2 LYS A  31     -25.092   2.587 -18.381  1.00 72.93           H  
ATOM    535  HG3 LYS A  31     -25.544   1.338 -17.197  1.00 72.93           H  
ATOM    536  CD  LYS A  31     -27.206   2.161 -18.282  1.00 72.93           C  
ATOM    537  HD2 LYS A  31     -27.381   2.629 -19.251  1.00 72.93           H  
ATOM    538  HD3 LYS A  31     -27.841   1.281 -18.187  1.00 72.93           H  
ATOM    539  CE  LYS A  31     -27.518   3.140 -17.154  1.00 72.93           C  
ATOM    540  HE2 LYS A  31     -27.296   2.652 -16.205  1.00 72.93           H  
ATOM    541  HE3 LYS A  31     -26.861   4.004 -17.253  1.00 72.93           H  
ATOM    542  NZ  LYS A  31     -28.938   3.549 -17.213  1.00 72.93           N  
ATOM    543  HZ1 LYS A  31     -29.522   2.729 -17.128  1.00 72.93           H  
ATOM    544  HZ2 LYS A  31     -29.128   3.984 -18.104  1.00 72.93           H  
ATOM    545  HZ3 LYS A  31     -29.152   4.194 -16.466  1.00 72.93           H  
ATOM    546  N   LYS A  32     -24.088  -1.847 -20.580  1.00 69.44           N  
ATOM    547  H   LYS A  32     -24.135  -1.165 -21.323  1.00 69.44           H  
ATOM    548  CA  LYS A  32     -24.096  -3.272 -20.916  1.00 69.44           C  
ATOM    549  HA  LYS A  32     -24.863  -3.756 -20.310  1.00 69.44           H  
ATOM    550  C   LYS A  32     -22.784  -3.955 -20.543  1.00 69.44           C  
ATOM    551  CB  LYS A  32     -24.418  -3.461 -22.402  1.00 69.44           C  
ATOM    552  HB2 LYS A  32     -23.527  -3.788 -22.938  1.00 69.44           H  
ATOM    553  HB3 LYS A  32     -24.757  -2.525 -22.846  1.00 69.44           H  
ATOM    554  O   LYS A  32     -22.820  -5.058 -20.020  1.00 69.44           O  
ATOM    555  CG  LYS A  32     -25.531  -4.493 -22.558  1.00 69.44           C  
ATOM    556  HG2 LYS A  32     -26.434  -4.131 -22.065  1.00 69.44           H  
ATOM    557  HG3 LYS A  32     -25.223  -5.434 -22.102  1.00 69.44           H  
ATOM    558  CD  LYS A  32     -25.807  -4.709 -24.041  1.00 69.44           C  
ATOM    559  HD2 LYS A  32     -26.085  -3.764 -24.508  1.00 69.44           H  
ATOM    560  HD3 LYS A  32     -24.902  -5.098 -24.508  1.00 69.44           H  
ATOM    561  CE  LYS A  32     -26.940  -5.719 -24.178  1.00 69.44           C  
ATOM    562  HE2 LYS A  32     -27.855  -5.278 -23.784  1.00 69.44           H  
ATOM    563  HE3 LYS A  32     -26.692  -6.586 -23.566  1.00 69.44           H  
ATOM    564  NZ  LYS A  32     -27.096  -6.120 -25.592  1.00 69.44           N  
ATOM    565  HZ1 LYS A  32     -26.229  -6.539 -25.897  1.00 69.44           H  
ATOM    566  HZ2 LYS A  32     -27.832  -6.806 -25.678  1.00 69.44           H  
ATOM    567  HZ3 LYS A  32     -27.294  -5.311 -26.163  1.00 69.44           H  
ATOM    568  N   LYS A  33     -21.649  -3.278 -20.742  1.00 70.90           N  
ATOM    569  H   LYS A  33     -21.700  -2.394 -21.228  1.00 70.90           H  
ATOM    570  CA  LYS A  33     -20.331  -3.776 -20.336  1.00 70.90           C  
ATOM    571  HA  LYS A  33     -20.214  -4.787 -20.726  1.00 70.90           H  
ATOM    572  C   LYS A  33     -20.223  -3.891 -18.812  1.00 70.90           C  
ATOM    573  CB  LYS A  33     -19.235  -2.883 -20.938  1.00 70.90           C  
ATOM    574  HB2 LYS A  33     -19.477  -2.659 -21.977  1.00 70.90           H  
ATOM    575  HB3 LYS A  33     -19.171  -1.949 -20.380  1.00 70.90           H  
ATOM    576  O   LYS A  33     -19.748  -4.903 -18.318  1.00 70.90           O  
ATOM    577  CG  LYS A  33     -17.890  -3.615 -20.908  1.00 70.90           C  
ATOM    578  HG2 LYS A  33     -17.953  -4.503 -21.537  1.00 70.90           H  
ATOM    579  HG3 LYS A  33     -17.677  -3.928 -19.886  1.00 70.90           H  
ATOM    580  CD  LYS A  33     -16.736  -2.732 -21.391  1.00 70.90           C  
ATOM    581  HD2 LYS A  33     -16.675  -1.857 -20.744  1.00 70.90           H  
ATOM    582  HD3 LYS A  33     -16.898  -2.425 -22.425  1.00 70.90           H  
ATOM    583  CE  LYS A  33     -15.457  -3.567 -21.270  1.00 70.90           C  
ATOM    584  HE2 LYS A  33     -15.515  -4.125 -20.335  1.00 70.90           H  
ATOM    585  HE3 LYS A  33     -15.417  -4.296 -22.079  1.00 70.90           H  
ATOM    586  NZ  LYS A  33     -14.235  -2.732 -21.228  1.00 70.90           N  
ATOM    587  HZ1 LYS A  33     -14.111  -2.174 -22.060  1.00 70.90           H  
ATOM    588  HZ2 LYS A  33     -13.434  -3.327 -21.076  1.00 70.90           H  
ATOM    589  HZ3 LYS A  33     -14.279  -2.143 -20.409  1.00 70.90           H  
ATOM    590  N   ALA A  34     -20.750  -2.911 -18.074  1.00 70.87           N  
ATOM    591  H   ALA A  34     -21.075  -2.071 -18.532  1.00 70.87           H  
ATOM    592  CA  ALA A  34     -20.828  -2.984 -16.616  1.00 70.87           C  
ATOM    593  HA  ALA A  34     -19.835  -3.204 -16.226  1.00 70.87           H  
ATOM    594  C   ALA A  34     -21.764  -4.112 -16.139  1.00 70.87           C  
ATOM    595  CB  ALA A  34     -21.267  -1.616 -16.080  1.00 70.87           C  
ATOM    596  HB1 ALA A  34     -22.262  -1.368 -16.451  1.00 70.87           H  
ATOM    597  HB2 ALA A  34     -20.558  -0.853 -16.400  1.00 70.87           H  
ATOM    598  HB3 ALA A  34     -21.285  -1.647 -14.991  1.00 70.87           H  
ATOM    599  O   ALA A  34     -21.449  -4.803 -15.176  1.00 70.87           O  
ATOM    600  N   GLU A  35     -22.899  -4.338 -16.809  1.00 74.78           N  
ATOM    601  H   GLU A  35     -23.159  -3.713 -17.558  1.00 74.78           H  
ATOM    602  CA  GLU A  35     -23.791  -5.467 -16.503  1.00 74.78           C  
ATOM    603  HA  GLU A  35     -23.986  -5.481 -15.431  1.00 74.78           H  
ATOM    604  C   GLU A  35     -23.145  -6.826 -16.829  1.00 74.78           C  
ATOM    605  CB  GLU A  35     -25.140  -5.304 -17.232  1.00 74.78           C  
ATOM    606  HB2 GLU A  35     -25.661  -6.261 -17.220  1.00 74.78           H  
ATOM    607  HB3 GLU A  35     -24.958  -5.026 -18.270  1.00 74.78           H  
ATOM    608  O   GLU A  35     -23.298  -7.762 -16.048  1.00 74.78           O  
ATOM    609  CG  GLU A  35     -26.051  -4.259 -16.559  1.00 74.78           C  
ATOM    610  HG2 GLU A  35     -25.513  -3.314 -16.476  1.00 74.78           H  
ATOM    611  HG3 GLU A  35     -26.267  -4.597 -15.546  1.00 74.78           H  
ATOM    612  CD  GLU A  35     -27.384  -4.007 -17.294  1.00 74.78           C  
ATOM    613  OE1 GLU A  35     -28.181  -3.186 -16.772  1.00 74.78           O  
ATOM    614  OE2 GLU A  35     -27.626  -4.601 -18.371  1.00 74.78           O  
ATOM    615  N   GLU A  36     -22.390  -6.937 -17.927  1.00 71.69           N  
ATOM    616  H   GLU A  36     -22.339  -6.150 -18.558  1.00 71.69           H  
ATOM    617  CA  GLU A  36     -21.639  -8.147 -18.291  1.00 71.69           C  
ATOM    618  HA  GLU A  36     -22.303  -9.008 -18.220  1.00 71.69           H  
ATOM    619  C   GLU A  36     -20.481  -8.425 -17.322  1.00 71.69           C  
ATOM    620  CB  GLU A  36     -21.127  -8.055 -19.743  1.00 71.69           C  
ATOM    621  HB2 GLU A  36     -20.731  -7.056 -19.925  1.00 71.69           H  
ATOM    622  HB3 GLU A  36     -20.320  -8.775 -19.879  1.00 71.69           H  
ATOM    623  O   GLU A  36     -20.294  -9.572 -16.925  1.00 71.69           O  
ATOM    624  CG  GLU A  36     -22.232  -8.383 -20.767  1.00 71.69           C  
ATOM    625  HG2 GLU A  36     -22.555  -9.411 -20.604  1.00 71.69           H  
ATOM    626  HG3 GLU A  36     -23.090  -7.739 -20.577  1.00 71.69           H  
ATOM    627  CD  GLU A  36     -21.813  -8.221 -22.243  1.00 71.69           C  
ATOM    628  OE1 GLU A  36     -22.685  -8.470 -23.115  1.00 71.69           O  
ATOM    629  OE2 GLU A  36     -20.662  -7.816 -22.520  1.00 71.69           O  
ATOM    630  N   GLU A  37     -19.745  -7.405 -16.871  1.00 68.42           N  
ATOM    631  H   GLU A  37     -19.889  -6.488 -17.270  1.00 68.42           H  
ATOM    632  CA  GLU A  37     -18.680  -7.568 -15.872  1.00 68.42           C  
ATOM    633  HA  GLU A  37     -18.039  -8.397 -16.171  1.00 68.42           H  
ATOM    634  C   GLU A  37     -19.238  -7.933 -14.490  1.00 68.42           C  
ATOM    635  CB  GLU A  37     -17.814  -6.300 -15.797  1.00 68.42           C  
ATOM    636  HB2 GLU A  37     -18.460  -5.423 -15.803  1.00 68.42           H  
ATOM    637  HB3 GLU A  37     -17.253  -6.311 -14.862  1.00 68.42           H  
ATOM    638  O   GLU A  37     -18.664  -8.780 -13.804  1.00 68.42           O  
ATOM    639  CG  GLU A  37     -16.806  -6.235 -16.960  1.00 68.42           C  
ATOM    640  HG2 GLU A  37     -16.118  -7.076 -16.869  1.00 68.42           H  
ATOM    641  HG3 GLU A  37     -17.345  -6.351 -17.900  1.00 68.42           H  
ATOM    642  CD  GLU A  37     -15.997  -4.926 -17.016  1.00 68.42           C  
ATOM    643  OE1 GLU A  37     -15.259  -4.745 -18.020  1.00 68.42           O  
ATOM    644  OE2 GLU A  37     -16.153  -4.088 -16.101  1.00 68.42           O  
ATOM    645  N   VAL A  38     -20.391  -7.376 -14.098  1.00 72.57           N  
ATOM    646  H   VAL A  38     -20.801  -6.663 -14.684  1.00 72.57           H  
ATOM    647  CA  VAL A  38     -21.083  -7.777 -12.862  1.00 72.57           C  
ATOM    648  HA  VAL A  38     -20.356  -7.780 -12.049  1.00 72.57           H  
ATOM    649  C   VAL A  38     -21.610  -9.207 -12.973  1.00 72.57           C  
ATOM    650  CB  VAL A  38     -22.199  -6.782 -12.491  1.00 72.57           C  
ATOM    651  HB  VAL A  38     -22.837  -6.613 -13.359  1.00 72.57           H  
ATOM    652  O   VAL A  38     -21.443  -9.979 -12.032  1.00 72.57           O  
ATOM    653  CG1 VAL A  38     -23.076  -7.274 -11.329  1.00 72.57           C  
ATOM    654 HG11 VAL A  38     -22.454  -7.533 -10.472  1.00 72.57           H  
ATOM    655 HG12 VAL A  38     -23.641  -8.157 -11.630  1.00 72.57           H  
ATOM    656 HG13 VAL A  38     -23.788  -6.500 -11.045  1.00 72.57           H  
ATOM    657  CG2 VAL A  38     -21.596  -5.444 -12.040  1.00 72.57           C  
ATOM    658 HG21 VAL A  38     -21.062  -5.573 -11.098  1.00 72.57           H  
ATOM    659 HG22 VAL A  38     -20.886  -5.075 -12.780  1.00 72.57           H  
ATOM    660 HG23 VAL A  38     -22.387  -4.703 -11.920  1.00 72.57           H  
ATOM    661  N   ALA A  39     -22.181  -9.601 -14.115  1.00 73.02           N  
ATOM    662  H   ALA A  39     -22.308  -8.930 -14.860  1.00 73.02           H  
ATOM    663  CA  ALA A  39     -22.611 -10.979 -14.341  1.00 73.02           C  
ATOM    664  HA  ALA A  39     -23.278 -11.272 -13.531  1.00 73.02           H  
ATOM    665  C   ALA A  39     -21.422 -11.957 -14.328  1.00 73.02           C  
ATOM    666  CB  ALA A  39     -23.395 -11.048 -15.656  1.00 73.02           C  
ATOM    667  HB1 ALA A  39     -23.743 -12.068 -15.819  1.00 73.02           H  
ATOM    668  HB2 ALA A  39     -22.754 -10.754 -16.488  1.00 73.02           H  
ATOM    669  HB3 ALA A  39     -24.253 -10.378 -15.610  1.00 73.02           H  
ATOM    670  O   ALA A  39     -21.519 -13.019 -13.718  1.00 73.02           O  
ATOM    671  N   LEU A  40     -20.281 -11.577 -14.914  1.00 69.46           N  
ATOM    672  H   LEU A  40     -20.280 -10.717 -15.443  1.00 69.46           H  
ATOM    673  CA  LEU A  40     -19.052 -12.373 -14.896  1.00 69.46           C  
ATOM    674  HA  LEU A  40     -19.304 -13.382 -15.225  1.00 69.46           H  
ATOM    675  C   LEU A  40     -18.458 -12.477 -13.482  1.00 69.46           C  
ATOM    676  CB  LEU A  40     -18.046 -11.748 -15.882  1.00 69.46           C  
ATOM    677  HB2 LEU A  40     -17.723 -10.788 -15.479  1.00 69.46           H  
ATOM    678  HB3 LEU A  40     -18.547 -11.559 -16.831  1.00 69.46           H  
ATOM    679  O   LEU A  40     -17.942 -13.528 -13.106  1.00 69.46           O  
ATOM    680  CG  LEU A  40     -16.810 -12.624 -16.155  1.00 69.46           C  
ATOM    681  HG  LEU A  40     -16.370 -12.957 -15.215  1.00 69.46           H  
ATOM    682  CD1 LEU A  40     -17.155 -13.846 -17.008  1.00 69.46           C  
ATOM    683 HD11 LEU A  40     -16.255 -14.422 -17.224  1.00 69.46           H  
ATOM    684 HD12 LEU A  40     -17.617 -13.532 -17.944  1.00 69.46           H  
ATOM    685 HD13 LEU A  40     -17.852 -14.492 -16.474  1.00 69.46           H  
ATOM    686  CD2 LEU A  40     -15.747 -11.812 -16.897  1.00 69.46           C  
ATOM    687 HD21 LEU A  40     -16.154 -11.454 -17.843  1.00 69.46           H  
ATOM    688 HD22 LEU A  40     -14.871 -12.430 -17.094  1.00 69.46           H  
ATOM    689 HD23 LEU A  40     -15.455 -10.951 -16.295  1.00 69.46           H  
ATOM    690  N   ALA A  41     -18.542 -11.414 -12.679  1.00 63.09           N  
ATOM    691  H   ALA A  41     -18.906 -10.551 -13.058  1.00 63.09           H  
ATOM    692  CA  ALA A  41     -18.129 -11.435 -11.279  1.00 63.09           C  
ATOM    693  HA  ALA A  41     -17.131 -11.870 -11.217  1.00 63.09           H  
ATOM    694  C   ALA A  41     -19.061 -12.307 -10.420  1.00 63.09           C  
ATOM    695  CB  ALA A  41     -18.050  -9.994 -10.762  1.00 63.09           C  
ATOM    696  HB1 ALA A  41     -17.354  -9.419 -11.374  1.00 63.09           H  
ATOM    697  HB2 ALA A  41     -17.701  -9.994  -9.730  1.00 63.09           H  
ATOM    698  HB3 ALA A  41     -19.033  -9.526 -10.808  1.00 63.09           H  
ATOM    699  O   ALA A  41     -18.581 -13.077  -9.590  1.00 63.09           O  
ATOM    700  N   GLU A  42     -20.378 -12.250 -10.645  1.00 68.48           N  
ATOM    701  H   GLU A  42     -20.725 -11.574 -11.310  1.00 68.48           H  
ATOM    702  CA  GLU A  42     -21.347 -13.132  -9.982  1.00 68.48           C  
ATOM    703  HA  GLU A  42     -21.186 -13.088  -8.905  1.00 68.48           H  
ATOM    704  C   GLU A  42     -21.169 -14.601 -10.392  1.00 68.48           C  
ATOM    705  CB  GLU A  42     -22.790 -12.687 -10.281  1.00 68.48           C  
ATOM    706  HB2 GLU A  42     -23.454 -13.506 -10.006  1.00 68.48           H  
ATOM    707  HB3 GLU A  42     -22.904 -12.498 -11.348  1.00 68.48           H  
ATOM    708  O   GLU A  42     -21.329 -15.496  -9.559  1.00 68.48           O  
ATOM    709  CG  GLU A  42     -23.223 -11.446  -9.481  1.00 68.48           C  
ATOM    710  HG2 GLU A  42     -22.614 -10.590  -9.775  1.00 68.48           H  
ATOM    711  HG3 GLU A  42     -23.030 -11.640  -8.426  1.00 68.48           H  
ATOM    712  CD  GLU A  42     -24.716 -11.096  -9.646  1.00 68.48           C  
ATOM    713  OE1 GLU A  42     -25.168 -10.156  -8.948  1.00 68.48           O  
ATOM    714  OE2 GLU A  42     -25.438 -11.805 -10.389  1.00 68.48           O  
ATOM    715  N   GLU A  43     -20.812 -14.867 -11.649  1.00 65.24           N  
ATOM    716  H   GLU A  43     -20.790 -14.108 -12.316  1.00 65.24           H  
ATOM    717  CA  GLU A  43     -20.512 -16.213 -12.135  1.00 65.24           C  
ATOM    718  HA  GLU A  43     -21.297 -16.880 -11.779  1.00 65.24           H  
ATOM    719  C   GLU A  43     -19.195 -16.738 -11.550  1.00 65.24           C  
ATOM    720  CB  GLU A  43     -20.565 -16.232 -13.671  1.00 65.24           C  
ATOM    721  HB2 GLU A  43     -19.720 -15.678 -14.080  1.00 65.24           H  
ATOM    722  HB3 GLU A  43     -21.488 -15.736 -13.972  1.00 65.24           H  
ATOM    723  O   GLU A  43     -19.172 -17.856 -11.039  1.00 65.24           O  
ATOM    724  CG  GLU A  43     -20.587 -17.659 -14.242  1.00 65.24           C  
ATOM    725  HG2 GLU A  43     -21.248 -18.266 -13.623  1.00 65.24           H  
ATOM    726  HG3 GLU A  43     -19.584 -18.082 -14.179  1.00 65.24           H  
ATOM    727  CD  GLU A  43     -21.090 -17.715 -15.698  1.00 65.24           C  
ATOM    728  OE1 GLU A  43     -21.609 -18.788 -16.086  1.00 65.24           O  
ATOM    729  OE2 GLU A  43     -21.015 -16.685 -16.404  1.00 65.24           O  
ATOM    730  N   LYS A  44     -18.140 -15.910 -11.474  1.00 62.93           N  
ATOM    731  H   LYS A  44     -18.215 -15.009 -11.924  1.00 62.93           H  
ATOM    732  CA  LYS A  44     -16.889 -16.260 -10.775  1.00 62.93           C  
ATOM    733  HA  LYS A  44     -16.518 -17.201 -11.182  1.00 62.93           H  
ATOM    734  C   LYS A  44     -17.099 -16.510  -9.283  1.00 62.93           C  
ATOM    735  CB  LYS A  44     -15.826 -15.171 -10.975  1.00 62.93           C  
ATOM    736  HB2 LYS A  44     -15.070 -15.278 -10.197  1.00 62.93           H  
ATOM    737  HB3 LYS A  44     -16.281 -14.186 -10.871  1.00 62.93           H  
ATOM    738  O   LYS A  44     -16.503 -17.436  -8.738  1.00 62.93           O  
ATOM    739  CG  LYS A  44     -15.125 -15.290 -12.334  1.00 62.93           C  
ATOM    740  HG2 LYS A  44     -15.847 -15.146 -13.138  1.00 62.93           H  
ATOM    741  HG3 LYS A  44     -14.693 -16.287 -12.427  1.00 62.93           H  
ATOM    742  CD  LYS A  44     -14.007 -14.246 -12.448  1.00 62.93           C  
ATOM    743  HD2 LYS A  44     -14.447 -13.251 -12.381  1.00 62.93           H  
ATOM    744  HD3 LYS A  44     -13.305 -14.383 -11.626  1.00 62.93           H  
ATOM    745  CE  LYS A  44     -13.273 -14.399 -13.783  1.00 62.93           C  
ATOM    746  HE2 LYS A  44     -12.885 -15.415 -13.852  1.00 62.93           H  
ATOM    747  HE3 LYS A  44     -13.997 -14.265 -14.587  1.00 62.93           H  
ATOM    748  NZ  LYS A  44     -12.169 -13.413 -13.914  1.00 62.93           N  
ATOM    749  HZ1 LYS A  44     -12.534 -12.472 -13.859  1.00 62.93           H  
ATOM    750  HZ2 LYS A  44     -11.491 -13.533 -13.175  1.00 62.93           H  
ATOM    751  HZ3 LYS A  44     -11.701 -13.515 -14.803  1.00 62.93           H  
ATOM    752  N   GLU A  45     -17.949 -15.734  -8.616  1.00 57.18           N  
ATOM    753  H   GLU A  45     -18.347 -14.934  -9.087  1.00 57.18           H  
ATOM    754  CA  GLU A  45     -18.241 -15.943  -7.194  1.00 57.18           C  
ATOM    755  HA  GLU A  45     -17.296 -16.113  -6.678  1.00 57.18           H  
ATOM    756  C   GLU A  45     -19.102 -17.198  -6.976  1.00 57.18           C  
ATOM    757  CB  GLU A  45     -18.873 -14.674  -6.603  1.00 57.18           C  
ATOM    758  HB2 GLU A  45     -19.864 -14.539  -7.036  1.00 57.18           H  
ATOM    759  HB3 GLU A  45     -18.267 -13.812  -6.882  1.00 57.18           H  
ATOM    760  O   GLU A  45     -18.872 -17.940  -6.021  1.00 57.18           O  
ATOM    761  CG  GLU A  45     -19.004 -14.696  -5.071  1.00 57.18           C  
ATOM    762  HG2 GLU A  45     -19.497 -13.773  -4.764  1.00 57.18           H  
ATOM    763  HG3 GLU A  45     -19.665 -15.516  -4.791  1.00 57.18           H  
ATOM    764  CD  GLU A  45     -17.675 -14.819  -4.297  1.00 57.18           C  
ATOM    765  OE1 GLU A  45     -17.762 -15.208  -3.108  1.00 57.18           O  
ATOM    766  OE2 GLU A  45     -16.591 -14.541  -4.864  1.00 57.18           O  
ATOM    767  N   LYS A  46     -20.028 -17.520  -7.891  1.00 61.83           N  
ATOM    768  H   LYS A  46     -20.192 -16.878  -8.653  1.00 61.83           H  
ATOM    769  CA  LYS A  46     -20.742 -18.808  -7.872  1.00 61.83           C  
ATOM    770  HA  LYS A  46     -21.129 -18.975  -6.866  1.00 61.83           H  
ATOM    771  C   LYS A  46     -19.823 -19.992  -8.149  1.00 61.83           C  
ATOM    772  CB  LYS A  46     -21.904 -18.809  -8.867  1.00 61.83           C  
ATOM    773  HB2 LYS A  46     -22.107 -19.834  -9.175  1.00 61.83           H  
ATOM    774  HB3 LYS A  46     -21.634 -18.236  -9.754  1.00 61.83           H  
ATOM    775  O   LYS A  46     -19.950 -21.000  -7.461  1.00 61.83           O  
ATOM    776  CG  LYS A  46     -23.174 -18.245  -8.227  1.00 61.83           C  
ATOM    777  HG2 LYS A  46     -22.995 -17.223  -7.893  1.00 61.83           H  
ATOM    778  HG3 LYS A  46     -23.457 -18.861  -7.373  1.00 61.83           H  
ATOM    779  CD  LYS A  46     -24.292 -18.259  -9.266  1.00 61.83           C  
ATOM    780  HD2 LYS A  46     -23.992 -17.614 -10.092  1.00 61.83           H  
ATOM    781  HD3 LYS A  46     -24.436 -19.272  -9.641  1.00 61.83           H  
ATOM    782  CE  LYS A  46     -25.588 -17.741  -8.650  1.00 61.83           C  
ATOM    783  HE2 LYS A  46     -25.954 -18.471  -7.927  1.00 61.83           H  
ATOM    784  HE3 LYS A  46     -25.363 -16.815  -8.121  1.00 61.83           H  
ATOM    785  NZ  LYS A  46     -26.581 -17.484  -9.716  1.00 61.83           N  
ATOM    786  HZ1 LYS A  46     -26.753 -18.323 -10.252  1.00 61.83           H  
ATOM    787  HZ2 LYS A  46     -26.199 -16.792 -10.345  1.00 61.83           H  
ATOM    788  HZ3 LYS A  46     -27.438 -17.113  -9.333  1.00 61.83           H  
ATOM    789  N   GLU A  47     -18.890 -19.888  -9.093  1.00 56.31           N  
ATOM    790  H   GLU A  47     -18.882 -19.070  -9.687  1.00 56.31           H  
ATOM    791  CA  GLU A  47     -17.884 -20.931  -9.321  1.00 56.31           C  
ATOM    792  HA  GLU A  47     -18.383 -21.889  -9.461  1.00 56.31           H  
ATOM    793  C   GLU A  47     -16.956 -21.089  -8.114  1.00 56.31           C  
ATOM    794  CB  GLU A  47     -17.043 -20.641 -10.570  1.00 56.31           C  
ATOM    795  HB2 GLU A  47     -16.723 -19.599 -10.570  1.00 56.31           H  
ATOM    796  HB3 GLU A  47     -16.155 -21.271 -10.515  1.00 56.31           H  
ATOM    797  O   GLU A  47     -16.609 -22.211  -7.746  1.00 56.31           O  
ATOM    798  CG  GLU A  47     -17.772 -20.972 -11.881  1.00 56.31           C  
ATOM    799  HG2 GLU A  47     -18.563 -20.243 -12.054  1.00 56.31           H  
ATOM    800  HG3 GLU A  47     -18.234 -21.954 -11.776  1.00 56.31           H  
ATOM    801  CD  GLU A  47     -16.814 -21.003 -13.085  1.00 56.31           C  
ATOM    802  OE1 GLU A  47     -17.194 -21.620 -14.103  1.00 56.31           O  
ATOM    803  OE2 GLU A  47     -15.665 -20.510 -12.959  1.00 56.31           O  
ATOM    804  N   ARG A  48     -16.594 -19.993  -7.439  1.00 51.74           N  
ATOM    805  H   ARG A  48     -16.845 -19.093  -7.823  1.00 51.74           H  
ATOM    806  CA  ARG A  48     -15.765 -20.044  -6.232  1.00 51.74           C  
ATOM    807  HA  ARG A  48     -14.923 -20.707  -6.431  1.00 51.74           H  
ATOM    808  C   ARG A  48     -16.514 -20.652  -5.047  1.00 51.74           C  
ATOM    809  CB  ARG A  48     -15.225 -18.642  -5.944  1.00 51.74           C  
ATOM    810  HB2 ARG A  48     -16.037 -17.999  -5.603  1.00 51.74           H  
ATOM    811  HB3 ARG A  48     -14.810 -18.223  -6.861  1.00 51.74           H  
ATOM    812  O   ARG A  48     -15.944 -21.482  -4.342  1.00 51.74           O  
ATOM    813  CG  ARG A  48     -14.115 -18.686  -4.892  1.00 51.74           C  
ATOM    814  HG2 ARG A  48     -14.513 -19.087  -3.960  1.00 51.74           H  
ATOM    815  HG3 ARG A  48     -13.297 -19.316  -5.238  1.00 51.74           H  
ATOM    816  CD  ARG A  48     -13.606 -17.269  -4.647  1.00 51.74           C  
ATOM    817  HD2 ARG A  48     -13.099 -16.908  -5.542  1.00 51.74           H  
ATOM    818  HD3 ARG A  48     -14.463 -16.625  -4.447  1.00 51.74           H  
ATOM    819  NE  ARG A  48     -12.689 -17.236  -3.497  1.00 51.74           N  
ATOM    820  HE  ARG A  48     -12.399 -18.125  -3.115  1.00 51.74           H  
ATOM    821  NH1 ARG A  48     -12.623 -14.954  -3.305  1.00 51.74           N  
ATOM    822 HH11 ARG A  48     -12.298 -14.115  -2.846  1.00 51.74           H  
ATOM    823 HH12 ARG A  48     -13.355 -14.889  -3.998  1.00 51.74           H  
ATOM    824  NH2 ARG A  48     -11.453 -16.224  -1.881  1.00 51.74           N  
ATOM    825 HH21 ARG A  48     -11.106 -15.380  -1.447  1.00 51.74           H  
ATOM    826 HH22 ARG A  48     -11.146 -17.129  -1.557  1.00 51.74           H  
ATOM    827  CZ  ARG A  48     -12.260 -16.141  -2.902  1.00 51.74           C  
ATOM    828  N   GLN A  49     -17.791 -20.322  -4.856  1.00 49.05           N  
ATOM    829  H   GLN A  49     -18.192 -19.595  -5.432  1.00 49.05           H  
ATOM    830  CA  GLN A  49     -18.620 -20.955  -3.825  1.00 49.05           C  
ATOM    831  HA  GLN A  49     -18.053 -20.975  -2.894  1.00 49.05           H  
ATOM    832  C   GLN A  49     -18.941 -22.419  -4.150  1.00 49.05           C  
ATOM    833  CB  GLN A  49     -19.895 -20.137  -3.576  1.00 49.05           C  
ATOM    834  HB2 GLN A  49     -20.572 -20.724  -2.955  1.00 49.05           H  
ATOM    835  HB3 GLN A  49     -20.389 -19.915  -4.522  1.00 49.05           H  
ATOM    836  O   GLN A  49     -19.019 -23.232  -3.232  1.00 49.05           O  
ATOM    837  CG  GLN A  49     -19.558 -18.835  -2.834  1.00 49.05           C  
ATOM    838  HG2 GLN A  49     -18.902 -18.220  -3.450  1.00 49.05           H  
ATOM    839  HG3 GLN A  49     -19.019 -19.075  -1.918  1.00 49.05           H  
ATOM    840  CD  GLN A  49     -20.774 -18.002  -2.451  1.00 49.05           C  
ATOM    841  NE2 GLN A  49     -20.546 -16.789  -1.998  1.00 49.05           N  
ATOM    842 HE21 GLN A  49     -19.622 -16.398  -2.109  1.00 49.05           H  
ATOM    843 HE22 GLN A  49     -21.353 -16.205  -1.834  1.00 49.05           H  
ATOM    844  OE1 GLN A  49     -21.928 -18.406  -2.527  1.00 49.05           O  
ATOM    845  N   ALA A  50     -19.046 -22.791  -5.430  1.00 49.37           N  
ATOM    846  H   ALA A  50     -19.049 -22.084  -6.151  1.00 49.37           H  
ATOM    847  CA  ALA A  50     -19.150 -24.191  -5.832  1.00 49.37           C  
ATOM    848  HA  ALA A  50     -19.921 -24.667  -5.227  1.00 49.37           H  
ATOM    849  C   ALA A  50     -17.841 -24.962  -5.571  1.00 49.37           C  
ATOM    850  CB  ALA A  50     -19.598 -24.265  -7.296  1.00 49.37           C  
ATOM    851  HB1 ALA A  50     -20.551 -23.752  -7.420  1.00 49.37           H  
ATOM    852  HB2 ALA A  50     -18.851 -23.799  -7.939  1.00 49.37           H  
ATOM    853  HB3 ALA A  50     -19.713 -25.309  -7.587  1.00 49.37           H  
ATOM    854  O   ALA A  50     -17.895 -26.059  -5.021  1.00 49.37           O  
ATOM    855  N   ARG A  51     -16.661 -24.381  -5.846  1.00 45.84           N  
ATOM    856  H   ARG A  51     -16.661 -23.500  -6.338  1.00 45.84           H  
ATOM    857  CA  ARG A  51     -15.371 -25.030  -5.527  1.00 45.84           C  
ATOM    858  HA  ARG A  51     -15.406 -26.062  -5.873  1.00 45.84           H  
ATOM    859  C   ARG A  51     -15.111 -25.146  -4.027  1.00 45.84           C  
ATOM    860  CB  ARG A  51     -14.198 -24.331  -6.223  1.00 45.84           C  
ATOM    861  HB2 ARG A  51     -13.270 -24.692  -5.781  1.00 45.84           H  
ATOM    862  HB3 ARG A  51     -14.261 -23.254  -6.067  1.00 45.84           H  
ATOM    863  O   ARG A  51     -14.612 -26.173  -3.587  1.00 45.84           O  
ATOM    864  CG  ARG A  51     -14.171 -24.651  -7.721  1.00 45.84           C  
ATOM    865  HG2 ARG A  51     -15.041 -24.202  -8.199  1.00 45.84           H  
ATOM    866  HG3 ARG A  51     -14.204 -25.730  -7.873  1.00 45.84           H  
ATOM    867  CD  ARG A  51     -12.890 -24.098  -8.350  1.00 45.84           C  
ATOM    868  HD2 ARG A  51     -12.060 -24.758  -8.097  1.00 45.84           H  
ATOM    869  HD3 ARG A  51     -12.696 -23.110  -7.934  1.00 45.84           H  
ATOM    870  NE  ARG A  51     -13.030 -23.975  -9.811  1.00 45.84           N  
ATOM    871  HE  ARG A  51     -13.929 -24.220 -10.200  1.00 45.84           H  
ATOM    872  NH1 ARG A  51     -10.948 -23.112 -10.226  1.00 45.84           N  
ATOM    873 HH11 ARG A  51     -10.276 -22.699 -10.856  1.00 45.84           H  
ATOM    874 HH12 ARG A  51     -10.692 -23.328  -9.273  1.00 45.84           H  
ATOM    875  NH2 ARG A  51     -12.466 -23.196 -11.870  1.00 45.84           N  
ATOM    876 HH21 ARG A  51     -11.831 -22.688 -12.469  1.00 45.84           H  
ATOM    877 HH22 ARG A  51     -13.431 -23.277 -12.160  1.00 45.84           H  
ATOM    878  CZ  ARG A  51     -12.147 -23.437 -10.629  1.00 45.84           C  
ATOM    879  N   MET A  52     -15.529 -24.165  -3.227  1.00 37.53           N  
ATOM    880  H   MET A  52     -15.887 -23.317  -3.643  1.00 37.53           H  
ATOM    881  CA  MET A  52     -15.460 -24.287  -1.765  1.00 37.53           C  
ATOM    882  HA  MET A  52     -14.479 -24.682  -1.500  1.00 37.53           H  
ATOM    883  C   MET A  52     -16.478 -25.287  -1.190  1.00 37.53           C  
ATOM    884  CB  MET A  52     -15.605 -22.911  -1.103  1.00 37.53           C  
ATOM    885  HB2 MET A  52     -15.708 -23.056  -0.028  1.00 37.53           H  
ATOM    886  HB3 MET A  52     -16.501 -22.413  -1.471  1.00 37.53           H  
ATOM    887  O   MET A  52     -16.320 -25.711  -0.050  1.00 37.53           O  
ATOM    888  CG  MET A  52     -14.376 -22.029  -1.361  1.00 37.53           C  
ATOM    889  HG2 MET A  52     -13.479 -22.592  -1.105  1.00 37.53           H  
ATOM    890  HG3 MET A  52     -14.327 -21.798  -2.425  1.00 37.53           H  
ATOM    891  SD  MET A  52     -14.354 -20.466  -0.436  1.00 37.53           S  
ATOM    892  CE  MET A  52     -14.001 -21.098   1.228  1.00 37.53           C  
ATOM    893  HE1 MET A  52     -13.087 -21.691   1.208  1.00 37.53           H  
ATOM    894  HE2 MET A  52     -14.826 -21.721   1.574  1.00 37.53           H  
ATOM    895  HE3 MET A  52     -13.873 -20.262   1.915  1.00 37.53           H  
ATOM    896  N   GLY A  53     -17.502 -25.674  -1.959  1.00 36.83           N  
ATOM    897  H   GLY A  53     -17.604 -25.259  -2.874  1.00 36.83           H  
ATOM    898  CA  GLY A  53     -18.431 -26.747  -1.598  1.00 36.83           C  
ATOM    899  HA2 GLY A  53     -19.380 -26.563  -2.100  1.00 36.83           H  
ATOM    900  HA3 GLY A  53     -18.601 -26.743  -0.521  1.00 36.83           H  
ATOM    901  C   GLY A  53     -17.957 -28.147  -2.001  1.00 36.83           C  
ATOM    902  O   GLY A  53     -18.316 -29.113  -1.335  1.00 36.83           O  
ATOM    903  N   GLU A  54     -17.143 -28.280  -3.053  1.00 33.21           N  
ATOM    904  H   GLU A  54     -16.940 -27.467  -3.617  1.00 33.21           H  
ATOM    905  CA  GLU A  54     -16.639 -29.586  -3.512  1.00 33.21           C  
ATOM    906  HA  GLU A  54     -17.314 -30.363  -3.154  1.00 33.21           H  
ATOM    907  C   GLU A  54     -15.273 -29.979  -2.925  1.00 33.21           C  
ATOM    908  CB  GLU A  54     -16.653 -29.671  -5.049  1.00 33.21           C  
ATOM    909  HB2 GLU A  54     -16.019 -30.502  -5.357  1.00 33.21           H  
ATOM    910  HB3 GLU A  54     -16.250 -28.751  -5.474  1.00 33.21           H  
ATOM    911  O   GLU A  54     -14.943 -31.165  -2.910  1.00 33.21           O  
ATOM    912  CG  GLU A  54     -18.072 -29.936  -5.585  1.00 33.21           C  
ATOM    913  HG2 GLU A  54     -18.494 -30.783  -5.043  1.00 33.21           H  
ATOM    914  HG3 GLU A  54     -18.697 -29.066  -5.381  1.00 33.21           H  
ATOM    915  CD  GLU A  54     -18.114 -30.247  -7.092  1.00 33.21           C  
ATOM    916  OE1 GLU A  54     -19.085 -30.916  -7.520  1.00 33.21           O  
ATOM    917  OE2 GLU A  54     -17.186 -29.832  -7.823  1.00 33.21           O  
ATOM    918  N   GLU A  55     -14.502 -29.044  -2.360  1.00 32.24           N  
ATOM    919  H   GLU A  55     -14.741 -28.070  -2.483  1.00 32.24           H  
ATOM    920  CA  GLU A  55     -13.249 -29.380  -1.660  1.00 32.24           C  
ATOM    921  HA  GLU A  55     -12.811 -30.251  -2.147  1.00 32.24           H  
ATOM    922  C   GLU A  55     -13.445 -29.832  -0.202  1.00 32.24           C  
ATOM    923  CB  GLU A  55     -12.218 -28.249  -1.806  1.00 32.24           C  
ATOM    924  HB2 GLU A  55     -11.437 -28.374  -1.056  1.00 32.24           H  
ATOM    925  HB3 GLU A  55     -12.705 -27.286  -1.648  1.00 32.24           H  
ATOM    926  O   GLU A  55     -12.501 -30.326   0.410  1.00 32.24           O  
ATOM    927  CG  GLU A  55     -11.560 -28.306  -3.196  1.00 32.24           C  
ATOM    928  HG2 GLU A  55     -12.331 -28.181  -3.957  1.00 32.24           H  
ATOM    929  HG3 GLU A  55     -11.119 -29.293  -3.330  1.00 32.24           H  
ATOM    930  CD  GLU A  55     -10.470 -27.245  -3.418  1.00 32.24           C  
ATOM    931  OE1 GLU A  55      -9.781 -27.353  -4.460  1.00 32.24           O  
ATOM    932  OE2 GLU A  55     -10.349 -26.314  -2.589  1.00 32.24           O  
ATOM    933  N   SER A  56     -14.665 -29.772   0.351  1.00 30.65           N  
ATOM    934  H   SER A  56     -15.418 -29.347  -0.171  1.00 30.65           H  
ATOM    935  CA  SER A  56     -14.950 -30.309   1.694  1.00 30.65           C  
ATOM    936  HA  SER A  56     -14.013 -30.319   2.251  1.00 30.65           H  
ATOM    937  C   SER A  56     -15.432 -31.767   1.728  1.00 30.65           C  
ATOM    938  CB  SER A  56     -15.872 -29.381   2.491  1.00 30.65           C  
ATOM    939  HB2 SER A  56     -16.003 -29.782   3.496  1.00 30.65           H  
ATOM    940  HB3 SER A  56     -15.399 -28.403   2.575  1.00 30.65           H  
ATOM    941  O   SER A  56     -15.689 -32.273   2.814  1.00 30.65           O  
ATOM    942  OG  SER A  56     -17.140 -29.222   1.887  1.00 30.65           O  
ATOM    943  HG  SER A  56     -17.498 -30.082   1.657  1.00 30.65           H  
ATOM    944  N   GLU A  57     -15.548 -32.465   0.591  1.00 27.62           N  
ATOM    945  H   GLU A  57     -15.371 -31.992  -0.284  1.00 27.62           H  
ATOM    946  CA  GLU A  57     -16.016 -33.870   0.563  1.00 27.62           C  
ATOM    947  HA  GLU A  57     -16.112 -34.222   1.590  1.00 27.62           H  
ATOM    948  C   GLU A  57     -15.019 -34.885  -0.030  1.00 27.62           C  
ATOM    949  CB  GLU A  57     -17.429 -33.975  -0.053  1.00 27.62           C  
ATOM    950  HB2 GLU A  57     -17.547 -33.233  -0.843  1.00 27.62           H  
ATOM    951  HB3 GLU A  57     -17.563 -34.961  -0.497  1.00 27.62           H  
ATOM    952  O   GLU A  57     -15.361 -36.054  -0.206  1.00 27.62           O  
ATOM    953  CG  GLU A  57     -18.526 -33.794   1.015  1.00 27.62           C  
ATOM    954  HG2 GLU A  57     -18.300 -34.447   1.858  1.00 27.62           H  
ATOM    955  HG3 GLU A  57     -18.499 -32.764   1.373  1.00 27.62           H  
ATOM    956  CD  GLU A  57     -19.949 -34.126   0.522  1.00 27.62           C  
ATOM    957  OE1 GLU A  57     -20.867 -34.151   1.377  1.00 27.62           O  
ATOM    958  OE2 GLU A  57     -20.137 -34.369  -0.693  1.00 27.62           O  
ATOM    959  N   LYS A  58     -13.760 -34.508  -0.296  1.00 26.39           N  
ATOM    960  H   LYS A  58     -13.503 -33.545  -0.134  1.00 26.39           H  
ATOM    961  CA  LYS A  58     -12.751 -35.460  -0.803  1.00 26.39           C  
ATOM    962  HA  LYS A  58     -13.069 -36.469  -0.543  1.00 26.39           H  
ATOM    963  C   LYS A  58     -11.383 -35.345  -0.135  1.00 26.39           C  
ATOM    964  CB  LYS A  58     -12.665 -35.404  -2.338  1.00 26.39           C  
ATOM    965  HB2 LYS A  58     -12.592 -34.367  -2.664  1.00 26.39           H  
ATOM    966  HB3 LYS A  58     -11.770 -35.933  -2.665  1.00 26.39           H  
ATOM    967  O   LYS A  58     -10.384 -35.135  -0.809  1.00 26.39           O  
ATOM    968  CG  LYS A  58     -13.860 -36.090  -3.007  1.00 26.39           C  
ATOM    969  HG2 LYS A  58     -13.967 -37.104  -2.623  1.00 26.39           H  
ATOM    970  HG3 LYS A  58     -14.770 -35.526  -2.800  1.00 26.39           H  
ATOM    971  CD  LYS A  58     -13.634 -36.140  -4.516  1.00 26.39           C  
ATOM    972  HD2 LYS A  58     -12.731 -36.709  -4.734  1.00 26.39           H  
ATOM    973  HD3 LYS A  58     -13.516 -35.119  -4.880  1.00 26.39           H  
ATOM    974  CE  LYS A  58     -14.841 -36.793  -5.183  1.00 26.39           C  
ATOM    975  HE2 LYS A  58     -14.886 -37.841  -4.885  1.00 26.39           H  
ATOM    976  HE3 LYS A  58     -15.739 -36.300  -4.811  1.00 26.39           H  
ATOM    977  NZ  LYS A  58     -14.754 -36.650  -6.653  1.00 26.39           N  
ATOM    978  HZ1 LYS A  58     -15.570 -37.050  -7.094  1.00 26.39           H  
ATOM    979  HZ2 LYS A  58     -13.912 -37.084  -7.001  1.00 26.39           H  
ATOM    980  HZ3 LYS A  58     -14.727 -35.666  -6.881  1.00 26.39           H  
ATOM    981  N   SER A  59     -11.333 -35.586   1.173  1.00 24.49           N  
ATOM    982  H   SER A  59     -12.206 -35.596   1.681  1.00 24.49           H  
ATOM    983  CA  SER A  59     -10.148 -36.174   1.824  1.00 24.49           C  
ATOM    984  HA  SER A  59      -9.873 -37.066   1.260  1.00 24.49           H  
ATOM    985  C   SER A  59     -10.451 -36.647   3.255  1.00 24.49           C  
ATOM    986  CB  SER A  59      -8.922 -35.239   1.799  1.00 24.49           C  
ATOM    987  HB2 SER A  59      -8.076 -35.749   2.259  1.00 24.49           H  
ATOM    988  HB3 SER A  59      -8.637 -34.991   0.777  1.00 24.49           H  
ATOM    989  O   SER A  59      -9.750 -36.283   4.192  1.00 24.49           O  
ATOM    990  OG  SER A  59      -9.178 -34.051   2.509  1.00 24.49           O  
ATOM    991  HG  SER A  59      -9.368 -34.301   3.416  1.00 24.49           H  
ATOM    992  N   GLU A  60     -11.492 -37.459   3.444  1.00 25.07           N  
ATOM    993  H   GLU A  60     -12.094 -37.683   2.665  1.00 25.07           H  
ATOM    994  CA  GLU A  60     -11.626 -38.332   4.623  1.00 25.07           C  
ATOM    995  HA  GLU A  60     -10.801 -38.171   5.316  1.00 25.07           H  
ATOM    996  C   GLU A  60     -11.522 -39.785   4.144  1.00 25.07           C  
ATOM    997  CB  GLU A  60     -12.937 -38.086   5.404  1.00 25.07           C  
ATOM    998  HB2 GLU A  60     -13.125 -38.963   6.024  1.00 25.07           H  
ATOM    999  HB3 GLU A  60     -13.764 -37.976   4.702  1.00 25.07           H  
ATOM   1000  O   GLU A  60     -12.525 -40.472   4.046  1.00 25.07           O  
ATOM   1001  CG  GLU A  60     -12.896 -36.881   6.355  1.00 25.07           C  
ATOM   1002  HG2 GLU A  60     -12.830 -35.968   5.762  1.00 25.07           H  
ATOM   1003  HG3 GLU A  60     -11.994 -36.953   6.963  1.00 25.07           H  
ATOM   1004  CD  GLU A  60     -14.125 -36.804   7.289  1.00 25.07           C  
ATOM   1005  OE1 GLU A  60     -14.039 -36.061   8.296  1.00 25.07           O  
ATOM   1006  OE2 GLU A  60     -15.143 -37.484   7.024  1.00 25.07           O  
ATOM   1007  N   ASP A  61     -10.327 -40.229   3.736  1.00 24.04           N  
ATOM   1008  H   ASP A  61      -9.555 -39.578   3.734  1.00 24.04           H  
ATOM   1009  CA  ASP A  61     -10.025 -41.663   3.563  1.00 24.04           C  
ATOM   1010  HA  ASP A  61     -10.289 -42.164   4.494  1.00 24.04           H  
ATOM   1011  C   ASP A  61      -8.512 -41.890   3.376  1.00 24.04           C  
ATOM   1012  CB  ASP A  61     -10.853 -42.309   2.416  1.00 24.04           C  
ATOM   1013  HB2 ASP A  61     -10.221 -42.975   1.829  1.00 24.04           H  
ATOM   1014  HB3 ASP A  61     -11.210 -41.534   1.738  1.00 24.04           H  
ATOM   1015  O   ASP A  61      -8.019 -42.040   2.260  1.00 24.04           O  
ATOM   1016  CG  ASP A  61     -12.038 -43.176   2.886  1.00 24.04           C  
ATOM   1017  OD1 ASP A  61     -12.050 -43.604   4.065  1.00 24.04           O  
ATOM   1018  OD2 ASP A  61     -12.864 -43.524   2.008  1.00 24.04           O  
ATOM   1019  N   LYS A  62      -7.776 -41.864   4.495  1.00 24.26           N  
ATOM   1020  H   LYS A  62      -8.276 -41.539   5.310  1.00 24.26           H  
ATOM   1021  CA  LYS A  62      -6.493 -42.552   4.788  1.00 24.26           C  
ATOM   1022  HA  LYS A  62      -6.525 -43.593   4.466  1.00 24.26           H  
ATOM   1023  C   LYS A  62      -6.370 -42.509   6.318  1.00 24.26           C  
ATOM   1024  CB  LYS A  62      -5.266 -41.845   4.161  1.00 24.26           C  
ATOM   1025  HB2 LYS A  62      -4.378 -42.284   4.616  1.00 24.26           H  
ATOM   1026  HB3 LYS A  62      -5.280 -40.786   4.417  1.00 24.26           H  
ATOM   1027  O   LYS A  62      -6.134 -41.443   6.869  1.00 24.26           O  
ATOM   1028  CG  LYS A  62      -5.135 -41.991   2.637  1.00 24.26           C  
ATOM   1029  HG2 LYS A  62      -5.807 -41.280   2.157  1.00 24.26           H  
ATOM   1030  HG3 LYS A  62      -5.387 -43.010   2.344  1.00 24.26           H  
ATOM   1031  CD  LYS A  62      -3.733 -41.653   2.138  1.00 24.26           C  
ATOM   1032  HD2 LYS A  62      -3.013 -42.325   2.604  1.00 24.26           H  
ATOM   1033  HD3 LYS A  62      -3.499 -40.625   2.415  1.00 24.26           H  
ATOM   1034  CE  LYS A  62      -3.702 -41.816   0.617  1.00 24.26           C  
ATOM   1035  HE2 LYS A  62      -4.500 -41.210   0.187  1.00 24.26           H  
ATOM   1036  HE3 LYS A  62      -3.906 -42.861   0.382  1.00 24.26           H  
ATOM   1037  NZ  LYS A  62      -2.384 -41.404   0.081  1.00 24.26           N  
ATOM   1038  HZ1 LYS A  62      -2.214 -40.434   0.305  1.00 24.26           H  
ATOM   1039  HZ2 LYS A  62      -1.660 -41.953   0.521  1.00 24.26           H  
ATOM   1040  HZ3 LYS A  62      -2.345 -41.532  -0.920  1.00 24.26           H  
ATOM   1041  N   GLN A  63      -6.789 -43.499   7.105  1.00 22.54           N  
ATOM   1042  H   GLN A  63      -7.048 -43.120   8.004  1.00 22.54           H  
ATOM   1043  CA  GLN A  63      -6.309 -44.881   7.199  1.00 22.54           C  
ATOM   1044  HA  GLN A  63      -6.579 -45.174   8.214  1.00 22.54           H  
ATOM   1045  C   GLN A  63      -4.779 -44.995   7.190  1.00 22.54           C  
ATOM   1046  CB  GLN A  63      -7.042 -45.883   6.274  1.00 22.54           C  
ATOM   1047  HB2 GLN A  63      -6.337 -46.372   5.602  1.00 22.54           H  
ATOM   1048  HB3 GLN A  63      -7.786 -45.365   5.669  1.00 22.54           H  
ATOM   1049  O   GLN A  63      -4.199 -45.241   6.147  1.00 22.54           O  
ATOM   1050  CG  GLN A  63      -7.745 -46.959   7.127  1.00 22.54           C  
ATOM   1051  HG2 GLN A  63      -7.019 -47.413   7.802  1.00 22.54           H  
ATOM   1052  HG3 GLN A  63      -8.514 -46.473   7.727  1.00 22.54           H  
ATOM   1053  CD  GLN A  63      -8.403 -48.082   6.328  1.00 22.54           C  
ATOM   1054  NE2 GLN A  63      -9.168 -48.935   6.976  1.00 22.54           N  
ATOM   1055 HE21 GLN A  63      -9.596 -49.640   6.394  1.00 22.54           H  
ATOM   1056 HE22 GLN A  63      -9.350 -48.813   7.962  1.00 22.54           H  
ATOM   1057  OE1 GLN A  63      -8.257 -48.244   5.131  1.00 22.54           O  
ATOM   1058  N   ASP A  64      -4.197 -44.819   8.379  1.00 25.26           N  
ATOM   1059  H   ASP A  64      -4.732 -44.336   9.086  1.00 25.26           H  
ATOM   1060  CA  ASP A  64      -2.986 -45.465   8.914  1.00 25.26           C  
ATOM   1061  HA  ASP A  64      -2.889 -46.485   8.543  1.00 25.26           H  
ATOM   1062  C   ASP A  64      -3.234 -45.478  10.443  1.00 25.26           C  
ATOM   1063  CB  ASP A  64      -1.718 -44.668   8.539  1.00 25.26           C  
ATOM   1064  HB2 ASP A  64      -0.899 -45.018   9.168  1.00 25.26           H  
ATOM   1065  HB3 ASP A  64      -1.877 -43.612   8.760  1.00 25.26           H  
ATOM   1066  O   ASP A  64      -3.283 -44.431  11.079  1.00 25.26           O  
ATOM   1067  CG  ASP A  64      -1.283 -44.831   7.071  1.00 25.26           C  
ATOM   1068  OD1 ASP A  64      -1.353 -45.972   6.561  1.00 25.26           O  
ATOM   1069  OD2 ASP A  64      -0.851 -43.817   6.470  1.00 25.26           O  
ATOM   1070  N   GLN A  65      -3.791 -46.524  11.062  1.00 21.21           N  
ATOM   1071  H   GLN A  65      -4.369 -46.177  11.815  1.00 21.21           H  
ATOM   1072  CA  GLN A  65      -3.131 -47.777  11.440  1.00 21.21           C  
ATOM   1073  HA  GLN A  65      -3.610 -48.101  12.364  1.00 21.21           H  
ATOM   1074  C   GLN A  65      -1.661 -47.600  11.829  1.00 21.21           C  
ATOM   1075  CB  GLN A  65      -3.343 -48.927  10.434  1.00 21.21           C  
ATOM   1076  HB2 GLN A  65      -2.630 -49.717  10.670  1.00 21.21           H  
ATOM   1077  HB3 GLN A  65      -3.150 -48.588   9.416  1.00 21.21           H  
ATOM   1078  O   GLN A  65      -0.782 -47.866  11.026  1.00 21.21           O  
ATOM   1079  CG  GLN A  65      -4.753 -49.532  10.536  1.00 21.21           C  
ATOM   1080  HG2 GLN A  65      -5.474 -48.824  10.126  1.00 21.21           H  
ATOM   1081  HG3 GLN A  65      -4.995 -49.696  11.586  1.00 21.21           H  
ATOM   1082  CD  GLN A  65      -4.908 -50.873   9.815  1.00 21.21           C  
ATOM   1083  NE2 GLN A  65      -6.047 -51.517   9.944  1.00 21.21           N  
ATOM   1084 HE21 GLN A  65      -6.782 -51.150  10.532  1.00 21.21           H  
ATOM   1085 HE22 GLN A  65      -6.079 -52.410   9.474  1.00 21.21           H  
ATOM   1086  OE1 GLN A  65      -4.039 -51.397   9.144  1.00 21.21           O  
ATOM   1087  N   GLU A  66      -1.408 -47.277  13.100  1.00 23.77           N  
ATOM   1088  H   GLU A  66      -2.135 -46.882  13.678  1.00 23.77           H  
ATOM   1089  CA  GLU A  66      -0.235 -47.812  13.795  1.00 23.77           C  
ATOM   1090  HA  GLU A  66      -0.048 -48.791  13.353  1.00 23.77           H  
ATOM   1091  C   GLU A  66      -0.531 -48.070  15.283  1.00 23.77           C  
ATOM   1092  CB  GLU A  66       1.043 -46.990  13.532  1.00 23.77           C  
ATOM   1093  HB2 GLU A  66       1.469 -46.649  14.476  1.00 23.77           H  
ATOM   1094  HB3 GLU A  66       0.805 -46.120  12.920  1.00 23.77           H  
ATOM   1095  O   GLU A  66      -0.757 -47.166  16.084  1.00 23.77           O  
ATOM   1096  CG  GLU A  66       2.075 -47.871  12.793  1.00 23.77           C  
ATOM   1097  HG2 GLU A  66       2.380 -48.674  13.464  1.00 23.77           H  
ATOM   1098  HG3 GLU A  66       1.598 -48.336  11.931  1.00 23.77           H  
ATOM   1099  CD  GLU A  66       3.325 -47.123  12.306  1.00 23.77           C  
ATOM   1100  OE1 GLU A  66       4.058 -47.721  11.483  1.00 23.77           O  
ATOM   1101  OE2 GLU A  66       3.575 -45.993  12.782  1.00 23.77           O  
ATOM   1102  N   SER A  67      -0.600 -49.374  15.564  1.00 21.52           N  
ATOM   1103  H   SER A  67      -0.543 -49.955  14.741  1.00 21.52           H  
ATOM   1104  CA  SER A  67      -0.231 -50.105  16.781  1.00 21.52           C  
ATOM   1105  HA  SER A  67      -0.717 -51.076  16.690  1.00 21.52           H  
ATOM   1106  C   SER A  67      -0.637 -49.571  18.157  1.00 21.52           C  
ATOM   1107  CB  SER A  67       1.263 -50.432  16.750  1.00 21.52           C  
ATOM   1108  HB2 SER A  67       1.482 -51.061  15.888  1.00 21.52           H  
ATOM   1109  HB3 SER A  67       1.535 -50.972  17.657  1.00 21.52           H  
ATOM   1110  O   SER A  67       0.009 -48.713  18.757  1.00 21.52           O  
ATOM   1111  OG  SER A  67       2.024 -49.251  16.662  1.00 21.52           O  
ATOM   1112  HG  SER A  67       1.684 -48.647  17.326  1.00 21.52           H  
ATOM   1113  N   GLU A  68      -1.626 -50.278  18.705  1.00 21.83           N  
ATOM   1114  H   GLU A  68      -2.147 -50.864  18.067  1.00 21.83           H  
ATOM   1115  CA  GLU A  68      -1.627 -50.796  20.073  1.00 21.83           C  
ATOM   1116  HA  GLU A  68      -2.032 -50.052  20.758  1.00 21.83           H  
ATOM   1117  C   GLU A  68      -0.213 -51.204  20.526  1.00 21.83           C  
ATOM   1118  CB  GLU A  68      -2.517 -52.063  20.097  1.00 21.83           C  
ATOM   1119  HB2 GLU A  68      -2.163 -52.741  19.320  1.00 21.83           H  
ATOM   1120  HB3 GLU A  68      -2.401 -52.561  21.060  1.00 21.83           H  
ATOM   1121  O   GLU A  68       0.425 -52.058  19.909  1.00 21.83           O  
ATOM   1122  CG  GLU A  68      -4.014 -51.772  19.885  1.00 21.83           C  
ATOM   1123  HG2 GLU A  68      -4.126 -51.087  19.045  1.00 21.83           H  
ATOM   1124  HG3 GLU A  68      -4.393 -51.262  20.771  1.00 21.83           H  
ATOM   1125  CD  GLU A  68      -4.875 -53.018  19.584  1.00 21.83           C  
ATOM   1126  OE1 GLU A  68      -6.095 -52.953  19.873  1.00 21.83           O  
ATOM   1127  OE2 GLU A  68      -4.362 -53.973  18.956  1.00 21.83           O  
ATOM   1128  N   THR A  69       0.235 -50.642  21.647  1.00 23.01           N  
ATOM   1129  H   THR A  69      -0.289 -49.875  22.044  1.00 23.01           H  
ATOM   1130  CA  THR A  69       1.153 -51.345  22.543  1.00 23.01           C  
ATOM   1131  HA  THR A  69       1.212 -52.385  22.221  1.00 23.01           H  
ATOM   1132  C   THR A  69       0.534 -51.313  23.928  1.00 23.01           C  
ATOM   1133  CB  THR A  69       2.591 -50.801  22.563  1.00 23.01           C  
ATOM   1134  HB  THR A  69       2.655 -49.939  23.227  1.00 23.01           H  
ATOM   1135  O   THR A  69       0.524 -50.284  24.607  1.00 23.01           O  
ATOM   1136  CG2 THR A  69       3.562 -51.889  23.024  1.00 23.01           C  
ATOM   1137 HG21 THR A  69       3.288 -52.229  24.023  1.00 23.01           H  
ATOM   1138 HG22 THR A  69       3.529 -52.732  22.333  1.00 23.01           H  
ATOM   1139 HG23 THR A  69       4.574 -51.485  23.053  1.00 23.01           H  
ATOM   1140  OG1 THR A  69       3.046 -50.414  21.289  1.00 23.01           O  
ATOM   1141  HG1 THR A  69       3.385 -49.518  21.349  1.00 23.01           H  
ATOM   1142  N   ASP A  70      -0.025 -52.457  24.302  1.00 21.53           N  
ATOM   1143  H   ASP A  70      -0.082 -53.202  23.623  1.00 21.53           H  
ATOM   1144  CA  ASP A  70      -0.360 -52.825  25.665  1.00 21.53           C  
ATOM   1145  HA  ASP A  70      -1.212 -52.242  26.013  1.00 21.53           H  
ATOM   1146  C   ASP A  70       0.845 -52.619  26.584  1.00 21.53           C  
ATOM   1147  CB  ASP A  70      -0.713 -54.323  25.695  1.00 21.53           C  
ATOM   1148  HB2 ASP A  70       0.127 -54.903  25.314  1.00 21.53           H  
ATOM   1149  HB3 ASP A  70      -0.881 -54.619  26.730  1.00 21.53           H  
ATOM   1150  O   ASP A  70       1.920 -53.154  26.320  1.00 21.53           O  
ATOM   1151  CG  ASP A  70      -1.967 -54.661  24.895  1.00 21.53           C  
ATOM   1152  OD1 ASP A  70      -2.993 -53.995  25.151  1.00 21.53           O  
ATOM   1153  OD2 ASP A  70      -1.875 -55.575  24.045  1.00 21.53           O  
ATOM   1154  N   GLN A  71       0.636 -51.924  27.701  1.00 23.26           N  
ATOM   1155  H   GLN A  71      -0.214 -51.379  27.738  1.00 23.26           H  
ATOM   1156  CA  GLN A  71       1.162 -52.360  28.994  1.00 23.26           C  
ATOM   1157  HA  GLN A  71       1.294 -53.441  28.959  1.00 23.26           H  
ATOM   1158  C   GLN A  71       0.081 -52.107  30.046  1.00 23.26           C  
ATOM   1159  CB  GLN A  71       2.538 -51.761  29.351  1.00 23.26           C  
ATOM   1160  HB2 GLN A  71       2.541 -50.682  29.193  1.00 23.26           H  
ATOM   1161  HB3 GLN A  71       2.729 -51.960  30.405  1.00 23.26           H  
ATOM   1162  O   GLN A  71      -0.011 -51.050  30.670  1.00 23.26           O  
ATOM   1163  CG  GLN A  71       3.659 -52.425  28.529  1.00 23.26           C  
ATOM   1164  HG2 GLN A  71       3.460 -53.494  28.452  1.00 23.26           H  
ATOM   1165  HG3 GLN A  71       3.665 -51.992  27.529  1.00 23.26           H  
ATOM   1166  CD  GLN A  71       5.066 -52.255  29.076  1.00 23.26           C  
ATOM   1167  NE2 GLN A  71       5.956 -53.175  28.769  1.00 23.26           N  
ATOM   1168 HE21 GLN A  71       5.660 -53.993  28.257  1.00 23.26           H  
ATOM   1169 HE22 GLN A  71       6.860 -53.064  29.206  1.00 23.26           H  
ATOM   1170  OE1 GLN A  71       5.425 -51.293  29.733  1.00 23.26           O  
ATOM   1171  N   GLU A  72      -0.788 -53.108  30.180  1.00 20.99           N  
ATOM   1172  H   GLU A  72      -0.695 -53.882  29.537  1.00 20.99           H  
ATOM   1173  CA  GLU A  72      -1.374 -53.466  31.463  1.00 20.99           C  
ATOM   1174  HA  GLU A  72      -1.984 -52.650  31.850  1.00 20.99           H  
ATOM   1175  C   GLU A  72      -0.232 -53.774  32.436  1.00 20.99           C  
ATOM   1176  CB  GLU A  72      -2.227 -54.748  31.321  1.00 20.99           C  
ATOM   1177  HB2 GLU A  72      -1.638 -55.508  30.809  1.00 20.99           H  
ATOM   1178  HB3 GLU A  72      -2.455 -55.114  32.322  1.00 20.99           H  
ATOM   1179  O   GLU A  72       0.515 -54.719  32.214  1.00 20.99           O  
ATOM   1180  CG  GLU A  72      -3.561 -54.570  30.582  1.00 20.99           C  
ATOM   1181  HG2 GLU A  72      -4.133 -53.795  31.092  1.00 20.99           H  
ATOM   1182  HG3 GLU A  72      -3.361 -54.226  29.567  1.00 20.99           H  
ATOM   1183  CD  GLU A  72      -4.387 -55.874  30.523  1.00 20.99           C  
ATOM   1184  OE1 GLU A  72      -5.635 -55.772  30.619  1.00 20.99           O  
ATOM   1185  OE2 GLU A  72      -3.790 -56.970  30.421  1.00 20.99           O  
ATOM   1186  N   ASP A  73      -0.141 -53.023  33.531  1.00 26.30           N  
ATOM   1187  H   ASP A  73      -0.664 -52.160  33.578  1.00 26.30           H  
ATOM   1188  CA  ASP A  73       0.355 -53.573  34.788  1.00 26.30           C  
ATOM   1189  HA  ASP A  73       0.540 -54.638  34.655  1.00 26.30           H  
ATOM   1190  C   ASP A  73      -0.773 -53.466  35.812  1.00 26.30           C  
ATOM   1191  CB  ASP A  73       1.688 -52.957  35.244  1.00 26.30           C  
ATOM   1192  HB2 ASP A  73       1.719 -51.905  34.962  1.00 26.30           H  
ATOM   1193  HB3 ASP A  73       1.734 -53.008  36.332  1.00 26.30           H  
ATOM   1194  O   ASP A  73      -1.090 -52.425  36.395  1.00 26.30           O  
ATOM   1195  CG  ASP A  73       2.931 -53.691  34.704  1.00 26.30           C  
ATOM   1196  OD1 ASP A  73       2.858 -54.916  34.458  1.00 26.30           O  
ATOM   1197  OD2 ASP A  73       3.990 -53.026  34.634  1.00 26.30           O  
ATOM   1198  N   SER A  74      -1.439 -54.604  35.962  1.00 21.73           N  
ATOM   1199  H   SER A  74      -1.140 -55.363  35.368  1.00 21.73           H  
ATOM   1200  CA  SER A  74      -2.134 -55.001  37.169  1.00 21.73           C  
ATOM   1201  HA  SER A  74      -2.971 -54.329  37.360  1.00 21.73           H  
ATOM   1202  C   SER A  74      -1.179 -55.018  38.360  1.00 21.73           C  
ATOM   1203  CB  SER A  74      -2.627 -56.436  36.962  1.00 21.73           C  
ATOM   1204  HB2 SER A  74      -3.081 -56.800  37.884  1.00 21.73           H  
ATOM   1205  HB3 SER A  74      -3.377 -56.452  36.171  1.00 21.73           H  
ATOM   1206  O   SER A  74      -0.074 -55.526  38.236  1.00 21.73           O  
ATOM   1207  OG  SER A  74      -1.555 -57.289  36.599  1.00 21.73           O  
ATOM   1208  HG  SER A  74      -0.757 -56.997  37.045  1.00 21.73           H  
ATOM   1209  N   GLU A  75      -1.656 -54.578  39.521  1.00 25.12           N  
ATOM   1210  H   GLU A  75      -2.317 -53.819  39.450  1.00 25.12           H  
ATOM   1211  CA  GLU A  75      -1.656 -55.303  40.808  1.00 25.12           C  
ATOM   1212  HA  GLU A  75      -2.469 -56.028  40.781  1.00 25.12           H  
ATOM   1213  C   GLU A  75      -2.006 -54.270  41.898  1.00 25.12           C  
ATOM   1214  CB  GLU A  75      -0.351 -56.081  41.108  1.00 25.12           C  
ATOM   1215  HB2 GLU A  75       0.514 -55.567  40.689  1.00 25.12           H  
ATOM   1216  HB3 GLU A  75      -0.216 -56.135  42.189  1.00 25.12           H  
ATOM   1217  O   GLU A  75      -1.429 -53.195  41.983  1.00 25.12           O  
ATOM   1218  CG  GLU A  75      -0.471 -57.533  40.580  1.00 25.12           C  
ATOM   1219  HG2 GLU A  75      -1.287 -58.009  41.124  1.00 25.12           H  
ATOM   1220  HG3 GLU A  75      -0.768 -57.533  39.531  1.00 25.12           H  
ATOM   1221  CD  GLU A  75       0.789 -58.403  40.741  1.00 25.12           C  
ATOM   1222  OE1 GLU A  75       0.661 -59.624  40.481  1.00 25.12           O  
ATOM   1223  OE2 GLU A  75       1.823 -57.894  41.226  1.00 25.12           O  
ATOM   1224  N   SER A  76      -3.132 -54.403  42.607  1.00 19.96           N  
ATOM   1225  H   SER A  76      -3.522 -53.480  42.733  1.00 19.96           H  
ATOM   1226  CA  SER A  76      -3.255 -55.192  43.844  1.00 19.96           C  
ATOM   1227  HA  SER A  76      -4.219 -54.920  44.275  1.00 19.96           H  
ATOM   1228  C   SER A  76      -2.179 -54.782  44.878  1.00 19.96           C  
ATOM   1229  CB  SER A  76      -3.333 -56.697  43.540  1.00 19.96           C  
ATOM   1230  HB2 SER A  76      -4.111 -57.135  44.166  1.00 19.96           H  
ATOM   1231  HB3 SER A  76      -3.626 -56.854  42.502  1.00 19.96           H  
ATOM   1232  O   SER A  76      -1.007 -54.729  44.563  1.00 19.96           O  
ATOM   1233  OG  SER A  76      -2.134 -57.387  43.802  1.00 19.96           O  
ATOM   1234  HG  SER A  76      -1.395 -56.975  43.349  1.00 19.96           H  
ATOM   1235  N   ALA A  77      -2.447 -54.486  46.144  1.00 21.54           N  
ATOM   1236  H   ALA A  77      -1.648 -54.110  46.634  1.00 21.54           H  
ATOM   1237  CA  ALA A  77      -3.516 -54.932  47.004  1.00 21.54           C  
ATOM   1238  HA  ALA A  77      -4.483 -54.780  46.524  1.00 21.54           H  
ATOM   1239  C   ALA A  77      -3.457 -54.172  48.349  1.00 21.54           C  
ATOM   1240  CB  ALA A  77      -3.259 -56.429  47.263  1.00 21.54           C  
ATOM   1241  HB1 ALA A  77      -2.336 -56.551  47.829  1.00 21.54           H  
ATOM   1242  HB2 ALA A  77      -4.088 -56.864  47.821  1.00 21.54           H  
ATOM   1243  HB3 ALA A  77      -3.161 -56.976  46.326  1.00 21.54           H  
ATOM   1244  O   ALA A  77      -2.401 -53.716  48.769  1.00 21.54           O  
ATOM   1245  N   LYS A  78      -4.601 -54.209  49.042  1.00 20.71           N  
ATOM   1246  H   LYS A  78      -5.416 -54.433  48.489  1.00 20.71           H  
ATOM   1247  CA  LYS A  78      -4.771 -54.404  50.494  1.00 20.71           C  
ATOM   1248  HA  LYS A  78      -5.846 -54.494  50.645  1.00 20.71           H  
ATOM   1249  C   LYS A  78      -4.354 -53.304  51.479  1.00 20.71           C  
ATOM   1250  CB  LYS A  78      -4.208 -55.769  50.912  1.00 20.71           C  
ATOM   1251  HB2 LYS A  78      -3.218 -55.911  50.479  1.00 20.71           H  
ATOM   1252  HB3 LYS A  78      -4.104 -55.797  51.997  1.00 20.71           H  
ATOM   1253  O   LYS A  78      -3.204 -53.123  51.849  1.00 20.71           O  
ATOM   1254  CG  LYS A  78      -5.164 -56.896  50.499  1.00 20.71           C  
ATOM   1255  HG2 LYS A  78      -6.052 -56.857  51.131  1.00 20.71           H  
ATOM   1256  HG3 LYS A  78      -5.480 -56.776  49.463  1.00 20.71           H  
ATOM   1257  CD  LYS A  78      -4.478 -58.249  50.674  1.00 20.71           C  
ATOM   1258  HD2 LYS A  78      -3.561 -58.264  50.085  1.00 20.71           H  
ATOM   1259  HD3 LYS A  78      -4.221 -58.380  51.725  1.00 20.71           H  
ATOM   1260  CE  LYS A  78      -5.404 -59.376  50.216  1.00 20.71           C  
ATOM   1261  HE2 LYS A  78      -5.641 -59.224  49.163  1.00 20.71           H  
ATOM   1262  HE3 LYS A  78      -6.328 -59.321  50.791  1.00 20.71           H  
ATOM   1263  NZ  LYS A  78      -4.744 -60.686  50.416  1.00 20.71           N  
ATOM   1264  HZ1 LYS A  78      -5.334 -61.447  50.113  1.00 20.71           H  
ATOM   1265  HZ2 LYS A  78      -3.878 -60.715  49.897  1.00 20.71           H  
ATOM   1266  HZ3 LYS A  78      -4.511 -60.806  51.392  1.00 20.71           H  
ATOM   1267  N   GLU A  79      -5.422 -52.720  52.016  1.00 19.43           N  
ATOM   1268  H   GLU A  79      -6.297 -52.890  51.542  1.00 19.43           H  
ATOM   1269  CA  GLU A  79      -5.593 -52.274  53.395  1.00 19.43           C  
ATOM   1270  HA  GLU A  79      -5.020 -51.363  53.568  1.00 19.43           H  
ATOM   1271  C   GLU A  79      -5.162 -53.356  54.418  1.00 19.43           C  
ATOM   1272  CB  GLU A  79      -7.106 -51.989  53.585  1.00 19.43           C  
ATOM   1273  HB2 GLU A  79      -7.285 -51.730  54.629  1.00 19.43           H  
ATOM   1274  HB3 GLU A  79      -7.649 -52.910  53.371  1.00 19.43           H  
ATOM   1275  O   GLU A  79      -5.740 -54.443  54.459  1.00 19.43           O  
ATOM   1276  CG  GLU A  79      -7.680 -50.859  52.702  1.00 19.43           C  
ATOM   1277  HG2 GLU A  79      -7.246 -49.915  53.029  1.00 19.43           H  
ATOM   1278  HG3 GLU A  79      -7.376 -51.022  51.668  1.00 19.43           H  
ATOM   1279  CD  GLU A  79      -9.222 -50.768  52.724  1.00 19.43           C  
ATOM   1280  OE1 GLU A  79      -9.743 -49.631  52.656  1.00 19.43           O  
ATOM   1281  OE2 GLU A  79      -9.887 -51.831  52.756  1.00 19.43           O  
ATOM   1282  N   GLU A  80      -4.201 -53.014  55.278  1.00 21.18           N  
ATOM   1283  H   GLU A  80      -3.670 -52.179  55.078  1.00 21.18           H  
ATOM   1284  CA  GLU A  80      -4.014 -53.511  56.654  1.00 21.18           C  
ATOM   1285  HA  GLU A  80      -4.779 -54.245  56.910  1.00 21.18           H  
ATOM   1286  C   GLU A  80      -4.197 -52.273  57.559  1.00 21.18           C  
ATOM   1287  CB  GLU A  80      -2.622 -54.159  56.826  1.00 21.18           C  
ATOM   1288  HB2 GLU A  80      -1.879 -53.560  56.301  1.00 21.18           H  
ATOM   1289  HB3 GLU A  80      -2.369 -54.167  57.886  1.00 21.18           H  
ATOM   1290  O   GLU A  80      -3.607 -51.224  57.311  1.00 21.18           O  
ATOM   1291  CG  GLU A  80      -2.590 -55.613  56.316  1.00 21.18           C  
ATOM   1292  HG2 GLU A  80      -3.349 -56.180  56.853  1.00 21.18           H  
ATOM   1293  HG3 GLU A  80      -2.863 -55.617  55.261  1.00 21.18           H  
ATOM   1294  CD  GLU A  80      -1.228 -56.319  56.475  1.00 21.18           C  
ATOM   1295  OE1 GLU A  80      -1.228 -57.572  56.387  1.00 21.18           O  
ATOM   1296  OE2 GLU A  80      -0.196 -55.627  56.626  1.00 21.18           O  
ATOM   1297  N   SER A  81      -5.271 -52.182  58.348  1.00 18.40           N  
ATOM   1298  H   SER A  81      -5.701 -51.282  58.189  1.00 18.40           H  
ATOM   1299  CA  SER A  81      -5.351 -52.551  59.774  1.00 18.40           C  
ATOM   1300  HA  SER A  81      -6.266 -52.088  60.145  1.00 18.40           H  
ATOM   1301  C   SER A  81      -4.216 -52.019  60.655  1.00 18.40           C  
ATOM   1302  CB  SER A  81      -5.548 -54.053  60.011  1.00 18.40           C  
ATOM   1303  HB2 SER A  81      -5.703 -54.226  61.076  1.00 18.40           H  
ATOM   1304  HB3 SER A  81      -6.434 -54.389  59.473  1.00 18.40           H  
ATOM   1305  O   SER A  81      -3.086 -52.457  60.508  1.00 18.40           O  
ATOM   1306  OG  SER A  81      -4.444 -54.815  59.588  1.00 18.40           O  
ATOM   1307  HG  SER A  81      -3.638 -54.417  59.925  1.00 18.40           H  
ATOM   1308  N   GLU A  82      -4.571 -51.131  61.596  1.00 21.92           N  
ATOM   1309  H   GLU A  82      -5.416 -50.617  61.390  1.00 21.92           H  
ATOM   1310  CA  GLU A  82      -4.238 -51.144  63.043  1.00 21.92           C  
ATOM   1311  HA  GLU A  82      -4.918 -51.833  63.545  1.00 21.92           H  
ATOM   1312  C   GLU A  82      -4.541 -49.740  63.624  1.00 21.92           C  
ATOM   1313  CB  GLU A  82      -2.805 -51.622  63.360  1.00 21.92           C  
ATOM   1314  HB2 GLU A  82      -2.489 -51.176  64.303  1.00 21.92           H  
ATOM   1315  HB3 GLU A  82      -2.110 -51.304  62.582  1.00 21.92           H  
ATOM   1316  O   GLU A  82      -3.906 -48.738  63.311  1.00 21.92           O  
ATOM   1317  CG  GLU A  82      -2.800 -53.159  63.536  1.00 21.92           C  
ATOM   1318  HG2 GLU A  82      -3.425 -53.392  64.399  1.00 21.92           H  
ATOM   1319  HG3 GLU A  82      -3.270 -53.644  62.681  1.00 21.92           H  
ATOM   1320  CD  GLU A  82      -1.413 -53.781  63.769  1.00 21.92           C  
ATOM   1321  OE1 GLU A  82      -1.347 -55.033  63.755  1.00 21.92           O  
ATOM   1322  OE2 GLU A  82      -0.453 -53.026  64.045  1.00 21.92           O  
ATOM   1323  N   GLU A  83      -5.728 -49.527  64.202  1.00 19.20           N  
ATOM   1324  H   GLU A  83      -6.167 -48.737  63.752  1.00 19.20           H  
ATOM   1325  CA  GLU A  83      -5.945 -49.484  65.664  1.00 19.20           C  
ATOM   1326  HA  GLU A  83      -6.859 -48.906  65.798  1.00 19.20           H  
ATOM   1327  C   GLU A  83      -4.881 -48.671  66.426  1.00 19.20           C  
ATOM   1328  CB  GLU A  83      -6.231 -50.875  66.271  1.00 19.20           C  
ATOM   1329  HB2 GLU A  83      -5.713 -50.974  67.224  1.00 19.20           H  
ATOM   1330  HB3 GLU A  83      -5.887 -51.662  65.599  1.00 19.20           H  
ATOM   1331  O   GLU A  83      -3.792 -49.126  66.739  1.00 19.20           O  
ATOM   1332  CG  GLU A  83      -7.743 -51.018  66.521  1.00 19.20           C  
ATOM   1333  HG2 GLU A  83      -8.267 -50.875  65.575  1.00 19.20           H  
ATOM   1334  HG3 GLU A  83      -8.055 -50.214  67.188  1.00 19.20           H  
ATOM   1335  CD  GLU A  83      -8.185 -52.355  67.137  1.00 19.20           C  
ATOM   1336  OE1 GLU A  83      -9.387 -52.421  67.491  1.00 19.20           O  
ATOM   1337  OE2 GLU A  83      -7.358 -53.281  67.251  1.00 19.20           O  
ATOM   1338  N   LYS A  84      -5.130 -47.376  66.652  1.00 18.78           N  
ATOM   1339  H   LYS A  84      -4.361 -46.837  66.281  1.00 18.78           H  
ATOM   1340  CA  LYS A  84      -5.640 -46.838  67.932  1.00 18.78           C  
ATOM   1341  HA  LYS A  84      -5.355 -45.786  67.973  1.00 18.78           H  
ATOM   1342  C   LYS A  84      -5.017 -47.471  69.184  1.00 18.78           C  
ATOM   1343  CB  LYS A  84      -7.177 -46.902  68.044  1.00 18.78           C  
ATOM   1344  HB2 LYS A  84      -7.441 -46.779  69.094  1.00 18.78           H  
ATOM   1345  HB3 LYS A  84      -7.534 -47.883  67.732  1.00 18.78           H  
ATOM   1346  O   LYS A  84      -5.619 -48.346  69.793  1.00 18.78           O  
ATOM   1347  CG  LYS A  84      -7.909 -45.801  67.276  1.00 18.78           C  
ATOM   1348  HG2 LYS A  84      -7.477 -44.832  67.527  1.00 18.78           H  
ATOM   1349  HG3 LYS A  84      -7.814 -45.974  66.204  1.00 18.78           H  
ATOM   1350  CD  LYS A  84      -9.386 -45.818  67.688  1.00 18.78           C  
ATOM   1351  HD2 LYS A  84      -9.811 -46.788  67.427  1.00 18.78           H  
ATOM   1352  HD3 LYS A  84      -9.459 -45.678  68.766  1.00 18.78           H  
ATOM   1353  CE  LYS A  84     -10.151 -44.705  66.975  1.00 18.78           C  
ATOM   1354  HE2 LYS A  84     -10.050 -44.853  65.900  1.00 18.78           H  
ATOM   1355  HE3 LYS A  84      -9.693 -43.749  67.228  1.00 18.78           H  
ATOM   1356  NZ  LYS A  84     -11.578 -44.724  67.371  1.00 18.78           N  
ATOM   1357  HZ1 LYS A  84     -11.659 -44.590  68.369  1.00 18.78           H  
ATOM   1358  HZ2 LYS A  84     -11.976 -45.622  67.137  1.00 18.78           H  
ATOM   1359  HZ3 LYS A  84     -12.088 -43.999  66.887  1.00 18.78           H  
ATOM   1360  N   VAL A  85      -3.960 -46.841  69.693  1.00 21.51           N  
ATOM   1361  H   VAL A  85      -3.404 -46.255  69.085  1.00 21.51           H  
ATOM   1362  CA  VAL A  85      -3.724 -46.737  71.139  1.00 21.51           C  
ATOM   1363  HA  VAL A  85      -4.670 -46.893  71.658  1.00 21.51           H  
ATOM   1364  C   VAL A  85      -3.235 -45.323  71.448  1.00 21.51           C  
ATOM   1365  CB  VAL A  85      -2.745 -47.805  71.674  1.00 21.51           C  
ATOM   1366  HB  VAL A  85      -1.759 -47.648  71.237  1.00 21.51           H  
ATOM   1367  O   VAL A  85      -2.119 -44.944  71.115  1.00 21.51           O  
ATOM   1368  CG1 VAL A  85      -2.634 -47.701  73.204  1.00 21.51           C  
ATOM   1369 HG11 VAL A  85      -2.218 -46.735  73.491  1.00 21.51           H  
ATOM   1370 HG12 VAL A  85      -1.962 -48.474  73.574  1.00 21.51           H  
ATOM   1371 HG13 VAL A  85      -3.612 -47.831  73.668  1.00 21.51           H  
ATOM   1372  CG2 VAL A  85      -3.194 -49.236  71.358  1.00 21.51           C  
ATOM   1373 HG21 VAL A  85      -3.196 -49.401  70.280  1.00 21.51           H  
ATOM   1374 HG22 VAL A  85      -4.192 -49.423  71.754  1.00 21.51           H  
ATOM   1375 HG23 VAL A  85      -2.496 -49.951  71.795  1.00 21.51           H  
ATOM   1376  N   ALA A  86      -4.091 -44.529  72.084  1.00 23.51           N  
ATOM   1377  H   ALA A  86      -5.014 -44.891  72.276  1.00 23.51           H  
ATOM   1378  CA  ALA A  86      -3.678 -43.366  72.858  1.00 23.51           C  
ATOM   1379  HA  ALA A  86      -2.621 -43.455  73.111  1.00 23.51           H  
ATOM   1380  C   ALA A  86      -4.488 -43.402  74.158  1.00 23.51           C  
ATOM   1381  CB  ALA A  86      -3.856 -42.077  72.044  1.00 23.51           C  
ATOM   1382  HB1 ALA A  86      -3.242 -42.126  71.145  1.00 23.51           H  
ATOM   1383  HB2 ALA A  86      -3.541 -41.223  72.642  1.00 23.51           H  
ATOM   1384  HB3 ALA A  86      -4.902 -41.953  71.762  1.00 23.51           H  
ATOM   1385  O   ALA A  86      -5.657 -43.019  74.193  1.00 23.51           O  
ATOM   1386  N   SER A  87      -3.874 -43.959  75.202  1.00 18.21           N  
ATOM   1387  H   SER A  87      -2.942 -44.324  75.065  1.00 18.21           H  
ATOM   1388  CA  SER A  87      -4.399 -44.030  76.565  1.00 18.21           C  
ATOM   1389  HA  SER A  87      -5.079 -43.195  76.732  1.00 18.21           H  
ATOM   1390  C   SER A  87      -3.247 -43.931  77.568  1.00 18.21           C  
ATOM   1391  CB  SER A  87      -5.185 -45.333  76.792  1.00 18.21           C  
ATOM   1392  HB2 SER A  87      -5.552 -45.352  77.819  1.00 18.21           H  
ATOM   1393  HB3 SER A  87      -6.042 -45.357  76.118  1.00 18.21           H  
ATOM   1394  O   SER A  87      -2.504 -44.894  77.726  1.00 18.21           O  
ATOM   1395  OG  SER A  87      -4.385 -46.477  76.567  1.00 18.21           O  
ATOM   1396  HG  SER A  87      -3.550 -46.333  77.016  1.00 18.21           H  
ATOM   1397  N   SER A  88      -3.128 -42.768  78.209  1.00 21.24           N  
ATOM   1398  H   SER A  88      -3.636 -41.989  77.814  1.00 21.24           H  
ATOM   1399  CA  SER A  88      -2.493 -42.469  79.513  1.00 21.24           C  
ATOM   1400  HA  SER A  88      -3.109 -42.863  80.322  1.00 21.24           H  
ATOM   1401  C   SER A  88      -2.454 -40.932  79.613  1.00 21.24           C  
ATOM   1402  CB  SER A  88      -1.079 -43.062  79.652  1.00 21.24           C  
ATOM   1403  HB2 SER A  88      -1.138 -44.150  79.688  1.00 21.24           H  
ATOM   1404  HB3 SER A  88      -0.633 -42.726  80.587  1.00 21.24           H  
ATOM   1405  O   SER A  88      -1.989 -40.290  78.676  1.00 21.24           O  
ATOM   1406  OG  SER A  88      -0.241 -42.677  78.583  1.00 21.24           O  
ATOM   1407  HG  SER A  88      -0.268 -41.719  78.523  1.00 21.24           H  
ATOM   1408  N   GLU A  89      -3.201 -40.300  80.528  1.00 19.95           N  
ATOM   1409  H   GLU A  89      -3.690 -39.546  80.066  1.00 19.95           H  
ATOM   1410  CA  GLU A  89      -2.699 -39.805  81.836  1.00 19.95           C  
ATOM   1411  HA  GLU A  89      -3.526 -39.322  82.356  1.00 19.95           H  
ATOM   1412  C   GLU A  89      -1.601 -38.732  81.663  1.00 19.95           C  
ATOM   1413  CB  GLU A  89      -2.212 -40.955  82.735  1.00 19.95           C  
ATOM   1414  HB2 GLU A  89      -1.711 -40.533  83.605  1.00 19.95           H  
ATOM   1415  HB3 GLU A  89      -1.479 -41.545  82.185  1.00 19.95           H  
ATOM   1416  O   GLU A  89      -0.631 -38.973  80.966  1.00 19.95           O  
ATOM   1417  CG  GLU A  89      -3.350 -41.858  83.232  1.00 19.95           C  
ATOM   1418  HG2 GLU A  89      -3.914 -42.231  82.377  1.00 19.95           H  
ATOM   1419  HG3 GLU A  89      -4.027 -41.253  83.835  1.00 19.95           H  
ATOM   1420  CD  GLU A  89      -2.856 -43.058  84.058  1.00 19.95           C  
ATOM   1421  OE1 GLU A  89      -3.698 -43.615  84.799  1.00 19.95           O  
ATOM   1422  OE2 GLU A  89      -1.665 -43.418  83.942  1.00 19.95           O  
ATOM   1423  N   ALA A  90      -1.616 -37.535  82.248  1.00 21.68           N  
ATOM   1424  H   ALA A  90      -0.854 -36.954  81.928  1.00 21.68           H  
ATOM   1425  CA  ALA A  90      -2.405 -36.886  83.288  1.00 21.68           C  
ATOM   1426  HA  ALA A  90      -3.468 -37.078  83.147  1.00 21.68           H  
ATOM   1427  C   ALA A  90      -2.149 -35.351  83.201  1.00 21.68           C  
ATOM   1428  CB  ALA A  90      -1.923 -37.453  84.635  1.00 21.68           C  
ATOM   1429  HB1 ALA A  90      -0.858 -37.254  84.758  1.00 21.68           H  
ATOM   1430  HB2 ALA A  90      -2.464 -36.986  85.459  1.00 21.68           H  
ATOM   1431  HB3 ALA A  90      -2.095 -38.528  84.676  1.00 21.68           H  
ATOM   1432  O   ALA A  90      -1.460 -34.902  82.292  1.00 21.68           O  
ATOM   1433  N   ASP A  91      -2.687 -34.604  84.174  1.00 26.40           N  
ATOM   1434  H   ASP A  91      -3.162 -35.137  84.888  1.00 26.40           H  
ATOM   1435  CA  ASP A  91      -2.553 -33.157  84.482  1.00 26.40           C  
ATOM   1436  HA  ASP A  91      -2.585 -33.131  85.571  1.00 26.40           H  
ATOM   1437  C   ASP A  91      -3.762 -32.311  84.040  1.00 26.40           C  
ATOM   1438  CB  ASP A  91      -1.168 -32.559  84.158  1.00 26.40           C  
ATOM   1439  HB2 ASP A  91      -0.987 -32.572  83.083  1.00 26.40           H  
ATOM   1440  HB3 ASP A  91      -1.172 -31.515  84.473  1.00 26.40           H  
ATOM   1441  O   ASP A  91      -3.973 -32.034  82.866  1.00 26.40           O  
ATOM   1442  CG  ASP A  91      -0.032 -33.272  84.909  1.00 26.40           C  
ATOM   1443  OD1 ASP A  91      -0.334 -33.891  85.966  1.00 26.40           O  
ATOM   1444  OD2 ASP A  91       1.129 -33.166  84.462  1.00 26.40           O  
ATOM   1445  N   LYS A  92      -4.778 -32.081  84.889  1.00 20.87           N  
ATOM   1446  H   LYS A  92      -5.603 -31.961  84.318  1.00 20.87           H  
ATOM   1447  CA  LYS A  92      -4.852 -31.280  86.138  1.00 20.87           C  
ATOM   1448  HA  LYS A  92      -5.907 -31.255  86.412  1.00 20.87           H  
ATOM   1449  C   LYS A  92      -4.463 -29.809  85.961  1.00 20.87           C  
ATOM   1450  CB  LYS A  92      -4.118 -31.842  87.373  1.00 20.87           C  
ATOM   1451  HB2 LYS A  92      -3.064 -32.012  87.154  1.00 20.87           H  
ATOM   1452  HB3 LYS A  92      -4.133 -31.059  88.131  1.00 20.87           H  
ATOM   1453  O   LYS A  92      -3.305 -29.473  86.103  1.00 20.87           O  
ATOM   1454  CG  LYS A  92      -4.753 -33.079  88.014  1.00 20.87           C  
ATOM   1455  HG2 LYS A  92      -4.737 -33.910  87.308  1.00 20.87           H  
ATOM   1456  HG3 LYS A  92      -5.782 -32.857  88.295  1.00 20.87           H  
ATOM   1457  CD  LYS A  92      -3.941 -33.440  89.266  1.00 20.87           C  
ATOM   1458  HD2 LYS A  92      -3.876 -32.574  89.924  1.00 20.87           H  
ATOM   1459  HD3 LYS A  92      -2.933 -33.705  88.945  1.00 20.87           H  
ATOM   1460  CE  LYS A  92      -4.563 -34.614  90.023  1.00 20.87           C  
ATOM   1461  HE2 LYS A  92      -4.749 -35.417  89.310  1.00 20.87           H  
ATOM   1462  HE3 LYS A  92      -5.519 -34.303  90.444  1.00 20.87           H  
ATOM   1463  NZ  LYS A  92      -3.640 -35.090  91.082  1.00 20.87           N  
ATOM   1464  HZ1 LYS A  92      -3.409 -34.348  91.728  1.00 20.87           H  
ATOM   1465  HZ2 LYS A  92      -2.775 -35.384  90.651  1.00 20.87           H  
ATOM   1466  HZ3 LYS A  92      -4.020 -35.884  91.576  1.00 20.87           H  
ATOM   1467  N   GLU A  93      -5.487 -28.966  85.837  1.00 26.11           N  
ATOM   1468  H   GLU A  93      -6.283 -29.300  85.311  1.00 26.11           H  
ATOM   1469  CA  GLU A  93      -5.734 -27.728  86.608  1.00 26.11           C  
ATOM   1470  HA  GLU A  93      -5.768 -27.969  87.671  1.00 26.11           H  
ATOM   1471  C   GLU A  93      -7.132 -27.233  86.177  1.00 26.11           C  
ATOM   1472  CB  GLU A  93      -4.629 -26.674  86.382  1.00 26.11           C  
ATOM   1473  HB2 GLU A  93      -4.102 -26.879  85.451  1.00 26.11           H  
ATOM   1474  HB3 GLU A  93      -5.080 -25.684  86.316  1.00 26.11           H  
ATOM   1475  O   GLU A  93      -7.363 -26.952  85.009  1.00 26.11           O  
ATOM   1476  CG  GLU A  93      -3.655 -26.681  87.579  1.00 26.11           C  
ATOM   1477  HG2 GLU A  93      -4.181 -26.266  88.438  1.00 26.11           H  
ATOM   1478  HG3 GLU A  93      -3.401 -27.706  87.847  1.00 26.11           H  
ATOM   1479  CD  GLU A  93      -2.357 -25.886  87.359  1.00 26.11           C  
ATOM   1480  OE1 GLU A  93      -1.476 -26.018  88.242  1.00 26.11           O  
ATOM   1481  OE2 GLU A  93      -2.271 -25.133  86.365  1.00 26.11           O  
ATOM   1482  N   LYS A  94      -8.213 -27.481  86.930  1.00 21.09           N  
ATOM   1483  H   LYS A  94      -8.981 -27.631  86.291  1.00 21.09           H  
ATOM   1484  CA  LYS A  94      -8.674 -26.791  88.151  1.00 21.09           C  
ATOM   1485  HA  LYS A  94      -9.701 -27.113  88.321  1.00 21.09           H  
ATOM   1486  C   LYS A  94      -8.788 -25.273  87.989  1.00 21.09           C  
ATOM   1487  CB  LYS A  94      -7.899 -27.146  89.433  1.00 21.09           C  
ATOM   1488  HB2 LYS A  94      -6.824 -27.064  89.268  1.00 21.09           H  
ATOM   1489  HB3 LYS A  94      -8.158 -26.399  90.183  1.00 21.09           H  
ATOM   1490  O   LYS A  94      -7.907 -24.559  88.427  1.00 21.09           O  
ATOM   1491  CG  LYS A  94      -8.259 -28.513  90.024  1.00 21.09           C  
ATOM   1492  HG2 LYS A  94      -9.341 -28.596  90.117  1.00 21.09           H  
ATOM   1493  HG3 LYS A  94      -7.886 -29.307  89.376  1.00 21.09           H  
ATOM   1494  CD  LYS A  94      -7.621 -28.620  91.415  1.00 21.09           C  
ATOM   1495  HD2 LYS A  94      -6.537 -28.588  91.307  1.00 21.09           H  
ATOM   1496  HD3 LYS A  94      -7.935 -27.763  92.011  1.00 21.09           H  
ATOM   1497  CE  LYS A  94      -8.038 -29.904  92.131  1.00 21.09           C  
ATOM   1498  HE2 LYS A  94      -9.127 -29.938  92.173  1.00 21.09           H  
ATOM   1499  HE3 LYS A  94      -7.691 -30.758  91.549  1.00 21.09           H  
ATOM   1500  NZ  LYS A  94      -7.467 -29.927  93.499  1.00 21.09           N  
ATOM   1501  HZ1 LYS A  94      -7.796 -29.122  94.014  1.00 21.09           H  
ATOM   1502  HZ2 LYS A  94      -7.738 -30.762  93.999  1.00 21.09           H  
ATOM   1503  HZ3 LYS A  94      -6.460 -29.861  93.458  1.00 21.09           H  
ATOM   1504  N   GLU A  95      -9.948 -24.828  87.511  1.00 25.83           N  
ATOM   1505  H   GLU A  95     -10.498 -25.438  86.924  1.00 25.83           H  
ATOM   1506  CA  GLU A  95     -10.654 -23.645  88.018  1.00 25.83           C  
ATOM   1507  HA  GLU A  95     -10.591 -23.651  89.106  1.00 25.83           H  
ATOM   1508  C   GLU A  95     -12.148 -23.759  87.647  1.00 25.83           C  
ATOM   1509  CB  GLU A  95     -10.009 -22.324  87.546  1.00 25.83           C  
ATOM   1510  HB2 GLU A  95      -9.292 -22.521  86.749  1.00 25.83           H  
ATOM   1511  HB3 GLU A  95     -10.783 -21.661  87.159  1.00 25.83           H  
ATOM   1512  O   GLU A  95     -12.521 -23.760  86.480  1.00 25.83           O  
ATOM   1513  CG  GLU A  95      -9.304 -21.620  88.726  1.00 25.83           C  
ATOM   1514  HG2 GLU A  95     -10.064 -21.352  89.461  1.00 25.83           H  
ATOM   1515  HG3 GLU A  95      -8.621 -22.315  89.215  1.00 25.83           H  
ATOM   1516  CD  GLU A  95      -8.527 -20.353  88.332  1.00 25.83           C  
ATOM   1517  OE1 GLU A  95      -7.684 -19.921  89.153  1.00 25.83           O  
ATOM   1518  OE2 GLU A  95      -8.804 -19.799  87.243  1.00 25.83           O  
ATOM   1519  N   GLU A  96     -12.956 -24.038  88.677  1.00 23.63           N  
ATOM   1520  H   GLU A  96     -12.434 -24.357  89.481  1.00 23.63           H  
ATOM   1521  CA  GLU A  96     -14.106 -23.232  89.126  1.00 23.63           C  
ATOM   1522  HA  GLU A  96     -14.592 -23.843  89.887  1.00 23.63           H  
ATOM   1523  C   GLU A  96     -15.276 -22.852  88.174  1.00 23.63           C  
ATOM   1524  CB  GLU A  96     -13.524 -22.020  89.873  1.00 23.63           C  
ATOM   1525  HB2 GLU A  96     -14.302 -21.278  90.051  1.00 23.63           H  
ATOM   1526  HB3 GLU A  96     -12.755 -21.538  89.269  1.00 23.63           H  
ATOM   1527  O   GLU A  96     -15.119 -22.609  86.985  1.00 23.63           O  
ATOM   1528  CG  GLU A  96     -12.942 -22.432  91.234  1.00 23.63           C  
ATOM   1529  HG2 GLU A  96     -13.644 -23.105  91.726  1.00 23.63           H  
ATOM   1530  HG3 GLU A  96     -12.015 -22.983  91.074  1.00 23.63           H  
ATOM   1531  CD  GLU A  96     -12.684 -21.239  92.164  1.00 23.63           C  
ATOM   1532  OE1 GLU A  96     -12.427 -21.517  93.357  1.00 23.63           O  
ATOM   1533  OE2 GLU A  96     -12.827 -20.080  91.717  1.00 23.63           O  
ATOM   1534  N   PRO A  97     -16.515 -22.766  88.696  1.00 24.23           N  
ATOM   1535  CA  PRO A  97     -17.291 -23.952  89.020  1.00 24.23           C  
ATOM   1536  HA  PRO A  97     -16.807 -24.840  88.616  1.00 24.23           H  
ATOM   1537  C   PRO A  97     -18.725 -23.880  88.467  1.00 24.23           C  
ATOM   1538  CB  PRO A  97     -17.300 -24.021  90.562  1.00 24.23           C  
ATOM   1539  HB2 PRO A  97     -16.507 -24.683  90.910  1.00 24.23           H  
ATOM   1540  HB3 PRO A  97     -18.257 -24.363  90.954  1.00 24.23           H  
ATOM   1541  O   PRO A  97     -19.221 -22.872  87.968  1.00 24.23           O  
ATOM   1542  CG  PRO A  97     -17.009 -22.588  91.021  1.00 24.23           C  
ATOM   1543  HG2 PRO A  97     -17.819 -22.196  91.637  1.00 24.23           H  
ATOM   1544  HG3 PRO A  97     -16.066 -22.552  91.566  1.00 24.23           H  
ATOM   1545  CD  PRO A  97     -16.897 -21.802  89.717  1.00 24.23           C  
ATOM   1546  HD2 PRO A  97     -17.878 -21.397  89.467  1.00 24.23           H  
ATOM   1547  HD3 PRO A  97     -16.221 -20.951  89.797  1.00 24.23           H  
ATOM   1548  N   GLU A  98     -19.383 -25.023  88.613  1.00 20.49           N  
ATOM   1549  H   GLU A  98     -18.804 -25.789  88.927  1.00 20.49           H  
ATOM   1550  CA  GLU A  98     -20.803 -25.223  88.887  1.00 20.49           C  
ATOM   1551  HA  GLU A  98     -21.235 -25.747  88.035  1.00 20.49           H  
ATOM   1552  C   GLU A  98     -21.672 -23.984  89.188  1.00 20.49           C  
ATOM   1553  CB  GLU A  98     -20.899 -26.137  90.123  1.00 20.49           C  
ATOM   1554  HB2 GLU A  98     -21.949 -26.270  90.386  1.00 20.49           H  
ATOM   1555  HB3 GLU A  98     -20.401 -25.642  90.957  1.00 20.49           H  
ATOM   1556  O   GLU A  98     -21.297 -23.050  89.893  1.00 20.49           O  
ATOM   1557  CG  GLU A  98     -20.289 -27.530  89.904  1.00 20.49           C  
ATOM   1558  HG2 GLU A  98     -19.250 -27.431  89.592  1.00 20.49           H  
ATOM   1559  HG3 GLU A  98     -20.835 -28.020  89.097  1.00 20.49           H  
ATOM   1560  CD  GLU A  98     -20.331 -28.395  91.172  1.00 20.49           C  
ATOM   1561  OE1 GLU A  98     -20.540 -29.618  91.019  1.00 20.49           O  
ATOM   1562  OE2 GLU A  98     -20.156 -27.830  92.273  1.00 20.49           O  
ATOM   1563  N   SER A  99     -22.948 -24.143  88.827  1.00 21.47           N  
ATOM   1564  H   SER A  99     -23.135 -24.961  88.264  1.00 21.47           H  
ATOM   1565  CA  SER A  99     -24.117 -23.460  89.396  1.00 21.47           C  
ATOM   1566  HA  SER A  99     -24.950 -24.115  89.140  1.00 21.47           H  
ATOM   1567  C   SER A  99     -24.498 -22.089  88.811  1.00 21.47           C  
ATOM   1568  CB  SER A  99     -24.113 -23.505  90.936  1.00 21.47           C  
ATOM   1569  HB2 SER A  99     -23.806 -24.497  91.266  1.00 21.47           H  
ATOM   1570  HB3 SER A  99     -25.126 -23.326  91.296  1.00 21.47           H  
ATOM   1571  O   SER A  99     -24.001 -21.029  89.176  1.00 21.47           O  
ATOM   1572  OG  SER A  99     -23.262 -22.543  91.516  1.00 21.47           O  
ATOM   1573  HG  SER A  99     -22.430 -22.581  91.040  1.00 21.47           H  
ATOM   1574  N   LYS A 100     -25.495 -22.140  87.919  1.00 27.18           N  
ATOM   1575  H   LYS A 100     -25.602 -23.040  87.474  1.00 27.18           H  
ATOM   1576  CA  LYS A 100     -26.703 -21.286  87.871  1.00 27.18           C  
ATOM   1577  HA  LYS A 100     -27.252 -21.388  88.807  1.00 27.18           H  
ATOM   1578  C   LYS A 100     -27.593 -21.852  86.757  1.00 27.18           C  
ATOM   1579  CB  LYS A 100     -26.352 -19.799  87.651  1.00 27.18           C  
ATOM   1580  HB2 LYS A 100     -25.389 -19.726  87.146  1.00 27.18           H  
ATOM   1581  HB3 LYS A 100     -27.103 -19.331  87.014  1.00 27.18           H  
ATOM   1582  O   LYS A 100     -27.346 -21.641  85.579  1.00 27.18           O  
ATOM   1583  CG  LYS A 100     -26.325 -19.038  88.993  1.00 27.18           C  
ATOM   1584  HG2 LYS A 100     -25.879 -19.651  89.776  1.00 27.18           H  
ATOM   1585  HG3 LYS A 100     -27.349 -18.827  89.298  1.00 27.18           H  
ATOM   1586  CD  LYS A 100     -25.548 -17.721  88.889  1.00 27.18           C  
ATOM   1587  HD2 LYS A 100     -26.099 -17.022  88.260  1.00 27.18           H  
ATOM   1588  HD3 LYS A 100     -24.577 -17.925  88.438  1.00 27.18           H  
ATOM   1589  CE  LYS A 100     -25.333 -17.140  90.290  1.00 27.18           C  
ATOM   1590  HE2 LYS A 100     -26.303 -16.968  90.757  1.00 27.18           H  
ATOM   1591  HE3 LYS A 100     -24.807 -17.889  90.882  1.00 27.18           H  
ATOM   1592  NZ  LYS A 100     -24.538 -15.890  90.244  1.00 27.18           N  
ATOM   1593  HZ1 LYS A 100     -23.642 -16.085  89.821  1.00 27.18           H  
ATOM   1594  HZ2 LYS A 100     -25.005 -15.178  89.700  1.00 27.18           H  
ATOM   1595  HZ3 LYS A 100     -24.360 -15.551  91.178  1.00 27.18           H  
ATOM   1596  N   GLU A 101     -28.425 -22.839  87.087  1.00 23.62           N  
ATOM   1597  H   GLU A 101     -28.284 -23.618  86.459  1.00 23.62           H  
ATOM   1598  CA  GLU A 101     -29.865 -22.638  87.345  1.00 23.62           C  
ATOM   1599  HA  GLU A 101     -30.311 -23.625  87.468  1.00 23.62           H  
ATOM   1600  C   GLU A 101     -30.583 -21.964  86.150  1.00 23.62           C  
ATOM   1601  CB  GLU A 101     -30.118 -21.869  88.655  1.00 23.62           C  
ATOM   1602  HB2 GLU A 101     -29.549 -20.939  88.666  1.00 23.62           H  
ATOM   1603  HB3 GLU A 101     -31.175 -21.600  88.654  1.00 23.62           H  
ATOM   1604  O   GLU A 101     -30.320 -20.803  85.861  1.00 23.62           O  
ATOM   1605  CG  GLU A 101     -29.829 -22.671  89.937  1.00 23.62           C  
ATOM   1606  HG2 GLU A 101     -28.751 -22.742  90.085  1.00 23.62           H  
ATOM   1607  HG3 GLU A 101     -30.222 -23.679  89.804  1.00 23.62           H  
ATOM   1608  CD  GLU A 101     -30.494 -22.043  91.178  1.00 23.62           C  
ATOM   1609  OE1 GLU A 101     -30.669 -22.754  92.185  1.00 23.62           O  
ATOM   1610  OE2 GLU A 101     -31.043 -20.916  91.082  1.00 23.62           O  
ATOM   1611  N   LYS A 102     -31.539 -22.589  85.439  1.00 23.57           N  
ATOM   1612  H   LYS A 102     -31.740 -22.144  84.555  1.00 23.57           H  
ATOM   1613  CA  LYS A 102     -32.602 -23.495  85.923  1.00 23.57           C  
ATOM   1614  HA  LYS A 102     -32.177 -24.259  86.573  1.00 23.57           H  
ATOM   1615  C   LYS A 102     -33.369 -24.229  84.794  1.00 23.57           C  
ATOM   1616  CB  LYS A 102     -33.617 -22.610  86.688  1.00 23.57           C  
ATOM   1617  HB2 LYS A 102     -33.320 -21.563  86.626  1.00 23.57           H  
ATOM   1618  HB3 LYS A 102     -34.605 -22.671  86.232  1.00 23.57           H  
ATOM   1619  O   LYS A 102     -33.417 -23.736  83.672  1.00 23.57           O  
ATOM   1620  CG  LYS A 102     -33.741 -23.002  88.162  1.00 23.57           C  
ATOM   1621  HG2 LYS A 102     -32.757 -23.256  88.556  1.00 23.57           H  
ATOM   1622  HG3 LYS A 102     -34.382 -23.880  88.249  1.00 23.57           H  
ATOM   1623  CD  LYS A 102     -34.320 -21.843  88.983  1.00 23.57           C  
ATOM   1624  HD2 LYS A 102     -35.328 -21.611  88.640  1.00 23.57           H  
ATOM   1625  HD3 LYS A 102     -33.683 -20.970  88.846  1.00 23.57           H  
ATOM   1626  CE  LYS A 102     -34.346 -22.240  90.464  1.00 23.57           C  
ATOM   1627  HE2 LYS A 102     -33.740 -23.137  90.589  1.00 23.57           H  
ATOM   1628  HE3 LYS A 102     -35.366 -22.493  90.754  1.00 23.57           H  
ATOM   1629  NZ  LYS A 102     -33.780 -21.187  91.339  1.00 23.57           N  
ATOM   1630  HZ1 LYS A 102     -33.751 -21.483  92.304  1.00 23.57           H  
ATOM   1631  HZ2 LYS A 102     -34.222 -20.284  91.241  1.00 23.57           H  
ATOM   1632  HZ3 LYS A 102     -32.797 -21.065  91.138  1.00 23.57           H  
ATOM   1633  N   GLU A 103     -34.069 -25.292  85.226  1.00 28.35           N  
ATOM   1634  H   GLU A 103     -33.887 -25.534  86.190  1.00 28.35           H  
ATOM   1635  CA  GLU A 103     -35.068 -26.191  84.586  1.00 28.35           C  
ATOM   1636  HA  GLU A 103     -35.601 -26.649  85.419  1.00 28.35           H  
ATOM   1637  C   GLU A 103     -34.487 -27.397  83.816  1.00 28.35           C  
ATOM   1638  CB  GLU A 103     -36.150 -25.423  83.790  1.00 28.35           C  
ATOM   1639  HB2 GLU A 103     -36.754 -26.150  83.246  1.00 28.35           H  
ATOM   1640  HB3 GLU A 103     -35.687 -24.773  83.047  1.00 28.35           H  
ATOM   1641  O   GLU A 103     -33.848 -27.233  82.786  1.00 28.35           O  
ATOM   1642  CG  GLU A 103     -37.087 -24.602  84.698  1.00 28.35           C  
ATOM   1643  HG2 GLU A 103     -36.531 -23.755  85.101  1.00 28.35           H  
ATOM   1644  HG3 GLU A 103     -37.392 -25.219  85.543  1.00 28.35           H  
ATOM   1645  CD  GLU A 103     -38.352 -24.077  83.987  1.00 28.35           C  
ATOM   1646  OE1 GLU A 103     -39.376 -23.870  84.688  1.00 28.35           O  
ATOM   1647  OE2 GLU A 103     -38.325 -23.853  82.753  1.00 28.35           O  
ATOM   1648  N   GLU A 104     -34.647 -28.670  84.208  1.00 21.88           N  
ATOM   1649  H   GLU A 104     -33.992 -29.277  83.736  1.00 21.88           H  
ATOM   1650  CA  GLU A 104     -35.745 -29.382  84.893  1.00 21.88           C  
ATOM   1651  HA  GLU A 104     -35.668 -30.388  84.481  1.00 21.88           H  
ATOM   1652  C   GLU A 104     -37.154 -28.905  84.520  1.00 21.88           C  
ATOM   1653  CB  GLU A 104     -35.556 -29.620  86.406  1.00 21.88           C  
ATOM   1654  HB2 GLU A 104     -34.508 -29.860  86.588  1.00 21.88           H  
ATOM   1655  HB3 GLU A 104     -35.815 -28.717  86.959  1.00 21.88           H  
ATOM   1656  O   GLU A 104     -37.653 -27.867  84.951  1.00 21.88           O  
ATOM   1657  CG  GLU A 104     -36.429 -30.813  86.871  1.00 21.88           C  
ATOM   1658  HG2 GLU A 104     -36.286 -31.641  86.177  1.00 21.88           H  
ATOM   1659  HG3 GLU A 104     -37.472 -30.503  86.823  1.00 21.88           H  
ATOM   1660  CD  GLU A 104     -36.139 -31.302  88.299  1.00 21.88           C  
ATOM   1661  OE1 GLU A 104     -36.380 -32.502  88.558  1.00 21.88           O  
ATOM   1662  OE2 GLU A 104     -35.665 -30.470  89.105  1.00 21.88           O  
ATOM   1663  N   GLN A 105     -37.834 -29.761  83.760  1.00 24.87           N  
ATOM   1664  H   GLN A 105     -37.326 -30.582  83.462  1.00 24.87           H  
ATOM   1665  CA  GLN A 105     -39.269 -29.935  83.879  1.00 24.87           C  
ATOM   1666  HA  GLN A 105     -39.788 -29.037  83.543  1.00 24.87           H  
ATOM   1667  C   GLN A 105     -39.642 -30.210  85.341  1.00 24.87           C  
ATOM   1668  CB  GLN A 105     -39.690 -31.152  83.037  1.00 24.87           C  
ATOM   1669  HB2 GLN A 105     -38.998 -31.973  83.225  1.00 24.87           H  
ATOM   1670  HB3 GLN A 105     -40.682 -31.472  83.355  1.00 24.87           H  
ATOM   1671  O   GLN A 105     -39.672 -31.355  85.752  1.00 24.87           O  
ATOM   1672  CG  GLN A 105     -39.770 -30.883  81.539  1.00 24.87           C  
ATOM   1673  HG2 GLN A 105     -38.807 -30.518  81.180  1.00 24.87           H  
ATOM   1674  HG3 GLN A 105     -40.522 -30.116  81.356  1.00 24.87           H  
ATOM   1675  CD  GLN A 105     -40.127 -32.144  80.756  1.00 24.87           C  
ATOM   1676  NE2 GLN A 105     -40.725 -32.017  79.593  1.00 24.87           N  
ATOM   1677 HE21 GLN A 105     -40.773 -32.896  79.098  1.00 24.87           H  
ATOM   1678 HE22 GLN A 105     -40.742 -31.108  79.155  1.00 24.87           H  
ATOM   1679  OE1 GLN A 105     -39.867 -33.273  81.119  1.00 24.87           O  
ATOM   1680  N   ASP A 106     -39.950 -29.147  86.077  1.00 24.17           N  
ATOM   1681  H   ASP A 106     -39.498 -28.287  85.802  1.00 24.17           H  
ATOM   1682  CA  ASP A 106     -40.936 -29.082  87.159  1.00 24.17           C  
ATOM   1683  HA  ASP A 106     -41.901 -29.382  86.751  1.00 24.17           H  
ATOM   1684  C   ASP A 106     -41.085 -27.599  87.539  1.00 24.17           C  
ATOM   1685  CB  ASP A 106     -40.580 -30.005  88.352  1.00 24.17           C  
ATOM   1686  HB2 ASP A 106     -40.877 -29.513  89.278  1.00 24.17           H  
ATOM   1687  HB3 ASP A 106     -39.503 -30.166  88.394  1.00 24.17           H  
ATOM   1688  O   ASP A 106     -40.566 -27.085  88.521  1.00 24.17           O  
ATOM   1689  CG  ASP A 106     -41.321 -31.357  88.320  1.00 24.17           C  
ATOM   1690  OD1 ASP A 106     -42.295 -31.479  87.526  1.00 24.17           O  
ATOM   1691  OD2 ASP A 106     -41.064 -32.185  89.217  1.00 24.17           O  
ATOM   1692  N   LYS A 107     -41.750 -26.805  86.694  1.00 27.37           N  
ATOM   1693  H   LYS A 107     -41.229 -25.965  86.488  1.00 27.37           H  
ATOM   1694  CA  LYS A 107     -43.195 -26.604  86.842  1.00 27.37           C  
ATOM   1695  HA  LYS A 107     -43.615 -27.480  87.337  1.00 27.37           H  
ATOM   1696  C   LYS A 107     -43.881 -26.465  85.486  1.00 27.37           C  
ATOM   1697  CB  LYS A 107     -43.453 -25.370  87.740  1.00 27.37           C  
ATOM   1698  HB2 LYS A 107     -42.671 -24.631  87.563  1.00 27.37           H  
ATOM   1699  HB3 LYS A 107     -44.407 -24.910  87.484  1.00 27.37           H  
ATOM   1700  O   LYS A 107     -44.298 -25.387  85.067  1.00 27.37           O  
ATOM   1701  CG  LYS A 107     -43.524 -25.711  89.235  1.00 27.37           C  
ATOM   1702  HG2 LYS A 107     -42.667 -26.319  89.527  1.00 27.37           H  
ATOM   1703  HG3 LYS A 107     -44.431 -26.283  89.431  1.00 27.37           H  
ATOM   1704  CD  LYS A 107     -43.528 -24.435  90.083  1.00 27.37           C  
ATOM   1705  HD2 LYS A 107     -44.420 -23.848  89.866  1.00 27.37           H  
ATOM   1706  HD3 LYS A 107     -42.639 -23.853  89.839  1.00 27.37           H  
ATOM   1707  CE  LYS A 107     -43.491 -24.821  91.565  1.00 27.37           C  
ATOM   1708  HE2 LYS A 107     -44.410 -25.348  91.819  1.00 27.37           H  
ATOM   1709  HE3 LYS A 107     -42.665 -25.518  91.708  1.00 27.37           H  
ATOM   1710  NZ  LYS A 107     -43.301 -23.639  92.439  1.00 27.37           N  
ATOM   1711  HZ1 LYS A 107     -44.056 -22.977  92.335  1.00 27.37           H  
ATOM   1712  HZ2 LYS A 107     -43.241 -23.931  93.404  1.00 27.37           H  
ATOM   1713  HZ3 LYS A 107     -42.426 -23.188  92.210  1.00 27.37           H  
ATOM   1714  N   LYS A 108     -44.316 -27.607  84.955  1.00 22.83           N  
ATOM   1715  H   LYS A 108     -43.858 -28.446  85.280  1.00 22.83           H  
ATOM   1716  CA  LYS A 108     -45.734 -27.706  84.580  1.00 22.83           C  
ATOM   1717  HA  LYS A 108     -46.054 -26.734  84.204  1.00 22.83           H  
ATOM   1718  C   LYS A 108     -46.569 -27.938  85.838  1.00 22.83           C  
ATOM   1719  CB  LYS A 108     -45.961 -28.727  83.456  1.00 22.83           C  
ATOM   1720  HB2 LYS A 108     -45.101 -29.392  83.375  1.00 22.83           H  
ATOM   1721  HB3 LYS A 108     -46.839 -29.340  83.659  1.00 22.83           H  
ATOM   1722  O   LYS A 108     -47.181 -28.981  86.021  1.00 22.83           O  
ATOM   1723  CG  LYS A 108     -46.196 -27.998  82.127  1.00 22.83           C  
ATOM   1724  HG2 LYS A 108     -47.047 -27.323  82.220  1.00 22.83           H  
ATOM   1725  HG3 LYS A 108     -45.306 -27.426  81.865  1.00 22.83           H  
ATOM   1726  CD  LYS A 108     -46.488 -29.029  81.038  1.00 22.83           C  
ATOM   1727  HD2 LYS A 108     -45.645 -29.719  80.989  1.00 22.83           H  
ATOM   1728  HD3 LYS A 108     -47.387 -29.589  81.295  1.00 22.83           H  
ATOM   1729  CE  LYS A 108     -46.665 -28.344  79.684  1.00 22.83           C  
ATOM   1730  HE2 LYS A 108     -45.810 -27.687  79.523  1.00 22.83           H  
ATOM   1731  HE3 LYS A 108     -47.565 -27.730  79.707  1.00 22.83           H  
ATOM   1732  NZ  LYS A 108     -46.731 -29.361  78.607  1.00 22.83           N  
ATOM   1733  HZ1 LYS A 108     -46.812 -28.927  77.699  1.00 22.83           H  
ATOM   1734  HZ2 LYS A 108     -47.492 -30.007  78.759  1.00 22.83           H  
ATOM   1735  HZ3 LYS A 108     -45.876 -29.898  78.613  1.00 22.83           H  
ATOM   1736  N   LEU A 109     -46.659 -26.894  86.662  1.00 27.36           N  
ATOM   1737  H   LEU A 109     -46.037 -26.116  86.495  1.00 27.36           H  
ATOM   1738  CA  LEU A 109     -47.711 -26.739  87.664  1.00 27.36           C  
ATOM   1739  HA  LEU A 109     -48.612 -27.175  87.231  1.00 27.36           H  
ATOM   1740  C   LEU A 109     -48.088 -25.259  87.860  1.00 27.36           C  
ATOM   1741  CB  LEU A 109     -47.374 -27.554  88.940  1.00 27.36           C  
ATOM   1742  HB2 LEU A 109     -47.370 -26.922  89.828  1.00 27.36           H  
ATOM   1743  HB3 LEU A 109     -46.360 -27.943  88.848  1.00 27.36           H  
ATOM   1744  O   LEU A 109     -48.123 -24.742  88.966  1.00 27.36           O  
ATOM   1745  CG  LEU A 109     -48.345 -28.743  89.153  1.00 27.36           C  
ATOM   1746  HG  LEU A 109     -48.850 -28.992  88.221  1.00 27.36           H  
ATOM   1747  CD1 LEU A 109     -47.600 -29.996  89.598  1.00 27.36           C  
ATOM   1748 HD11 LEU A 109     -47.064 -29.810  90.529  1.00 27.36           H  
ATOM   1749 HD12 LEU A 109     -48.295 -30.822  89.748  1.00 27.36           H  
ATOM   1750 HD13 LEU A 109     -46.878 -30.288  88.835  1.00 27.36           H  
ATOM   1751  CD2 LEU A 109     -49.418 -28.411  90.192  1.00 27.36           C  
ATOM   1752 HD21 LEU A 109     -50.113 -29.246  90.285  1.00 27.36           H  
ATOM   1753 HD22 LEU A 109     -49.959 -27.512  89.896  1.00 27.36           H  
ATOM   1754 HD23 LEU A 109     -48.948 -28.240  91.161  1.00 27.36           H  
ATOM   1755  N   ALA A 110     -48.423 -24.585  86.752  1.00 27.21           N  
ATOM   1756  H   ALA A 110     -48.114 -24.968  85.870  1.00 27.21           H  
ATOM   1757  CA  ALA A 110     -49.481 -23.570  86.686  1.00 27.21           C  
ATOM   1758  HA  ALA A 110     -50.331 -23.927  87.266  1.00 27.21           H  
ATOM   1759  C   ALA A 110     -49.926 -23.368  85.220  1.00 27.21           C  
ATOM   1760  CB  ALA A 110     -49.020 -22.244  87.310  1.00 27.21           C  
ATOM   1761  HB1 ALA A 110     -48.118 -21.893  86.809  1.00 27.21           H  
ATOM   1762  HB2 ALA A 110     -49.801 -21.491  87.204  1.00 27.21           H  
ATOM   1763  HB3 ALA A 110     -48.805 -22.373  88.371  1.00 27.21           H  
ATOM   1764  O   ALA A 110     -49.132 -22.979  84.373  1.00 27.21           O  
ATOM   1765  N   LYS A 111     -51.216 -23.622  84.935  1.00 28.81           N  
ATOM   1766  H   LYS A 111     -51.771 -23.933  85.719  1.00 28.81           H  
ATOM   1767  CA  LYS A 111     -51.931 -23.411  83.649  1.00 28.81           C  
ATOM   1768  HA  LYS A 111     -52.954 -23.769  83.768  1.00 28.81           H  
ATOM   1769  C   LYS A 111     -51.345 -24.195  82.458  1.00 28.81           C  
ATOM   1770  CB  LYS A 111     -52.023 -21.900  83.353  1.00 28.81           C  
ATOM   1771  HB2 LYS A 111     -52.512 -21.762  82.389  1.00 28.81           H  
ATOM   1772  HB3 LYS A 111     -51.020 -21.480  83.282  1.00 28.81           H  
ATOM   1773  O   LYS A 111     -50.553 -23.698  81.674  1.00 28.81           O  
ATOM   1774  CG  LYS A 111     -52.823 -21.133  84.420  1.00 28.81           C  
ATOM   1775  HG2 LYS A 111     -53.849 -21.501  84.430  1.00 28.81           H  
ATOM   1776  HG3 LYS A 111     -52.382 -21.298  85.403  1.00 28.81           H  
ATOM   1777  CD  LYS A 111     -52.826 -19.624  84.139  1.00 28.81           C  
ATOM   1778  HD2 LYS A 111     -51.797 -19.264  84.162  1.00 28.81           H  
ATOM   1779  HD3 LYS A 111     -53.249 -19.437  83.153  1.00 28.81           H  
ATOM   1780  CE  LYS A 111     -53.652 -18.899  85.211  1.00 28.81           C  
ATOM   1781  HE2 LYS A 111     -53.285 -19.205  86.191  1.00 28.81           H  
ATOM   1782  HE3 LYS A 111     -54.691 -19.220  85.133  1.00 28.81           H  
ATOM   1783  NZ  LYS A 111     -53.557 -17.421  85.089  1.00 28.81           N  
ATOM   1784  HZ1 LYS A 111     -54.094 -16.971  85.816  1.00 28.81           H  
ATOM   1785  HZ2 LYS A 111     -53.891 -17.098  84.192  1.00 28.81           H  
ATOM   1786  HZ3 LYS A 111     -52.599 -17.122  85.202  1.00 28.81           H  
ATOM   1787  N   LYS A 112     -51.696 -25.461  82.219  1.00 22.73           N  
ATOM   1788  H   LYS A 112     -50.969 -25.915  81.685  1.00 22.73           H  
ATOM   1789  CA  LYS A 112     -53.051 -26.017  82.022  1.00 22.73           C  
ATOM   1790  HA  LYS A 112     -52.886 -26.892  81.393  1.00 22.73           H  
ATOM   1791  C   LYS A 112     -53.980 -25.108  81.196  1.00 22.73           C  
ATOM   1792  CB  LYS A 112     -53.695 -26.569  83.319  1.00 22.73           C  
ATOM   1793  HB2 LYS A 112     -54.740 -26.265  83.364  1.00 22.73           H  
ATOM   1794  HB3 LYS A 112     -53.186 -26.162  84.192  1.00 22.73           H  
ATOM   1795  O   LYS A 112     -54.417 -24.054  81.640  1.00 22.73           O  
ATOM   1796  CG  LYS A 112     -53.633 -28.114  83.359  1.00 22.73           C  
ATOM   1797  HG2 LYS A 112     -54.152 -28.513  82.488  1.00 22.73           H  
ATOM   1798  HG3 LYS A 112     -52.588 -28.420  83.308  1.00 22.73           H  
ATOM   1799  CD  LYS A 112     -54.262 -28.721  84.627  1.00 22.73           C  
ATOM   1800  HD2 LYS A 112     -53.760 -28.303  85.500  1.00 22.73           H  
ATOM   1801  HD3 LYS A 112     -55.318 -28.457  84.669  1.00 22.73           H  
ATOM   1802  CE  LYS A 112     -54.111 -30.256  84.643  1.00 22.73           C  
ATOM   1803  HE2 LYS A 112     -53.057 -30.498  84.508  1.00 22.73           H  
ATOM   1804  HE3 LYS A 112     -54.656 -30.674  83.797  1.00 22.73           H  
ATOM   1805  NZ  LYS A 112     -54.592 -30.870  85.913  1.00 22.73           N  
ATOM   1806  HZ1 LYS A 112     -54.073 -30.518  86.705  1.00 22.73           H  
ATOM   1807  HZ2 LYS A 112     -55.573 -30.691  86.073  1.00 22.73           H  
ATOM   1808  HZ3 LYS A 112     -54.454 -31.870  85.903  1.00 22.73           H  
ATOM   1809  N   ALA A 113     -54.324 -25.641  80.021  1.00 23.72           N  
ATOM   1810  H   ALA A 113     -53.822 -26.481  79.770  1.00 23.72           H  
ATOM   1811  CA  ALA A 113     -55.522 -25.374  79.227  1.00 23.72           C  
ATOM   1812  HA  ALA A 113     -55.562 -26.202  78.519  1.00 23.72           H  
ATOM   1813  C   ALA A 113     -55.558 -24.129  78.316  1.00 23.72           C  
ATOM   1814  CB  ALA A 113     -56.770 -25.569  80.102  1.00 23.72           C  
ATOM   1815  HB1 ALA A 113     -56.865 -24.745  80.810  1.00 23.72           H  
ATOM   1816  HB2 ALA A 113     -57.662 -25.588  79.476  1.00 23.72           H  
ATOM   1817  HB3 ALA A 113     -56.708 -26.508  80.651  1.00 23.72           H  
ATOM   1818  O   ALA A 113     -56.486 -23.329  78.379  1.00 23.72           O  
ATOM   1819  N   THR A 114     -54.668 -24.065  77.315  1.00 26.80           N  
ATOM   1820  H   THR A 114     -53.840 -24.643  77.354  1.00 26.80           H  
ATOM   1821  CA  THR A 114     -55.063 -23.539  75.990  1.00 26.80           C  
ATOM   1822  HA  THR A 114     -56.151 -23.586  75.942  1.00 26.80           H  
ATOM   1823  C   THR A 114     -54.576 -24.415  74.827  1.00 26.80           C  
ATOM   1824  CB  THR A 114     -54.726 -22.054  75.752  1.00 26.80           C  
ATOM   1825  HB  THR A 114     -54.698 -21.879  74.677  1.00 26.80           H  
ATOM   1826  O   THR A 114     -53.465 -24.298  74.337  1.00 26.80           O  
ATOM   1827  CG2 THR A 114     -55.772 -21.102  76.336  1.00 26.80           C  
ATOM   1828 HG21 THR A 114     -56.770 -21.380  75.998  1.00 26.80           H  
ATOM   1829 HG22 THR A 114     -55.737 -21.124  77.426  1.00 26.80           H  
ATOM   1830 HG23 THR A 114     -55.550 -20.087  76.007  1.00 26.80           H  
ATOM   1831  OG1 THR A 114     -53.491 -21.685  76.296  1.00 26.80           O  
ATOM   1832  HG1 THR A 114     -53.516 -21.817  77.246  1.00 26.80           H  
ATOM   1833  N   LYS A 115     -55.501 -25.267  74.370  1.00 27.24           N  
ATOM   1834  H   LYS A 115     -56.228 -25.490  75.035  1.00 27.24           H  
ATOM   1835  CA  LYS A 115     -55.854 -25.545  72.965  1.00 27.24           C  
ATOM   1836  HA  LYS A 115     -56.442 -26.463  72.962  1.00 27.24           H  
ATOM   1837  C   LYS A 115     -54.713 -25.826  71.974  1.00 27.24           C  
ATOM   1838  CB  LYS A 115     -56.782 -24.428  72.457  1.00 27.24           C  
ATOM   1839  HB2 LYS A 115     -56.925 -24.545  71.383  1.00 27.24           H  
ATOM   1840  HB3 LYS A 115     -56.320 -23.457  72.639  1.00 27.24           H  
ATOM   1841  O   LYS A 115     -54.217 -24.937  71.288  1.00 27.24           O  
ATOM   1842  CG  LYS A 115     -58.157 -24.504  73.138  1.00 27.24           C  
ATOM   1843  HG2 LYS A 115     -58.034 -24.488  74.221  1.00 27.24           H  
ATOM   1844  HG3 LYS A 115     -58.636 -25.441  72.856  1.00 27.24           H  
ATOM   1845  CD  LYS A 115     -59.059 -23.333  72.739  1.00 27.24           C  
ATOM   1846  HD2 LYS A 115     -58.604 -22.407  73.089  1.00 27.24           H  
ATOM   1847  HD3 LYS A 115     -59.171 -23.304  71.656  1.00 27.24           H  
ATOM   1848  CE  LYS A 115     -60.421 -23.547  73.409  1.00 27.24           C  
ATOM   1849  HE2 LYS A 115     -60.248 -23.803  74.454  1.00 27.24           H  
ATOM   1850  HE3 LYS A 115     -60.908 -24.404  72.945  1.00 27.24           H  
ATOM   1851  NZ  LYS A 115     -61.282 -22.343  73.334  1.00 27.24           N  
ATOM   1852  HZ1 LYS A 115     -61.449 -22.072  72.375  1.00 27.24           H  
ATOM   1853  HZ2 LYS A 115     -60.841 -21.582  73.831  1.00 27.24           H  
ATOM   1854  HZ3 LYS A 115     -62.159 -22.524  73.801  1.00 27.24           H  
ATOM   1855  N   GLU A 116     -54.479 -27.120  71.800  1.00 25.60           N  
ATOM   1856  H   GLU A 116     -54.886 -27.753  72.473  1.00 25.60           H  
ATOM   1857  CA  GLU A 116     -53.898 -27.778  70.629  1.00 25.60           C  
ATOM   1858  HA  GLU A 116     -52.811 -27.732  70.685  1.00 25.60           H  
ATOM   1859  C   GLU A 116     -54.375 -27.170  69.289  1.00 25.60           C  
ATOM   1860  CB  GLU A 116     -54.337 -29.254  70.678  1.00 25.60           C  
ATOM   1861  HB2 GLU A 116     -53.991 -29.756  69.775  1.00 25.60           H  
ATOM   1862  HB3 GLU A 116     -55.427 -29.273  70.685  1.00 25.60           H  
ATOM   1863  O   GLU A 116     -55.573 -27.109  68.996  1.00 25.60           O  
ATOM   1864  CG  GLU A 116     -53.795 -30.014  71.903  1.00 25.60           C  
ATOM   1865  HG2 GLU A 116     -53.990 -29.436  72.806  1.00 25.60           H  
ATOM   1866  HG3 GLU A 116     -52.714 -30.108  71.796  1.00 25.60           H  
ATOM   1867  CD  GLU A 116     -54.433 -31.399  72.089  1.00 25.60           C  
ATOM   1868  OE1 GLU A 116     -53.807 -32.211  72.798  1.00 25.60           O  
ATOM   1869  OE2 GLU A 116     -55.560 -31.593  71.578  1.00 25.60           O  
ATOM   1870  N   LYS A 117     -53.421 -26.750  68.446  1.00 26.54           N  
ATOM   1871  H   LYS A 117     -52.471 -26.762  68.789  1.00 26.54           H  
ATOM   1872  CA  LYS A 117     -53.579 -26.591  66.988  1.00 26.54           C  
ATOM   1873  HA  LYS A 117     -54.365 -27.285  66.689  1.00 26.54           H  
ATOM   1874  C   LYS A 117     -52.294 -27.056  66.278  1.00 26.54           C  
ATOM   1875  CB  LYS A 117     -53.988 -25.158  66.590  1.00 26.54           C  
ATOM   1876  HB2 LYS A 117     -53.653 -24.965  65.571  1.00 26.54           H  
ATOM   1877  HB3 LYS A 117     -53.502 -24.434  67.245  1.00 26.54           H  
ATOM   1878  O   LYS A 117     -51.210 -26.892  66.826  1.00 26.54           O  
ATOM   1879  CG  LYS A 117     -55.514 -24.979  66.640  1.00 26.54           C  
ATOM   1880  HG2 LYS A 117     -55.829 -24.915  67.682  1.00 26.54           H  
ATOM   1881  HG3 LYS A 117     -55.988 -25.848  66.185  1.00 26.54           H  
ATOM   1882  CD  LYS A 117     -56.003 -23.727  65.899  1.00 26.54           C  
ATOM   1883  HD2 LYS A 117     -55.585 -22.837  66.370  1.00 26.54           H  
ATOM   1884  HD3 LYS A 117     -55.683 -23.781  64.859  1.00 26.54           H  
ATOM   1885  CE  LYS A 117     -57.536 -23.708  65.979  1.00 26.54           C  
ATOM   1886  HE2 LYS A 117     -57.900 -24.697  65.700  1.00 26.54           H  
ATOM   1887  HE3 LYS A 117     -57.821 -23.541  67.018  1.00 26.54           H  
ATOM   1888  NZ  LYS A 117     -58.149 -22.686  65.096  1.00 26.54           N  
ATOM   1889  HZ1 LYS A 117     -57.826 -21.760  65.339  1.00 26.54           H  
ATOM   1890  HZ2 LYS A 117     -57.927 -22.880  64.130  1.00 26.54           H  
ATOM   1891  HZ3 LYS A 117     -59.155 -22.714  65.181  1.00 26.54           H  
ATOM   1892  N   PRO A 118     -52.415 -27.656  65.081  1.00 30.27           N  
ATOM   1893  CA  PRO A 118     -51.569 -28.767  64.641  1.00 30.27           C  
ATOM   1894  HA  PRO A 118     -51.373 -29.425  65.486  1.00 30.27           H  
ATOM   1895  C   PRO A 118     -50.220 -28.346  64.045  1.00 30.27           C  
ATOM   1896  CB  PRO A 118     -52.428 -29.521  63.618  1.00 30.27           C  
ATOM   1897  HB2 PRO A 118     -51.830 -30.056  62.880  1.00 30.27           H  
ATOM   1898  HB3 PRO A 118     -53.091 -30.213  64.139  1.00 30.27           H  
ATOM   1899  O   PRO A 118     -50.044 -27.209  63.598  1.00 30.27           O  
ATOM   1900  CG  PRO A 118     -53.252 -28.405  62.980  1.00 30.27           C  
ATOM   1901  HG2 PRO A 118     -54.176 -28.784  62.545  1.00 30.27           H  
ATOM   1902  HG3 PRO A 118     -52.652 -27.891  62.229  1.00 30.27           H  
ATOM   1903  CD  PRO A 118     -53.520 -27.470  64.154  1.00 30.27           C  
ATOM   1904  HD2 PRO A 118     -53.573 -26.439  63.806  1.00 30.27           H  
ATOM   1905  HD3 PRO A 118     -54.458 -27.762  64.626  1.00 30.27           H  
ATOM   1906  N   ALA A 119     -49.306 -29.321  63.995  1.00 29.74           N  
ATOM   1907  H   ALA A 119     -49.564 -30.210  64.398  1.00 29.74           H  
ATOM   1908  CA  ALA A 119     -47.969 -29.265  63.410  1.00 29.74           C  
ATOM   1909  HA  ALA A 119     -47.301 -28.809  64.140  1.00 29.74           H  
ATOM   1910  C   ALA A 119     -47.900 -28.450  62.103  1.00 29.74           C  
ATOM   1911  CB  ALA A 119     -47.504 -30.711  63.180  1.00 29.74           C  
ATOM   1912  HB1 ALA A 119     -48.170 -31.216  62.480  1.00 29.74           H  
ATOM   1913  HB2 ALA A 119     -46.494 -30.712  62.768  1.00 29.74           H  
ATOM   1914  HB3 ALA A 119     -47.492 -31.257  64.123  1.00 29.74           H  
ATOM   1915  O   ALA A 119     -48.654 -28.667  61.149  1.00 29.74           O  
ATOM   1916  N   LYS A 120     -46.952 -27.505  62.052  1.00 33.95           N  
ATOM   1917  H   LYS A 120     -46.346 -27.419  62.856  1.00 33.95           H  
ATOM   1918  CA  LYS A 120     -46.574 -26.802  60.822  1.00 33.95           C  
ATOM   1919  HA  LYS A 120     -47.460 -26.337  60.388  1.00 33.95           H  
ATOM   1920  C   LYS A 120     -46.035 -27.843  59.838  1.00 33.95           C  
ATOM   1921  CB  LYS A 120     -45.508 -25.728  61.114  1.00 33.95           C  
ATOM   1922  HB2 LYS A 120     -45.094 -25.384  60.166  1.00 33.95           H  
ATOM   1923  HB3 LYS A 120     -44.697 -26.184  61.682  1.00 33.95           H  
ATOM   1924  O   LYS A 120     -45.015 -28.468  60.102  1.00 33.95           O  
ATOM   1925  CG  LYS A 120     -46.043 -24.504  61.880  1.00 33.95           C  
ATOM   1926  HG2 LYS A 120     -46.783 -23.987  61.269  1.00 33.95           H  
ATOM   1927  HG3 LYS A 120     -46.517 -24.834  62.805  1.00 33.95           H  
ATOM   1928  CD  LYS A 120     -44.891 -23.543  62.225  1.00 33.95           C  
ATOM   1929  HD2 LYS A 120     -44.416 -23.202  61.305  1.00 33.95           H  
ATOM   1930  HD3 LYS A 120     -44.154 -24.092  62.809  1.00 33.95           H  
ATOM   1931  CE  LYS A 120     -45.371 -22.331  63.039  1.00 33.95           C  
ATOM   1932  HE2 LYS A 120     -45.975 -22.698  63.869  1.00 33.95           H  
ATOM   1933  HE3 LYS A 120     -46.005 -21.704  62.412  1.00 33.95           H  
ATOM   1934  NZ  LYS A 120     -44.225 -21.547  63.578  1.00 33.95           N  
ATOM   1935  HZ1 LYS A 120     -44.535 -20.770  64.144  1.00 33.95           H  
ATOM   1936  HZ2 LYS A 120     -43.620 -21.201  62.847  1.00 33.95           H  
ATOM   1937  HZ3 LYS A 120     -43.656 -22.126  64.179  1.00 33.95           H  
ATOM   1938  N   ALA A 121     -46.719 -28.010  58.709  1.00 36.68           N  
ATOM   1939  H   ALA A 121     -47.634 -27.587  58.642  1.00 36.68           H  
ATOM   1940  CA  ALA A 121     -46.235 -28.813  57.593  1.00 36.68           C  
ATOM   1941  HA  ALA A 121     -46.266 -29.865  57.876  1.00 36.68           H  
ATOM   1942  C   ALA A 121     -44.782 -28.433  57.249  1.00 36.68           C  
ATOM   1943  CB  ALA A 121     -47.172 -28.590  56.397  1.00 36.68           C  
ATOM   1944  HB1 ALA A 121     -46.824 -29.189  55.555  1.00 36.68           H  
ATOM   1945  HB2 ALA A 121     -47.171 -27.539  56.109  1.00 36.68           H  
ATOM   1946  HB3 ALA A 121     -48.183 -28.905  56.656  1.00 36.68           H  
ATOM   1947  O   ALA A 121     -44.510 -27.254  56.985  1.00 36.68           O  
ATOM   1948  N   LYS A 122     -43.888 -29.434  57.251  1.00 40.50           N  
ATOM   1949  H   LYS A 122     -44.206 -30.346  57.546  1.00 40.50           H  
ATOM   1950  CA  LYS A 122     -42.522 -29.345  56.718  1.00 40.50           C  
ATOM   1951  HA  LYS A 122     -41.925 -28.702  57.365  1.00 40.50           H  
ATOM   1952  C   LYS A 122     -42.581 -28.704  55.326  1.00 40.50           C  
ATOM   1953  CB  LYS A 122     -41.869 -30.748  56.666  1.00 40.50           C  
ATOM   1954  HB2 LYS A 122     -40.981 -30.686  56.036  1.00 40.50           H  
ATOM   1955  HB3 LYS A 122     -42.557 -31.450  56.196  1.00 40.50           H  
ATOM   1956  O   LYS A 122     -43.415 -29.069  54.494  1.00 40.50           O  
ATOM   1957  CG  LYS A 122     -41.430 -31.297  58.043  1.00 40.50           C  
ATOM   1958  HG2 LYS A 122     -40.711 -30.605  58.481  1.00 40.50           H  
ATOM   1959  HG3 LYS A 122     -42.297 -31.359  58.701  1.00 40.50           H  
ATOM   1960  CD  LYS A 122     -40.778 -32.694  57.937  1.00 40.50           C  
ATOM   1961  HD2 LYS A 122     -39.958 -32.645  57.220  1.00 40.50           H  
ATOM   1962  HD3 LYS A 122     -41.518 -33.405  57.568  1.00 40.50           H  
ATOM   1963  CE  LYS A 122     -40.225 -33.185  59.291  1.00 40.50           C  
ATOM   1964  HE2 LYS A 122     -41.044 -33.233  60.009  1.00 40.50           H  
ATOM   1965  HE3 LYS A 122     -39.509 -32.450  59.657  1.00 40.50           H  
ATOM   1966  NZ  LYS A 122     -39.557 -34.517  59.200  1.00 40.50           N  
ATOM   1967  HZ1 LYS A 122     -38.772 -34.494  58.565  1.00 40.50           H  
ATOM   1968  HZ2 LYS A 122     -40.189 -35.241  58.889  1.00 40.50           H  
ATOM   1969  HZ3 LYS A 122     -39.189 -34.800  60.096  1.00 40.50           H  
ATOM   1970  N   ILE A 123     -41.751 -27.689  55.102  1.00 41.95           N  
ATOM   1971  H   ILE A 123     -41.051 -27.491  55.803  1.00 41.95           H  
ATOM   1972  CA  ILE A 123     -41.612 -27.036  53.798  1.00 41.95           C  
ATOM   1973  HA  ILE A 123     -42.602 -26.734  53.457  1.00 41.95           H  
ATOM   1974  C   ILE A 123     -41.007 -28.082  52.842  1.00 41.95           C  
ATOM   1975  CB  ILE A 123     -40.738 -25.765  53.923  1.00 41.95           C  
ATOM   1976  HB  ILE A 123     -39.778 -26.049  54.352  1.00 41.95           H  
ATOM   1977  O   ILE A 123     -39.994 -28.675  53.200  1.00 41.95           O  
ATOM   1978  CG1 ILE A 123     -41.421 -24.739  54.864  1.00 41.95           C  
ATOM   1979 HG12 ILE A 123     -42.315 -24.343  54.382  1.00 41.95           H  
ATOM   1980 HG13 ILE A 123     -41.731 -25.233  55.785  1.00 41.95           H  
ATOM   1981  CG2 ILE A 123     -40.481 -25.136  52.539  1.00 41.95           C  
ATOM   1982 HG21 ILE A 123     -39.838 -24.260  52.635  1.00 41.95           H  
ATOM   1983 HG22 ILE A 123     -39.947 -25.840  51.902  1.00 41.95           H  
ATOM   1984 HG23 ILE A 123     -41.418 -24.854  52.060  1.00 41.95           H  
ATOM   1985  CD1 ILE A 123     -40.516 -23.573  55.279  1.00 41.95           C  
ATOM   1986 HD11 ILE A 123     -40.268 -22.951  54.418  1.00 41.95           H  
ATOM   1987 HD12 ILE A 123     -39.599 -23.956  55.725  1.00 41.95           H  
ATOM   1988 HD13 ILE A 123     -41.034 -22.957  56.014  1.00 41.95           H  
ATOM   1989  N   PRO A 124     -41.604 -28.350  51.667  1.00 47.64           N  
ATOM   1990  CA  PRO A 124     -41.053 -29.316  50.717  1.00 47.64           C  
ATOM   1991  HA  PRO A 124     -41.024 -30.298  51.189  1.00 47.64           H  
ATOM   1992  C   PRO A 124     -39.639 -28.907  50.276  1.00 47.64           C  
ATOM   1993  CB  PRO A 124     -42.032 -29.346  49.533  1.00 47.64           C  
ATOM   1994  HB2 PRO A 124     -42.169 -30.358  49.155  1.00 47.64           H  
ATOM   1995  HB3 PRO A 124     -41.682 -28.693  48.733  1.00 47.64           H  
ATOM   1996  O   PRO A 124     -39.451 -27.771  49.829  1.00 47.64           O  
ATOM   1997  CG  PRO A 124     -43.330 -28.779  50.104  1.00 47.64           C  
ATOM   1998  HG2 PRO A 124     -43.902 -29.584  50.564  1.00 47.64           H  
ATOM   1999  HG3 PRO A 124     -43.923 -28.277  49.339  1.00 47.64           H  
ATOM   2000  CD  PRO A 124     -42.862 -27.812  51.185  1.00 47.64           C  
ATOM   2001  HD2 PRO A 124     -42.691 -26.825  50.754  1.00 47.64           H  
ATOM   2002  HD3 PRO A 124     -43.613 -27.768  51.973  1.00 47.64           H  
ATOM   2003  N   GLY A 125     -38.673 -29.830  50.360  1.00 52.31           N  
ATOM   2004  H   GLY A 125     -38.903 -30.724  50.770  1.00 52.31           H  
ATOM   2005  CA  GLY A 125     -37.247 -29.594  50.066  1.00 52.31           C  
ATOM   2006  HA2 GLY A 125     -36.848 -28.879  50.785  1.00 52.31           H  
ATOM   2007  HA3 GLY A 125     -36.703 -30.531  50.190  1.00 52.31           H  
ATOM   2008  C   GLY A 125     -36.946 -29.068  48.656  1.00 52.31           C  
ATOM   2009  O   GLY A 125     -35.940 -28.398  48.453  1.00 52.31           O  
ATOM   2010  N   ILE A 126     -37.868 -29.238  47.702  1.00 56.42           N  
ATOM   2011  H   ILE A 126     -38.654 -29.835  47.918  1.00 56.42           H  
ATOM   2012  CA  ILE A 126     -37.746 -28.713  46.329  1.00 56.42           C  
ATOM   2013  HA  ILE A 126     -36.846 -29.130  45.879  1.00 56.42           H  
ATOM   2014  C   ILE A 126     -37.583 -27.182  46.302  1.00 56.42           C  
ATOM   2015  CB  ILE A 126     -38.968 -29.171  45.491  1.00 56.42           C  
ATOM   2016  HB  ILE A 126     -39.873 -28.879  46.023  1.00 56.42           H  
ATOM   2017  O   ILE A 126     -36.901 -26.649  45.431  1.00 56.42           O  
ATOM   2018  CG1 ILE A 126     -38.959 -30.713  45.343  1.00 56.42           C  
ATOM   2019 HG12 ILE A 126     -38.839 -31.176  46.322  1.00 56.42           H  
ATOM   2020 HG13 ILE A 126     -38.108 -31.014  44.731  1.00 56.42           H  
ATOM   2021  CG2 ILE A 126     -39.003 -28.504  44.100  1.00 56.42           C  
ATOM   2022 HG21 ILE A 126     -39.087 -27.421  44.189  1.00 56.42           H  
ATOM   2023 HG22 ILE A 126     -39.864 -28.851  43.528  1.00 56.42           H  
ATOM   2024 HG23 ILE A 126     -38.092 -28.750  43.555  1.00 56.42           H  
ATOM   2025  CD1 ILE A 126     -40.240 -31.298  44.734  1.00 56.42           C  
ATOM   2026 HD11 ILE A 126     -40.335 -31.013  43.686  1.00 56.42           H  
ATOM   2027 HD12 ILE A 126     -40.194 -32.386  44.786  1.00 56.42           H  
ATOM   2028 HD13 ILE A 126     -41.110 -30.954  45.292  1.00 56.42           H  
ATOM   2029  N   HIS A 127     -38.182 -26.444  47.245  1.00 50.58           N  
ATOM   2030  H   HIS A 127     -38.671 -26.912  47.994  1.00 50.58           H  
ATOM   2031  CA  HIS A 127     -38.022 -24.985  47.282  1.00 50.58           C  
ATOM   2032  HA  HIS A 127     -38.027 -24.608  46.259  1.00 50.58           H  
ATOM   2033  C   HIS A 127     -36.683 -24.534  47.873  1.00 50.58           C  
ATOM   2034  CB  HIS A 127     -39.199 -24.342  48.020  1.00 50.58           C  
ATOM   2035  HB2 HIS A 127     -39.317 -24.815  48.994  1.00 50.58           H  
ATOM   2036  HB3 HIS A 127     -38.975 -23.287  48.183  1.00 50.58           H  
ATOM   2037  O   HIS A 127     -36.236 -23.442  47.539  1.00 50.58           O  
ATOM   2038  CG  HIS A 127     -40.489 -24.424  47.247  1.00 50.58           C  
ATOM   2039  CD2 HIS A 127     -41.651 -25.023  47.650  1.00 50.58           C  
ATOM   2040  HD2 HIS A 127     -41.794 -25.545  48.585  1.00 50.58           H  
ATOM   2041  ND1 HIS A 127     -40.714 -23.904  45.995  1.00 50.58           N  
ATOM   2042  HD1 HIS A 127     -40.032 -23.414  45.434  1.00 50.58           H  
ATOM   2043  CE1 HIS A 127     -41.981 -24.182  45.651  1.00 50.58           C  
ATOM   2044  HE1 HIS A 127     -42.437 -23.904  44.713  1.00 50.58           H  
ATOM   2045  NE2 HIS A 127     -42.609 -24.842  46.642  1.00 50.58           N  
ATOM   2046  N   ILE A 128     -36.047 -25.357  48.713  1.00 51.67           N  
ATOM   2047  H   ILE A 128     -36.414 -26.287  48.858  1.00 51.67           H  
ATOM   2048  CA  ILE A 128     -34.698 -25.084  49.220  1.00 51.67           C  
ATOM   2049  HA  ILE A 128     -34.614 -24.026  49.469  1.00 51.67           H  
ATOM   2050  C   ILE A 128     -33.688 -25.347  48.104  1.00 51.67           C  
ATOM   2051  CB  ILE A 128     -34.411 -25.892  50.507  1.00 51.67           C  
ATOM   2052  HB  ILE A 128     -34.588 -26.949  50.304  1.00 51.67           H  
ATOM   2053  O   ILE A 128     -32.868 -24.479  47.842  1.00 51.67           O  
ATOM   2054  CG1 ILE A 128     -35.374 -25.427  51.628  1.00 51.67           C  
ATOM   2055 HG12 ILE A 128     -36.401 -25.460  51.263  1.00 51.67           H  
ATOM   2056 HG13 ILE A 128     -35.146 -24.395  51.895  1.00 51.67           H  
ATOM   2057  CG2 ILE A 128     -32.946 -25.728  50.948  1.00 51.67           C  
ATOM   2058 HG21 ILE A 128     -32.723 -24.682  51.161  1.00 51.67           H  
ATOM   2059 HG22 ILE A 128     -32.263 -26.078  50.174  1.00 51.67           H  
ATOM   2060 HG23 ILE A 128     -32.739 -26.324  51.837  1.00 51.67           H  
ATOM   2061  CD1 ILE A 128     -35.331 -26.289  52.894  1.00 51.67           C  
ATOM   2062 HD11 ILE A 128     -34.367 -26.189  53.394  1.00 51.67           H  
ATOM   2063 HD12 ILE A 128     -35.501 -27.335  52.638  1.00 51.67           H  
ATOM   2064 HD13 ILE A 128     -36.111 -25.960  53.581  1.00 51.67           H  
ATOM   2065  N   LEU A 129     -33.825 -26.451  47.361  1.00 53.32           N  
ATOM   2066  H   LEU A 129     -34.484 -27.158  47.654  1.00 53.32           H  
ATOM   2067  CA  LEU A 129     -32.937 -26.760  46.235  1.00 53.32           C  
ATOM   2068  HA  LEU A 129     -31.915 -26.760  46.613  1.00 53.32           H  
ATOM   2069  C   LEU A 129     -33.005 -25.699  45.121  1.00 53.32           C  
ATOM   2070  CB  LEU A 129     -33.276 -28.169  45.715  1.00 53.32           C  
ATOM   2071  HB2 LEU A 129     -33.370 -28.850  46.560  1.00 53.32           H  
ATOM   2072  HB3 LEU A 129     -34.239 -28.130  45.206  1.00 53.32           H  
ATOM   2073  O   LEU A 129     -31.971 -25.239  44.656  1.00 53.32           O  
ATOM   2074  CG  LEU A 129     -32.218 -28.743  44.750  1.00 53.32           C  
ATOM   2075  HG  LEU A 129     -32.021 -28.027  43.953  1.00 53.32           H  
ATOM   2076  CD1 LEU A 129     -30.912 -29.076  45.472  1.00 53.32           C  
ATOM   2077 HD11 LEU A 129     -30.219 -29.544  44.773  1.00 53.32           H  
ATOM   2078 HD12 LEU A 129     -30.434 -28.169  45.842  1.00 53.32           H  
ATOM   2079 HD13 LEU A 129     -31.088 -29.762  46.300  1.00 53.32           H  
ATOM   2080  CD2 LEU A 129     -32.762 -30.025  44.120  1.00 53.32           C  
ATOM   2081 HD21 LEU A 129     -32.023 -30.423  43.425  1.00 53.32           H  
ATOM   2082 HD22 LEU A 129     -32.954 -30.774  44.889  1.00 53.32           H  
ATOM   2083 HD23 LEU A 129     -33.676 -29.815  43.564  1.00 53.32           H  
ATOM   2084  N   ARG A 130     -34.208 -25.230  44.748  1.00 51.93           N  
ATOM   2085  H   ARG A 130     -35.025 -25.674  45.142  1.00 51.93           H  
ATOM   2086  CA  ARG A 130     -34.368 -24.157  43.741  1.00 51.93           C  
ATOM   2087  HA  ARG A 130     -33.763 -24.399  42.867  1.00 51.93           H  
ATOM   2088  C   ARG A 130     -33.850 -22.795  44.200  1.00 51.93           C  
ATOM   2089  CB  ARG A 130     -35.836 -24.005  43.334  1.00 51.93           C  
ATOM   2090  HB2 ARG A 130     -36.453 -23.927  44.229  1.00 51.93           H  
ATOM   2091  HB3 ARG A 130     -35.944 -23.084  42.761  1.00 51.93           H  
ATOM   2092  O   ARG A 130     -33.440 -21.993  43.370  1.00 51.93           O  
ATOM   2093  CG  ARG A 130     -36.321 -25.164  42.462  1.00 51.93           C  
ATOM   2094  HG2 ARG A 130     -35.706 -25.224  41.564  1.00 51.93           H  
ATOM   2095  HG3 ARG A 130     -36.241 -26.105  43.006  1.00 51.93           H  
ATOM   2096  CD  ARG A 130     -37.776 -24.907  42.069  1.00 51.93           C  
ATOM   2097  HD2 ARG A 130     -38.367 -24.777  42.975  1.00 51.93           H  
ATOM   2098  HD3 ARG A 130     -37.809 -23.989  41.481  1.00 51.93           H  
ATOM   2099  NE  ARG A 130     -38.321 -26.030  41.290  1.00 51.93           N  
ATOM   2100  HE  ARG A 130     -37.765 -26.873  41.288  1.00 51.93           H  
ATOM   2101  NH1 ARG A 130     -40.106 -24.931  40.362  1.00 51.93           N  
ATOM   2102 HH11 ARG A 130     -40.781 -24.901  39.611  1.00 51.93           H  
ATOM   2103 HH12 ARG A 130     -39.715 -24.074  40.726  1.00 51.93           H  
ATOM   2104  NH2 ARG A 130     -39.726 -27.074  39.843  1.00 51.93           N  
ATOM   2105 HH21 ARG A 130     -40.443 -27.040  39.133  1.00 51.93           H  
ATOM   2106 HH22 ARG A 130     -39.118 -27.881  39.862  1.00 51.93           H  
ATOM   2107  CZ  ARG A 130     -39.383 -26.009  40.510  1.00 51.93           C  
ATOM   2108  N   ALA A 131     -33.927 -22.504  45.499  1.00 50.39           N  
ATOM   2109  H   ALA A 131     -34.257 -23.209  46.143  1.00 50.39           H  
ATOM   2110  CA  ALA A 131     -33.297 -21.309  46.042  1.00 50.39           C  
ATOM   2111  HA  ALA A 131     -33.521 -20.462  45.394  1.00 50.39           H  
ATOM   2112  C   ALA A 131     -31.775 -21.480  46.055  1.00 50.39           C  
ATOM   2113  CB  ALA A 131     -33.868 -21.010  47.432  1.00 50.39           C  
ATOM   2114  HB1 ALA A 131     -33.609 -21.812  48.123  1.00 50.39           H  
ATOM   2115  HB2 ALA A 131     -34.953 -20.916  47.374  1.00 50.39           H  
ATOM   2116  HB3 ALA A 131     -33.448 -20.074  47.799  1.00 50.39           H  
ATOM   2117  O   ALA A 131     -31.082 -20.539  45.705  1.00 50.39           O  
ATOM   2118  N   PHE A 132     -31.264 -22.670  46.381  1.00 53.23           N  
ATOM   2119  H   PHE A 132     -31.887 -23.411  46.669  1.00 53.23           H  
ATOM   2120  CA  PHE A 132     -29.833 -22.956  46.434  1.00 53.23           C  
ATOM   2121  HA  PHE A 132     -29.358 -22.196  47.054  1.00 53.23           H  
ATOM   2122  C   PHE A 132     -29.169 -22.878  45.057  1.00 53.23           C  
ATOM   2123  CB  PHE A 132     -29.599 -24.314  47.108  1.00 53.23           C  
ATOM   2124  HB2 PHE A 132     -29.844 -25.118  46.413  1.00 53.23           H  
ATOM   2125  HB3 PHE A 132     -30.264 -24.406  47.966  1.00 53.23           H  
ATOM   2126  O   PHE A 132     -28.159 -22.213  44.942  1.00 53.23           O  
ATOM   2127  CG  PHE A 132     -28.182 -24.493  47.612  1.00 53.23           C  
ATOM   2128  CD1 PHE A 132     -27.200 -25.084  46.794  1.00 53.23           C  
ATOM   2129  HD1 PHE A 132     -27.442 -25.414  45.794  1.00 53.23           H  
ATOM   2130  CD2 PHE A 132     -27.841 -24.050  48.905  1.00 53.23           C  
ATOM   2131  HD2 PHE A 132     -28.584 -23.586  49.537  1.00 53.23           H  
ATOM   2132  CE1 PHE A 132     -25.887 -25.237  47.272  1.00 53.23           C  
ATOM   2133  HE1 PHE A 132     -25.128 -25.679  46.644  1.00 53.23           H  
ATOM   2134  CE2 PHE A 132     -26.528 -24.207  49.382  1.00 53.23           C  
ATOM   2135  HE2 PHE A 132     -26.259 -23.869  50.372  1.00 53.23           H  
ATOM   2136  CZ  PHE A 132     -25.552 -24.804  48.566  1.00 53.23           C  
ATOM   2137  HZ  PHE A 132     -24.541 -24.922  48.925  1.00 53.23           H  
ATOM   2138  N   THR A 133     -29.750 -23.415  43.982  1.00 53.88           N  
ATOM   2139  H   THR A 133     -30.580 -23.980  44.089  1.00 53.88           H  
ATOM   2140  CA  THR A 133     -29.141 -23.323  42.634  1.00 53.88           C  
ATOM   2141  HA  THR A 133     -28.122 -23.705  42.690  1.00 53.88           H  
ATOM   2142  C   THR A 133     -29.021 -21.894  42.086  1.00 53.88           C  
ATOM   2143  CB  THR A 133     -29.903 -24.185  41.616  1.00 53.88           C  
ATOM   2144  HB  THR A 133     -29.514 -23.994  40.616  1.00 53.88           H  
ATOM   2145  O   THR A 133     -28.295 -21.679  41.126  1.00 53.88           O  
ATOM   2146  CG2 THR A 133     -29.747 -25.677  41.905  1.00 53.88           C  
ATOM   2147 HG21 THR A 133     -30.280 -26.250  41.145  1.00 53.88           H  
ATOM   2148 HG22 THR A 133     -30.145 -25.925  42.889  1.00 53.88           H  
ATOM   2149 HG23 THR A 133     -28.692 -25.947  41.866  1.00 53.88           H  
ATOM   2150  OG1 THR A 133     -31.285 -23.871  41.639  1.00 53.88           O  
ATOM   2151  HG1 THR A 133     -31.385 -23.079  41.107  1.00 53.88           H  
ATOM   2152  N   ILE A 134     -29.720 -20.911  42.671  1.00 53.67           N  
ATOM   2153  H   ILE A 134     -30.283 -21.159  43.472  1.00 53.67           H  
ATOM   2154  CA  ILE A 134     -29.656 -19.493  42.262  1.00 53.67           C  
ATOM   2155  HA  ILE A 134     -29.075 -19.403  41.344  1.00 53.67           H  
ATOM   2156  C   ILE A 134     -28.924 -18.644  43.310  1.00 53.67           C  
ATOM   2157  CB  ILE A 134     -31.079 -18.964  41.963  1.00 53.67           C  
ATOM   2158  HB  ILE A 134     -31.707 -19.152  42.834  1.00 53.67           H  
ATOM   2159  O   ILE A 134     -28.105 -17.789  42.969  1.00 53.67           O  
ATOM   2160  CG1 ILE A 134     -31.676 -19.707  40.743  1.00 53.67           C  
ATOM   2161 HG12 ILE A 134     -31.529 -20.781  40.855  1.00 53.67           H  
ATOM   2162 HG13 ILE A 134     -31.145 -19.397  39.843  1.00 53.67           H  
ATOM   2163  CG2 ILE A 134     -31.056 -17.445  41.696  1.00 53.67           C  
ATOM   2164 HG21 ILE A 134     -30.389 -17.224  40.863  1.00 53.67           H  
ATOM   2165 HG22 ILE A 134     -30.707 -16.899  42.573  1.00 53.67           H  
ATOM   2166 HG23 ILE A 134     -32.053 -17.072  41.458  1.00 53.67           H  
ATOM   2167  CD1 ILE A 134     -33.180 -19.493  40.531  1.00 53.67           C  
ATOM   2168 HD11 ILE A 134     -33.726 -19.909  41.377  1.00 53.67           H  
ATOM   2169 HD12 ILE A 134     -33.417 -18.436  40.408  1.00 53.67           H  
ATOM   2170 HD13 ILE A 134     -33.488 -20.022  39.629  1.00 53.67           H  
ATOM   2171  N   LEU A 135     -29.180 -18.889  44.597  1.00 52.14           N  
ATOM   2172  H   LEU A 135     -29.845 -19.612  44.835  1.00 52.14           H  
ATOM   2173  CA  LEU A 135     -28.445 -18.254  45.683  1.00 52.14           C  
ATOM   2174  HA  LEU A 135     -28.396 -17.182  45.491  1.00 52.14           H  
ATOM   2175  C   LEU A 135     -27.003 -18.737  45.737  1.00 52.14           C  
ATOM   2176  CB  LEU A 135     -29.111 -18.488  47.052  1.00 52.14           C  
ATOM   2177  HB2 LEU A 135     -28.406 -18.198  47.831  1.00 52.14           H  
ATOM   2178  HB3 LEU A 135     -29.293 -19.555  47.176  1.00 52.14           H  
ATOM   2179  O   LEU A 135     -26.193 -17.965  46.197  1.00 52.14           O  
ATOM   2180  CG  LEU A 135     -30.408 -17.695  47.279  1.00 52.14           C  
ATOM   2181  HG  LEU A 135     -31.098 -17.868  46.454  1.00 52.14           H  
ATOM   2182  CD1 LEU A 135     -31.076 -18.168  48.573  1.00 52.14           C  
ATOM   2183 HD11 LEU A 135     -32.019 -17.642  48.713  1.00 52.14           H  
ATOM   2184 HD12 LEU A 135     -31.261 -19.241  48.511  1.00 52.14           H  
ATOM   2185 HD13 LEU A 135     -30.416 -17.971  49.418  1.00 52.14           H  
ATOM   2186  CD2 LEU A 135     -30.151 -16.191  47.411  1.00 52.14           C  
ATOM   2187 HD21 LEU A 135     -29.419 -16.002  48.197  1.00 52.14           H  
ATOM   2188 HD22 LEU A 135     -31.079 -15.670  47.645  1.00 52.14           H  
ATOM   2189 HD23 LEU A 135     -29.766 -15.794  46.472  1.00 52.14           H  
ATOM   2190  N   PHE A 136     -26.657 -19.939  45.276  1.00 59.53           N  
ATOM   2191  H   PHE A 136     -27.367 -20.573  44.939  1.00 59.53           H  
ATOM   2192  CA  PHE A 136     -25.282 -20.433  45.326  1.00 59.53           C  
ATOM   2193  HA  PHE A 136     -24.890 -20.208  46.317  1.00 59.53           H  
ATOM   2194  C   PHE A 136     -24.363 -19.696  44.347  1.00 59.53           C  
ATOM   2195  CB  PHE A 136     -25.227 -21.958  45.194  1.00 59.53           C  
ATOM   2196  HB2 PHE A 136     -25.658 -22.287  44.248  1.00 59.53           H  
ATOM   2197  HB3 PHE A 136     -25.827 -22.392  45.994  1.00 59.53           H  
ATOM   2198  O   PHE A 136     -23.371 -19.173  44.830  1.00 59.53           O  
ATOM   2199  CG  PHE A 136     -23.831 -22.517  45.314  1.00 59.53           C  
ATOM   2200  CD1 PHE A 136     -23.048 -22.743  44.166  1.00 59.53           C  
ATOM   2201  HD1 PHE A 136     -23.435 -22.520  43.182  1.00 59.53           H  
ATOM   2202  CD2 PHE A 136     -23.308 -22.797  46.590  1.00 59.53           C  
ATOM   2203  HD2 PHE A 136     -23.899 -22.612  47.474  1.00 59.53           H  
ATOM   2204  CE1 PHE A 136     -21.747 -23.256  44.297  1.00 59.53           C  
ATOM   2205  HE1 PHE A 136     -21.138 -23.426  43.421  1.00 59.53           H  
ATOM   2206  CE2 PHE A 136     -22.009 -23.315  46.718  1.00 59.53           C  
ATOM   2207  HE2 PHE A 136     -21.598 -23.528  47.694  1.00 59.53           H  
ATOM   2208  CZ  PHE A 136     -21.229 -23.546  45.571  1.00 59.53           C  
ATOM   2209  HZ  PHE A 136     -20.227 -23.936  45.668  1.00 59.53           H  
ATOM   2210  N   PRO A 137     -24.685 -19.504  43.049  1.00 47.60           N  
ATOM   2211  CA  PRO A 137     -23.900 -18.605  42.197  1.00 47.60           C  
ATOM   2212  HA  PRO A 137     -22.881 -18.984  42.121  1.00 47.60           H  
ATOM   2213  C   PRO A 137     -23.866 -17.171  42.737  1.00 47.60           C  
ATOM   2214  CB  PRO A 137     -24.561 -18.645  40.815  1.00 47.60           C  
ATOM   2215  HB2 PRO A 137     -23.823 -18.585  40.015  1.00 47.60           H  
ATOM   2216  HB3 PRO A 137     -25.288 -17.839  40.717  1.00 47.60           H  
ATOM   2217  O   PRO A 137     -22.824 -16.529  42.734  1.00 47.60           O  
ATOM   2218  CG  PRO A 137     -25.300 -19.978  40.802  1.00 47.60           C  
ATOM   2219  HG2 PRO A 137     -26.169 -19.955  40.144  1.00 47.60           H  
ATOM   2220  HG3 PRO A 137     -24.614 -20.768  40.498  1.00 47.60           H  
ATOM   2221  CD  PRO A 137     -25.698 -20.187  42.260  1.00 47.60           C  
ATOM   2222  HD2 PRO A 137     -25.727 -21.258  42.463  1.00 47.60           H  
ATOM   2223  HD3 PRO A 137     -26.677 -19.744  42.443  1.00 47.60           H  
ATOM   2224  N   SER A 138     -24.993 -16.682  43.269  1.00 50.03           N  
ATOM   2225  H   SER A 138     -25.822 -17.258  43.245  1.00 50.03           H  
ATOM   2226  CA  SER A 138     -25.071 -15.332  43.848  1.00 50.03           C  
ATOM   2227  HA  SER A 138     -24.694 -14.612  43.122  1.00 50.03           H  
ATOM   2228  C   SER A 138     -24.223 -15.196  45.121  1.00 50.03           C  
ATOM   2229  CB  SER A 138     -26.522 -14.972  44.184  1.00 50.03           C  
ATOM   2230  HB2 SER A 138     -26.873 -15.613  44.992  1.00 50.03           H  
ATOM   2231  HB3 SER A 138     -26.552 -13.938  44.529  1.00 50.03           H  
ATOM   2232  O   SER A 138     -23.611 -14.162  45.350  1.00 50.03           O  
ATOM   2233  OG  SER A 138     -27.396 -15.113  43.076  1.00 50.03           O  
ATOM   2234  HG  SER A 138     -27.517 -16.046  42.885  1.00 50.03           H  
ATOM   2235  N   LEU A 139     -24.181 -16.240  45.950  1.00 50.69           N  
ATOM   2236  H   LEU A 139     -24.718 -17.059  45.703  1.00 50.69           H  
ATOM   2237  CA  LEU A 139     -23.389 -16.330  47.169  1.00 50.69           C  
ATOM   2238  HA  LEU A 139     -23.445 -15.373  47.687  1.00 50.69           H  
ATOM   2239  C   LEU A 139     -21.928 -16.590  46.831  1.00 50.69           C  
ATOM   2240  CB  LEU A 139     -23.950 -17.435  48.087  1.00 50.69           C  
ATOM   2241  HB2 LEU A 139     -25.009 -17.245  48.260  1.00 50.69           H  
ATOM   2242  HB3 LEU A 139     -23.849 -18.389  47.569  1.00 50.69           H  
ATOM   2243  O   LEU A 139     -21.089 -16.072  47.535  1.00 50.69           O  
ATOM   2244  CG  LEU A 139     -23.266 -17.550  49.462  1.00 50.69           C  
ATOM   2245  HG  LEU A 139     -22.186 -17.634  49.339  1.00 50.69           H  
ATOM   2246  CD1 LEU A 139     -23.583 -16.346  50.352  1.00 50.69           C  
ATOM   2247 HD11 LEU A 139     -24.661 -16.231  50.471  1.00 50.69           H  
ATOM   2248 HD12 LEU A 139     -23.161 -15.443  49.911  1.00 50.69           H  
ATOM   2249 HD13 LEU A 139     -23.118 -16.486  51.328  1.00 50.69           H  
ATOM   2250  CD2 LEU A 139     -23.756 -18.812  50.175  1.00 50.69           C  
ATOM   2251 HD21 LEU A 139     -24.837 -18.774  50.313  1.00 50.69           H  
ATOM   2252 HD22 LEU A 139     -23.492 -19.687  49.581  1.00 50.69           H  
ATOM   2253 HD23 LEU A 139     -23.263 -18.896  51.144  1.00 50.69           H  
ATOM   2254  N   LEU A 140     -21.611 -17.315  45.759  1.00 58.50           N  
ATOM   2255  H   LEU A 140     -22.351 -17.777  45.250  1.00 58.50           H  
ATOM   2256  CA  LEU A 140     -20.251 -17.471  45.254  1.00 58.50           C  
ATOM   2257  HA  LEU A 140     -19.620 -17.828  46.068  1.00 58.50           H  
ATOM   2258  C   LEU A 140     -19.713 -16.114  44.800  1.00 58.50           C  
ATOM   2259  CB  LEU A 140     -20.241 -18.504  44.114  1.00 58.50           C  
ATOM   2260  HB2 LEU A 140     -20.765 -19.405  44.434  1.00 58.50           H  
ATOM   2261  HB3 LEU A 140     -20.778 -18.087  43.262  1.00 58.50           H  
ATOM   2262  O   LEU A 140     -18.633 -15.725  45.224  1.00 58.50           O  
ATOM   2263  CG  LEU A 140     -18.825 -18.903  43.662  1.00 58.50           C  
ATOM   2264  HG  LEU A 140     -18.224 -18.011  43.489  1.00 58.50           H  
ATOM   2265  CD1 LEU A 140     -18.135 -19.785  44.705  1.00 58.50           C  
ATOM   2266 HD11 LEU A 140     -17.961 -19.221  45.622  1.00 58.50           H  
ATOM   2267 HD12 LEU A 140     -18.739 -20.666  44.921  1.00 58.50           H  
ATOM   2268 HD13 LEU A 140     -17.166 -20.105  44.324  1.00 58.50           H  
ATOM   2269  CD2 LEU A 140     -18.913 -19.681  42.349  1.00 58.50           C  
ATOM   2270 HD21 LEU A 140     -17.910 -19.949  42.017  1.00 58.50           H  
ATOM   2271 HD22 LEU A 140     -19.500 -20.589  42.485  1.00 58.50           H  
ATOM   2272 HD23 LEU A 140     -19.368 -19.057  41.580  1.00 58.50           H  
ATOM   2273  N   LEU A 141     -20.512 -15.340  44.055  1.00 60.31           N  
ATOM   2274  H   LEU A 141     -21.366 -15.737  43.690  1.00 60.31           H  
ATOM   2275  CA  LEU A 141     -20.180 -13.955  43.712  1.00 60.31           C  
ATOM   2276  HA  LEU A 141     -19.238 -13.964  43.163  1.00 60.31           H  
ATOM   2277  C   LEU A 141     -19.982 -13.096  44.976  1.00 60.31           C  
ATOM   2278  CB  LEU A 141     -21.290 -13.368  42.816  1.00 60.31           C  
ATOM   2279  HB2 LEU A 141     -21.801 -14.164  42.275  1.00 60.31           H  
ATOM   2280  HB3 LEU A 141     -22.033 -12.885  43.452  1.00 60.31           H  
ATOM   2281  O   LEU A 141     -19.070 -12.275  45.039  1.00 60.31           O  
ATOM   2282  CG  LEU A 141     -20.734 -12.356  41.795  1.00 60.31           C  
ATOM   2283  HG  LEU A 141     -19.808 -11.920  42.170  1.00 60.31           H  
ATOM   2284  CD1 LEU A 141     -20.463 -13.049  40.458  1.00 60.31           C  
ATOM   2285 HD11 LEU A 141     -19.755 -13.865  40.605  1.00 60.31           H  
ATOM   2286 HD12 LEU A 141     -21.386 -13.443  40.033  1.00 60.31           H  
ATOM   2287 HD13 LEU A 141     -20.022 -12.337  39.760  1.00 60.31           H  
ATOM   2288  CD2 LEU A 141     -21.725 -11.218  41.554  1.00 60.31           C  
ATOM   2289 HD21 LEU A 141     -22.671 -11.614  41.186  1.00 60.31           H  
ATOM   2290 HD22 LEU A 141     -21.886 -10.674  42.485  1.00 60.31           H  
ATOM   2291 HD23 LEU A 141     -21.310 -10.529  40.819  1.00 60.31           H  
ATOM   2292  N   LEU A 142     -20.806 -13.312  46.009  1.00 56.18           N  
ATOM   2293  H   LEU A 142     -21.564 -13.965  45.870  1.00 56.18           H  
ATOM   2294  CA  LEU A 142     -20.718 -12.610  47.293  1.00 56.18           C  
ATOM   2295  HA  LEU A 142     -20.556 -11.554  47.075  1.00 56.18           H  
ATOM   2296  C   LEU A 142     -19.525 -13.079  48.143  1.00 56.18           C  
ATOM   2297  CB  LEU A 142     -22.071 -12.746  48.022  1.00 56.18           C  
ATOM   2298  HB2 LEU A 142     -22.844 -12.763  47.254  1.00 56.18           H  
ATOM   2299  HB3 LEU A 142     -22.109 -13.697  48.553  1.00 56.18           H  
ATOM   2300  O   LEU A 142     -18.933 -12.256  48.819  1.00 56.18           O  
ATOM   2301  CG  LEU A 142     -22.433 -11.593  48.979  1.00 56.18           C  
ATOM   2302  HG  LEU A 142     -22.098 -10.645  48.557  1.00 56.18           H  
ATOM   2303  CD1 LEU A 142     -23.958 -11.531  49.129  1.00 56.18           C  
ATOM   2304 HD11 LEU A 142     -24.413 -11.349  48.156  1.00 56.18           H  
ATOM   2305 HD12 LEU A 142     -24.328 -12.473  49.536  1.00 56.18           H  
ATOM   2306 HD13 LEU A 142     -24.226 -10.712  49.796  1.00 56.18           H  
ATOM   2307  CD2 LEU A 142     -21.859 -11.751  50.388  1.00 56.18           C  
ATOM   2308 HD21 LEU A 142     -22.151 -12.711  50.813  1.00 56.18           H  
ATOM   2309 HD22 LEU A 142     -20.771 -11.693  50.356  1.00 56.18           H  
ATOM   2310 HD23 LEU A 142     -22.211 -10.942  51.027  1.00 56.18           H  
ATOM   2311  N   ILE A 143     -19.133 -14.354  48.090  1.00 56.91           N  
ATOM   2312  H   ILE A 143     -19.680 -14.981  47.518  1.00 56.91           H  
ATOM   2313  CA  ILE A 143     -17.967 -14.927  48.779  1.00 56.91           C  
ATOM   2314  HA  ILE A 143     -17.950 -14.573  49.810  1.00 56.91           H  
ATOM   2315  C   ILE A 143     -16.691 -14.429  48.116  1.00 56.91           C  
ATOM   2316  CB  ILE A 143     -18.018 -16.475  48.799  1.00 56.91           C  
ATOM   2317  HB  ILE A 143     -18.290 -16.824  47.803  1.00 56.91           H  
ATOM   2318  O   ILE A 143     -15.792 -13.998  48.823  1.00 56.91           O  
ATOM   2319  CG1 ILE A 143     -19.074 -16.968  49.814  1.00 56.91           C  
ATOM   2320 HG12 ILE A 143     -18.689 -16.838  50.826  1.00 56.91           H  
ATOM   2321 HG13 ILE A 143     -19.976 -16.361  49.738  1.00 56.91           H  
ATOM   2322  CG2 ILE A 143     -16.650 -17.090  49.165  1.00 56.91           C  
ATOM   2323 HG21 ILE A 143     -16.294 -16.688  50.113  1.00 56.91           H  
ATOM   2324 HG22 ILE A 143     -15.912 -16.876  48.393  1.00 56.91           H  
ATOM   2325 HG23 ILE A 143     -16.713 -18.175  49.240  1.00 56.91           H  
ATOM   2326  CD1 ILE A 143     -19.470 -18.439  49.616  1.00 56.91           C  
ATOM   2327 HD11 ILE A 143     -19.835 -18.592  48.600  1.00 56.91           H  
ATOM   2328 HD12 ILE A 143     -18.625 -19.101  49.803  1.00 56.91           H  
ATOM   2329 HD13 ILE A 143     -20.263 -18.693  50.320  1.00 56.91           H  
ATOM   2330  N   VAL A 144     -16.632 -14.416  46.781  1.00 61.70           N  
ATOM   2331  H   VAL A 144     -17.387 -14.833  46.255  1.00 61.70           H  
ATOM   2332  CA  VAL A 144     -15.531 -13.787  46.039  1.00 61.70           C  
ATOM   2333  HA  VAL A 144     -14.590 -14.249  46.337  1.00 61.70           H  
ATOM   2334  C   VAL A 144     -15.442 -12.309  46.419  1.00 61.70           C  
ATOM   2335  CB  VAL A 144     -15.708 -13.988  44.521  1.00 61.70           C  
ATOM   2336  HB  VAL A 144     -16.708 -13.669  44.231  1.00 61.70           H  
ATOM   2337  O   VAL A 144     -14.367 -11.829  46.761  1.00 61.70           O  
ATOM   2338  CG1 VAL A 144     -14.686 -13.186  43.709  1.00 61.70           C  
ATOM   2339 HG11 VAL A 144     -14.849 -12.116  43.836  1.00 61.70           H  
ATOM   2340 HG12 VAL A 144     -14.787 -13.417  42.649  1.00 61.70           H  
ATOM   2341 HG13 VAL A 144     -13.673 -13.431  44.030  1.00 61.70           H  
ATOM   2342  CG2 VAL A 144     -15.532 -15.467  44.145  1.00 61.70           C  
ATOM   2343 HG21 VAL A 144     -15.745 -15.605  43.085  1.00 61.70           H  
ATOM   2344 HG22 VAL A 144     -14.506 -15.780  44.342  1.00 61.70           H  
ATOM   2345 HG23 VAL A 144     -16.204 -16.103  44.721  1.00 61.70           H  
ATOM   2346  N   SER A 145     -16.578 -11.608  46.487  1.00 54.77           N  
ATOM   2347  H   SER A 145     -17.431 -12.045  46.169  1.00 54.77           H  
ATOM   2348  CA  SER A 145     -16.617 -10.215  46.954  1.00 54.77           C  
ATOM   2349  HA  SER A 145     -15.923  -9.627  46.353  1.00 54.77           H  
ATOM   2350  C   SER A 145     -16.189 -10.066  48.422  1.00 54.77           C  
ATOM   2351  CB  SER A 145     -18.015  -9.615  46.779  1.00 54.77           C  
ATOM   2352  HB2 SER A 145     -17.986  -8.570  47.087  1.00 54.77           H  
ATOM   2353  HB3 SER A 145     -18.725 -10.141  47.417  1.00 54.77           H  
ATOM   2354  O   SER A 145     -15.494  -9.119  48.762  1.00 54.77           O  
ATOM   2355  OG  SER A 145     -18.457  -9.680  45.436  1.00 54.77           O  
ATOM   2356  HG  SER A 145     -18.563 -10.601  45.188  1.00 54.77           H  
ATOM   2357  N   ALA A 146     -16.577 -10.989  49.305  1.00 52.28           N  
ATOM   2358  H   ALA A 146     -17.171 -11.739  48.981  1.00 52.28           H  
ATOM   2359  CA  ALA A 146     -16.251 -10.953  50.728  1.00 52.28           C  
ATOM   2360  HA  ALA A 146     -16.421  -9.943  51.101  1.00 52.28           H  
ATOM   2361  C   ALA A 146     -14.782 -11.293  50.991  1.00 52.28           C  
ATOM   2362  CB  ALA A 146     -17.178 -11.907  51.489  1.00 52.28           C  
ATOM   2363  HB1 ALA A 146     -16.951 -11.858  52.554  1.00 52.28           H  
ATOM   2364  HB2 ALA A 146     -18.218 -11.617  51.333  1.00 52.28           H  
ATOM   2365  HB3 ALA A 146     -17.026 -12.928  51.141  1.00 52.28           H  
ATOM   2366  O   ALA A 146     -14.183 -10.684  51.866  1.00 52.28           O  
ATOM   2367  N   TYR A 147     -14.198 -12.215  50.223  1.00 67.52           N  
ATOM   2368  H   TYR A 147     -14.763 -12.706  49.545  1.00 67.52           H  
ATOM   2369  CA  TYR A 147     -12.765 -12.485  50.226  1.00 67.52           C  
ATOM   2370  HA  TYR A 147     -12.451 -12.727  51.242  1.00 67.52           H  
ATOM   2371  C   TYR A 147     -12.000 -11.234  49.792  1.00 67.52           C  
ATOM   2372  CB  TYR A 147     -12.454 -13.687  49.328  1.00 67.52           C  
ATOM   2373  HB2 TYR A 147     -12.949 -13.552  48.367  1.00 67.52           H  
ATOM   2374  HB3 TYR A 147     -12.866 -14.587  49.786  1.00 67.52           H  
ATOM   2375  O   TYR A 147     -11.157 -10.773  50.556  1.00 67.52           O  
ATOM   2376  CG  TYR A 147     -10.970 -13.894  49.088  1.00 67.52           C  
ATOM   2377  CD1 TYR A 147     -10.416 -13.565  47.836  1.00 67.52           C  
ATOM   2378  HD1 TYR A 147     -11.041 -13.180  47.044  1.00 67.52           H  
ATOM   2379  CD2 TYR A 147     -10.138 -14.370  50.123  1.00 67.52           C  
ATOM   2380  HD2 TYR A 147     -10.556 -14.600  51.092  1.00 67.52           H  
ATOM   2381  CE1 TYR A 147      -9.037 -13.729  47.613  1.00 67.52           C  
ATOM   2382  HE1 TYR A 147      -8.598 -13.480  46.658  1.00 67.52           H  
ATOM   2383  CE2 TYR A 147      -8.755 -14.531  49.902  1.00 67.52           C  
ATOM   2384  HE2 TYR A 147      -8.111 -14.885  50.694  1.00 67.52           H  
ATOM   2385  OH  TYR A 147      -6.876 -14.351  48.397  1.00 67.52           O  
ATOM   2386  HH  TYR A 147      -6.354 -14.625  49.154  1.00 67.52           H  
ATOM   2387  CZ  TYR A 147      -8.204 -14.214  48.641  1.00 67.52           C  
ATOM   2388  N   LEU A 148     -12.382 -10.618  48.662  1.00 61.61           N  
ATOM   2389  H   LEU A 148     -13.088 -11.056  48.089  1.00 61.61           H  
ATOM   2390  CA  LEU A 148     -11.809  -9.346  48.196  1.00 61.61           C  
ATOM   2391  HA  LEU A 148     -10.735  -9.473  48.066  1.00 61.61           H  
ATOM   2392  C   LEU A 148     -11.982  -8.205  49.218  1.00 61.61           C  
ATOM   2393  CB  LEU A 148     -12.442  -8.958  46.842  1.00 61.61           C  
ATOM   2394  HB2 LEU A 148     -12.155  -7.932  46.610  1.00 61.61           H  
ATOM   2395  HB3 LEU A 148     -13.526  -8.976  46.950  1.00 61.61           H  
ATOM   2396  O   LEU A 148     -11.162  -7.299  49.264  1.00 61.61           O  
ATOM   2397  CG  LEU A 148     -12.041  -9.843  45.644  1.00 61.61           C  
ATOM   2398  HG  LEU A 148     -12.200 -10.894  45.888  1.00 61.61           H  
ATOM   2399  CD1 LEU A 148     -12.905  -9.488  44.430  1.00 61.61           C  
ATOM   2400 HD11 LEU A 148     -13.956  -9.650  44.668  1.00 61.61           H  
ATOM   2401 HD12 LEU A 148     -12.631 -10.126  43.590  1.00 61.61           H  
ATOM   2402 HD13 LEU A 148     -12.748  -8.445  44.154  1.00 61.61           H  
ATOM   2403  CD2 LEU A 148     -10.573  -9.665  45.258  1.00 61.61           C  
ATOM   2404 HD21 LEU A 148     -10.344 -10.265  44.378  1.00 61.61           H  
ATOM   2405 HD22 LEU A 148     -10.363  -8.618  45.039  1.00 61.61           H  
ATOM   2406 HD23 LEU A 148      -9.925  -9.993  46.071  1.00 61.61           H  
ATOM   2407  N   LEU A 149     -13.010  -8.243  50.068  1.00 59.76           N  
ATOM   2408  H   LEU A 149     -13.702  -8.966  49.931  1.00 59.76           H  
ATOM   2409  CA  LEU A 149     -13.224  -7.268  51.148  1.00 59.76           C  
ATOM   2410  HA  LEU A 149     -12.743  -6.328  50.879  1.00 59.76           H  
ATOM   2411  C   LEU A 149     -12.596  -7.675  52.495  1.00 59.76           C  
ATOM   2412  CB  LEU A 149     -14.737  -7.019  51.291  1.00 59.76           C  
ATOM   2413  HB2 LEU A 149     -15.239  -7.986  51.319  1.00 59.76           H  
ATOM   2414  HB3 LEU A 149     -14.938  -6.523  52.241  1.00 59.76           H  
ATOM   2415  O   LEU A 149     -12.656  -6.898  53.447  1.00 59.76           O  
ATOM   2416  CG  LEU A 149     -15.332  -6.157  50.163  1.00 59.76           C  
ATOM   2417  HG  LEU A 149     -14.920  -6.457  49.199  1.00 59.76           H  
ATOM   2418  CD1 LEU A 149     -16.851  -6.339  50.117  1.00 59.76           C  
ATOM   2419 HD11 LEU A 149     -17.263  -5.740  49.305  1.00 59.76           H  
ATOM   2420 HD12 LEU A 149     -17.085  -7.387  49.932  1.00 59.76           H  
ATOM   2421 HD13 LEU A 149     -17.291  -6.029  51.065  1.00 59.76           H  
ATOM   2422  CD2 LEU A 149     -15.047  -4.669  50.389  1.00 59.76           C  
ATOM   2423 HD21 LEU A 149     -13.971  -4.499  50.391  1.00 59.76           H  
ATOM   2424 HD22 LEU A 149     -15.460  -4.341  51.343  1.00 59.76           H  
ATOM   2425 HD23 LEU A 149     -15.482  -4.083  49.579  1.00 59.76           H  
ATOM   2426  N   SER A 150     -12.033  -8.880  52.614  1.00 57.43           N  
ATOM   2427  H   SER A 150     -11.954  -9.452  51.785  1.00 57.43           H  
ATOM   2428  CA  SER A 150     -11.460  -9.385  53.863  1.00 57.43           C  
ATOM   2429  HA  SER A 150     -11.961  -8.859  54.677  1.00 57.43           H  
ATOM   2430  C   SER A 150      -9.953  -9.116  53.943  1.00 57.43           C  
ATOM   2431  CB  SER A 150     -11.763 -10.873  54.067  1.00 57.43           C  
ATOM   2432  HB2 SER A 150     -11.547 -11.137  55.103  1.00 57.43           H  
ATOM   2433  HB3 SER A 150     -12.821 -11.061  53.887  1.00 57.43           H  
ATOM   2434  O   SER A 150      -9.265  -9.220  52.926  1.00 57.43           O  
ATOM   2435  OG  SER A 150     -10.979 -11.693  53.226  1.00 57.43           O  
ATOM   2436  HG  SER A 150     -10.933 -11.288  52.357  1.00 57.43           H  
ATOM   2437  N   PRO A 151      -9.400  -8.886  55.150  1.00 57.82           N  
ATOM   2438  CA  PRO A 151      -7.952  -8.760  55.343  1.00 57.82           C  
ATOM   2439  HA  PRO A 151      -7.590  -7.903  54.775  1.00 57.82           H  
ATOM   2440  C   PRO A 151      -7.161 -10.007  54.908  1.00 57.82           C  
ATOM   2441  CB  PRO A 151      -7.764  -8.494  56.842  1.00 57.82           C  
ATOM   2442  HB2 PRO A 151      -6.956  -7.785  57.024  1.00 57.82           H  
ATOM   2443  HB3 PRO A 151      -7.565  -9.430  57.364  1.00 57.82           H  
ATOM   2444  O   PRO A 151      -5.967  -9.928  54.651  1.00 57.82           O  
ATOM   2445  CG  PRO A 151      -9.111  -7.946  57.305  1.00 57.82           C  
ATOM   2446  HG2 PRO A 151      -9.296  -8.157  58.359  1.00 57.82           H  
ATOM   2447  HG3 PRO A 151      -9.155  -6.874  57.114  1.00 57.82           H  
ATOM   2448  CD  PRO A 151     -10.106  -8.664  56.403  1.00 57.82           C  
ATOM   2449  HD2 PRO A 151     -10.984  -8.031  56.272  1.00 57.82           H  
ATOM   2450  HD3 PRO A 151     -10.381  -9.623  56.841  1.00 57.82           H  
ATOM   2451  N   TYR A 152      -7.815 -11.170  54.789  1.00 65.27           N  
ATOM   2452  H   TYR A 152      -8.807 -11.193  54.977  1.00 65.27           H  
ATOM   2453  CA  TYR A 152      -7.175 -12.403  54.321  1.00 65.27           C  
ATOM   2454  HA  TYR A 152      -6.307 -12.613  54.945  1.00 65.27           H  
ATOM   2455  C   TYR A 152      -6.674 -12.316  52.881  1.00 65.27           C  
ATOM   2456  CB  TYR A 152      -8.158 -13.574  54.426  1.00 65.27           C  
ATOM   2457  HB2 TYR A 152      -9.104 -13.310  53.952  1.00 65.27           H  
ATOM   2458  HB3 TYR A 152      -7.752 -14.421  53.873  1.00 65.27           H  
ATOM   2459  O   TYR A 152      -5.727 -13.013  52.530  1.00 65.27           O  
ATOM   2460  CG  TYR A 152      -8.397 -14.035  55.842  1.00 65.27           C  
ATOM   2461  CD1 TYR A 152      -7.384 -14.756  56.501  1.00 65.27           C  
ATOM   2462  HD1 TYR A 152      -6.450 -14.958  55.998  1.00 65.27           H  
ATOM   2463  CD2 TYR A 152      -9.610 -13.750  56.497  1.00 65.27           C  
ATOM   2464  HD2 TYR A 152     -10.384 -13.200  55.982  1.00 65.27           H  
ATOM   2465  CE1 TYR A 152      -7.581 -15.206  57.818  1.00 65.27           C  
ATOM   2466  HE1 TYR A 152      -6.798 -15.753  58.321  1.00 65.27           H  
ATOM   2467  CE2 TYR A 152      -9.810 -14.198  57.817  1.00 65.27           C  
ATOM   2468  HE2 TYR A 152     -10.734 -13.992  58.338  1.00 65.27           H  
ATOM   2469  OH  TYR A 152      -8.997 -15.361  59.747  1.00 65.27           O  
ATOM   2470  HH  TYR A 152      -8.220 -15.810  60.087  1.00 65.27           H  
ATOM   2471  CZ  TYR A 152      -8.798 -14.927  58.476  1.00 65.27           C  
ATOM   2472  N   ALA A 153      -7.285 -11.480  52.040  1.00 72.09           N  
ATOM   2473  H   ALA A 153      -8.032 -10.885  52.369  1.00 72.09           H  
ATOM   2474  CA  ALA A 153      -6.870 -11.377  50.651  1.00 72.09           C  
ATOM   2475  HA  ALA A 153      -6.675 -12.384  50.283  1.00 72.09           H  
ATOM   2476  C   ALA A 153      -5.548 -10.608  50.476  1.00 72.09           C  
ATOM   2477  CB  ALA A 153      -8.043 -10.833  49.840  1.00 72.09           C  
ATOM   2478  HB1 ALA A 153      -7.798 -10.849  48.777  1.00 72.09           H  
ATOM   2479  HB2 ALA A 153      -8.302  -9.828  50.171  1.00 72.09           H  
ATOM   2480  HB3 ALA A 153      -8.896 -11.497  49.979  1.00 72.09           H  
ATOM   2481  O   ALA A 153      -4.939 -10.724  49.415  1.00 72.09           O  
ATOM   2482  N   THR A 154      -5.057  -9.894  51.497  1.00 74.17           N  
ATOM   2483  H   THR A 154      -5.587  -9.822  52.354  1.00 74.17           H  
ATOM   2484  CA  THR A 154      -3.796  -9.126  51.442  1.00 74.17           C  
ATOM   2485  HA  THR A 154      -3.496  -9.022  50.399  1.00 74.17           H  
ATOM   2486  C   THR A 154      -2.615  -9.812  52.148  1.00 74.17           C  
ATOM   2487  CB  THR A 154      -3.997  -7.695  51.973  1.00 74.17           C  
ATOM   2488  HB  THR A 154      -3.099  -7.113  51.765  1.00 74.17           H  
ATOM   2489  O   THR A 154      -1.475  -9.372  52.020  1.00 74.17           O  
ATOM   2490  CG2 THR A 154      -5.192  -6.989  51.330  1.00 74.17           C  
ATOM   2491 HG21 THR A 154      -5.213  -5.951  51.661  1.00 74.17           H  
ATOM   2492 HG22 THR A 154      -5.086  -7.005  50.245  1.00 74.17           H  
ATOM   2493 HG23 THR A 154      -6.129  -7.468  51.616  1.00 74.17           H  
ATOM   2494  OG1 THR A 154      -4.230  -7.707  53.362  1.00 74.17           O  
ATOM   2495  HG1 THR A 154      -3.404  -7.426  53.763  1.00 74.17           H  
ATOM   2496  N   MET A 155      -2.865 -10.909  52.873  1.00 74.91           N  
ATOM   2497  H   MET A 155      -3.815 -11.250  52.883  1.00 74.91           H  
ATOM   2498  CA  MET A 155      -1.904 -11.569  53.767  1.00 74.91           C  
ATOM   2499  HA  MET A 155      -1.445 -10.797  54.385  1.00 74.91           H  
ATOM   2500  C   MET A 155      -0.787 -12.311  53.005  1.00 74.91           C  
ATOM   2501  CB  MET A 155      -2.707 -12.521  54.676  1.00 74.91           C  
ATOM   2502  HB2 MET A 155      -2.865 -13.476  54.175  1.00 74.91           H  
ATOM   2503  HB3 MET A 155      -3.687 -12.084  54.868  1.00 74.91           H  
ATOM   2504  O   MET A 155      -1.071 -13.255  52.275  1.00 74.91           O  
ATOM   2505  CG  MET A 155      -2.059 -12.753  56.041  1.00 74.91           C  
ATOM   2506  HG2 MET A 155      -1.075 -13.202  55.903  1.00 74.91           H  
ATOM   2507  HG3 MET A 155      -1.932 -11.787  56.528  1.00 74.91           H  
ATOM   2508  SD  MET A 155      -3.058 -13.824  57.119  1.00 74.91           S  
ATOM   2509  CE  MET A 155      -2.304 -13.431  58.719  1.00 74.91           C  
ATOM   2510  HE1 MET A 155      -2.792 -14.013  59.502  1.00 74.91           H  
ATOM   2511  HE2 MET A 155      -2.426 -12.369  58.929  1.00 74.91           H  
ATOM   2512  HE3 MET A 155      -1.242 -13.675  58.692  1.00 74.91           H  
ATOM   2513  N   LYS A 156       0.485 -11.938  53.198  1.00 77.30           N  
ATOM   2514  H   LYS A 156       0.674 -11.164  53.819  1.00 77.30           H  
ATOM   2515  CA  LYS A 156       1.653 -12.505  52.487  1.00 77.30           C  
ATOM   2516  HA  LYS A 156       1.423 -13.531  52.200  1.00 77.30           H  
ATOM   2517  C   LYS A 156       2.915 -12.556  53.354  1.00 77.30           C  
ATOM   2518  CB  LYS A 156       1.901 -11.724  51.189  1.00 77.30           C  
ATOM   2519  HB2 LYS A 156       2.736 -12.164  50.643  1.00 77.30           H  
ATOM   2520  HB3 LYS A 156       1.007 -11.829  50.575  1.00 77.30           H  
ATOM   2521  O   LYS A 156       3.067 -11.753  54.264  1.00 77.30           O  
ATOM   2522  CG  LYS A 156       2.191 -10.237  51.446  1.00 77.30           C  
ATOM   2523  HG2 LYS A 156       3.240 -10.098  51.707  1.00 77.30           H  
ATOM   2524  HG3 LYS A 156       1.585  -9.884  52.281  1.00 77.30           H  
ATOM   2525  CD  LYS A 156       1.843  -9.411  50.214  1.00 77.30           C  
ATOM   2526  HD2 LYS A 156       0.933  -9.804  49.762  1.00 77.30           H  
ATOM   2527  HD3 LYS A 156       2.652  -9.451  49.484  1.00 77.30           H  
ATOM   2528  CE  LYS A 156       1.596  -7.985  50.677  1.00 77.30           C  
ATOM   2529  HE2 LYS A 156       1.311  -7.982  51.729  1.00 77.30           H  
ATOM   2530  HE3 LYS A 156       2.506  -7.393  50.575  1.00 77.30           H  
ATOM   2531  NZ  LYS A 156       0.499  -7.410  49.898  1.00 77.30           N  
ATOM   2532  HZ1 LYS A 156       0.402  -6.434  50.140  1.00 77.30           H  
ATOM   2533  HZ2 LYS A 156       0.696  -7.433  48.908  1.00 77.30           H  
ATOM   2534  HZ3 LYS A 156      -0.393  -7.849  50.077  1.00 77.30           H  
ATOM   2535  N   ASP A 157       3.799 -13.503  53.056  1.00 80.93           N  
ATOM   2536  H   ASP A 157       3.577 -14.107  52.278  1.00 80.93           H  
ATOM   2537  CA  ASP A 157       5.128 -13.711  53.649  1.00 80.93           C  
ATOM   2538  HA  ASP A 157       5.339 -12.948  54.398  1.00 80.93           H  
ATOM   2539  C   ASP A 157       6.168 -13.599  52.522  1.00 80.93           C  
ATOM   2540  CB  ASP A 157       5.148 -15.097  54.336  1.00 80.93           C  
ATOM   2541  HB2 ASP A 157       4.409 -15.093  55.137  1.00 80.93           H  
ATOM   2542  HB3 ASP A 157       4.839 -15.853  53.614  1.00 80.93           H  
ATOM   2543  O   ASP A 157       6.083 -14.360  51.559  1.00 80.93           O  
ATOM   2544  CG  ASP A 157       6.504 -15.512  54.936  1.00 80.93           C  
ATOM   2545  OD1 ASP A 157       7.357 -14.627  55.145  1.00 80.93           O  
ATOM   2546  OD2 ASP A 157       6.682 -16.727  55.212  1.00 80.93           O  
ATOM   2547  N   ILE A 158       7.095 -12.636  52.596  1.00 78.68           N  
ATOM   2548  H   ILE A 158       7.198 -12.143  53.471  1.00 78.68           H  
ATOM   2549  CA  ILE A 158       8.051 -12.306  51.520  1.00 78.68           C  
ATOM   2550  HA  ILE A 158       7.843 -12.948  50.664  1.00 78.68           H  
ATOM   2551  C   ILE A 158       9.486 -12.573  51.993  1.00 78.68           C  
ATOM   2552  CB  ILE A 158       7.892 -10.848  51.021  1.00 78.68           C  
ATOM   2553  HB  ILE A 158       8.147 -10.182  51.845  1.00 78.68           H  
ATOM   2554  O   ILE A 158       9.888 -12.065  53.038  1.00 78.68           O  
ATOM   2555  CG1 ILE A 158       6.438 -10.550  50.592  1.00 78.68           C  
ATOM   2556 HG12 ILE A 158       6.176 -11.145  49.717  1.00 78.68           H  
ATOM   2557 HG13 ILE A 158       5.758 -10.818  51.401  1.00 78.68           H  
ATOM   2558  CG2 ILE A 158       8.859 -10.563  49.851  1.00 78.68           C  
ATOM   2559 HG21 ILE A 158       8.763  -9.530  49.515  1.00 78.68           H  
ATOM   2560 HG22 ILE A 158       9.894 -10.701  50.162  1.00 78.68           H  
ATOM   2561 HG23 ILE A 158       8.649 -11.229  49.014  1.00 78.68           H  
ATOM   2562  CD1 ILE A 158       6.200  -9.068  50.298  1.00 78.68           C  
ATOM   2563 HD11 ILE A 158       6.605  -8.802  49.321  1.00 78.68           H  
ATOM   2564 HD12 ILE A 158       6.667  -8.452  51.066  1.00 78.68           H  
ATOM   2565 HD13 ILE A 158       5.127  -8.883  50.322  1.00 78.68           H  
ATOM   2566  N   ARG A 159      10.275 -13.322  51.212  1.00 81.68           N  
ATOM   2567  H   ARG A 159       9.859 -13.693  50.369  1.00 81.68           H  
ATOM   2568  CA  ARG A 159      11.706 -13.611  51.459  1.00 81.68           C  
ATOM   2569  HA  ARG A 159      12.048 -13.024  52.311  1.00 81.68           H  
ATOM   2570  C   ARG A 159      12.579 -13.209  50.271  1.00 81.68           C  
ATOM   2571  CB  ARG A 159      11.892 -15.102  51.770  1.00 81.68           C  
ATOM   2572  HB2 ARG A 159      11.500 -15.699  50.946  1.00 81.68           H  
ATOM   2573  HB3 ARG A 159      12.957 -15.310  51.872  1.00 81.68           H  
ATOM   2574  O   ARG A 159      12.082 -13.219  49.153  1.00 81.68           O  
ATOM   2575  CG  ARG A 159      11.184 -15.493  53.071  1.00 81.68           C  
ATOM   2576  HG2 ARG A 159      10.106 -15.378  52.956  1.00 81.68           H  
ATOM   2577  HG3 ARG A 159      11.526 -14.845  53.878  1.00 81.68           H  
ATOM   2578  CD  ARG A 159      11.500 -16.945  53.417  1.00 81.68           C  
ATOM   2579  HD2 ARG A 159      11.160 -17.581  52.600  1.00 81.68           H  
ATOM   2580  HD3 ARG A 159      12.579 -17.050  53.530  1.00 81.68           H  
ATOM   2581  NE  ARG A 159      10.822 -17.326  54.665  1.00 81.68           N  
ATOM   2582  HE  ARG A 159      10.168 -16.651  55.035  1.00 81.68           H  
ATOM   2583  NH1 ARG A 159      11.729 -19.419  54.847  1.00 81.68           N  
ATOM   2584 HH11 ARG A 159      11.972 -20.225  55.405  1.00 81.68           H  
ATOM   2585 HH12 ARG A 159      12.203 -19.251  53.971  1.00 81.68           H  
ATOM   2586  NH2 ARG A 159      10.427 -18.613  56.486  1.00 81.68           N  
ATOM   2587 HH21 ARG A 159      10.678 -19.392  57.078  1.00 81.68           H  
ATOM   2588 HH22 ARG A 159       9.860 -17.855  56.838  1.00 81.68           H  
ATOM   2589  CZ  ARG A 159      10.995 -18.451  55.325  1.00 81.68           C  
ATOM   2590  N   VAL A 160      13.860 -12.909  50.500  1.00 77.87           N  
ATOM   2591  H   VAL A 160      14.217 -12.975  51.443  1.00 77.87           H  
ATOM   2592  CA  VAL A 160      14.836 -12.513  49.463  1.00 77.87           C  
ATOM   2593  HA  VAL A 160      14.386 -12.659  48.480  1.00 77.87           H  
ATOM   2594  C   VAL A 160      16.099 -13.384  49.542  1.00 77.87           C  
ATOM   2595  CB  VAL A 160      15.201 -11.017  49.575  1.00 77.87           C  
ATOM   2596  HB  VAL A 160      15.683 -10.846  50.538  1.00 77.87           H  
ATOM   2597  O   VAL A 160      16.606 -13.617  50.636  1.00 77.87           O  
ATOM   2598  CG1 VAL A 160      16.174 -10.601  48.467  1.00 77.87           C  
ATOM   2599 HG11 VAL A 160      15.745 -10.808  47.486  1.00 77.87           H  
ATOM   2600 HG12 VAL A 160      16.406  -9.540  48.559  1.00 77.87           H  
ATOM   2601 HG13 VAL A 160      17.118 -11.137  48.563  1.00 77.87           H  
ATOM   2602  CG2 VAL A 160      13.961 -10.113  49.493  1.00 77.87           C  
ATOM   2603 HG21 VAL A 160      14.266  -9.068  49.558  1.00 77.87           H  
ATOM   2604 HG22 VAL A 160      13.444 -10.265  48.546  1.00 77.87           H  
ATOM   2605 HG23 VAL A 160      13.283 -10.314  50.322  1.00 77.87           H  
ATOM   2606  N   GLU A 161      16.605 -13.847  48.396  1.00 77.09           N  
ATOM   2607  H   GLU A 161      16.116 -13.611  47.545  1.00 77.09           H  
ATOM   2608  CA  GLU A 161      17.837 -14.636  48.220  1.00 77.09           C  
ATOM   2609  HA  GLU A 161      18.430 -14.602  49.134  1.00 77.09           H  
ATOM   2610  C   GLU A 161      18.688 -14.065  47.063  1.00 77.09           C  
ATOM   2611  CB  GLU A 161      17.488 -16.108  47.902  1.00 77.09           C  
ATOM   2612  HB2 GLU A 161      18.407 -16.632  47.639  1.00 77.09           H  
ATOM   2613  HB3 GLU A 161      16.829 -16.122  47.033  1.00 77.09           H  
ATOM   2614  O   GLU A 161      18.129 -13.596  46.072  1.00 77.09           O  
ATOM   2615  CG  GLU A 161      16.814 -16.878  49.053  1.00 77.09           C  
ATOM   2616  HG2 GLU A 161      15.910 -16.346  49.350  1.00 77.09           H  
ATOM   2617  HG3 GLU A 161      17.493 -16.885  49.905  1.00 77.09           H  
ATOM   2618  CD  GLU A 161      16.423 -18.332  48.702  1.00 77.09           C  
ATOM   2619  OE1 GLU A 161      15.958 -19.035  49.631  1.00 77.09           O  
ATOM   2620  OE2 GLU A 161      16.507 -18.741  47.515  1.00 77.09           O  
ATOM   2621  N   GLY A 162      20.025 -14.165  47.142  1.00 76.46           N  
ATOM   2622  H   GLY A 162      20.433 -14.551  47.981  1.00 76.46           H  
ATOM   2623  CA  GLY A 162      20.943 -13.863  46.022  1.00 76.46           C  
ATOM   2624  HA2 GLY A 162      21.753 -14.592  46.034  1.00 76.46           H  
ATOM   2625  HA3 GLY A 162      20.414 -13.983  45.076  1.00 76.46           H  
ATOM   2626  C   GLY A 162      21.597 -12.472  46.008  1.00 76.46           C  
ATOM   2627  O   GLY A 162      22.178 -12.088  45.000  1.00 76.46           O  
ATOM   2628  N   THR A 163      21.525 -11.719  47.105  1.00 68.28           N  
ATOM   2629  H   THR A 163      21.050 -12.070  47.924  1.00 68.28           H  
ATOM   2630  CA  THR A 163      22.157 -10.395  47.225  1.00 68.28           C  
ATOM   2631  HA  THR A 163      22.034  -9.848  46.290  1.00 68.28           H  
ATOM   2632  C   THR A 163      23.662 -10.495  47.512  1.00 68.28           C  
ATOM   2633  CB  THR A 163      21.475  -9.587  48.332  1.00 68.28           C  
ATOM   2634  HB  THR A 163      22.004  -8.636  48.400  1.00 68.28           H  
ATOM   2635  O   THR A 163      24.065 -11.309  48.348  1.00 68.28           O  
ATOM   2636  CG2 THR A 163      19.999  -9.311  48.047  1.00 68.28           C  
ATOM   2637 HG21 THR A 163      19.901  -8.852  47.063  1.00 68.28           H  
ATOM   2638 HG22 THR A 163      19.424 -10.236  48.075  1.00 68.28           H  
ATOM   2639 HG23 THR A 163      19.616  -8.616  48.794  1.00 68.28           H  
ATOM   2640  OG1 THR A 163      21.537 -10.287  49.563  1.00 68.28           O  
ATOM   2641  HG1 THR A 163      22.473 -10.364  49.760  1.00 68.28           H  
ATOM   2642  N   VAL A 164      24.480  -9.657  46.869  1.00 69.03           N  
ATOM   2643  H   VAL A 164      24.068  -8.977  46.246  1.00 69.03           H  
ATOM   2644  CA  VAL A 164      25.943  -9.581  47.068  1.00 69.03           C  
ATOM   2645  HA  VAL A 164      26.229 -10.273  47.861  1.00 69.03           H  
ATOM   2646  C   VAL A 164      26.353  -8.184  47.554  1.00 69.03           C  
ATOM   2647  CB  VAL A 164      26.717 -10.003  45.795  1.00 69.03           C  
ATOM   2648  HB  VAL A 164      26.502  -9.308  44.983  1.00 69.03           H  
ATOM   2649  O   VAL A 164      27.043  -8.086  48.566  1.00 69.03           O  
ATOM   2650  CG1 VAL A 164      28.234 -10.002  46.025  1.00 69.03           C  
ATOM   2651 HG11 VAL A 164      28.745 -10.317  45.115  1.00 69.03           H  
ATOM   2652 HG12 VAL A 164      28.491 -10.675  46.843  1.00 69.03           H  
ATOM   2653 HG13 VAL A 164      28.572  -8.994  46.268  1.00 69.03           H  
ATOM   2654  CG2 VAL A 164      26.320 -11.413  45.327  1.00 69.03           C  
ATOM   2655 HG21 VAL A 164      26.913 -11.692  44.456  1.00 69.03           H  
ATOM   2656 HG22 VAL A 164      25.269 -11.423  45.036  1.00 69.03           H  
ATOM   2657 HG23 VAL A 164      26.480 -12.132  46.130  1.00 69.03           H  
ATOM   2658  N   GLN A 165      25.885  -7.123  46.888  1.00 71.30           N  
ATOM   2659  H   GLN A 165      25.399  -7.299  46.020  1.00 71.30           H  
ATOM   2660  CA  GLN A 165      26.077  -5.707  47.233  1.00 71.30           C  
ATOM   2661  HA  GLN A 165      26.894  -5.613  47.948  1.00 71.30           H  
ATOM   2662  C   GLN A 165      24.831  -5.080  47.882  1.00 71.30           C  
ATOM   2663  CB  GLN A 165      26.435  -4.907  45.964  1.00 71.30           C  
ATOM   2664  HB2 GLN A 165      25.599  -4.958  45.267  1.00 71.30           H  
ATOM   2665  HB3 GLN A 165      26.568  -3.859  46.233  1.00 71.30           H  
ATOM   2666  O   GLN A 165      24.952  -4.184  48.715  1.00 71.30           O  
ATOM   2667  CG  GLN A 165      27.700  -5.390  45.238  1.00 71.30           C  
ATOM   2668  HG2 GLN A 165      27.586  -6.437  44.957  1.00 71.30           H  
ATOM   2669  HG3 GLN A 165      27.807  -4.819  44.315  1.00 71.30           H  
ATOM   2670  CD  GLN A 165      28.987  -5.225  46.040  1.00 71.30           C  
ATOM   2671  NE2 GLN A 165      30.065  -5.834  45.600  1.00 71.30           N  
ATOM   2672 HE21 GLN A 165      30.909  -5.672  46.131  1.00 71.30           H  
ATOM   2673 HE22 GLN A 165      30.023  -6.365  44.742  1.00 71.30           H  
ATOM   2674  OE1 GLN A 165      29.080  -4.551  47.054  1.00 71.30           O  
ATOM   2675  N   THR A 166      23.627  -5.544  47.531  1.00 74.37           N  
ATOM   2676  H   THR A 166      23.596  -6.279  46.839  1.00 74.37           H  
ATOM   2677  CA  THR A 166      22.354  -5.053  48.100  1.00 74.37           C  
ATOM   2678  HA  THR A 166      22.477  -4.002  48.360  1.00 74.37           H  
ATOM   2679  C   THR A 166      21.965  -5.779  49.395  1.00 74.37           C  
ATOM   2680  CB  THR A 166      21.214  -5.133  47.072  1.00 74.37           C  
ATOM   2681  HB  THR A 166      20.287  -4.832  47.560  1.00 74.37           H  
ATOM   2682  O   THR A 166      22.477  -6.856  49.698  1.00 74.37           O  
ATOM   2683  CG2 THR A 166      21.438  -4.196  45.890  1.00 74.37           C  
ATOM   2684 HG21 THR A 166      22.336  -4.487  45.345  1.00 74.37           H  
ATOM   2685 HG22 THR A 166      21.555  -3.171  46.244  1.00 74.37           H  
ATOM   2686 HG23 THR A 166      20.578  -4.247  45.221  1.00 74.37           H  
ATOM   2687  OG1 THR A 166      21.041  -6.439  46.561  1.00 74.37           O  
ATOM   2688  HG1 THR A 166      21.850  -6.711  46.122  1.00 74.37           H  
ATOM   2689  N   THR A 167      21.037  -5.226  50.188  1.00 78.01           N  
ATOM   2690  H   THR A 167      20.694  -4.298  49.985  1.00 78.01           H  
ATOM   2691  CA  THR A 167      20.441  -5.942  51.333  1.00 78.01           C  
ATOM   2692  HA  THR A 167      21.079  -6.792  51.576  1.00 78.01           H  
ATOM   2693  C   THR A 167      19.060  -6.517  51.002  1.00 78.01           C  
ATOM   2694  CB  THR A 167      20.381  -5.089  52.608  1.00 78.01           C  
ATOM   2695  HB  THR A 167      20.116  -5.754  53.430  1.00 78.01           H  
ATOM   2696  O   THR A 167      18.353  -6.051  50.108  1.00 78.01           O  
ATOM   2697  CG2 THR A 167      21.706  -4.422  52.970  1.00 78.01           C  
ATOM   2698 HG21 THR A 167      22.497  -5.170  53.022  1.00 78.01           H  
ATOM   2699 HG22 THR A 167      21.968  -3.677  52.218  1.00 78.01           H  
ATOM   2700 HG23 THR A 167      21.610  -3.927  53.936  1.00 78.01           H  
ATOM   2701  OG1 THR A 167      19.378  -4.113  52.520  1.00 78.01           O  
ATOM   2702  HG1 THR A 167      19.669  -3.458  51.883  1.00 78.01           H  
ATOM   2703  N   ALA A 168      18.626  -7.530  51.762  1.00 72.85           N  
ATOM   2704  H   ALA A 168      19.249  -7.914  52.457  1.00 72.85           H  
ATOM   2705  CA  ALA A 168      17.296  -8.126  51.604  1.00 72.85           C  
ATOM   2706  HA  ALA A 168      17.221  -8.538  50.598  1.00 72.85           H  
ATOM   2707  C   ALA A 168      16.146  -7.105  51.770  1.00 72.85           C  
ATOM   2708  CB  ALA A 168      17.166  -9.272  52.616  1.00 72.85           C  
ATOM   2709  HB1 ALA A 168      17.919 -10.033  52.411  1.00 72.85           H  
ATOM   2710  HB2 ALA A 168      16.176  -9.721  52.536  1.00 72.85           H  
ATOM   2711  HB3 ALA A 168      17.297  -8.892  53.629  1.00 72.85           H  
ATOM   2712  O   ALA A 168      15.108  -7.232  51.117  1.00 72.85           O  
ATOM   2713  N   ASP A 169      16.323  -6.085  52.616  1.00 75.04           N  
ATOM   2714  H   ASP A 169      17.219  -5.972  53.068  1.00 75.04           H  
ATOM   2715  CA  ASP A 169      15.330  -5.024  52.803  1.00 75.04           C  
ATOM   2716  HA  ASP A 169      14.343  -5.484  52.858  1.00 75.04           H  
ATOM   2717  C   ASP A 169      15.269  -4.061  51.603  1.00 75.04           C  
ATOM   2718  CB  ASP A 169      15.581  -4.288  54.132  1.00 75.04           C  
ATOM   2719  HB2 ASP A 169      15.134  -3.295  54.069  1.00 75.04           H  
ATOM   2720  HB3 ASP A 169      16.653  -4.162  54.288  1.00 75.04           H  
ATOM   2721  O   ASP A 169      14.163  -3.678  51.208  1.00 75.04           O  
ATOM   2722  CG  ASP A 169      14.942  -4.997  55.335  1.00 75.04           C  
ATOM   2723  OD1 ASP A 169      13.748  -5.389  55.222  1.00 75.04           O  
ATOM   2724  OD2 ASP A 169      15.597  -5.092  56.394  1.00 75.04           O  
ATOM   2725  N   ASP A 170      16.402  -3.763  50.952  1.00 75.09           N  
ATOM   2726  H   ASP A 170      17.282  -4.076  51.337  1.00 75.09           H  
ATOM   2727  CA  ASP A 170      16.450  -2.928  49.737  1.00 75.09           C  
ATOM   2728  HA  ASP A 170      16.021  -1.951  49.961  1.00 75.09           H  
ATOM   2729  C   ASP A 170      15.645  -3.557  48.592  1.00 75.09           C  
ATOM   2730  CB  ASP A 170      17.898  -2.721  49.255  1.00 75.09           C  
ATOM   2731  HB2 ASP A 170      18.327  -3.682  48.971  1.00 75.09           H  
ATOM   2732  HB3 ASP A 170      17.881  -2.094  48.364  1.00 75.09           H  
ATOM   2733  O   ASP A 170      14.886  -2.887  47.887  1.00 75.09           O  
ATOM   2734  CG  ASP A 170      18.793  -2.049  50.292  1.00 75.09           C  
ATOM   2735  OD1 ASP A 170      18.317  -1.105  50.954  1.00 75.09           O  
ATOM   2736  OD2 ASP A 170      19.931  -2.545  50.460  1.00 75.09           O  
ATOM   2737  N   ILE A 171      15.754  -4.879  48.435  1.00 77.04           N  
ATOM   2738  H   ILE A 171      16.433  -5.351  49.016  1.00 77.04           H  
ATOM   2739  CA  ILE A 171      15.003  -5.647  47.436  1.00 77.04           C  
ATOM   2740  HA  ILE A 171      15.108  -5.163  46.465  1.00 77.04           H  
ATOM   2741  C   ILE A 171      13.505  -5.671  47.759  1.00 77.04           C  
ATOM   2742  CB  ILE A 171      15.580  -7.072  47.349  1.00 77.04           C  
ATOM   2743  HB  ILE A 171      15.533  -7.501  48.351  1.00 77.04           H  
ATOM   2744  O   ILE A 171      12.667  -5.514  46.863  1.00 77.04           O  
ATOM   2745  CG1 ILE A 171      17.064  -7.090  46.916  1.00 77.04           C  
ATOM   2746 HG12 ILE A 171      17.666  -6.550  47.647  1.00 77.04           H  
ATOM   2747 HG13 ILE A 171      17.419  -8.121  46.920  1.00 77.04           H  
ATOM   2748  CG2 ILE A 171      14.730  -7.960  46.424  1.00 77.04           C  
ATOM   2749 HG21 ILE A 171      15.225  -8.919  46.270  1.00 77.04           H  
ATOM   2750 HG22 ILE A 171      13.753  -8.149  46.868  1.00 77.04           H  
ATOM   2751 HG23 ILE A 171      14.599  -7.470  45.458  1.00 77.04           H  
ATOM   2752  CD1 ILE A 171      17.351  -6.493  45.534  1.00 77.04           C  
ATOM   2753 HD11 ILE A 171      17.090  -5.435  45.510  1.00 77.04           H  
ATOM   2754 HD12 ILE A 171      18.416  -6.588  45.320  1.00 77.04           H  
ATOM   2755 HD13 ILE A 171      16.791  -7.031  44.770  1.00 77.04           H  
ATOM   2756  N   ARG A 172      13.140  -5.832  49.039  1.00 75.40           N  
ATOM   2757  H   ARG A 172      13.869  -5.934  49.730  1.00 75.40           H  
ATOM   2758  CA  ARG A 172      11.734  -5.801  49.464  1.00 75.40           C  
ATOM   2759  HA  ARG A 172      11.182  -6.526  48.865  1.00 75.40           H  
ATOM   2760  C   ARG A 172      11.109  -4.436  49.180  1.00 75.40           C  
ATOM   2761  CB  ARG A 172      11.629  -6.196  50.943  1.00 75.40           C  
ATOM   2762  HB2 ARG A 172      12.150  -5.457  51.551  1.00 75.40           H  
ATOM   2763  HB3 ARG A 172      12.114  -7.162  51.083  1.00 75.40           H  
ATOM   2764  O   ARG A 172       9.997  -4.389  48.658  1.00 75.40           O  
ATOM   2765  CG  ARG A 172      10.162  -6.303  51.392  1.00 75.40           C  
ATOM   2766  HG2 ARG A 172       9.683  -5.326  51.327  1.00 75.40           H  
ATOM   2767  HG3 ARG A 172       9.636  -6.990  50.730  1.00 75.40           H  
ATOM   2768  CD  ARG A 172      10.026  -6.816  52.828  1.00 75.40           C  
ATOM   2769  HD2 ARG A 172       8.963  -6.908  53.048  1.00 75.40           H  
ATOM   2770  HD3 ARG A 172      10.478  -7.806  52.894  1.00 75.40           H  
ATOM   2771  NE  ARG A 172      10.678  -5.920  53.804  1.00 75.40           N  
ATOM   2772  HE  ARG A 172      11.571  -5.523  53.549  1.00 75.40           H  
ATOM   2773  NH1 ARG A 172       9.246  -6.218  55.578  1.00 75.40           N  
ATOM   2774 HH11 ARG A 172       8.639  -6.764  54.983  1.00 75.40           H  
ATOM   2775 HH12 ARG A 172       8.990  -6.003  56.531  1.00 75.40           H  
ATOM   2776  NH2 ARG A 172      11.079  -4.965  55.810  1.00 75.40           N  
ATOM   2777 HH21 ARG A 172      12.048  -4.891  55.533  1.00 75.40           H  
ATOM   2778 HH22 ARG A 172      10.884  -4.832  56.792  1.00 75.40           H  
ATOM   2779  CZ  ARG A 172      10.323  -5.700  55.054  1.00 75.40           C  
ATOM   2780  N   GLN A 173      11.819  -3.345  49.455  1.00 76.08           N  
ATOM   2781  H   GLN A 173      12.727  -3.452  49.884  1.00 76.08           H  
ATOM   2782  CA  GLN A 173      11.341  -1.994  49.165  1.00 76.08           C  
ATOM   2783  HA  GLN A 173      10.340  -1.891  49.585  1.00 76.08           H  
ATOM   2784  C   GLN A 173      11.232  -1.734  47.655  1.00 76.08           C  
ATOM   2785  CB  GLN A 173      12.261  -0.991  49.871  1.00 76.08           C  
ATOM   2786  HB2 GLN A 173      13.252  -1.012  49.416  1.00 76.08           H  
ATOM   2787  HB3 GLN A 173      12.356  -1.287  50.915  1.00 76.08           H  
ATOM   2788  O   GLN A 173      10.217  -1.200  47.203  1.00 76.08           O  
ATOM   2789  CG  GLN A 173      11.698   0.436  49.817  1.00 76.08           C  
ATOM   2790  HG2 GLN A 173      10.670   0.431  50.180  1.00 76.08           H  
ATOM   2791  HG3 GLN A 173      11.698   0.788  48.785  1.00 76.08           H  
ATOM   2792  CD  GLN A 173      12.498   1.422  50.662  1.00 76.08           C  
ATOM   2793  NE2 GLN A 173      12.104   2.675  50.706  1.00 76.08           N  
ATOM   2794 HE21 GLN A 173      11.355   3.003  50.114  1.00 76.08           H  
ATOM   2795 HE22 GLN A 173      12.723   3.281  51.227  1.00 76.08           H  
ATOM   2796  OE1 GLN A 173      13.469   1.109  51.319  1.00 76.08           O  
ATOM   2797  N   ALA A 174      12.216  -2.178  46.865  1.00 75.63           N  
ATOM   2798  H   ALA A 174      13.050  -2.556  47.292  1.00 75.63           H  
ATOM   2799  CA  ALA A 174      12.199  -2.048  45.409  1.00 75.63           C  
ATOM   2800  HA  ALA A 174      12.079  -0.995  45.152  1.00 75.63           H  
ATOM   2801  C   ALA A 174      11.048  -2.815  44.749  1.00 75.63           C  
ATOM   2802  CB  ALA A 174      13.537  -2.525  44.857  1.00 75.63           C  
ATOM   2803  HB1 ALA A 174      13.527  -2.422  43.772  1.00 75.63           H  
ATOM   2804  HB2 ALA A 174      13.704  -3.571  45.114  1.00 75.63           H  
ATOM   2805  HB3 ALA A 174      14.341  -1.916  45.271  1.00 75.63           H  
ATOM   2806  O   ALA A 174      10.475  -2.332  43.781  1.00 75.63           O  
ATOM   2807  N   SER A 175      10.636  -3.961  45.303  1.00 80.85           N  
ATOM   2808  H   SER A 175      11.194  -4.355  46.047  1.00 80.85           H  
ATOM   2809  CA  SER A 175       9.481  -4.710  44.789  1.00 80.85           C  
ATOM   2810  HA  SER A 175       9.683  -4.951  43.745  1.00 80.85           H  
ATOM   2811  C   SER A 175       8.171  -3.916  44.797  1.00 80.85           C  
ATOM   2812  CB  SER A 175       9.307  -6.011  45.582  1.00 80.85           C  
ATOM   2813  HB2 SER A 175      10.276  -6.480  45.750  1.00 80.85           H  
ATOM   2814  HB3 SER A 175       8.690  -6.692  44.997  1.00 80.85           H  
ATOM   2815  O   SER A 175       7.231  -4.270  44.085  1.00 80.85           O  
ATOM   2816  OG  SER A 175       8.675  -5.791  46.831  1.00 80.85           O  
ATOM   2817  HG  SER A 175       9.243  -5.271  47.404  1.00 80.85           H  
ATOM   2818  N   GLY A 176       8.089  -2.866  45.626  1.00 77.74           N  
ATOM   2819  H   GLY A 176       8.922  -2.597  46.130  1.00 77.74           H  
ATOM   2820  CA  GLY A 176       6.884  -2.072  45.844  1.00 77.74           C  
ATOM   2821  HA2 GLY A 176       6.545  -1.667  44.891  1.00 77.74           H  
ATOM   2822  HA3 GLY A 176       7.129  -1.246  46.512  1.00 77.74           H  
ATOM   2823  C   GLY A 176       5.722  -2.850  46.456  1.00 77.74           C  
ATOM   2824  O   GLY A 176       4.628  -2.298  46.549  1.00 77.74           O  
ATOM   2825  N   ILE A 177       5.936  -4.105  46.865  1.00 78.98           N  
ATOM   2826  H   ILE A 177       6.861  -4.497  46.761  1.00 78.98           H  
ATOM   2827  CA  ILE A 177       4.901  -4.932  47.471  1.00 78.98           C  
ATOM   2828  HA  ILE A 177       4.025  -4.916  46.823  1.00 78.98           H  
ATOM   2829  C   ILE A 177       4.521  -4.302  48.812  1.00 78.98           C  
ATOM   2830  CB  ILE A 177       5.365  -6.398  47.621  1.00 78.98           C  
ATOM   2831  HB  ILE A 177       6.258  -6.427  48.246  1.00 78.98           H  
ATOM   2832  O   ILE A 177       5.263  -4.383  49.790  1.00 78.98           O  
ATOM   2833  CG1 ILE A 177       5.683  -7.056  46.259  1.00 78.98           C  
ATOM   2834 HG12 ILE A 177       4.747  -7.242  45.732  1.00 78.98           H  
ATOM   2835 HG13 ILE A 177       6.279  -6.374  45.653  1.00 78.98           H  
ATOM   2836  CG2 ILE A 177       4.235  -7.180  48.312  1.00 78.98           C  
ATOM   2837 HG21 ILE A 177       4.127  -6.839  49.341  1.00 78.98           H  
ATOM   2838 HG22 ILE A 177       4.477  -8.243  48.329  1.00 78.98           H  
ATOM   2839 HG23 ILE A 177       3.298  -7.031  47.774  1.00 78.98           H  
ATOM   2840  CD1 ILE A 177       6.461  -8.378  46.350  1.00 78.98           C  
ATOM   2841 HD11 ILE A 177       5.861  -9.151  46.830  1.00 78.98           H  
ATOM   2842 HD12 ILE A 177       7.381  -8.232  46.915  1.00 78.98           H  
ATOM   2843 HD13 ILE A 177       6.716  -8.713  45.344  1.00 78.98           H  
ATOM   2844  N   GLN A 178       3.348  -3.676  48.865  1.00 76.64           N  
ATOM   2845  H   GLN A 178       2.793  -3.638  48.022  1.00 76.64           H  
ATOM   2846  CA  GLN A 178       2.805  -3.120  50.103  1.00 76.64           C  
ATOM   2847  HA  GLN A 178       3.615  -2.753  50.733  1.00 76.64           H  
ATOM   2848  C   GLN A 178       2.049  -4.204  50.848  1.00 76.64           C  
ATOM   2849  CB  GLN A 178       1.839  -1.971  49.803  1.00 76.64           C  
ATOM   2850  HB2 GLN A 178       1.023  -2.335  49.179  1.00 76.64           H  
ATOM   2851  HB3 GLN A 178       1.427  -1.617  50.748  1.00 76.64           H  
ATOM   2852  O   GLN A 178       1.360  -4.983  50.202  1.00 76.64           O  
ATOM   2853  CG  GLN A 178       2.520  -0.799  49.097  1.00 76.64           C  
ATOM   2854  HG2 GLN A 178       2.854  -1.118  48.109  1.00 76.64           H  
ATOM   2855  HG3 GLN A 178       3.392  -0.487  49.671  1.00 76.64           H  
ATOM   2856  CD  GLN A 178       1.599   0.403  48.920  1.00 76.64           C  
ATOM   2857  NE2 GLN A 178       2.076   1.428  48.250  1.00 76.64           N  
ATOM   2858 HE21 GLN A 178       1.452   2.211  48.118  1.00 76.64           H  
ATOM   2859 HE22 GLN A 178       2.989   1.362  47.824  1.00 76.64           H  
ATOM   2860  OE1 GLN A 178       0.469   0.477  49.387  1.00 76.64           O  
ATOM   2861  N   ASP A 179       2.040  -4.216  52.182  1.00 73.39           N  
ATOM   2862  H   ASP A 179       2.689  -3.624  52.681  1.00 73.39           H  
ATOM   2863  CA  ASP A 179       1.231  -5.171  52.965  1.00 73.39           C  
ATOM   2864  HA  ASP A 179       1.592  -6.180  52.768  1.00 73.39           H  
ATOM   2865  C   ASP A 179      -0.270  -5.152  52.600  1.00 73.39           C  
ATOM   2866  CB  ASP A 179       1.407  -4.896  54.466  1.00 73.39           C  
ATOM   2867  HB2 ASP A 179       0.658  -5.465  55.016  1.00 73.39           H  
ATOM   2868  HB3 ASP A 179       1.230  -3.838  54.660  1.00 73.39           H  
ATOM   2869  O   ASP A 179      -0.969  -6.151  52.765  1.00 73.39           O  
ATOM   2870  CG  ASP A 179       2.783  -5.304  55.003  1.00 73.39           C  
ATOM   2871  OD1 ASP A 179       3.393  -6.221  54.411  1.00 73.39           O  
ATOM   2872  OD2 ASP A 179       3.190  -4.699  56.018  1.00 73.39           O  
ATOM   2873  N   SER A 180      -0.757  -4.047  52.028  1.00 70.93           N  
ATOM   2874  H   SER A 180      -0.117  -3.285  51.857  1.00 70.93           H  
ATOM   2875  CA  SER A 180      -2.120  -3.869  51.514  1.00 70.93           C  
ATOM   2876  HA  SER A 180      -2.824  -4.279  52.238  1.00 70.93           H  
ATOM   2877  C   SER A 180      -2.407  -4.554  50.169  1.00 70.93           C  
ATOM   2878  CB  SER A 180      -2.396  -2.369  51.365  1.00 70.93           C  
ATOM   2879  HB2 SER A 180      -3.359  -2.212  50.878  1.00 70.93           H  
ATOM   2880  HB3 SER A 180      -2.408  -1.901  52.350  1.00 70.93           H  
ATOM   2881  O   SER A 180      -3.578  -4.762  49.859  1.00 70.93           O  
ATOM   2882  OG  SER A 180      -1.357  -1.805  50.589  1.00 70.93           O  
ATOM   2883  HG  SER A 180      -1.512  -0.887  50.357  1.00 70.93           H  
ATOM   2884  N   ASP A 181      -1.401  -4.914  49.359  1.00 74.31           N  
ATOM   2885  H   ASP A 181      -0.470  -4.596  49.584  1.00 74.31           H  
ATOM   2886  CA  ASP A 181      -1.655  -5.519  48.041  1.00 74.31           C  
ATOM   2887  HA  ASP A 181      -2.326  -4.852  47.500  1.00 74.31           H  
ATOM   2888  C   ASP A 181      -2.350  -6.883  48.156  1.00 74.31           C  
ATOM   2889  CB  ASP A 181      -0.384  -5.682  47.187  1.00 74.31           C  
ATOM   2890  HB2 ASP A 181       0.366  -6.274  47.711  1.00 74.31           H  
ATOM   2891  HB3 ASP A 181      -0.652  -6.237  46.288  1.00 74.31           H  
ATOM   2892  O   ASP A 181      -2.017  -7.712  49.009  1.00 74.31           O  
ATOM   2893  CG  ASP A 181       0.251  -4.376  46.732  1.00 74.31           C  
ATOM   2894  OD1 ASP A 181      -0.509  -3.409  46.515  1.00 74.31           O  
ATOM   2895  OD2 ASP A 181       1.482  -4.410  46.523  1.00 74.31           O  
ATOM   2896  N   TYR A 182      -3.277  -7.166  47.245  1.00 76.97           N  
ATOM   2897  H   TYR A 182      -3.525  -6.459  46.567  1.00 76.97           H  
ATOM   2898  CA  TYR A 182      -3.935  -8.465  47.191  1.00 76.97           C  
ATOM   2899  HA  TYR A 182      -4.271  -8.705  48.200  1.00 76.97           H  
ATOM   2900  C   TYR A 182      -2.971  -9.570  46.737  1.00 76.97           C  
ATOM   2901  CB  TYR A 182      -5.172  -8.392  46.292  1.00 76.97           C  
ATOM   2902  HB2 TYR A 182      -4.891  -7.993  45.317  1.00 76.97           H  
ATOM   2903  HB3 TYR A 182      -5.547  -9.403  46.133  1.00 76.97           H  
ATOM   2904  O   TYR A 182      -2.352  -9.475  45.680  1.00 76.97           O  
ATOM   2905  CG  TYR A 182      -6.297  -7.568  46.885  1.00 76.97           C  
ATOM   2906  CD1 TYR A 182      -7.036  -8.095  47.956  1.00 76.97           C  
ATOM   2907  HD1 TYR A 182      -6.748  -9.054  48.360  1.00 76.97           H  
ATOM   2908  CD2 TYR A 182      -6.599  -6.285  46.391  1.00 76.97           C  
ATOM   2909  HD2 TYR A 182      -6.017  -5.865  45.584  1.00 76.97           H  
ATOM   2910  CE1 TYR A 182      -8.108  -7.373  48.511  1.00 76.97           C  
ATOM   2911  HE1 TYR A 182      -8.671  -7.774  49.340  1.00 76.97           H  
ATOM   2912  CE2 TYR A 182      -7.657  -5.547  46.956  1.00 76.97           C  
ATOM   2913  HE2 TYR A 182      -7.897  -4.561  46.587  1.00 76.97           H  
ATOM   2914  OH  TYR A 182      -9.484  -5.406  48.495  1.00 76.97           O  
ATOM   2915  HH  TYR A 182     -10.039  -5.997  49.010  1.00 76.97           H  
ATOM   2916  CZ  TYR A 182      -8.424  -6.096  48.003  1.00 76.97           C  
ATOM   2917  N   THR A 183      -2.913 -10.667  47.491  1.00 75.75           N  
ATOM   2918  H   THR A 183      -3.457 -10.660  48.341  1.00 75.75           H  
ATOM   2919  CA  THR A 183      -2.131 -11.883  47.181  1.00 75.75           C  
ATOM   2920  HA  THR A 183      -1.067 -11.663  47.266  1.00 75.75           H  
ATOM   2921  C   THR A 183      -2.369 -12.419  45.774  1.00 75.75           C  
ATOM   2922  CB  THR A 183      -2.485 -13.028  48.140  1.00 75.75           C  
ATOM   2923  HB  THR A 183      -2.153 -13.972  47.708  1.00 75.75           H  
ATOM   2924  O   THR A 183      -1.433 -12.874  45.120  1.00 75.75           O  
ATOM   2925  CG2 THR A 183      -1.797 -12.868  49.477  1.00 75.75           C  
ATOM   2926 HG21 THR A 183      -0.716 -12.893  49.342  1.00 75.75           H  
ATOM   2927 HG22 THR A 183      -2.085 -11.932  49.955  1.00 75.75           H  
ATOM   2928 HG23 THR A 183      -2.091 -13.709  50.106  1.00 75.75           H  
ATOM   2929  OG1 THR A 183      -3.876 -13.102  48.384  1.00 75.75           O  
ATOM   2930  HG1 THR A 183      -4.136 -12.329  48.892  1.00 75.75           H  
ATOM   2931  N   ILE A 184      -3.610 -12.340  45.288  1.00 74.39           N  
ATOM   2932  H   ILE A 184      -4.336 -12.001  45.904  1.00 74.39           H  
ATOM   2933  CA  ILE A 184      -3.975 -12.824  43.955  1.00 74.39           C  
ATOM   2934  HA  ILE A 184      -3.575 -13.835  43.873  1.00 74.39           H  
ATOM   2935  C   ILE A 184      -3.298 -12.013  42.844  1.00 74.39           C  
ATOM   2936  CB  ILE A 184      -5.516 -12.893  43.828  1.00 74.39           C  
ATOM   2937  HB  ILE A 184      -5.925 -12.950  44.837  1.00 74.39           H  
ATOM   2938  O   ILE A 184      -2.942 -12.585  41.819  1.00 74.39           O  
ATOM   2939  CG1 ILE A 184      -5.936 -14.195  43.117  1.00 74.39           C  
ATOM   2940 HG12 ILE A 184      -5.723 -14.118  42.050  1.00 74.39           H  
ATOM   2941 HG13 ILE A 184      -5.356 -15.026  43.518  1.00 74.39           H  
ATOM   2942  CG2 ILE A 184      -6.133 -11.650  43.157  1.00 74.39           C  
ATOM   2943 HG21 ILE A 184      -5.795 -10.743  43.659  1.00 74.39           H  
ATOM   2944 HG22 ILE A 184      -7.220 -11.682  43.223  1.00 74.39           H  
ATOM   2945 HG23 ILE A 184      -5.850 -11.597  42.105  1.00 74.39           H  
ATOM   2946  CD1 ILE A 184      -7.416 -14.539  43.325  1.00 74.39           C  
ATOM   2947 HD11 ILE A 184      -8.052 -13.788  42.857  1.00 74.39           H  
ATOM   2948 HD12 ILE A 184      -7.627 -15.506  42.867  1.00 74.39           H  
ATOM   2949 HD13 ILE A 184      -7.640 -14.597  44.390  1.00 74.39           H  
ATOM   2950  N   ASN A 185      -3.047 -10.718  43.069  1.00 76.55           N  
ATOM   2951  H   ASN A 185      -3.274 -10.321  43.970  1.00 76.55           H  
ATOM   2952  CA  ASN A 185      -2.341  -9.874  42.107  1.00 76.55           C  
ATOM   2953  HA  ASN A 185      -2.764 -10.027  41.115  1.00 76.55           H  
ATOM   2954  C   ASN A 185      -0.864 -10.275  42.027  1.00 76.55           C  
ATOM   2955  CB  ASN A 185      -2.495  -8.388  42.473  1.00 76.55           C  
ATOM   2956  HB2 ASN A 185      -1.876  -7.809  41.787  1.00 76.55           H  
ATOM   2957  HB3 ASN A 185      -2.122  -8.209  43.482  1.00 76.55           H  
ATOM   2958  O   ASN A 185      -0.323 -10.343  40.935  1.00 76.55           O  
ATOM   2959  CG  ASN A 185      -3.910  -7.848  42.358  1.00 76.55           C  
ATOM   2960  ND2 ASN A 185      -4.117  -6.618  42.765  1.00 76.55           N  
ATOM   2961 HD21 ASN A 185      -5.047  -6.255  42.612  1.00 76.55           H  
ATOM   2962 HD22 ASN A 185      -3.337  -6.059  43.081  1.00 76.55           H  
ATOM   2963  OD1 ASN A 185      -4.853  -8.495  41.933  1.00 76.55           O  
ATOM   2964  N   LEU A 186      -0.222 -10.627  43.149  1.00 76.01           N  
ATOM   2965  H   LEU A 186      -0.708 -10.555  44.031  1.00 76.01           H  
ATOM   2966  CA  LEU A 186       1.157 -11.142  43.137  1.00 76.01           C  
ATOM   2967  HA  LEU A 186       1.804 -10.456  42.591  1.00 76.01           H  
ATOM   2968  C   LEU A 186       1.275 -12.482  42.404  1.00 76.01           C  
ATOM   2969  CB  LEU A 186       1.705 -11.295  44.565  1.00 76.01           C  
ATOM   2970  HB2 LEU A 186       2.576 -11.945  44.490  1.00 76.01           H  
ATOM   2971  HB3 LEU A 186       0.975 -11.800  45.198  1.00 76.01           H  
ATOM   2972  O   LEU A 186       2.299 -12.757  41.785  1.00 76.01           O  
ATOM   2973  CG  LEU A 186       2.183 -10.002  45.243  1.00 76.01           C  
ATOM   2974  HG  LEU A 186       2.798  -9.428  44.549  1.00 76.01           H  
ATOM   2975  CD1 LEU A 186       1.040  -9.125  45.763  1.00 76.01           C  
ATOM   2976 HD11 LEU A 186       0.418  -9.684  46.462  1.00 76.01           H  
ATOM   2977 HD12 LEU A 186       1.456  -8.246  46.254  1.00 76.01           H  
ATOM   2978 HD13 LEU A 186       0.431  -8.779  44.928  1.00 76.01           H  
ATOM   2979  CD2 LEU A 186       3.051 -10.389  46.437  1.00 76.01           C  
ATOM   2980 HD21 LEU A 186       3.924 -10.945  46.094  1.00 76.01           H  
ATOM   2981 HD22 LEU A 186       3.399  -9.481  46.930  1.00 76.01           H  
ATOM   2982 HD23 LEU A 186       2.487 -11.002  47.140  1.00 76.01           H  
ATOM   2983  N   LEU A 187       0.242 -13.326  42.486  1.00 76.17           N  
ATOM   2984  H   LEU A 187      -0.548 -13.050  43.052  1.00 76.17           H  
ATOM   2985  CA  LEU A 187       0.224 -14.631  41.829  1.00 76.17           C  
ATOM   2986  HA  LEU A 187       1.206 -15.084  41.962  1.00 76.17           H  
ATOM   2987  C   LEU A 187      -0.034 -14.530  40.320  1.00 76.17           C  
ATOM   2988  CB  LEU A 187      -0.843 -15.509  42.503  1.00 76.17           C  
ATOM   2989  HB2 LEU A 187      -1.823 -15.075  42.306  1.00 76.17           H  
ATOM   2990  HB3 LEU A 187      -0.687 -15.502  43.582  1.00 76.17           H  
ATOM   2991  O   LEU A 187       0.608 -15.250  39.556  1.00 76.17           O  
ATOM   2992  CG  LEU A 187      -0.837 -16.965  41.999  1.00 76.17           C  
ATOM   2993  HG  LEU A 187      -0.879 -16.998  40.911  1.00 76.17           H  
ATOM   2994  CD1 LEU A 187       0.414 -17.694  42.481  1.00 76.17           C  
ATOM   2995 HD11 LEU A 187       1.299 -17.259  42.015  1.00 76.17           H  
ATOM   2996 HD12 LEU A 187       0.483 -17.576  43.562  1.00 76.17           H  
ATOM   2997 HD13 LEU A 187       0.351 -18.750  42.219  1.00 76.17           H  
ATOM   2998  CD2 LEU A 187      -2.055 -17.713  42.534  1.00 76.17           C  
ATOM   2999 HD21 LEU A 187      -2.054 -18.736  42.158  1.00 76.17           H  
ATOM   3000 HD22 LEU A 187      -2.964 -17.218  42.192  1.00 76.17           H  
ATOM   3001 HD23 LEU A 187      -2.037 -17.727  43.624  1.00 76.17           H  
ATOM   3002  N   LEU A 188      -0.990 -13.687  39.918  1.00 75.02           N  
ATOM   3003  H   LEU A 188      -1.481 -13.150  40.618  1.00 75.02           H  
ATOM   3004  CA  LEU A 188      -1.371 -13.483  38.518  1.00 75.02           C  
ATOM   3005  HA  LEU A 188      -1.390 -14.445  38.005  1.00 75.02           H  
ATOM   3006  C   LEU A 188      -0.338 -12.627  37.774  1.00 75.02           C  
ATOM   3007  CB  LEU A 188      -2.777 -12.851  38.459  1.00 75.02           C  
ATOM   3008  HB2 LEU A 188      -2.967 -12.518  37.439  1.00 75.02           H  
ATOM   3009  HB3 LEU A 188      -2.780 -11.964  39.093  1.00 75.02           H  
ATOM   3010  O   LEU A 188       0.011 -12.956  36.645  1.00 75.02           O  
ATOM   3011  CG  LEU A 188      -3.921 -13.792  38.890  1.00 75.02           C  
ATOM   3012  HG  LEU A 188      -3.676 -14.264  39.842  1.00 75.02           H  
ATOM   3013  CD1 LEU A 188      -5.218 -13.000  39.074  1.00 75.02           C  
ATOM   3014 HD11 LEU A 188      -5.061 -12.230  39.829  1.00 75.02           H  
ATOM   3015 HD12 LEU A 188      -6.017 -13.665  39.401  1.00 75.02           H  
ATOM   3016 HD13 LEU A 188      -5.493 -12.523  38.133  1.00 75.02           H  
ATOM   3017  CD2 LEU A 188      -4.186 -14.892  37.858  1.00 75.02           C  
ATOM   3018 HD21 LEU A 188      -3.306 -15.527  37.757  1.00 75.02           H  
ATOM   3019 HD22 LEU A 188      -4.411 -14.445  36.889  1.00 75.02           H  
ATOM   3020 HD23 LEU A 188      -5.025 -15.509  38.179  1.00 75.02           H  
ATOM   3021  N   ASP A 189       0.219 -11.607  38.436  1.00 78.47           N  
ATOM   3022  H   ASP A 189      -0.129 -11.385  39.358  1.00 78.47           H  
ATOM   3023  CA  ASP A 189       1.158 -10.645  37.852  1.00 78.47           C  
ATOM   3024  HA  ASP A 189       1.213 -10.826  36.779  1.00 78.47           H  
ATOM   3025  C   ASP A 189       2.585 -10.815  38.403  1.00 78.47           C  
ATOM   3026  CB  ASP A 189       0.670  -9.193  38.029  1.00 78.47           C  
ATOM   3027  HB2 ASP A 189       1.390  -8.535  37.542  1.00 78.47           H  
ATOM   3028  HB3 ASP A 189       0.658  -8.934  39.087  1.00 78.47           H  
ATOM   3029  O   ASP A 189       3.276  -9.827  38.659  1.00 78.47           O  
ATOM   3030  CG  ASP A 189      -0.682  -8.859  37.403  1.00 78.47           C  
ATOM   3031  OD1 ASP A 189      -1.038  -9.485  36.384  1.00 78.47           O  
ATOM   3032  OD2 ASP A 189      -1.318  -7.907  37.920  1.00 78.47           O  
ATOM   3033  N   LYS A 190       3.072 -12.052  38.585  1.00 78.18           N  
ATOM   3034  H   LYS A 190       2.449 -12.830  38.419  1.00 78.18           H  
ATOM   3035  CA  LYS A 190       4.460 -12.301  39.044  1.00 78.18           C  
ATOM   3036  HA  LYS A 190       4.549 -11.990  40.085  1.00 78.18           H  
ATOM   3037  C   LYS A 190       5.483 -11.483  38.254  1.00 78.18           C  
ATOM   3038  CB  LYS A 190       4.829 -13.782  38.920  1.00 78.18           C  
ATOM   3039  HB2 LYS A 190       5.898 -13.892  39.105  1.00 78.18           H  
ATOM   3040  HB3 LYS A 190       4.623 -14.120  37.904  1.00 78.18           H  
ATOM   3041  O   LYS A 190       6.327 -10.814  38.843  1.00 78.18           O  
ATOM   3042  CG  LYS A 190       4.074 -14.654  39.920  1.00 78.18           C  
ATOM   3043  HG2 LYS A 190       4.332 -14.357  40.937  1.00 78.18           H  
ATOM   3044  HG3 LYS A 190       3.001 -14.538  39.768  1.00 78.18           H  
ATOM   3045  CD  LYS A 190       4.471 -16.109  39.699  1.00 78.18           C  
ATOM   3046  HD2 LYS A 190       4.251 -16.386  38.668  1.00 78.18           H  
ATOM   3047  HD3 LYS A 190       5.541 -16.216  39.878  1.00 78.18           H  
ATOM   3048  CE  LYS A 190       3.687 -17.004  40.649  1.00 78.18           C  
ATOM   3049  HE2 LYS A 190       2.625 -16.870  40.441  1.00 78.18           H  
ATOM   3050  HE3 LYS A 190       3.887 -16.679  41.670  1.00 78.18           H  
ATOM   3051  NZ  LYS A 190       4.094 -18.412  40.453  1.00 78.18           N  
ATOM   3052  HZ1 LYS A 190       5.094 -18.484  40.575  1.00 78.18           H  
ATOM   3053  HZ2 LYS A 190       3.882 -18.691  39.506  1.00 78.18           H  
ATOM   3054  HZ3 LYS A 190       3.616 -19.025  41.098  1.00 78.18           H  
ATOM   3055  N   ALA A 191       5.309 -11.443  36.933  1.00 74.58           N  
ATOM   3056  H   ALA A 191       4.581 -12.024  36.541  1.00 74.58           H  
ATOM   3057  CA  ALA A 191       6.149 -10.686  36.014  1.00 74.58           C  
ATOM   3058  HA  ALA A 191       7.170 -11.061  36.087  1.00 74.58           H  
ATOM   3059  C   ALA A 191       6.180  -9.172  36.311  1.00 74.58           C  
ATOM   3060  CB  ALA A 191       5.635 -10.955  34.594  1.00 74.58           C  
ATOM   3061  HB1 ALA A 191       4.608 -10.608  34.488  1.00 74.58           H  
ATOM   3062  HB2 ALA A 191       5.684 -12.023  34.380  1.00 74.58           H  
ATOM   3063  HB3 ALA A 191       6.266 -10.431  33.876  1.00 74.58           H  
ATOM   3064  O   ALA A 191       7.210  -8.534  36.110  1.00 74.58           O  
ATOM   3065  N   LYS A 192       5.086  -8.577  36.816  1.00 78.37           N  
ATOM   3066  H   LYS A 192       4.302  -9.161  37.070  1.00 78.37           H  
ATOM   3067  CA  LYS A 192       5.034  -7.151  37.189  1.00 78.37           C  
ATOM   3068  HA  LYS A 192       5.388  -6.549  36.353  1.00 78.37           H  
ATOM   3069  C   LYS A 192       5.960  -6.859  38.368  1.00 78.37           C  
ATOM   3070  CB  LYS A 192       3.588  -6.753  37.525  1.00 78.37           C  
ATOM   3071  HB2 LYS A 192       3.246  -7.365  38.360  1.00 78.37           H  
ATOM   3072  HB3 LYS A 192       2.951  -6.950  36.663  1.00 78.37           H  
ATOM   3073  O   LYS A 192       6.715  -5.894  38.321  1.00 78.37           O  
ATOM   3074  CG  LYS A 192       3.442  -5.279  37.932  1.00 78.37           C  
ATOM   3075  HG2 LYS A 192       4.158  -5.036  38.716  1.00 78.37           H  
ATOM   3076  HG3 LYS A 192       3.630  -4.638  37.070  1.00 78.37           H  
ATOM   3077  CD  LYS A 192       2.038  -5.022  38.482  1.00 78.37           C  
ATOM   3078  HD2 LYS A 192       1.828  -5.750  39.266  1.00 78.37           H  
ATOM   3079  HD3 LYS A 192       1.302  -5.137  37.686  1.00 78.37           H  
ATOM   3080  CE  LYS A 192       1.982  -3.613  39.072  1.00 78.37           C  
ATOM   3081  HE2 LYS A 192       2.094  -2.886  38.267  1.00 78.37           H  
ATOM   3082  HE3 LYS A 192       2.826  -3.490  39.751  1.00 78.37           H  
ATOM   3083  NZ  LYS A 192       0.713  -3.408  39.804  1.00 78.37           N  
ATOM   3084  HZ1 LYS A 192      -0.073  -3.559  39.187  1.00 78.37           H  
ATOM   3085  HZ2 LYS A 192       0.682  -2.480  40.200  1.00 78.37           H  
ATOM   3086  HZ3 LYS A 192       0.659  -4.078  40.557  1.00 78.37           H  
ATOM   3087  N   TYR A 193       5.908  -7.688  39.406  1.00 79.36           N  
ATOM   3088  H   TYR A 193       5.278  -8.476  39.357  1.00 79.36           H  
ATOM   3089  CA  TYR A 193       6.736  -7.523  40.601  1.00 79.36           C  
ATOM   3090  HA  TYR A 193       6.718  -6.477  40.907  1.00 79.36           H  
ATOM   3091  C   TYR A 193       8.194  -7.887  40.330  1.00 79.36           C  
ATOM   3092  CB  TYR A 193       6.158  -8.361  41.738  1.00 79.36           C  
ATOM   3093  HB2 TYR A 193       6.847  -8.335  42.583  1.00 79.36           H  
ATOM   3094  HB3 TYR A 193       6.072  -9.396  41.406  1.00 79.36           H  
ATOM   3095  O   TYR A 193       9.080  -7.167  40.771  1.00 79.36           O  
ATOM   3096  CG  TYR A 193       4.807  -7.864  42.207  1.00 79.36           C  
ATOM   3097  CD1 TYR A 193       4.736  -6.729  43.035  1.00 79.36           C  
ATOM   3098  HD1 TYR A 193       5.641  -6.218  43.330  1.00 79.36           H  
ATOM   3099  CD2 TYR A 193       3.623  -8.498  41.784  1.00 79.36           C  
ATOM   3100  HD2 TYR A 193       3.671  -9.350  41.122  1.00 79.36           H  
ATOM   3101  CE1 TYR A 193       3.492  -6.264  43.500  1.00 79.36           C  
ATOM   3102  HE1 TYR A 193       3.452  -5.414  44.164  1.00 79.36           H  
ATOM   3103  CE2 TYR A 193       2.372  -8.001  42.203  1.00 79.36           C  
ATOM   3104  HE2 TYR A 193       1.458  -8.454  41.848  1.00 79.36           H  
ATOM   3105  OH  TYR A 193       1.110  -6.462  43.562  1.00 79.36           O  
ATOM   3106  HH  TYR A 193       1.253  -5.781  44.223  1.00 79.36           H  
ATOM   3107  CZ  TYR A 193       2.307  -6.910  43.095  1.00 79.36           C  
ATOM   3108  N   GLU A 194       8.455  -8.929  39.536  1.00 79.35           N  
ATOM   3109  H   GLU A 194       7.695  -9.525  39.242  1.00 79.35           H  
ATOM   3110  CA  GLU A 194       9.800  -9.228  39.025  1.00 79.35           C  
ATOM   3111  HA  GLU A 194      10.475  -9.434  39.856  1.00 79.35           H  
ATOM   3112  C   GLU A 194      10.378  -8.029  38.257  1.00 79.35           C  
ATOM   3113  CB  GLU A 194       9.744 -10.463  38.115  1.00 79.35           C  
ATOM   3114  HB2 GLU A 194      10.690 -10.555  37.582  1.00 79.35           H  
ATOM   3115  HB3 GLU A 194       8.948 -10.319  37.385  1.00 79.35           H  
ATOM   3116  O   GLU A 194      11.521  -7.641  38.488  1.00 79.35           O  
ATOM   3117  CG  GLU A 194       9.504 -11.757  38.908  1.00 79.35           C  
ATOM   3118  HG2 GLU A 194       8.651 -11.624  39.574  1.00 79.35           H  
ATOM   3119  HG3 GLU A 194      10.375 -11.939  39.537  1.00 79.35           H  
ATOM   3120  CD  GLU A 194       9.244 -12.987  38.023  1.00 79.35           C  
ATOM   3121  OE1 GLU A 194       9.129 -14.087  38.615  1.00 79.35           O  
ATOM   3122  OE2 GLU A 194       9.121 -12.838  36.787  1.00 79.35           O  
ATOM   3123  N   LYS A 195       9.573  -7.375  37.407  1.00 73.41           N  
ATOM   3124  H   LYS A 195       8.662  -7.770  37.224  1.00 73.41           H  
ATOM   3125  CA  LYS A 195       9.960  -6.152  36.684  1.00 73.41           C  
ATOM   3126  HA  LYS A 195      10.923  -6.335  36.205  1.00 73.41           H  
ATOM   3127  C   LYS A 195      10.177  -4.949  37.610  1.00 73.41           C  
ATOM   3128  CB  LYS A 195       8.913  -5.871  35.592  1.00 73.41           C  
ATOM   3129  HB2 LYS A 195       7.967  -5.584  36.052  1.00 73.41           H  
ATOM   3130  HB3 LYS A 195       8.757  -6.790  35.027  1.00 73.41           H  
ATOM   3131  O   LYS A 195      11.029  -4.119  37.320  1.00 73.41           O  
ATOM   3132  CG  LYS A 195       9.350  -4.783  34.602  1.00 73.41           C  
ATOM   3133  HG2 LYS A 195       9.431  -3.827  35.119  1.00 73.41           H  
ATOM   3134  HG3 LYS A 195      10.326  -5.048  34.194  1.00 73.41           H  
ATOM   3135  CD  LYS A 195       8.344  -4.646  33.448  1.00 73.41           C  
ATOM   3136  HD2 LYS A 195       8.230  -5.613  32.958  1.00 73.41           H  
ATOM   3137  HD3 LYS A 195       7.380  -4.328  33.846  1.00 73.41           H  
ATOM   3138  CE  LYS A 195       8.861  -3.615  32.435  1.00 73.41           C  
ATOM   3139  HE2 LYS A 195       9.862  -3.911  32.123  1.00 73.41           H  
ATOM   3140  HE3 LYS A 195       8.951  -2.651  32.936  1.00 73.41           H  
ATOM   3141  NZ  LYS A 195       7.982  -3.492  31.242  1.00 73.41           N  
ATOM   3142  HZ1 LYS A 195       7.917  -4.373  30.752  1.00 73.41           H  
ATOM   3143  HZ2 LYS A 195       7.054  -3.187  31.500  1.00 73.41           H  
ATOM   3144  HZ3 LYS A 195       8.365  -2.816  30.597  1.00 73.41           H  
ATOM   3145  N   GLN A 196       9.441  -4.855  38.714  1.00 74.81           N  
ATOM   3146  H   GLN A 196       8.716  -5.543  38.863  1.00 74.81           H  
ATOM   3147  CA  GLN A 196       9.602  -3.785  39.699  1.00 74.81           C  
ATOM   3148  HA  GLN A 196       9.783  -2.857  39.158  1.00 74.81           H  
ATOM   3149  C   GLN A 196      10.825  -4.012  40.600  1.00 74.81           C  
ATOM   3150  CB  GLN A 196       8.284  -3.634  40.471  1.00 74.81           C  
ATOM   3151  HB2 GLN A 196       7.463  -3.693  39.756  1.00 74.81           H  
ATOM   3152  HB3 GLN A 196       8.172  -4.439  41.197  1.00 74.81           H  
ATOM   3153  O   GLN A 196      11.563  -3.083  40.874  1.00 74.81           O  
ATOM   3154  CG  GLN A 196       8.204  -2.277  41.175  1.00 74.81           C  
ATOM   3155  HG2 GLN A 196       8.549  -1.493  40.502  1.00 74.81           H  
ATOM   3156  HG3 GLN A 196       8.869  -2.292  42.039  1.00 74.81           H  
ATOM   3157  CD  GLN A 196       6.803  -1.898  41.642  1.00 74.81           C  
ATOM   3158  NE2 GLN A 196       6.707  -0.900  42.491  1.00 74.81           N  
ATOM   3159 HE21 GLN A 196       7.557  -0.501  42.865  1.00 74.81           H  
ATOM   3160 HE22 GLN A 196       5.783  -0.683  42.836  1.00 74.81           H  
ATOM   3161  OE1 GLN A 196       5.776  -2.418  41.222  1.00 74.81           O  
ATOM   3162  N   ILE A 197      11.142  -5.254  40.966  1.00 77.99           N  
ATOM   3163  H   ILE A 197      10.502  -6.002  40.739  1.00 77.99           H  
ATOM   3164  CA  ILE A 197      12.394  -5.586  41.665  1.00 77.99           C  
ATOM   3165  HA  ILE A 197      12.476  -4.963  42.556  1.00 77.99           H  
ATOM   3166  C   ILE A 197      13.606  -5.269  40.781  1.00 77.99           C  
ATOM   3167  CB  ILE A 197      12.388  -7.065  42.095  1.00 77.99           C  
ATOM   3168  HB  ILE A 197      12.201  -7.682  41.216  1.00 77.99           H  
ATOM   3169  O   ILE A 197      14.579  -4.698  41.266  1.00 77.99           O  
ATOM   3170  CG1 ILE A 197      11.285  -7.323  43.141  1.00 77.99           C  
ATOM   3171 HG12 ILE A 197      11.653  -7.039  44.127  1.00 77.99           H  
ATOM   3172 HG13 ILE A 197      10.403  -6.723  42.917  1.00 77.99           H  
ATOM   3173  CG2 ILE A 197      13.750  -7.449  42.696  1.00 77.99           C  
ATOM   3174 HG21 ILE A 197      14.524  -7.433  41.929  1.00 77.99           H  
ATOM   3175 HG22 ILE A 197      14.026  -6.727  43.466  1.00 77.99           H  
ATOM   3176 HG23 ILE A 197      13.722  -8.450  43.125  1.00 77.99           H  
ATOM   3177  CD1 ILE A 197      10.809  -8.775  43.172  1.00 77.99           C  
ATOM   3178 HD11 ILE A 197      10.072  -8.899  43.966  1.00 77.99           H  
ATOM   3179 HD12 ILE A 197      11.651  -9.447  43.340  1.00 77.99           H  
ATOM   3180 HD13 ILE A 197      10.346  -9.036  42.221  1.00 77.99           H  
ATOM   3181  N   LYS A 198      13.513  -5.552  39.473  1.00 75.44           N  
ATOM   3182  H   LYS A 198      12.704  -6.066  39.155  1.00 75.44           H  
ATOM   3183  CA  LYS A 198      14.501  -5.112  38.473  1.00 75.44           C  
ATOM   3184  HA  LYS A 198      15.493  -5.459  38.761  1.00 75.44           H  
ATOM   3185  C   LYS A 198      14.632  -3.588  38.357  1.00 75.44           C  
ATOM   3186  CB  LYS A 198      14.155  -5.681  37.089  1.00 75.44           C  
ATOM   3187  HB2 LYS A 198      14.756  -5.161  36.342  1.00 75.44           H  
ATOM   3188  HB3 LYS A 198      13.107  -5.481  36.869  1.00 75.44           H  
ATOM   3189  O   LYS A 198      15.560  -3.125  37.707  1.00 75.44           O  
ATOM   3190  CG  LYS A 198      14.435  -7.178  36.934  1.00 75.44           C  
ATOM   3191  HG2 LYS A 198      15.493  -7.369  37.112  1.00 75.44           H  
ATOM   3192  HG3 LYS A 198      13.850  -7.756  37.649  1.00 75.44           H  
ATOM   3193  CD  LYS A 198      14.077  -7.590  35.500  1.00 75.44           C  
ATOM   3194  HD2 LYS A 198      14.738  -7.054  34.818  1.00 75.44           H  
ATOM   3195  HD3 LYS A 198      13.042  -7.322  35.285  1.00 75.44           H  
ATOM   3196  CE  LYS A 198      14.264  -9.094  35.322  1.00 75.44           C  
ATOM   3197  HE2 LYS A 198      15.222  -9.356  35.773  1.00 75.44           H  
ATOM   3198  HE3 LYS A 198      13.473  -9.618  35.859  1.00 75.44           H  
ATOM   3199  NZ  LYS A 198      14.286  -9.470  33.889  1.00 75.44           N  
ATOM   3200  HZ1 LYS A 198      14.404 -10.467  33.782  1.00 75.44           H  
ATOM   3201  HZ2 LYS A 198      13.439  -9.179  33.422  1.00 75.44           H  
ATOM   3202  HZ3 LYS A 198      15.075  -9.022  33.443  1.00 75.44           H  
ATOM   3203  N   SER A 199      13.731  -2.791  38.943  1.00 70.96           N  
ATOM   3204  H   SER A 199      12.987  -3.191  39.497  1.00 70.96           H  
ATOM   3205  CA  SER A 199      13.925  -1.338  38.997  1.00 70.96           C  
ATOM   3206  HA  SER A 199      14.334  -1.023  38.037  1.00 70.96           H  
ATOM   3207  C   SER A 199      14.954  -0.926  40.050  1.00 70.96           C  
ATOM   3208  CB  SER A 199      12.606  -0.575  39.173  1.00 70.96           C  
ATOM   3209  HB2 SER A 199      11.813  -1.086  38.628  1.00 70.96           H  
ATOM   3210  HB3 SER A 199      12.730   0.417  38.739  1.00 70.96           H  
ATOM   3211  O   SER A 199      15.374   0.229  40.048  1.00 70.96           O  
ATOM   3212  OG  SER A 199      12.223  -0.411  40.524  1.00 70.96           O  
ATOM   3213  HG  SER A 199      12.945   0.007  40.999  1.00 70.96           H  
ATOM   3214  N   ASN A 200      15.360  -1.825  40.956  1.00 76.21           N  
ATOM   3215  H   ASN A 200      14.994  -2.765  40.914  1.00 76.21           H  
ATOM   3216  CA  ASN A 200      16.587  -1.623  41.718  1.00 76.21           C  
ATOM   3217  HA  ASN A 200      16.584  -0.616  42.134  1.00 76.21           H  
ATOM   3218  C   ASN A 200      17.770  -1.747  40.750  1.00 76.21           C  
ATOM   3219  CB  ASN A 200      16.670  -2.630  42.875  1.00 76.21           C  
ATOM   3220  HB2 ASN A 200      16.807  -3.635  42.476  1.00 76.21           H  
ATOM   3221  HB3 ASN A 200      15.734  -2.609  43.435  1.00 76.21           H  
ATOM   3222  O   ASN A 200      17.966  -2.792  40.134  1.00 76.21           O  
ATOM   3223  CG  ASN A 200      17.812  -2.322  43.828  1.00 76.21           C  
ATOM   3224  ND2 ASN A 200      17.621  -2.495  45.117  1.00 76.21           N  
ATOM   3225 HD21 ASN A 200      16.736  -2.807  45.491  1.00 76.21           H  
ATOM   3226 HD22 ASN A 200      18.417  -2.308  45.709  1.00 76.21           H  
ATOM   3227  OD1 ASN A 200      18.879  -1.892  43.430  1.00 76.21           O  
ATOM   3228  N   TYR A 201      18.544  -0.675  40.614  1.00 70.69           N  
ATOM   3229  H   TYR A 201      18.384   0.122  41.215  1.00 70.69           H  
ATOM   3230  CA  TYR A 201      19.566  -0.537  39.580  1.00 70.69           C  
ATOM   3231  HA  TYR A 201      19.106  -0.759  38.617  1.00 70.69           H  
ATOM   3232  C   TYR A 201      20.757  -1.501  39.713  1.00 70.69           C  
ATOM   3233  CB  TYR A 201      20.025   0.920  39.549  1.00 70.69           C  
ATOM   3234  HB2 TYR A 201      20.803   0.992  38.789  1.00 70.69           H  
ATOM   3235  HB3 TYR A 201      19.191   1.554  39.249  1.00 70.69           H  
ATOM   3236  O   TYR A 201      21.508  -1.663  38.749  1.00 70.69           O  
ATOM   3237  CG  TYR A 201      20.616   1.450  40.835  1.00 70.69           C  
ATOM   3238  CD1 TYR A 201      19.793   2.067  41.799  1.00 70.69           C  
ATOM   3239  HD1 TYR A 201      18.735   2.178  41.616  1.00 70.69           H  
ATOM   3240  CD2 TYR A 201      22.003   1.357  41.045  1.00 70.69           C  
ATOM   3241  HD2 TYR A 201      22.648   0.909  40.304  1.00 70.69           H  
ATOM   3242  CE1 TYR A 201      20.355   2.548  42.998  1.00 70.69           C  
ATOM   3243  HE1 TYR A 201      19.729   3.008  43.748  1.00 70.69           H  
ATOM   3244  CE2 TYR A 201      22.569   1.876  42.220  1.00 70.69           C  
ATOM   3245  HE2 TYR A 201      23.638   1.844  42.373  1.00 70.69           H  
ATOM   3246  OH  TYR A 201      22.293   2.867  44.379  1.00 70.69           O  
ATOM   3247  HH  TYR A 201      21.658   3.260  44.982  1.00 70.69           H  
ATOM   3248  CZ  TYR A 201      21.747   2.441  43.213  1.00 70.69           C  
ATOM   3249  N   TRP A 202      20.895  -2.175  40.859  1.00 79.87           N  
ATOM   3250  H   TRP A 202      20.279  -1.943  41.624  1.00 79.87           H  
ATOM   3251  CA  TRP A 202      21.873  -3.242  41.082  1.00 79.87           C  
ATOM   3252  HA  TRP A 202      22.793  -3.006  40.547  1.00 79.87           H  
ATOM   3253  C   TRP A 202      21.415  -4.620  40.576  1.00 79.87           C  
ATOM   3254  CB  TRP A 202      22.207  -3.297  42.577  1.00 79.87           C  
ATOM   3255  HB2 TRP A 202      21.283  -3.266  43.155  1.00 79.87           H  
ATOM   3256  HB3 TRP A 202      22.694  -4.248  42.793  1.00 79.87           H  
ATOM   3257  O   TRP A 202      22.249  -5.508  40.460  1.00 79.87           O  
ATOM   3258  CG  TRP A 202      23.130  -2.218  43.054  1.00 79.87           C  
ATOM   3259  CD1 TRP A 202      22.780  -1.036  43.614  1.00 79.87           C  
ATOM   3260  HD1 TRP A 202      21.766  -0.704  43.782  1.00 79.87           H  
ATOM   3261  CD2 TRP A 202      24.588  -2.207  42.985  1.00 79.87           C  
ATOM   3262  CE2 TRP A 202      25.060  -0.982  43.538  1.00 79.87           C  
ATOM   3263  CE3 TRP A 202      25.561  -3.106  42.494  1.00 79.87           C  
ATOM   3264  HE3 TRP A 202      25.247  -4.044  42.061  1.00 79.87           H  
ATOM   3265  NE1 TRP A 202      23.921  -0.305  43.904  1.00 79.87           N  
ATOM   3266  HE1 TRP A 202      23.933   0.656  44.215  1.00 79.87           H  
ATOM   3267  CH2 TRP A 202      27.366  -1.579  43.114  1.00 79.87           C  
ATOM   3268  HH2 TRP A 202      28.419  -1.344  43.158  1.00 79.87           H  
ATOM   3269  CZ2 TRP A 202      26.423  -0.671  43.615  1.00 79.87           C  
ATOM   3270  HZ2 TRP A 202      26.744   0.261  44.057  1.00 79.87           H  
ATOM   3271  CZ3 TRP A 202      26.933  -2.792  42.553  1.00 79.87           C  
ATOM   3272  HZ3 TRP A 202      27.655  -3.489  42.155  1.00 79.87           H  
ATOM   3273  N   VAL A 203      20.132  -4.826  40.249  1.00 77.99           N  
ATOM   3274  H   VAL A 203      19.506  -4.033  40.262  1.00 77.99           H  
ATOM   3275  CA  VAL A 203      19.537  -6.153  39.985  1.00 77.99           C  
ATOM   3276  HA  VAL A 203      20.182  -6.917  40.420  1.00 77.99           H  
ATOM   3277  C   VAL A 203      19.398  -6.469  38.487  1.00 77.99           C  
ATOM   3278  CB  VAL A 203      18.169  -6.258  40.688  1.00 77.99           C  
ATOM   3279  HB  VAL A 203      17.516  -5.459  40.336  1.00 77.99           H  
ATOM   3280  O   VAL A 203      18.515  -5.938  37.814  1.00 77.99           O  
ATOM   3281  CG1 VAL A 203      17.477  -7.591  40.368  1.00 77.99           C  
ATOM   3282 HG11 VAL A 203      18.201  -8.404  40.412  1.00 77.99           H  
ATOM   3283 HG12 VAL A 203      16.658  -7.768  41.066  1.00 77.99           H  
ATOM   3284 HG13 VAL A 203      17.064  -7.554  39.360  1.00 77.99           H  
ATOM   3285  CG2 VAL A 203      18.321  -6.095  42.206  1.00 77.99           C  
ATOM   3286 HG21 VAL A 203      18.677  -5.091  42.438  1.00 77.99           H  
ATOM   3287 HG22 VAL A 203      17.354  -6.237  42.687  1.00 77.99           H  
ATOM   3288 HG23 VAL A 203      19.052  -6.807  42.590  1.00 77.99           H  
ATOM   3289  N   GLU A 204      20.194  -7.412  37.976  1.00 80.14           N  
ATOM   3290  H   GLU A 204      20.868  -7.836  38.597  1.00 80.14           H  
ATOM   3291  CA  GLU A 204      20.145  -7.935  36.597  1.00 80.14           C  
ATOM   3292  HA  GLU A 204      20.084  -7.110  35.887  1.00 80.14           H  
ATOM   3293  C   GLU A 204      18.917  -8.824  36.355  1.00 80.14           C  
ATOM   3294  CB  GLU A 204      21.442  -8.722  36.324  1.00 80.14           C  
ATOM   3295  HB2 GLU A 204      22.297  -8.099  36.587  1.00 80.14           H  
ATOM   3296  HB3 GLU A 204      21.444  -9.594  36.978  1.00 80.14           H  
ATOM   3297  O   GLU A 204      18.193  -8.697  35.360  1.00 80.14           O  
ATOM   3298  CG  GLU A 204      21.604  -9.187  34.862  1.00 80.14           C  
ATOM   3299  HG2 GLU A 204      20.669  -9.633  34.524  1.00 80.14           H  
ATOM   3300  HG3 GLU A 204      21.814  -8.323  34.230  1.00 80.14           H  
ATOM   3301  CD  GLU A 204      22.715 -10.238  34.697  1.00 80.14           C  
ATOM   3302  OE1 GLU A 204      22.757 -10.950  33.670  1.00 80.14           O  
ATOM   3303  OE2 GLU A 204      23.438 -10.536  35.666  1.00 80.14           O  
ATOM   3304  N   SER A 205      18.636  -9.733  37.290  1.00 79.39           N  
ATOM   3305  H   SER A 205      19.207  -9.742  38.123  1.00 79.39           H  
ATOM   3306  CA  SER A 205      17.463 -10.600  37.203  1.00 79.39           C  
ATOM   3307  HA  SER A 205      16.719 -10.077  36.601  1.00 79.39           H  
ATOM   3308  C   SER A 205      16.813 -10.836  38.559  1.00 79.39           C  
ATOM   3309  CB  SER A 205      17.782 -11.903  36.461  1.00 79.39           C  
ATOM   3310  HB2 SER A 205      16.850 -12.419  36.231  1.00 79.39           H  
ATOM   3311  HB3 SER A 205      18.288 -11.670  35.524  1.00 79.39           H  
ATOM   3312  O   SER A 205      17.489 -10.898  39.583  1.00 79.39           O  
ATOM   3313  OG  SER A 205      18.591 -12.759  37.230  1.00 79.39           O  
ATOM   3314  HG  SER A 205      19.387 -12.274  37.459  1.00 79.39           H  
ATOM   3315  N   ALA A 206      15.484 -10.957  38.543  1.00 79.94           N  
ATOM   3316  H   ALA A 206      15.002 -10.940  37.655  1.00 79.94           H  
ATOM   3317  CA  ALA A 206      14.661 -11.240  39.707  1.00 79.94           C  
ATOM   3318  HA  ALA A 206      15.316 -11.610  40.496  1.00 79.94           H  
ATOM   3319  C   ALA A 206      13.610 -12.305  39.361  1.00 79.94           C  
ATOM   3320  CB  ALA A 206      14.021  -9.945  40.214  1.00 79.94           C  
ATOM   3321  HB1 ALA A 206      13.348  -9.537  39.459  1.00 79.94           H  
ATOM   3322  HB2 ALA A 206      13.460 -10.146  41.126  1.00 79.94           H  
ATOM   3323  HB3 ALA A 206      14.803  -9.216  40.428  1.00 79.94           H  
ATOM   3324  O   ALA A 206      12.984 -12.216  38.304  1.00 79.94           O  
ATOM   3325  N   GLN A 207      13.400 -13.283  40.244  1.00 80.49           N  
ATOM   3326  H   GLN A 207      14.003 -13.308  41.054  1.00 80.49           H  
ATOM   3327  CA  GLN A 207      12.338 -14.293  40.139  1.00 80.49           C  
ATOM   3328  HA  GLN A 207      11.686 -14.055  39.299  1.00 80.49           H  
ATOM   3329  C   GLN A 207      11.468 -14.307  41.396  1.00 80.49           C  
ATOM   3330  CB  GLN A 207      12.931 -15.695  39.919  1.00 80.49           C  
ATOM   3331  HB2 GLN A 207      13.930 -15.753  40.350  1.00 80.49           H  
ATOM   3332  HB3 GLN A 207      12.301 -16.427  40.426  1.00 80.49           H  
ATOM   3333  O   GLN A 207      12.001 -14.393  42.501  1.00 80.49           O  
ATOM   3334  CG  GLN A 207      12.982 -16.084  38.439  1.00 80.49           C  
ATOM   3335  HG2 GLN A 207      11.993 -15.950  38.000  1.00 80.49           H  
ATOM   3336  HG3 GLN A 207      13.680 -15.431  37.915  1.00 80.49           H  
ATOM   3337  CD  GLN A 207      13.407 -17.537  38.230  1.00 80.49           C  
ATOM   3338  NE2 GLN A 207      13.279 -18.049  37.026  1.00 80.49           N  
ATOM   3339 HE21 GLN A 207      13.618 -18.992  36.897  1.00 80.49           H  
ATOM   3340 HE22 GLN A 207      12.942 -17.476  36.266  1.00 80.49           H  
ATOM   3341  OE1 GLN A 207      13.842 -18.247  39.128  1.00 80.49           O  
ATOM   3342  N   LEU A 208      10.142 -14.298  41.224  1.00 83.06           N  
ATOM   3343  H   LEU A 208       9.791 -14.258  40.277  1.00 83.06           H  
ATOM   3344  CA  LEU A 208       9.149 -14.366  42.295  1.00 83.06           C  
ATOM   3345  HA  LEU A 208       9.662 -14.189  43.240  1.00 83.06           H  
ATOM   3346  C   LEU A 208       8.509 -15.762  42.354  1.00 83.06           C  
ATOM   3347  CB  LEU A 208       8.110 -13.247  42.110  1.00 83.06           C  
ATOM   3348  HB2 LEU A 208       7.541 -13.448  41.202  1.00 83.06           H  
ATOM   3349  HB3 LEU A 208       8.627 -12.297  41.972  1.00 83.06           H  
ATOM   3350  O   LEU A 208       7.582 -16.111  41.617  1.00 83.06           O  
ATOM   3351  CG  LEU A 208       7.143 -13.120  43.303  1.00 83.06           C  
ATOM   3352  HG  LEU A 208       6.722 -14.096  43.547  1.00 83.06           H  
ATOM   3353  CD1 LEU A 208       7.843 -12.555  44.541  1.00 83.06           C  
ATOM   3354 HD11 LEU A 208       8.560 -13.275  44.935  1.00 83.06           H  
ATOM   3355 HD12 LEU A 208       8.364 -11.635  44.276  1.00 83.06           H  
ATOM   3356 HD13 LEU A 208       7.111 -12.320  45.313  1.00 83.06           H  
ATOM   3357  CD2 LEU A 208       5.988 -12.183  42.962  1.00 83.06           C  
ATOM   3358 HD21 LEU A 208       6.378 -11.187  42.750  1.00 83.06           H  
ATOM   3359 HD22 LEU A 208       5.458 -12.555  42.085  1.00 83.06           H  
ATOM   3360 HD23 LEU A 208       5.288 -12.125  43.795  1.00 83.06           H  
ATOM   3361  N   VAL A 209       8.979 -16.576  43.291  1.00 81.88           N  
ATOM   3362  H   VAL A 209       9.718 -16.222  43.881  1.00 81.88           H  
ATOM   3363  CA  VAL A 209       8.496 -17.940  43.518  1.00 81.88           C  
ATOM   3364  HA  VAL A 209       8.119 -18.334  42.574  1.00 81.88           H  
ATOM   3365  C   VAL A 209       7.355 -17.921  44.531  1.00 81.88           C  
ATOM   3366  CB  VAL A 209       9.644 -18.856  43.971  1.00 81.88           C  
ATOM   3367  HB  VAL A 209      10.018 -18.520  44.938  1.00 81.88           H  
ATOM   3368  O   VAL A 209       7.521 -17.436  45.644  1.00 81.88           O  
ATOM   3369  CG1 VAL A 209       9.162 -20.306  44.112  1.00 81.88           C  
ATOM   3370 HG11 VAL A 209       8.764 -20.666  43.163  1.00 81.88           H  
ATOM   3371 HG12 VAL A 209       8.394 -20.379  44.883  1.00 81.88           H  
ATOM   3372 HG13 VAL A 209       9.997 -20.940  44.410  1.00 81.88           H  
ATOM   3373  CG2 VAL A 209      10.805 -18.835  42.966  1.00 81.88           C  
ATOM   3374 HG21 VAL A 209      10.450 -19.101  41.970  1.00 81.88           H  
ATOM   3375 HG22 VAL A 209      11.578 -19.539  43.274  1.00 81.88           H  
ATOM   3376 HG23 VAL A 209      11.253 -17.842  42.928  1.00 81.88           H  
ATOM   3377  N   TYR A 210       6.200 -18.483  44.170  1.00 79.80           N  
ATOM   3378  H   TYR A 210       6.164 -18.952  43.276  1.00 79.80           H  
ATOM   3379  CA  TYR A 210       5.041 -18.595  45.063  1.00 79.80           C  
ATOM   3380  HA  TYR A 210       5.132 -17.859  45.862  1.00 79.80           H  
ATOM   3381  C   TYR A 210       4.947 -19.979  45.710  1.00 79.80           C  
ATOM   3382  CB  TYR A 210       3.750 -18.281  44.300  1.00 79.80           C  
ATOM   3383  HB2 TYR A 210       3.725 -18.881  43.390  1.00 79.80           H  
ATOM   3384  HB3 TYR A 210       3.759 -17.230  44.011  1.00 79.80           H  
ATOM   3385  O   TYR A 210       5.038 -20.996  45.021  1.00 79.80           O  
ATOM   3386  CG  TYR A 210       2.490 -18.558  45.101  1.00 79.80           C  
ATOM   3387  CD1 TYR A 210       1.621 -19.606  44.733  1.00 79.80           C  
ATOM   3388  HD1 TYR A 210       1.861 -20.243  43.895  1.00 79.80           H  
ATOM   3389  CD2 TYR A 210       2.195 -17.771  46.228  1.00 79.80           C  
ATOM   3390  HD2 TYR A 210       2.885 -17.005  46.550  1.00 79.80           H  
ATOM   3391  CE1 TYR A 210       0.412 -19.797  45.433  1.00 79.80           C  
ATOM   3392  HE1 TYR A 210      -0.282 -20.569  45.133  1.00 79.80           H  
ATOM   3393  CE2 TYR A 210       1.001 -17.970  46.941  1.00 79.80           C  
ATOM   3394  HE2 TYR A 210       0.777 -17.347  47.794  1.00 79.80           H  
ATOM   3395  OH  TYR A 210      -1.079 -19.127  47.187  1.00 79.80           O  
ATOM   3396  HH  TYR A 210      -1.150 -18.510  47.919  1.00 79.80           H  
ATOM   3397  CZ  TYR A 210       0.093 -18.963  46.524  1.00 79.80           C  
ATOM   3398  N   GLN A 211       4.660 -20.006  47.010  1.00 69.31           N  
ATOM   3399  H   GLN A 211       4.599 -19.118  47.489  1.00 69.31           H  
ATOM   3400  CA  GLN A 211       4.294 -21.187  47.781  1.00 69.31           C  
ATOM   3401  HA  GLN A 211       4.161 -22.022  47.093  1.00 69.31           H  
ATOM   3402  C   GLN A 211       2.959 -20.954  48.495  1.00 69.31           C  
ATOM   3403  CB  GLN A 211       5.409 -21.544  48.778  1.00 69.31           C  
ATOM   3404  HB2 GLN A 211       6.190 -20.784  48.757  1.00 69.31           H  
ATOM   3405  HB3 GLN A 211       5.000 -21.587  49.787  1.00 69.31           H  
ATOM   3406  O   GLN A 211       2.804 -20.056  49.327  1.00 69.31           O  
ATOM   3407  CG  GLN A 211       6.030 -22.911  48.473  1.00 69.31           C  
ATOM   3408  HG2 GLN A 211       6.435 -22.904  47.461  1.00 69.31           H  
ATOM   3409  HG3 GLN A 211       5.257 -23.678  48.532  1.00 69.31           H  
ATOM   3410  CD  GLN A 211       7.153 -23.275  49.441  1.00 69.31           C  
ATOM   3411  NE2 GLN A 211       7.691 -24.469  49.343  1.00 69.31           N  
ATOM   3412 HE21 GLN A 211       8.480 -24.656  49.946  1.00 69.31           H  
ATOM   3413 HE22 GLN A 211       7.413 -25.102  48.607  1.00 69.31           H  
ATOM   3414  OE1 GLN A 211       7.556 -22.520  50.314  1.00 69.31           O  
ATOM   3415  N   PHE A 212       1.986 -21.808  48.191  1.00 74.37           N  
ATOM   3416  H   PHE A 212       2.167 -22.535  47.514  1.00 74.37           H  
ATOM   3417  CA  PHE A 212       0.651 -21.716  48.769  1.00 74.37           C  
ATOM   3418  HA  PHE A 212       0.287 -20.713  48.543  1.00 74.37           H  
ATOM   3419  C   PHE A 212       0.660 -21.903  50.306  1.00 74.37           C  
ATOM   3420  CB  PHE A 212      -0.259 -22.731  48.061  1.00 74.37           C  
ATOM   3421  HB2 PHE A 212       0.169 -23.728  48.176  1.00 74.37           H  
ATOM   3422  HB3 PHE A 212      -0.277 -22.504  46.995  1.00 74.37           H  
ATOM   3423  O   PHE A 212       1.372 -22.781  50.799  1.00 74.37           O  
ATOM   3424  CG  PHE A 212      -1.684 -22.756  48.577  1.00 74.37           C  
ATOM   3425  CD1 PHE A 212      -2.028 -23.603  49.646  1.00 74.37           C  
ATOM   3426  HD1 PHE A 212      -1.287 -24.263  50.072  1.00 74.37           H  
ATOM   3427  CD2 PHE A 212      -2.657 -21.902  48.023  1.00 74.37           C  
ATOM   3428  HD2 PHE A 212      -2.407 -21.264  47.189  1.00 74.37           H  
ATOM   3429  CE1 PHE A 212      -3.332 -23.583  50.171  1.00 74.37           C  
ATOM   3430  HE1 PHE A 212      -3.591 -24.236  50.991  1.00 74.37           H  
ATOM   3431  CE2 PHE A 212      -3.953 -21.863  48.565  1.00 74.37           C  
ATOM   3432  HE2 PHE A 212      -4.690 -21.194  48.145  1.00 74.37           H  
ATOM   3433  CZ  PHE A 212      -4.293 -22.707  49.636  1.00 74.37           C  
ATOM   3434  HZ  PHE A 212      -5.293 -22.688  50.043  1.00 74.37           H  
ATOM   3435  N   PRO A 213      -0.155 -21.143  51.073  1.00 68.49           N  
ATOM   3436  CA  PRO A 213      -1.089 -20.118  50.593  1.00 68.49           C  
ATOM   3437  HA  PRO A 213      -1.488 -20.378  49.612  1.00 68.49           H  
ATOM   3438  C   PRO A 213      -0.511 -18.704  50.462  1.00 68.49           C  
ATOM   3439  CB  PRO A 213      -2.261 -20.161  51.574  1.00 68.49           C  
ATOM   3440  HB2 PRO A 213      -2.768 -19.200  51.657  1.00 68.49           H  
ATOM   3441  HB3 PRO A 213      -2.968 -20.930  51.264  1.00 68.49           H  
ATOM   3442  O   PRO A 213      -1.022 -17.938  49.647  1.00 68.49           O  
ATOM   3443  CG  PRO A 213      -1.613 -20.579  52.891  1.00 68.49           C  
ATOM   3444  HG2 PRO A 213      -2.314 -21.113  53.532  1.00 68.49           H  
ATOM   3445  HG3 PRO A 213      -1.222 -19.702  53.406  1.00 68.49           H  
ATOM   3446  CD  PRO A 213      -0.447 -21.471  52.463  1.00 68.49           C  
ATOM   3447  HD2 PRO A 213      -0.746 -22.517  52.529  1.00 68.49           H  
ATOM   3448  HD3 PRO A 213       0.423 -21.294  53.096  1.00 68.49           H  
ATOM   3449  N   THR A 214       0.517 -18.335  51.227  1.00 78.58           N  
ATOM   3450  H   THR A 214       0.890 -19.001  51.888  1.00 78.58           H  
ATOM   3451  CA  THR A 214       0.899 -16.920  51.406  1.00 78.58           C  
ATOM   3452  HA  THR A 214       0.390 -16.305  50.664  1.00 78.58           H  
ATOM   3453  C   THR A 214       2.386 -16.621  51.214  1.00 78.58           C  
ATOM   3454  CB  THR A 214       0.449 -16.412  52.790  1.00 78.58           C  
ATOM   3455  HB  THR A 214       0.797 -15.390  52.939  1.00 78.58           H  
ATOM   3456  O   THR A 214       2.770 -15.469  51.378  1.00 78.58           O  
ATOM   3457  CG2 THR A 214      -1.071 -16.418  52.956  1.00 78.58           C  
ATOM   3458 HG21 THR A 214      -1.532 -15.878  52.129  1.00 78.58           H  
ATOM   3459 HG22 THR A 214      -1.332 -15.916  53.889  1.00 78.58           H  
ATOM   3460 HG23 THR A 214      -1.453 -17.438  52.978  1.00 78.58           H  
ATOM   3461  OG1 THR A 214       0.993 -17.230  53.804  1.00 78.58           O  
ATOM   3462  HG1 THR A 214       1.580 -16.675  54.323  1.00 78.58           H  
ATOM   3463  N   LYS A 215       3.235 -17.603  50.885  1.00 79.71           N  
ATOM   3464  H   LYS A 215       2.863 -18.492  50.584  1.00 79.71           H  
ATOM   3465  CA  LYS A 215       4.693 -17.409  50.800  1.00 79.71           C  
ATOM   3466  HA  LYS A 215       4.985 -16.603  51.473  1.00 79.71           H  
ATOM   3467  C   LYS A 215       5.139 -16.988  49.404  1.00 79.71           C  
ATOM   3468  CB  LYS A 215       5.438 -18.674  51.232  1.00 79.71           C  
ATOM   3469  HB2 LYS A 215       6.492 -18.562  50.978  1.00 79.71           H  
ATOM   3470  HB3 LYS A 215       5.039 -19.529  50.686  1.00 79.71           H  
ATOM   3471  O   LYS A 215       4.740 -17.597  48.415  1.00 79.71           O  
ATOM   3472  CG  LYS A 215       5.324 -18.924  52.736  1.00 79.71           C  
ATOM   3473  HG2 LYS A 215       5.728 -18.062  53.266  1.00 79.71           H  
ATOM   3474  HG3 LYS A 215       4.279 -19.061  53.014  1.00 79.71           H  
ATOM   3475  CD  LYS A 215       6.122 -20.171  53.115  1.00 79.71           C  
ATOM   3476  HD2 LYS A 215       5.684 -21.040  52.623  1.00 79.71           H  
ATOM   3477  HD3 LYS A 215       7.153 -20.053  52.780  1.00 79.71           H  
ATOM   3478  CE  LYS A 215       6.091 -20.343  54.632  1.00 79.71           C  
ATOM   3479  HE2 LYS A 215       6.545 -19.461  55.082  1.00 79.71           H  
ATOM   3480  HE3 LYS A 215       5.052 -20.382  54.959  1.00 79.71           H  
ATOM   3481  NZ  LYS A 215       6.812 -21.576  55.024  1.00 79.71           N  
ATOM   3482  HZ1 LYS A 215       6.809 -21.681  56.028  1.00 79.71           H  
ATOM   3483  HZ2 LYS A 215       6.374 -22.380  54.597  1.00 79.71           H  
ATOM   3484  HZ3 LYS A 215       7.764 -21.525  54.691  1.00 79.71           H  
ATOM   3485  N   PHE A 216       6.020 -16.002  49.344  1.00 83.29           N  
ATOM   3486  H   PHE A 216       6.262 -15.529  50.203  1.00 83.29           H  
ATOM   3487  CA  PHE A 216       6.645 -15.487  48.135  1.00 83.29           C  
ATOM   3488  HA  PHE A 216       6.491 -16.192  47.318  1.00 83.29           H  
ATOM   3489  C   PHE A 216       8.157 -15.324  48.370  1.00 83.29           C  
ATOM   3490  CB  PHE A 216       5.976 -14.160  47.745  1.00 83.29           C  
ATOM   3491  HB2 PHE A 216       6.543 -13.730  46.920  1.00 83.29           H  
ATOM   3492  HB3 PHE A 216       6.049 -13.465  48.582  1.00 83.29           H  
ATOM   3493  O   PHE A 216       8.566 -14.642  49.304  1.00 83.29           O  
ATOM   3494  CG  PHE A 216       4.519 -14.275  47.321  1.00 83.29           C  
ATOM   3495  CD1 PHE A 216       4.184 -14.411  45.960  1.00 83.29           C  
ATOM   3496  HD1 PHE A 216       4.964 -14.437  45.214  1.00 83.29           H  
ATOM   3497  CD2 PHE A 216       3.493 -14.230  48.286  1.00 83.29           C  
ATOM   3498  HD2 PHE A 216       3.748 -14.123  49.329  1.00 83.29           H  
ATOM   3499  CE1 PHE A 216       2.835 -14.492  45.566  1.00 83.29           C  
ATOM   3500  HE1 PHE A 216       2.584 -14.575  44.519  1.00 83.29           H  
ATOM   3501  CE2 PHE A 216       2.145 -14.325  47.895  1.00 83.29           C  
ATOM   3502  HE2 PHE A 216       1.367 -14.291  48.643  1.00 83.29           H  
ATOM   3503  CZ  PHE A 216       1.814 -14.447  46.533  1.00 83.29           C  
ATOM   3504  HZ  PHE A 216       0.780 -14.502  46.226  1.00 83.29           H  
ATOM   3505  N   THR A 217       8.996 -15.935  47.535  1.00 82.00           N  
ATOM   3506  H   THR A 217       8.606 -16.489  46.786  1.00 82.00           H  
ATOM   3507  CA  THR A 217      10.462 -15.795  47.591  1.00 82.00           C  
ATOM   3508  HA  THR A 217      10.740 -15.215  48.471  1.00 82.00           H  
ATOM   3509  C   THR A 217      10.959 -15.053  46.357  1.00 82.00           C  
ATOM   3510  CB  THR A 217      11.181 -17.149  47.701  1.00 82.00           C  
ATOM   3511  HB  THR A 217      10.995 -17.734  46.800  1.00 82.00           H  
ATOM   3512  O   THR A 217      10.619 -15.430  45.240  1.00 82.00           O  
ATOM   3513  CG2 THR A 217      12.692 -17.001  47.890  1.00 82.00           C  
ATOM   3514 HG21 THR A 217      12.907 -16.369  48.751  1.00 82.00           H  
ATOM   3515 HG22 THR A 217      13.144 -16.552  47.005  1.00 82.00           H  
ATOM   3516 HG23 THR A 217      13.155 -17.977  48.039  1.00 82.00           H  
ATOM   3517  OG1 THR A 217      10.724 -17.882  48.816  1.00 82.00           O  
ATOM   3518  HG1 THR A 217      11.399 -18.544  48.985  1.00 82.00           H  
ATOM   3519  N   ILE A 218      11.783 -14.032  46.563  1.00 82.95           N  
ATOM   3520  H   ILE A 218      12.001 -13.792  47.519  1.00 82.95           H  
ATOM   3521  CA  ILE A 218      12.454 -13.233  45.543  1.00 82.95           C  
ATOM   3522  HA  ILE A 218      11.939 -13.349  44.589  1.00 82.95           H  
ATOM   3523  C   ILE A 218      13.895 -13.730  45.414  1.00 82.95           C  
ATOM   3524  CB  ILE A 218      12.404 -11.737  45.926  1.00 82.95           C  
ATOM   3525  HB  ILE A 218      12.870 -11.622  46.905  1.00 82.95           H  
ATOM   3526  O   ILE A 218      14.660 -13.633  46.368  1.00 82.95           O  
ATOM   3527  CG1 ILE A 218      10.950 -11.219  46.018  1.00 82.95           C  
ATOM   3528 HG12 ILE A 218      10.344 -11.915  46.598  1.00 82.95           H  
ATOM   3529 HG13 ILE A 218      10.531 -11.167  45.013  1.00 82.95           H  
ATOM   3530  CG2 ILE A 218      13.222 -10.933  44.903  1.00 82.95           C  
ATOM   3531 HG21 ILE A 218      14.282 -11.165  45.009  1.00 82.95           H  
ATOM   3532 HG22 ILE A 218      12.912 -11.181  43.887  1.00 82.95           H  
ATOM   3533 HG23 ILE A 218      13.114  -9.862  45.074  1.00 82.95           H  
ATOM   3534  CD1 ILE A 218      10.810  -9.847  46.694  1.00 82.95           C  
ATOM   3535 HD11 ILE A 218      11.341  -9.076  46.135  1.00 82.95           H  
ATOM   3536 HD12 ILE A 218       9.755  -9.575  46.738  1.00 82.95           H  
ATOM   3537 HD13 ILE A 218      11.203  -9.892  47.709  1.00 82.95           H  
ATOM   3538  N   LYS A 219      14.280 -14.247  44.249  1.00 78.16           N  
ATOM   3539  H   LYS A 219      13.593 -14.291  43.510  1.00 78.16           H  
ATOM   3540  CA  LYS A 219      15.676 -14.590  43.927  1.00 78.16           C  
ATOM   3541  HA  LYS A 219      16.270 -14.638  44.839  1.00 78.16           H  
ATOM   3542  C   LYS A 219      16.286 -13.517  43.041  1.00 78.16           C  
ATOM   3543  CB  LYS A 219      15.748 -15.945  43.225  1.00 78.16           C  
ATOM   3544  HB2 LYS A 219      15.106 -15.938  42.344  1.00 78.16           H  
ATOM   3545  HB3 LYS A 219      16.776 -16.110  42.902  1.00 78.16           H  
ATOM   3546  O   LYS A 219      15.630 -13.140  42.077  1.00 78.16           O  
ATOM   3547  CG  LYS A 219      15.331 -17.082  44.158  1.00 78.16           C  
ATOM   3548  HG2 LYS A 219      14.281 -16.980  44.431  1.00 78.16           H  
ATOM   3549  HG3 LYS A 219      15.943 -17.047  45.059  1.00 78.16           H  
ATOM   3550  CD  LYS A 219      15.548 -18.420  43.454  1.00 78.16           C  
ATOM   3551  HD2 LYS A 219      16.583 -18.478  43.117  1.00 78.16           H  
ATOM   3552  HD3 LYS A 219      14.881 -18.497  42.596  1.00 78.16           H  
ATOM   3553  CE  LYS A 219      15.273 -19.541  44.452  1.00 78.16           C  
ATOM   3554  HE2 LYS A 219      14.221 -19.515  44.737  1.00 78.16           H  
ATOM   3555  HE3 LYS A 219      15.859 -19.352  45.352  1.00 78.16           H  
ATOM   3556  NZ  LYS A 219      15.639 -20.851  43.872  1.00 78.16           N  
ATOM   3557  HZ1 LYS A 219      15.110 -21.030  43.030  1.00 78.16           H  
ATOM   3558  HZ2 LYS A 219      15.487 -21.580  44.555  1.00 78.16           H  
ATOM   3559  HZ3 LYS A 219      16.623 -20.839  43.644  1.00 78.16           H  
ATOM   3560  N   VAL A 220      17.502 -13.068  43.340  1.00 80.59           N  
ATOM   3561  H   VAL A 220      17.947 -13.429  44.172  1.00 80.59           H  
ATOM   3562  CA  VAL A 220      18.160 -11.913  42.706  1.00 80.59           C  
ATOM   3563  HA  VAL A 220      17.538 -11.552  41.887  1.00 80.59           H  
ATOM   3564  C   VAL A 220      19.535 -12.299  42.136  1.00 80.59           C  
ATOM   3565  CB  VAL A 220      18.293 -10.767  43.732  1.00 80.59           C  
ATOM   3566  HB  VAL A 220      19.016 -11.052  44.496  1.00 80.59           H  
ATOM   3567  O   VAL A 220      20.242 -13.100  42.740  1.00 80.59           O  
ATOM   3568  CG1 VAL A 220      18.744  -9.458  43.094  1.00 80.59           C  
ATOM   3569 HG11 VAL A 220      19.681  -9.580  42.549  1.00 80.59           H  
ATOM   3570 HG12 VAL A 220      18.919  -8.721  43.877  1.00 80.59           H  
ATOM   3571 HG13 VAL A 220      17.955  -9.103  42.432  1.00 80.59           H  
ATOM   3572  CG2 VAL A 220      16.955 -10.451  44.420  1.00 80.59           C  
ATOM   3573 HG21 VAL A 220      16.658 -11.286  45.055  1.00 80.59           H  
ATOM   3574 HG22 VAL A 220      16.186 -10.250  43.675  1.00 80.59           H  
ATOM   3575 HG23 VAL A 220      17.081  -9.578  45.060  1.00 80.59           H  
ATOM   3576  N   LYS A 221      19.909 -11.728  40.984  1.00 77.53           N  
ATOM   3577  H   LYS A 221      19.228 -11.132  40.536  1.00 77.53           H  
ATOM   3578  CA  LYS A 221      21.281 -11.674  40.437  1.00 77.53           C  
ATOM   3579  HA  LYS A 221      21.978 -12.102  41.158  1.00 77.53           H  
ATOM   3580  C   LYS A 221      21.652 -10.205  40.220  1.00 77.53           C  
ATOM   3581  CB  LYS A 221      21.353 -12.461  39.115  1.00 77.53           C  
ATOM   3582  HB2 LYS A 221      20.939 -13.458  39.268  1.00 77.53           H  
ATOM   3583  HB3 LYS A 221      20.747 -11.935  38.378  1.00 77.53           H  
ATOM   3584  O   LYS A 221      20.810  -9.470  39.707  1.00 77.53           O  
ATOM   3585  CG  LYS A 221      22.779 -12.597  38.553  1.00 77.53           C  
ATOM   3586  HG2 LYS A 221      23.226 -11.607  38.465  1.00 77.53           H  
ATOM   3587  HG3 LYS A 221      23.382 -13.194  39.238  1.00 77.53           H  
ATOM   3588  CD  LYS A 221      22.781 -13.250  37.161  1.00 77.53           C  
ATOM   3589  HD2 LYS A 221      22.393 -14.267  37.216  1.00 77.53           H  
ATOM   3590  HD3 LYS A 221      22.139 -12.658  36.509  1.00 77.53           H  
ATOM   3591  CE  LYS A 221      24.213 -13.261  36.598  1.00 77.53           C  
ATOM   3592  HE2 LYS A 221      24.723 -14.181  36.883  1.00 77.53           H  
ATOM   3593  HE3 LYS A 221      24.746 -12.423  37.047  1.00 77.53           H  
ATOM   3594  NZ  LYS A 221      24.236 -13.052  35.129  1.00 77.53           N  
ATOM   3595  HZ1 LYS A 221      23.846 -12.137  34.956  1.00 77.53           H  
ATOM   3596  HZ2 LYS A 221      25.179 -12.959  34.779  1.00 77.53           H  
ATOM   3597  HZ3 LYS A 221      23.685 -13.708  34.595  1.00 77.53           H  
ATOM   3598  N   GLU A 222      22.857  -9.788  40.600  1.00 82.35           N  
ATOM   3599  H   GLU A 222      23.526 -10.458  40.950  1.00 82.35           H  
ATOM   3600  CA  GLU A 222      23.316  -8.391  40.505  1.00 82.35           C  
ATOM   3601  HA  GLU A 222      22.430  -7.762  40.426  1.00 82.35           H  
ATOM   3602  C   GLU A 222      24.170  -8.112  39.248  1.00 82.35           C  
ATOM   3603  CB  GLU A 222      24.057  -7.986  41.791  1.00 82.35           C  
ATOM   3604  HB2 GLU A 222      24.478  -6.990  41.653  1.00 82.35           H  
ATOM   3605  HB3 GLU A 222      24.873  -8.689  41.959  1.00 82.35           H  
ATOM   3606  O   GLU A 222      24.748  -9.041  38.691  1.00 82.35           O  
ATOM   3607  CG  GLU A 222      23.137  -7.957  43.028  1.00 82.35           C  
ATOM   3608  HG2 GLU A 222      22.330  -7.246  42.853  1.00 82.35           H  
ATOM   3609  HG3 GLU A 222      22.690  -8.942  43.167  1.00 82.35           H  
ATOM   3610  CD  GLU A 222      23.879  -7.573  44.314  1.00 82.35           C  
ATOM   3611  OE1 GLU A 222      23.243  -7.520  45.399  1.00 82.35           O  
ATOM   3612  OE2 GLU A 222      25.110  -7.399  44.279  1.00 82.35           O  
ATOM   3613  N   TYR A 223      24.227  -6.849  38.805  1.00 79.24           N  
ATOM   3614  H   TYR A 223      23.743  -6.148  39.348  1.00 79.24           H  
ATOM   3615  CA  TYR A 223      25.002  -6.378  37.640  1.00 79.24           C  
ATOM   3616  HA  TYR A 223      24.887  -7.099  36.830  1.00 79.24           H  
ATOM   3617  C   TYR A 223      26.514  -6.229  37.924  1.00 79.24           C  
ATOM   3618  CB  TYR A 223      24.450  -5.017  37.174  1.00 79.24           C  
ATOM   3619  HB2 TYR A 223      25.177  -4.551  36.508  1.00 79.24           H  
ATOM   3620  HB3 TYR A 223      24.373  -4.359  38.039  1.00 79.24           H  
ATOM   3621  O   TYR A 223      26.906  -5.765  38.993  1.00 79.24           O  
ATOM   3622  CG  TYR A 223      23.121  -5.043  36.439  1.00 79.24           C  
ATOM   3623  CD1 TYR A 223      23.049  -5.492  35.105  1.00 79.24           C  
ATOM   3624  HD1 TYR A 223      23.932  -5.877  34.618  1.00 79.24           H  
ATOM   3625  CD2 TYR A 223      21.967  -4.535  37.063  1.00 79.24           C  
ATOM   3626  HD2 TYR A 223      22.033  -4.153  38.071  1.00 79.24           H  
ATOM   3627  CE1 TYR A 223      21.830  -5.434  34.399  1.00 79.24           C  
ATOM   3628  HE1 TYR A 223      21.773  -5.784  33.379  1.00 79.24           H  
ATOM   3629  CE2 TYR A 223      20.748  -4.468  36.363  1.00 79.24           C  
ATOM   3630  HE2 TYR A 223      19.875  -4.060  36.849  1.00 79.24           H  
ATOM   3631  OH  TYR A 223      19.480  -4.914  34.387  1.00 79.24           O  
ATOM   3632  HH  TYR A 223      18.795  -4.617  34.989  1.00 79.24           H  
ATOM   3633  CZ  TYR A 223      20.677  -4.923  35.029  1.00 79.24           C  
ATOM   3634  N   ASP A 224      27.358  -6.513  36.922  1.00 79.79           N  
ATOM   3635  H   ASP A 224      26.977  -6.970  36.106  1.00 79.79           H  
ATOM   3636  CA  ASP A 224      28.823  -6.318  36.962  1.00 79.79           C  
ATOM   3637  HA  ASP A 224      29.195  -6.675  37.922  1.00 79.79           H  
ATOM   3638  C   ASP A 224      29.246  -4.840  36.804  1.00 79.79           C  
ATOM   3639  CB  ASP A 224      29.489  -7.146  35.847  1.00 79.79           C  
ATOM   3640  HB2 ASP A 224      30.553  -6.911  35.823  1.00 79.79           H  
ATOM   3641  HB3 ASP A 224      29.063  -6.851  34.888  1.00 79.79           H  
ATOM   3642  O   ASP A 224      28.519  -4.059  36.190  1.00 79.79           O  
ATOM   3643  CG  ASP A 224      29.351  -8.661  36.027  1.00 79.79           C  
ATOM   3644  OD1 ASP A 224      29.442  -9.123  37.186  1.00 79.79           O  
ATOM   3645  OD2 ASP A 224      29.192  -9.352  34.996  1.00 79.79           O  
ATOM   3646  N   ILE A 225      30.444  -4.464  37.278  1.00 80.43           N  
ATOM   3647  H   ILE A 225      31.015  -5.179  37.706  1.00 80.43           H  
ATOM   3648  CA  ILE A 225      31.069  -3.136  37.071  1.00 80.43           C  
ATOM   3649  HA  ILE A 225      30.284  -2.384  36.998  1.00 80.43           H  
ATOM   3650  C   ILE A 225      31.860  -3.133  35.749  1.00 80.43           C  
ATOM   3651  CB  ILE A 225      31.987  -2.753  38.263  1.00 80.43           C  
ATOM   3652  HB  ILE A 225      32.764  -3.514  38.346  1.00 80.43           H  
ATOM   3653  O   ILE A 225      32.710  -3.997  35.547  1.00 80.43           O  
ATOM   3654  CG1 ILE A 225      31.210  -2.709  39.601  1.00 80.43           C  
ATOM   3655 HG12 ILE A 225      30.555  -1.837  39.609  1.00 80.43           H  
ATOM   3656 HG13 ILE A 225      30.584  -3.596  39.695  1.00 80.43           H  
ATOM   3657  CG2 ILE A 225      32.671  -1.391  38.011  1.00 80.43           C  
ATOM   3658 HG21 ILE A 225      33.309  -1.439  37.128  1.00 80.43           H  
ATOM   3659 HG22 ILE A 225      31.922  -0.613  37.864  1.00 80.43           H  
ATOM   3660 HG23 ILE A 225      33.315  -1.119  38.847  1.00 80.43           H  
ATOM   3661  CD1 ILE A 225      32.104  -2.659  40.848  1.00 80.43           C  
ATOM   3662 HD11 ILE A 225      31.477  -2.713  41.739  1.00 80.43           H  
ATOM   3663 HD12 ILE A 225      32.674  -1.730  40.885  1.00 80.43           H  
ATOM   3664 HD13 ILE A 225      32.789  -3.506  40.846  1.00 80.43           H  
ATOM   3665  N   VAL A 226      31.620  -2.153  34.869  1.00 81.39           N  
ATOM   3666  H   VAL A 226      30.936  -1.455  35.125  1.00 81.39           H  
ATOM   3667  CA  VAL A 226      32.217  -2.079  33.514  1.00 81.39           C  
ATOM   3668  HA  VAL A 226      32.807  -2.980  33.344  1.00 81.39           H  
ATOM   3669  C   VAL A 226      33.193  -0.916  33.303  1.00 81.39           C  
ATOM   3670  CB  VAL A 226      31.130  -2.047  32.420  1.00 81.39           C  
ATOM   3671  HB  VAL A 226      31.619  -1.937  31.452  1.00 81.39           H  
ATOM   3672  O   VAL A 226      34.070  -1.009  32.448  1.00 81.39           O  
ATOM   3673  CG1 VAL A 226      30.344  -3.362  32.385  1.00 81.39           C  
ATOM   3674 HG11 VAL A 226      29.626  -3.343  31.565  1.00 81.39           H  
ATOM   3675 HG12 VAL A 226      31.030  -4.195  32.237  1.00 81.39           H  
ATOM   3676 HG13 VAL A 226      29.814  -3.506  33.327  1.00 81.39           H  
ATOM   3677  CG2 VAL A 226      30.136  -0.891  32.582  1.00 81.39           C  
ATOM   3678 HG21 VAL A 226      29.580  -0.989  33.514  1.00 81.39           H  
ATOM   3679 HG22 VAL A 226      30.657   0.066  32.567  1.00 81.39           H  
ATOM   3680 HG23 VAL A 226      29.425  -0.911  31.755  1.00 81.39           H  
ATOM   3681  N   ALA A 227      33.062   0.178  34.057  1.00 85.61           N  
ATOM   3682  H   ALA A 227      32.347   0.188  34.769  1.00 85.61           H  
ATOM   3683  CA  ALA A 227      33.934   1.354  33.968  1.00 85.61           C  
ATOM   3684  HA  ALA A 227      34.961   1.031  33.801  1.00 85.61           H  
ATOM   3685  C   ALA A 227      33.899   2.157  35.278  1.00 85.61           C  
ATOM   3686  CB  ALA A 227      33.488   2.210  32.771  1.00 85.61           C  
ATOM   3687  HB1 ALA A 227      33.538   1.621  31.855  1.00 85.61           H  
ATOM   3688  HB2 ALA A 227      32.464   2.556  32.912  1.00 85.61           H  
ATOM   3689  HB3 ALA A 227      34.150   3.069  32.663  1.00 85.61           H  
ATOM   3690  O   ALA A 227      33.111   1.850  36.173  1.00 85.61           O  
ATOM   3691  N   TYR A 228      34.724   3.201  35.387  1.00 85.92           N  
ATOM   3692  H   TYR A 228      35.362   3.406  34.631  1.00 85.92           H  
ATOM   3693  CA  TYR A 228      34.688   4.131  36.518  1.00 85.92           C  
ATOM   3694  HA  TYR A 228      33.814   3.913  37.130  1.00 85.92           H  
ATOM   3695  C   TYR A 228      34.556   5.573  36.031  1.00 85.92           C  
ATOM   3696  CB  TYR A 228      35.920   3.951  37.415  1.00 85.92           C  
ATOM   3697  HB2 TYR A 228      36.821   4.112  36.823  1.00 85.92           H  
ATOM   3698  HB3 TYR A 228      35.897   4.718  38.189  1.00 85.92           H  
ATOM   3699  O   TYR A 228      35.357   6.043  35.221  1.00 85.92           O  
ATOM   3700  CG  TYR A 228      35.998   2.591  38.084  1.00 85.92           C  
ATOM   3701  CD1 TYR A 228      35.421   2.380  39.351  1.00 85.92           C  
ATOM   3702  HD1 TYR A 228      34.923   3.192  39.860  1.00 85.92           H  
ATOM   3703  CD2 TYR A 228      36.616   1.523  37.412  1.00 85.92           C  
ATOM   3704  HD2 TYR A 228      37.023   1.691  36.426  1.00 85.92           H  
ATOM   3705  CE1 TYR A 228      35.473   1.102  39.941  1.00 85.92           C  
ATOM   3706  HE1 TYR A 228      35.004   0.923  40.898  1.00 85.92           H  
ATOM   3707  CE2 TYR A 228      36.689   0.249  38.006  1.00 85.92           C  
ATOM   3708  HE2 TYR A 228      37.166  -0.574  37.495  1.00 85.92           H  
ATOM   3709  OH  TYR A 228      36.203  -1.185  39.863  1.00 85.92           O  
ATOM   3710  HH  TYR A 228      35.791  -1.207  40.729  1.00 85.92           H  
ATOM   3711  CZ  TYR A 228      36.123   0.039  39.279  1.00 85.92           C  
ATOM   3712  N   TYR A 229      33.565   6.290  36.559  1.00 86.99           N  
ATOM   3713  H   TYR A 229      32.963   5.847  37.238  1.00 86.99           H  
ATOM   3714  CA  TYR A 229      33.488   7.739  36.429  1.00 86.99           C  
ATOM   3715  HA  TYR A 229      33.722   7.996  35.396  1.00 86.99           H  
ATOM   3716  C   TYR A 229      34.514   8.392  37.358  1.00 86.99           C  
ATOM   3717  CB  TYR A 229      32.071   8.240  36.714  1.00 86.99           C  
ATOM   3718  HB2 TYR A 229      31.415   7.952  35.894  1.00 86.99           H  
ATOM   3719  HB3 TYR A 229      31.728   7.732  37.616  1.00 86.99           H  
ATOM   3720  O   TYR A 229      34.574   8.068  38.547  1.00 86.99           O  
ATOM   3721  CG  TYR A 229      31.963   9.741  36.920  1.00 86.99           C  
ATOM   3722  CD1 TYR A 229      31.580  10.265  38.171  1.00 86.99           C  
ATOM   3723  HD1 TYR A 229      31.316   9.595  38.977  1.00 86.99           H  
ATOM   3724  CD2 TYR A 229      32.278  10.617  35.866  1.00 86.99           C  
ATOM   3725  HD2 TYR A 229      32.541  10.217  34.897  1.00 86.99           H  
ATOM   3726  CE1 TYR A 229      31.528  11.657  38.373  1.00 86.99           C  
ATOM   3727  HE1 TYR A 229      31.229  12.048  39.334  1.00 86.99           H  
ATOM   3728  CE2 TYR A 229      32.238  12.009  36.062  1.00 86.99           C  
ATOM   3729  HE2 TYR A 229      32.488  12.686  35.257  1.00 86.99           H  
ATOM   3730  OH  TYR A 229      31.778  13.877  37.485  1.00 86.99           O  
ATOM   3731  HH  TYR A 229      31.555  14.118  38.387  1.00 86.99           H  
ATOM   3732  CZ  TYR A 229      31.860  12.531  37.314  1.00 86.99           C  
ATOM   3733  N   ILE A 230      35.314   9.315  36.826  1.00 81.75           N  
ATOM   3734  H   ILE A 230      35.185   9.548  35.852  1.00 81.75           H  
ATOM   3735  CA  ILE A 230      36.374   9.998  37.575  1.00 81.75           C  
ATOM   3736  HA  ILE A 230      36.482   9.521  38.549  1.00 81.75           H  
ATOM   3737  C   ILE A 230      35.990  11.455  37.817  1.00 81.75           C  
ATOM   3738  CB  ILE A 230      37.741   9.871  36.872  1.00 81.75           C  
ATOM   3739  HB  ILE A 230      37.688  10.369  35.904  1.00 81.75           H  
ATOM   3740  O   ILE A 230      35.786  12.222  36.879  1.00 81.75           O  
ATOM   3741  CG1 ILE A 230      38.068   8.382  36.639  1.00 81.75           C  
ATOM   3742 HG12 ILE A 230      37.358   7.967  35.924  1.00 81.75           H  
ATOM   3743 HG13 ILE A 230      37.971   7.832  37.575  1.00 81.75           H  
ATOM   3744  CG2 ILE A 230      38.836  10.558  37.715  1.00 81.75           C  
ATOM   3745 HG21 ILE A 230      38.936  10.059  38.679  1.00 81.75           H  
ATOM   3746 HG22 ILE A 230      39.795  10.533  37.198  1.00 81.75           H  
ATOM   3747 HG23 ILE A 230      38.599  11.609  37.882  1.00 81.75           H  
ATOM   3748  CD1 ILE A 230      39.468   8.148  36.080  1.00 81.75           C  
ATOM   3749 HD11 ILE A 230      39.660   8.816  35.240  1.00 81.75           H  
ATOM   3750 HD12 ILE A 230      39.520   7.111  35.748  1.00 81.75           H  
ATOM   3751 HD13 ILE A 230      40.220   8.300  36.854  1.00 81.75           H  
ATOM   3752  N   SER A 231      35.969  11.855  39.089  1.00 78.23           N  
ATOM   3753  H   SER A 231      36.167  11.158  39.793  1.00 78.23           H  
ATOM   3754  CA  SER A 231      35.784  13.247  39.509  1.00 78.23           C  
ATOM   3755  HA  SER A 231      35.969  13.910  38.664  1.00 78.23           H  
ATOM   3756  C   SER A 231      36.775  13.603  40.619  1.00 78.23           C  
ATOM   3757  CB  SER A 231      34.334  13.462  39.944  1.00 78.23           C  
ATOM   3758  HB2 SER A 231      33.695  13.367  39.066  1.00 78.23           H  
ATOM   3759  HB3 SER A 231      34.052  12.697  40.667  1.00 78.23           H  
ATOM   3760  O   SER A 231      36.545  13.307  41.795  1.00 78.23           O  
ATOM   3761  OG  SER A 231      34.151  14.741  40.524  1.00 78.23           O  
ATOM   3762  HG  SER A 231      34.651  14.757  41.343  1.00 78.23           H  
ATOM   3763  N   GLY A 232      37.871  14.275  40.257  1.00 79.15           N  
ATOM   3764  H   GLY A 232      38.022  14.428  39.270  1.00 79.15           H  
ATOM   3765  CA  GLY A 232      38.994  14.533  41.166  1.00 79.15           C  
ATOM   3766  HA2 GLY A 232      39.666  15.267  40.722  1.00 79.15           H  
ATOM   3767  HA3 GLY A 232      38.618  14.932  42.108  1.00 79.15           H  
ATOM   3768  C   GLY A 232      39.791  13.253  41.436  1.00 79.15           C  
ATOM   3769  O   GLY A 232      40.142  12.553  40.494  1.00 79.15           O  
ATOM   3770  N   GLU A 233      40.051  12.936  42.709  1.00 77.38           N  
ATOM   3771  H   GLU A 233      39.777  13.574  43.443  1.00 77.38           H  
ATOM   3772  CA  GLU A 233      40.680  11.664  43.124  1.00 77.38           C  
ATOM   3773  HA  GLU A 233      41.337  11.316  42.326  1.00 77.38           H  
ATOM   3774  C   GLU A 233      39.671  10.521  43.358  1.00 77.38           C  
ATOM   3775  CB  GLU A 233      41.551  11.866  44.381  1.00 77.38           C  
ATOM   3776  HB2 GLU A 233      41.946  10.895  44.677  1.00 77.38           H  
ATOM   3777  HB3 GLU A 233      40.933  12.251  45.192  1.00 77.38           H  
ATOM   3778  O   GLU A 233      40.061   9.429  43.760  1.00 77.38           O  
ATOM   3779  CG  GLU A 233      42.744  12.807  44.151  1.00 77.38           C  
ATOM   3780  HG2 GLU A 233      42.373  13.828  44.056  1.00 77.38           H  
ATOM   3781  HG3 GLU A 233      43.221  12.535  43.210  1.00 77.38           H  
ATOM   3782  CD  GLU A 233      43.799  12.748  45.274  1.00 77.38           C  
ATOM   3783  OE1 GLU A 233      44.874  13.358  45.072  1.00 77.38           O  
ATOM   3784  OE2 GLU A 233      43.531  12.137  46.334  1.00 77.38           O  
ATOM   3785  N   ASN A 234      38.371  10.759  43.146  1.00 81.18           N  
ATOM   3786  H   ASN A 234      38.107  11.632  42.712  1.00 81.18           H  
ATOM   3787  CA  ASN A 234      37.322   9.777  43.420  1.00 81.18           C  
ATOM   3788  HA  ASN A 234      37.691   9.057  44.150  1.00 81.18           H  
ATOM   3789  C   ASN A 234      36.919   8.996  42.165  1.00 81.18           C  
ATOM   3790  CB  ASN A 234      36.102  10.485  44.023  1.00 81.18           C  
ATOM   3791  HB2 ASN A 234      35.784  11.281  43.350  1.00 81.18           H  
ATOM   3792  HB3 ASN A 234      35.282   9.773  44.107  1.00 81.18           H  
ATOM   3793  O   ASN A 234      36.649   9.598  41.120  1.00 81.18           O  
ATOM   3794  CG  ASN A 234      36.366  11.043  45.404  1.00 81.18           C  
ATOM   3795  ND2 ASN A 234      36.110  12.313  45.612  1.00 81.18           N  
ATOM   3796 HD21 ASN A 234      35.857  12.907  44.836  1.00 81.18           H  
ATOM   3797 HD22 ASN A 234      36.314  12.650  46.543  1.00 81.18           H  
ATOM   3798  OD1 ASN A 234      36.772  10.350  46.320  1.00 81.18           O  
ATOM   3799  N   HIS A 235      36.768   7.679  42.327  1.00 83.27           N  
ATOM   3800  H   HIS A 235      37.084   7.270  43.194  1.00 83.27           H  
ATOM   3801  CA  HIS A 235      36.316   6.749  41.293  1.00 83.27           C  
ATOM   3802  HA  HIS A 235      36.229   7.272  40.341  1.00 83.27           H  
ATOM   3803  C   HIS A 235      34.954   6.176  41.661  1.00 83.27           C  
ATOM   3804  CB  HIS A 235      37.335   5.620  41.122  1.00 83.27           C  
ATOM   3805  HB2 HIS A 235      37.473   5.112  42.076  1.00 83.27           H  
ATOM   3806  HB3 HIS A 235      36.948   4.898  40.403  1.00 83.27           H  
ATOM   3807  O   HIS A 235      34.798   5.555  42.711  1.00 83.27           O  
ATOM   3808  CG  HIS A 235      38.679   6.096  40.653  1.00 83.27           C  
ATOM   3809  CD2 HIS A 235      39.286   5.754  39.483  1.00 83.27           C  
ATOM   3810  HD2 HIS A 235      38.891   5.094  38.724  1.00 83.27           H  
ATOM   3811  ND1 HIS A 235      39.549   6.881  41.405  1.00 83.27           N  
ATOM   3812  CE1 HIS A 235      40.661   7.005  40.677  1.00 83.27           C  
ATOM   3813  HE1 HIS A 235      41.551   7.520  41.007  1.00 83.27           H  
ATOM   3814  NE2 HIS A 235      40.535   6.330  39.523  1.00 83.27           N  
ATOM   3815  HE2 HIS A 235      41.297   6.127  38.892  1.00 83.27           H  
ATOM   3816  N   TYR A 236      33.977   6.369  40.785  1.00 85.43           N  
ATOM   3817  H   TYR A 236      34.178   6.901  39.951  1.00 85.43           H  
ATOM   3818  CA  TYR A 236      32.600   5.931  40.977  1.00 85.43           C  
ATOM   3819  HA  TYR A 236      32.449   5.606  42.007  1.00 85.43           H  
ATOM   3820  C   TYR A 236      32.287   4.793  40.000  1.00 85.43           C  
ATOM   3821  CB  TYR A 236      31.669   7.119  40.766  1.00 85.43           C  
ATOM   3822  HB2 TYR A 236      31.826   7.505  39.759  1.00 85.43           H  
ATOM   3823  HB3 TYR A 236      30.638   6.774  40.833  1.00 85.43           H  
ATOM   3824  O   TYR A 236      32.401   5.002  38.790  1.00 85.43           O  
ATOM   3825  CG  TYR A 236      31.891   8.242  41.754  1.00 85.43           C  
ATOM   3826  CD1 TYR A 236      31.265   8.208  43.013  1.00 85.43           C  
ATOM   3827  HD1 TYR A 236      30.605   7.389  43.259  1.00 85.43           H  
ATOM   3828  CD2 TYR A 236      32.756   9.302  41.423  1.00 85.43           C  
ATOM   3829  HD2 TYR A 236      33.264   9.305  40.470  1.00 85.43           H  
ATOM   3830  CE1 TYR A 236      31.494   9.244  43.937  1.00 85.43           C  
ATOM   3831  HE1 TYR A 236      31.020   9.233  44.908  1.00 85.43           H  
ATOM   3832  CE2 TYR A 236      32.976  10.344  42.340  1.00 85.43           C  
ATOM   3833  HE2 TYR A 236      33.654  11.145  42.086  1.00 85.43           H  
ATOM   3834  OH  TYR A 236      32.553  11.325  44.482  1.00 85.43           O  
ATOM   3835  HH  TYR A 236      33.112  12.005  44.099  1.00 85.43           H  
ATOM   3836  CZ  TYR A 236      32.337  10.318  43.597  1.00 85.43           C  
ATOM   3837  N   PRO A 237      31.939   3.589  40.481  1.00 84.11           N  
ATOM   3838  CA  PRO A 237      31.627   2.458  39.614  1.00 84.11           C  
ATOM   3839  HA  PRO A 237      32.517   2.205  39.037  1.00 84.11           H  
ATOM   3840  C   PRO A 237      30.464   2.750  38.658  1.00 84.11           C  
ATOM   3841  CB  PRO A 237      31.290   1.296  40.554  1.00 84.11           C  
ATOM   3842  HB2 PRO A 237      30.214   1.246  40.722  1.00 84.11           H  
ATOM   3843  HB3 PRO A 237      31.653   0.346  40.161  1.00 84.11           H  
ATOM   3844  O   PRO A 237      29.418   3.252  39.068  1.00 84.11           O  
ATOM   3845  CG  PRO A 237      31.978   1.660  41.867  1.00 84.11           C  
ATOM   3846  HG2 PRO A 237      31.455   1.241  42.727  1.00 84.11           H  
ATOM   3847  HG3 PRO A 237      33.012   1.317  41.846  1.00 84.11           H  
ATOM   3848  CD  PRO A 237      31.943   3.184  41.878  1.00 84.11           C  
ATOM   3849  HD2 PRO A 237      32.813   3.570  42.409  1.00 84.11           H  
ATOM   3850  HD3 PRO A 237      31.041   3.537  42.377  1.00 84.11           H  
ATOM   3851  N   ILE A 238      30.638   2.382  37.392  1.00 83.02           N  
ATOM   3852  H   ILE A 238      31.543   2.022  37.122  1.00 83.02           H  
ATOM   3853  CA  ILE A 238      29.581   2.318  36.381  1.00 83.02           C  
ATOM   3854  HA  ILE A 238      28.695   2.840  36.744  1.00 83.02           H  
ATOM   3855  C   ILE A 238      29.227   0.847  36.181  1.00 83.02           C  
ATOM   3856  CB  ILE A 238      30.028   2.994  35.067  1.00 83.02           C  
ATOM   3857  HB  ILE A 238      30.956   2.527  34.736  1.00 83.02           H  
ATOM   3858  O   ILE A 238      30.094   0.034  35.851  1.00 83.02           O  
ATOM   3859  CG1 ILE A 238      30.283   4.502  35.291  1.00 83.02           C  
ATOM   3860 HG12 ILE A 238      29.336   4.992  35.518  1.00 83.02           H  
ATOM   3861 HG13 ILE A 238      30.945   4.639  36.146  1.00 83.02           H  
ATOM   3862  CG2 ILE A 238      28.966   2.772  33.974  1.00 83.02           C  
ATOM   3863 HG21 ILE A 238      28.850   1.709  33.764  1.00 83.02           H  
ATOM   3864 HG22 ILE A 238      28.005   3.171  34.300  1.00 83.02           H  
ATOM   3865 HG23 ILE A 238      29.266   3.247  33.040  1.00 83.02           H  
ATOM   3866  CD1 ILE A 238      30.938   5.213  34.099  1.00 83.02           C  
ATOM   3867 HD11 ILE A 238      31.125   6.254  34.361  1.00 83.02           H  
ATOM   3868 HD12 ILE A 238      31.888   4.735  33.862  1.00 83.02           H  
ATOM   3869 HD13 ILE A 238      30.286   5.197  33.226  1.00 83.02           H  
ATOM   3870  N   LEU A 239      27.956   0.504  36.380  1.00 85.25           N  
ATOM   3871  H   LEU A 239      27.305   1.234  36.635  1.00 85.25           H  
ATOM   3872  CA  LEU A 239      27.446  -0.860  36.250  1.00 85.25           C  
ATOM   3873  HA  LEU A 239      28.224  -1.559  36.558  1.00 85.25           H  
ATOM   3874  C   LEU A 239      27.094  -1.202  34.798  1.00 85.25           C  
ATOM   3875  CB  LEU A 239      26.229  -1.047  37.175  1.00 85.25           C  
ATOM   3876  HB2 LEU A 239      25.442  -0.372  36.839  1.00 85.25           H  
ATOM   3877  HB3 LEU A 239      25.863  -2.069  37.072  1.00 85.25           H  
ATOM   3878  O   LEU A 239      26.763  -0.329  33.999  1.00 85.25           O  
ATOM   3879  CG  LEU A 239      26.492  -0.773  38.667  1.00 85.25           C  
ATOM   3880  HG  LEU A 239      26.820   0.259  38.795  1.00 85.25           H  
ATOM   3881  CD1 LEU A 239      25.198  -0.960  39.458  1.00 85.25           C  
ATOM   3882 HD11 LEU A 239      24.866  -1.997  39.399  1.00 85.25           H  
ATOM   3883 HD12 LEU A 239      25.373  -0.702  40.502  1.00 85.25           H  
ATOM   3884 HD13 LEU A 239      24.423  -0.304  39.060  1.00 85.25           H  
ATOM   3885  CD2 LEU A 239      27.559  -1.703  39.241  1.00 85.25           C  
ATOM   3886 HD21 LEU A 239      28.503  -1.553  38.717  1.00 85.25           H  
ATOM   3887 HD22 LEU A 239      27.712  -1.463  40.294  1.00 85.25           H  
ATOM   3888 HD23 LEU A 239      27.249  -2.744  39.147  1.00 85.25           H  
ATOM   3889  N   SER A 240      27.067  -2.494  34.479  1.00 80.30           N  
ATOM   3890  H   SER A 240      27.400  -3.142  35.178  1.00 80.30           H  
ATOM   3891  CA  SER A 240      26.594  -3.052  33.200  1.00 80.30           C  
ATOM   3892  HA  SER A 240      27.182  -2.607  32.398  1.00 80.30           H  
ATOM   3893  C   SER A 240      25.120  -2.739  32.902  1.00 80.30           C  
ATOM   3894  CB  SER A 240      26.826  -4.568  33.150  1.00 80.30           C  
ATOM   3895  HB2 SER A 240      27.891  -4.770  33.040  1.00 80.30           H  
ATOM   3896  HB3 SER A 240      26.307  -4.986  32.288  1.00 80.30           H  
ATOM   3897  O   SER A 240      24.693  -2.843  31.757  1.00 80.30           O  
ATOM   3898  OG  SER A 240      26.369  -5.196  34.330  1.00 80.30           O  
ATOM   3899  HG  SER A 240      27.049  -5.088  34.998  1.00 80.30           H  
ATOM   3900  N   SER A 241      24.351  -2.286  33.897  1.00 77.68           N  
ATOM   3901  H   SER A 241      24.746  -2.246  34.825  1.00 77.68           H  
ATOM   3902  CA  SER A 241      23.010  -1.717  33.710  1.00 77.68           C  
ATOM   3903  HA  SER A 241      22.462  -2.343  33.006  1.00 77.68           H  
ATOM   3904  C   SER A 241      22.995  -0.291  33.154  1.00 77.68           C  
ATOM   3905  CB  SER A 241      22.261  -1.735  35.041  1.00 77.68           C  
ATOM   3906  HB2 SER A 241      22.237  -2.775  35.367  1.00 77.68           H  
ATOM   3907  HB3 SER A 241      21.239  -1.383  34.900  1.00 77.68           H  
ATOM   3908  O   SER A 241      21.921   0.220  32.834  1.00 77.68           O  
ATOM   3909  OG  SER A 241      22.901  -0.968  36.046  1.00 77.68           O  
ATOM   3910  HG  SER A 241      22.541  -1.233  36.896  1.00 77.68           H  
ATOM   3911  N   GLY A 242      24.151   0.377  33.077  1.00 78.70           N  
ATOM   3912  H   GLY A 242      25.005  -0.098  33.330  1.00 78.70           H  
ATOM   3913  CA  GLY A 242      24.245   1.790  32.712  1.00 78.70           C  
ATOM   3914  HA2 GLY A 242      25.235   1.993  32.304  1.00 78.70           H  
ATOM   3915  HA3 GLY A 242      23.504   2.000  31.941  1.00 78.70           H  
ATOM   3916  C   GLY A 242      24.004   2.760  33.871  1.00 78.70           C  
ATOM   3917  O   GLY A 242      23.722   3.931  33.638  1.00 78.70           O  
ATOM   3918  N   GLN A 243      24.058   2.294  35.120  1.00 78.67           N  
ATOM   3919  H   GLN A 243      24.300   1.323  35.257  1.00 78.67           H  
ATOM   3920  CA  GLN A 243      23.843   3.126  36.307  1.00 78.67           C  
ATOM   3921  HA  GLN A 243      23.356   4.056  36.012  1.00 78.67           H  
ATOM   3922  C   GLN A 243      25.169   3.523  36.959  1.00 78.67           C  
ATOM   3923  CB  GLN A 243      22.889   2.404  37.265  1.00 78.67           C  
ATOM   3924  HB2 GLN A 243      23.233   1.379  37.405  1.00 78.67           H  
ATOM   3925  HB3 GLN A 243      22.905   2.890  38.241  1.00 78.67           H  
ATOM   3926  O   GLN A 243      26.104   2.723  37.017  1.00 78.67           O  
ATOM   3927  CG  GLN A 243      21.464   2.397  36.669  1.00 78.67           C  
ATOM   3928  HG2 GLN A 243      21.049   1.391  36.736  1.00 78.67           H  
ATOM   3929  HG3 GLN A 243      21.497   2.618  35.602  1.00 78.67           H  
ATOM   3930  CD  GLN A 243      20.493   3.388  37.313  1.00 78.67           C  
ATOM   3931  NE2 GLN A 243      19.293   3.495  36.788  1.00 78.67           N  
ATOM   3932 HE21 GLN A 243      19.030   2.907  36.010  1.00 78.67           H  
ATOM   3933 HE22 GLN A 243      18.688   4.157  37.253  1.00 78.67           H  
ATOM   3934  OE1 GLN A 243      20.746   4.073  38.286  1.00 78.67           O  
ATOM   3935  N   LEU A 244      25.232   4.770  37.429  1.00 79.39           N  
ATOM   3936  H   LEU A 244      24.396   5.336  37.397  1.00 79.39           H  
ATOM   3937  CA  LEU A 244      26.393   5.355  38.094  1.00 79.39           C  
ATOM   3938  HA  LEU A 244      27.279   4.773  37.839  1.00 79.39           H  
ATOM   3939  C   LEU A 244      26.207   5.312  39.611  1.00 79.39           C  
ATOM   3940  CB  LEU A 244      26.581   6.796  37.587  1.00 79.39           C  
ATOM   3941  HB2 LEU A 244      25.658   7.348  37.763  1.00 79.39           H  
ATOM   3942  HB3 LEU A 244      26.760   6.768  36.512  1.00 79.39           H  
ATOM   3943  O   LEU A 244      25.246   5.876  40.135  1.00 79.39           O  
ATOM   3944  CG  LEU A 244      27.731   7.549  38.277  1.00 79.39           C  
ATOM   3945  HG  LEU A 244      27.574   7.554  39.356  1.00 79.39           H  
ATOM   3946  CD1 LEU A 244      29.088   6.922  37.978  1.00 79.39           C  
ATOM   3947 HD11 LEU A 244      29.306   6.973  36.912  1.00 79.39           H  
ATOM   3948 HD12 LEU A 244      29.119   5.886  38.315  1.00 79.39           H  
ATOM   3949 HD13 LEU A 244      29.836   7.473  38.548  1.00 79.39           H  
ATOM   3950  CD2 LEU A 244      27.777   9.004  37.813  1.00 79.39           C  
ATOM   3951 HD21 LEU A 244      28.572   9.531  38.341  1.00 79.39           H  
ATOM   3952 HD22 LEU A 244      26.824   9.485  38.031  1.00 79.39           H  
ATOM   3953 HD23 LEU A 244      27.963   9.046  36.740  1.00 79.39           H  
ATOM   3954  N   GLU A 245      27.149   4.690  40.312  1.00 78.63           N  
ATOM   3955  H   GLU A 245      27.911   4.237  39.827  1.00 78.63           H  
ATOM   3956  CA  GLU A 245      27.127   4.619  41.769  1.00 78.63           C  
ATOM   3957  HA  GLU A 245      26.100   4.404  42.066  1.00 78.63           H  
ATOM   3958  C   GLU A 245      27.530   5.961  42.407  1.00 78.63           C  
ATOM   3959  CB  GLU A 245      28.002   3.438  42.215  1.00 78.63           C  
ATOM   3960  HB2 GLU A 245      29.028   3.627  41.899  1.00 78.63           H  
ATOM   3961  HB3 GLU A 245      27.660   2.541  41.699  1.00 78.63           H  
ATOM   3962  O   GLU A 245      28.428   6.657  41.935  1.00 78.63           O  
ATOM   3963  CG  GLU A 245      27.980   3.157  43.723  1.00 78.63           C  
ATOM   3964  HG2 GLU A 245      28.479   2.207  43.915  1.00 78.63           H  
ATOM   3965  HG3 GLU A 245      28.548   3.937  44.230  1.00 78.63           H  
ATOM   3966  CD  GLU A 245      26.551   3.117  44.273  1.00 78.63           C  
ATOM   3967  OE1 GLU A 245      26.282   3.939  45.182  1.00 78.63           O  
ATOM   3968  OE2 GLU A 245      25.714   2.379  43.714  1.00 78.63           O  
ATOM   3969  N   THR A 246      26.866   6.343  43.501  1.00 74.59           N  
ATOM   3970  H   THR A 246      26.208   5.687  43.898  1.00 74.59           H  
ATOM   3971  CA  THR A 246      27.100   7.644  44.167  1.00 74.59           C  
ATOM   3972  HA  THR A 246      27.382   8.375  43.410  1.00 74.59           H  
ATOM   3973  C   THR A 246      28.241   7.615  45.176  1.00 74.59           C  
ATOM   3974  CB  THR A 246      25.843   8.166  44.869  1.00 74.59           C  
ATOM   3975  HB  THR A 246      26.094   9.090  45.389  1.00 74.59           H  
ATOM   3976  O   THR A 246      28.760   8.664  45.557  1.00 74.59           O  
ATOM   3977  CG2 THR A 246      24.720   8.487  43.885  1.00 74.59           C  
ATOM   3978 HG21 THR A 246      23.865   8.888  44.429  1.00 74.59           H  
ATOM   3979 HG22 THR A 246      25.064   9.227  43.163  1.00 74.59           H  
ATOM   3980 HG23 THR A 246      24.415   7.587  43.351  1.00 74.59           H  
ATOM   3981  OG1 THR A 246      25.354   7.242  45.820  1.00 74.59           O  
ATOM   3982  HG1 THR A 246      25.366   6.359  45.444  1.00 74.59           H  
ATOM   3983  N   SER A 247      28.635   6.421  45.616  1.00 76.26           N  
ATOM   3984  H   SER A 247      28.177   5.604  45.238  1.00 76.26           H  
ATOM   3985  CA  SER A 247      29.729   6.216  46.562  1.00 76.26           C  
ATOM   3986  HA  SER A 247      29.863   7.114  47.165  1.00 76.26           H  
ATOM   3987  C   SER A 247      31.029   5.934  45.813  1.00 76.26           C  
ATOM   3988  CB  SER A 247      29.390   5.064  47.510  1.00 76.26           C  
ATOM   3989  HB2 SER A 247      30.191   4.957  48.242  1.00 76.26           H  
ATOM   3990  HB3 SER A 247      29.302   4.137  46.944  1.00 76.26           H  
ATOM   3991  O   SER A 247      31.056   5.083  44.924  1.00 76.26           O  
ATOM   3992  OG  SER A 247      28.169   5.323  48.180  1.00 76.26           O  
ATOM   3993  HG  SER A 247      27.459   5.129  47.565  1.00 76.26           H  
ATOM   3994  N   SER A 248      32.118   6.624  46.169  1.00 77.42           N  
ATOM   3995  H   SER A 248      32.077   7.286  46.930  1.00 77.42           H  
ATOM   3996  CA  SER A 248      33.423   6.326  45.574  1.00 77.42           C  
ATOM   3997  HA  SER A 248      33.250   6.163  44.511  1.00 77.42           H  
ATOM   3998  C   SER A 248      34.001   5.028  46.142  1.00 77.42           C  
ATOM   3999  CB  SER A 248      34.410   7.499  45.659  1.00 77.42           C  
ATOM   4000  HB2 SER A 248      33.887   8.420  45.402  1.00 77.42           H  
ATOM   4001  HB3 SER A 248      35.191   7.333  44.917  1.00 77.42           H  
ATOM   4002  O   SER A 248      33.853   4.721  47.329  1.00 77.42           O  
ATOM   4003  OG  SER A 248      35.029   7.645  46.922  1.00 77.42           O  
ATOM   4004  HG  SER A 248      35.714   8.315  46.849  1.00 77.42           H  
ATOM   4005  N   VAL A 249      34.667   4.251  45.288  1.00 77.20           N  
ATOM   4006  H   VAL A 249      34.756   4.567  44.333  1.00 77.20           H  
ATOM   4007  CA  VAL A 249      35.466   3.097  45.712  1.00 77.20           C  
ATOM   4008  HA  VAL A 249      34.974   2.642  46.572  1.00 77.20           H  
ATOM   4009  C   VAL A 249      36.847   3.543  46.186  1.00 77.20           C  
ATOM   4010  CB  VAL A 249      35.591   2.007  44.631  1.00 77.20           C  
ATOM   4011  HB  VAL A 249      36.494   1.431  44.836  1.00 77.20           H  
ATOM   4012  O   VAL A 249      37.427   4.505  45.686  1.00 77.20           O  
ATOM   4013  CG1 VAL A 249      34.419   1.027  44.701  1.00 77.20           C  
ATOM   4014 HG11 VAL A 249      34.529   0.264  43.930  1.00 77.20           H  
ATOM   4015 HG12 VAL A 249      34.404   0.538  45.676  1.00 77.20           H  
ATOM   4016 HG13 VAL A 249      33.480   1.560  44.554  1.00 77.20           H  
ATOM   4017  CG2 VAL A 249      35.721   2.556  43.212  1.00 77.20           C  
ATOM   4018 HG21 VAL A 249      34.762   2.915  42.838  1.00 77.20           H  
ATOM   4019 HG22 VAL A 249      36.102   1.765  42.567  1.00 77.20           H  
ATOM   4020 HG23 VAL A 249      36.447   3.369  43.202  1.00 77.20           H  
ATOM   4021  N   SER A 250      37.397   2.816  47.160  1.00 73.78           N  
ATOM   4022  H   SER A 250      36.897   1.993  47.468  1.00 73.78           H  
ATOM   4023  CA  SER A 250      38.765   3.030  47.635  1.00 73.78           C  
ATOM   4024  HA  SER A 250      38.861   4.063  47.970  1.00 73.78           H  
ATOM   4025  C   SER A 250      39.773   2.775  46.510  1.00 73.78           C  
ATOM   4026  CB  SER A 250      39.048   2.084  48.808  1.00 73.78           C  
ATOM   4027  HB2 SER A 250      38.920   1.054  48.475  1.00 73.78           H  
ATOM   4028  HB3 SER A 250      38.340   2.281  49.613  1.00 73.78           H  
ATOM   4029  O   SER A 250      39.641   1.785  45.787  1.00 73.78           O  
ATOM   4030  OG  SER A 250      40.370   2.247  49.292  1.00 73.78           O  
ATOM   4031  HG  SER A 250      40.410   3.072  49.781  1.00 73.78           H  
ATOM   4032  N   LEU A 251      40.834   3.591  46.422  1.00 71.35           N  
ATOM   4033  H   LEU A 251      40.844   4.437  46.973  1.00 71.35           H  
ATOM   4034  CA  LEU A 251      41.932   3.376  45.466  1.00 71.35           C  
ATOM   4035  HA  LEU A 251      41.535   3.497  44.458  1.00 71.35           H  
ATOM   4036  C   LEU A 251      42.515   1.953  45.533  1.00 71.35           C  
ATOM   4037  CB  LEU A 251      43.069   4.399  45.692  1.00 71.35           C  
ATOM   4038  HB2 LEU A 251      43.085   4.740  46.727  1.00 71.35           H  
ATOM   4039  HB3 LEU A 251      44.011   3.879  45.521  1.00 71.35           H  
ATOM   4040  O   LEU A 251      42.914   1.409  44.512  1.00 71.35           O  
ATOM   4041  CG  LEU A 251      43.041   5.603  44.730  1.00 71.35           C  
ATOM   4042  HG  LEU A 251      42.706   5.278  43.745  1.00 71.35           H  
ATOM   4043  CD1 LEU A 251      42.116   6.708  45.236  1.00 71.35           C  
ATOM   4044 HD11 LEU A 251      41.095   6.334  45.307  1.00 71.35           H  
ATOM   4045 HD12 LEU A 251      42.112   7.536  44.527  1.00 71.35           H  
ATOM   4046 HD13 LEU A 251      42.448   7.077  46.207  1.00 71.35           H  
ATOM   4047  CD2 LEU A 251      44.451   6.178  44.580  1.00 71.35           C  
ATOM   4048 HD21 LEU A 251      45.113   5.426  44.152  1.00 71.35           H  
ATOM   4049 HD22 LEU A 251      44.832   6.498  45.550  1.00 71.35           H  
ATOM   4050 HD23 LEU A 251      44.421   7.035  43.908  1.00 71.35           H  
ATOM   4051  N   ASN A 252      42.517   1.324  46.714  1.00 73.75           N  
ATOM   4052  H   ASN A 252      42.152   1.821  47.514  1.00 73.75           H  
ATOM   4053  CA  ASN A 252      43.040  -0.035  46.906  1.00 73.75           C  
ATOM   4054  HA  ASN A 252      44.008  -0.115  46.412  1.00 73.75           H  
ATOM   4055  C   ASN A 252      42.142  -1.133  46.309  1.00 73.75           C  
ATOM   4056  CB  ASN A 252      43.218  -0.289  48.413  1.00 73.75           C  
ATOM   4057  HB2 ASN A 252      43.531  -1.323  48.557  1.00 73.75           H  
ATOM   4058  HB3 ASN A 252      42.259  -0.153  48.912  1.00 73.75           H  
ATOM   4059  O   ASN A 252      42.566  -2.280  46.220  1.00 73.75           O  
ATOM   4060  CG  ASN A 252      44.252   0.592  49.085  1.00 73.75           C  
ATOM   4061  ND2 ASN A 252      44.306   0.559  50.395  1.00 73.75           N  
ATOM   4062 HD21 ASN A 252      45.005   1.157  50.812  1.00 73.75           H  
ATOM   4063 HD22 ASN A 252      43.674  -0.034  50.913  1.00 73.75           H  
ATOM   4064  OD1 ASN A 252      45.020   1.319  48.483  1.00 73.75           O  
ATOM   4065  N   SER A 253      40.891  -0.804  45.976  1.00 75.87           N  
ATOM   4066  H   SER A 253      40.629   0.169  46.044  1.00 75.87           H  
ATOM   4067  CA  SER A 253      39.914  -1.732  45.389  1.00 75.87           C  
ATOM   4068  HA  SER A 253      40.269  -2.751  45.541  1.00 75.87           H  
ATOM   4069  C   SER A 253      39.764  -1.582  43.875  1.00 75.87           C  
ATOM   4070  CB  SER A 253      38.560  -1.630  46.104  1.00 75.87           C  
ATOM   4071  HB2 SER A 253      38.685  -1.987  47.126  1.00 75.87           H  
ATOM   4072  HB3 SER A 253      37.841  -2.285  45.611  1.00 75.87           H  
ATOM   4073  O   SER A 253      38.983  -2.316  43.273  1.00 75.87           O  
ATOM   4074  OG  SER A 253      38.027  -0.316  46.157  1.00 75.87           O  
ATOM   4075  HG  SER A 253      38.627   0.305  45.738  1.00 75.87           H  
ATOM   4076  N   LEU A 254      40.494  -0.647  43.258  1.00 75.47           N  
ATOM   4077  H   LEU A 254      41.188  -0.134  43.783  1.00 75.47           H  
ATOM   4078  CA  LEU A 254      40.495  -0.487  41.809  1.00 75.47           C  
ATOM   4079  HA  LEU A 254      39.463  -0.581  41.472  1.00 75.47           H  
ATOM   4080  C   LEU A 254      41.340  -1.591  41.146  1.00 75.47           C  
ATOM   4081  CB  LEU A 254      41.008   0.910  41.424  1.00 75.47           C  
ATOM   4082  HB2 LEU A 254      41.195   0.939  40.351  1.00 75.47           H  
ATOM   4083  HB3 LEU A 254      41.962   1.073  41.925  1.00 75.47           H  
ATOM   4084  O   LEU A 254      42.398  -1.947  41.670  1.00 75.47           O  
ATOM   4085  CG  LEU A 254      40.034   2.045  41.782  1.00 75.47           C  
ATOM   4086  HG  LEU A 254      39.702   1.935  42.814  1.00 75.47           H  
ATOM   4087  CD1 LEU A 254      40.748   3.387  41.654  1.00 75.47           C  
ATOM   4088 HD11 LEU A 254      41.678   3.372  42.223  1.00 75.47           H  
ATOM   4089 HD12 LEU A 254      40.983   3.587  40.609  1.00 75.47           H  
ATOM   4090 HD13 LEU A 254      40.110   4.179  42.045  1.00 75.47           H  
ATOM   4091  CD2 LEU A 254      38.813   2.061  40.857  1.00 75.47           C  
ATOM   4092 HD21 LEU A 254      38.158   2.887  41.133  1.00 75.47           H  
ATOM   4093 HD22 LEU A 254      39.125   2.182  39.819  1.00 75.47           H  
ATOM   4094 HD23 LEU A 254      38.251   1.132  40.956  1.00 75.47           H  
ATOM   4095  N   PRO A 255      40.903  -2.128  39.994  1.00 74.12           N  
ATOM   4096  CA  PRO A 255      41.719  -3.044  39.204  1.00 74.12           C  
ATOM   4097  HA  PRO A 255      42.049  -3.864  39.841  1.00 74.12           H  
ATOM   4098  C   PRO A 255      42.972  -2.347  38.636  1.00 74.12           C  
ATOM   4099  CB  PRO A 255      40.790  -3.601  38.120  1.00 74.12           C  
ATOM   4100  HB2 PRO A 255      40.519  -4.626  38.375  1.00 74.12           H  
ATOM   4101  HB3 PRO A 255      41.264  -3.585  37.139  1.00 74.12           H  
ATOM   4102  O   PRO A 255      42.993  -1.128  38.487  1.00 74.12           O  
ATOM   4103  CG  PRO A 255      39.529  -2.733  38.129  1.00 74.12           C  
ATOM   4104  HG2 PRO A 255      38.636  -3.357  38.173  1.00 74.12           H  
ATOM   4105  HG3 PRO A 255      39.497  -2.118  37.230  1.00 74.12           H  
ATOM   4106  CD  PRO A 255      39.622  -1.851  39.368  1.00 74.12           C  
ATOM   4107  HD2 PRO A 255      39.558  -0.801  39.080  1.00 74.12           H  
ATOM   4108  HD3 PRO A 255      38.811  -2.103  40.051  1.00 74.12           H  
ATOM   4109  N   GLU A 256      44.015  -3.115  38.285  1.00 73.36           N  
ATOM   4110  H   GLU A 256      43.969  -4.108  38.467  1.00 73.36           H  
ATOM   4111  CA  GLU A 256      45.286  -2.574  37.747  1.00 73.36           C  
ATOM   4112  HA  GLU A 256      45.724  -1.892  38.475  1.00 73.36           H  
ATOM   4113  C   GLU A 256      45.108  -1.777  36.442  1.00 73.36           C  
ATOM   4114  CB  GLU A 256      46.286  -3.713  37.467  1.00 73.36           C  
ATOM   4115  HB2 GLU A 256      45.801  -4.466  36.845  1.00 73.36           H  
ATOM   4116  HB3 GLU A 256      47.123  -3.296  36.907  1.00 73.36           H  
ATOM   4117  O   GLU A 256      45.855  -0.836  36.180  1.00 73.36           O  
ATOM   4118  CG  GLU A 256      46.856  -4.380  38.730  1.00 73.36           C  
ATOM   4119  HG2 GLU A 256      46.042  -4.871  39.263  1.00 73.36           H  
ATOM   4120  HG3 GLU A 256      47.262  -3.602  39.377  1.00 73.36           H  
ATOM   4121  CD  GLU A 256      47.962  -5.412  38.426  1.00 73.36           C  
ATOM   4122  OE1 GLU A 256      48.607  -5.863  39.401  1.00 73.36           O  
ATOM   4123  OE2 GLU A 256      48.155  -5.762  37.240  1.00 73.36           O  
ATOM   4124  N   THR A 257      44.113  -2.143  35.631  1.00 71.79           N  
ATOM   4125  H   THR A 257      43.494  -2.873  35.953  1.00 71.79           H  
ATOM   4126  CA  THR A 257      43.691  -1.414  34.428  1.00 71.79           C  
ATOM   4127  HA  THR A 257      44.140  -0.421  34.437  1.00 71.79           H  
ATOM   4128  C   THR A 257      42.176  -1.239  34.463  1.00 71.79           C  
ATOM   4129  CB  THR A 257      44.127  -2.118  33.130  1.00 71.79           C  
ATOM   4130  HB  THR A 257      43.681  -1.598  32.282  1.00 71.79           H  
ATOM   4131  O   THR A 257      41.446  -2.173  34.798  1.00 71.79           O  
ATOM   4132  CG2 THR A 257      45.645  -2.122  32.953  1.00 71.79           C  
ATOM   4133 HG21 THR A 257      45.897  -2.582  31.998  1.00 71.79           H  
ATOM   4134 HG22 THR A 257      46.124  -2.677  33.759  1.00 71.79           H  
ATOM   4135 HG23 THR A 257      46.015  -1.097  32.960  1.00 71.79           H  
ATOM   4136  OG1 THR A 257      43.721  -3.465  33.106  1.00 71.79           O  
ATOM   4137  HG1 THR A 257      44.179  -3.907  33.825  1.00 71.79           H  
ATOM   4138  N   TYR A 258      41.689  -0.035  34.161  1.00 83.00           N  
ATOM   4139  H   TYR A 258      42.319   0.717  33.919  1.00 83.00           H  
ATOM   4140  CA  TYR A 258      40.261   0.272  34.143  1.00 83.00           C  
ATOM   4141  HA  TYR A 258      39.725  -0.612  33.797  1.00 83.00           H  
ATOM   4142  C   TYR A 258      39.942   1.412  33.168  1.00 83.00           C  
ATOM   4143  CB  TYR A 258      39.768   0.594  35.563  1.00 83.00           C  
ATOM   4144  HB2 TYR A 258      39.956  -0.270  36.200  1.00 83.00           H  
ATOM   4145  HB3 TYR A 258      38.688   0.731  35.519  1.00 83.00           H  
ATOM   4146  O   TYR A 258      40.765   2.295  32.927  1.00 83.00           O  
ATOM   4147  CG  TYR A 258      40.402   1.809  36.215  1.00 83.00           C  
ATOM   4148  CD1 TYR A 258      41.510   1.654  37.070  1.00 83.00           C  
ATOM   4149  HD1 TYR A 258      41.883   0.665  37.292  1.00 83.00           H  
ATOM   4150  CD2 TYR A 258      39.915   3.097  35.928  1.00 83.00           C  
ATOM   4151  HD2 TYR A 258      39.068   3.226  35.270  1.00 83.00           H  
ATOM   4152  CE1 TYR A 258      42.163   2.781  37.605  1.00 83.00           C  
ATOM   4153  HE1 TYR A 258      43.034   2.661  38.232  1.00 83.00           H  
ATOM   4154  CE2 TYR A 258      40.586   4.223  36.430  1.00 83.00           C  
ATOM   4155  HE2 TYR A 258      40.248   5.208  36.144  1.00 83.00           H  
ATOM   4156  OH  TYR A 258      42.410   5.176  37.640  1.00 83.00           O  
ATOM   4157  HH  TYR A 258      42.194   5.908  37.058  1.00 83.00           H  
ATOM   4158  CZ  TYR A 258      41.720   4.071  37.252  1.00 83.00           C  
ATOM   4159  N   LEU A 259      38.723   1.401  32.628  1.00 85.97           N  
ATOM   4160  H   LEU A 259      38.098   0.644  32.869  1.00 85.97           H  
ATOM   4161  CA  LEU A 259      38.225   2.409  31.695  1.00 85.97           C  
ATOM   4162  HA  LEU A 259      39.040   2.688  31.028  1.00 85.97           H  
ATOM   4163  C   LEU A 259      37.748   3.657  32.445  1.00 85.97           C  
ATOM   4164  CB  LEU A 259      37.111   1.760  30.861  1.00 85.97           C  
ATOM   4165  HB2 LEU A 259      37.536   0.883  30.372  1.00 85.97           H  
ATOM   4166  HB3 LEU A 259      36.322   1.418  31.531  1.00 85.97           H  
ATOM   4167  O   LEU A 259      36.871   3.572  33.309  1.00 85.97           O  
ATOM   4168  CG  LEU A 259      36.474   2.655  29.787  1.00 85.97           C  
ATOM   4169  HG  LEU A 259      35.941   3.484  30.253  1.00 85.97           H  
ATOM   4170  CD1 LEU A 259      37.502   3.216  28.811  1.00 85.97           C  
ATOM   4171 HD11 LEU A 259      36.987   3.747  28.010  1.00 85.97           H  
ATOM   4172 HD12 LEU A 259      38.086   2.400  28.385  1.00 85.97           H  
ATOM   4173 HD13 LEU A 259      38.171   3.916  29.311  1.00 85.97           H  
ATOM   4174  CD2 LEU A 259      35.481   1.800  28.999  1.00 85.97           C  
ATOM   4175 HD21 LEU A 259      35.214   2.283  28.059  1.00 85.97           H  
ATOM   4176 HD22 LEU A 259      34.588   1.623  29.599  1.00 85.97           H  
ATOM   4177 HD23 LEU A 259      35.933   0.843  28.740  1.00 85.97           H  
ATOM   4178  N   SER A 260      38.323   4.810  32.104  1.00 87.45           N  
ATOM   4179  H   SER A 260      39.026   4.799  31.378  1.00 87.45           H  
ATOM   4180  CA  SER A 260      38.025   6.092  32.748  1.00 87.45           C  
ATOM   4181  HA  SER A 260      37.664   5.922  33.762  1.00 87.45           H  
ATOM   4182  C   SER A 260      36.966   6.871  31.973  1.00 87.45           C  
ATOM   4183  CB  SER A 260      39.302   6.929  32.834  1.00 87.45           C  
ATOM   4184  HB2 SER A 260      39.673   7.138  31.831  1.00 87.45           H  
ATOM   4185  HB3 SER A 260      39.075   7.878  33.320  1.00 87.45           H  
ATOM   4186  O   SER A 260      37.195   7.232  30.823  1.00 87.45           O  
ATOM   4187  OG  SER A 260      40.302   6.239  33.559  1.00 87.45           O  
ATOM   4188  HG  SER A 260      40.529   5.447  33.067  1.00 87.45           H  
ATOM   4189  N   VAL A 261      35.839   7.194  32.604  1.00 88.05           N  
ATOM   4190  H   VAL A 261      35.707   6.859  33.547  1.00 88.05           H  
ATOM   4191  CA  VAL A 261      34.761   8.007  32.014  1.00 88.05           C  
ATOM   4192  HA  VAL A 261      34.967   8.180  30.958  1.00 88.05           H  
ATOM   4193  C   VAL A 261      34.723   9.370  32.714  1.00 88.05           C  
ATOM   4194  CB  VAL A 261      33.419   7.250  32.101  1.00 88.05           C  
ATOM   4195  HB  VAL A 261      33.176   7.070  33.149  1.00 88.05           H  
ATOM   4196  O   VAL A 261      34.699   9.431  33.939  1.00 88.05           O  
ATOM   4197  CG1 VAL A 261      32.281   8.044  31.462  1.00 88.05           C  
ATOM   4198 HG11 VAL A 261      32.114   8.974  32.005  1.00 88.05           H  
ATOM   4199 HG12 VAL A 261      31.356   7.469  31.494  1.00 88.05           H  
ATOM   4200 HG13 VAL A 261      32.529   8.262  30.424  1.00 88.05           H  
ATOM   4201  CG2 VAL A 261      33.491   5.898  31.375  1.00 88.05           C  
ATOM   4202 HG21 VAL A 261      33.744   6.048  30.325  1.00 88.05           H  
ATOM   4203 HG22 VAL A 261      32.526   5.395  31.441  1.00 88.05           H  
ATOM   4204 HG23 VAL A 261      34.244   5.259  31.837  1.00 88.05           H  
ATOM   4205  N   LEU A 262      34.748  10.482  31.971  1.00 88.23           N  
ATOM   4206  H   LEU A 262      34.852  10.374  30.972  1.00 88.23           H  
ATOM   4207  CA  LEU A 262      34.772  11.853  32.523  1.00 88.23           C  
ATOM   4208  HA  LEU A 262      34.865  11.787  33.607  1.00 88.23           H  
ATOM   4209  C   LEU A 262      33.458  12.616  32.313  1.00 88.23           C  
ATOM   4210  CB  LEU A 262      35.990  12.652  32.031  1.00 88.23           C  
ATOM   4211  HB2 LEU A 262      36.017  12.661  30.941  1.00 88.23           H  
ATOM   4212  HB3 LEU A 262      35.865  13.684  32.359  1.00 88.23           H  
ATOM   4213  O   LEU A 262      33.430  13.845  32.272  1.00 88.23           O  
ATOM   4214  CG  LEU A 262      37.319  12.155  32.613  1.00 88.23           C  
ATOM   4215  HG  LEU A 262      37.166  11.765  33.619  1.00 88.23           H  
ATOM   4216  CD1 LEU A 262      37.924  11.060  31.745  1.00 88.23           C  
ATOM   4217 HD11 LEU A 262      38.944  10.860  32.074  1.00 88.23           H  
ATOM   4218 HD12 LEU A 262      37.356  10.139  31.869  1.00 88.23           H  
ATOM   4219 HD13 LEU A 262      37.871  11.340  30.693  1.00 88.23           H  
ATOM   4220  CD2 LEU A 262      38.312  13.316  32.717  1.00 88.23           C  
ATOM   4221 HD21 LEU A 262      38.440  13.778  31.739  1.00 88.23           H  
ATOM   4222 HD22 LEU A 262      39.265  12.956  33.104  1.00 88.23           H  
ATOM   4223 HD23 LEU A 262      37.918  14.059  33.410  1.00 88.23           H  
ATOM   4224  N   PHE A 263      32.356  11.889  32.193  1.00 85.91           N  
ATOM   4225  H   PHE A 263      32.433  10.883  32.228  1.00 85.91           H  
ATOM   4226  CA  PHE A 263      31.006  12.439  32.209  1.00 85.91           C  
ATOM   4227  HA  PHE A 263      31.032  13.441  32.637  1.00 85.91           H  
ATOM   4228  C   PHE A 263      30.110  11.586  33.108  1.00 85.91           C  
ATOM   4229  CB  PHE A 263      30.471  12.556  30.780  1.00 85.91           C  
ATOM   4230  HB2 PHE A 263      29.467  12.979  30.816  1.00 85.91           H  
ATOM   4231  HB3 PHE A 263      31.103  13.264  30.243  1.00 85.91           H  
ATOM   4232  O   PHE A 263      30.355  10.395  33.289  1.00 85.91           O  
ATOM   4233  CG  PHE A 263      30.423  11.254  30.003  1.00 85.91           C  
ATOM   4234  CD1 PHE A 263      31.516  10.871  29.203  1.00 85.91           C  
ATOM   4235  HD1 PHE A 263      32.390  11.501  29.139  1.00 85.91           H  
ATOM   4236  CD2 PHE A 263      29.285  10.427  30.071  1.00 85.91           C  
ATOM   4237  HD2 PHE A 263      28.433  10.718  30.668  1.00 85.91           H  
ATOM   4238  CE1 PHE A 263      31.463   9.673  28.474  1.00 85.91           C  
ATOM   4239  HE1 PHE A 263      32.297   9.385  27.850  1.00 85.91           H  
ATOM   4240  CE2 PHE A 263      29.244   9.219  29.353  1.00 85.91           C  
ATOM   4241  HE2 PHE A 263      28.369   8.588  29.403  1.00 85.91           H  
ATOM   4242  CZ  PHE A 263      30.334   8.841  28.552  1.00 85.91           C  
ATOM   4243  HZ  PHE A 263      30.300   7.919  27.991  1.00 85.91           H  
ATOM   4244  N   ASN A 264      29.088  12.208  33.694  1.00 81.18           N  
ATOM   4245  H   ASN A 264      28.960  13.197  33.535  1.00 81.18           H  
ATOM   4246  CA  ASN A 264      28.185  11.582  34.662  1.00 81.18           C  
ATOM   4247  HA  ASN A 264      28.375  10.509  34.679  1.00 81.18           H  
ATOM   4248  C   ASN A 264      26.698  11.730  34.311  1.00 81.18           C  
ATOM   4249  CB  ASN A 264      28.494  12.116  36.067  1.00 81.18           C  
ATOM   4250  HB2 ASN A 264      29.539  11.913  36.298  1.00 81.18           H  
ATOM   4251  HB3 ASN A 264      27.883  11.575  36.789  1.00 81.18           H  
ATOM   4252  O   ASN A 264      25.849  11.438  35.153  1.00 81.18           O  
ATOM   4253  CG  ASN A 264      28.218  13.598  36.244  1.00 81.18           C  
ATOM   4254  ND2 ASN A 264      28.311  14.083  37.459  1.00 81.18           N  
ATOM   4255 HD21 ASN A 264      28.112  15.069  37.548  1.00 81.18           H  
ATOM   4256 HD22 ASN A 264      28.509  13.459  38.228  1.00 81.18           H  
ATOM   4257  OD1 ASN A 264      27.934  14.347  35.324  1.00 81.18           O  
ATOM   4258  N   ASP A 265      26.373  12.190  33.100  1.00 84.17           N  
ATOM   4259  H   ASP A 265      27.100  12.377  32.425  1.00 84.17           H  
ATOM   4260  CA  ASP A 265      24.985  12.257  32.652  1.00 84.17           C  
ATOM   4261  HA  ASP A 265      24.417  12.833  33.383  1.00 84.17           H  
ATOM   4262  C   ASP A 265      24.388  10.842  32.588  1.00 84.17           C  
ATOM   4263  CB  ASP A 265      24.873  12.993  31.315  1.00 84.17           C  
ATOM   4264  HB2 ASP A 265      25.453  12.470  30.553  1.00 84.17           H  
ATOM   4265  HB3 ASP A 265      25.276  14.000  31.420  1.00 84.17           H  
ATOM   4266  O   ASP A 265      24.937   9.941  31.949  1.00 84.17           O  
ATOM   4267  CG  ASP A 265      23.403  13.065  30.905  1.00 84.17           C  
ATOM   4268  OD1 ASP A 265      22.913  12.066  30.328  1.00 84.17           O  
ATOM   4269  OD2 ASP A 265      22.752  14.060  31.289  1.00 84.17           O  
ATOM   4270  N   SER A 266      23.275  10.631  33.294  1.00 78.42           N  
ATOM   4271  H   SER A 266      22.862  11.417  33.776  1.00 78.42           H  
ATOM   4272  CA  SER A 266      22.713   9.291  33.484  1.00 78.42           C  
ATOM   4273  HA  SER A 266      23.498   8.646  33.876  1.00 78.42           H  
ATOM   4274  C   SER A 266      22.201   8.662  32.189  1.00 78.42           C  
ATOM   4275  CB  SER A 266      21.565   9.328  34.496  1.00 78.42           C  
ATOM   4276  HB2 SER A 266      21.929   9.717  35.447  1.00 78.42           H  
ATOM   4277  HB3 SER A 266      20.772   9.977  34.123  1.00 78.42           H  
ATOM   4278  O   SER A 266      22.202   7.436  32.098  1.00 78.42           O  
ATOM   4279  OG  SER A 266      21.051   8.020  34.686  1.00 78.42           O  
ATOM   4280  HG  SER A 266      21.413   7.479  33.981  1.00 78.42           H  
ATOM   4281  N   GLU A 267      21.726   9.450  31.225  1.00 79.37           N  
ATOM   4282  H   GLU A 267      21.877  10.448  31.274  1.00 79.37           H  
ATOM   4283  CA  GLU A 267      21.263   8.910  29.946  1.00 79.37           C  
ATOM   4284  HA  GLU A 267      20.748   7.962  30.106  1.00 79.37           H  
ATOM   4285  C   GLU A 267      22.461   8.577  29.058  1.00 79.37           C  
ATOM   4286  CB  GLU A 267      20.278   9.883  29.274  1.00 79.37           C  
ATOM   4287  HB2 GLU A 267      20.152   9.595  28.230  1.00 79.37           H  
ATOM   4288  HB3 GLU A 267      20.687  10.893  29.292  1.00 79.37           H  
ATOM   4289  O   GLU A 267      22.526   7.483  28.497  1.00 79.37           O  
ATOM   4290  CG  GLU A 267      18.896   9.879  29.956  1.00 79.37           C  
ATOM   4291  HG2 GLU A 267      19.008  10.214  30.987  1.00 79.37           H  
ATOM   4292  HG3 GLU A 267      18.250  10.594  29.446  1.00 79.37           H  
ATOM   4293  CD  GLU A 267      18.228   8.491  29.930  1.00 79.37           C  
ATOM   4294  OE1 GLU A 267      17.780   7.999  31.002  1.00 79.37           O  
ATOM   4295  OE2 GLU A 267      18.218   7.851  28.861  1.00 79.37           O  
ATOM   4296  N   GLN A 268      23.478   9.441  29.031  1.00 83.26           N  
ATOM   4297  H   GLN A 268      23.380  10.321  29.516  1.00 83.26           H  
ATOM   4298  CA  GLN A 268      24.715   9.157  28.303  1.00 83.26           C  
ATOM   4299  HA  GLN A 268      24.463   8.936  27.266  1.00 83.26           H  
ATOM   4300  C   GLN A 268      25.451   7.930  28.854  1.00 83.26           C  
ATOM   4301  CB  GLN A 268      25.636  10.374  28.325  1.00 83.26           C  
ATOM   4302  HB2 GLN A 268      26.585  10.102  27.864  1.00 83.26           H  
ATOM   4303  HB3 GLN A 268      25.830  10.658  29.360  1.00 83.26           H  
ATOM   4304  O   GLN A 268      25.940   7.122  28.072  1.00 83.26           O  
ATOM   4305  CG  GLN A 268      25.038  11.555  27.545  1.00 83.26           C  
ATOM   4306  HG2 GLN A 268      24.857  11.245  26.516  1.00 83.26           H  
ATOM   4307  HG3 GLN A 268      24.089  11.859  27.986  1.00 83.26           H  
ATOM   4308  CD  GLN A 268      25.967  12.758  27.537  1.00 83.26           C  
ATOM   4309  NE2 GLN A 268      25.684  13.767  26.743  1.00 83.26           N  
ATOM   4310 HE21 GLN A 268      26.358  14.519  26.717  1.00 83.26           H  
ATOM   4311 HE22 GLN A 268      24.856  13.746  26.166  1.00 83.26           H  
ATOM   4312  OE1 GLN A 268      26.960  12.817  28.240  1.00 83.26           O  
ATOM   4313  N   ILE A 269      25.497   7.714  30.172  1.00 82.61           N  
ATOM   4314  H   ILE A 269      25.133   8.424  30.792  1.00 82.61           H  
ATOM   4315  CA  ILE A 269      26.121   6.502  30.731  1.00 82.61           C  
ATOM   4316  HA  ILE A 269      27.123   6.419  30.311  1.00 82.61           H  
ATOM   4317  C   ILE A 269      25.382   5.232  30.284  1.00 82.61           C  
ATOM   4318  CB  ILE A 269      26.273   6.601  32.266  1.00 82.61           C  
ATOM   4319  HB  ILE A 269      25.333   6.942  32.700  1.00 82.61           H  
ATOM   4320  O   ILE A 269      26.032   4.243  29.946  1.00 82.61           O  
ATOM   4321  CG1 ILE A 269      27.397   7.616  32.579  1.00 82.61           C  
ATOM   4322 HG12 ILE A 269      28.311   7.297  32.078  1.00 82.61           H  
ATOM   4323 HG13 ILE A 269      27.131   8.593  32.175  1.00 82.61           H  
ATOM   4324  CG2 ILE A 269      26.639   5.240  32.892  1.00 82.61           C  
ATOM   4325 HG21 ILE A 269      25.930   4.463  32.607  1.00 82.61           H  
ATOM   4326 HG22 ILE A 269      26.607   5.300  33.980  1.00 82.61           H  
ATOM   4327 HG23 ILE A 269      27.634   4.941  32.562  1.00 82.61           H  
ATOM   4328  CD1 ILE A 269      27.723   7.794  34.064  1.00 82.61           C  
ATOM   4329 HD11 ILE A 269      28.045   6.855  34.513  1.00 82.61           H  
ATOM   4330 HD12 ILE A 269      28.559   8.487  34.154  1.00 82.61           H  
ATOM   4331 HD13 ILE A 269      26.855   8.193  34.589  1.00 82.61           H  
ATOM   4332  N   LYS A 270      24.044   5.239  30.220  1.00 81.87           N  
ATOM   4333  H   LYS A 270      23.548   6.079  30.480  1.00 81.87           H  
ATOM   4334  CA  LYS A 270      23.289   4.076  29.722  1.00 81.87           C  
ATOM   4335  HA  LYS A 270      23.584   3.187  30.280  1.00 81.87           H  
ATOM   4336  C   LYS A 270      23.609   3.767  28.266  1.00 81.87           C  
ATOM   4337  CB  LYS A 270      21.785   4.296  29.862  1.00 81.87           C  
ATOM   4338  HB2 LYS A 270      21.534   5.262  29.425  1.00 81.87           H  
ATOM   4339  HB3 LYS A 270      21.266   3.526  29.291  1.00 81.87           H  
ATOM   4340  O   LYS A 270      23.863   2.608  27.940  1.00 81.87           O  
ATOM   4341  CG  LYS A 270      21.279   4.227  31.304  1.00 81.87           C  
ATOM   4342  HG2 LYS A 270      21.399   3.219  31.700  1.00 81.87           H  
ATOM   4343  HG3 LYS A 270      21.827   4.936  31.925  1.00 81.87           H  
ATOM   4344  CD  LYS A 270      19.800   4.607  31.261  1.00 81.87           C  
ATOM   4345  HD2 LYS A 270      19.703   5.519  30.672  1.00 81.87           H  
ATOM   4346  HD3 LYS A 270      19.229   3.820  30.770  1.00 81.87           H  
ATOM   4347  CE  LYS A 270      19.231   4.887  32.644  1.00 81.87           C  
ATOM   4348  HE2 LYS A 270      19.068   3.947  33.172  1.00 81.87           H  
ATOM   4349  HE3 LYS A 270      19.962   5.481  33.193  1.00 81.87           H  
ATOM   4350  NZ  LYS A 270      17.977   5.661  32.483  1.00 81.87           N  
ATOM   4351  HZ1 LYS A 270      18.143   6.498  31.941  1.00 81.87           H  
ATOM   4352  HZ2 LYS A 270      17.597   5.984  33.361  1.00 81.87           H  
ATOM   4353  HZ3 LYS A 270      17.292   5.163  31.932  1.00 81.87           H  
ATOM   4354  N   VAL A 271      23.625   4.792  27.412  1.00 82.11           N  
ATOM   4355  H   VAL A 271      23.386   5.711  27.757  1.00 82.11           H  
ATOM   4356  CA  VAL A 271      23.989   4.635  25.996  1.00 82.11           C  
ATOM   4357  HA  VAL A 271      23.356   3.867  25.552  1.00 82.11           H  
ATOM   4358  C   VAL A 271      25.433   4.144  25.883  1.00 82.11           C  
ATOM   4359  CB  VAL A 271      23.773   5.937  25.203  1.00 82.11           C  
ATOM   4360  HB  VAL A 271      24.388   6.729  25.632  1.00 82.11           H  
ATOM   4361  O   VAL A 271      25.686   3.165  25.192  1.00 82.11           O  
ATOM   4362  CG1 VAL A 271      24.142   5.763  23.724  1.00 82.11           C  
ATOM   4363 HG11 VAL A 271      25.185   5.466  23.613  1.00 82.11           H  
ATOM   4364 HG12 VAL A 271      23.519   4.996  23.265  1.00 82.11           H  
ATOM   4365 HG13 VAL A 271      23.999   6.704  23.192  1.00 82.11           H  
ATOM   4366  CG2 VAL A 271      22.302   6.373  25.239  1.00 82.11           C  
ATOM   4367 HG21 VAL A 271      21.673   5.607  24.785  1.00 82.11           H  
ATOM   4368 HG22 VAL A 271      22.182   7.305  24.687  1.00 82.11           H  
ATOM   4369 HG23 VAL A 271      21.969   6.541  26.263  1.00 82.11           H  
ATOM   4370  N   PHE A 272      26.363   4.732  26.640  1.00 87.46           N  
ATOM   4371  H   PHE A 272      26.096   5.531  27.197  1.00 87.46           H  
ATOM   4372  CA  PHE A 272      27.763   4.314  26.670  1.00 87.46           C  
ATOM   4373  HA  PHE A 272      28.192   4.446  25.677  1.00 87.46           H  
ATOM   4374  C   PHE A 272      27.934   2.838  27.006  1.00 87.46           C  
ATOM   4375  CB  PHE A 272      28.538   5.162  27.690  1.00 87.46           C  
ATOM   4376  HB2 PHE A 272      28.489   6.219  27.431  1.00 87.46           H  
ATOM   4377  HB3 PHE A 272      28.061   5.062  28.665  1.00 87.46           H  
ATOM   4378  O   PHE A 272      28.643   2.139  26.295  1.00 87.46           O  
ATOM   4379  CG  PHE A 272      29.988   4.750  27.819  1.00 87.46           C  
ATOM   4380  CD1 PHE A 272      30.447   4.178  29.020  1.00 87.46           C  
ATOM   4381  HD1 PHE A 272      29.772   4.048  29.853  1.00 87.46           H  
ATOM   4382  CD2 PHE A 272      30.862   4.890  26.725  1.00 87.46           C  
ATOM   4383  HD2 PHE A 272      30.510   5.301  25.790  1.00 87.46           H  
ATOM   4384  CE1 PHE A 272      31.787   3.778  29.138  1.00 87.46           C  
ATOM   4385  HE1 PHE A 272      32.148   3.348  30.061  1.00 87.46           H  
ATOM   4386  CE2 PHE A 272      32.201   4.487  26.841  1.00 87.46           C  
ATOM   4387  HE2 PHE A 272      32.871   4.599  26.002  1.00 87.46           H  
ATOM   4388  CZ  PHE A 272      32.663   3.953  28.055  1.00 87.46           C  
ATOM   4389  HZ  PHE A 272      33.705   3.691  28.158  1.00 87.46           H  
ATOM   4390  N   VAL A 273      27.282   2.346  28.060  1.00 83.93           N  
ATOM   4391  H   VAL A 273      26.721   2.976  28.614  1.00 83.93           H  
ATOM   4392  CA  VAL A 273      27.404   0.943  28.474  1.00 83.93           C  
ATOM   4393  HA  VAL A 273      28.463   0.689  28.533  1.00 83.93           H  
ATOM   4394  C   VAL A 273      26.794  -0.005  27.442  1.00 83.93           C  
ATOM   4395  CB  VAL A 273      26.789   0.749  29.869  1.00 83.93           C  
ATOM   4396  HB  VAL A 273      25.782   1.166  29.892  1.00 83.93           H  
ATOM   4397  O   VAL A 273      27.394  -1.036  27.138  1.00 83.93           O  
ATOM   4398  CG1 VAL A 273      26.712  -0.725  30.270  1.00 83.93           C  
ATOM   4399 HG11 VAL A 273      27.684  -1.204  30.152  1.00 83.93           H  
ATOM   4400 HG12 VAL A 273      26.392  -0.790  31.310  1.00 83.93           H  
ATOM   4401 HG13 VAL A 273      25.974  -1.246  29.660  1.00 83.93           H  
ATOM   4402  CG2 VAL A 273      27.655   1.468  30.913  1.00 83.93           C  
ATOM   4403 HG21 VAL A 273      28.683   1.112  30.854  1.00 83.93           H  
ATOM   4404 HG22 VAL A 273      27.273   1.279  31.916  1.00 83.93           H  
ATOM   4405 HG23 VAL A 273      27.654   2.544  30.738  1.00 83.93           H  
ATOM   4406  N   SER A 274      25.645   0.361  26.869  1.00 83.21           N  
ATOM   4407  H   SER A 274      25.225   1.232  27.161  1.00 83.21           H  
ATOM   4408  CA  SER A 274      25.011  -0.366  25.762  1.00 83.21           C  
ATOM   4409  HA  SER A 274      24.738  -1.368  26.090  1.00 83.21           H  
ATOM   4410  C   SER A 274      25.952  -0.507  24.562  1.00 83.21           C  
ATOM   4411  CB  SER A 274      23.733   0.384  25.359  1.00 83.21           C  
ATOM   4412  HB2 SER A 274      23.922   1.458  25.344  1.00 83.21           H  
ATOM   4413  HB3 SER A 274      22.963   0.187  26.105  1.00 83.21           H  
ATOM   4414  O   SER A 274      26.199  -1.609  24.075  1.00 83.21           O  
ATOM   4415  OG  SER A 274      23.260   0.004  24.083  1.00 83.21           O  
ATOM   4416  HG  SER A 274      23.699   0.529  23.409  1.00 83.21           H  
ATOM   4417  N   GLU A 275      26.515   0.611  24.115  1.00 85.78           N  
ATOM   4418  H   GLU A 275      26.263   1.486  24.551  1.00 85.78           H  
ATOM   4419  CA  GLU A 275      27.405   0.679  22.959  1.00 85.78           C  
ATOM   4420  HA  GLU A 275      26.949   0.182  22.102  1.00 85.78           H  
ATOM   4421  C   GLU A 275      28.742  -0.011  23.234  1.00 85.78           C  
ATOM   4422  CB  GLU A 275      27.617   2.157  22.629  1.00 85.78           C  
ATOM   4423  HB2 GLU A 275      28.427   2.238  21.903  1.00 85.78           H  
ATOM   4424  HB3 GLU A 275      27.910   2.688  23.535  1.00 85.78           H  
ATOM   4425  O   GLU A 275      29.255  -0.756  22.397  1.00 85.78           O  
ATOM   4426  CG  GLU A 275      26.347   2.810  22.067  1.00 85.78           C  
ATOM   4427  HG2 GLU A 275      26.476   3.892  22.041  1.00 85.78           H  
ATOM   4428  HG3 GLU A 275      25.508   2.617  22.736  1.00 85.78           H  
ATOM   4429  CD  GLU A 275      25.999   2.292  20.675  1.00 85.78           C  
ATOM   4430  OE1 GLU A 275      24.808   1.996  20.461  1.00 85.78           O  
ATOM   4431  OE2 GLU A 275      26.935   2.076  19.868  1.00 85.78           O  
ATOM   4432  N   LEU A 276      29.279   0.165  24.446  1.00 84.13           N  
ATOM   4433  H   LEU A 276      28.820   0.802  25.081  1.00 84.13           H  
ATOM   4434  CA  LEU A 276      30.477  -0.520  24.899  1.00 84.13           C  
ATOM   4435  HA  LEU A 276      31.278  -0.283  24.198  1.00 84.13           H  
ATOM   4436  C   LEU A 276      30.252  -2.027  24.846  1.00 84.13           C  
ATOM   4437  CB  LEU A 276      30.897  -0.027  26.296  1.00 84.13           C  
ATOM   4438  HB2 LEU A 276      30.890   1.063  26.306  1.00 84.13           H  
ATOM   4439  HB3 LEU A 276      30.161  -0.374  27.022  1.00 84.13           H  
ATOM   4440  O   LEU A 276      31.094  -2.722  24.297  1.00 84.13           O  
ATOM   4441  CG  LEU A 276      32.302  -0.484  26.728  1.00 84.13           C  
ATOM   4442  HG  LEU A 276      32.399  -1.560  26.587  1.00 84.13           H  
ATOM   4443  CD1 LEU A 276      33.406   0.228  25.938  1.00 84.13           C  
ATOM   4444 HD11 LEU A 276      33.286   1.308  26.023  1.00 84.13           H  
ATOM   4445 HD12 LEU A 276      34.384  -0.048  26.331  1.00 84.13           H  
ATOM   4446 HD13 LEU A 276      33.361  -0.052  24.886  1.00 84.13           H  
ATOM   4447  CD2 LEU A 276      32.508  -0.183  28.212  1.00 84.13           C  
ATOM   4448 HD21 LEU A 276      32.419   0.889  28.387  1.00 84.13           H  
ATOM   4449 HD22 LEU A 276      33.496  -0.520  28.528  1.00 84.13           H  
ATOM   4450 HD23 LEU A 276      31.755  -0.703  28.804  1.00 84.13           H  
ATOM   4451  N   ALA A 277      29.124  -2.553  25.334  1.00 81.33           N  
ATOM   4452  H   ALA A 277      28.433  -1.930  25.728  1.00 81.33           H  
ATOM   4453  CA  ALA A 277      28.856  -3.991  25.366  1.00 81.33           C  
ATOM   4454  HA  ALA A 277      29.571  -4.448  26.051  1.00 81.33           H  
ATOM   4455  C   ALA A 277      29.027  -4.673  23.996  1.00 81.33           C  
ATOM   4456  CB  ALA A 277      27.456  -4.236  25.936  1.00 81.33           C  
ATOM   4457  HB1 ALA A 277      27.282  -5.308  26.037  1.00 81.33           H  
ATOM   4458  HB2 ALA A 277      26.700  -3.819  25.271  1.00 81.33           H  
ATOM   4459  HB3 ALA A 277      27.364  -3.768  26.916  1.00 81.33           H  
ATOM   4460  O   ALA A 277      29.575  -5.778  23.959  1.00 81.33           O  
ATOM   4461  N   GLN A 278      28.668  -3.998  22.900  1.00 82.38           N  
ATOM   4462  H   GLN A 278      28.286  -3.070  23.016  1.00 82.38           H  
ATOM   4463  CA  GLN A 278      28.753  -4.529  21.534  1.00 82.38           C  
ATOM   4464  HA  GLN A 278      28.447  -5.575  21.553  1.00 82.38           H  
ATOM   4465  C   GLN A 278      30.163  -4.515  20.915  1.00 82.38           C  
ATOM   4466  CB  GLN A 278      27.770  -3.774  20.633  1.00 82.38           C  
ATOM   4467  HB2 GLN A 278      28.038  -2.718  20.607  1.00 82.38           H  
ATOM   4468  HB3 GLN A 278      27.871  -4.181  19.626  1.00 82.38           H  
ATOM   4469  O   GLN A 278      30.386  -5.136  19.879  1.00 82.38           O  
ATOM   4470  CG  GLN A 278      26.313  -3.911  21.110  1.00 82.38           C  
ATOM   4471  HG2 GLN A 278      26.181  -4.866  21.617  1.00 82.38           H  
ATOM   4472  HG3 GLN A 278      26.099  -3.117  21.825  1.00 82.38           H  
ATOM   4473  CD  GLN A 278      25.284  -3.862  19.983  1.00 82.38           C  
ATOM   4474  NE2 GLN A 278      24.028  -3.651  20.301  1.00 82.38           N  
ATOM   4475 HE21 GLN A 278      23.416  -3.523  19.508  1.00 82.38           H  
ATOM   4476 HE22 GLN A 278      23.794  -3.330  21.230  1.00 82.38           H  
ATOM   4477  OE1 GLN A 278      25.556  -4.074  18.814  1.00 82.38           O  
ATOM   4478  N   ILE A 279      31.134  -3.847  21.540  1.00 84.26           N  
ATOM   4479  H   ILE A 279      30.894  -3.331  22.374  1.00 84.26           H  
ATOM   4480  CA  ILE A 279      32.513  -3.757  21.039  1.00 84.26           C  
ATOM   4481  HA  ILE A 279      32.479  -3.776  19.949  1.00 84.26           H  
ATOM   4482  C   ILE A 279      33.338  -4.979  21.480  1.00 84.26           C  
ATOM   4483  CB  ILE A 279      33.114  -2.397  21.451  1.00 84.26           C  
ATOM   4484  HB  ILE A 279      33.018  -2.278  22.530  1.00 84.26           H  
ATOM   4485  O   ILE A 279      33.123  -5.532  22.566  1.00 84.26           O  
ATOM   4486  CG1 ILE A 279      32.346  -1.261  20.740  1.00 84.26           C  
ATOM   4487 HG12 ILE A 279      31.274  -1.456  20.749  1.00 84.26           H  
ATOM   4488 HG13 ILE A 279      32.657  -1.208  19.697  1.00 84.26           H  
ATOM   4489  CG2 ILE A 279      34.601  -2.318  21.082  1.00 84.26           C  
ATOM   4490 HG21 ILE A 279      34.993  -1.314  21.244  1.00 84.26           H  
ATOM   4491 HG22 ILE A 279      34.728  -2.600  20.037  1.00 84.26           H  
ATOM   4492 HG23 ILE A 279      35.176  -2.997  21.712  1.00 84.26           H  
ATOM   4493  CD1 ILE A 279      32.544   0.104  21.390  1.00 84.26           C  
ATOM   4494 HD11 ILE A 279      32.145   0.088  22.405  1.00 84.26           H  
ATOM   4495 HD12 ILE A 279      33.598   0.376  21.440  1.00 84.26           H  
ATOM   4496 HD13 ILE A 279      31.994   0.839  20.803  1.00 84.26           H  
ATOM   4497  N   SER A 280      34.301  -5.416  20.657  1.00 83.34           N  
ATOM   4498  H   SER A 280      34.483  -4.917  19.798  1.00 83.34           H  
ATOM   4499  CA  SER A 280      35.149  -6.569  20.988  1.00 83.34           C  
ATOM   4500  HA  SER A 280      34.462  -7.401  21.146  1.00 83.34           H  
ATOM   4501  C   SER A 280      35.967  -6.343  22.276  1.00 83.34           C  
ATOM   4502  CB  SER A 280      36.070  -6.978  19.830  1.00 83.34           C  
ATOM   4503  HB2 SER A 280      35.508  -6.986  18.896  1.00 83.34           H  
ATOM   4504  HB3 SER A 280      36.432  -7.989  20.018  1.00 83.34           H  
ATOM   4505  O   SER A 280      36.336  -5.204  22.586  1.00 83.34           O  
ATOM   4506  OG  SER A 280      37.192  -6.127  19.707  1.00 83.34           O  
ATOM   4507  HG  SER A 280      37.937  -6.695  19.499  1.00 83.34           H  
ATOM   4508  N   PRO A 281      36.275  -7.404  23.048  1.00 79.38           N  
ATOM   4509  CA  PRO A 281      37.086  -7.295  24.261  1.00 79.38           C  
ATOM   4510  HA  PRO A 281      36.554  -6.682  24.988  1.00 79.38           H  
ATOM   4511  C   PRO A 281      38.468  -6.673  24.023  1.00 79.38           C  
ATOM   4512  CB  PRO A 281      37.207  -8.721  24.808  1.00 79.38           C  
ATOM   4513  HB2 PRO A 281      38.108  -9.197  24.422  1.00 79.38           H  
ATOM   4514  HB3 PRO A 281      37.210  -8.734  25.898  1.00 79.38           H  
ATOM   4515  O   PRO A 281      38.921  -5.893  24.860  1.00 79.38           O  
ATOM   4516  CG  PRO A 281      35.985  -9.432  24.236  1.00 79.38           C  
ATOM   4517  HG2 PRO A 281      36.145 -10.507  24.150  1.00 79.38           H  
ATOM   4518  HG3 PRO A 281      35.113  -9.219  24.855  1.00 79.38           H  
ATOM   4519  CD  PRO A 281      35.819  -8.775  22.871  1.00 79.38           C  
ATOM   4520  HD2 PRO A 281      34.772  -8.831  22.572  1.00 79.38           H  
ATOM   4521  HD3 PRO A 281      36.453  -9.275  22.139  1.00 79.38           H  
ATOM   4522  N   GLU A 282      39.118  -6.959  22.885  1.00 79.52           N  
ATOM   4523  H   GLU A 282      38.728  -7.615  22.223  1.00 79.52           H  
ATOM   4524  CA  GLU A 282      40.428  -6.373  22.569  1.00 79.52           C  
ATOM   4525  HA  GLU A 282      41.101  -6.546  23.408  1.00 79.52           H  
ATOM   4526  C   GLU A 282      40.346  -4.855  22.369  1.00 79.52           C  
ATOM   4527  CB  GLU A 282      41.060  -7.002  21.313  1.00 79.52           C  
ATOM   4528  HB2 GLU A 282      42.035  -6.532  21.187  1.00 79.52           H  
ATOM   4529  HB3 GLU A 282      40.478  -6.742  20.428  1.00 79.52           H  
ATOM   4530  O   GLU A 282      41.199  -4.122  22.868  1.00 79.52           O  
ATOM   4531  CG  GLU A 282      41.303  -8.521  21.377  1.00 79.52           C  
ATOM   4532  HG2 GLU A 282      42.134  -8.751  20.710  1.00 79.52           H  
ATOM   4533  HG3 GLU A 282      41.612  -8.788  22.387  1.00 79.52           H  
ATOM   4534  CD  GLU A 282      40.102  -9.379  20.948  1.00 79.52           C  
ATOM   4535  OE1 GLU A 282      40.190 -10.612  21.134  1.00 79.52           O  
ATOM   4536  OE2 GLU A 282      39.089  -8.799  20.480  1.00 79.52           O  
ATOM   4537  N   LEU A 283      39.308  -4.366  21.678  1.00 81.81           N  
ATOM   4538  H   LEU A 283      38.615  -5.007  21.320  1.00 81.81           H  
ATOM   4539  CA  LEU A 283      39.144  -2.936  21.415  1.00 81.81           C  
ATOM   4540  HA  LEU A 283      40.118  -2.547  21.120  1.00 81.81           H  
ATOM   4541  C   LEU A 283      38.723  -2.177  22.680  1.00 81.81           C  
ATOM   4542  CB  LEU A 283      38.163  -2.750  20.244  1.00 81.81           C  
ATOM   4543  HB2 LEU A 283      38.492  -3.386  19.422  1.00 81.81           H  
ATOM   4544  HB3 LEU A 283      37.179  -3.103  20.553  1.00 81.81           H  
ATOM   4545  O   LEU A 283      39.226  -1.083  22.918  1.00 81.81           O  
ATOM   4546  CG  LEU A 283      38.045  -1.304  19.718  1.00 81.81           C  
ATOM   4547  HG  LEU A 283      37.711  -0.640  20.514  1.00 81.81           H  
ATOM   4548  CD1 LEU A 283      39.373  -0.785  19.160  1.00 81.81           C  
ATOM   4549 HD11 LEU A 283      40.115  -0.720  19.956  1.00 81.81           H  
ATOM   4550 HD12 LEU A 283      39.230   0.220  18.763  1.00 81.81           H  
ATOM   4551 HD13 LEU A 283      39.735  -1.444  18.370  1.00 81.81           H  
ATOM   4552  CD2 LEU A 283      37.029  -1.251  18.574  1.00 81.81           C  
ATOM   4553 HD21 LEU A 283      37.157  -2.108  17.913  1.00 81.81           H  
ATOM   4554 HD22 LEU A 283      36.013  -1.235  18.970  1.00 81.81           H  
ATOM   4555 HD23 LEU A 283      37.170  -0.342  17.990  1.00 81.81           H  
ATOM   4556  N   LYS A 284      37.882  -2.781  23.535  1.00 82.13           N  
ATOM   4557  H   LYS A 284      37.508  -3.678  23.261  1.00 82.13           H  
ATOM   4558  CA  LYS A 284      37.539  -2.240  24.865  1.00 82.13           C  
ATOM   4559  HA  LYS A 284      37.035  -1.280  24.755  1.00 82.13           H  
ATOM   4560  C   LYS A 284      38.781  -1.984  25.715  1.00 82.13           C  
ATOM   4561  CB  LYS A 284      36.634  -3.222  25.622  1.00 82.13           C  
ATOM   4562  HB2 LYS A 284      37.050  -4.226  25.540  1.00 82.13           H  
ATOM   4563  HB3 LYS A 284      36.619  -2.951  26.678  1.00 82.13           H  
ATOM   4564  O   LYS A 284      38.893  -0.926  26.323  1.00 82.13           O  
ATOM   4565  CG  LYS A 284      35.191  -3.224  25.121  1.00 82.13           C  
ATOM   4566  HG2 LYS A 284      35.171  -3.304  24.035  1.00 82.13           H  
ATOM   4567  HG3 LYS A 284      34.713  -2.289  25.415  1.00 82.13           H  
ATOM   4568  CD  LYS A 284      34.436  -4.414  25.726  1.00 82.13           C  
ATOM   4569  HD2 LYS A 284      34.532  -4.424  26.812  1.00 82.13           H  
ATOM   4570  HD3 LYS A 284      34.840  -5.335  25.305  1.00 82.13           H  
ATOM   4571  CE  LYS A 284      32.979  -4.262  25.334  1.00 82.13           C  
ATOM   4572  HE2 LYS A 284      32.971  -3.768  24.363  1.00 82.13           H  
ATOM   4573  HE3 LYS A 284      32.483  -3.598  26.042  1.00 82.13           H  
ATOM   4574  NZ  LYS A 284      32.227  -5.526  25.185  1.00 82.13           N  
ATOM   4575  HZ1 LYS A 284      32.603  -6.007  24.380  1.00 82.13           H  
ATOM   4576  HZ2 LYS A 284      32.252  -6.106  26.011  1.00 82.13           H  
ATOM   4577  HZ3 LYS A 284      31.274  -5.338  24.907  1.00 82.13           H  
ATOM   4578  N   ALA A 285      39.714  -2.938  25.742  1.00 82.35           N  
ATOM   4579  H   ALA A 285      39.551  -3.786  25.219  1.00 82.35           H  
ATOM   4580  CA  ALA A 285      40.938  -2.839  26.535  1.00 82.35           C  
ATOM   4581  HA  ALA A 285      40.670  -2.548  27.551  1.00 82.35           H  
ATOM   4582  C   ALA A 285      41.925  -1.779  26.005  1.00 82.35           C  
ATOM   4583  CB  ALA A 285      41.581  -4.229  26.582  1.00 82.35           C  
ATOM   4584  HB1 ALA A 285      42.400  -4.226  27.301  1.00 82.35           H  
ATOM   4585  HB2 ALA A 285      41.970  -4.492  25.598  1.00 82.35           H  
ATOM   4586  HB3 ALA A 285      40.845  -4.973  26.886  1.00 82.35           H  
ATOM   4587  O   ALA A 285      42.804  -1.331  26.740  1.00 82.35           O  
ATOM   4588  N   ALA A 286      41.789  -1.370  24.738  1.00 85.45           N  
ATOM   4589  H   ALA A 286      41.070  -1.792  24.168  1.00 85.45           H  
ATOM   4590  CA  ALA A 286      42.627  -0.345  24.121  1.00 85.45           C  
ATOM   4591  HA  ALA A 286      43.652  -0.483  24.466  1.00 85.45           H  
ATOM   4592  C   ALA A 286      42.216   1.093  24.495  1.00 85.45           C  
ATOM   4593  CB  ALA A 286      42.612  -0.567  22.603  1.00 85.45           C  
ATOM   4594  HB1 ALA A 286      42.882  -1.597  22.375  1.00 85.45           H  
ATOM   4595  HB2 ALA A 286      43.330   0.103  22.130  1.00 85.45           H  
ATOM   4596  HB3 ALA A 286      41.619  -0.360  22.205  1.00 85.45           H  
ATOM   4597  O   ALA A 286      43.005   2.019  24.293  1.00 85.45           O  
ATOM   4598  N   ILE A 287      41.006   1.285  25.034  1.00 87.02           N  
ATOM   4599  H   ILE A 287      40.429   0.476  25.219  1.00 87.02           H  
ATOM   4600  CA  ILE A 287      40.472   2.593  25.422  1.00 87.02           C  
ATOM   4601  HA  ILE A 287      40.867   3.347  24.741  1.00 87.02           H  
ATOM   4602  C   ILE A 287      40.939   2.923  26.843  1.00 87.02           C  
ATOM   4603  CB  ILE A 287      38.929   2.630  25.322  1.00 87.02           C  
ATOM   4604  HB  ILE A 287      38.525   1.949  26.071  1.00 87.02           H  
ATOM   4605  O   ILE A 287      40.650   2.196  27.791  1.00 87.02           O  
ATOM   4606  CG1 ILE A 287      38.406   2.189  23.935  1.00 87.02           C  
ATOM   4607 HG12 ILE A 287      38.920   1.281  23.618  1.00 87.02           H  
ATOM   4608 HG13 ILE A 287      38.617   2.961  23.194  1.00 87.02           H  
ATOM   4609  CG2 ILE A 287      38.427   4.057  25.617  1.00 87.02           C  
ATOM   4610 HG21 ILE A 287      37.337   4.071  25.638  1.00 87.02           H  
ATOM   4611 HG22 ILE A 287      38.783   4.406  26.586  1.00 87.02           H  
ATOM   4612 HG23 ILE A 287      38.781   4.745  24.850  1.00 87.02           H  
ATOM   4613  CD1 ILE A 287      36.905   1.873  23.922  1.00 87.02           C  
ATOM   4614 HD11 ILE A 287      36.643   1.407  22.972  1.00 87.02           H  
ATOM   4615 HD12 ILE A 287      36.316   2.782  24.044  1.00 87.02           H  
ATOM   4616 HD13 ILE A 287      36.666   1.176  24.726  1.00 87.02           H  
ATOM   4617  N   GLN A 288      41.624   4.054  27.001  1.00 87.33           N  
ATOM   4618  H   GLN A 288      41.832   4.614  26.187  1.00 87.33           H  
ATOM   4619  CA  GLN A 288      42.087   4.532  28.302  1.00 87.33           C  
ATOM   4620  HA  GLN A 288      42.277   3.681  28.956  1.00 87.33           H  
ATOM   4621  C   GLN A 288      41.048   5.442  28.967  1.00 87.33           C  
ATOM   4622  CB  GLN A 288      43.400   5.298  28.087  1.00 87.33           C  
ATOM   4623  HB2 GLN A 288      43.192   6.256  27.610  1.00 87.33           H  
ATOM   4624  HB3 GLN A 288      44.053   4.737  27.418  1.00 87.33           H  
ATOM   4625  O   GLN A 288      40.722   5.304  30.151  1.00 87.33           O  
ATOM   4626  CG  GLN A 288      44.128   5.539  29.413  1.00 87.33           C  
ATOM   4627  HG2 GLN A 288      44.402   4.575  29.841  1.00 87.33           H  
ATOM   4628  HG3 GLN A 288      43.471   6.054  30.114  1.00 87.33           H  
ATOM   4629  CD  GLN A 288      45.389   6.379  29.249  1.00 87.33           C  
ATOM   4630  NE2 GLN A 288      46.271   6.369  30.223  1.00 87.33           N  
ATOM   4631 HE21 GLN A 288      47.117   6.886  30.030  1.00 87.33           H  
ATOM   4632 HE22 GLN A 288      46.159   5.733  30.999  1.00 87.33           H  
ATOM   4633  OE1 GLN A 288      45.602   7.093  28.286  1.00 87.33           O  
ATOM   4634  N   LYS A 289      40.554   6.412  28.191  1.00 90.96           N  
ATOM   4635  H   LYS A 289      40.838   6.417  27.222  1.00 90.96           H  
ATOM   4636  CA  LYS A 289      39.792   7.563  28.677  1.00 90.96           C  
ATOM   4637  HA  LYS A 289      39.355   7.321  29.646  1.00 90.96           H  
ATOM   4638  C   LYS A 289      38.664   7.907  27.709  1.00 90.96           C  
ATOM   4639  CB  LYS A 289      40.764   8.745  28.830  1.00 90.96           C  
ATOM   4640  HB2 LYS A 289      41.670   8.415  29.339  1.00 90.96           H  
ATOM   4641  HB3 LYS A 289      41.034   9.093  27.833  1.00 90.96           H  
ATOM   4642  O   LYS A 289      38.879   7.915  26.502  1.00 90.96           O  
ATOM   4643  CG  LYS A 289      40.173   9.922  29.607  1.00 90.96           C  
ATOM   4644  HG2 LYS A 289      39.173  10.140  29.231  1.00 90.96           H  
ATOM   4645  HG3 LYS A 289      40.121   9.642  30.659  1.00 90.96           H  
ATOM   4646  CD  LYS A 289      41.034  11.181  29.436  1.00 90.96           C  
ATOM   4647  HD2 LYS A 289      41.080  11.417  28.373  1.00 90.96           H  
ATOM   4648  HD3 LYS A 289      42.044  10.993  29.799  1.00 90.96           H  
ATOM   4649  CE  LYS A 289      40.419  12.366  30.186  1.00 90.96           C  
ATOM   4650  HE2 LYS A 289      39.342  12.363  30.014  1.00 90.96           H  
ATOM   4651  HE3 LYS A 289      40.602  12.243  31.253  1.00 90.96           H  
ATOM   4652  NZ  LYS A 289      40.928  13.667  29.707  1.00 90.96           N  
ATOM   4653  HZ1 LYS A 289      41.913  13.655  29.482  1.00 90.96           H  
ATOM   4654  HZ2 LYS A 289      40.679  14.420  30.332  1.00 90.96           H  
ATOM   4655  HZ3 LYS A 289      40.416  13.919  28.874  1.00 90.96           H  
ATOM   4656  N   VAL A 290      37.495   8.246  28.246  1.00 90.19           N  
ATOM   4657  H   VAL A 290      37.390   8.136  29.244  1.00 90.19           H  
ATOM   4658  CA  VAL A 290      36.319   8.710  27.501  1.00 90.19           C  
ATOM   4659  HA  VAL A 290      36.596   8.863  26.458  1.00 90.19           H  
ATOM   4660  C   VAL A 290      35.846  10.037  28.081  1.00 90.19           C  
ATOM   4661  CB  VAL A 290      35.164   7.688  27.544  1.00 90.19           C  
ATOM   4662  HB  VAL A 290      34.644   7.768  28.498  1.00 90.19           H  
ATOM   4663  O   VAL A 290      35.567  10.132  29.277  1.00 90.19           O  
ATOM   4664  CG1 VAL A 290      34.158   7.998  26.430  1.00 90.19           C  
ATOM   4665 HG11 VAL A 290      34.608   7.806  25.456  1.00 90.19           H  
ATOM   4666 HG12 VAL A 290      33.271   7.375  26.544  1.00 90.19           H  
ATOM   4667 HG13 VAL A 290      33.867   9.049  26.449  1.00 90.19           H  
ATOM   4668  CG2 VAL A 290      35.649   6.240  27.407  1.00 90.19           C  
ATOM   4669 HG21 VAL A 290      36.067   5.916  28.360  1.00 90.19           H  
ATOM   4670 HG22 VAL A 290      34.816   5.584  27.153  1.00 90.19           H  
ATOM   4671 HG23 VAL A 290      36.422   6.159  26.643  1.00 90.19           H  
ATOM   4672  N   GLU A 291      35.734  11.067  27.248  1.00 91.23           N  
ATOM   4673  H   GLU A 291      36.005  10.944  26.283  1.00 91.23           H  
ATOM   4674  CA  GLU A 291      35.251  12.391  27.650  1.00 91.23           C  
ATOM   4675  HA  GLU A 291      34.679  12.287  28.572  1.00 91.23           H  
ATOM   4676  C   GLU A 291      34.291  12.991  26.617  1.00 91.23           C  
ATOM   4677  CB  GLU A 291      36.439  13.315  27.968  1.00 91.23           C  
ATOM   4678  HB2 GLU A 291      36.054  14.248  28.381  1.00 91.23           H  
ATOM   4679  HB3 GLU A 291      37.034  12.828  28.740  1.00 91.23           H  
ATOM   4680  O   GLU A 291      34.351  12.660  25.435  1.00 91.23           O  
ATOM   4681  CG  GLU A 291      37.354  13.642  26.774  1.00 91.23           C  
ATOM   4682  HG2 GLU A 291      36.805  14.262  26.066  1.00 91.23           H  
ATOM   4683  HG3 GLU A 291      37.632  12.712  26.277  1.00 91.23           H  
ATOM   4684  CD  GLU A 291      38.646  14.365  27.193  1.00 91.23           C  
ATOM   4685  OE1 GLU A 291      39.528  14.562  26.335  1.00 91.23           O  
ATOM   4686  OE2 GLU A 291      38.838  14.659  28.400  1.00 91.23           O  
ATOM   4687  N   LEU A 292      33.393  13.878  27.056  1.00 86.38           N  
ATOM   4688  H   LEU A 292      33.409  14.160  28.026  1.00 86.38           H  
ATOM   4689  CA  LEU A 292      32.494  14.593  26.148  1.00 86.38           C  
ATOM   4690  HA  LEU A 292      32.085  13.884  25.428  1.00 86.38           H  
ATOM   4691  C   LEU A 292      33.267  15.651  25.357  1.00 86.38           C  
ATOM   4692  CB  LEU A 292      31.342  15.244  26.930  1.00 86.38           C  
ATOM   4693  HB2 LEU A 292      31.771  15.803  27.762  1.00 86.38           H  
ATOM   4694  HB3 LEU A 292      30.827  15.956  26.286  1.00 86.38           H  
ATOM   4695  O   LEU A 292      33.984  16.471  25.930  1.00 86.38           O  
ATOM   4696  CG  LEU A 292      30.294  14.255  27.454  1.00 86.38           C  
ATOM   4697  HG  LEU A 292      30.802  13.425  27.945  1.00 86.38           H  
ATOM   4698  CD1 LEU A 292      29.429  14.994  28.480  1.00 86.38           C  
ATOM   4699 HD11 LEU A 292      28.723  14.297  28.931  1.00 86.38           H  
ATOM   4700 HD12 LEU A 292      28.878  15.802  27.999  1.00 86.38           H  
ATOM   4701 HD13 LEU A 292      30.055  15.400  29.274  1.00 86.38           H  
ATOM   4702  CD2 LEU A 292      29.413  13.706  26.329  1.00 86.38           C  
ATOM   4703 HD21 LEU A 292      30.008  13.394  25.470  1.00 86.38           H  
ATOM   4704 HD22 LEU A 292      28.879  12.828  26.692  1.00 86.38           H  
ATOM   4705 HD23 LEU A 292      28.696  14.457  25.998  1.00 86.38           H  
ATOM   4706  N   ALA A 293      33.064  15.665  24.045  1.00 86.06           N  
ATOM   4707  H   ALA A 293      32.435  14.980  23.650  1.00 86.06           H  
ATOM   4708  CA  ALA A 293      33.602  16.659  23.127  1.00 86.06           C  
ATOM   4709  HA  ALA A 293      33.943  17.528  23.690  1.00 86.06           H  
ATOM   4710  C   ALA A 293      32.499  17.147  22.164  1.00 86.06           C  
ATOM   4711  CB  ALA A 293      34.819  16.043  22.420  1.00 86.06           C  
ATOM   4712  HB1 ALA A 293      35.565  15.759  23.162  1.00 86.06           H  
ATOM   4713  HB2 ALA A 293      34.512  15.159  21.861  1.00 86.06           H  
ATOM   4714  HB3 ALA A 293      35.249  16.769  21.730  1.00 86.06           H  
ATOM   4715  O   ALA A 293      32.647  16.984  20.955  1.00 86.06           O  
ATOM   4716  N   PRO A 294      31.387  17.717  22.672  1.00 84.17           N  
ATOM   4717  CA  PRO A 294      30.233  18.074  21.852  1.00 84.17           C  
ATOM   4718  HA  PRO A 294      29.836  17.181  21.370  1.00 84.17           H  
ATOM   4719  C   PRO A 294      30.596  19.103  20.774  1.00 84.17           C  
ATOM   4720  CB  PRO A 294      29.184  18.616  22.829  1.00 84.17           C  
ATOM   4721  HB2 PRO A 294      28.563  17.792  23.180  1.00 84.17           H  
ATOM   4722  HB3 PRO A 294      28.566  19.395  22.384  1.00 84.17           H  
ATOM   4723  O   PRO A 294      31.320  20.067  21.039  1.00 84.17           O  
ATOM   4724  CG  PRO A 294      30.020  19.143  23.994  1.00 84.17           C  
ATOM   4725  HG2 PRO A 294      30.401  20.136  23.756  1.00 84.17           H  
ATOM   4726  HG3 PRO A 294      29.455  19.156  24.926  1.00 84.17           H  
ATOM   4727  CD  PRO A 294      31.175  18.146  24.046  1.00 84.17           C  
ATOM   4728  HD2 PRO A 294      32.064  18.615  24.468  1.00 84.17           H  
ATOM   4729  HD3 PRO A 294      30.875  17.284  24.641  1.00 84.17           H  
ATOM   4730  N   SER A 295      30.052  18.922  19.570  1.00 82.57           N  
ATOM   4731  H   SER A 295      29.436  18.132  19.443  1.00 82.57           H  
ATOM   4732  CA  SER A 295      30.096  19.922  18.495  1.00 82.57           C  
ATOM   4733  HA  SER A 295      30.956  20.571  18.660  1.00 82.57           H  
ATOM   4734  C   SER A 295      28.841  20.811  18.529  1.00 82.57           C  
ATOM   4735  CB  SER A 295      30.313  19.232  17.140  1.00 82.57           C  
ATOM   4736  HB2 SER A 295      30.696  19.959  16.424  1.00 82.57           H  
ATOM   4737  HB3 SER A 295      31.053  18.438  17.250  1.00 82.57           H  
ATOM   4738  O   SER A 295      27.955  20.617  19.364  1.00 82.57           O  
ATOM   4739  OG  SER A 295      29.112  18.694  16.634  1.00 82.57           O  
ATOM   4740  HG  SER A 295      29.351  18.030  15.984  1.00 82.57           H  
ATOM   4741  N   LYS A 296      28.729  21.797  17.624  1.00 78.96           N  
ATOM   4742  H   LYS A 296      29.457  21.895  16.930  1.00 78.96           H  
ATOM   4743  CA  LYS A 296      27.526  22.651  17.518  1.00 78.96           C  
ATOM   4744  HA  LYS A 296      27.376  23.188  18.455  1.00 78.96           H  
ATOM   4745  C   LYS A 296      26.235  21.853  17.293  1.00 78.96           C  
ATOM   4746  CB  LYS A 296      27.669  23.653  16.363  1.00 78.96           C  
ATOM   4747  HB2 LYS A 296      28.140  23.158  15.514  1.00 78.96           H  
ATOM   4748  HB3 LYS A 296      26.672  23.954  16.043  1.00 78.96           H  
ATOM   4749  O   LYS A 296      25.185  22.289  17.759  1.00 78.96           O  
ATOM   4750  CG  LYS A 296      28.437  24.932  16.721  1.00 78.96           C  
ATOM   4751  HG2 LYS A 296      27.933  25.458  17.532  1.00 78.96           H  
ATOM   4752  HG3 LYS A 296      29.456  24.684  17.017  1.00 78.96           H  
ATOM   4753  CD  LYS A 296      28.453  25.802  15.460  1.00 78.96           C  
ATOM   4754  HD2 LYS A 296      28.903  25.215  14.659  1.00 78.96           H  
ATOM   4755  HD3 LYS A 296      27.430  26.029  15.160  1.00 78.96           H  
ATOM   4756  CE  LYS A 296      29.236  27.106  15.607  1.00 78.96           C  
ATOM   4757  HE2 LYS A 296      30.184  26.890  16.100  1.00 78.96           H  
ATOM   4758  HE3 LYS A 296      28.665  27.804  16.218  1.00 78.96           H  
ATOM   4759  NZ  LYS A 296      29.489  27.652  14.250  1.00 78.96           N  
ATOM   4760  HZ1 LYS A 296      30.027  28.507  14.259  1.00 78.96           H  
ATOM   4761  HZ2 LYS A 296      29.999  26.976  13.699  1.00 78.96           H  
ATOM   4762  HZ3 LYS A 296      28.626  27.782  13.742  1.00 78.96           H  
ATOM   4763  N   VAL A 297      26.311  20.722  16.583  1.00 80.13           N  
ATOM   4764  H   VAL A 297      27.218  20.445  16.236  1.00 80.13           H  
ATOM   4765  CA  VAL A 297      25.141  19.915  16.189  1.00 80.13           C  
ATOM   4766  HA  VAL A 297      24.251  20.331  16.662  1.00 80.13           H  
ATOM   4767  C   VAL A 297      25.175  18.458  16.650  1.00 80.13           C  
ATOM   4768  CB  VAL A 297      24.902  19.967  14.675  1.00 80.13           C  
ATOM   4769  HB  VAL A 297      24.067  19.302  14.455  1.00 80.13           H  
ATOM   4770  O   VAL A 297      24.136  17.800  16.640  1.00 80.13           O  
ATOM   4771  CG1 VAL A 297      24.472  21.365  14.242  1.00 80.13           C  
ATOM   4772 HG11 VAL A 297      24.014  21.285  13.257  1.00 80.13           H  
ATOM   4773 HG12 VAL A 297      23.722  21.759  14.928  1.00 80.13           H  
ATOM   4774 HG13 VAL A 297      25.327  22.041  14.212  1.00 80.13           H  
ATOM   4775  CG2 VAL A 297      26.106  19.513  13.845  1.00 80.13           C  
ATOM   4776 HG21 VAL A 297      25.802  19.492  12.799  1.00 80.13           H  
ATOM   4777 HG22 VAL A 297      26.940  20.208  13.952  1.00 80.13           H  
ATOM   4778 HG23 VAL A 297      26.419  18.511  14.137  1.00 80.13           H  
ATOM   4779  N   THR A 298      26.324  17.953  17.101  1.00 81.91           N  
ATOM   4780  H   THR A 298      27.163  18.511  17.041  1.00 81.91           H  
ATOM   4781  CA  THR A 298      26.458  16.605  17.673  1.00 81.91           C  
ATOM   4782  HA  THR A 298      25.517  16.066  17.560  1.00 81.91           H  
ATOM   4783  C   THR A 298      26.741  16.727  19.165  1.00 81.91           C  
ATOM   4784  CB  THR A 298      27.523  15.774  16.946  1.00 81.91           C  
ATOM   4785  HB  THR A 298      28.518  16.146  17.191  1.00 81.91           H  
ATOM   4786  O   THR A 298      27.889  16.788  19.609  1.00 81.91           O  
ATOM   4787  CG2 THR A 298      27.431  14.294  17.310  1.00 81.91           C  
ATOM   4788 HG21 THR A 298      26.455  13.894  17.036  1.00 81.91           H  
ATOM   4789 HG22 THR A 298      27.574  14.157  18.382  1.00 81.91           H  
ATOM   4790 HG23 THR A 298      28.209  13.741  16.784  1.00 81.91           H  
ATOM   4791  OG1 THR A 298      27.330  15.849  15.552  1.00 81.91           O  
ATOM   4792  HG1 THR A 298      28.153  16.213  15.217  1.00 81.91           H  
ATOM   4793  N   SER A 299      25.668  16.804  19.954  1.00 83.56           N  
ATOM   4794  H   SER A 299      24.751  16.757  19.533  1.00 83.56           H  
ATOM   4795  CA  SER A 299      25.736  17.004  21.408  1.00 83.56           C  
ATOM   4796  HA  SER A 299      26.388  17.853  21.613  1.00 83.56           H  
ATOM   4797  C   SER A 299      26.296  15.804  22.176  1.00 83.56           C  
ATOM   4798  CB  SER A 299      24.339  17.328  21.943  1.00 83.56           C  
ATOM   4799  HB2 SER A 299      24.012  18.279  21.524  1.00 83.56           H  
ATOM   4800  HB3 SER A 299      24.376  17.423  23.029  1.00 83.56           H  
ATOM   4801  O   SER A 299      26.748  15.963  23.306  1.00 83.56           O  
ATOM   4802  OG  SER A 299      23.406  16.324  21.583  1.00 83.56           O  
ATOM   4803  HG  SER A 299      23.674  15.482  21.957  1.00 83.56           H  
ATOM   4804  N   ASP A 300      26.239  14.609  21.591  1.00 86.92           N  
ATOM   4805  H   ASP A 300      25.867  14.531  20.655  1.00 86.92           H  
ATOM   4806  CA  ASP A 300      26.712  13.347  22.166  1.00 86.92           C  
ATOM   4807  HA  ASP A 300      26.828  13.473  23.243  1.00 86.92           H  
ATOM   4808  C   ASP A 300      28.091  12.922  21.629  1.00 86.92           C  
ATOM   4809  CB  ASP A 300      25.646  12.260  21.940  1.00 86.92           C  
ATOM   4810  HB2 ASP A 300      25.881  11.406  22.575  1.00 86.92           H  
ATOM   4811  HB3 ASP A 300      24.674  12.640  22.256  1.00 86.92           H  
ATOM   4812  O   ASP A 300      28.507  11.783  21.830  1.00 86.92           O  
ATOM   4813  CG  ASP A 300      25.552  11.797  20.477  1.00 86.92           C  
ATOM   4814  OD1 ASP A 300      25.641  12.676  19.586  1.00 86.92           O  
ATOM   4815  OD2 ASP A 300      25.364  10.577  20.255  1.00 86.92           O  
ATOM   4816  N   LEU A 301      28.809  13.812  20.933  1.00 89.75           N  
ATOM   4817  H   LEU A 301      28.423  14.733  20.782  1.00 89.75           H  
ATOM   4818  CA  LEU A 301      30.150  13.523  20.432  1.00 89.75           C  
ATOM   4819  HA  LEU A 301      30.093  12.597  19.858  1.00 89.75           H  
ATOM   4820  C   LEU A 301      31.113  13.297  21.607  1.00 89.75           C  
ATOM   4821  CB  LEU A 301      30.600  14.661  19.494  1.00 89.75           C  
ATOM   4822  HB2 LEU A 301      30.715  15.568  20.086  1.00 89.75           H  
ATOM   4823  HB3 LEU A 301      29.811  14.849  18.765  1.00 89.75           H  
ATOM   4824  O   LEU A 301      31.248  14.153  22.486  1.00 89.75           O  
ATOM   4825  CG  LEU A 301      31.907  14.402  18.721  1.00 89.75           C  
ATOM   4826  HG  LEU A 301      32.715  14.184  19.419  1.00 89.75           H  
ATOM   4827  CD1 LEU A 301      31.756  13.238  17.742  1.00 89.75           C  
ATOM   4828 HD11 LEU A 301      31.620  12.318  18.309  1.00 89.75           H  
ATOM   4829 HD12 LEU A 301      32.656  13.135  17.135  1.00 89.75           H  
ATOM   4830 HD13 LEU A 301      30.896  13.398  17.092  1.00 89.75           H  
ATOM   4831  CD2 LEU A 301      32.291  15.625  17.888  1.00 89.75           C  
ATOM   4832 HD21 LEU A 301      33.225  15.436  17.358  1.00 89.75           H  
ATOM   4833 HD22 LEU A 301      32.423  16.492  18.536  1.00 89.75           H  
ATOM   4834 HD23 LEU A 301      31.506  15.844  17.164  1.00 89.75           H  
ATOM   4835  N   ILE A 302      31.793  12.151  21.616  1.00 91.51           N  
ATOM   4836  H   ILE A 302      31.618  11.477  20.884  1.00 91.51           H  
ATOM   4837  CA  ILE A 302      32.785  11.788  22.632  1.00 91.51           C  
ATOM   4838  HA  ILE A 302      32.825  12.582  23.378  1.00 91.51           H  
ATOM   4839  C   ILE A 302      34.182  11.706  22.027  1.00 91.51           C  
ATOM   4840  CB  ILE A 302      32.412  10.491  23.389  1.00 91.51           C  
ATOM   4841  HB  ILE A 302      33.243  10.252  24.053  1.00 91.51           H  
ATOM   4842  O   ILE A 302      34.357  11.346  20.863  1.00 91.51           O  
ATOM   4843  CG1 ILE A 302      32.185   9.285  22.453  1.00 91.51           C  
ATOM   4844 HG12 ILE A 302      32.930   9.296  21.658  1.00 91.51           H  
ATOM   4845 HG13 ILE A 302      31.194   9.364  22.006  1.00 91.51           H  
ATOM   4846  CG2 ILE A 302      31.178  10.748  24.270  1.00 91.51           C  
ATOM   4847 HG21 ILE A 302      30.934   9.863  24.858  1.00 91.51           H  
ATOM   4848 HG22 ILE A 302      31.387  11.566  24.960  1.00 91.51           H  
ATOM   4849 HG23 ILE A 302      30.320  11.014  23.653  1.00 91.51           H  
ATOM   4850  CD1 ILE A 302      32.296   7.924  23.144  1.00 91.51           C  
ATOM   4851 HD11 ILE A 302      33.322   7.772  23.477  1.00 91.51           H  
ATOM   4852 HD12 ILE A 302      32.034   7.139  22.435  1.00 91.51           H  
ATOM   4853 HD13 ILE A 302      31.629   7.866  24.004  1.00 91.51           H  
ATOM   4854  N   ARG A 303      35.186  12.022  22.845  1.00 91.95           N  
ATOM   4855  H   ARG A 303      34.939  12.290  23.787  1.00 91.95           H  
ATOM   4856  CA  ARG A 303      36.598  11.777  22.569  1.00 91.95           C  
ATOM   4857  HA  ARG A 303      36.717  11.548  21.510  1.00 91.95           H  
ATOM   4858  C   ARG A 303      37.059  10.566  23.367  1.00 91.95           C  
ATOM   4859  CB  ARG A 303      37.422  13.028  22.890  1.00 91.95           C  
ATOM   4860  HB2 ARG A 303      36.979  13.877  22.369  1.00 91.95           H  
ATOM   4861  HB3 ARG A 303      37.382  13.222  23.962  1.00 91.95           H  
ATOM   4862  O   ARG A 303      36.973  10.548  24.595  1.00 91.95           O  
ATOM   4863  CG  ARG A 303      38.889  12.871  22.452  1.00 91.95           C  
ATOM   4864  HG2 ARG A 303      39.309  11.961  22.880  1.00 91.95           H  
ATOM   4865  HG3 ARG A 303      38.934  12.791  21.366  1.00 91.95           H  
ATOM   4866  CD  ARG A 303      39.764  14.042  22.909  1.00 91.95           C  
ATOM   4867  HD2 ARG A 303      40.771  13.880  22.523  1.00 91.95           H  
ATOM   4868  HD3 ARG A 303      39.818  14.037  23.997  1.00 91.95           H  
ATOM   4869  NE  ARG A 303      39.236  15.338  22.450  1.00 91.95           N  
ATOM   4870  HE  ARG A 303      38.230  15.398  22.371  1.00 91.95           H  
ATOM   4871  NH1 ARG A 303      41.230  16.505  22.388  1.00 91.95           N  
ATOM   4872 HH11 ARG A 303      41.761  17.363  22.345  1.00 91.95           H  
ATOM   4873 HH12 ARG A 303      41.775  15.654  22.395  1.00 91.95           H  
ATOM   4874  NH2 ARG A 303      39.299  17.567  22.070  1.00 91.95           N  
ATOM   4875 HH21 ARG A 303      39.808  18.437  22.130  1.00 91.95           H  
ATOM   4876 HH22 ARG A 303      38.289  17.560  22.075  1.00 91.95           H  
ATOM   4877  CZ  ARG A 303      39.931  16.448  22.305  1.00 91.95           C  
ATOM   4878  N   LEU A 304      37.575   9.577  22.656  1.00 91.59           N  
ATOM   4879  H   LEU A 304      37.564   9.671  21.650  1.00 91.59           H  
ATOM   4880  CA  LEU A 304      38.240   8.406  23.202  1.00 91.59           C  
ATOM   4881  HA  LEU A 304      37.968   8.268  24.249  1.00 91.59           H  
ATOM   4882  C   LEU A 304      39.748   8.634  23.097  1.00 91.59           C  
ATOM   4883  CB  LEU A 304      37.805   7.169  22.401  1.00 91.59           C  
ATOM   4884  HB2 LEU A 304      38.086   7.348  21.363  1.00 91.59           H  
ATOM   4885  HB3 LEU A 304      38.369   6.300  22.740  1.00 91.59           H  
ATOM   4886  O   LEU A 304      40.266   8.813  21.996  1.00 91.59           O  
ATOM   4887  CG  LEU A 304      36.297   6.861  22.455  1.00 91.59           C  
ATOM   4888  HG  LEU A 304      35.711   7.779  22.419  1.00 91.59           H  
ATOM   4889  CD1 LEU A 304      35.886   5.988  21.277  1.00 91.59           C  
ATOM   4890 HD11 LEU A 304      36.058   6.531  20.348  1.00 91.59           H  
ATOM   4891 HD12 LEU A 304      34.827   5.742  21.355  1.00 91.59           H  
ATOM   4892 HD13 LEU A 304      36.473   5.070  21.276  1.00 91.59           H  
ATOM   4893  CD2 LEU A 304      35.965   6.101  23.731  1.00 91.59           C  
ATOM   4894 HD21 LEU A 304      36.457   5.129  23.720  1.00 91.59           H  
ATOM   4895 HD22 LEU A 304      36.328   6.683  24.579  1.00 91.59           H  
ATOM   4896 HD23 LEU A 304      34.887   5.956  23.809  1.00 91.59           H  
ATOM   4897  N   THR A 305      40.451   8.636  24.226  1.00 89.28           N  
ATOM   4898  H   THR A 305      39.960   8.488  25.096  1.00 89.28           H  
ATOM   4899  CA  THR A 305      41.915   8.545  24.230  1.00 89.28           C  
ATOM   4900  HA  THR A 305      42.306   8.960  23.302  1.00 89.28           H  
ATOM   4901  C   THR A 305      42.293   7.078  24.297  1.00 89.28           C  
ATOM   4902  CB  THR A 305      42.574   9.302  25.387  1.00 89.28           C  
ATOM   4903  HB  THR A 305      42.410   8.752  26.314  1.00 89.28           H  
ATOM   4904  O   THR A 305      41.923   6.363  25.236  1.00 89.28           O  
ATOM   4905  CG2 THR A 305      44.079   9.453  25.184  1.00 89.28           C  
ATOM   4906 HG21 THR A 305      44.288   9.942  24.232  1.00 89.28           H  
ATOM   4907 HG22 THR A 305      44.501  10.044  25.997  1.00 89.28           H  
ATOM   4908 HG23 THR A 305      44.556   8.473  25.192  1.00 89.28           H  
ATOM   4909  OG1 THR A 305      42.038  10.600  25.521  1.00 89.28           O  
ATOM   4910  HG1 THR A 305      42.173  11.047  24.682  1.00 89.28           H  
ATOM   4911  N   MET A 306      43.029   6.638  23.290  1.00 89.93           N  
ATOM   4912  H   MET A 306      43.296   7.283  22.560  1.00 89.93           H  
ATOM   4913  CA  MET A 306      43.528   5.277  23.188  1.00 89.93           C  
ATOM   4914  HA  MET A 306      42.814   4.592  23.645  1.00 89.93           H  
ATOM   4915  C   MET A 306      44.857   5.155  23.954  1.00 89.93           C  
ATOM   4916  CB  MET A 306      43.636   4.928  21.697  1.00 89.93           C  
ATOM   4917  HB2 MET A 306      44.367   5.599  21.246  1.00 89.93           H  
ATOM   4918  HB3 MET A 306      43.976   3.898  21.584  1.00 89.93           H  
ATOM   4919  O   MET A 306      45.574   6.141  24.135  1.00 89.93           O  
ATOM   4920  CG  MET A 306      42.318   5.128  20.928  1.00 89.93           C  
ATOM   4921  HG2 MET A 306      42.467   4.818  19.894  1.00 89.93           H  
ATOM   4922  HG3 MET A 306      42.096   6.195  20.903  1.00 89.93           H  
ATOM   4923  SD  MET A 306      40.852   4.274  21.579  1.00 89.93           S  
ATOM   4924  CE  MET A 306      41.246   2.561  21.149  1.00 89.93           C  
ATOM   4925  HE1 MET A 306      41.229   2.447  20.065  1.00 89.93           H  
ATOM   4926  HE2 MET A 306      42.231   2.300  21.536  1.00 89.93           H  
ATOM   4927  HE3 MET A 306      40.500   1.899  21.588  1.00 89.93           H  
ATOM   4928  N   ASN A 307      45.215   3.951  24.416  1.00 84.22           N  
ATOM   4929  H   ASN A 307      44.563   3.189  24.294  1.00 84.22           H  
ATOM   4930  CA  ASN A 307      46.448   3.716  25.195  1.00 84.22           C  
ATOM   4931  HA  ASN A 307      46.415   4.328  26.096  1.00 84.22           H  
ATOM   4932  C   ASN A 307      47.750   4.108  24.458  1.00 84.22           C  
ATOM   4933  CB  ASN A 307      46.507   2.227  25.592  1.00 84.22           C  
ATOM   4934  HB2 ASN A 307      47.519   1.983  25.913  1.00 84.22           H  
ATOM   4935  HB3 ASN A 307      46.274   1.613  24.722  1.00 84.22           H  
ATOM   4936  O   ASN A 307      48.805   4.238  25.077  1.00 84.22           O  
ATOM   4937  CG  ASN A 307      45.589   1.857  26.744  1.00 84.22           C  
ATOM   4938  ND2 ASN A 307      45.110   0.637  26.771  1.00 84.22           N
[truncated: 1,899,382 more chars]
