# Supplementary material for: Conformational changes in the essential E. coli septal cell wall synthesis complex suggest an activation mechanism
Source: Nat Commun. 2023 Jul 31;14:4585. doi: 10.1038/s41467-023-39921-4 (PMC10390529; doi:10.1038/s41467-023-39921-4)
Supplement: Supplementary file 12 — Source Data [file 41467_2023_39921_MOESM12_ESM.zip]

Archive with 2 entries (2 files):
- distances_sourcedata.tar.gz
- Source Data.xlsx
