# Supplementary material for: Conformational changes in the essential E. coli septal cell wall synthesis complex suggest an activation mechanism
Source: Nat Commun. 2023 Jul 31;14:4585. doi: 10.1038/s41467-023-39921-4 (PMC10390529; doi:10.1038/s41467-023-39921-4)
Supplement: Supplementary file 12 — Source Data [file 41467_2023_39921_MOESM12_ESM.zip › Source Data.xlsx]

## Sheet: Figure 1A
Figure 1A	Unwrapped one-dimensional positions of the corresponding Halo-FtsB molecule along the circumference .
Top			Bottom
X: Time (s)	Y: Position (nm)		X: Time (s)	Y: Position (nm)
0	-318.871		0	235.11
1	-172.655		1	230.248
9	63.3343		2	231.245
10	87.1026		3	245.293
11	72.5173		4	250.098
12	82.9784		5	237.456
13	124.892		6	261.627
14	55.0691		7	256.204
15	55.1453		8	229.583
16	-46.7806		9	255.16
17	113.491		10	258.761
18	85.1398		11	278.015
19	109.391		12	232.676
20	85.2611		13	237.788
21	60.1723		14	225.316
22	125.174		15	243.429
23	134.741		16	272.296
24	103.254		17	221.874
25	81.8792		18	236.36
26	132.576		19	251.572
27	118.396		20	242.136
28	89.4781		21	281.466
29	149.861		22	256.524
30	117.174		23	230.903
32	83.9101		24	249.77
33	-4.16339		25	233.313
34	22.0388		26	247.464
35	12.3743		27	214.968
36	-19.9814		28	234.172
37	-32.196		29	224.266
38	-71.3047		30	244.943
39	-246.476		31	241.55
40	-248.024		32	215.776
41	-325.311		33	180.918
42	-278.239		34	221.15
43	-288.362		35	242.678
44	-308.855		36	198.674
45	-294.105		37	207.231
46	-318.718		38	210.898
47	-326.312		39	213.235
48	-286.656		40	195.484
49	-275.397		41	159.375
50	-256.941		42	172.09
51	-304.53		43	219.499
52	-371.883		44	203.019
53	-382.652		45	227.867
54	-289.709		46	209.601
55	-398.737		47	194.838
56	-471.07		48	204.332
			49	187.396
			50	173.985
			51	196.533
			52	128.037
			53	190.822
			54	135.833
			55	143.876
			56	210.278
			57	140.704
			58	165.043
			59	168.263
			60	189.045
			61	156.929
			62	171.06
			63	166.02
			64	130.937
			65	100.037
			66	132.999
			67	131.839
			69	116.911
			70	100.57
			72	51.2907
			74	47.1771
			75	52.3355
			77	14.8483
			78	27.4986
			79	24.8418
			80	50.1339
			81	134.231
			82	-45.8424
			83	-12.428
			84	-51.2028
			86	-24.5917
			87	-32.8449
			88	-38.5938
			89	-59.8179
			90	-102.136
			91	-17.3053
			92	-35.2423
			94	-68.0708
			95	-126.091
			96	-129.395
			97	-129.832
			100	-101.734
			101	-158.271
			102	-161.657
			104	-99.8529
			105	-129.322
			106	-129.691
			109	-199.603
			110	-127.619
			111	-187.745
			112	-203.627
			113	-185.344
			114	-189.424
			115	-150.341
			117	-189.947
			118	-183.593
			119	-239.494
			120	-184.762
			121	-165.184
			122	-149.975
			123	-143.833
			124	-163.631
			125	-180.135
			126	-192.819
			127	-232.85
			128	-130.647
			130	-180.794
			131	-181.074
			133	-191.37
			136	-160.616
			138	-254.943
			141	-199.427
			142	-175.383
			143	-203.393
			144	-207.421
			145	-221.746
			146	-201.984
			147	-146.709
			148	-210.158
			149	-193.43
			150	-252.446
			151	-203.046
			152	-178.638
			153	-194.354
			154	-162.897
			155	-191.023
			156	-148.211
			157	-213.097
			158	-187.24
			159	-154.973
			161	-153.879
			163	-145.122
			164	-178.002
			165	-140.275
			166	-183.616
			167	-174.286
			169	-130.042
			170	-141.143
			172	-186.813
			175	-176.796
			177	-103.282
			179	-63.1647
			182	-36.9641
			183	-83.8769
			184	-53.6144
			185	-34.3925
			186	-51.3846
			188	-99.4373
			191	-71.7113
			197	-44.9545
			199	17.7438
			200	15.4754
			202	-6.7924
			203	18.8979
			204	-9.75001
			205	116.368
			206	53.7502
			208	-23.2538
			211	53.8279
			217	144.502
			218	188.78
			221	57.2968
			222	118.326
			224	116.937
			226	151.837
			227	96.238
			232	139.859
			234	216.846
			236	188.471
			239	189.67
			242	219.543
			253	144.164
			255	164.044
			256	105.254
			258	97.5707
			263	87.0216
			276	116.085
			281	181.667
			282	90.6835
			283	177.36
			291	132.437

## Sheet: Figure 1B
Figure 1B	Distribution of velocities of single Halo-FtsB molecules exhibiting directional motion.
WT				Fosfomycin
X: Bin Edge Left	X: Bin Edge Right	Y: Probability (%)		X: Bin Edge Left	X: Bin Edge Right	Y: Probability (%)
0.2512	0.3981	0.005587		0.1585	0.2512	0.004587
1	1.585	0.01117		0.2512	0.3981	0.009174
1.585	2.512	0.03911		0.3981	0.631	0.01376
2.512	3.981	0.0838		0.631	1	0.02752
3.981	6.31	0.162		1	1.585	0.02294
6.31	10	0.1955		1.585	2.512	0.04128
10	15.85	0.1508		2.512	3.981	0.04587
15.85	25.12	0.1397		3.981	6.31	0.1147
25.12	39.81	0.1006		6.31	10	0.1009
39.81	63.1	0.0838		10	15.85	0.1697
63.1	100	0.01676		15.85	25.12	0.1468
100	158.5	0.01117		25.12	39.81	0.1239
				39.81	63.1	0.133
				63.1	100	0.0367
				100	158.5	0.009174

## Sheet: Figure 3E and 5B
Figure 3E and 5B	Dihedral angles of both FtsLG92 and FtsLH94.
H94									G92
WT			R167S			FtsN			WT			R167S			FtsN
phi	psi		phi	psi		phi	psi		phi	psi		phi	psi		phi	psi
-67.4282	-19.0325		-78.1755	151.399		-69.1353	-26.6308		106.491	165.77		49.8291	-159.584		-62.0962	171.678
-58.1883	-41.2554		-46.9376	132.266		-57.8781	-35.2743		113.994	-156.226		54.45	178.325		-54.8283	152.056
-83.7592	-16.5618		-57.9534	135.902		-47.025	-34.9489		145.762	176.661		72.2877	-172.478		-37.6076	149.484
-73.0952	-17.6531		-58.5001	119.072		-56.3318	-37.2453		149.79	176.367		62.8462	169.476		-56.5943	152.62
-67.0766	-29.1374		-74.132	145.11		-60.5736	-38.3352		136.524	143.26		59.5614	-163.048		-36.0713	130.013
-52.6877	-33.0363		-70.6605	137.394		-52.287	-39.9353		170.84	-176.036		60.2363	-151.904		-44.3288	152.395
-58.2318	-26.6493		-65.928	120.869		-52.4918	-40.452		104.166	148.089		57.9011	173.887		-45.0081	141.738
-70.3116	-19.1124		-66.9311	113.666		-57.8771	-35.9739		63.0507	171.169		69.1847	178.874		-47.4961	136.997
-69.8077	-21.5562		-76.6502	113.572		-63.3839	-33.4189		99.1263	160.26		57.9693	-169.568		-71.8567	170.831
-75.7405	-15.1963		-77.4816	126.47		-56.8644	-41.6472		155.606	170.904		54.4719	-157.3		-36.5802	140.289
-92.2049	14.0368		-67.2985	130.644		-52.2984	-43.5198		166.532	159.707		51.1865	-160.848		-54.8105	147.76
-57.8404	-27.2121		-72.6856	123.501		-54.9747	-39.2106		157.655	163.476		57.8721	-173.75		-57.4219	168.746
-71.7114	-24.3358		-65.6969	151.8		-53.8877	-43.1149		178.914	169.16		77.4732	169.957		-60.6861	127.563
-66.4591	-37.1871		-62.533	125.635		-51.4346	-32.468		178.461	115.558		64.8464	-174.484		-43.6628	142.055
-64.1322	-29.1215		-79.3249	151.142		-66.8749	-37.8747		135.347	-170.806		56.9352	-170.536		-53.3184	149.235
-101.06	-1.11496		-60.46	133.529		-59.0703	-36.0235		171.426	158.994		41.6751	-171.327		-50.5844	169.396
-86.1976	-20.9542		-57.8539	100.738		-53.9567	-42.9495		139.303	168.829		60.6668	-176.132		-47.6571	144.113
-76.0274	-21.4562		-90.6283	124.733		-53.8815	-38.0412		156.389	146.886		62.4174	-164.961		-53.3383	141.515
-106.078	2.26648		-79.6743	120.224		-58.9854	-40.3635		176.144	159.427		45.0183	-145.198		-48.1983	143.326
-90.1502	-3.54059		-61.4063	131.758		-53.4244	-45.2236		145.028	170.934		55.039	-164.508		-36.4139	130.526
-104.386	7.94796		-69.8864	152.007		-53.2161	-37.6113		144.244	159.597		71.3858	167.389		-39.8383	149.953
-92.2496	-2.37784		-70.4228	126.852		-42.6482	-54.0385		120.532	-159.001		66.2806	174.935		-52.3238	154.409
-78.4748	-12.6822		-73.6979	144.922		-41.2959	-47.9831		126.064	175.02		42.1514	-150.184		-48.3469	138.844
-73.4192	-14.7233		-69.7111	129.102		-59.0427	-38.3214		105.514	168.035		41.5065	-142.092		-66.2463	133.008
-74.1552	-11.5512		-78.3698	115		-49.698	-38.6449		133.29	-176.949		83.5631	-171.195		-42.6145	160.402
-71.4301	-17.629		-65.4688	130.013		-59.9051	-46.2012		75.4747	-157.536		66.8062	176.886		-41.8411	138.371
-94.8782	-0.289361		-69.4908	125.857		-54.8872	-45.3731		149.613	-166.882		68.6649	-179.422		-55.5314	136.011
-78.8777	-18.6876		-64.4904	108.54		-49.3344	-36.6107		69.8296	-171.539		68.2554	-177.933		-43.1177	157.949
-81.9863	-5.51678		-92.447	132.192		-59.4232	-51.5778		71.2599	178.276		54.5517	168.513		-60.8172	172.672
-56.4734	-25.1477		-76.1807	118.355		-59.0286	-39.842		82.9552	151.782		56.8509	-177.817		-46.0945	152.607
-78.4244	-17.6611		-86.1171	137.967		-62.8419	-34.7422		61.5833	-155.284		54.0279	-172.917		-61.0376	151.39
-62.3882	-32.9614		-79.8624	109.993		-36.7255	-36.3706		48.4974	-169.29		55.3111	-159.242		-41.4845	137.24
-55.4761	-32.8069		-94.2929	117.381		-51.1311	-46.1732		151.346	162.174		68.0142	-173.732		-59.1153	160.187
-65.5683	-28.94		-90.7239	113.064		-65.3419	-49.3124		174.501	140.868		53.3059	173.83		-43.9556	153.529
-85.002	-15.4232		-78.6389	126.103		-32.3097	-53.5262		174.918	123.784		56.1123	-170.889		-34.5026	135.399
-63.6358	-31.4213		-66.3179	122.354		-67.9566	-32.1741		-170.699	173.324		65.7032	170.3		-45.6497	151.572
-55.0714	-25.9982		-74.97	150.099		-69.5537	-15.5867		144.715	161.782		40.2875	-173.063		-39.0163	138.136
-69.2909	-23.4995		-53.942	135.74		-56.9279	-39.9523		158.82	-156.537		43.8023	-178.981		-46.6648	134.014
-60.5755	-14.7486		-83.8088	145.845		-75.0356	-30.4636		165.305	144.054		59.4454	175.284		-48.2778	155.706
-100.258	-2.61946		-61.0435	130.346		-49.3748	-39.3882		160.367	123.788		72.4848	-162.784		-49.2401	156.021
-65.8373	-16.935		-76.7615	125.315		-42.0267	-51.6315		167.773	143.522		74.9465	165.03		-73.081	162.184
-79.4809	-27.3897		-76.8523	147.176		-59.5934	-35.9468		-159.645	143.862		72.5043	157.023		-45.0005	153.59
-72.3089	-32.1122		-74.044	139.549		-53.9962	-33.5547		163.894	141.182		70.4131	-166.009		-51.9604	142.963
-55.1019	-33.9204		-57.9703	124.941		-54.0589	-42.5862		169.528	150.951		55.1886	-175.772		-55.2644	160.788
-77.4789	-24.2856		-79.8875	108.785		-53.7017	-39.9284		151.29	166.052		64.9191	166.446		-56.9166	144.308
-87.6377	-1.21938		-62.2368	129.538		-78.7587	-28.8893		153.813	161.53		65.6078	-174.07		-52.4662	155.341
-58.9088	-17.6345		-71.5272	117.692		-77.7119	-17.087		-170.935	149.408		62.1911	-170.874		-43.8519	153.756
-104.45	-5.73246		-86.0241	114.052		-68.28	-32.853		-168.054	159.546		45.3742	-171.114		-52.4896	152.556
-72.7685	-15.9691		-103.259	128.784		-51.3532	-48.74		172.577	150.646		75.871	-177.186		-63.5645	148.428
-80.9303	-20.5021		-73.6086	118.471		-51.231	-51.8675		156.163	143.355		50.8625	-179.831		-52.0145	166.9
-76.8098	-17.1904		-60.8704	126.233		-68.6637	-40.0111		154.919	163.981		54.4882	173.641		-53.6884	147.5
-73.392	-17.0381		-86.4924	118.651		-55.9762	-40.6366		162.58	171.765		65.6902	-173.687		-55.7545	176.406
-81.202	-20.6591		-62.7414	142.404		-73.945	-28.7701		-177.913	-174.103		58.0388	-179.017		-45.4135	148.228
-82.0403	-16.4206		-64.9962	102.711		-70.4606	-26.3873		169.752	155.095		55.2191	-173.481		-61.4946	141.496
-78.6376	-17.217		-95.2614	123.837		-60.1479	-33.5952		153.233	175.738		69.8235	177.1		-53.3112	141.382
-75.5868	-20.0165		-66.1462	134.536		-59.8555	-38.252		132.213	158.747		59.8506	-170.374		-54.7289	135.856
-64.7291	-36.3966		-57.4816	139.715		-64.7726	-35.5674		130.02	156.147		52.5195	-139.209		-38.7311	126.103
-58.0905	-36.2311		-85.6453	127.096		-56.1503	-35.928		167.446	149.671		53.9452	-179.883		-29.5504	122.886
-58.4963	-35.5822		-77.0216	136.554		-51.359	-43.0407		-52.9238	125.292		58.2429	175.991		-40.5364	139.591
-69.0432	-41.1845		-71.5662	141.009		-61.8325	-36.0816		-63.024	145.568		56.8193	178.978		-51.0087	145.199
-51.0955	-40.5805		-78.5558	113.673		-69.5022	-33.5321		-54.7368	137.192		67.8268	167.175		-64.0859	156.915
-66.7042	-35.4825		-71.624	132.419		-60.2696	-40.0601		-58.7117	152.465		67.4244	171.658		-36.7085	145.157
-62.3651	-40.5281		-92.5286	111.178		-62.2231	-32.3601		-45.2776	140.876		65.4302	172.135		-43.5227	145.928
-63.3693	-34.4891		-81.928	115.162		-53.8361	-36.0024		-61.0245	147.859		62.6656	-167.795		-48.954	163.865
-51.57	-39.2833		-69.9115	144.695		-48.5449	-38.9371		-66.0353	146.486		62.4079	170.211		-43.7235	141.588
-55.6123	-33.5418		-66.0223	139.959		-62.2016	-31.5911		-56.4638	153.742		73.5404	-176.402		-45.8373	130.848
-65.6827	-29.6272		-65.5726	127.432		-52.2838	-38.8867		-65.9802	145.687		40.4674	-157.857		-30.3453	139.825
-64.4407	-41.9739		-72.329	121.379		-58.6447	-31.8978		-64.2036	161.874		53.2291	-163.511		-33.4035	143.451
-76.2197	-28.1624		-59.6288	137.88		-58.6452	-36.5913		-40.2015	150.605		52.904	-164.591		-46.6465	135.571
-60.4437	-43.4985		-67.8504	119.169		-65.4463	-31.303		-52.5692	152.319		65.8119	176.657		-28.3719	125.586
-52.5915	-52.4976		-81.6021	131.652		-59.5767	-34.1731		-48.1089	150.695		53.0645	-179.57		-47.0828	158.439
-51.3917	-50.426		-61.4309	134.803		-49.8691	-51.7803		-41.6218	124.436		59.1289	-164.622		-49.6759	133.697
-65.712	-42.1154		-75.607	138.842		-30.6101	-55.575		-56.7565	163.859		71.7204	-168.581		-55.3304	129.027
-68.0949	-34.1267		-69.0417	134.099		-63.3248	-31.334		-60.8254	153.031		55.9361	170.277		-50.3365	132.879
-55.0378	-38.8933		-61.524	142.858		-56.8264	-40.3658		-54.986	138.854		66.8991	176.753		-41.8355	145.163
-57.7564	-35.0959		-68.0562	125.178		-61.9633	-43.1395		-72.67	156.489		-168.266	-153.216		-48.2337	154.269
-66.1844	-26.8702		-83.0743	140.044		-70.3945	-22.6412		-40.9663	138.171		155.219	-177.486		-53.5699	139.616
-68.0529	-28.3782		-65.5971	147.091		-65.5267	-31.3562		-55.7375	148.329		70.9128	171.365		-41.2254	143.149
-61.0647	-49.4557		-69.0417	134.099		-74.732	-28.2729		-66.7554	156.789		55.9361	170.277		-41.151	138.682
-63.5066	-39.6011		-61.524	142.858		-56.8283	-41.1316		-64.8346	173.984		66.8991	176.753		-40.4866	122.153
-60.0755	-37.326		-68.0562	125.178		-66.124	-30.0172		-61.0369	-174.652		-168.266	-153.216		-42.2949	149.992
-75.8761	-10.6853		-83.0743	140.044		-73.0299	-27.6359		-47.208	160.834		155.219	-177.486		-48.5942	147.945
-66.6766	-39.9072		-65.5971	147.091		-51.7185	-49.6785		-48.102	146.031		70.9128	171.365		-52.4365	133.787
-51.964	-49.2729		-76.6122	137.556		-58.9058	-38.1282		-46.0826	137.423		62.3222	-178.738		-55.6332	139.464
-62.1051	-30.5951		-66.7221	120.288		-49.9439	-44.247		-47.9862	133.232		58.0882	-175.838		-67.7106	130.092
-59.8093	-48.6912		-68.3916	123.896		-66.1108	-33.3087		-57.8717	166.912		52.3413	177.745		-54.805	166.722
-56.9248	-42.026		-48.4055	139.315		-62.539	-36.4491		-45.7047	157.202		61.1824	175.379		-55.4746	153.797
-52.1815	-39.6756		-62.0947	134.285		-58.6378	-34.4645		-47.5033	168.464		58.3859	-152.051		-38.6746	141.918
-60.4486	-27.779		-81.4269	137.904		-64.1993	-39.9508		-65.213	158.622		72.3149	176.258		-44.9457	137.532
-69.3689	-15.2011		-46.211	127.823		-70.5808	-30.2012		-55.7635	157.763		40.5775	-169.526		-49.2958	162.67
-64.6452	-44.1737		-79.3447	146.893		-56.2478	-45.4311		-69.3261	139.532		53.0048	-168.817		-42.9096	137.893
-55.8903	-29.2447		-89.6288	130.471		-60.055	-38.1923		-35.2576	141.844		37.0177	-148.673		-45.4334	160.434
-56.1158	-40.5393		-71.0636	146.043		-54.2773	-31.6143		-57.2105	163.181		52.5434	-163.895		-54.5364	148.432
-62.4494	-44.4664		-86.8613	142.509		-59.8769	-50.2996		-65.169	140.339		68.8331	-177.165		-55.9182	152.677
-60.7954	-30.1943		-62.7327	144.792		-57.6032	-41.9076		-49.649	152.948		59.3252	-179.497		-59.0611	143.081
-56.3258	-37.9532		-59.2215	130.064		-63.1169	-29.0365		-70.5604	-178.155		78.4184	-179.811		-52.3	164.938
-61.4241	-38.1307		-61.1315	131		-62.3866	-31.7944		-44.7667	178.059		73.4333	174.288		-70.1363	170.324
-75.1729	-24.847		-87.0496	126.795		-61.6291	-37.499		-59.0962	164.263		47.9609	170.162		-47.2362	143.839
-72.0151	-21.6771		-70.0998	118.783		-57.9071	-39.4957		-61.2282	151.87		60.0127	-175.398		-44.7975	132.24
-60.6374	-38.1594		-79.5758	128.107		-57.9389	-46.1635		-71.3246	-179.125		60.1407	165.888		-48.9437	143.205
-57.0483	-34.1755		-55.6354	131.885		-63.4415	-37.3666		-41.6099	163.89		51.2996	-170.76		-57.8734	156.046
-58.6739	-37.5742		-65.6604	127.906		-68.4907	-34.4512		-72.7242	169.266		54.2015	-164.873		-42.9311	132.812
-57.5542	-34.6451		-68.6962	116.244		-48.19	-42.7146		-41.2236	142.373		29.6289	-164.567		-32.7591	111.151
-60.2447	-38.5667		-71.1617	136.298		-64.3562	-29.7209		-54.4693	153.658		47.1038	-147.43		-60.5735	150.545
-55.2523	-41.4543		-81.8862	112.878		-66.2502	-39.1293		-55.3655	156.039		47.663	-153.247		-40.2219	126.003
-60.9157	-34.9608		-67.799	138.143		-48.3526	-42.0357		-58.393	161.14		62.74	166.838		-61.3466	162.357
-67.0015	-27.6428		-65.3679	130.934		-53.187	-49.1508		-49.9905	134.581		62.4077	-159.283		-28.3905	151.252
-55.9805	-41.7592		-58.6995	148.585		-43.8947	-35.3423		-52.4863	136.449		64.5399	174.866		-34.1567	152.253
-52.7852	-28.1881		-79.9921	152.525		-53.172	-41.5297		-75.9714	145.754		62.9061	160.202		-45.4198	152.867
-59.2498	-29.318		-59.5468	146.525		-49.3644	-41.4051		-56.2017	156.195		60.6754	172.435		-45.957	163.63
-54.8549	-31.0575		-69.2202	148.551		-74.5114	-25.7949		-46.3836	139.94		59.2255	-178.613		-43.9602	154.39
-56.7393	-37.4565		-73.9149	143.596		-60.34	-44.3251		-85.0803	153.148		167.889	160.155		-20.0113	134.859
-72.4152	-24.9577		-69.4686	146.049		-72.1074	-29.2076		-54.7428	114.448		-168.087	-167.976		-47.9342	153.154
-56.1025	-43.1009		-66.3544	142.396		-50.6522	-33.2735		-51.0259	154.069		173.447	-168.597		-57.5316	151.999
-56.291	-33.817		-76.634	142.155		-63.5844	-34.1124		-35.3827	126.587		175.618	-176.378		-36.7573	130.018
-48.4982	-46.728		-82.7571	149.644		-41.1075	-35.7452		-47.3269	148.658		170.809	-166.098		-39.1954	146.193
-45.0407	-39.9343		-74.895	152.34		-33.9403	-42.3233		-51.8912	159.09		142.902	174.606		-62.4604	150.091
-60.6191	-38.0742		-77.7361	103.292		-56.3825	-34.5829		-40.628	146.233		165.916	-153.567		-56.9136	155.621
-50.5345	-40.4846		-56.1732	135.517		-57.3078	-38.4944		-66.6115	157.202		-174.72	-161.96		-44.4994	138.533
-59.2425	-34.3384		-58.4354	144.197		-44.309	-53.6526		-37.0113	131.903		36.6877	-153.383		-45.9459	144.229
-52.7313	-39.5064		-42.2674	141.785		-61.9829	-22.4033		-72.2433	-160.384		61.9121	175.018		-39.3915	163.918
-63.6744	-33.9714		-52.767	149.662		-56.3802	-28.9929		-55.5442	151.86		60.1064	168.835		-47.5716	151.75
-54.9931	-38.7768		-51.7188	132.039		-66.7305	-29.8972		-45.4615	147.563		82.1234	177.577		-32.09	129.891
-63.8727	-33.0355		-52.5492	146.177		-77.7779	-30.3718		-35.2226	137.539		66.5724	-166.725		-54.6043	144.855
-56.1491	-41.8706		-36.3678	130.648		-44.4792	-49.6553		-39.5314	134.731		74.3004	-159.524		-49.6493	130.585
-61.6246	-43.5019		-64.2489	128.533		-54.0305	-33.672		-39.1736	150.044		80.1463	-175.244		-53.4495	131.504
-57.4234	-26.8517		-67.0111	144.818		-57.1349	-45.3814		-57.4215	160.734		51.7614	177.844		-64.6051	156.665
-67.9909	-30.065		-41.7652	141.522		-50.861	-50.9845		-57.743	164.599		82.0399	162.066		-54.1856	165.974
-46.2365	-33.0004		-50.1519	147.254		-63.678	-37.4821		-51.4857	160.955		63.8882	-178.33		-31.4007	144.532
-57.0869	-41.8996		-50.0798	146.128		-56.7478	-38.058		-49.3096	140.074		71.358	176.121		-38.6856	136.295
-62.1205	-31.2539		-39.7743	145.34		-78.9408	-32.04		-56.2775	133.009		63.3504	154.294		-51.558	141.46
-58.4587	-39.7259		-39.2751	132.873		-53.6875	-44.7656		-47.8963	168.71		63.4702	-176.443		-46.226	128.198
-72.5435	-32.0178		-32.0521	151.205		-59.8703	-34.6659		-52.1317	150.182		88.6646	144.178		-44.248	122.881
-43.0036	-23.0522		-60.5588	149.091		-54.9584	-23.6419		-48.1693	163.903		47.4371	-138.889		-43.2824	155.073
-53.9997	-26.8925		-40.358	127.625		-59.6791	-47.1134		-57.855	175.814		69.2557	158.024		-47.6668	140.233
-57.964	-35.9426		-30.5089	142.72		-66.0138	-29.4777		-45.7902	137.446		87.7509	162.309		-54.4843	149.183
-42.6368	-36.1896		-44.8227	145.946		-51.853	-41.8344		-51.0804	169.999		70.2181	-179.9		-61.6684	154.569
-46.1149	-40.02		-47.2488	165.187		-70.3869	-33.2992		-23.1027	141.063		72.665	149.713		-39.8636	139.074
-44.8372	-43.6296		-60.378	144.904		-49.7311	-43.8374		-47.2137	152.571		66.7448	178.505		-50.1463	138.551
-42.8959	-43.1195		-71.018	144.523		-58.7178	-22.988		-49.6076	152.485		71.2993	164.356		-57.9022	151.432
-64.1536	-28.5698		-99.7748	142.189		-62.4006	-13.9408		-47.01	158.232		73.8103	177.955		-48.8359	136.38
-45.8702	-40.5426		-45.8568	134.475		-61.033	-25.7099		-58.2942	162.933		73.0993	142.926		-53.8371	150.857
-53.3495	-39.884		-72.4028	139.942		-59.6052	-37.6552		-47.6785	154.219		57.6841	160.455		-39.0553	145.717
-57.749	-30.0058		-60.9181	141.079		-58.9651	-30.4388		-62.5062	174.991		65.531	150.774		-35.2367	145.357
-57.6732	-38.6703		-64.5101	139.214		-59.1961	-33.1479		-70.153	172.716		78.8826	124.252		-35.4309	130.624
-58.3556	-29.5749		-67.6197	143.623		-81.5631	-20.6367		-72.6604	175.856		69.7071	-175.703		98.1131	133.956
-54.0763	-34.9545		-79.2279	154.085		-54.9097	-44.8391		-53.777	161.825		71.3742	-176.759		169.537	172.837
-61.0899	-30.823		-67.2884	136.735		-58.9059	-40.5468		-69.121	172.77		50.7789	168.521		177.822	-169.933
-58.783	-39.9923		-59.8479	141.981		-52.422	-35.3882		-45.9145	146.691		32.4114	-159.353		162.566	146.24
-60.0488	-32.5266		-65.5898	134.099		-50.4914	-37.8622		-50.0756	165.398		47.3038	-165.325		135.215	179.808
-56.5379	-33.9352		-86.4891	130.79		-51.8022	-44.2714		-53.5989	166.131		53.7504	-148.928		-80.3735	151.689
-54.5877	-30.2255		-61.6352	127.715		-61.9285	-40.0994		-47.5195	173.398		61.6152	-177.972		-51.4191	176.395
-58.4695	-36.12		-55.5634	137.668		-54.5642	-36.844		-48.3956	179.648		74.2963	171.92		-64.738	-162.536
-71.6708	-26.6054		-73.1115	152.032		-71.7038	-35.9117		-42.07	167.086		71.2283	171.676		-102.312	-139.265
-68.4277	-29.7134		-54.5962	154.015		-63.1044	-25.1144		-36.7027	151.729		50.9647	-175.306		-79.2867	-148.175
-56.3894	-49.851		-76.7688	141.484		-63.0859	-42.381		-49.304	156.739		61.1937	-153.462		-70.642	-156.787
-60.213	-34.4789		-52.3059	148.295		-57.535	-45.9664		-73.3744	177.538		60.975	174.027		-78.9745	-166.565
-50.3926	-48.7648		5.31604	127.717		-58.3818	-42.7451		-44.7917	165.977		67.655	-172.294		-74.3515	-154.172
-54.6205	-42.6762		-35.1547	130.715		-53.9605	-46.2878		-53.8741	169.692		68.5382	170.295		-96.8457	-142.968
-60.7534	-36.2193		-28.226	125.31		-60.1518	-43.4401		-57.908	158.228		66.3509	-167.086		-83.9018	-152.235
-41.6175	-43.5523		-43.6944	143.941		-62.8149	-44.2303		-55.6672	144.792		68.3527	-146.871		-70.7976	-160.63
-47.5517	-35.3479		-25.9526	130.661		-62.3931	-40.7064		-53.3899	154.659		60.3123	-169.418		-90.7094	-144.658
-50.4831	-46.6787		-46.6606	152.978		-55.5853	-37.7542		-67.1709	-174.889		47.4142	-179.793		-110.771	-126.961
-56.0714	-38.7879		-61.0275	150.749		-51.412	-43.1856		-62.1474	155.843		59.586	151.285		-93.1538	-161.768
-58.9135	-36.8101		-45.5248	141.878		-53.8673	-39.9358		-69.2027	-169.922		71.7673	158.345		-92.2644	-151.379
-65.6899	-40.5983		-45.278	156.708		-48.1372	-33.0294		-45.7593	164.36		69.7639	-159.075		-86.0952	-143.227
-64.616	-39.8108		-58.8052	148.331		-52.8674	-48.6988		-47.003	150.497		90.6302	139.382		-76.3745	-155.561
-50.6245	-39.1751		-52.4066	142.047		-59.7945	-30.5861		-59.2008	155.146		73.0276	158.441		-76.3675	-162.661
-56.7376	-36.5364		-3.71943	126.725		-67.853	-27.2007		-65.8387	-174.29		65.8308	179.847		120.018	175.037
-69.3974	-31.5162		-35.0853	128.337		-52.7221	-26.1168		-47.1206	145.937		63.9193	-178.348		93.4818	-177.613
-60.086	-37.3815		-27.7651	130.16		-58.3726	-28.931		-54.3442	164.429		53.5853	-169.306		151.972	-170.056
-51.2783	-32.9392		-24.3021	125.121		-80.2217	-6.75227		-48.3754	153.905		59.4013	-148.541		115.468	163.901
-41.266	-50.4645		-64.3474	144.606		-89.4329	1.04303		-49.2531	159.66		66.8223	167.484		104.567	-175.688
-58.9679	-40.8923		-54.2012	144.787		-73.4676	-4.84741		-55.9772	159.391		64.8328	168.19		129.629	158.623
-61.1091	-33.1531		-61.0066	150.288		-92.1623	-9.95519		-65.9065	-176.447		42.9567	-169.769		148.258	169.015
-58.4995	-41.922		-31.9977	137.916		-75.3726	-11.6606		-55.6361	160.821		92.4109	136.776		142.333	152.483
-63.0824	-41.105		-32.8229	118.096		-65.1049	-15.4324		-35.0851	155.317		75.9064	152.348		121.225	163.392
-60.5293	-31.5975		-66.8921	128.099		-64.6407	-28.876		-40.6967	156.303		98.345	-176.921		145.236	168.629
-58.6117	-23.7393		-59.8781	147.707		-93.1084	8.0189		-49.3378	162.682		51.924	-169.78		142.837	167.412
-64.9301	-34.27		-58.2489	142.946		-59.7896	-4.87173		-56.8939	179.315		73.1009	175.304		134.02	133.257
-56.4927	-37.3213		-65.4955	129.208		-61.1789	-41.9176		-44.1228	137.938		68.3402	-176.651		54.7641	-176.542
-62.1892	-24.8797		-62.3252	150.246		-53.0416	-29.1743		-55.5583	160.892		88.1669	168.306		52.1398	-156.82
-56.7324	-45.0355		-63.3835	159.141		-68.6768	-22.4218		-54.3982	163.24		72.637	177.684		101.713	-158.979
-74.6107	-24.4166		-59.4889	143.172		-55.0304	-32.5036		-51.2886	171.896		47.4011	-141.915		104.8	173.046
-53.71	-36.6416		-14.6809	138.932		-39.9343	-34.6902		-56.6885	149.619		51.503	178.588		89.0911	163.541
-63.7374	-42.5187		-38.211	131.288		-50.3511	-39.5594		-47.1576	156.169		57.5518	-159.373		108.767	-168.411
-66.5256	-40.5699		-73.7722	161.748		-49.5537	-23.1685		-65.0611	170.796		46.8295	175.276		99.1135	172.972
-45.9594	-52.7087		-72.4344	142.411		-48.4333	-40.456		-53.4524	132.502		77.7948	-156.92		128.106	173.685
-70.0747	-24.9813		-61.2726	150.711		-59.9542	-28.6032		-71.4547	-176.234		58.8059	-178.21		64.6073	169.378
-54.7347	-41.7351		-70.5171	156.026		-70.834	-9.71845		-80.678	-168.228		68.0607	172.302		132.289	-160.598
-52.7495	-46.6699		-57.9585	142.591		-83.7374	1.3167		-57	133.175		60.2069	-169.559		104.368	174.478
-54.5654	-36.6189		-77.7222	158.866		-85.1527	-6.65066		-46.4441	147.44		75.9221	-177.439		113.11	-175.617
-54.451	-34.2799		-64.2271	145.932		-49.972	-29.6365		-46.0629	142.752		42.2952	-170.711		116.549	165.353
-51.1864	-36.4613		-57.3467	151.086		-94.1237	-15.452		-48.2636	139.071		69.9971	165.33		104.47	163.404
-45.4532	-43.1746		-63.0377	135.36		-99.3003	-9.80309		-52.6452	165.629		66.1967	-178.156		114.864	166.814
-55.9182	-38.6685		-49.2082	156.818		-58.7939	-31.1769		-69.2671	132.017		59.8427	179.202		111.261	143.379
-65.0881	-27.5306		-54.954	127.728		-73.6016	-11.2733		-29.9879	123.994		38.9207	-164.976		90.1474	134.557
-60.3219	-36.47		-51.663	142.155		-85.4344	-12.6625		-48.5	150.971		34.0776	-158.449		96.6656	-163.129
-54.6037	-36.7841		-82.7201	135.227		-72.1853	-24.6211		-71.3122	-165.416		32.3533	-134.802		162.585	175.226
-61.2889	-36.6563		-62.0818	145.371		-60.4111	-24.652		-48.4392	147.89		39.8555	-163.306		87.7406	171.223
-59.5908	-34.6162		-50.8508	139.327		-57.0114	-31.8541		-56.1353	166.67		42.318	-154.596		-122.293	10.8282
-57.3652	-41.486		-73.0959	136.04		-51.0716	-42.931		-46.7552	172.182		35.3648	-151.797		-87.8702	13.7908
-57.0879	-37.7565		-74.3558	160.312		-51.6615	-36.576		-64.0337	175.668		57.2233	-148.813		-84.0511	-9.42685
-62.2491	-33.1132		-86.8839	156.36		-64.4476	-33.2539		-43.3019	154.559		39.1429	-136.822		-118.13	4.96564
-75.1729	-19.7966		-79.0538	144.586		-54.8921	-51.4361		-46.1457	159.29		32.0493	-158.837		-113.539	-0.837666
-51.2665	-36.9599		-77.972	144.27		-65.4386	-43.8735		-38.2447	161.223		44.9337	-157.654		-102.014	5.52308
-55.3676	-30.2561		-50.0126	145.853		-50.7135	-42.8195		-53.8215	-175.543		62.9432	171.841		-99.6361	-11.1505
-56.5866	-46.0638		-55.3073	151.121		-46.5314	-48.6826		-49.9488	143.334		66.017	177.601		-86.5952	2.10868
-62.6984	-42.2102		-143.386	150.294		-53.0431	-43.6424		-55.1426	173.285		64.5039	-168.892		-107.815	20.3621
-55.2623	-45.2628		-91.873	146.951		-61.0118	-44.0566		-71.8577	170.794		52.1224	-166.563		-102.008	13.9984
-60.7494	-39.5819		-55.4235	148.355		-51.99	-46.7468		-59.5728	138.008		60.7049	158.158		-100.643	8.22909
-51.6143	-55.6596		-38.6025	129.149		-45.189	-40.9812		-62.886	150.042		65.1015	-150.145		-105.839	1.42729
-50.9147	-42.4084		-92.7182	170.671		-69.1892	-30.0804		-74.2698	176.702		55.7398	-159.996		-68.9484	-24.5333
-58.8462	-37.6802		-83.4635	152.746		-59.4805	-41.6134		-58.8359	127.699		50.4282	-162.056		-87.836	-6.59479
-56.2405	-33.1094		-58.4068	148.588		-51.5525	-33.7859		-53.5814	144.525		67.7398	-171.087		-97.8377	-1
-57.1944	-40.488		-49.0795	139.945		-62.4705	-43.1151		-67.2105	162.851		72.951	174.486		-108.872	-13.6397
-49.4642	-48.8173		-62.4849	151.581		-69.8415	-33.6049		-33.5296	146.691		61.2355	165.823		-124.472	28.7052
-62.2303	-29.2717		-75.7254	154.352		-59.8382	-44.7089		-60.1642	150.817		54.1249	-143.393		-115.202	20.2571
-56.4317	-39.2553		-52.6847	154.188		-61.4661	-46.1852		-38.3688	141.397		84.8893	154.569		-85.5541	-11.8959
-66.5673	-32.9839		-41.6288	131.671		-59.032	-42.5613		-61.6836	149.61		66.7778	171.192		-109.018	11.9794
-54.2095	-33.2013		-62.7879	157.265		-57.5717	-35.1313		-47.0002	151.177		51.7598	179.659		-92.7646	4.621
-58.7353	-41.6549		-71.7994	151.295		-56.2872	-39.6975		-82.4208	-173.191		71.2614	142.135		-77.3937	-12.4679
-59.5458	-35.3461		-80.1332	132.623		-55.2763	-47.215		-70.0705	164.897		42.0135	-161.021		-91.9248	-6.38786
-66.4764	-19.6439		-65.151	135.524		-47.8211	-50.372		-45.9588	136.847		54.6447	-162.819		-96.4186	6.77656
-57.36	-43.6511		-80.5412	145.228		-65.5925	-28.4034		-65.4309	168.895		47.9543	-155.056		-102.343	9.94479
-63.4838	-36.5757		-56.0279	146.5		-46.4292	-42.3362		-51.0177	138.008		38.6962	-162.32		-90.5591	19.7292
-62.2599	-36.8254		-49.7089	136.549		-57.9915	-42.0744		-70.6509	149.185		58.3903	-170.443		-99.0835	8.2074
-53.4057	-48.3945		-36.9458	134.891		-54.3001	-32.9667		-61.1678	144.173		57.19	-178.881		-104.328	-14.4096
-56.0204	-30.0699		-29.4452	135.587		-57.3879	-41.2676		-86.0571	169.204		70.7405	-179.042		-85.168	-2.98534
-53.1614	-35.4602		-38.1909	138.071		-58.7707	-25.1848		-52.279	146.919		166.723	154.458		-100.427	-0.612555
-58.0125	-43.1776		-40.2582	138.942		-66.5321	-33.6984		-50.7304	168.502		159.783	150.503		-81.956	5.46481
-55.7134	-39.9539		-52.8458	145.837		-57.3937	-24.6692		-47.9571	138.613		120.114	147.87		-89.2024	14.6467
-64.4763	-33.1113		-71.6994	146.573		-59.2793	-43.3155		-31.856	145.174		-173.705	-167.518		-113.709	-20.1208
-56.9126	-39.2261		-79.153	135.034		-64.3087	-38.9733		-52.1074	130.51		56.357	168.5		-79.4884	-3.25366
-61.048	-28.0942		-70.0159	126.512		-54.3572	-41.8187		-56.2593	166.908		45.034	-173.108		-116.483	21.3669
-57.5254	-45.1691		-63.0782	78.254		-50.0943	-34.9031		-41.7072	145.586		27.531	-128.75		-105.1	-30.0598
-44.6277	-59.4246		-75.1208	130.502		-66.3223	-34.5472		-40.5071	136.876		27.1709	-144.257		-84.0527	-5.30948
-14.9536	-72.1646		-65.5343	137.255		-60.485	-44.5028		-52.9986	132.258		99.7921	157.219		-118.776	-2.90547
-56.5202	-46.1186		-79.2496	147.011		-60.8155	-44.5315		-52.2965	149.74		47.3851	-144.565		-116.981	4.90153
-39.8698	-51.7758		-92.3995	134.819		-58.5326	-46.3448		-59.1018	166.534		55.5152	178.907		-98.335	-7.30139
-59.5346	-31.7334		-57.4363	130.657		-62.6908	-31.3365		-57.1192	149.19		44.2794	-160.064		-97.7929	10.0338
-66.9631	-43.0255		-71.5191	156.526		-57.2127	-40.6117		-49.0708	145.66		102.696	157.145		-107.498	4.44021
-59.7208	-39.909		-30.4743	120.057		-62.0137	-37.6297		-72.7157	163.428		73.2353	177.65		-131.494	-4.41846
-64.1382	-26.8917		-60.5959	136.352		-51.7907	-48.5364		-60.6557	-176.084		68.6926	-178.557		-122.535	-2.81086
-59.5618	-41.9537		-66.292	151.79		-58.2465	-33.7458		-45.1361	156.031		96.9618	174.28		-147.66	17.8064
-66.149	-28.7341		-68.8581	143.527		-67.8901	-40.98		-52.3477	150.662		52.3543	-164.475		-112.447	-10.3138
-49.4614	-40.3601		-66.2887	141.817		-50.9597	-44.4414		-48.1663	152.403		35.992	-133.117		-90.03	-14.8223
-67.6367	-38.6202		-87.1202	121.918		-48.9624	-54.5469		-50.3102	139.166		75.0942	-169.927		-126.174	11.1377
-66.777	-37.1685		-68.0478	135.903		-57.8814	-47.5873		-60.7434	133.643		62.9362	-171.601		-98.063	1.76685
-67.2742	-24.8718		-58.7437	141.921		-61.4151	-44.9399		-60.5283	140.398		59.3157	-148.979		-123.06	10.6754
-54.3151	-38.3957		-102.579	143.754		-62.9421	-31.1954		-39.0167	147.96		52.0275	-177.892		-97.321	18.5475
-60.7846	-35.5952		-67.8063	137.17		-72.0098	-28.373		-31.4988	136.243		60.2737	-138.919		-100.597	-2.82331
-61.5527	-32.8661		-57.4835	134.125		-67.0496	-26.2418		-36.7831	136.506		31.8885	-135.692		-69.2682	-14.2418
-52.1469	-35.7332		-65.1715	121.989		-64.5763	-31.1686		-70.9326	147.824		56.9135	-167.639		-98.7052	1.33979
-50.1266	-41.7468		-117.669	132.928		-54.3454	-50.3953		-54.0293	152.469		36.6743	-129.227		-66.4197	-25.156
-66.3634	-26.8587		-68.8513	133.281		-59.7908	-46.8844		-75.1566	-169.079		65.7351	-173.787		-127.814	-13.2884
-51.2137	-35.0663		-65.1313	116.225		-54.9111	-46.7924		-62.3064	161.071		55.7297	-163.439		-98.0768	-6.24969
-56.5942	-37.0667		-60.9068	128.577		-48.319	-53.5539		-46.7263	169.41		46.1569	-158.776		-131.75	0.162093
-57.7646	-39.4245		-88.5718	120.534		-52.3904	-51.9637		-62.2448	170.618		34.8795	-149.314		-91.1534	-10.0502
-50.2973	-36.5274		-124.517	141.212		-61.1243	-36.0928		-44.9881	154.45		86.4342	-151.629		-98.5534	1.25931
-51.8444	-33.266		-71.1798	156.449		-55.5142	-41.1097		-85.3837	163.553		56.9857	177.019		-119.859	12.5664
-47.4741	-44.4278		-89.4002	131.781		-56.1006	-43.9791		-46.5076	143.649		64.2377	178.883		-112.855	-4.30987
-57.5547	-36.7528		-90.1564	132.295		-56.0728	-46.1208		-55.1901	154.846		36.799	-152.168		-88.5858	3.47407
-59.9449	-34.076		-99.9161	121.787		-51.6309	-52.5957		-34.2393	137.427		63.722	-163.542		-135.043	5.92091
-53.4849	-38.3961		-91.0256	110.738		-59.8848	-39.5947		-42.9509	137.436		52.2224	-161.015		-142.919	35.4914
-59.3027	-31.2074		-92.8267	133.153		-62.6311	-39.5209		-53.9064	116.709		68.1224	158.838		-143.004	22.6142
-49.64	-34.7437		-70.8525	144.183		-56.8953	-46.7732		-44.7271	150.857		40.3384	-144.387		-127.323	9.67883
-57.5027	-43.2585		-64.3754	152.148		-47.4488	-47.1197		-67.0875	143.835		-175.71	-165.542		-127.127	15.8989
-56.2659	-38.0895		-96.8293	165.756		-55.6747	-41.8923		-49.1818	128.298		162.553	177.67		-95.6683	41.6566
-43.1987	-37.9601		-86.4379	160.587		-62.7054	-35.574		-66.7964	154.48		-45.4363	154.01		-123.507	-12.6438
-64.7681	-41.7522		-118.479	146.423		-57.6431	-45.1739		-62.3861	161.6		-50.9664	169.613		-101.65	12.127
-65.09	-29.4925		-67.1302	126.467		-57.9731	-39.7404		-43.6386	151.964		-34.5346	135.849		-82.9072	19.0268
-66.3728	-33.1932		-66.7869	140.621		-63.9342	-35.3734		-58.2527	161.46		110.258	-173.682		-117.623	18.2076
-66.2701	-29.8272		-58.9647	142.061		-60.0417	-43.6918		-56.8505	167.459		170.221	163.548		-93.5328	13.3142
-44.9958	-43.3665		-68.5002	145.126		-64.593	-43.5879		-66.8877	168.904		172.415	150.667		-103.256	3.40785
-63.6342	-41.8052		-73.3004	136.883		-53.2547	-42.8878		-81.425	168.352		145.494	-179.129		-123.115	-27.2607
-62.4192	-28.1828		-68.0913	146.507		-63.0525	-39.9191		-59.5957	160.024		168.177	175.427		-115.143	15.5901
-62.5458	-33.0564		-75.687	151.443		-63.876	-43.0705		-53.7394	143.764		81.129	175.549		-106.476	5.39358
-52.7299	-38.6458		-82.9456	120.026		-56.7017	-45.0626		-47.6979	171.534		161.951	-155.13		-115.533	4.76341
-52.2051	-37.4607		-60.6598	143.834		-59.891	-36.3997		-52.1811	151.695		139.413	-174.916		-111.078	19.2791
-75.1705	-23.3048		-74.2688	149.444		-63.4383	-40.532		-59.5279	166.214		172.883	157.08		-123.046	17.0618
-69.3474	-22.8198		-103.362	144.681		-52.6579	-42.42		-72.7482	175.366		136.436	-179.797		-136.288	22.6267
-50.4179	-22.6335		-60.9519	137.999		-53.3843	-37.8706		-46.8378	155.185		175.362	161.103		-120.025	2.3835
-26.019	-68.3474		-63.8735	149.028		-61.4663	-40.4419		-59.7951	144.616		153.225	152.466		-144.09	20.3318
-60.4621	-44.4655		-62.8926	144.229		-70.1604	-42.0678		-51.7638	158.351		143.645	178.321		-88.7266	24.3685
-66.3133	-35.3803		-54.403	136.906		-65.3355	-35.1554		-44.7834	138.372		168.137	157.38		-98.6807	21.9952
-46.9902	-55.0914		-59.3239	116.48		-50.7898	-39.0948		-47.5785	145.499		171.34	130.948		-138.766	21.0439
-53.3814	-66.9447		-51.8416	126.257		-46.5378	-35.9633		-40.6885	139.859		171.717	150.587		-103.287	22.4611
-60.4229	-42.9845		-53.527	133.727		-59.1426	-38.2818		-38.4331	140.197		137.765	164.438		-120.436	18.8998
-23.3762	-69.9097		-55.9416	139.256		-53.0486	-38.0476		-58.9418	149.744		135.717	164.294		-109.667	-14.6242
-56.8461	-39.2695		-44.1338	163.298		-56.3162	-40.2565		-48.7137	128.93		143.584	167.137		-94.8427	29.9896
-58.4348	-40.81		-57.9048	151.856		-65.388	-32.4882		-57.6945	156.616		-161.94	144.658		-107.47	30.7779
-66.0024	-36.0306		-55.8753	141.435		-62.6443	-34.8217		-39.3981	158.037		177.57	143.296		-93.8492	9.35877
-63.3245	-34.6165		-55.5514	132.837		-53.7811	-39.0399		-41.3636	139.998		-171.841	142.598		-86.4729	1.87139
-59.3402	-38.148		-63.506	140.938		-63.9644	-30.9911		-59.1675	169.976		-179.301	112.62		-118.438	24.4633
-42.1497	-38.5415		-60.6131	156.291		-56.8355	-35.1324		-56.6274	140.774		172.164	165.003		-90.6924	17.0998
-80.6889	-26.905		-71.3528	143.309		-55.5489	-43.6991		-59.4867	162.312		173.488	120.336		-114.449	2.74547
-65.812	-28.8393		-65.6774	162.949		-58.7528	-40.9775		-56.9743	178.674		174.225	149.915		-123.486	16.9986
-55.24	-35.8958		-62.9995	117.896		-43.8256	-40.7493		-43.7308	138.935		-174.878	140.502		-86.8403	-11.3118
-63.1433	-39.7166		-60.5501	146.704		-53.7402	-24.7528		-50.598	149.604		-174.369	138.658		-79.1905	-14.6315
-64.2014	-38.2006		-59.3972	138.013		-65.4439	-42.0383		-27.8697	155.744		174.628	152.316		-82.5301	5.00688
-71.664	-17.2291		-50.5204	152.032		-57.1251	-41.7002		-55.8107	156.393		-171.039	133.571		-118.655	18.7282
-56.649	-41.2916		-68.6784	140.583		-52.7956	-42.2935		-54.5516	155.995		-177.251	137.626		-89.8642	19.5577
-57.5049	-42.9811		-61.241	160.091		-57.7588	-34.2232		-50.7333	158.013		-171.36	159.846		-110.735	13.4153
-36.9163	-52.2383		-55.7348	132.478		-52.0548	-45.5087		-33.976	138.485		176.087	158.18		-111.158	21.3682
-49.8746	-36.278		-79.4896	153.564		-54.2059	-52.8026		-44.0962	151.842		-173.229	130.587		-123.638	-0.52562
-51.2196	-48.0343		-55.618	143.833		-62.513	-38.2696		-56.7091	164.882		168.905	137.738		-120.836	-0.726066
-83.6758	-9.14138		-49.5902	135.838		-58.0874	-33.3		-63.3632	166.813		121.074	160.824		-88.8547	-11.9737
-50.3363	-41.4424		-68.1377	141.68		-51.4288	-46.7103		-39.6759	130.09		168.762	175.533		-110.977	16.1059
-54.5989	-46.0189		-60.7277	145.277		-25.634	-52.4537		-43.7566	129.46		-169.499	151.774		-126.061	2.15528
-64.6441	-44.9273		-63.588	152.814		-56.647	-42.3488		-39.8954	136.302		117.034	-177.828		-99.2417	11.8169
-60.9836	-44.272		-65.5571	159.472		-79.2197	-26.4833		-33.8457	139.947		-177.992	120.765		-82.0037	-5.05194
-52.9607	-45.9856		-63.2754	139.42		-49.973	-50.9738		-62.8224	164.07		167.002	165.581		-102.509	8.31355
-59.977	-41.0044		-56.6543	143.287		-52.7705	-37.1312		-46.8955	139.649		132.429	167.682		-70.1905	-3.23306
-57.9486	-36.6354		-60.7213	136.097		-50.9037	-44.3289		-54.7172	161.81		132.034	171.51		-100.266	17.951
-68.0293	-25.627		-79.0285	157.412		-67.4227	-35.5948		-41.0628	139.877		154.718	-174.887		-97.9129	12.448
-57.8219	-30.0817		-77.2272	149.109		-54.5019	-46.5163		-37.6909	137.465		158.354	-172.498		-75.2416	7.67128
-57.7274	-45.7106		-47.8138	129.453		-66.3639	-45.4312		-36.453	128.172		129.858	-169.445		-130.189	7.87972
-71.0903	-24.5477		-75.421	152.495		-55.0364	-32.6038		-44.7401	142.528		161.211	-172.372		-87.8143	14.0335
-57.4698	-47.7566		-75.1399	149.259		-69.4115	-40.3582		-38.2204	125.285		72.1472	-170.871		-86.263	21.2489
-50.4952	-32.7745		-63.5005	133.251		-57.9032	-39.3078		-50.9819	149.279		127.006	-145.7		-95.4128	17.2438
-57.7636	-34.886		-72.1564	119.886		-62.373	-33.9031		-40.1964	129.582		114.948	142.993		-117.839	15.8174
-47.7388	-44.8289		-49.9481	139.948		-58.3187	-41.5855		-55.9697	147.772		136.106	174.99		-95.0572	-23.81
-73.0571	-15.2147		-78.9448	149.119		-49.9489	-40.4968		-58.3764	163.467		136.425	-172.407		-105.804	14.3583
-48.9915	-46.4108		-72.7352	131.614		-58.2663	-38.439		-61.992	172.116		145.116	-158.184		-116.914	15.8729
-51.067	-38.5028		-95.7408	171.426		-60.1413	-33.6819		-55.5245	156.775		95.9259	-174.376		-135.265	16.1087
-64.0883	-32.8749		-67.5807	146.292		-60.1672	-48.1993		-49.5023	155.057		132.426	-172.625		-85.0538	-16.3777
-59.781	-34.8269		-99.8434	148.753		-54.0972	-36.8797		-65.2283	149.678		126.347	172.377		-117.359	-10.4283
-69.7297	-31.6309		-70.1868	153.431		-64.7128	-39.5358		-52.8106	141.114		142.982	179.597		-73.4908	20.3442
-66.3022	-28.2185		-80.4006	142.426		-62.1659	-24.3795		-45.6026	137.584		152.442	166.982		-106.118	11.5157
-55.0709	-46.706		-73.1824	144.412		-35.2707	-54.7639		-56.3685	170.334		-171.758	139.394		-119.817	-4.28214
-49.5231	-45.487		-86.1716	149.389		-46.8935	-59.9824		-57.8917	130.512		152.519	164.518		-89.0473	-7.54526
-62.7971	-37.9948		-83.4264	161.298		-49.3714	-39.8974		-31.2285	141.638		152.514	158.495		-122.74	5.67982
-57.8797	-36.5491		-73.8288	154.337		-51.1905	-32.229		-48.1936	151.938		84.3838	162.974		-122.337	2.60438
-46.6613	-44.3174		-74.6324	151.595		-51.6791	-53.0584		-35.7834	136.881		130.06	175.538		-133.604	1.53152
-57.3786	-38.529		-72.785	163.368		-61.3596	-39.8805		-52.5763	151.785		77.8023	-177.333		-122.537	-2.03818
-63.2989	-44.1668		-69.1606	155.253		-64.9148	-42.0065		-59.011	160.366		114.893	-170.672		-130.374	-3.23033
-49.0316	-36.7485		-77.3404	148.911		-56.8193	-42.6082		-64.9735	139.392		113.4	-178.348		-148.975	23.4601
-57.2892	-37.6555		-69.7936	166.112		-57.1408	-47.094		-45.2133	129.387		128.975	179.895		-126.651	10.9498
-58.9456	-43.2722		-79.3748	148.15		-60.8558	-45.5847		-59.2742	171.899		139.036	-170.738		-95.3411	-10.4602
-43.8975	-51.3422		-66.191	129.202		-71.7165	-20.4855		-54.9775	144.868		158.999	138.7		-121.508	12.1162
-54.9954	-44.967		-73.6716	144.47		-68.9616	-32.8866		-56.5411	155.837		65.5383	-179.905		-89.4991	-18.7959
-38.3312	-48.909		-94.9457	158.448		-65.912	-36.2399		-62.4552	157.684		119.457	170		-141.104	21.3362
-51.9385	-38.7188		-75.3565	147.543		-69.893	-15.3952		-38.3372	148.649		152.402	177.045		-158.79	40.2072
-45.4856	-47.5402		-65.1581	137.429		-79.529	-20.145		-35.2346	138.713		176.031	162.333		-127.602	28.4182
-36.7559	-54.7486		-65.8622	150.66		-75.1851	-15.077		-37.0232	141.976		172.467	176.104		-117.987	14.7498
-58.4709	-36.3706		-67.5808	129.845		-48.3833	-39.5864		-36.2395	127.234		177.978	174.874		-126.073	23.1532
-54.68	-50.7483		-82.0004	132.804		-64.382	-33.0049		-47.1674	144.479		159.426	159.934		-135.643	9.41223
-50.7458	-51.6041		-82.8551	154.414		-53.6743	-46.3707		-30.4995	130.29		156.551	172.094		-98.4077	-12.23
-45.7952	-44.0355		-88.4789	153.65		-52.9586	-36.0479		-56.6376	131.99		-177.549	-161.473		-131.189	29.3401
-44.1947	-50.865		-76.3444	148.223		-53.3116	-35.819		-48.8908	150.207		-176.089	160.112		-133.546	-4.80387
-58.0808	-37.7897		-81.0633	155.779		-56.9549	-39.2034		-58.6804	117.666		137.19	175.708		-132.426	-1.55126
-45.4079	-55.3727		-85.0322	156.866		-69.6051	-24.4029		-34.993	132.794		98.6763	156.068		-121.34	-4.84712
-79.4229	-21.0462		-92.2762	147.96		-69.7559	-15.8988		-54.8877	-179.692		149.337	-173.587		-121.604	31.4772
-57.3431	-40.572		-80.0284	123.126		-62.0417	-31.0929		-50.5364	150.855		170.613	165.562		-147.984	24.2585
-51.1995	-40.6611		-70.9723	144.359		-61.998	-30.9272		-39.5706	152.596		142.569	169.611		-78.7709	-1.16455
-50.7267	-38.779		-57.8708	148.414		-55.9068	-35.4637		-37.33	146.117		145.537	162.251		-140.42	33.91
-58.3319	-29.0161		-66.5318	131.484		-64.1204	-39.6025		-38.2239	131.977		145.337	159.765		-165.58	38.8425
-39.069	-42.5373		-59.932	140.52		-83.594	-17.7045		-40.8386	147.991		155.636	-174.498		-131.373	5.75119
-41.7898	-52.0084		-68.9691	152.11		-57.2576	-30.2522		-70.5261	134.544		82.9508	-171.085		-133.59	-5.06355
-52.7679	-36.3917		-76.2075	143.713		-52.0937	-46.7472		-71.4001	-174.7		105.639	158.399		-148.704	17.0034
-58.2994	-39.1132		-58.7496	136.194		-67.0737	-33.792		-78.5874	179.603		156.075	166.403		175.842	48.3881
-66.6117	-40.341		-37.678	117.109		-80.561	-16.8271		-54.67	163.272		174.431	147.631		-145.481	20.4069
-62.4698	-39.8729		-74.2931	130.08		-60.2369	-21.6323		-36.3879	127.493		165.543	164.921		-166.514	45.8228
-64.5203	-29.2251		-57.636	136.455		-63.1522	-33.1153		-68.4242	174.37		158.065	-177.832		-142.617	32.789
-47.9172	-39.4302		-64.1957	135.403		-68.2183	-27.5844		-59.4423	155.688		147.139	177.152		-128.585	17.9328
-60.1709	-43.0583		-67.2329	142.496		-48.7424	-44.7643		-47.9315	144.804		152.247	157.145		-146.535	21.8216
-60.498	-51.369		-69.2846	137.405		-57.7073	-35.2165		-49.163	147.595		107.1	146.085		-92.8445	32.0878
-57.7582	-41.5009		-64.0176	115.923		-65.4717	-14.5367		-58.0241	173.974		125.039	170.102		-111.543	-11.9635
-68.3403	-37.5748		-56.6487	143.623		-49.6349	-38.9928		-46.7554	143.554		112.827	171.387		-102.551	0.657485
-63.5011	-46.3765		-57.8223	145.809		-52.4136	-41.0087		-37.1653	134.853		162.55	-172.623		-115.744	4.72358
-54.8494	-35.1047		-59.7258	129.319		-77.5615	-15.9128		-48.0534	152.677		131.226	-162.438		-127.053	13.2916
-60.1555	-44.3609		-53.0737	137.876		-58.2799	-33.8554		-32.9086	133.274		145.148	158.215		-129.222	27.0829
-66.0712	-36.8488		-62.6336	138.87		-65.9697	-26.6266		-44.9972	142.863		168.678	-171.466		-170.5	46.4004
-62.539	-41.5375		-60.8001	148.1		-53.5902	-35.2762		-53.6344	155.336		117.386	160.174		-120.287	5.31134
-51.343	-41.4556		-59.7225	145.695		-77.4975	-17.6588		-33.3857	139.605		166.565	167.796		-171.386	33.1636
-58.7509	-47.4709		-58.9399	146.862		-56.9987	-42.4069		-39.9287	137.628		128.863	168.637		-121.026	-3.18674
-52.8006	-47.2093		-84.0125	125.138		-55.8443	-34.3808		-51.8873	140.912		150.776	175.265		-149.312	17.5184
-63.241	-32.9808		-67.0895	138.386		-62.518	-46.5254		-49.2008	143.933		-171.512	159.7		-128.862	-0.465643
-57.9686	-39.0538		-81.8978	114.815		-62.285	-32.41		-35.0881	139.883		175.849	143.32		174.083	37.402
-59.4792	-40.4533		-59.5112	140.237		-66.6647	-38.2073		-64.6223	146.033		167.175	156.97		-166.152	47.227
-61.4638	-42.3578		-61.9899	133.711		-52.2823	-31.3024		-56.0329	169.182		166.57	147.914		-172.19	45.5735
-60.0734	-41.5946		-55.7558	134.512		-61.5073	-40.3439		-59.1985	157.543		-168.444	152.122		-162.751	47.5298
-62.2533	-30.2026		-52.9075	120.794		-58.8201	-37.1045		-44.6228	137.287		178.196	136.894		-173.633	34.2205
-67.4107	-35.6394		-55.783	143.467		-54.7629	-37.3753		-52.2253	157.214		-163.469	126.81		-164.772	49.831
-40.6437	-50.4165		-64.956	145.918		-67.9141	-34.8918		-43.5816	167.953		-139.099	142.039		177.097	38.9214
-60.876	-36.2335		-60.577	136.99		-58.7765	-36.0718		-56.0185	-175.38		-172.248	126.967		-176.908	31.2702
-55.9048	-36.7748		-65.7069	149.43		-59.3519	-43.6446		-61.5344	170.283		173.237	144.542		-161.347	55.5077
-59.5395	-40.7001		-46.902	123.709		-63.0815	-29.0216		-67.6287	154.132		-173.476	132.143		-171.849	38.9191
-59.6576	-41.2885		-73.6106	124.677		-51.2012	-34.8449		-25.9056	144.296		-171.904	149.531		-149.161	14.3246
-56.5536	-41.8435		-56.3036	144.576		-60.1507	-44.9408		-49.5615	157.098		153.882	174.031		-176.068	50.1816
-48.8257	-52.8816		-61.419	133.179		-51.8517	-36.3089		-73.5359	133.617		-161.667	146.479		-175.393	38.5926
-55.1122	-44.8028		-53.8553	139.2		-69.0411	-40.4167		-34.8618	143.44		-177.013	130.472		-148.528	26.8647
-68.6313	-29.5232		-62.4907	143.553		-61.4186	-45.527		-39.4302	162.574		138.706	160.2		-169.098	52.5771
-54.9056	-44.4532		-64.4702	133.512		-67.076	-43.8321		-58.101	172.19		165.31	173.06		-167.286	37.6939
-56.3029	-44.0474		-77.4991	156.522		-50.4612	-45.275		-64.2095	174.423		154.192	-164.467		-178.042	28.5457
-57.8453	-42.5985		-75.5241	152.151		-45.6875	-40.2363		-53.7276	160.579		166.708	-168.446		-113.778	15.9527
-48.2734	-45.3029		-68.4897	136.725		-63.0445	-39.1488		-59.0478	139.2		126.256	175.844		-97.3075	5.48675
-44.0084	-48.0571		-39.2026	123.8		-54.7767	-48.2772		-63.9222	146.133		90.3764	169.732		-129.236	-5.69164
-62.1739	-38.768		-61.3043	148.609		-51.5813	-36.9191		-55.3028	163.599		156.26	178.866		-95.3235	-8.62381
-73.1217	-32.9454		-77.3397	129.875		-77.3341	-31.0511		-46.5239	154.169		175.109	179.79		-123.505	15.6439
-58.3579	-40.6092		-57.1379	151.214		-68.7942	-28.0164		-39.636	144.63		134.872	148.617		-91.6163	-11.2487
-54.4599	-42.4113		-83.9482	136.926		-66.9695	-22.8903		-56.5174	143.767		-167.608	138.145		-114.777	-0.553406
-52.2115	-50.0441		-64.0918	153.266		-61.8198	-33.3837		-52.5353	139.488		137.55	178.599		-128.41	30.5177
-58.8909	-31.8515		-59.573	134.967		-74.9804	-34.5464		-48.9324	149.871		163.797	162.718		-137.193	14.2314
-66.0213	-24.7474		-69.6709	129.636		-53.2664	-33.4976		-47.6498	130.258		-145.382	160.668		-146.602	23.4233
-54.1797	-38.02		-59.8377	148.449		-60.116	-39.6194		-54.9007	148.766		177.894	143.689		-132.903	0.479062
-48.8876	-26.2599		-59.182	142.04		-61.0819	-39.0295		-61.2824	-177.891		-170.882	167.047		-98.391	23.9122
-55.6618	-41.897		-89.1569	141.358		-65.0144	-41.3024		-56.5562	142.067		108.114	166.951		-88.7269	-3.6214
-61.6917	-38.1894		-75.1512	171.943		-47.5572	-41.4693		-46.3666	142.206		144.61	161.75		-105.851	-12.9559
-56.911	-36.8769		-63.7405	147.486		-60.4273	-41.2337		-59.4824	146.156		150.931	-176.719		-103.438	-6.86223
-51.4221	-48.3435		-46.8561	150.924		-50.9469	-51.8203		-59.2823	154.652		115.971	153.622		-123.109	4.16767
-63.0101	-32.3374		-59.3952	146.699		-61.2158	-41.1199		-52.7001	132.185		125.48	-178.133		-115.757	-3.71257
-56.5841	-41.5275		-43.7505	139.028		-53.1857	-42.1595		-50.8728	140.513		105.401	-168.264		-110.489	-15.0325
-58.1888	-42.1499		-48.2407	143.237		-70.9577	-34.7352		-62.2077	164.285		169.816	145.29		-130.096	-3.78252
-60.9677	-42.8081		-58.354	147.685		-60.8631	-36.6992		-52.9173	150.62		162.346	164.956		-107.948	11.6249
-63.0822	-39.0608		-57.9253	135.947		-74.9201	-26.8259		-55.3783	168.537		153.969	160.676		-95.2235	-9.35408
-57.9562	-43.7502		-58.1826	152.992		-63.1453	-29.6305		-51.1472	154.651		136.11	148.577		-120.265	3.14437
-51.5082	-40.5057		-73.2961	138.913		-56.9166	-39.0937		-79.3722	129.278		161.923	153.133		-162.543	32.0933
-52.8021	-38.3046		-60.2368	131.673		-68.1276	-34.5515		-56.9808	142.123		114.947	-142.445		-88.7729	-2.71324
-47.1367	-41.2524		-71.4851	164.315		-49.5522	-44.4483		-39.1647	157.162		-175.184	174.265		-129.984	-4.08165
-58.8262	-35.9614		-61.9202	151.689		-57.0158	-34.1093		-43.3233	134.162		168.626	178.4		-130.221	3.86108
-57.5339	-42.0281		-62.7813	148.342		-60.9404	-37.3435		-47.1339	139.799		-149.671	172.261		-125.355	-2.26104
-61.9126	-24.9836		-55.7631	134.964		-57.9101	-37.8757		-53.5294	146.886		155.551	157.45		-124.159	6.99058
-56.7661	-45.7903		-59.0848	152.032		-63.5933	-44.9541		-33.5016	130.653		146.864	-177.267		-127.491	-0.125081
-53.6058	-42.7802		-59.6266	154.39		-63.0736	-43.7174		-36.1968	146.683		169.175	153.317		-128.789	-4.86611
-55.6479	-31.7482		-53.8582	144.056		-59.4752	-44.5134		-39.2933	134.167		-174.809	-178.478		-117.497	19.8722
-53.1163	-42.867		-63.0206	151.487		-53.787	-44.491		-35.4305	143.797		164.356	169.821		-147.355	23.135
-53.613	-22.0015		-69.1127	165.816		-55.2515	-39.5745		-39.2589	139.381		107.568	152.065		-124.27	-13.7672
-49.2641	-53.7481		-57.3783	148.387		-65.8976	-23.6233		-43.7366	147.719		145.477	171.184		-105.278	-16.5635
-47.845	-52.0216		-60.8235	151.683		-69.0577	-40.1256		-40.3862	140.588		122.593	178.777		-129.708	3.26014
-55.9146	-47.4582		-57.2682	156.698		-52.8446	-37.0638		-60.4418	160.766		95.107	155.371		-127.305	-5.26873
-47.6866	-47.1908		-62.0603	144.656		-52.3197	-38.3501		-47.7563	144.009		-171.099	154.697		-117.986	16.7674
-59.4623	-40.0869		-65.3765	145.665		-57.0178	-34.1867		-66.7896	158.412		130.159	158.011		-88.4513	-13.2537
-57.67	-32.5101		-68.1948	137.879		-56.3933	-40.7543		-44.7021	160.243		171.63	169.729		-109.521	14.4136
-53.8111	-37.5811		-76.9235	155.231		-51.9722	-36.0333		-58.3485	155.881		155.13	166.367		-88.0333	4.78349
-57.8452	-46.5551		-71.3865	161.967		-55.1235	-41.437		-50.2134	132.574		96.8195	-176.686		-117.488	-10.2844
-54.5091	-42.5291		-67.3757	146.888		-63.7828	-40.7597		-33.5621	149.443		-178.875	159.228		-100.814	-5.73928
-68.0007	-37.2187		-68.9028	152.326		-57.1059	-46.6896		-56.0279	143.665		168.698	145.253		-130.468	1.18044
-54.1339	-36.3958		-71.6866	149.076		-69.4217	-17.938		-34.7967	140.17		-109.062	-154.354		-114.45	-25.3862
-60.5557	-35.6335		-82.7138	157.168		-53.1589	-38.1598		-79.6288	171.799		161.91	153.752		-99.4174	-12.8846
-60.1222	-38.7869		-83.691	160.964		-58.7291	-35.7962		-46.4422	158.849		-144.538	127.693		-99.3188	-11.7054
-38.412	-39.0693		-59.1415	144.156		-45.2047	-30.8248		-31.8483	129.32		-157.698	161.912		-84.3146	-27.7655
-51.564	-48.2974		-90.4294	122.083		-57.6227	-34.1522		-39.6065	142.518		162.902	159.757		-106.585	14.7952
-53.033	-36.9187		-65.1972	137.722		-48.6836	-43.3239		-50.7886	168.489		173.1	-166.91		-129.096	1.0679
-55.9519	-50.4377		-57.8604	153.742		-54.6841	-39.2057		-69.851	169.115		165.173	156.894		-72.8473	-26.3747
-65.9403	-45.1711		-80.2422	161.967		-57.8113	-43.3095		-38.6357	154.032		161.46	164.191		-102.075	-14.3918
-45.1246	-44.3071		-77.3558	161.962		-61.8936	-36.9407		-49.2358	157.385		142.22	154.071		-125.549	4.13713
-50.9745	-41.4486		-72.5205	158.229		-63.1241	-27.0834		-53.1662	142.553		145.603	163.665		-174.016	37.616
-57.6412	-41.8692		-75.4025	171.135		-60.3368	-40.2178		-70.2343	141.721		154.251	148.011		-174.714	45.3917
-52.5209	-31.0754		-56.9461	157.267		-54.909	-38.9827		-57.8285	166.881		119.837	171.95		-126.645	-13.3192
-33.3824	-48.4287		-72.1263	151.814		-56.7823	-36.0153		-49.5205	134.139		157.273	158.573		-107.499	-12.0235
-38.9674	-56.3855		-65.5404	154.945		-63.0609	-34.4789		-53.3683	167.963		153.414	158.812		-84.1933	-3.20784
-55.5096	-40.2138		-51.7414	169.054		-57.639	-33.9203		-67.9241	169.981		68.2672	165.545		-137.027	32.4491
-72.9851	-28.3548		-68.3205	160.812		-60.5928	-39.9801		-58.8796	156.063		104.782	150.674		-147.185	29.9093
-52.8995	-43.1961		-44.0274	154.877		-60.9139	-35.8268		-55.5096	141.834		100.231	152.767		-126.245	-4.54911
-56.9467	-35.3291		-59.3947	148.661		-68.6164	-27.6657		-59.3639	163.206		159.19	165.799		-108.742	-10.4418
-42.8141	-37.2122		-61.1869	146.21		-62.5803	-41.3278		-51.5548	132.449		133.772	163.57		-124.848	4.44584
-50.341	-44.7461		-71.1495	144.377		-52.1862	-40.2903		-54.4207	122.001		-178.619	166.43		-126.831	3.4645
-45.0913	-42.6099		-63.5612	137.891		-55.0117	-46.9089		-46.942	152.286		114.984	172.762		-130.246	4.46336
-57.6862	-38.7052		-58.4433	159.459		-66.7468	-28.2957		-55.454	161.81		138.563	169.946		-92.1175	-7.83041
-56.27	-36.993		-56.3439	151.924		-66.281	-25.0591		-46.1962	143.098		170.975	162.89		-132.99	0.849061
-57.9309	-37.1386		-68.1055	140.814		-62.6436	-36.2716		-52.0575	137.308		169.677	174.632		-125.658	-3.97969
-63.743	-35.0078		-70.2413	164.451		-60.0563	-48.7319		-63.9399	151.385		67.4094	171.031		-130.005	0.696448
-32.4484	-43.7564		-111.113	139.741		-39.2786	-63.7562		-67.0088	148.764		129.046	-140.026		-103.451	-2.36337
-38.7491	-53.1244		-98.4277	148.303		-64.6886	-33.1274		-52.925	129.881		82.3011	-172.031		-92.1736	2.33683
-55.4873	-40.6851		-88.9665	144.139		-55.8306	-45.1063		-46.2068	160.328		119.848	-177.067		-98.0984	25.16
-58.6386	-42.7792		-72.644	137.707		-53.8067	-42.2545		-44.5583	155.265		53.0803	-157.163		-137.945	13.4543
-37.0566	-53.9214		-66.4786	144.297		-54.0281	-33.632		-53.6384	162.922		-175.459	147.104		-122.298	6.31633
-72.1329	-33.1958		-65.4691	130.731		-58.0668	-36.6426		-47.5727	145.759		163.615	-164.018		-145.914	22.0012
-49.0547	-40.7509		-60.5715	140.651		-54.06	-43.3503		-25.5401	108.904		121.924	-166.312		-127.907	13.0223
-60.8452	-33.1295		-100.817	152.618		-49.2591	-38.8027		-67.7063	173.578		-166.806	-178.917		-144.486	12.734
-40.9184	-34.0456		-103.386	135.315		-62.2501	-33.1171		-57.4871	154.802		-173.535	-171.958		-154.999	39.3473
-55.6119	-36.6005		-73.8788	156.895		-71.0289	-39.059		-46.9855	154.071		177.11	154.396		-114.52	4.89089
-54.9671	-38.9222		-88.1527	146.435		-54.7614	-37.9468		-65.1045	140.142		118.304	155.252		-96.83	-9.60141
-44.8246	-33.3735		-95.8336	152.654		-55.5858	-41.6047		-49.2757	152.636		170.69	171.901		-107.871	-10.8746
-39.7132	-36.4392		-79.536	119.335		-65.3975	-19.2493		-49.5702	165.377		64.612	174.046		-84.6806	-9.54066
-59.3769	-50.2894		-65.7864	124.776		-51.4345	-44.4521		-48.7368	169.576		88.2103	169.024		-131.668	-4.35869
-56.2159	-40.3562		-62.4984	128.222		-60.3579	-31.9548		-56.4062	151.869		61.7874	-165.738		-101.019	12.4657
-50.9501	-50.1631		-132.09	125.627		-65.9563	-36.7726		-54.5095	174.118		57.9175	-154.686		-106.101	9.53008
-52.535	-45.4484		-103.862	146.325		-51.5144	-45.2696		-42.6318	147.889		66.7357	-159.827		-128.713	-10.2872
-64.6109	-48.0886		-70.2011	122.017		-57.2919	-39.4126		-62.395	161.062		58.8593	-174.694		-119.157	-1.07578
-52.0131	-36.7415		-53.3354	118.148		-58.7879	-38.6334		-45.0807	148.572		60.5229	-171.418		-83.5932	-26.7218
-59.9045	-39.533		-63.0991	121.209		-64.7226	-41.1504		-46.2283	135.005		70.305	179.628		-89.8412	-26.508
-58.0794	-39.5495		-73.9566	144.436		-77.7673	-19.0089		-41.4543	155.025		65.9679	179.387		-71.0573	13.7788
-62.9914	-35.9445		-79.023	145.039		-62.264	-39.9221		-53.3897	158.861		41.6397	-161.798		-94.4018	0.0153897
-42.7815	-54.3992		-90.4152	110.777		-60.1239	-39.9926		-55.7503	136.422		42.8895	-153.935		-88.0358	0.206844
-66.0179	-34.2328		-65.2089	123.089		-65.3707	-29.4625		-55.726	145.102		69.609	-163.388		-89.798	-13.4569
-58.9907	-32.3821		-54.914	122.663		-56.2721	-34.005		-57.4656	169.064		62.5342	-166.316		-103.082	-9.34417
-59.3315	-39.5776		-74.212	149.048		-73.9507	-32.3268		-69.7688	163.285		-155.473	174.052		-96.5183	17.0451
-51.4896	-25.4477		-98.363	128.222		-62.3332	-14.8996		-54.9773	151.977		40.6687	-152.026		-106.948	10.4726
-72.7027	-20.2572		-59.8568	143.079		-58.5798	-42.3198		-44.0569	154.287		38.7106	-158.689		-117.295	-20.4818
-72.6862	-22.3295		-74.3364	149.363		-43.8667	-42.645		-51.6553	-169.308		61.2049	-176.066		-72.6997	-16.0088
-32.0451	-47.8795		-77.0801	151.146		-64.2592	-41.3029		-52.5335	146.538		176.14	167.086		-96.743	8.16901
-63.2598	-39.3992		-103.859	103.435		-47.1105	-36.7411		-51.3945	155.046		64.964	179.25		-90.8541	61.9122
-71.94	-3.87223		-83.5506	134.182		-44.6678	-38.0308		-43.2155	135.36		69.0404	179.78		-106.802	-9.00394
-62.3891	-22.7166		-61.3208	123.747		-60.0375	-31.4609		-72.1325	172.109		59.6703	-144.575		-94.797	-7.63723
-64.4646	-32.2197		-59.5017	143.162		-58.3375	-30.4918		-43.3057	147.146		65.6361	-172.297		-103.064	16.9571
-55.2468	-43.2081		-53.7859	143.093		-53.1721	-38.2807		-43.7022	165.971		48.4105	-151.363		-81.5014	-13.0173
-57.4192	-48.7821		-58.9892	146.032		-41.6326	-50.0017		-68.8136	176.805		55.9902	-167.825		-113.154	33.1615
-54.3757	-42.5988		-60.5779	105.109		-71.6863	-31.6497		-31.0664	127.403		51.9415	-158.333		-106.175	-0.522565
-58.0056	-45.4838		-60.6887	122.766		-66.9245	-26.6203		-35.3795	150.428		53.8086	-168.931		-73.8649	-9.24219
-27.2552	-51.9083		-93.1126	137.306		-61.2077	-13.3717		-51.5044	164.573		55.932	-175.345		-80.4204	-30.8497
-64.0985	-39.8795		-62.9181	135.75		-57.1745	-47.4868		-38.1364	138.258		47.5435	-161.401		-86.7173	-15.0879
-47.7659	-38.3405		-80.0632	123.493		-65.0699	-39.4429		-36.4732	139.69		37.7578	-135.373		-85.6169	-10.0984
-58.2595	-33.243		-62.6416	139.307		-52.7122	-41.2238		-48.2682	135.74		49.2294	-150.695		-97.1435	-1.54363
-63.9619	-28.7282		-55.4727	135.782		-61.2086	-40.3655		-52.2014	157.585		33.6914	-143.734		-96.6242	-17.0088
-56.8865	-40.5296		-71.2575	109.658		-59.9941	-38.3124		-63.1071	159.571		89.3156	154.48		-109.347	15.7436
-65.8413	-42.0825		-88.7776	147.857		-56.1105	-43.3009		-46.7512	152.16		83.0391	139.967		-93.825	-7.51132
-64.5993	-37.576		-65.9443	138.843		-60.6386	-39.1432		-46.3541	154.399		56.3673	-159.96		-124.831	-12.4817
-52.2799	-46.7608		-64.9219	141.177		-56.5191	-46.4827		-35.6183	148.162		87.7736	170.18		-86.0384	79.9138
-48.0588	-37.316		-135.757	117.204		-33.7632	-55.2133		-51.9332	154.235		54.2992	-171.287		-80.0074	-22.0458
-55.224	-43.4444		-65.5921	116.892		-61.0338	-46.6015		-51.2298	135.07		69.174	-178.646		-101.446	-0.0952671
-50.845	-38.0003		-59.9189	116.076		-57.9647	-48.8842		-55.5389	159.258		58.1513	173.108		-148.601	18.5259
-43.5345	-61.2207		-122.012	130.063		-63.2087	-35.2455		-51.9908	158.17		-58.16	-45.4446		-115.553	-5.41331
-27.1286	-47.4983		-62.0797	114.3		-48.5119	-43.3365		-34.5964	131.09		-69.0183	-35.2388		-117.458	11.1657
-43.9745	-37.2414		-53.545	126.852		-70.4179	-36.2654		-51.1162	156.725		-77.2469	-6.64579		-108.264	-23.0125
-59.1554	-42.9985		-67.5985	114.725		-56.541	-40.4909		-46.7491	150.453		-66.6741	-49.4881		-128.628	-2.73485
-60.494	-37.9381		-50.6295	135.331		-62.7336	-37.5635		-48.9943	131.163		-51.8883	-46.8761		-124.459	0.693126
-71.4358	-18.892		-50.7719	108.74		-64.0235	-35.1083		-48.7957	142.052		-55.5528	-31.8744		-138.949	21.1165
-61.6199	-39.7158		-46.9751	124.138		-52.15	-42.0888		-53.0998	150.104		-65.6792	-51.5551		-115.439	-1.71157
-62.2153	-35.94		-70.233	121.564		-51.5524	-38.8914		-54.3451	161.078		-54.4474	-46.6964		-133.782	32.5395
-47.8976	-38.5828		-54.5247	129.094		-69.611	-32.0868		-38.2124	149.974		-54.9592	-34.6936		-117.33	15.3438
-56.3508	-35.2066		-58.1542	119.007		-58.5521	-45.0584		-60.6563	139.972		-56.5824	-24.4895		-142.437	12.0455
-59.5366	-44.8287		-55.4501	126.128		-53.4325	-47.6929		-58.2145	137.728		-53.2907	-29.9011		-111.858	13.0994
-54.5459	-46.7258		-66.9008	134.94		-52.9725	-39.1561		-37.9515	122.999		-59.0047	-35.944		-167.096	67.437
-56.5235	-42.7385		-39.2053	129.849		-59.5818	-37.347		-63.9639	161.976		-75.7203	-33.8435		-133.55	-0.656367
-51.6322	-53.0083		-55.8897	112.812		-63.8015	-46.0683		-51.9884	151.528		-65.9595	-29.716		-145.018	17.7905
-52.0313	-42.3816		-52.1908	117.395		-55.8743	-47.8833		-67.0976	149.902		-67.7003	-28.4913		-122.637	2.14087
-42.3416	-47.7372		-55.0703	101.478		-54.8672	-51.7442		-54.9327	142.121		-56.7669	-40.9538		-72.4379	-18.8709
-54.3891	-38.5156		-65.255	130.489		-68.7858	-36.1828		-76.9752	-175.845		-82.1114	-8.94559		-77.4321	-13.6717
-46.8116	-47.5777		-67.3482	135.252		-55.7999	-48.2204		-75.6733	144.668		-64.9573	-33.1234		-98.543	-10.5383
-42.2099	-47.0371		-61.2709	121.723		-57.0709	-41.7776		-70.611	148.898		-43.5446	-43.2232		-100.225	-12.5034
-74.2082	-15.7996		-52.3184	113.172		-63.1867	-44.459		-65.079	164.827		-49.2543	-51.0027		-127.411	1.76067
-60.1729	-38.429		-57.2817	136.52		-64.5739	-32.4729		-44.5223	139.232		-85.5401	6.8251		-129.879	-3.95554
-48.1635	-48.1191		-71.445	111.483		-46.4728	-53.0036		-60.5491	146.116		-69.8558	-31.004		-141.851	15.8296
-47.8611	-39.8477		-66.4187	130.822		-59.7255	-31.9425		-45.1766	133.754		-60.9789	-21.1016		-116.321	3.51324
-64.5388	-23.7458		-58.3406	127.6		-76.9189	-19.0739		-33.5927	143.069		-85.5508	-24.7425		-109.88	8.06543
-54.6877	-43.3815		-83.8699	132.225		-63.2873	-40.6828		-48.8593	166.507		-39.0781	-48.5438		-112.114	8.15453
-42.4884	-48.6305		-61.0479	115.98		-56.3578	-35.9647		-75.5758	173.216		-61.208	-40.2465		-81.0167	4.45542
-46.997	-42.9612		-61.9736	134.919		-48.3625	-44.0016		-80.1195	169.012		-55.719	-37.2932		-122.328	-16.0866
-58.0038	-45.9914		-56.5676	137.888		-57.5772	-40.462		-62.738	158.803		-94.4965	6.90471		-76.7262	-11.5366
-24.8332	-69.6062		-68.3758	135.43		-77.5857	-26.5135		-69.5009	163.182		-66.814	-34.7397		-115.617	15.8044
-65.3974	-35.7914		-57.1636	127.549		-57.629	-41.5857		-46.6069	130.154		-40.8727	-43.322		-114.811	5.14143
-52.0524	-36.5801		-59.1292	154.252		-63.5376	-36.3501		-53.6542	146.281		-45.9593	-42.9716		-140.856	15.7107
-69.1373	-32.4606		-65.4362	116.497		-56.9275	-42.9896		-69.3826	158.715		-81.7078	-24.6235		-82.022	2.6044
-57.9141	-25.3894		-63.3907	124.879		-62.6967	-42.5415		-48.3797	158.064		-61.859	-35.1198		-116.619	12.0761
-47.3093	-45.5606		-63.7595	138.107		-57.8254	-41.6872		-47.8359	158.281		-72.1207	-17.7523		-157.346	32.4627
-56.4832	-30.5693		-52.988	131.017		-74.7029	-28.1482		-51.6108	141.024		-53.4683	-57.6063		-114.456	7.93297
-56.9644	-42.3965		-66.725	130.667		-61.1914	-47.8718		-46.9092	123.544		-65.733	-20.1732		-109.123	11.7097
-60.8223	-36.7784		-63.2189	121.837		-55.6952	-48.8929		-76.878	176.409		-41.8297	-43.6571		-84.9039	14.3133
-72.997	-23.3063		-61.0369	133.764		-59.2583	-38.7886		-70.909	174.44		-80.3857	-28.7737		-137.05	30.637
-64.4572	-39.9765		-73.0824	124.106		-67.4436	-36.2006		-60.3093	175.519		-64.2329	-23.9663		-97.4426	0.179301
-60.2465	-34.1087		-50.3516	121.416		-37.498	-65.6721		-69.5654	156.769		-57.9027	-38.983		-90.5916	-22.9806
-57.2644	-38.9108		-60.2369	121.64		-58.6471	-48.7846		-52.6844	168.563		-75.3819	-29.851		-78.1119	34.8083
-56.9872	-28.0294		-51.8844	115.123		-55.8676	-50.822		-36.5211	146.62		-87.066	-23.3506		-68.0626	17.4702
-58.7926	-46.2539		-68.5505	113.883		-46.6019	-56.072		-56.2478	160.88		-74.6259	-29.4796		-110.516	38.262
-56.7429	-41.1721		-53.8912	125.205		-63.954	-33.3271		-45.1543	157.761		-51.6702	-33.5131		-89.5753	40.4598
-61.639	-26.1677		-55.2591	103.107		-57.6098	-43.7866		-57.6981	-176.056		-64.043	-31.0827		-99.3146	32.9536
-50.0577	-39.9022		-68.3885	124.773		-62.8713	-37.3647		-53.9149	134.683		-49.1014	-37.6957		-104.701	20.9377
-50.7888	-27.6665		-55.6008	120.2		-70.0416	-37.9296		-66.6916	136.496		-73.7945	-26.3831		-127.388	34.3636
-66.4524	-42.1566		-53.1136	140.586		-53.0321	-50.6478		-68.3755	162.497		-53.5946	-34.6206		-71.7025	-10.0172
-47.3782	-35.3962		-66.0553	126.541		-59.2494	-37.9764		-71.4828	175.728		-57.8688	-29.6047		-116.886	13.6652
-57.2213	-39.6449		-41.625	120.078		-58.4301	-38.0377		-41.5257	152.105		-113.213	0.131114		-105.777	26.8907
-45.1383	-44.2349		-63.7282	145.565		-51.8806	-33.795		-52.1561	140.223		-57.5924	-35.1924		-138.758	27.4341
-49.8158	-38.6133		-68.9798	147.273		-60.5503	-29.519		-77.7214	160.338		-68.5079	-50.2182		-120.922	38.278
-66.8355	-39.1859		-64.1031	140.491		-62.1978	-35.1456		-55.4233	156.699		-41.0061	-42.6361		-123.221	3.01794
-55.7009	-39.109		-66.3436	144.497		-62.5968	-39.8489		-38.7917	150.195		-62.0187	-19.0527		-108.135	14.0544
-60.6587	-42.2628		-50.3426	112.246		-45.5624	-36.0886		-59.6846	167.827		-61.2942	-49.7483		-105.791	25.8011
-35.4945	-43.5145		-46.693	115.394		-78.1009	-44.2892		-49.1058	157.5		-69.9519	-31.8731		-96.767	3.05934
-63.6126	-42.4906		-47.1625	127.83		-43.614	-63.134		-28.9343	142.385		-56.4942	-41.4951		-125.768	9.88621
-26.3935	-53.5319		-59.595	132.062		-55.7813	-46.9507		-49.7368	152.691		-53.4689	-44.7861		-128.295	10.1813
-57.197	-38.3916		-70.4714	127.116		-50.5959	-57.0068		-47.0769	148.007		-75.0003	-31.7988		-121.171	7.7389
-45.0608	-35.779		-61.3217	133.79		-55.6102	-41.0361		-49.8521	148.366		-40.3192	-46.5604		-99.0419	-4.61198
-40.1737	-38.2713		-48.7795	122		-31.7463	-49.5305		-39.7222	134.969		-64.5754	-29.016		-172.374	36.8664
-61.2918	-28.0562		-62.4363	123.881		-60.3643	-40.0961		-74.034	148.648		-53.1325	-41.3112		-116.741	8.14402
-55.6579	-38.3687		-62.9687	126.649		-50.4708	-48.5178		-35.5494	131.583		-60.8616	-25.4946		-87.754	-16.9261
-65.0817	-20.3326		-70.3613	133.371		-58.9633	-36.2801		-54.9395	149.742		-61.0559	-31.4742		-136.46	22.3019
-53.0319	-35.3212		-55.9923	115.39		-42.5747	-59.4541		-75.362	-173.557		-63.5631	-33.8764		-78.7761	-20.3082
-63.081	-22.5975		-57.249	132.746		-55.7787	-42.1063		-50.8061	138.106		-65.0105	-33.393		-143.231	16.4319
-44.3527	-49.4323		-61.6145	131.275		-51.9148	-52.4234		-35.5393	148.826		-49.078	-34.0235		-103.344	4.77681
-36.3674	-48.82		-58.7483	115.964		-63.2838	-41.8262		-55.3888	141.433		-46.7931	-36.5113		-143.514	15.8327
-64.8327	-31.7796		-62.8167	112.84		-54.4582	-41.2727		-44.1037	135.464		-61.9067	-35.0089		-104.094	0.872318
-50.7692	-35.0285		-33.5994	120.505		-43.4757	-52.8548		-44.0739	152.511		-74.4543	-20.252		-96.7912	2.62253
-45.9885	-29.9668		-67.7958	121.649		-53.39	-36.3852		-38.2957	138.244		-62.8038	-15.5485		-135.362	12.4202
-55.4824	-34.2143		-66.2028	139.728		-60.7506	-37.3332		-44.273	140.419		-85.3877	-29.9341		-83.5047	-4.54313
-50.9232	-35.9383		-55.5723	123.801		-62.565	-55.1654		-39.2748	129.131		-61.052	-25.5964		-95.4057	-10.7731
-59.7423	-35.8756		-57.0585	132.226		-58.7434	-45.8944		-54.2698	160.359		-64.7371	-20.922		-99.9236	17.2768
-46.0205	-37.8924		-59.3653	129.762		-56.7896	-35.1241		-58.7842	150.194		-72.8492	-37.9216		-96.4142	-7.38932
-71.3675	-20.5713		-47.4228	119.58		-46.0442	-51.315		-70.6596	157.469		-63.7964	-46.309		-113.395	11.6088
-53.4632	-33.7574		-55.7187	116.211		-63.6721	-33.1179		-49.8338	139.8		-69.0683	-33.0544		-120.843	10.8969
-61.4186	-29.254		-58.8198	112.114		-65.5169	-40.2913		-53.0057	142.38		-74.9982	-17.2716		-112.57	3.01562
-52.3845	-40.13		-55.8914	113.355		-60.2796	-48.8968		-56.6098	123.526		-65.0318	-30.5227		-128.82	-0.17636
-57.0279	-29.8744		-58.0856	115.55		-54.8512	-34.3803		-62.1103	154.364		-49.8684	-29.6111		-124.704	-0.179147
-47.905	-31.1034		-59.314	130.368		-56.034	-44.4339		-52.2293	141.416		-54.4725	-39.0731		-102.611	22.3099
-72.6215	-9.68514		-61.1927	116.838		-62.7554	-31.0893		-52.8857	142.153		-65.3891	-27.3393		-110.778	-14.0617
-31.8863	-48.8201		-49.817	125.299		-49.5021	-40.0647		-41.6501	134.776		-73.7752	-17.8694		-110.803	12.6512
-59.3409	-19.6194		-52.6948	118.125		-66.4137	-39.6364		-48.8352	141.043		-78.1931	-18.6586		-80.8896	-32.8143
-64.4582	-33.296		-51.3162	123.186		-42.0811	-52.7516		-35.211	141.674		-53.5371	-38.4589		-112.687	26.0806
-66.157	-37.1715		-61.9788	116.711		-46.7505	-43.3521		-56.4675	144.728		-78.8645	-38.1431		-98.0102	35.1317
-52.0544	-42.3385		-53.2651	131.203		-64.1955	-38.9449		-42.1196	151.527		-52.8611	-34.7446		-94.8883	9.15504
-65.1602	-37.0724		-57.4209	123.356		-61.1032	-46.4713		-68.2098	134.229		-46.1571	-35.1046		-95.3042	10.4537
-68.5901	-25.1975		-58.4166	116.196		-43.7398	-40.6004		-42.2801	138.082		-71.1165	-38.5615		-97.8234	4.28861
-49.6859	-38.9185		-41.2728	120.185		-77.6931	-28.0208		-57.159	152.003		-60.7933	-39.0027		-88.3711	13.3672
-76.0801	-20.6136		-61.478	122.64		-86.2172	-13.2523		-49.4605	154.592		-56.0604	-39.425		-126.762	-0.36168
-57.2365	-35.0661		-62.3156	126.712		-52.0118	-38.333		-47.4105	137.413		-57.4474	-44.947		-100.264	7.23321
-54.2974	-37.4534		-52.2228	117.836		-59.9618	-45.0956		-43.3994	124.293		-60.8241	-42.7542		-95.8596	-18.5674
-51.3259	-29.2129		-57.456	128.866		-62.5631	-35.4942		-70.2685	127.835		-50.1769	-54.3429		-69.897	-21.4805
-58.1736	-38.8441		-66.725	138.188		-60.3748	-44.5745		-71.4725	166.675		-62.5442	-28.8647		-110.317	-10.5566
-60.0922	-39.6904		-61.7188	140.19		-67.3351	-37.1096		-54.325	157.881		-46.8096	-39.4635		-92.5413	-2.84823
-38.7347	-51.1845		-56.0079	132.779		-54.3593	-44.9922		-63.3103	161.154		-51.8517	-27.8201		-128.323	-0.181836
-41.9473	-34.8852		-33.481	118.034		-57.7314	-42.6632		-57.4475	146.605		-61.4345	-55.6467		-116.089	0.503664
-44.7712	-39.779		-57.6606	132.547		-66.823	-39.1454		-72.1891	135.419		-65.7363	-21.089		-115.212	-12.0134
-63.4913	-40.9975		-32.8313	134.782		-60.3031	-37.2745		-59.6879	160.944		-68.7884	-29.701		-132.27	2.18437
-61.9685	-25.2887		-63.0395	136.782		-71.4031	-20.8521		-52.3118	131.853		-70.097	-25.8384		-105.813	21.3846
-56.467	-44.1776		-57.0274	131.758		-57.6318	-37.252		-41.7253	140.966		-48.9353	-50.2209		-108.045	7.14752
-53.3794	-36.7254		-85.7557	110.193		-66.3604	-34.1046		-81.0339	141.103		-84.7003	-8.60536		-106.615	19.8856
-46.379	-39.7141		-70.5632	129.065		-54.9326	-39.3575		-63.1596	150.281		-54.2703	-32.044		-132.494	21.2432
-48.0007	-40.8818		-71.0884	121.335		-49.2208	-32.1072		-54.8593	127.678		-67.9974	-20.4392		-143.931	18.3532
-44.9969	-39.7926		-55.9065	131.647		-61.3611	-32.0949		-38.1497	133.654		-57.1288	-29.4316		-126.711	-10.8519
-56.6712	-39.295		-62.2715	141.906		-65.2547	-28.8649		-61.8964	155.099		-75.3538	-29.897		-83.2177	-17.4196
-35.3874	-59.1018		-70.6869	138.268		-66.4699	-28.6702		-52.0949	152.013		-73.3953	-18.6851		-124.991	41.2082
-58.2837	-41.2257		-35.1818	136.68		-58.7837	-46.2709		-70.8007	127.178		-62.2985	-32.4173		-105.228	-18.9191
-46.5573	-47.2997		-66.7324	133.47		-50.9427	-44.4999		-48.4327	164.621		-48.0787	-38.5787		-98.7559	10.5939
-75.2107	-31.9001		-59.6275	115.025		-62.4123	-46.8401		-35.7013	138.248		-71.3651	-15.5847		-117.209	7.38924
-67.673	-41.1157		-44.0937	122.446		-68.6135	-21.8905		-63.0455	144.027		-59.0266	-38.4282		-116.831	10.2995
-64.2572	-35.4163		-52.1902	121.295		-62.514	-41.5747		-30.208	135.481		-44.7048	-51.6578		-98.4891	-6.38715
-44.6692	-35.6202		-67.4362	146.299		-69.3686	-21.2005		-55.9292	155.072		-58.7635	-47.7761		-98.4767	-0.316046
-50.3891	-33.1255		-53.961	127.188		-53.0821	-36.4587		-35.2126	123.966		-60.8474	-29.3012		-98.7692	-4.93459
-36.3001	-52.3885		-63.1134	139.982		-71.6003	-26.6111		-61.6599	153.588		-88.5101	-23.6803		-103.559	-7.48241
-52.6671	-29.9332		-56.9531	119.921		-59.5762	-29.909		-39.1952	140.314		-64.9543	-30.0868		-134.074	-11.7032
-59.2475	-33.9116		-57.9231	120.065		-57.3535	-38.4564		-53.3633	141.283		-64.0942	-32.6778		-121.519	8.64922
-56.0136	-35.0912		-62.4787	115.558		-54.4547	-39.6533		-71.7541	175.818		-72.1139	-20.6516		-85.6183	-10.1495
-66.2209	-25.7587		-47.0647	115.926		-53.9774	-36.9286		-45.2049	128.622		-49.7002	-45.3031		-91.5516	-16.3919
-65.8411	-33.179		-65.9748	128.206		-57.4529	-50.6971		-47.2723	143.81		-71.5033	-18.1826		-122.946	-3.48902
-56.9258	-29.0327		-56.4712	124.98		-68.183	-30.2262		-44.7809	144.223		-60.4476	-19.6485		-102.546	-26.5909
-66.9976	-22.2819		-58.334	129.346		-55.8928	-27.1111		-61.3787	134.379		-55.9723	-42.1804		-115.918	7.83833
-61.0772	-32.9874		-60.585	131.486		-51.787	-44.2096		-46.0998	127.199		-69.0377	-31.2398		-97.0977	-24.6742
-47.7815	-44.583		-35.2533	122.198		-58.6692	-34.1365		-46.9111	143.888		-66.2844	-31.0934		-109.435	-12.476
-42.2064	-34.9767		-66.6908	126.745		-63.2708	-31.5882		-42.195	129.974		-64.5508	-28.4739		-85.7794	-5.72255
-53.3404	-31.1322		-71.3063	128.906		-59.2505	-35.1403		-66.2758	153.894		-43.171	-54.7423		-109.187	18.6048
-76.3532	-28.8921		-69.3164	135.231		-58.1348	-37.8387		-47.0472	130.88		-80.658	-24.3223		-94.0491	-11.9159
-53.051	-38.133		-72.8904	125.844		-55.581	-32.4348		-47.2023	141.155		-64.618	-24.6912		-86.5427	5.04061
-53.1365	-30.9796		-69.9807	135.6		-64.5194	-45.857		-25.3605	123.572		-58.0543	-41.8553		-107.128	-18.3755
-46.1127	-38.0981		-57.1077	134.224		-54.966	-45.8686		-55.5065	132.618		-52.1556	-40.5038		-101.512	-28.4576
-63.1013	-40.1995		-59.5895	128.416		-58.4007	-37.6783		-150.776	17.6556		-59.9049	-27.6673		-113.044	-8.4263
-66.8613	-33.6194		-63.2196	106.711		-55.3119	-39.6109		161.963	138.463		-69.7019	-21.1812		-127.748	27.652
-57.0796	-40.0772		-53.5253	131.611		-49.7787	-39.8376		126.348	132.154		-54.0562	-48.3235		-75.7118	-5.74932
-45.3029	-33.183		-53.5492	122.001		-54.8559	-44.6377		76.7203	139.905		-80.8875	-11.919		-83.4657	-29.7884
-32.8799	-38.2447		-55.1603	134.616		-56.8281	-45.4667		89.439	152.527		-68.2694	-19.1471		-77.4787	-27.7726
-58.2997	-32		-56.762	126.683		-56.6026	-34.0571		117.516	144.96		-59.9846	-31.0746		-100.251	-7.29055
-59.788	-26.2614		-56.3715	136.776		-56.1783	-42.8444		90.8026	174.052		-82.7691	-27.3306		-106.042	-21.7782
-46.5732	-15.4547		-53.0636	115.379		-55.5478	-41.4235		105.273	161.016		-59.6309	-43.1503		-127.317	-4.75992
-54.0878	-45.2145		-63.1072	131.455		-48.8531	-44.8915		130.321	122.886		-56.4815	-49.9504		-109.996	5.42711
-55.644	-38.9507		-67.0093	141.906		-54.3334	-43.3987		88.4938	133.904		-69.6469	-37.8106		-99.9971	11.6175
-65.6822	-29.8736		-65.274	129.935		-63.2901	-30.9906		96.3561	171.711		-53.7251	-33.6059		-91.7626	-24.3871
-58.7122	-40.5901		-52.5673	140.955		-62.4342	-37.1677		114.261	-179.755		-68.1383	-24.3688		-96.7403	17.4431
-62.755	-12.7245		-59.1862	130.451		-65.5392	-32.0274		89.2133	172.824		-66.5876	-33.6749		-72.2211	-27.5411
-55.8055	-35.601		-63.6787	145.465		-50.0613	-38.4381		157.471	96.7643		-57.0547	-40.7623		-73.6921	-22.8843
-79.2014	-33.456		-46.3506	143.319		-60.7588	-32.7539		94.4296	167.599		-48.8258	-44.0638		-71.7581	-15.4966
-53.096	-37.264		-76.3083	151.987		-64.041	-33.4404		99.3915	163.649		-68.7886	-38.4937		-82.3747	-17.1227
-65.3295	-15.4643		-64.8917	133.212		-63.4009	-30.0753		86.8328	-168.595		-68.6219	-21.3036		-103.237	-3.34751
-60.8477	-39.24		-60.1055	128.846		-68.4829	-25.0709		108.064	146.35		-64.4031	-27.6702		-101.907	-14.6443
-51.704	-34.8835		-51.5903	119.691		-56.4973	-43.4339		82.8612	136.478		-48.4138	-32.649		-96.7005	-12.796
-63.6512	-19.2797		-56.6492	142.548		-81.3507	-24.1802		174.297	150.565		-80.1414	-34.4576		-82.7033	-6.08374
-60.7844	-16.5165		-75.1388	139.028		-55.5435	-32.6967		139.457	139.974		-45.4036	-48.0169		-83.1973	-11.4424
-75.2091	-13.0782		-47.6649	123.689		-61.6499	-46.2266		95.0876	134.821		-59.5477	-42.249		-95.214	13.2898
-62.3925	-7.08795		-29.3017	133.882		-61.1123	-43.5307		81.2912	130.49		-71.6906	-39.1316		-98.8872	-3.5853
-60.6812	-35.1214		-61.7808	128.28		-63.7056	-30.84		99.1167	-171.567		-62.1148	-22.6592		-112.147	-8.76488
-67.6439	-34.2339		-48.4306	131.498		-81.361	-18.7471		113.704	-171.37		-62.5472	-44.4727		-102.74	3.6791
-53.1042	-27.6972		-62.6108	138.678		-63.4668	-35.6637		120.931	153.742		-63.2909	-39.4577		-102.567	-4.88722
-59.3805	-36.7145		-33.1247	106.929		-53.7399	-33.0237		124.428	130.515		-71.5976	-14.6452		-97.7044	9.31583
-63.7288	-34.5278		-73.1975	123.332		-58.5837	-48.1988		163.601	177.893		-68.5536	-25.8295		-92.2338	3.89017
-59.451	-32.8335		-48.5057	136.403		-54.4746	-41.0245		160.613	156.183		-63.112	-28.5317		-97.0262	-16.4792
-69.5016	-38.6173		-52.4129	126.004		-58.175	-47.9975		162.713	153.583		-55.2212	-37.9251		-115.123	29.734
-54.4685	-30.782		-36.3539	113.418		-56.8744	-40.0247		152.654	174.136		-46.2087	-42.2349		-94.6631	-15.1005
-67.0311	-12.7578		-55.8097	123.512		-50.5571	-34.9256		120.709	136.193		-63.8638	-24.7659		-92.0726	-5.2461
-69.4717	-27.5067		-49.0667	124.021		-62.3442	-45.7777		119.628	173.451		-44.3203	-54.4682		-92.3534	6.82418
-50.7597	-35.9509		-64.4453	106.274		-59.8146	-48.3514		118.118	154.271		-44.7873	-49.5277		-112.572	28.6399
-59.4544	-16.9718		-72.2766	128.243		-55.9074	-38.1949		153.053	154.616		-69.9978	-38.9079		-86.2816	11.7699
-68.2259	-33.2112		-52.44	118.794		-62.6539	-34.1156		158.614	171.513		-57.7522	-16.5225		-86.5119	14.3463
-44.5729	-38.927		-61.7097	138.317		-57.2719	-40.2255		158.535	127.183		-69.3164	-18.6714		-102.343	12.6426
-46.5441	-44.7547		-54.359	120.998		-58.1065	-45.7356		139.563	140.237		-57.3331	-27.7521		-108.584	24.2993
-64.1871	-28.7423		-63.4357	144.601		-58.4351	-35.5734		106.576	177.875		-62.8358	-35.1904		-102.388	38.5199
-47.5667	-19.6672		-42.0694	108.257		-61.0853	-34.4724		61.3429	148.733		-72.6097	-32.2747		-104.671	-0.750562
-67.0233	-33.6787		-68.1455	117.632		-57.682	-50.5246		131.357	167.793		-68.1841	-27.4863		-101.546	26.569
-61.3071	-31.0264		-62.5543	118.044		-77.6422	-35.2285		152.56	152.781		-60.7284	-33.6473		-119.245	32.8685
-61.0199	-36.0822		-57.7289	126.126		-61.8594	-42.7948		115.826	157.892		-39.6563	-47.3265		-90.001	19.2919
-60.0843	-20.2949		-55.8491	118.692		-62.0506	-46.8631		106.705	147.259		-55.8531	-45.4553		-92.3081	17.22
-54.5502	-27.5015		-73.29	128.874		-55.1499	-47.1347		95.1596	170.713		-60.2191	-38.1009		-108.205	-13.3829
-78.5632	-19.7695		-58.9089	124.969		-56.955	-40.8176		140.939	165.969		-73.984	-11.7417		-88.6615	7.90724
-52.1051	-27.104		-58.4893	122.665		-67.3913	-39.1152		110.84	151.93		-66.3824	-47.8443		-98.5967	14.0999
-65.8068	-36.1967		-62.5899	122.279		-60.7734	-37.0137		112.159	153.752		-70.9595	-31.3649		-129.457	3.26758
-53.1924	-24.7396		-32.1632	136.801		-80.2827	-12.5824		109.153	138.37		-67.6935	-36.2355		-97.0016	-6.46026
-65.7748	-23.1642		-59.0274	122.128		-57.4112	-26.8951		91.7057	-168.225		-58.0387	-39.5579		-94.4594	6.60155
-60.4642	-35.8093		-67.6839	115.616		-81.9765	-24.5073		106.619	-179.621		-56.8953	-29.7564		-95.0606	3.81718
-62.822	-34.2745		-65.3042	130.31		-57.3528	-42.7369		124.521	150.006		-56.0473	-37.1455		-111.935	8.96484
-69.5568	-15.2515		-67.2995	114.655		-52.9186	-37.3719		114.339	140.446		-53.1281	-37.6406		-106.813	-12.6666
-55.9819	-37.8505		-83.1634	139.132		-36.8251	-46.5269		143.887	145.007		-78.484	-19.3455		-111.507	-2.1522
-67.9105	-31.2703		-63.148	113.884		-51.9317	-39.4571		122.179	122.958		-52.4202	-35.7641		-98.8178	-12.7425
-72.5976	-17.3854		-69.4817	116.902		-57.3559	-39.5763		143.413	167.175		-83.5332	-12.806		-101.972	-12.579
-76.549	-26.8088		-67.4002	117.609		-61.2465	-48.9829		124.976	163.591		-59.4754	-30.7624		-104.623	-1.25317
-45.4909	-32.5353		-52.0696	117.808		-55.1779	-46.3395		111.586	-165.768		-60.3181	-42.0354		-97.8292	-7.92797
-55.2338	-41.3105		-61.396	125.257		-59.2165	-37.5153		175.805	86.2007		-70.5179	-1.97292		-87.0948	-11.1749
-37.7906	-42.5718		-54.0238	132.963		-69.1729	-32.487		170.467	154.989		-66.3045	-31.9623		-103.996	-18.4785
-55.06	-37.0291		-85.7029	108.973		-66.5657	-17.9723		49.7116	-154.507		-64.8029	-27.1763		-82.1255	-22.5755
-63.8337	-21.6918		-69.1922	136.387		-38.0903	-50.7459		102.092	154.11		-64.7501	-11.3421		-95.1913	7.98397
-55.6677	-28.0131		-66.2044	130.06		-53.9253	-43.8181		98.9751	158.112		-61.1886	-33.6118		-86.8216	-18.0608
-60.7077	-32.8994		-54.4116	132.775		-73.382	-26.3089		146.68	-156.431		-79.2252	-9.10427		-90.2782	5.85076
-56.3226	-39.2752		-50.0833	129.334		-63.6096	-40.0356		119.793	145.701		-64.2012	-30.1331		-78.6206	-28.6076
-77.4632	-20.899		-82.4916	128.817		-41.6398	-53.2798		117.141	174.93		-64.6513	-26.6067		-108.677	0.476679
-52.9337	-40.9328		-59.8975	131.949		-58.6891	-30.1735		96.8892	149.184		-52.1137	-30.9036		-109.748	-17.2745
-58.7415	-32.5528		-73.0074	123.141		-54.4269	-39.8873		112.646	166.843		-72.2705	-22.7457		-119.511	-4.83691
-73.2833	-13.5136		-62.3638	117.116		-57.5115	-46.7777		149.685	141.865		-61.6698	-37.9355		-112.601	0.448323
-73.9262	-19.9916		-64.3061	124.349		-64.3204	-42.3566		104.813	152.551		-50.7522	-44.461		-91.2415	-7.03453
-60.1561	-43.2318		-82.0526	122.998		-61.6707	-40.0106		156.701	164.697		-75.5842	-15.0063		-103.825	26.1039
-58.8268	-44.4579		-64.6917	134.52		-53.1864	-38.8094		-165.495	104.985		-74.0098	-40.8584		-92.6937	-7.98372
-68.4291	-34.801		-52.3753	134.698		-59.454	-26.4904		147.584	139.179		-54.6663	-27.031		-92.915	4.15566
-48.7581	-39.8649		-48.4976	114.197		-58.5595	-47.4202		81.1607	164.442		-65.4614	-32.7989		-101.041	33.4307
-56.9822	-38.1633		-69.3731	123.837		-54.9499	-35.9649		158.028	102.707		-79.6987	-8.50768		-114.082	7.96553
-63.7349	-26.3851		-57.1166	132.517		-48.099	-42.6999		106.924	125.242		-63.6822	-27.4145		-123.66	9.77679
-48.9675	-31.6824		-57.136	140.601		-54.2324	-35.6949		86.1081	169.813		-72.6548	-24.7714		-93.4893	11.6095
-67.2803	-17.6195		-62.3878	116.384		-73.2243	-14.5748		148.44	123.613		-74.871	-21.0493		-91.6259	-12.6834
-53.2534	-37.482		-55.6361	133.507		-58.6469	-39.3999		114.742	139.638		-55.3646	-40.4498		-116.721	12.7345
-61.2636	-42.0728		-64.0024	133.537		-61.1585	-35.7434		99.1127	162.053		-32.5054	-49.2957		-91.2172	-25.2992
-48.574	-34.1868		-60.9342	121.042		-64.4496	-33.7511		108.108	175.173		-59.0773	-35.7995		-100.759	6.71548
-63.5101	-27.6923		-55.3046	124.342		-58.7624	-45.8717		157.275	163.477		-68.1237	-35.5944		-93.8082	-8.02273
-61.1642	-30.9892		-61.3157	125.175		-58.3647	-41.6343		129.048	177.628		-57.4265	-46.2282		-102.103	-20.7807
-77.5069	-14.1646		-71.4609	123.98		-39.9129	-49.4534		103.771	148.401		-72.7709	-35.3913		-125.675	30.0085
-51.7656	-34.5851		-56.1184	117.273		-72.5314	-24.1349		89.419	160.428		-58.9733	-43.7999		-110.469	-3.52791
-58.2853	-29.0033		-48.8873	125.769		-52.4297	-32.3457		145.46	171.536		-64.0615	-37.7853		-102.811	-2.38131
-55.8698	-25.016		-67.5045	128.251		-40.0704	-73.1282		93.9529	154.183		-74.4071	-7.84563		-72.3672	-29.3845
-58.4351	-38.1266		-62.5322	127.544		-69.4905	-28.7681		138.249	138.034		-82.0301	-12.1368		-107.621	-15.0329
-32.3876	-45.6042		-47.2627	130.339		-61.2285	-45.314		78.355	150.742		-52.7232	-47.6627		-130.318	13.4467
-55.66	-39.9622		-50.4855	120.195		-56.0874	-41.6943		129.772	140.285		-73.0275	-22.1032		-79.6988	-38.0605
-33.0993	-41.8862		-67.003	137.524		-68.8613	-33.6682		119.645	152.781		-71.443	-22.4096		-101.036	12.442
-56.0593	-25.5664		-59.1718	132.429		-57.6545	-47.2159		80.5876	-168.285		-86.3157	-19.0677		-95.9864	-11.1645
-47.4339	-41.7794		-66.2685	136.574		-56.2783	-41.057		112.652	-164.173		-76.1294	-21.0737		-97.7618	16.4524
-52.8755	-36.8057		-60.1406	130.318		-51.8289	-41.2463		125.466	147.419		-71.5128	-24.0761		-103.268	8.02193
-66.0672	-18.5224		-70.3853	143.984		-61.7727	-31.1238		104.229	164.525		-72.7753	-0.266775		-75.9499	-24.3265
-55.7106	-33.5624		-58.304	120.486		-66.2976	-21.6685		96.8561	146.012		-86.4778	-13.3244		-81.6532	-1.8728
-51.8282	-26.6822		-64.006	134.712		-65.769	-23.8349		105.754	171.65		-70.4504	-28.8106		-104.076	2.60536
-64.0718	-28.3248		-65.7711	130.121		-52.099	-32.1716		105.468	159.479		-63.4062	-45.6715		-103.968	-8.84915
-63.889	-34.5126		-65.0745	137.323		-57.8947	-49.091		121.711	155.096		-68.7218	-49.9389		-112.475	9.50442
-50.0473	-42.6651		-62.0411	109.263		-72.4264	-31.9124		146.789	157.157		-65.7715	-19.6989		-104.781	11.1082
-53.9974	-34.7106		-77.5216	113.738		-59.1932	-40.9759		151.932	169.31		-52.2917	-36.1916		-75.0325	-7.58859
-62.9622	-33.685		-63.4404	131.563		-31.7622	-49.9175		119.903	174		-68.3201	-23.3084		-103.553	7.72166
-52.8329	-34.5149		-59.7018	118.765		-51.7722	-40.7725		104.389	137.405		-65.5188	-36.0695		-102.49	22.5052
-58.7677	-39.0982		-49.2975	130.483		-52.8564	-37.8027		141.875	162.951		-57.0896	-39.8726		-83.2996	-27.7485
-52.2895	-40.0583		-52.8592	112.092		-60.9633	-30.6034		136.496	160.942		-60.1785	-36.0215		-87.1231	-17.8476
-65.048	-22.1371		-64.7998	117.138		-49.6808	-43.0228		123.351	149.208		-78.1207	-14.2501		-93.6932	-8.34124
-59.9324	-28.93		-64.3109	132.044		-62.9754	-34.5722		176.315	143.545		-68.2288	-33.5555		-86.0957	16.5001
-54.3424	-27.8766		-57.485	118.604		-60.0689	-37.2556		130.962	134.259		-47.7298	-39.8267		-118.328	7.86687
-56.7988	-43.9951		-62.267	127.148		-60.2835	-44.19		90.7411	159.287		-62.6456	-37.0941		-128.96	4.15837
-63.7369	-33.1149		-70.4122	133.353		-67.4357	-38.7793		102.686	-172.963		-72.3837	-16.3638		-110.082	-5.25145
-53.5042	-24.8189		-61.4119	118.444		-70.8278	-24.2563		91.7578	148.609		-62.672	-37.2859		-111.367	2.65274
-73.7341	-24.5711		-53.7859	120.104		-53.4255	-38.4727		114.579	-176.38		-60.451	-35.2606		-91.0369	38.4666
-52.2382	-39.9627		-73.6918	126.572		-52.4674	-41.7129		142.791	148.984		-44.0159	-31.8866		-87.9906	-20.8591
-55.1782	-41.675		-67.5707	121.87		-36.4707	-55.7968		162.676	174.025		-60.6417	-33.1796		-108.353	0.107068
-55.1915	-25.6988		-77.1525	117.114		-62.1481	-33.091		85.7394	108.628		-84.9824	-7.85367		-100.972	-1.98801
-59.0778	-41.8397		-68.1945	129.447		-54.5029	-39.5959		142.179	150.041		-43.7548	-47.7344		-84.5258	-9.38227
-65.0048	-32.3572		-61.4868	123.187		-65.312	-25.952		129.734	-173.536		-78.1453	-10.6727		-95.8588	25.1462
-69.3006	-23.7981		-56.9587	124.412		-58.2945	-40.6442		137.414	-165.072		-69.958	-26.2921		-92.5736	18.3635
-54.2578	-35.5482		-57.7563	128.505		-65.8718	-29.6447		122.737	143.735		-75.0202	-29.8202		-104.382	17.0405
-51.1611	-36.6396		-64.551	121.712		-49.3556	-51.7442		106.401	142.371		-56.428	-21.1452		-93.7559	-2.76537
-56.3839	-39.9052		-56.0501	140.476		-65.1974	-44.2888		85.1861	-164.34		-47.5646	-49.3739		-85.1994	-2.92375
-46.0171	-34.1406		-60.1374	110.971		-57.9599	-35.6472		78.3172	171.391		-54.3351	-33.3905		-71.6221	-28.3176
-52.0611	-41.2339		-47.3069	123.326		-55.2223	-47.7998		113.4	159.916		-68.7108	-36.6184		-89.7152	4.82522
-67.3909	-16.397		-82.1852	129.226		-61.333	-45.2854		150.346	162.247		-51.7414	-34.8127		-97.0789	-1.23446
-54.0501	-28.8321		-62.9107	126.782		-54.5261	-36.9378		102.249	139.409		-60.071	-30.5362		-82.3008	-18.861
-65.839	-13.7976		-58.5424	118.219		-54.5894	-34.1602		77.5803	-155.353		-57.4813	-37.1097		-92.3472	1.04787
-57.5625	-20.7037		-38.1598	126.464		-47.5483	-39.7672		82.799	-170.478		-66.7669	-43.3668		-101.855	-8.31897
-65.8649	-19.7692		-55.2711	134.272		-74.4273	-19.836		67.051	168.435		-79.0929	-20.1754		-85.3876	-18.9588
-44.3843	-36.9909		-77.2474	128.83		-61.7476	-38.5691		150.616	120.925		-65.9522	-33.3545		-106.744	10.776
-59.0884	-33.9056		-38.2277	119.09		-49.4079	-51.1501		63.4683	174.458		-55.6295	-64.5508		-94.1461	-14.0193
-74.2267	-29.8188		-68.6648	129.232		-47.7352	-44.3395		99.2926	-170.471		-70.5772	-17.6871		-106.514	21.6582
-52.1312	-42.3416		-68.0323	118.931		-53.9849	-40.6634		150.66	152.006		-59.8721	-36.3733		-114.802	20.059
-64.1955	-32.1627		-83.1316	115.808		-70.1484	-27.9799		94.9351	161.445		-63.1451	-17.7591		-98.0652	2.93211
-64.8232	-45.8874		-63.2991	117.455		-55.4741	-41.6601		137.701	-179.76		-60.0621	-33.0565		-113.497	36.3552
-56.4416	-30.5929		-70.682	129.975		-51.7709	-43.5681		71.1981	150.796		-64.3591	-39.3808		-108.421	5.92196
-56.1397	-38.2324		-42.1934	113.891		-59.0409	-39.7014		146.072	178.246		-51.1667	-39.0185		-138.488	27.6958
-78.9792	-23.9916		-53.4259	113.272		-53.565	-43.0335		144.106	178.25		-60.9285	-28.1009		-135.392	7.13779
-70.0799	-22.2123		-38.072	122.446		-58.4608	-38.705		115.127	-167.779		-59.5617	-37.7841		-105.803	-15.3671
-53.0718	-40.2032		-42.35	121.25		-43.6801	-40.224		143.071	-172.499		-48.2869	-46.7412		-85.2609	2.1061
-73.3867	-20.0037		-60.1031	123.684		-43.129	-34.6001		136.988	-176.534		-56.856	-38.0453		-108.307	-4.42683
-71.755	-32.6892		-46.3968	120.218		-58.1713	-38.6123		147.781	178.074		-60.2062	-30.8087		-93.2085	6.60544
-60.3751	-40.4669		-67.1037	120.264		-55.3328	-35.2357		168.802	151.812		-55.0479	-22.8229		-117.072	16.7675
-51.6126	-36.2675		-54.1465	131.072		-59.6634	-41.0522		141.633	174.832		-46.4381	-46.4383		-102.55	-8.14455
-60.066	-24.1834		-73.8972	134.713		-59.4454	-30.14		122.107	141.661		-38.3297	-43.3992		-105.414	24.5316
-51.5238	-36.3954		-76.4765	150.132		-59.3058	-41.5571		77.4	173.386		-65.1072	-23.6446		-92.1783	8.15312
-88.3348	-11.8724		-62.1573	109.082		-61.0794	-30.89		122.281	164.918		-66.5041	-31.818		-74.8748	-29.4148
-58.8114	-24.4266		-69.4307	133.334		-57.7702	-35.8186		78.9922	-171.328		-70.5075	-29.0586		-103.928	-13.236
-74.2169	-8.65437		-54.6757	124.402		-68.3557	-33.9486		68.5373	-146.102		-76.9709	-21.9038		-127.228	42.2856
-63.0834	-29.0235		-67.7117	119.395		-60.5873	-32.5158		81.5431	-160.478		-55.868	-30.6235		-91.4205	0.773707
-60.3371	-27.9562		-77.1015	121.123		-49.8118	-40.7327		108.264	163.149		-55.8344	-52.2012		-88.4469	15.5268
-60.9992	-31.3525		-76.3159	149.107		-53.3564	-36.2642		56.7454	-170.547		-68.4912	-23.2413		-72.1702	-13.9829
-51.2523	-38.4666		-58.3073	133.078		-63.2659	-34.037		124.903	135.767		-50.4497	-44.3407		-104.789	-11.2783
-54.1025	-33.9929		-72.9396	124.539		-59.8107	-36.3546		152.432	130.595		-71.3727	-17.1403		-124.029	38.3842
-65.068	-39.3335		-51.1332	130.642		-62.7797	-47.5168		88.6592	-151.504		-66.7255	-27.4102		-116.506	14.7413
-59.1819	-32.8637		-57.5841	111.297		-60.4696	-42.6226		72.9232	-174.152		-41.1021	-66.4542		-93.215	12.4236
-58.1044	-29.3316		-71.0597	116.499		-59.3868	-42.7643		110.23	141.535		-59.3725	-41.7807		-95.2396	19.041
-65.4399	-38.1606		-65.8965	123.941		-63.9799	-28.4517		87.7269	176.054		-60.2489	-40.8344		-102.931	-4.90804
-59.1846	-33.5863		-59.4814	125.927		-55.5516	-40.8657		141.866	166.298		-89.6368	-22.0306		-134.06	18.5495
-59.0696	-39.9052		-59.1209	107.19		-54.0533	-40.2467		167.557	-163.042		-73.5602	-34.3365		-116.517	16.0679
-88.655	-3.65094		-63.9108	133.892		-59.1473	-37.5111		108.394	137.888		-84.3195	-20.8958		-122.37	7.74134
-55.0859	-42.3889		-53.9643	118.055		-50.9455	-40.1187		174.303	147.043		-73.2374	-20.4932		-73.2036	-3.55411
-81.6478	-12.4325		-50.4511	117.007		-65.1335	-29.2362		158.126	154.273		-39.4761	-46.97		-114.264	3.8464
-59.5924	-30.3094		-60.0268	129.906		-67.0308	-25.8764		164.477	173.047		-74.1164	-15.4962		-92.5437	-5.26667
-53.838	-44.0174		-56.2122	115.035		-47.3112	-34.7836		-179.575	162.546		-57.0691	-41.0854		-101.923	-4.91567
-63.6574	-37.2738		-71.1204	119.018		-67.8178	-28.1412		150.606	178.358		-75.2502	-19.2558		-124.327	21.1229
-57.5411	-40.5165		-65.1353	140.846		-62.5404	-40.2005		172.119	161.252		-56.958	-27.4412		-109.666	18.0744
-63.2551	-40.9766		-63.3175	112.898		-69.7072	-29.0044		169.666	107.103		-56.2695	-52.6089		-107.215	-4.30854
-61.1633	-29.1607		-66.9305	139.471		-47.5304	-46.9803		-174.04	141.647		-56.1581	-30.899		-103.465	-8.45307
-53.1649	-40.7584		-82.6279	115.744		-57.1803	-37.9841		124.298	-177.378		-66.2866	-24.3796		-136.525	16.6491
-85.8235	-10.1859		-61.9298	127		-61.1686	-29.4991		165.953	140.45		-53.1346	-45.5247		-121.784	-5.14274
-56.4212	-31.221		-40.995	118.073		-55.6262	-37.255		160.435	153.643		-65.08	1.81961		-113.583	19.2777
-62.9241	-24.8676		-81.2689	115.028		-59.5735	-27.1922		128.365	-179.435		-80.2742	-7.23584		-103.521	29.5682
-81.958	-28.4606		-56.4464	130.006		-60.2174	-44.8381		108.488	154.592		-78.6056	-23.4746		-133.456	8.65066
-56.2411	-20.0504		-49.8961	114.682		-69.264	-33.5467		119.68	132.887		-65.4422	-27.815		-81.8272	-7.58117
-70.7178	-24.5903		-57.9574	135.505		-59.3551	-33.9726		95.3132	165.276		-60.253	-35.8645		-90.8414	-6.48282
-70.3402	-15.1497		-56.9184	103.774		-51.8228	-40.9114		83.8824	-169.492		-58.5076	-35.6331		-95.3898	5.93148
-63.7368	-37.4673		-56.143	114.062		-53.1027	-39.577		83.3662	165.797		-63.437	-40.2074		-92.5708	-15.748
-60.1642	-35.8433		-73.1639	124.476		-72.2897	-39.0101		141.283	174.638		-73.6813	-39.9349		-99.6851	-4.03374
-65.0089	-6.88153		-65.7601	131.503		-60.2631	-42.2451		93.9307	163.717		-56.3178	-48.768		-99.5666	-6.95804
-71.3579	-31.3293		-66.4567	131.188		-65.5164	-36.8522		131.819	165.537		-73.0539	-25.9776		-118.064	4.41459
-69.8002	-19.5556		-75.2754	124.118		-51.5783	-26.8978		109.431	-172.963		-78.624	-28.0466		-119.479	17.9404
-57.3968	-28.3652		-57.5269	120.1		-56.6108	-41.0745		127.893	149.981		-60.8126	-28.8241		-117.098	15.985
-67.0101	-28.5948		-54.8719	126.441		-63.6752	-28.5209		142.014	164.33		-72.0785	-33.0837		-119.339	12.5201
-78.6175	-13.2591		-41.2081	125.655		-59.0002	-39.5297		165.193	-169.003		-47.2503	-21.7641		-92.6215	-3.42114
-69.5754	-26.081		-47.4344	106.778		-61.6674	-35.8585		131.985	153.566		-63.026	-21.6882		-127.886	13.4495
-43.1792	-29.4017		-55.6335	137.125		-67.3426	-31.0349		169.418	160.265		-43.8885	-39.6367		-79.1412	-26.1273
-71.9319	-31.8649		-91.2747	136.176		-55.6443	-39.8302		112.474	166.631		-42.1917	-50.2773		-107.02	7.32063
-69.6156	-30.4217		-58.3759	137.213		-46.1322	-55.0176		157.037	153.828		-69.1889	-22.4294		-78.216	-13.7247
-64.2801	-29.4578		-63.3631	125.109		-58.9166	-35.123		154.892	126.759		-51.2051	-52.9008		-83.4095	-15.7153
-54.4218	-30.2408		-35.8626	112.978		-53.3882	-40.4191		136.178	128.616		-57.9717	-33.7687		-104.007	7.4985
-55.0682	-49.482		-57.1526	110.961		-59.4926	-35.7514		169.443	143.705		-68.9835	-25.3568		-116.309	12.312
-61.301	-30.0597		-72.5348	113.381		-57.1866	-39.8932		124.591	140.86		-52.747	-28.1364		-72.1925	-4.17816
-57.4856	-35.6839		-54.918	148.687		-52.1438	-44.6461		175.485	149.185		-51.5069	-46.4374		-124.047	6.40143
-69.008	-16.4338		-57.1863	126.617		-44.2632	-39.4738		160.772	178.85		-69.2227	-34.0867		-143.991	21.8822
-64.3952	-37.1963		-61.9799	135.875		-62.0623	-47.0843		-176.204	156.97		-75.3383	-24.2332		-89.6093	-5.41631
-45.5563	-26.5849		-64.3233	118.971		-68.7487	-31.8981		140.392	161.957		-63.2504	-23.895		-105.279	0.215235
-56.0346	-26.4327		-67.6581	134.551		-63.8308	-28.0237		108.173	-179.521		-49.3257	-32.7918		-77.2205	-26.6972
-65.2111	-22.6522		-94.2971	132.368		-46.5639	-29.2091		142.367	150.131		-48.4119	-41.6113		-102.341	5.21062
-62.0235	-36.0411		-65.9113	151.87		-52.703	-51.3277		124.728	144.505		-54.3381	-44.7566		-92.1072	6.19838
-79.9039	-7.0392		-69.2992	137.255		-65.2544	-40.723		83.6906	160.193		-48.6142	-48.8914		-98.8386	-9.41912
-43.019	-37.1631		-69.0061	123.695		-58.0791	-40.7409		142.828	124.216		-64.7651	-40.2196		-87.014	-12.6499
-42.7337	-33.8744		-59.4068	118.655		-62.2724	-51.9166		149.856	-175.605		-66.6815	-31.2251		-84.3289	-23.9952
-69.087	-31.5029		-48.6782	125.08		-41.1032	-45.1165		136.775	173.022		-75.2637	-29.5539		-109.633	4.57399
-64.17	-40.1527		-62.3606	124.466		-53.5355	-45.4855		-161.735	160.737		-75.7456	-30.5455		-92.2764	-5.4713
-54.4716	-35.7045		-50.0797	133.976		-56.1896	-39.011		-167.497	168.176		-67.1619	-25.8288		-85.6875	-10.1091
-50.557	-37.8525		-58.4993	120.589		-73.2771	-25.1107		-167.546	173.418		-66.7595	-41.49		-96.7077	-4.67078
-60.218	-40.019		-58.5572	131.193		-51.7852	-44.1118		-164.201	136.298		-75.6504	-32.8585		-136.06	-8.1372
-55.2808	-43.5284		-67.5243	133.504		-55.4281	-41.129		168.885	-176.956		-60.3407	-26.6783		-109.447	24.8009
-58.4957	-42.2921		-58.1401	128.557		-54.6938	-42.0781		166.453	147.511		-60.1081	-25.5894		-109.451	-7.98626
-53.7382	-49.5242		-59.9064	122.159		-48.5183	-45.8205		164.772	115.83		-66.6035	-31.1081		-104.541	-0.930167
-54.1195	-37.8248		-49.5667	139.063		-56.0383	-45.8485		71.871	160.882		-64.8112	-34.5159		-121.097	-3.47363
-60.5451	-30.6152		-44.5139	117.636		-50.5751	-53.406		66.0418	172.249		-90.8514	-11.8454		-69.7485	-0.786121
-57.0679	-29.7191		-56.2824	145.165		-57.6036	-40.3118		37.169	-161.559		-58.4534	-41.4416		-99.0267	17.0343
-58.0568	-27.4162		-70.1223	145.245		-56.4512	-42.547		56.7134	-157.333		-63.0328	-45.8451		-116.834	4.12851
-54.5313	-37.6474		-42.6884	107.93		-57.6658	-41.5666		72.1546	-173.503		-60.9141	-38.0647		-89.893	-12.1041
-68.4841	-22.5309		-48.6383	140.768		-55.3102	-46.4059		75.0728	178.087		-55.61	-42.8971		-118.629	-12.8643
-53.7292	-25.3697		-55.8745	110.709		-56.4674	-50.0651		88.0192	158.46		-55.5135	-32.5242		-115.599	2.84065
-91.5434	-2.38862		-46.7705	126.759		-52.8519	-46.1598		73.931	165.731		-53.7515	-42.793		-128.092	22.8074
-59.3315	-20.3412		-56.9188	123.831		-43.0638	-59.1242		57.8624	-176.411		-43.884	-52.4305		-92.152	-0.51408
-55.9463	-29.5075		-68.1099	122.749		-58.1098	-38.9048		85.2355	175.571		-64.831	-23.9437		-131.287	16.6849
-64.3152	-15.9984		-45.3406	120.073		-49.4475	-51.1079		79.6529	-178.721		-62.6031	-28.5029		-129.345	12.3473
-57.3323	-24.6619		-51.6394	118.833		-61.3273	-41.5416		81.968	150.318		-52.5126	-38.4251		-87.8324	-21.2985
-50.2452	-25.49		-72.8745	136.441		-58.4658	-38.461		112.729	161.84		-55.5567	-28.4808		-111.813	-21.5002
-58.4113	-21.5065		-58.9751	122.36		-52.5681	-35.7301		104.585	170.719		-70.4832	-24.8134		-73.5372	-20.4757
-56.5147	-39.366		-63.0494	145.285		-62.6808	-42.0589		88.4903	158.951		-55.8195	-29.5431		-91.4826	12.5912
-60.5433	-19.8421		-57.3816	135.814		-44.8868	-45.0106		68.6064	173.924		-47.6924	-44.1742		-102.77	-22.3913
-63.0456	-31.3945		-53.2467	104.887		-45.6797	-68.4017		94.3829	-178.987		-91.1506	-12.796		-127.981	9.28397
-54.7314	-31.4675		-64.5655	124.12		-50.9426	-43.8407		80.5378	158.278		-67.7708	-40.7037		-120.473	-5.90624
-56.0496	-31.4733		-57.7663	125.542		-56.4198	-33.8584		104.521	161.66		-77.0085	-18.2451		-102.399	-17.244
-55.0545	-39.0615		-61.3075	119.287		-52.4907	-41.312		78.3914	146.308		-62.376	-32.568		-89.9636	-31.3225
-69.7348	-17.0264		-68.639	129.647		-54.7922	-31.5992		102.981	169.311		-51.068	-31.6715		-110.343	2.86596
-52.2361	-30.1704		-40.2558	128.069		-74.7069	-21.2838		87.8355	159.088		-61.1445	-34.8298		-106.053	17.6562
-70.41	-9.25118		-70.7545	134.03		-54.7143	-36.8174		66.0553	-176.363		-69.5057	-21.1875		-100.283	9.63088
-33.6051	-41.3431		-47.6097	110.064		-69.3602	-32.8067		80.8928	178.577		-57.9531	-23.955		-117.223	-14.6895
-50.6097	-33.6623		-56.114	129.496		-66.5786	-38.7826		82.9078	155.594		-58.0028	-34.7709		-104.953	-6.86641
-44.658	-30.2013		-63.9804	142.48		-60.874	-47.461		130.206	179.91		-53.0408	-55.6412		-124.34	14.1011
-56.9867	-37.5077		-43.1285	133.765		-48.2648	-45.9225		94.2317	140.584		-45.9161	-56.3988		-88.1388	-4.96041
-70.3277	-29.0177		-59.156	115.422		-56.4214	-47.3864		107.852	161.001		-67.9804	-40.7877		-72.513	-29.1982
-66.8969	-12.0882		-60.7305	111.426		-65.9888	-29.2665		90.5073	139.413		-80.6456	-28.6761		-110.778	13.509
-49.7463	-38.5218		-63.2017	113.728		-63.3472	-40.1094		143.779	134.383		-73.3472	-28.6683		-103.683	29.672
-56.1911	-41.6207		-79.9444	141.207		-55.1581	-35.2291		155.872	112.109		-54.2469	-41.7429		-116.704	17.1325
-60.6828	-42.5976		-69.0662	128.816		-40.1878	-41.9164		-168.447	-176.691		-73.2372	-19.38		-103.86	10.9118
-59.6433	-40.4236		-47.5883	121.736		-32.5957	-63.5663		103.055	153.776		-60.5129	-24.7676		-93.5964	3.35827
-60.3696	-33.2737		-54.3849	119.052		-61.5489	-45.3011		90.1151	155.352		-64.4033	-27.9614		-122.69	6.72055
-45.5232	-39.508		-42.5262	125.114		-56.8795	-37.0603		93.8209	164.835		-53.8569	-47.277		-132.249	35.9089
-82.9895	-20.0603		-37.4692	118.607		-63.3781	-37.3419		94.0065	163.177		-56.1875	-36.002		-111.884	9.58207
-68.3176	-24.9273		-56.7769	134.131		-55.8017	-37.3523		96.9477	139.226		-73.8202	-19.0735		-122.068	46.5566
-46.0205	-46.3078		-57.1156	111.062		-48.4691	-41.4553		105.971	143.242		-79.9379	-21.3849		-111	-2.55282
-61.0528	-40.6116		-47.7453	139.557		-62.5201	-47.2655		131.02	-179.321		-75.4143	-10.2946		-96.7153	-11.6884
-55.8228	-31.8478		-62.2591	143.124		-56.4014	-29.2955		90.4475	165.488		-61.0581	-34.1884		-117.183	-6.90613
-58.5557	-29.5918		-53.1135	124.595		-58.1327	-36.4343		115.486	148.006		-51.1042	-49.6821		-96.8306	43.3427
-54.5544	-37.5111		-65.713	123.989		-63.5635	-36.2422		154.848	141.376		-57.4801	-32.3742		-107.013	13.1011
-55.6413	-32.3001		-59.1149	131.936		-63.5376	-22.4424		106.536	136.439		-61.8484	-28.2873		-91.8202	2.05799
-52.2893	-38.728		-59.779	141.806		-68.0563	-25.7164		119.386	150.392		-61.841	-35.8475		-104.908	-15.0999
-55.6254	-33.154		-52.8977	140.31		-54.6581	-32.1024		69.0978	-179.698		-54.0444	-38.1772		-96.699	-3.19857
-70.4908	-23.1093		-62.5736	129.363		-44.2446	-41.7704		176.429	159.218		-67.5788	-40.1475		-95.816	-19.4647
-47.5756	-38.3547		-51.8119	127.983		-56.8539	-40.5162		172.504	-177.573		-50.6817	-54.7251		-109.583	2.09151
-46.6961	-36.7666		-41.3371	124.791		-61.0437	-29.4391		167.567	162.67		-57.5044	-45.4122		-95.4329	-0.263317
-56.5656	-35.5877		-54.7163	125.176		-69.2471	-29.7938		166.004	139.58		-48.3591	-42.5594		-106.563	28.2493
-62.3332	-20.6085		-52.3895	120.793		-60.6704	-37.2861		139.937	150.839		-72.4371	-27.8202		-69.9461	-27.3223
-68.1936	-23.7897		-61.0158	112.22		-48.8042	-33.8209		106.482	136.482		-40.6366	-46.5144		-145.107	17.051
-51.5853	-27.7829		-53.4156	132.758		-60.0633	-37.1621		138.239	152.185		-43.3619	-59.1433		-87.6553	-7.6317
-54.4665	-39.1053		-55.4111	137.089		-63.2504	-34.1791		106.954	147.391		-64.4424	-16.0113		-115.965	126.314
-58.8405	-35.7083		-71.7857	122.466		-43.4018	-43.3138		110.654	111.593		-44.6832	-35.5169		-179.241	-170.279
-67.8073	-28.3668		-56.4683	121.857		-67.9672	-21.233		101.302	139.608		-67.5106	-41.7119		165.774	153.816
-56.0834	-24.0306		-44.0658	129.844		-67.1791	-23.0568		123.179	-179.731		-57.0141	-39.3741		170.008	158.678
-61.5766	-18.7851		-62.1971	132.722		-46.2477	-28.3713		116.329	129.013		-68.8299	-30.5849		-171.295	177.243
-82.3519	-15.868		-64.5609	121.015		-84.7869	-17.1119		136.507	-179.615		-64.1972	-26.3263		-172.72	-179.085
-68.2146	-18.2279		-50.8036	134.27		-39.4058	-34.4824		135.051	179.222		-53.7311	-42.2622		156.055	167.971
-67.5725	-31.2825		-52.2184	113.414		-65.0038	-40.0857		89.7404	-172.663		-70.766	-23.013		163.73	-174.077
-62.226	-32.9016		-50.4971	111.565		-57.5621	-26.2706		145.886	176.007		-59.6395	-38.3543		-172.965	176.338
-64.6263	-24.95		-61.6032	128.899		-51.7379	-43.2871		155.14	140.676		-57.681	-46.6605		137.652	176.357
-76.0097	-20.8194		-65.7551	123.578		-59.3997	-37.1117		178.912	119.042		-51.0367	-42.6127		148.129	-172.113
-66.6375	-10.8432		-45.5693	121.395		-57.2469	-44.1009		178.139	126.478		-76.6775	-28.4691		153.059	154.582
-79.5512	-16.9626		-60.9337	130.673		-56.1466	-37.0753		121.493	174.38		-65.0381	-20.3578		178.485	157.611
-68.3735	-38.6245		-60.4971	138.905		-55.4411	-30.3855		146.243	147.268		-83.0882	-6.30661		-176.399	169.015
-48.3697	-37.1886		-59.4131	115.142		-55.9882	-35.1457		80.9602	156.557		-78.3876	-18.8796		178.938	163.477
-57.9535	-41.1803		-41.0983	113.132		-55.1406	-34.8365		148.527	148.522		-64.3997	-29.1967		-178.049	162.46
-55.3236	-31.3593		-46.4736	105.588		-77.2178	-21.6591		109.628	155.416		-72.4502	-32.9641		169.858	140.886
-47.2193	-35.075		-55.1943	125.502		-69.2036	-39.4216		131.502	139.622		-50.9734	-31.0357		157.223	170.993
-49.969	-29.4342		-62.048	110.005		-65.5293	-35.6617		179.65	157.43		-70.2213	-17.3625		107.074	164.951
-52.8231	-29.0525		-56.8929	118.716		-63.9966	-25.7074		94.503	-179.766		-64.2583	-33.6455		152.247	151.528
-62.4237	-29.7846		-29.6216	113.236		-40.4307	-36.2727		160.198	133.664		-47.1809	-36.9754		139.99	-170.923
-60.0595	-33.9207		-62.141	132.223		-75.587	-20.6681		158.098	141.305		-58.9602	-55.8952		141.811	168.925
-41.3688	-31.9106		-53.5683	130.354		-24.97	-50.5155		158.678	173.836		-55.0293	-42.895		132.988	177.512
-52.6895	-34.1862		-57.8185	127.859		-55.2336	-31.9042		159.241	102.368		-65.6705	-22.8875		142.367	174.747
-57.9656	-44.3577		-40.665	126.783		-50.6529	-42.0661		165.728	137.359		-78.9189	-23.4945		88.4161	143.136
-69.2335	-20.2499		-64.6906	112.749		-57.6753	-29.042		-176.348	138.525		-75.893	-32.8516		123.526	159.661
-62.6648	-29.4691		-60.0002	127.613		-62.7018	-21.1509		160.181	160.038		-53.9796	-27.8496		115.302	168.3
-66.0532	-31.4318		-67.4585	136.547		-62.4116	-36.3863		174.559	137.593		-67.113	-16.6172		159.44	143.414
-60.7126	-41.2871		-56.0886	132.179		-62.6206	-33.3791		176.232	153.955		-61.5147	-36.4885		62.0174	165.031
-55.0654	-33.1213		-58.1868	111.413		-47.2529	-45.0619		173.988	122.719		-45.5848	-42.4361		82.6492	157.959
-63.4648	-26.0294		-48.566	131.664		-68.7094	-16.3978		163.106	124.912		-62.9282	-31.0613		103.608	169.918
-56.9192	-38.911		-45.8928	119.38		-53.4778	-21.8585		148.923	95.082		-46.5846	-43.4306		162.708	168.125
-51.5534	-35.8676		-54.9724	126.568		-48.4804	-39.0829		128.419	171.225		-58.3801	-33.2669		161.693	165.748
-63.2033	-22.2135		-60.6528	117.79		-74.977	-20.1703		128.943	127.709		-76.0007	-23.5962		140.404	145.209
-63.1699	-29.6481		-57.1723	129.634		-75.8629	-21.1709		158.072	154.599		-34.0575	-42.7419		167.362	143.283
-82.5077	-16.8588		-61.8599	108.675		-49.0115	-34.8231		117.03	151.914		-57.5481	-37.4368		163.798	130.435
-51.6507	-41.5949		-49.6414	127.523		-57.962	-19.8137		-159.91	125.384		-30.7782	-57.0811		166.649	-175.002
-54.9743	-38.6763		-56.9647	116.24		-48.4992	-44.3082		179.867	148.984		-58.1354	-38.6891		176.794	153.188
-58.9297	-38.2191		-62.4943	139.365		-61.9312	-30.4509		156.468	123.585		-65.4724	-44.6601		170.881	162.895
-57.8432	-45.0931		-63.0453	129.197		-58.929	-21.6565		173.937	110.785		-73.8268	-34.8695		-164.727	160.436
-55.7469	-41.0992		-71.5752	125.624		-37.6444	-25.6347		135.867	160.245		-50.7161	-43.7209		165.762	159.773
-63.4812	-33.2462		-63.7318	130.17		-50.7377	-27.9722		-169.424	88.533		-60.621	-31.7546		168.864	176.192
-55.9555	-42.6011		-59.4559	125.896		-60.3945	-42.681		-172.517	111.269		-75.4521	-26.3983		179.146	141.441
-47.5352	-49.0022		-56.1032	141.247		-60.7619	-39.9503		169.913	114.474		-66.3598	-42.751		167.844	162.129
-71.9349	-22.0779		-68.8694	122.232		-44.9626	-37.9226		-178.745	135.625		-95.3527	-9.89227		157.115	160.331
-57.0946	-43.3438		-55.0374	129.204		-65.4184	-27.0205		-165.795	127.199		-77.9127	-16.5388		-78.6364	-177.667
-74.6688	-20.1727		-65.3046	118.742		-65.504	-39.3287		-175.135	127.925		-76.0368	-30.0495		-80.7295	-168.346
-75.0962	-36.1867		-58.0099	121.137		-62.3971	-27.2505		162.708	86.5643		-65.8521	-30.7203		169.521	165.342
-64.1061	-30.0598		-76.0396	118.546		-74.3584	-25.6141		-178.904	131.829		-61.3289	-36.6784		-171.951	173.149
-78.9392	-20.8917		-73.4622	120.595		-71.8616	-21.262		146.422	146.29		-70.0689	-25.8166		-68.1338	-175.291
-53.2467	-47.6751		-71.6545	118.623		-74.2517	-13.568		170.2	109.95		-79.2116	4.64785		-80.4124	169.417
-56.1473	-37.6736		-67.8448	139.172		-55.3193	-34.741		-174.936	124.906		-51.8299	-35.83		179.063	157.405
-61.3661	-26.7134		-71.2435	127.695		-52.8496	-33.5783		178.973	115.839		-65.1129	-27.0495		-134.999	142.386
-70.6558	-14.6847		-58.4975	136.335		-86.7934	-9.30809		169.925	112.103		-61.8639	-46.7049		-74.3216	-141.852
-71.7234	-26.718		-67.0159	110.352		-74.4391	-17.8062		159.248	148.175		-71.7884	-30.0168		-81.6912	-145.497
-66.0454	-36.801		-55.7861	126.54		-69.4424	-24.3497		98.2181	150.691		-58.9771	-46.3784		-86.0728	-161.977
-44.812	-48.2993		-57.2781	133.478		-55.832	-36.4697		165.764	108.299		-69.9784	-46.2057		-73.3451	-144.436
-56.9379	-39.525		-62.4253	122.747		-86.412	-12.5756		115.227	128.485		-66.5036	-30.6927		-75.0933	-155.407
-56.8822	-41.8093		-54.5549	126.18		-47.8825	-39.5032		177.204	126.891		-81.6893	-23.3766		-89.7833	-132.244
-56.3281	-39.4771		-84.7678	124.906		-64.9933	-30.8921		-123.105	34.5177		-61.802	-32.2927		-63.6542	-162.224
-65.9111	-36.6566		-65.3785	143.189		-59.6886	-5.65374		169.163	135.385		-73.5777	-18.7095		-73.3193	-166.109
-55.3835	-33.604		-64.3964	142.966		-78.6174	-12.7311		-120.021	22.8269		-71.0836	-27.328		-81.6534	-151.628
-68.128	-26.3861		-22.082	111.208		-75.4536	-14.391		-134.217	4.37966		-64.9144	-27.225		-60.8787	178.161
-46.8543	-46.2135		-61.4833	123.429		-71.6692	-16.1972		-137.659	10.4309		-66.081	-42.8138		-66.8126	-161.927
-60.094	-36.9666		-58.3601	142.135		-70.5562	-25.2615		-89.2599	-17.55		-27.572	-63.4879		-65.399	-174.079
-58.1342	-39.896		-68.547	129.728		-64.5446	-28.838		-106.672	14.1522		-59.7776	-26.4016		-78.2148	-161.917
-51.1456	-39.6837		-73.9492	118.42		-52.9568	-32.8485		-141.316	15.9013		-77.0603	-35.579		-68.5126	-148.631
-67.54	-36.0765		-60.7657	128.554		-70.4363	-16.2423		-121.323	-10.8586		-55.0943	-39.8825		-86.4481	-130.994
-54.2796	-31.2896		-57.7589	135.679		-58.2593	-39.4024		-125.859	-11.4998		-53.2541	-27.9369		-106.495	-134.308
-55.6104	-28.1513		-54.7732	133.423		-75.6757	-21.7085		-129.776	-5.04982		-69.6785	-26.5197		-80.1858	-154.666
-55.3252	-38.2788		-67.948	125.828		-52.6896	-34.5269		-130.381	-6.74926		-54.3935	-43.2507		-72.3258	-150.868
-55.246	-29.9101		-76.4982	116.39		-72.1809	-30.2331		-125.155	4.90177		-54.7811	-28.6093		-68.7158	-165.803
-55.8094	-26.0604		-63.2759	112.881		-51.2147	-47.1499		-127.267	-9.15316		-52.9686	-38.5644		-90.3607	-131.053
-54.9767	-38.9308		-56.341	114.06		-45.9597	-44.8741		-97.3939	-20.8892		-60.6099	-29.3952		-55.2833	169.595
-63.5112	-33.4694		-63.6663	123.374		-74.8183	-25.847		-135.458	-6.1829		-62.4226	-30.2847		-81.0934	-163.252
-58.9447	-35.7405		-55.9661	137.066		-77.68	-7.41004		-128.102	-10.3876		-60.8674	-31.9468		-75.5987	-156.477
-65.4074	-22.8254		-75.4595	127.505		-66.1491	-22.7188		-129.858	-3.81256		-62.1044	-15.0259		-80.6868	-159.444
-56.2113	-37.4931		-50.8151	132.325		-68.7817	-27.101		-137.326	11.4596		-57.8034	-32.1726		-82.2191	-152.09
-56.0668	-39.721		-47.1684	117.53		-77.7021	-24.9559		-133.877	1.01536		-57.4281	-48.5928		-75.7599	135.953
-68.0497	-21.8077		-73.2392	117.072		-55.614	-32.8891		-89.3239	-20.5401		-64.0297	-33.5553		-82.5592	-155.076
-50.0812	-45.3638		-62.9534	114.043		-57.4641	-40.2432		-149.676	17.5426		-67.2767	-28.7952		-85.6734	-148.789
-56.4986	-35.4402		-58.5904	120.06		-60.9248	-37.7891		-118.48	-7.92385		-59.1545	-35.5581		-69.834	-146.195
-48.4151	-40.9265		-67.5358	130.916		-60.6901	-30.6319		-137.369	0.355555		-65.9709	-38.8121		-84.5139	-157.399
-55.7094	-39.7034		-65.102	107.447		-79.2998	-26.2703		-144.554	15.43		-78.7879	-11.8399		-75.7352	-155.332
-58.183	-41.3584		-44.5857	129.083		-51.2684	-41.3119		-100.712	-13.5765		-65.8629	-23.56		-69.7532	-158.041
-61.6361	-37.2917		-64.4196	114.276		-69.5642	-11.5053		-122.581	23.1179		-68.1911	-19.7721		-74.5367	-166.82
-66.5467	-43.5582		-47.2162	124.001		-53.9953	-39.2015		-104.535	-27.1968		-69.6948	-25.824		-75.3049	-147.638
-56.0115	-37.006		-59.1696	136.364		-54.5353	-42.3316		-115.853	-5.53647		-37.2534	-47.0657		-130.663	166.502
-51.5142	-35.1358		-55.7298	110.551		-63.0299	-30.0363		-85.0066	-14.7697		-48.7194	-37.5631		-85.1187	-147.494
-66.2419	-27.6244		-53.8527	112.824		-58.148	-32.4838		-86.9113	0.205754		-70.4375	-39.0418		-89.322	-144.174
-66.1784	-25.1765		-52.9751	128.552		-68.1731	-35.5456		-137.109	17.8598		-57.9382	-47.2261		-73.3475	-142.32
-63.2904	-42.8876		-59.4037	110.484		-46.925	-40.8697		-124.195	6.68984		-65.5637	-33.2788		-107.4	-133.344
-61.5263	-33.2736		-62.8052	134.139		-55.0364	-40.578		-116.697	16.3925		-62.2163	-0.167717		-99.6934	-130.859
-40.9485	-45.6292		-68.1049	128.872		-58.5134	-28.0029		-144.785	30.8308		-63.8934	-25.2513		-84.5699	-147.985
-60.5505	-39.4624		-29.3045	120.768		-71.206	-27.0903		-119.821	-11.1826		-58.411	-39.6841		-68.8301	-139.651
-60.9544	-36.4308		-42.4931	128.217		-56.2929	-36.4367		-84.7838	-20.962		-74.0564	-20.9676		-74.3353	-141.784
-78.7474	-35.234		-53.4847	127.215		-50.3118	-29.8866		-179.236	39.5492		-58.5686	-36.7601		-64.1715	-149.699
-52.642	-43.842		-27.0124	122.771		-67.0553	-21.6881		-139.79	15.3444		-37.6197	-51.4825		-94.8355	-141.496
-62.4745	-36.8475		-59.7823	135.725		-51.7869	-28.5207		-149.39	14.9712		-54.4873	-48.6751		-71.0164	-177.827
-45.6308	-43.2352		-66.0549	124.502		-61.7576	-47.3172		-148.123	18.7175		-49.3819	-37.0771		-75.268	-118.672
-60.5394	-46.1603		-60.432	138.475		-59.5557	-31.2321		-159.955	28.7286		-61.4025	-40.0226		-53.5129	137.622
-49.2391	-40.206		-61.2208	130.374		-75.8088	-21.2822		-133.864	28.6256		-69.4933	-16.3051		-52.1041	139.806
-61.3887	-37.5635		-58.6042	124.683		-69.4828	-20.2348		-145.343	22.4948		-60.3585	-31.095		-60.3823	137.439
-50.4906	-44.4368		-51.008	122.05		-58.0148	-34.8107		-147.013	27.3609		-78.277	-22.4135		-73.6026	-160.646
-64.5846	-31.8816		-64.882	132.072		-69.7509	-29.6039		-172.694	34.8034		-72.2101	-31.7612		-71.1058	175.874
-60.1625	-40.0233		-61.2488	134.496		-68.6268	-34.174		-131.94	17.8661		-67.5809	-29.1721		-70.9467	153.686
-59.8064	-48.3125		-48.1291	128.193		-78.987	-15.1126		-165.786	34.0549		-41.1499	-38.4309		-85.8307	168.193
-51.2236	-49.8669		-63.1497	119.942		-54.9223	-41.7318		-135.829	12.0297		-79.5463	-31.2361		-83.4452	110.374
-58.3308	-44.0166		-58.407	126.924		-60.5188	-17.0312		-136.252	29.6611		-49.6391	-47.8932		-70.3828	157.764
-66.0792	-42.9009		-79.7017	129.997		-73.3482	-37.3263		-93.6723	5.80912		-60.9876	-28.9607		-48.9032	118.702
-37.2083	-46.6566		-52.8235	124.831		-52.0698	-33.9361		174.77	120.385		-57.1836	-45.1643		-74.9718	150.481
-61.3798	-36.2082		-63.4771	121.996		-60.1551	-46.5975		-139.636	16.1683		-71.4488	-26.8394		-60.4359	118.448
-59.8123	-41.9701		-60.7082	132.062		-81.3667	-15.6379		-138.016	24.6349		-72.6787	-24.7101		-60.0974	132.974
-39.6689	-60.7224		-54.8073	122.782		-90.6167	-13.9253		-129.891	-4.02043		-69.2188	-18.086		-85.3051	33.6457
-58.7799	-40.6276		-65.322	119.177		-64.9277	-33.2837		-131.633	3.02689		-69.7461	-34.7647		-51.9931	140.802
-56.4939	-50.2621		-59.8736	125.166		-78.1805	-23.6997		-137.164	13.7311		-91.2294	-28.8993		-69.6201	144.525
-65.7632	-28.805		-39.6468	123.24		-75.4426	-26.8818		-125.079	-1.41418		-61.0268	-45.1882		-54.4541	160.92
-57.6917	-39.5676		-64.5486	121.429		-56.4743	-48.2525		-120.21	3.75502		-74.4288	-20.9241		-51.3976	163.098
-57.6768	-36.6853		-58.0439	121.058		-62.9615	-18.5801		-100.595	-12.0138		-50.4947	-44.6319		-53.4149	149.406
-58.7104	-36.8306		-41.4861	112.419		-54.8574	-46.125		-126.303	6.94082		-73.2111	-28.5726		-75.9851	155.513
-60.9787	-40.1682		-77.8275	128.288		-66.0347	-20.9403		-96.1085	31.7969		-60.7604	-37.0786		-90.0331	145.374
-56.1446	-32.6315		-70.2449	149.311		-59.5956	-39.0564		-140.619	17.5884		-72.9537	-28.4652		-140.071	111.718
-58.4281	-40.3442		-68.8028	127.499		-63.6573	-38.0236		-135.266	7.22247		-48.8796	-46.7023		-131.407	145.784
-67.9417	-28.9771		-62.7719	117.809		-59.1501	-38.8623		-172.621	31.2723		-47.2114	-35.5687		-61.4294	169.811
-66.171	-27.0697		-50.2161	119.38		-57.5899	-29.765		-110.377	3.89284		-60.5715	-34.26		-61.1054	134.093
-50.9241	-33.0039		-54.3768	133.457		-63.9866	-12.7195		-146.64	15.9376		-68.1223	-19.3806		-76.3716	-171.82
-57.0975	-36.4005		-66.1636	151.127		-60.744	-33.0452		-96.3803	15.0039		-74.1358	-20.9171		-54.6059	-173.121
-61.0628	-40.6633		-65.6789	135.152		-68.3283	-29.6374		-98.4145	17.8047		-51.8671	-47.7233		-69.339	137.604
-60.2359	-33.832		-70.7208	121.631		-73.2429	-28.4553		-101.107	-4.20301		-80.4607	-32.0416		-54.914	164.008
-62.8448	-52.0159		-66.5622	109.028		-62.3471	-34.651		-102.938	41.666		-67.9703	-28.5246		-68.2159	133.413
-56.936	-45.2792		-55.5922	130.827		-57.631	-34.0315		-116.104	6.27434		-60.6984	-30.3742		-57.186	154.457
-62.6821	-38.5742		-50.156	115.495		-54.1072	-28.9895		-110.546	5.75491		-72.4866	-18.9794		-69.3685	168.942
-51.1822	-42.2105		-52.1668	118.148		-58.8331	-30.1463		-101.308	-12.7458		-56.6885	-34.5545		-72.2316	108.496
-50.2742	-44.9087		-59.2923	119.597		-58.1275	-44.0052		-149.368	21.0825		-68.9088	-18.6596		-75.7021	162.258
-52.2077	-47.3144		-67.8385	123.814		-63.1433	-34.3795		-149.201	17.1744		-53.4159	-32.667		-84.3794	-160.606
-55.1726	-39.6247		-56.5166	114.721		-84.4377	-31.1628		-135.939	8.0082		-51.0163	-36.4808		-65.5244	111.593
-64.9773	-41.4843		-69.219	114.306		-62.0697	-38.381		-113.177	-6.93031		-64.3145	-28.7589		-68.1946	137.386
-65.6696	-33.7791		-54.1047	129.922		-91.1527	-17.5438		-115.622	31.9916		-67.3468	-20.7352		-95.0489	52.222
-60.2609	-40.3266		-40.8889	119.519		-63.3296	-38.0148		-115.1	22.2239		-83.1967	-19.8086		-74.0116	171.895
-63.2738	-45.2427		-68.8172	123.92		-57.4723	-42.1306		-108.891	48.9714		-63.6021	-17.3744		-60.0665	142.498
-55.6434	-49.9568		-56.5831	128.891		-70.9496	-19.5725		-100.819	29.5797		-77.6242	-22.9068		-48.8593	139.752
-52.433	-28.5337		-56.8395	131.169		-57.1355	-38.1724		-144.055	12.7174		-79.5145	-18.6947		-94.3238	56.2421
-46.109	-37.9197		-62.6965	107.554		-57.2414	-43.1157		-114.418	11.053		-65.5814	-27.6108		-105.421	60.5651
-61.4972	-49.9043		-52.5974	115.839		-55.2659	-45.9378		-134.2	15.9848		-64.4736	-19.8275		-77.0956	37.7468
-47.4926	-43.792		-62.8762	145.041		-65.6649	-34.2302		-140.371	21.2588		-51.1957	-39.4043		-83.9593	90.3041
-53.9542	-53.9213		-54.993	139.443		-58.9211	-39.9427		-136.936	19.6549		-57.8669	-35.4986		-53.8448	160.154
-38.43	-49.1464		-68.7196	131.761		-73.6405	-35.6268		-144.46	26.1975		-67.5586	-17.7717		-65.1304	150.282
-60.6227	-32.7094		-61.257	129.095		-74.2543	-27.3782		-107.077	21.9566		-50.4	-44.6375		-53.171	120.568
-52.478	-53.7014		-42.7429	125.738		-65.04	-11.919		-127.536	12.2448		-51.4677	-43.5404		-62.1896	127.699
-49.7836	-44.3882		-69.5617	115.169		-55.9847	-36.6862		-117.581	-0.0173274		-69.5299	-22.3267		-46.0504	146.583
-57.2299	-43.1704		-62.5916	128.89		-63.6784	-43.5198		-111.891	35.1345		-55.7992	-48.5583		-51.1487	160.659
-51.9838	-37.956		-65.5468	141.748		-76.8703	-16.3542		-101.839	-2.71583		-68.7217	-34.396		-97.5365	-8.6212
-55.2392	-37.8436		-48.8832	102.706		-71.9629	-34.7627		-84.8518	12.1764		-62.164	-51.6671		-64.8517	166.374
-64.927	-43.1002		-58.3354	115.017		-80.226	-21.7992		-113.544	14.9924		-65.9455	-15.9876		-72.6751	130.421
-66.094	-37.5398		-56.908	126.013		-67.3449	-28.1042		-133.075	3.03495		-66.5966	-18.1646		-45.3173	131.369
-62.7473	-40.9361		-42.9676	112.191		-78.4966	-15.661		-76.6387	2.53582		-62.694	-44.1353		-71.5107	170.691
-57.3627	-35.9826		-69.43	131.509		-54.1993	-40.818		-133.397	22.836		-60.3304	-33.5513		-50.8086	156.503
-73.8159	-31.4398		-74.7203	122.417		-86.1376	-6.58346		-124.737	-2.95882		-65.5232	-10.6245		-60.5905	131.956
-57.8324	-44.6551		-58.8637	115.36		-68.0476	-28.6128		-128.854	-4.69899		-39.0774	-33.401		-50.1677	126.625
-57.6315	-38.014		-60.6972	126.714		-72.9062	-14.7275		-119.931	3.38037		-72.722	-17.0938		-56.0067	146.409
-56.3451	-40.1747		-50.0957	121.775		-66.176	-19.4221		-159.138	32.4893		-83.1743	-36.0751		-61.0497	163.962
-66.3339	-44.375		-59.8668	126.037		-79.7289	-25.8917		-119.367	9.82144		-52.6653	-34.9798		-55.4798	132.678
-57.2267	-41.7916		-56.4317	130.715		-68.0449	-44.1932		-133.483	-2.85463		-57.5504	-32.5329		-61.4646	126.195
-56.102	-57.7531		-67.0683	117.789		-79.3336	-39.9712		-129.1	21.795		-70.6864	-10.9669		-70.9642	151.842
-57.5282	-44.4214		-63.486	130.209		-67.2655	-36.5459		-145.784	19.2612		-48.4653	-45.6406		-49.3424	128.638
-56.9319	-45.8445		-62.764	142.837		-55.8283	-38.0666		-122.313	5.62161		-76.5655	-17.8225		-43.496	155.607
-57.2294	-42.9421		-64.2309	118.226		-61.6752	-28.5134		-82.5609	-1.77438		-70.5321	-26.429		-55.1867	114.64
-54.1239	-42.3636		-60.0453	127.08		-80.0086	-29.7359		-101.706	-23.2217		-65.1141	-25.9552		-57.0093	139.988
-49.0909	-48.1341		-55.199	110.66		-63.0642	-35.2024		-113.634	5.43604		-63.3105	-24.9938		-76.7208	85.5042
-65.0574	-43.3713		-51.2447	117.143		-60.1158	-45.2074		-125.356	38.1209		-70.0298	-45.5072		-38.1446	143.799
-67.6198	-21.2758		-62.2898	145.585		-49.1011	-41.1628		-100.253	-10.633		-63.2233	-27.7754		-66.9986	142.428
-52.7054	-45.9414		-63.2768	127.643		-52.2515	-41.3115		-122.016	1.37364		-69.0798	-28.4751		-55.2678	145.535
-60.3777	-31.9842		-56.4375	112.255		-61.7018	-37.3187		-166.837	46.6173		-64.6092	-32.8919		-44.2098	131.466
-61.4413	-44.9381		-40.7292	110.813		-54.1814	-41.8778		-130.522	-6.97166		-71.0539	-32.9903		-37.7104	123.353
-57.4462	-35.2099		-70.03	123.549		-59.6101	-46.8203		-145.615	19.0742		-83.5857	-18.4199		-62.9738	151.272
-61.9575	-42.7052		-67.164	134.415		-75.9997	-30.0834		-162.678	40.1618		-54.822	-52.9737		-71.0437	126.1
-72.4704	-17.8838		-71.6833	127.865		-78.2413	-23.714		-119.072	13.2723		-60.6314	-41.6541		-61.9305	168.617
-59.6144	-44.2718		-67.0808	124.461		-75.2468	-21.0663		-114.838	14.0349		-60.3268	-41.7208		-76.8758	152.017
-64.1827	-35.245		-70.3145	117.692		-59.0114	-36.9751		-163.479	34.5441		-49.4992	-50.2337		-74.7017	152.84
-52.3994	-35.3262		-63.5207	127.891		-65.5067	-38.1546		-163.437	37.8919		-80.5722	-32.4		-94.6524	59.9432
-77.603	-15.1124		-64.9258	112.943		-69.6982	-30.6735		-100.145	-1.96709		-71.5474	-36.399		-89.7663	42.0683
-65.6098	-28.3865		-76.3867	127.43		-65.0115	-40.1467		-128.343	-7.59046		-66.7518	-33.4478		-77.8614	50.7013
-58.9059	-46.4952		-73.7807	112.416		-79.107	-28.53		-117.516	20.0226		-87.3897	-10.692		-56.3018	158.623
-57.4834	-36.7144		-60.2609	114.789		-56.0471	-33.5097		-119.187	27.5245		-62.7545	-31.3137		-61.3852	121.153
-78.1528	-14.1965		-65.2291	119.696		-61.924	-46.6755		-140.239	12.02		-52.2761	-46.7983		-51.4786	113.772
-57.1333	-37.4282		-56.0172	113.735		-58.7954	-35.3623		-106.557	3.51075		-61.1105	-44.8075		-68.9128	165.472
-61.8201	-42.7279		-58.8066	112.59		-57.5072	-44.797		-116.337	-5.2882		-54.9275	-50.7633		-57.9536	157.832
-56.5801	-39.9265		-65.4056	134.526		-68.4985	-29.9315		-125.654	3.43518		-53.7904	-31.9908		-73.144	151.693
-79.032	-18.0505		-56.63	133.676		-67.295	-30.4399		-143.4	20.6055		-58.9266	-43.8806		-76.7601	92.7841
-36.2044	-55.9379		-76.8137	117.713		-60.4654	-29.0084		-150.97	16.5899		-78.843	-18.3097		-64.0061	172.295
-59.3699	-44.5471		-65.4306	114.88		-64.2886	-32.053		-131.01	-1.39965		-79.4761	-17.6345		-63.7593	153.874
-46.3744	-50.0594		-46.4441	116.549		-71.1619	-29.4803		-146.646	12.6426		-68.3635	-31.911		-45.5263	139.556
-79.5688	-29.5847		-81.0652	119.52		-67.9835	-33.8235		-148.937	41.645		-74.3833	-18.0812		-47.5833	134.51
-46.3282	-46.3977		-60.1589	116.774		-71.096	-36.378		-150.494	18.2999		-92.6329	-21.7098		-74.7398	161.758
-40.8693	-55.1041		-58.2288	123.343		-62.0088	-32.1168		-152.296	21.3529		-66.3932	-20.9921		-58.7437	142.922
-65.2921	-25.5241		-76.0101	127.236		-57.347	-36.6945		-118.406	17.5252		-56.7375	-36.8134		-78.4699	177.892
-55.5192	-40.4325		-65.1523	129.558		-68.452	-22.534		-168.958	32.4473		-74.1549	-29.6964		-52.7285	129.087
-55.4625	-42.3993		-67.2045	125.62		-57.1076	-39.6402		-173.493	31.4066		-69.9374	-29.3009		-107.085	87.1764
-66.0262	-42.8233		-59.1865	114.199		-59.38	-31.8684		-76.4291	-9.45759		-57.5142	-34.2732		-97.4149	169.538
-63.8131	-40.1404		-70.6173	118.952		-58.298	-51.1214		-82.4814	-1.99551		-69.305	-14.8504		-63.1609	127.732
-63.2797	-41.5137		-62.2351	118.48		-47.5485	-65.3316		-102.507	18.5906		-69.7416	-40.5129		-58.3565	101.804
-59.9754	-40.8511		-77.6645	136.721		-50.5077	-31.513		-140.205	17.8152		-65.7616	-32.0117		-142.2	171.691
-64.9533	-28.0595		-55.8776	138.892		-71.4692	-20.1492		-109.839	16.4013		-77.1799	-14.9155		-108.561	172.135
-59.658	-45.4112		-65.0177	126.98		-86.0451	-1.51811		-121.324	-4.48741		-69.7884	-32.7249		-76.2329	164.576
-54.2768	-51.0013		-68.308	128.131		-67.2537	-28.7749		-132.274	4.25976		-61.103	-27.6534		-145.752	-170.254
-46.0709	-59.237		-49.9652	133.784		-61.8199	-45.6288		-111.241	0.658196		-76.2152	-25.7992		-153.669	176.222
-66.779	-52.0465		-59.3717	123.176		-57.3883	-45.0142		-115.904	31.3839		-53.97	-50.6072		-69.9549	166.916
-69.0669	-17.1715		-64.4734	125.149		-60.9133	-42.0681		-96.6891	18.1046		-76.0108	-25.8516		-80.9012	176.111
-58.5956	-48.5983		-66.0159	111.452		-52.6946	-49.1287		-114.665	29.0834		-37.3462	-43.4834		-87.0628	-172.597
-74.0386	-12.0743		-60.8663	118.123		-66.9443	-10.9299		-108.089	-2.16346		-59.1707	-41.8419		-61.8621	171.784
-60.1358	-43.5996		-55.4479	120.487		-69.7666	-19.6186		-107.484	21.887		-60.5	-38.3529		67.5741	176.637
-60.8125	-34.5062		-64.5046	125.775		-70.613	-29.0749		-95.9634	47.6932		-69.4629	-31.2601		44.3995	-154.052
-76.0552	-31.6791		-61.227	111.975		-64.3886	-8.35459		-99.9145	31.0908		-56.4997	-24.2322		56.0036	170.745
-59.5342	-39.261		-62.8647	140.977		-50.2655	-36.4709		-111.859	32.6427		-48.5099	-56.8784		68.6945	163.975
-67.8768	-16.3565		-50.9433	117.326		-70.6446	-12.2054		-105.371	3.35387		-44.4264	-50.685		59.8973	-177.847
-66.0024	-27.6243		-82.8708	123.495		-58.0571	-39.2147		-116.776	10.3374		-79.1361	-28.4055		79.5841	152.626
-57.0901	-45.5012		-63.0536	128.435		-52.0415	-40.7268		-98.3577	12.9191		-82.7071	-5.44814		66.2916	165.67
-76.424	-13.2906		-71.9215	137.194		-70.6156	-12.0183		-125.164	21.677		-76.4629	-39.8041		35.1127	-149.651
-64.6314	-41.9593		-58.7351	117.623		-63.9863	-26.9999		-125.711	-0.650551		-50.4227	-22.8601		-167.452	174.096
-60.6244	-44.8138		-66.8016	124.775		-77.9576	-4.67615		-112.483	10.1065		-52.7839	-47.1724		52.7201	-175.076
-61.3269	-26.7623		-57.989	113.886		-86.6659	-2.21015		-111.827	17.6625		-68.1277	-31.8054		60.2538	-153.555
-60.8278	-39.5818		-43.0467	134.567		-88.9122	0.49179		-112.733	20.9724		-50.8876	-53.8709		82.8694	166.521
-58.7529	-42.7497		-58.7837	141.256		-65.5499	-21.4509		-111.749	-4.91272		-72.734	-23.3195		62.1105	171.747
-59.5696	-44.4971		-52.5654	125.242		-98.0497	-6.72596		-113.087	18.457		-69.3668	-23.4468		57.9525	-178.926
-60.3664	-26.6662		-63.2302	117.236		-79.4401	-21.4475		-104.019	3.28799		-50.2183	-41.6577		52.3296	-157.839
-62.8059	-39.1053		-46.5799	134.854		-68.9646	-11.9165		-85.6437	11.5103		-65.2088	-28.4301		90.3025	-176.972
-63.9356	-37.2038		-54.3844	114.839		-68.0954	-40.7967		-87.8525	57.6258		-60.4322	-35.7269		66.709	-159.497
-77.6739	-27.4808		-57.821	129.998		-73.3063	-35.511		-99.8322	43.7697		-59.1188	-39.1742		62.9168	-163.571
-57.1293	-41.4656		-72.3403	123.429		-55.9253	-42.4274		-67.9627	52.2853		-46.8613	-58.3135		71.8838	173.287
-53.6769	-32.7969		-57.5155	121.774		-73.5032	-23.1549		-107.844	9.75504		-75.8994	-15.0659		45.6282	-150.87
-70.1479	-28.9878		-71.4489	119.73		-58.2432	-37.1765		-113.338	7.77004		-73.2739	-32.8292		64.3266	-178.133
-73.0636	-27.8238		-73.8199	129.6		-56.3104	-48.2704		-148.915	18.9746		-49.8642	-36.5083		42.8954	-167.374
-75.602	-18.1077		-59.2271	124.846		-61.8992	-26.6182		167.611	47.11		-92.5781	-24.2369		44.157	-150.492
-63.8477	-20.2338		-61.0073	115.808		-61.5959	-27.6924		-110.115	23.8252		-73.6151	-14.9914		57.3486	-169.126
-47.1309	-52.3058		-56.5552	124.97		-76.9683	-10.3627		-139.341	26.4787		-56.0885	-41.4964		67.5535	-174.441
-55.6601	-43.1107		-58.4352	134.174		-84.6889	-8.22103		-138.732	49.9792		-49.8064	-38.5323		58.41	-173.214
-65.4097	-27.8989		-63.3325	135.091		-92.4576	-9.11305		-178.007	37.512		-72.9106	-38.0664		66.0232	-156.21
-60.7212	-35.8181		-60.2402	112.647		-75.3252	-11.1976		-179.05	48.9608		-73.7654	-22.8903		53.9645	174.308
-62.2377	-36.9471		-50.6494	115.1		-50.649	-31.9434		-169.779	44.1235		-63.985	-34.473		79.3641	-169.481
-68.3056	-30.7281		-62.9818	129.183		-75.8155	-15.4371		-135.749	15.9212		-49.3091	-30.3301		62.4775	-174.518
-54.8853	-40.9845		-53.101	123.109		-57.3207	-39.6235		-131.552	-10.5811		-44.2894	-38.5648		68.0688	-165.471
-62.7647	-49.4651		-66.2462	125.324		-63.1277	-15.5941		-143.097	16.4989		-62.8337	-28.3202		77.4276	168.883
-55.5324	-44.7109		-59.741	113.58		-58.0604	-28.9602		-138.453	19.7693		-63.1067	-26.1058		47.871	-165.385
-48.9538	-47.6817		-66.3174	124.771		-64.25	-30.6791		-123.45	-4.14872		-68.9458	-26.387		72.1376	171.661
-52.9274	-40.0492		-58.3321	119.31		-59.1059	-18.073		-109.534	19.1926		-61.7497	-34.8594		60.7932	172.524
-54.6891	-43.3424		-54.9015	123.557		-36.2742	-48.8668		-147.436	18.6378		-53.0141	-47.6118		53.7058	-163.894
-54.4105	-43.1334		-43.4103	122.232		-45.5844	-37.8064		-144.925	14.7473		-37.4081	-42.4139		76.4039	158.261
-69.6299	-25.0961		-67.3135	111.972		-54.6668	-33.6198		-148.548	18.4776		-46.3289	-44.3085		39.6991	-149.171
-63.1141	-23.436		-48.3444	124.863		-59.32	-34.251		-151.587	18.5561		-74.1987	-30.906		91.9424	176.143
-61.3764	-24.5636		-63.2893	127.748		-50.7171	-49.0761		-141.789	31.7991		-50.7926	-41.7335		60.8612	172.337
-49.8292	-43.8276		-53.726	119.315		-61.9483	-29.7315		-103.526	17.9116		-64.5984	-30.1319		77.0755	177.104
-82.3988	-14.3641		-52.5932	136.144		-60.4798	-35.1231		-111.545	-12.7534		-64.7042	-30.5886		47.1779	-165.594
-73.9881	-19.6401		-53.3634	127.662		-49.6635	-53.747		-111.183	19.0977		-79.3568	-23.4659		61.3893	-174.521
-64.8004	-47.5428		-70.5693	121.273		-54.9632	-44.0975		-104.17	3.50312		-60.6961	-49.0051		57.9948	-162.778
-58.0279	-42.8523		-64.2582	129.955		-61.4055	-34.1423		-98.1419	7.61815		-71.3356	-26.826		57.3185	-176.338
-62.9425	-32.2933		-57.2802	109.166		-64.9385	-39.6057		-145.061	24.4411		-66.4448	-28.042		48.0093	-159.729
-57.9974	-52.3073		-53.4368	116.562		-60.8546	-44.236		-116.445	18.6886		-47.1166	-43.2506		70.6433	167.12
-58.1127	-42.6037		-55.924	131.578		-58.5215	-34.0353		-141.847	22.3923		-69.7193	-19.9862		66.0966	-168.379
-56.8149	-40.3773		-62.9033	138.072		-57.7005	-40.0348		-112.597	33.0083		-67.6593	-26.1141		74.1758	157.971
-59.6504	-30.3407		-59.5338	126.178		-72.5534	-20.1035		-98.639	-4.19392		-64.587	-30.3655		62.0646	167.57
-64.1334	-33.9902		-62.2394	113.592		-56.9684	-39.9315		-110.583	6.57287		-82.4623	-8.13131		81.0615	171.959
-58.1404	-46.3532		-69.352	137.768		-59.0221	-41.4629		-90.2744	19.0416		-59.5382	-23.6484		54.945	-170.869
-65.6714	-30.6488		-40.7422	128.368		-62.0292	-40.7894		-108.445	13.4421		-50.7683	-39.2889		81.0526	169.63
-53.7514	-31.755		-60.8512	119.647		-64.9177	-29.8725		-99.1147	-5.34343		-56.0825	-33.4581		50.1367	171.731
-66.7715	-40.7107		-80.2629	113.24		-53.9277	-42.4123		-100.152	4.75516		-68.4081	-4.77971		76.2445	154.021
-73.6747	-29.7609		-58.1017	122.437		-64.5798	-47.5555		-117.64	21.9907		-51.9872	-47.4719		69.2598	-166.552
-65.3233	-27.3115		-73.5195	121.888		-70.9711	-18.7143		-76.0727	1.66996		-73.2637	-29.2072		74.9663	169.896
-59.7985	-41.3013		-54.8444	120.013		-83.206	-10.5988		-68.6397	-16.022		-73.9691	-10.1602		55.4022	-159.259
-54.9053	-43.6069		-53.8171	125.808		-48.2624	-32.1542		-100.976	-2.47111		-66.5711	-35.559		69.8495	147.112
-54.1102	-47.2035		-70.1109	120.764		-76.995	-19.6924		-116.433	7.55308		-46.0175	-49.2758		32.3571	-157.067
-49.4072	-46.7405		-55.1024	120.98		-61.2608	-23.5525		-112.091	-5.3872		-82.3679	-25.2224		69.9197	-167.039
-57.4235	-36.0361		-64.9958	127.505		-91.0078	0.593476		-101.979	18.4386		-65.8941	-23.1443		41.4242	-154.496
-57.9121	-38.4341		-60.4363	106.207		-68.1603	-18.9674		-112.138	4.80975		-78.2361	-11.0628		59.5416	-175.915
-48.2719	-45.3819		-70.1328	130.126		-89.2508	-6.60131		-110.307	22.0031		-57.9098	-50.5624		59.5916	-157.524
-56.1874	-46.0341		-69.2243	125.073		-48.9363	-40.7478		-131.867	18.1692		-69.9387	-28.2376		65.3084	148.541
-63.1588	-34.2551		-46.1225	112.849		-66.1784	-31.5391		-87.6725	40.7796		-57.8456	-42.007		36.5786	-170.635
-57.9745	-51.2156		-57.8286	120.424		-65.0094	-15.369		-122.073	-8.31788		-49.543	-46.1216		58.1242	-159.475
-59.6679	-30.3552		-60.914	134.391		-71.8381	-25.42		-101.081	5.94522		-55.2654	-29.805		54.2394	-132.543
-59.4494	-47.1339		-49.626	110.316		-60.6014	-23.6806		-150.516	25.5426		-60.1734	-53.9221		48.6228	-176.148
-60.8472	-44.5545		-68.3882	125.976		-70.0617	-29.0192		-99.7778	20.4238		-56.2044	-26.605		60.8345	170.215
-64.3568	-36.5033		-61.6627	137.512		-59.2411	-35.5546		-73.7721	-18.3074		-50.8073	-27.092		65.7225	-177.957
-61.7428	-43.5346		-38.7969	129.238		-60.3267	-37.8515		-76.4565	-6.99475		-66.5949	-35.9634		37.8402	-154.557
-67.5586	-34.6425		-66.0119	128.167		-56.1032	-38.0814		-103.688	-10.2426		-79.4574	-25.3517		40.4488	-155.642
-60.4084	-36.3583		-59.138	126.925		-75.0734	-16.9672		-83.5657	-1.76885		-58.9131	-26.6509		83.4806	146.856
-61.6501	-47.782		-67.199	127.01		-58.6691	-47.987		-92.1775	6.8268		-67.5283	-21.3633		72.5047	158.616
-53.2957	-42.5602		-39.8842	124.894		-54.7291	-41.461		-122.72	15.7457		-66.3524	-40.102		58.5003	-170.941
-72.3924	-16.7584		-56.3806	133.857		-74.6235	-22.7504		-81.4001	-8.62178		-55.4111	-55.0071		92.2023	165.387
-55.354	-38.067		-55.9553	139.569		-60.4542	-27.8543		-106.937	14.3046		-64.1048	-25.5038		66.1795	171.26
-74.4603	-28.9101		-59.5223	137.887		-72.4806	-16.6639		-117.583	16.1946		-60.9201	-35.7116		22.6293	-131.787
-59.6558	-34.9656		-49.7787	140.613		-71.3985	-13.5654		-108.86	18.6971		-49.0215	-42.8402		38.5853	-162.428
-60.3799	-44.8195		-61.6528	132.54		-80.3673	-24.3654		-108.108	8.70823		-77.9741	-19.0959		73.1998	166.679
-55.3817	-38.4366		-65.9156	143.756		-52.6331	-27.3048		-112.131	7.73921		-55.6274	-32.4188		64.8298	155.758
-51.7154	-39.9275		-59.4466	152.337		-54.97	-40.0589		-105.667	-8.81134		-86.3399	-26.2786		40.2105	-154.746
-72.5899	-17.9435		-61.4276	133.538		-60.8008	-49.5306		-83.7496	-14.5663		-63.2618	-24.6658		40.2672	-154.161
-54.6913	-43.6195		-53.0648	124.417		-87.67	5.61631		-116.669	-6.89362		-66.6962	-25.7379		64.8373	-172.15
-73.1834	-40.2308		-54.3663	132.887		-82.6568	-5.84087		-103.444	21.7098		-60.5444	-31.1006		66.7722	-164.737
-57.0326	-34.7077		-65.1452	138.148		-50.6512	-47.9735		-95.5095	-7.53753		-72.6926	-28.8417		50.609	-171.686
-68.8388	-31.6679		-69.1195	129.735		-51.9345	-42.8701		-127.687	1.19169		-55.5446	-45.7293		41.6503	-159.467
-56.9454	-45.9685		-70.347	126.276		-62.3944	-36.3923		-120.054	3.72808		-62.4634	-38.7314		32.5499	-139.057
-64.7208	-38.1417		-56.4132	117.993		-68.548	-23.1713		-76.2389	4.72257		-65.5077	-24.1852		50.3725	-179.543
-53.74	-40.1146		-60.5333	133.975		-48.6857	-33.9671		-101.246	-7.77011		-67.4221	-35.7919		43.7265	-178.297
-41.9406	-49.9914		-46.4251	133.182		-70.4821	-28.8507		-100.112	-8.05186		-60.5878	-32.2598		59.3881	-169.442
-57.1796	-33.7592		-59.8793	130.568		-50.5815	-38.6426		-105.005	2.16448		-66.3979	-30.073		49.5703	-177.267
-60.647	-49.9847		-57.416	116.673		-68.4746	-42.8501		-106.909	9.3762		-62.791	-44.3437		62.7192	-176.592
-66.1328	-38.0474		-56.328	134.495		-62.0706	-40.316		-106.893	21.6477		-66.5866	-22.2289		59.3995	-149.82
-58.9844	-47.2449		-57.9073	132.598		-59.5059	-33.6849		-101.495	-4.18512		-54.8567	-40.4433		40.373	-153.907
-59.0758	-32.6737		-67.9	113.804		-71.0811	-46.9811		-77.2907	-15.6162		-67.1508	-18.7187		41.6464	-151.594
-49.3272	-47.2726		-58.8479	112.742		-51.5752	-48.8612		-73.8966	-27.0616		-84.2199	-20.4648		39.7677	-162.747
-62.0177	-27.2272		-62.2084	119.645		-58.4158	-26.3824		-100.918	-2.39857		-59.3442	-41.0573		67.3851	179.053
-59.5011	-34.1889		-66.7128	107.121		-69.1143	-26.5352		-107.791	14.9314		-60.2185	-40.418		47.4207	-175.567
-63.6231	-32.2781		-66.6334	117.068		-81.3386	-11.1493		-98.0339	-2.49209		-78.7229	-31.8642		59.2626	-169.892
-64.8972	-22.5265		-88.3228	122.03		-59.5096	-44.6342		-132.896	0.693193		-65.8463	-23.8621		57.8569	171.221
-67.363	-18.7445		-69.0973	141.991		-92.0382	-27.2346		-85.0584	-9.35195		-45.9884	-35.4855		30.8199	-153.117
-53.5732	-31.4836		-57.4622	129.685		-76.2241	-17.7475		-103.822	-12.2358		-76.5542	-19.1744		52.7661	-169.695
-64.6885	-39.1349		-43.6484	118.918		-89.4819	-18.5011		-108.447	-20.4331		-53.4963	-46.0508		37.2297	-138.407
-77.5474	-26.103		-62.5061	123.521		-62.2559	-33.2598		-97.2259	-21.5396		-59.6257	-40.1272		42.3924	-163.455
-64.91	-35.4433		-59.9913	124.957		-59.7562	-36.7098		-88.4746	-13.1518		-59.3147	-27.3277		68.4818	-174.109
-58.1432	-36.7813		-59.2719	140.652		-69.1475	-12.6775		-111.528	-15.3981		-50.9486	-41.5203		58.6975	-160.262
-50.7268	-39.3424		-51.9137	118.596		-60.299	-41.8201		-93.8154	-15.7094		-65.852	-37.1819		59.8453	-157.635
-63.4354	-43.5001		-66.3895	136.824		-59.9006	-37.8057		-122.487	21.4958		-40.9967	-45.3949		47.417	-160.466
-61.2555	-36.2332		-63.3409	124.005		-69.6681	-36.862		-90.096	0.700588		-65.9771	-24.652		58.7301	-179.101
-52.8325	-49.5574		-62.4346	115.316		-65.0985	-37.6938		-100.973	13.1988		-70.4506	-18.0668		65.5092	-175.357
-59.2237	-33.6357		-55.936	129.047		-70.5172	-20.6961		-106.473	-13.9972		-69.0624	-28.9249		77.2631	171.643
-67.9734	-24.3241		-61.387	134.151		-52.9664	-41.56		-89.354	-16.1343		-55.5307	-32.7782		58.9805	-168.763
-82.1679	-13.102		-63.4504	140.934		-71.657	-17.214		-100.246	-10.7434		-57.0068	-26.3245		65.7768	-174.884
-48.3327	-36.5944		-59.4915	130.235		-61.323	-41.4441		-98.1444	-2.6332		-62.4148	-26.5824		60.3943	172.864
-57.264	-23.9254		-56.6242	124.138		-65.7436	-41.9217		-83.74	-18.6967		-76.1819	-21.9473		71.7069	159.384
-54.1848	-23.1491		-62.5596	116.146		-70.6867	-25.2005		-125.283	3.47849		-48.7337	-43.8444		38.9896	-166.257
-69.7935	-31.4937		-57.3051	121.042		-57.69	-50.0546		-99.7435	-9.9101		-61.4765	-31.6776		44.1329	-152.498
-81.5472	-14.6638		-56.7883	121.314		-56.4104	-41.7951		-85.3335	-10.804		-72.132	-38.4505		45.1762	-172.755
-88.926	-26.2307		-62.4712	131.642		-63.7503	-40.9356		-95.9748	-0.61907		-56.6219	-46.9038		56.5893	-125.507
-52.4382	-37.7875		-58.4505	116.52		-58.1098	-36.978		-108.012	15.8693		-66.0781	-40.8957		51.3763	-170.324
-49.0587	-46.6483		-61.2631	127.045		-59.3281	-38.5045		-93.233	-5.09036		-57.619	-33.3879		54.6297	-165.177
-63.99	-31.4422		-59.0008	133.528		-65.8522	-38.2609		-87.403	-21.721		-46.6365	-42.2455		43.9865	-155.299
-74.9795	-28.1365		-79.447	130.316		-59.0997	-47.633		-111.854	-10.0265		-71.1131	-24.5859		53.0444	-159.382
-69.7372	-16.8177		-63.3872	129.78		-61.1046	-45.0779		-123.686	1.01458		-57.4421	-48.2837		53.998	-160.63
-58.1706	-44.4147		-65.8549	121.146		-86.3049	-13.9867		-111.619	-0.191158		-57.2988	-35.8193		43.224	-153.719
-64.7043	-32.1533		-71.0994	115.395		-89.7211	7.13502		-90.8062	-25.0569		-64.2686	-25.8561		61.2707	150.503
-59.5634	-47.1545		-62.6301	121.187		-90.9436	28.5987		-167.007	31.8759		-58.0688	-33.315		40.4954	-130.258
-63.7938	-28.7381		-56.1943	132.8		-49.4655	-45.3644		-99.413	-3.50575		-43.1828	-40.0303		29.7561	-129.783
-65.1935	-33.6741		-59.0773	121.487		-69.1138	-25.5926		-101.893	2.81569		-60.6002	-41.2542		35.1454	-148.907
-77.8584	-29.9438		-66.7427	134.179		-64.5268	-27.5722		-104.175	-18.2256		-67.5462	-22.1194		52.2345	-161.385
-79.0297	-3.87934		-59.9719	131.782		-66.5989	-18.3405		-105.928	-9.98183		-63.1972	-19.4085		38.9958	-138.642
-92.592	8.43151		-56.9561	126.769		-56.3311	-47.4995		-106.874	-1.85165		-64.8358	-23.7616		62.79	-169.041
-51.6797	-56.3897		-61.0191	102.093		-56.3539	-41.8971		-135.029	0.791824		-81.9357	-19.2223		33.8104	-145.114
-59.5501	-16.8261		-75.6944	122.207		-63.1221	-35.9211		-95.5396	-1.15116		-66.1706	-34.8276		79.2661	-170.724
-57.5935	-40.9891		-72.7508	110.281		-78.8173	-24.014		-97.5944	-20.5532		-65.684	-25.1016		41.9942	-155.217
-49.7166	-37.5215		-73.7473	119.48		-72.2782	-24.8497		-105.039	10.376		-67.9538	-32.8427		74.9681	-175.364
-48.3082	-38.9819		-67.211	132.869		-60.9796	-40.2709		-125.908	-13.6186		-61.1098	-33.9859		59.4827	-166.001
-71.6185	-35.5538		-67.6026	128.004		-51.4633	-41.8353		-108.254	-2.07678		-71.2774	-16.9915		54.2947	-168.864
-62.6244	-32.3569		-55.6007	116.747		-62.5924	-40.4613		-113.096	-7.26347		-66.0672	-29.2384		68.7691	-171.161
-53.0997	-50.5201		-60.7677	128.32		-60.4856	-33.5593		-96.7387	-5.21514		-67.7943	-32.2336		60.046	-164.406
-57.3358	-42.5164		-64.7368	134.276		-74.1996	-13.393		-119.44	-4.81957		-78.1376	-19.8865		43.3964	-145.606
-31.3846	-53.1268		-77.8968	110.505		-49.2318	-30.1074		-128.906	-5.50505		-84.0673	-7.03324		59.9045	-162.436
-45.2137	-53.0337		-67.2551	119.777		-56.2233	-47.71		-125.483	21.4234		-66.2216	-12.6478		51.1185	-158.761
-62.5542	-42.255		-57.876	115.217		-73.2722	-30.3984		-120.03	6.86159		-75.5312	-32.3094		80.2605	164.734
-55.9122	-45.9473		-72.2292	133.117		-73.3927	-24.118		-122.96	-16.3094		-70.7787	-28.9417		56.3667	-159.674
-77.556	-40.4843		-60.3115	127.488		-59.2867	-12.4075		-117.342	4.15565		-61.9966	-23.0011		57.0495	163.914
-52.0296	-46.7162		-58.316	143.941		-69.5338	-27.9903		-130.715	-22.8377		-61.2721	-45.6487		59.8794	-179.412
-59.8457	-44.967		-68.0793	101.331		-76.0992	-13.8699		-105.806	-8.40955		-58.0136	-25.9527		59.5295	-150.862
-63.7824	-26.132		-64.2459	136.897		-68.9215	-21.1559		-76.513	-17.5497		-71.1637	-33.2815		168.731	168.945
-40.9751	-58.8035		-68.6508	117.171		-58.7557	-37.6653		-95.1863	-11.4246		-64.0089	-18.2405		161.412	165.26
-51.6491	-54.9121		-70.5274	144.766		-59.7028	-41.8073		-131.433	-6.11827		-70.5554	-25.5532		-126.334	-170.367
-53.8863	-43.3944		-77.2989	144.035		-62.008	-27.5464		-97.3355	-4.30196		-43.7257	-43.0354		68.3929	-179.338
-60.9868	-41.7279		-61.2771	114.048		-62.1281	-41.985		-107.092	-12.0479		-71.2754	-23.8741		59.6819	176.345
-39.9263	-63.8275		-45.8559	118.666		-53.8859	-36.5457		-86.4976	-18.4984		-77.3435	-9.59026		60.7146	173.652
-64.4942	-41.9613		-61.8785	135.834		-64.2069	-42.1937		-83.2827	-28.4205		-57.3065	-32.9217		64.0743	-161.779
-52.3711	-48.7354		-73.7707	142.559		-63.9425	-20.7355		-133.885	13.3445		-50.9296	-40.534		90.3792	145.086
-67.4506	-26.328		-54.063	135.611		-56.677	-31.0273		-103.546	-6.69381		32.7386	-131.196		48.5145	173.078
-57.3647	-48.4364		-112.712	143.334		-72.1437	-5.32254		-111.003	-4.82669		42.9606	-146.765		71.4176	-155.391
-50.089	-43.4524		-86.6137	150.142		-64.0092	-17.955		-111.45	-4.26734		71.2885	174.494		63.3872	-167.713
-60.7959	-48.4716		-109.19	151.678		-69.4567	-16.2499		-99.7087	-10.8988		84.7831	175.145		42.7756	-150.206
-47.4021	-54.0988		-83.5097	138.245		-67.9391	-42.062		-137.288	30.3886		44.7161	-172.242		51.0833	-166.219
-61.4853	-42.6099		-103.025	147.999		-55.6699	-39.9863		-106.087	19.031		53.2026	-133.002		49.1493	-156.538
-54.9761	-44.9195		-120.651	131.796		-64.1078	-16.8166		-118.328	1.67928		39.1095	-140.011		33.2842	-155.068
-71.4035	-28.4821		-65.7574	154.648		-71.5124	-36.2362		-125.32	5.71959		52.6275	-151.74		56.0402	-148.868
-57.2424	-39.567		-120.965	147.715		-55.2603	-41.0038		-131.75	-2.67611		39.5304	-137.667		55.078	-178.639
-65.565	-45.9664		-73.8452	137.07		-66.6141	-27.3869		-128.261	-3.86422		47.6271	-172.785		56.8251	-153.712
-42.3834	-47.7673		-123.674	133.717		-60.5443	-36.531		-111.628	-21.5218		52.4234	-178.798		52.3277	-148.119
-45.3449	-50.9732		-78.766	128.523		-51.5324	-37.6129		-109.836	-6.96963		58.8012	-140.73		46.3263	-147.375
-52.0355	-39.7555		-65.2973	134.332		-93.0597	-7.06772		-126.361	-11.0365		60.9535	176.475		47.2541	-154.314
-61.3978	-47.4391		-70.6025	132.346		-52.7043	-33.0545		-121.65	12.621		53.5144	-153.18		67.9515	-152.614
-56.1665	-43.9778		-65.024	106.856		-71.7336	-19.3776		-124.833	9.22386		47.016	-139.56		50.6071	-138.309
-62.2082	-37.583		-80.0794	141.776		-54.6336	-50.7427		-105.164	9.86278		57.3175	-146.71		45.4005	-158.142
-59.6455	-40.7365		-70.8991	139.985		-73.7262	-10.6951		-140.648	21.2637		29.585	-146.647		35.0454	-153.454
-56.4672	-54.8158		-66.049	141.608		-56.1604	-22.7716		-122.457	7.85417		52.318	-137.344		57.4394	-161.179
-53.1474	-50.2622		-48.6992	129.364		-44.7077	-49.407		-101.852	27.9407		46.6033	-162.035		47.3821	-160.329
-63.8909	-44.6065		-71.2036	133.696		-59.7686	-29.9593		-118.466	1.28073		51.8019	-154.268		51.8613	172.508
-59.8541	-36.9101		-74.9139	145.73		-87.6587	-1.14904		-130.367	-3.60824		79.0071	-177.143		52.0966	-160.122
-71.163	-39.2275		-57.8166	112.028		-70.3614	-18.6251		-130.966	1.74251		62.1367	178.815		92.7762	134.852
-49.5871	-42.18		-80.262	161.029		-62.9944	-23.8332		-124.365	13.4296		56.6155	-150.545		62.2716	167.926
-52.2674	-43.3558		-58.2973	135.823		-61.7593	-36.8165		-107.21	6.39908		98.959	152.41		51.7937	-170.561
-53.4812	-40.3075		-87.7988	143.357		-54.4756	-43.3168		-94.5282	3.77704		63.5078	-168.26		53.7466	166.27
-57.9651	-41.1545		-72.0265	113.499		-58.8165	-41.6656		-129.675	11.1532		73.0658	162.165		61.1323	-156.118
-57.1793	-48.2594		-74.8238	128.602		-46.9583	-41.8627		-96.9338	-9.23479		61.2544	178.683		74.0025	167.838
-42.7629	-44.1792		-123.121	125.524		-75.3974	-24.5066		-114.539	-8.90655		44.4083	-145.509		56.6586	168.274
-53.4619	-43.2433		-85.6466	128.806		-95.3699	-5.37285		-125.575	-2.28691		65.0664	173.616		65.838	179.014
-52.5575	-35.4016		-127.013	126.673		-78.4186	-18.0913		-90.5778	-32.327		56	-150.97		46.9176	-163.604
-59.3954	-47.3372		-113.534	134.191		-81.9629	-13.2156		-132.96	2.72245		55.9871	-157.666		70.6941	176.211
-40.9215	-59.6051		-89.241	122.066		-55.6889	-39.5099		-142.009	18.7406		48.7597	-148.512		59.8604	176.603
-58.3178	-46.9391		-55.6442	123.406		-60.7572	-38.1643		-97.8072	8.93761		80.7394	-178.686		64.7376	176.191
-51.9785	-37.0166		-79.769	133.462		-83.9582	-2.96531		-97.8593	3.27617		54.8061	-179.28		53.5002	-166.145
-45.4904	-54.8722		-135.783	136.758		-55.9661	-38.1222		-103.036	20.2489		46.1375	-154.374		69.9182	175.198
-80.7653	-28.9196		-94.1359	125.887		-66.1894	-18.4845		-89.3964	16.8324		63.3782	-145.641		45.6434	172.405
-58.9177	-37.4675		-54.5263	132.701		-71.6522	-15.6901		-110.699	6.61103		52.8003	-164.851		70.2243	161.614
-48.7208	-50.0086		-64.0392	141.081		-66.3161	-27.682		-132.913	-10.4399		75.0074	-163.633		-135.173	174.242
-77.1244	-7.6632		-66.8147	137.586		-52.786	-19.9221		-134.483	-0.171137		62.9183	171.789		89.1632	162.028
-55.1977	-42.4354		-82.274	144.478		-62.723	-9.54624		-105.568	9.55074		70.7086	-167.163		58.644	-172.251
-69.9882	-35.9826		-90.9016	125.216		-73.4327	-15.9963		-105.511	-2.24642		68.3932	-175.062		40.3453	-157.271
-43.844	-45.3624		-75.8529	126.556		-52.9679	-39.0451		-129.34	8.73396		81.6561	154		54.5612	-178.442
-56.9584	-35.2487		-72.2628	129.422		-53.1678	-45.8166		-123.266	-3.34844		69.2082	-165.923		62.1238	-128.682
-77.0211	-27.8321		-77.1136	129.412		-64.3169	-34.8063		-93.5427	-1.74276		54.1397	-162.207		64.127	-126.532
-52.4624	-52.0467		-64.8321	121.852		-53.8401	-46.1682		-139.413	15.3151		-103.927	-177.534		70.8102	178.813
-41.9681	-53.6094		-49.0198	138.883		-60.1322	-31.8122		-128.881	5.16356		68.2631	178.294		70.2341	-175.638
-25.5704	-57.6859		-81.1072	148.624		-79.0367	-24.624		-126.349	-0.235356		67.4053	169.372		45.98	-152.665
-60.2604	-35.106		-101.108	123.826		-71.0433	-11.0671		-101.813	2.17455		55.5741	-141.994		48.7252	-171.918
-64.349	-38.0926		-59.8575	142.965		-53.7442	-21.8537		-95.5211	-0.269192		78.1054	170.482		80.0922	-166.639
-57.9843	-49.1229		-88.3822	134.387		-66.707	-9.67536		-118.331	-21.7209		71.7391	-171.163		48.185	-168.33
-44.5072	-50.0857		-68.0412	144.656		-79.1134	-2.21818		-109.246	-21.4703		85.6483	-178.637		53.6152	-168.02
-35.5312	-55.7269		-64.5302	119.151		-55.2173	-36.612		-125.051	-1.70368		64.7211	171.71		70.6214	-170.722
-53.0765	-44.576		-88.4062	114.698		-50.159	-44.1684		-169.633	31.6489		53.3298	-162.758		55.5409	-162.291
-56.7116	-37.1642		-78.5044	144.623		-66.7502	-24.104		-118.898	27.7827		64.0192	161.331		50.0294	-160.255
-57.8863	-46.7207		-82.374	139.596		-53.5867	-37.0641		-103.594	2.34854		60.1227	177.69		71.6516	165.615
-53.3248	-42.6868		-61.996	146.385		-72.179	-12.8296		-117.51	-15.5095		63.6981	164.322		60.1294	-177.249
-52.9329	-44.2522		-81.1557	125.01		-80.0392	-12.1084		-87.3819	-16.6438		91.9937	114.083		61.8918	179.754
-57.3909	-39.5867		-105.468	132.858		-71.6666	-3.91006		-118.529	23.7167		61.843	169.524		53.4759	171.425
-61.5238	-43.7074		-121.37	121.094		-66.5256	-32.127		-109.761	22.5569		44.433	-155.135		45.945	-145.169
-55.1195	-43.6788		-73.883	150.04		-76.1896	-24.8312		-105.512	19.2016		45.8408	-159.14		57.5743	-174.691
-60.2364	-45.0405		-80.4365	153.293		-20.4016	-57.0167		-116.094	8.92578		60.0584	173.914		84.3669	157.379
-44.1103	-61.8697		-79.4665	151.59		-58.9937	-26.5733		-149.306	20.6475		57.4546	-163.672		51.5913	-176.687
-64.3101	-28.2199		-77.1444	137.523		-43.6558	-43.6853		-119.007	7.41179		46.0206	-172.79		69.9089	-171.279
-55.2521	-37.2477		-82.0115	137.273		-67.8986	-41.3903		-140.163	21.1112		55.1535	-170.969		55.4745	-169.824
-62.3209	-48.951		-56.3882	133.994		-68.724	-39.7189		-79.1369	-31.329		87.6807	173.247		67.3537	179.453
-57.664	-36.7504		-114.249	124.537		-57.4217	-28.7023		-96.8771	7.1548		64.4821	175.493		65.6744	-175.891
-57.6485	-40.7083		-74.2737	142.507		-74.2402	-23.0464		-145.548	23.7775		68.8573	177.745		63.8229	-176.546
-72.4095	-24.7023		-76.3138	151.811		-83.1547	-19.4208		-91.52	-2.94676		64.7524	-165.946		63.1013	-163.332
-61.7203	-38.6954		38.3856	35.9176		-73.5879	-11.965		-105.266	-3.77576		90.6359	170.701		86.1839	172.699
-56.0936	-42.2659		86.016	21.0704		-61.1523	-32.0752		-125.542	23.6873		61.7963	170.323		62.9303	-170.433
-57.013	-42.1085		36.1624	72.3822		-52.1504	-42.1771		-103.355	8.68703		59.0874	-174.969		54.3681	176.345
-57.4793	-42.2458		90.0767	40.8512		-71.7782	-14.0178		-105.731	26.3323		61.8889	171.693		48.0779	-176.424
-59.5008	-24.2722		52.4651	44.15		-75.9483	-28.2392		-106.289	15.5978		71.5585	-159.735		60.9945	-174.219
-47.005	-49.4656		64.8285	18.8069		-58.8761	-44.9611		-106.586	26.5183		73.7519	179.327		65.5257	173.785
-62.9259	-40.7424		77.5835	66.8899		-67.4659	-30.7449		-98.6079	33.0005		126.518	0.114691		68.2976	179.99
-63.0105	-31.247		77.9564	28.5573		-63.7645	-22.5477		-107.312	1.07046		58.6645	56.1306		76.3501	149.546
-56.4555	-27.9622		84.7645	29.3561		-62.9554	-21.7441		-84.1103	-21.6903		62.2081	41.6471		62.2924	175.692
-67.9992	-26.4973		79.4102	34.4068		-61.1272	-39.0491		-126.999	15.4789		55.2311	46.8791		75.4277	157.834
-64.0318	-42.311		93.2816	39.1544		-60.9998	-30.7774		-110.879	-17.6674		63.7865	38.9015		68.2058	161.823
-58.8757	-36.4915		80.7485	36.4263		-76.784	-17.9481		-110.987	29.2969		48.4425	45.1287		52.0925	-172.785
-57.8422	-44.3274		82.0393	101.599		-68.4801	-12.0756		-90.4076	-19.3107		78.8761	24.9746		88.6198	179.185
-60.0636	-38.9812		104.478	29.0241		-56.0468	-42.1124		-115.621	16.6107		55.0618	37.287		57.6543	-175.97
-57.5005	-46.7811		76.1423	67.7253		-53.1179	-33.2346		-113.064	5.23107		65.3491	34.4069		-169.699	156.805
-45.5422	-52.2539		79.7202	109.134		-59.0496	-35.5069		-128.236	-6.08445		73.9512	26.3293		67.2483	173.413
-63.2343	-44.7545		77.3397	67.4085		-78.9067	-20.3114		-90.2578	-9.15482		73.6024	22.5357		57.5391	-164.54
-64.3685	-36.2543		75.1495	31.9398		-80.2226	3.09205		-96.8471	-36.7458		74.019	13.7335		86.8767	161.485
-46.4407	-48.683		65.6887	24.0133		-72.0401	-25.9961		-133.684	5.57374		81.3464	31.5456		77.3181	-164.775
-74.5973	-39.3863		97.4708	14.3272		-39.0847	-55.7987		-106.783	7.88974		64.8847	29.7145		67.5763	169.71
-63.5435	-35.661		60.1413	40.6916		-53.4612	-45.7585		-116.793	20.2946		71.2155	25.2383		59.6847	-160.025
-53.9029	-34.3721		76.0394	58.918		-64.5449	-9.35907		-109.11	16.6103		66.4739	34.1712		42.4063	-147.671
-45.3229	-51.3211		95.5163	60.2956		-70.7975	-17.8644		-92.7495	3.19475		60.3662	37.0728		73.1708	164.961
-50.9507	-32.1894		54.9152	60.5246		-68.4941	-12.475		-96.9134	0.28017		67.1459	17.1921		47.5628	-168.4
-45.6257	-38.2936		74.7774	32.2493		-87.5903	-5.72075		-82.9052	-17.6648		62.0666	48.7414		60.3612	-178.959
-61.7899	-39.2948		86.3795	30.9315		-59.8522	-28.6259		-88.9067	-12.9177		69.6182	24.29		57.2512	-157.306
-77.1577	-20.2241		73.3463	65.0283		-56.1723	-45.7651		-107.129	20.1847		59.9411	33.2603		88.3512	150.683
-51.715	-38.9579		54.6913	73.2893		-38.3667	-28.6605		-115.638	10.7801		95.9604	-5.38579		44.5004	-168.418
-63.7741	-41.102		47.8605	71.0293		-71.2398	-17.6111		-91.8194	-11.8638		67.5269	32.9914		60.5252	170.097
-72.195	-22.6078		70.7239	84.8875		-67.7097	-21.9426		-101.125	7.47349		83.6641	18.665		48.3845	-148.452
-64.0794	-44.4174		91.8399	63.7289		-55.8571	-39.4393		-94.0454	13.7597		65.4694	34.7395		70.1538	-176.157
-39.8425	-57.5061		81.038	65.6771		-82.6368	-10.2318		-99.854	-10.707		66.1018	24.973		-144.285	-173.257
-69.1054	-34.5759		46.1993	35.9413		-70.315	-10.3316		-116.618	-0.604843		72.9104	33.3226		39.3368	-156.962
-55.2085	-37.242		48.5293	75.0206		-48.9117	-42.3041		-94.64	6.69105		65.4973	37.1068		42.6617	-171.62
-65.4462	-23.0405		86.7455	31.7183		-54.6572	-38.1978		-96.5941	-8.62052		65.7968	42.6463		59.3623	-159.806
-61.8674	-44.3072		84.863	35.68		-99.3808	4.98049		-119.844	1.18621		62.297	46.4986		32.5213	-138.304
-72.203	-24.5772		60.4019	56.292		-82.0422	-10.988		-90.4949	-16.6944		56.3582	39.7467		41.4845	-139.968
-63.9397	-48.2711		58.5904	71.77		-71.9216	-15.5981		-98.6901	-11.2544		65.9115	45.9723		56.4337	173.509
-63.2649	-33.8076		82.2799	45.4414		-53.6848	-29.9297		-105.805	26.4086		49.08	48.0337		74.984	176.007
-53.075	-47.1443		64.0579	61.3197		-57.6698	-36.0144		-104.838	4.49941		34.7624	62.4302		43.9609	-159.4
-57.1026	-43.832		87.8732	15.4445		-56.9851	-31.971		-64.5527	-45.6104		67.2546	33.5203		45.0103	-164.979
-52.2938	-36.8114		49.7892	71.8587		-103.021	1.44335		-80.7697	-3.61268		63.1561	51.1182		47.3473	-152.3
-58.7035	-32.6593		60.4995	56.0994		-83.9935	-12.0048		-97.1518	-6.21196		56.6106	50.2823		63.1223	-174.547
-32.7786	-51.6348		74.5109	49.5433		-63.8556	-12.1899		-88.2805	-16.181		73.6472	37.8498		54.2825	-156.471
-51.0079	-36.0814		48.892	72.5343		-69.4274	-30.77		-109.356	-5.3787		78.69	37.2389		65.0363	-176.051
-63.6112	-30.8534		50.7961	79.5059		-64.8148	-16.7361		-95.4365	-16.8579		67.1551	48.0956		64.1256	173.445
-65.2706	-23.9248		60.0055	88.4053		-65.0047	-26.7594		-87.9896	8.38902		66.9591	27.3393		64.3787	-176.53
-59.9746	-43.6238		65.1331	71.9599		-49.7025	-37.5664		-110.572	12.6775		86.5819	10.7911		66.4913	-171.978
-60.3437	-46.6758		100.21	100.075		-70.0421	-21.9056		-90.7939	-16.2668		82.905	11.1846		62.1454	167.647
-40.8798	-53.5076		81.4626	105.28		-61.4555	-23.2036		-101.293	-4.08363		73.0764	24.6941		56.6293	-178.161
-56.2972	-41.9283		64.3577	38.7812		-69.0218	-31.4944		-124.514	13.6636		71.6692	41.2394		50.0016	-150.684
-64.943	-37.4594		59.717	70.7603		-57.9325	-27.2468		-88.8816	-27.4752		55.2586	52.6885		68.4295	168.427
-54.3101	-37.1291		74.2472	106.04		-84.0038	-0.121855		-93.4418	0.299961		55.4356	41.5817		41.8545	-157.668
-47.3518	-47.1684		36.2478	75.8902		-78.835	-2.10296		-113.602	-2.09391		65.5332	33.5845		55.5539	-164.394
-62.5677	-35.079		29.2218	70.198		-65.9871	-21.8324		-101.294	1.40199		56.3371	36.4626		62.4701	-153.333
-37.8346	-52.1618		83.2658	79.6936		-63.8098	-18.607		-75.3363	-9.99397		57.0509	51.6217		41.5088	-178.645
-62.0219	-48.8455		63.334	7.15475		-60.1101	-42.9163		-110.935	-0.35079		65.7401	25.6645		37.0021	-146.51
-57.0657	-47.2636		63.5104	39.6688		-53.8967	-45.7103		-87.5605	-25.6087		58.9041	41.227		-84.9765	-148.294
-57.2935	-47.3262		63.6747	61.5033		-54.4829	117.779		-93.9471	-9.38866		58.8623	28.7346		-77.5661	177.503
-59.2068	-35.4183		59.8023	66.15		-120.649	126.486		-110.405	6.20662		61.4447	38.7745		63.8056	-150.042
-58.0448	-43.619		50.2169	66.5274		-67.3716	155.984		-117.067	-0.141944		78.7313	35.8134		78.6081	-168.478
-58.0052	-34.0433		55.0909	70.2972		-53.9689	140.367		-97.7823	-15.2196		52.4726	48.884		51.7282	-124.07
-49.6825	-36.3186		44.1133	47.7237		-122.952	146.43		-100.771	9.93198		65.4029	28.0188		69.7602	156.741
-75.3115	-29.4322		80.6676	14.9555		-99.2889	140.514		-120.595	-4.38687		70.3691	29.0324		83.2062	133.727
-61.7512	-47.7586		84.9386	30.0701		-107.642	166.911		-104.233	0.907615		50.1912	37.0106		124.006	153.357
-68.0759	-26.648		44.5107	40.1557		-128.966	148.303		-94.6086	-2.07857		77.6883	47.7421		82.0247	126.932
-69.8839	-22.6405		66.1774	24.5202		-151.168	152.415		-103.076	21.9838		55.623	54.4881		86.5567	162.807
-62.7423	-40.6506		66.1157	29.4058		-151.036	147.106		-89.1591	4.105		62.1966	30.7784		99.8801	160.045
-74.1446	-24.3694		69.6361	21.7014		-145.07	151.431		-103.289	-5.93323		72.7602	30.604		93.4755	154.32
-66.3658	-22.1954		66.3116	63.9702		-56.1541	135.514		-97.3434	3.09856		59.8615	40.5711		143.259	178.109
-63.6603	-30.4799		69.5039	72.9312		-40.2212	119.416		-115.534	16.0425		70.9996	10.4029		63.3017	-174.695
-57.7012	-48.1794		90.2068	42.1889		-56.2379	137.15		-111.02	10.0356		65.736	34.7074		52.3234	-156.22
-61.0814	-36.3711		75.5921	25.7282		-49.6603	137.486		-104.2	7.09472		55.3104	34.5855		84.7955	159.269
-75.8131	-25.4911		56.843	67.6939		-61.1574	123.243		-102.085	6.18397		69.1192	33.4469		61.7993	166.804
-70.7386	-21.4661		82.4033	47.5072		141.111	120.635		-92.5595	-15.9371		57.5828	39.1428		57.5507	-166.168
-57.4102	-42.5783		78.4565	7.12099		89.6053	129.387		-96.7601	-8.79632		63.494	42.8571		61.3125	-172.865
-48.7926	-45.131		77.588	15.7621		-159.679	134.884		-93.73	1.15748		57.0945	39.0736		54.3689	-157.929
-53.6611	-40.2097		90.8747	32.8584		-32.6182	124.442		-92.8165	2.14894		62.8877	33.2946		49.3516	-156.46
-54.8219	-47.1068		81.8794	36.2585		-36.0635	132.97		-121.942	11.2219		77.2472	40.6971		174.462	-153.275
-59.3492	-29.7687		74.1033	29.294		-62.917	142.39		-115.111	12.888		46.6652	52.5637		62.4705	-163.31
-60.4934	-38.8367		79.3029	37.5859		-43.5751	132.308		-90.6024	24.441		80.6398	32.2507		43.8272	-160.48
-64.503	-42.0193		64.2063	72.8836		-52.1375	146.383		-106.084	3.97952		70.4675	43.2625		61.3349	-130.09
-55.0565	-40.9238		69.4949	40.6948		-56.4097	139.902		-58.2631	-50.254		63.913	28.3241		60.8241	-159.623
-63.2856	-41.0849		51.8839	37.6267		-52.4468	126.157		-120.51	6.88193		67.3642	32.8952		38.2588	-136.75
-69.5563	-15.6099		75.5526	43.1135		-76.6021	118.097		-69.9259	-35.9529		67.6831	38.5939		35.276	-138.259
-65.0647	-50.7064		48.9417	61.7875		-53.6449	131.687		-92.7896	-1.60031		62.5514	32.8101		41.8285	-138.526
-66.1007	-33.2122		80.9979	52.1717		-61.2353	126.453		-90.1536	-5.4266		73.2484	10.2699		64.3414	-150.014
-50.8994	-43.8599		46.9445	55.6953		-62.7445	129.223		-140.006	14.1849		67.7843	40.4157		46.3875	-138.267
-38.0602	-49.5569		80.1829	45.0994		-76.4394	129.469		-97.9348	23.988		67.7668	13.3924		51.7884	-161.395
-69.5717	-19.6271		51.3297	69.0735		-58.1311	101.51		-103.881	29.8893		69.5327	30.9843		58.1246	-162.158
-71.1006	-26.6054		52.7309	30.2037		-69.2803	119.769		-101.338	22.6501		85.6863	46.2774		68.6235	-169.281
-55.709	-42.6143		67.5632	65.0396		-85.9046	124.165		-102.444	-2.00524		68.8567	32.5515		72.1875	-166.017
-75.526	-23.6415		76.348	45.1862		-83.5836	111.125		-119.85	27.3599		71.9004	33.1458		57.3338	-177.116
-61.7297	-32.5201		79.3025	68.8527		-54.5306	123.272		-90.9907	43.8397		73.7143	25.4321		89.6673	171.85
-69.092	-31.5068		81.1736	32.3794		-62.2608	127.565		-107.406	34.7829		60.5513	28.1016		65.3862	-159.477
-65.3521	-40.9292		85.3681	71.8449		-71.6111	114.183		-112.398	10.4807		50.1097	39.9516		55.6902	-161.586
-66.2746	-29.9856		67.79	47.4599		-65.5214	123.866		-105.912	16.412		63.6076	37.2711		47.5399	-162.337
-54.2493	-40.8614		56.7066	46.3604		-58.5256	136.15		-93.2799	2.65322		47.7536	60.541		61.248	-146.411
-50.97	-37.9163		56.3385	73.7595		-50.3088	129.437		-99.8522	14.5907		61.1304	28.7625		57.3416	173.856
-56.3255	-40.4808		72.3978	47.0751		-84.6486	135.769		-102.11	-10.6799		54.1416	47.4696		67.632	-160.461
-45.7754	-38.4549		56.2408	70.0591		-66.3197	138.921		-113.251	36.6279		50.6276	46.2721		60.0861	-163.776
-72.3445	-22.5117		63.3879	57.0304		-49.7069	128.868		-92.2259	0.395509		69.9031	27.0002		72.0032	-153.414
-53.2847	-45.7811		103.375	43.9067		-69.6764	139.313		-101.611	11.2141		57.0324	31.4741		60.8442	-169.441
-63.1056	-42.8323		90.5026	55.3008		-43.8994	137.132		-96.8543	31.4593		59.1882	20.6601		92.4835	-166.85
-58.3142	-45.7955		73.8896	14.6402		-87.9494	129.399		-104.343	2.9145		67.6268	36.5448		52.2488	-145.706
-58.0935	-45.7391		76.498	12.6454		-66.0062	145.051		-129.553	5.8076		63.8708	27.5212		60.9684	-172.486
-61.7965	-37.6642		64.59	25.0522		-62.002	125.925		-115.212	24.7437		51.9283	39.5268		52.4048	-156.206
-53.8446	-36.2756		94.6306	11.2604		-63.3121	150.61		-93.3152	16.0579		65.2524	29.241		51.6521	-177.487
-48.427	-44.0467		80.4372	25.8474		-79.9323	144.26		-117.766	16.1914		54.3046	53.8021		61.6723	178.378
-59.8493	-41.6914		69.1842	18.5738		-72.3109	143.199		-104.27	20.8945		47.238	40.7397		55.6225	176.068
-62.5167	-42.3457		45.2287	28.3418		-65.1119	143.803		-105.616	50.5767		79.9178	34.881		57.5879	-173.057
-52.5322	-45.6729		66.0911	15.8371		-50.5867	128.766		-121.947	-7.72518		55.1725	49.1288		47.0816	-159.893
-57.3832	-46.4503		89.0694	22.694		-50.9962	114.555		-99.3907	4.06275		67.0924	20.9818		57.0247	166.235
-64.4186	-40.0924		80.7717	2.09762		-53.6473	121.433		-120.566	16.8902		105.116	9.81067		57.4361	-171.149
-60.6921	-43.9613		85.0835	15.6913		-70.4627	136.65		-101.576	2.07849		71.314	39.3179		49.9311	-156.235
-63.8961	-43.4862		87.9185	75.8635		-50.3908	128.758		-106.722	32.5668		70.1209	18.9409		54.6299	-170.626
-53.3863	-36.9063		82.4109	10.0899		-72.8693	132.235		-123.743	2.7777		73.4078	36.4023		36.3416	-156.347
-60.3858	-42.4716		80.3944	41.0063		-55.3876	131.119		-141.781	14.9031		52.309	30.0415		54.6888	-166.808
-63.9552	-44.4497		72.3686	41.9491		-91.323	122.7		-116.515	37.7917		87.3395	9.49916		74.9727	171.22
-49.9853	-43.8407		66.8578	37.0818		-72.6243	148.861		-125.479	40.8239		71.7067	20.1946		33.2111	-152.81
-59.9691	-40.8667		69.9577	24.2139		-61.7621	122.811		-133.57	21.2107		55.8438	37.7622		72.128	178.904
-43.3914	-55.0896		63.7276	14.4349		-68.5806	133.794		-87.6788	12.9409		67.4799	34.8468		49.5297	-168.587
-45.6808	-46.7331		84.2883	20.5931		-68.2013	138.873		-115.893	29.834		74.8094	37.4075		115.943	176.73
-55.3678	-55.7923		75.3337	33.804		-56.3463	134.737		-101.955	22.2513		60.9347	36.4863		57.7199	179.693
-44.5043	-45.2402		74.4004	27.3906		-72.615	133.735		-98.2199	7.10494		81.9224	24.5384		55.652	-154.849
-63.2659	-41.4414		98.502	10.0559		-50.3082	125.776		-121.197	16.9789		79.0645	28.4054		33.8023	-142.075
-62.2504	-41.053		88.1316	15.0377		-83.023	117.085		-86.9273	-4.54153		66.3888	23.8723		56.1303	-165.307
-52.0664	-43.9333		74.4589	31.1349		-58.5105	132.967		-177.349	-5.55855		75.3556	32.5634		62.4944	-172.448
-53.6941	-39.9229		55.8293	63.1655		-65.0573	135.812		-104.291	21.505		112.214	-9.465		27.1756	-154.387
-55.149	-57.7189		62.7	114.293		-59.4099	125.479		-129.416	6.80314		87.4946	22.2737		44.375	-151.029
-57.1714	-53.1816		110.182	-4.88416		-71.635	135.324		-100.273	20.7816		63.6792	36.5918		72.767	-171.668
-48.4225	-39.8786		74.6646	7.48794		-63.7151	141.101		-100.005	19.6383		82.1275	16.145		35.9866	-136.906
-59.8241	-41.9739		73.7957	17.2573		-65.8983	134.244		-99.1385	14.1153		67.8212	29.8049		38.3919	-164.239
-14.1887	-69.6796		75.9843	7.03775		-71.2122	147.631		-142.615	13.7945		88.827	21.506		27.3872	-145.626
-49.3874	-56.946		68.5925	24.2949		-66.7735	137.67		-145.922	24.0917		59.5312	48.1631		68.0023	-159.743
-54.4925	-46.8318		69.1039	16.3794		-73.9361	141.826		-71.3707	-3.09741		74.7674	5.43177		26.8305	-141.392
-53.925	-36.3394		67.0173	20.2873		-60.1993	117.094		-91.1876	-10.4938		81.7369	15.1859		66.788	165.391
-62.5296	-33.6433		72.9694	34.5375		-63.1639	121.548		-132.646	0.519887		87.9598	10.7205		67.92	166.116
-58.0494	-36.5664		80.0717	17.7026		-65.0523	143.572		-130.36	0.436626		100.932	29.6693		66.997	-154.464
-57.571	-47.8412		91.9924	87.0152		-60.2569	113.975		-124.572	15.1743		57.6548	39.7579		59.4327	175.674
-53.4414	-51.8321		76.3203	15.7133		-87.7032	118.688		-95.5694	-20.1147		59.4304	25.9789		63.142	-167.115
-40.6628	-52.3347		68.6457	21.7166		-83.4779	134.27		-104.058	-2.4391		64.4053	21.9554		36.7256	-148.81
-63.9794	-37.57		76.6846	34.0339		-64.2057	119.292		-131.336	1.55582		87.381	4.36262		49.2312	-154.054
-69.7772	-37.3401		62.7823	25.135		-41.9721	143.808		-111.532	9.68391		85.2833	35.9851		76.4447	158.937
-63.8024	-46.2169		75.2126	-13.1662		-64.9947	140.09		-124.552	27.6994		77.0001	31.3159		41.7159	-161.334
-54.5314	-39.4864		64.8522	10.928		-66.9154	144.337		-111.307	5.95463		71.3081	17.2788		64.6241	-166.855
-60.4695	-42.9946		76.3693	14.8595		-51.0856	136.436		-89.7112	0.130885		77.311	34.3667		64.4877	163.699
-43.2654	-44.285		69.4294	27.9817		-46.0843	132.235		-103.829	5.7965		61.7219	35.9517		47.7328	-146.322
-49.7563	-46.9094		62.0814	26.1471		-55.2342	137.251		-102.805	4.53629		62.2078	40.6934		36.7295	-164.535
-52.9406	-38.6703		64.3302	72.1463		-60.0136	162.125		-94.0137	0.709467		84.7363	6.26621		52.6412	-171.983
-55.5954	-52.9251		71.9452	62.2058		-57.1026	144.048		-108.019	24.9909		71.9395	27.3269		58.5065	178.837
-53.5541	-40.6317		35.1674	70.9161		-80.3611	145.443		-111.754	7.72431		75.9884	13.6737		52.0805	-165.865
-63.2171	-40.7405		69.4599	50.8329		-64.0365	131.036		-85.8745	5.72817		73.0443	31.2678		63.952	-160.611
-52.2897	-46.1877		59.6174	44.6521		-65.4559	142.325		-97.2651	7.44761		33.0389	39.0914		57.784	-160.646
-48.458	-46.7134		77.1588	26.1742		-60.4566	137.639		-95.3715	2.77052		55.8624	56.2913		57.8481	-178.7
-45.2139	-50.1906		71.3293	25.016		-83.5871	138.037		-115.869	13.6789		54.1975	48.411		34.873	-141.126
-57.8932	-43.9068		57.607	78.4561		-101.7	133.955		-110.534	14.3944		68.8787	42.0109		51.0167	-143.919
-64.482	-26.1278		60.3869	63.9751		-65.8239	151.942		-90.3215	11.7283		46.9896	61.4373		72.9936	168.924
-61.8538	-38.741		65.9307	-6.01806		-20.0939	109.848		-84.3707	-20.297		56.4717	31.2056		68.8496	157.357
-53.5438	-49.1078		50.9725	71.815		-60.1216	136.526		-127.747	8.46859		54.3343	47.6017		41.5956	-162.545
-47.9154	-45.6595		69.3786	49.6367		-61.3353	123.948		-112.692	7.29194		57.7526	43.2331		32.291	-152.35
-58.9911	-43.3556		93.8738	26.7869		-56.8968	136.14		-123.813	44.0752		43.5578	55.662		56.0521	-169.159
-61.652	-42.0466		81.7602	30.6477		-26.7121	136.072		-119.774	9.88287		56.7283	35.4413		61.5495	175.607
-58.1113	-37.143		88.8999	60.7161		-53.4395	144.332		-92.3606	1.24438		45.7158	42.6327		94.456	144.727
-75.645	-31.2539		49.9017	73.2661		-72.5442	139.437		-93.7246	-1.83626		72.7926	18.6225		54.6361	-168.523
-38.1406	-55.519		76.0838	20.3367		-55.7713	132.833		-120.736	3.52025		59.3024	34.1632		68.0586	-178.217
-57.3557	-49.0794		60.6254	62.097		-60.1509	128.824		-101.903	21.3412		83.4577	24.8126		54.0826	-170.662
-48.8032	-34.8592		92.0271	23.7133		-76.7367	126.975		-132.27	-5.54405		61.6003	29.6239		38.9774	-135.957
-60.1934	-42.4578		60.8018	46.1403		-74.9089	147.294		-137.185	11.473		65.7117	29.2208		63.5473	-176.297
-74.4677	-30.4405		71.579	76.9994		-26.0131	120.56		-86.2012	23.9573		83.357	19.2416		68.6023	-177.583
-55.6637	-41.7873		62.5212	22.5597		-58.8753	144.75		-104.095	-5.60924		66.8937	29.0579		67.7253	171.836
-55.4759	-42.3584		70.0099	17.3784		-67.647	140.115		-110.605	-0.100274		68.6614	41.7713		71.1528	162.303
-66.0162	-45.3378		65.2471	21.9844		-56.3108	154.206		-122.199	29.0314		71.9478	32.3239		56.1101	179.609
-69.2487	-28.0707		88.8066	60.2083		-52.9686	142.952		-105.572	7.38547		69.9676	32.3449		67.7766	171.482
-52.9441	-37.6959		77.9844	22.4577		-51.0736	154.794		-117.947	-2.72541		56.2645	42.173		56.9106	160.626
-58.1265	-32.3169		87.0592	23.3668		-62.7258	139.971		-120.788	-0.440444		35.5544	66.1399		47.6278	-175.423
-59.9353	-37.1292		86.5727	38.9079		-50.3763	136.387		-143.587	22.1201		57.8944	43.4828		45.5855	-171.925
-56.4585	-44.2146		80.1194	29.24		-52.3814	138.821		-100.452	0.841831		56.6358	41.081		61.9473	-140.096
-59.8112	-34.8328		75.9985	37.8576		-82.2958	141.191		-113.202	18.0145		55.7477	47.4987		47.8734	-157.28
-67.3656	-23.4142		82.5191	18.2523		-61.5497	143.602		-96.4232	1.51589		57.3662	29.4516		81.7807	163.893
-54.7161	-39.483		79.145	14.7624		-66.1453	135.867		-94.3452	1.90167		57.603	38.3861		56.0784	-166.574
-54.0811	-48.5596		84.8087	36.7505		-59.6038	141.11		-141.546	22.7209		63.8021	38.1884		58.44	-169.614
-59.7277	-41.5385		88.3551	56.6207		-61.2057	143.947		-101.853	23.1648		79.0614	29.1694		64.1957	161.196
-59.3513	-37.2904		62.8442	25.7498		-54.4393	139.817		-129.643	39.0438		68.4892	43.1872		76.8367	153.382
-55.6155	-41.7227		77.2994	34.7568		-50.9821	142.292		-102.624	9.82764		65.6759	36.2622		80.1151	176.696
-49.5916	-30.4673		84.4333	32.0768		-65.2193	118.044		-115.579	0.0150363		75.9595	21.6271		48.5391	176.542
-47.861	-49.1573		71.8232	13.0232		-36.9968	129.078		-127.103	-8.47781		63.0362	37.1971		64.4405	-167.38
-64.9857	-38.2286		67.6398	39.5677		-53.7158	135.379		-107.393	10.6942		39.287	46.0922		59.0936	-142.627
-50.4795	-43.9194		80.8395	17.0569		-70.2264	148.354		-108.79	9.42408		46.5347	58.1965		55.9288	150.893
-60.3764	-35.1134		73.7799	26.7735		-58.5788	141.18		-164.033	35.5709		62.3831	30.1604		55.1713	-162.456
-58.8551	-37.7949		76.746	16.2713		-81.0976	124.615		147.051	147.178		67.4354	32.2432		56.7494	-158.158
-56.357	-36.5875		59.4498	20.2428		-61.7718	136.572		127.151	141.976		66.9783	42.6486		65.032	-167.769
-72.4297	-29.1944		69.3613	17.0357		-64.0376	149.591		116.648	143.408		66.3363	35.2934		74.2927	166.565
-43.7554	-33.8033		72.5308	1.27411		-58.9835	126.03		88.1613	123.663		69.6804	23.8453		74.6489	146.59
-54.9166	-31.8457		84.7684	59.471		-74.6337	141.829		125.817	-166.067		105.535	9.08266		68.8012	-164.921
-74.412	-21.7182		67.6891	27.9428		-78.1243	150.259		98.9751	141.028		58.1597	29.2445		66.5134	-171.997
-57.2186	-36.525		77.2527	47		-70.8857	139.878		86.147	-179.023		54.8021	51.8231		60.4013	179.995
-53.2582	-33.5219		72.9734	39.3083		-38.8975	142.95		172.266	-167.493		44.4848	49.9944		68.0007	-159.171
-54.2003	-41.0492		77.053	19.2031		-69.5493	146.771		118.891	161.062		58.8146	22.2448		59.7504	-157.903
-68.8947	-24.6878		59.2822	52.3104		-69.1503	142.903		135.123	159.398		68.9838	21.337		61.557	177.834
-59.6529	-24.3144		79.0664	43.5162		-59.9104	138.959		129.607	171.345		63.4833	37.3132		56.3894	-147.293
-48.8859	-41.3749		64.1917	23.9515		-70.0724	127.408		157.48	170.015		78.3543	25.108		73.5778	173.228
-64.8888	-30.4191		60.0334	106.882		-58.622	116.745		97.575	171.926		49.0844	52.6746		56.7647	-158.062
-67.3831	-28.2096		88.9948	17.7774		-54.6358	141.581		80.8816	147.149		60.7141	18.3067		66.908	-166.724
-59.7344	-29.0946		80.7283	68.6715		-58.6627	150.676		98.3723	157.759		55.6534	24.1721		53.2037	-171.385
-71.5395	-27.2656		74.9794	21.5872		-63.9587	141.319		143.226	-169.283		115.966	4.25795		49.9859	177.908
-56.7347	-40.1042		50.5297	29.2366		-55.6111	135.003		118.382	165.175		94.2439	32.8965		82.943	170.086
-60.5239	-28.2457		82.3683	22.4662		-61.2834	145.643		82.4589	167.85		89.1458	15.9954		68.0296	-176.342
-70.7021	-34.1712		62.3952	31.3139		-71.7514	145.262		86.831	159.882		87.2699	19.1401		67.1415	-173.261
-60.9264	-34.2612		72.7432	7.86659		-59.1704	145.486		137.946	176.74		52.8045	40.8393		76.5094	-165.402
-60.4279	-29.1018		86.9131	1.39891		-87.501	145.415		127.995	146.657		73.2301	30.4041		68.5543	173.867
-74.5851	-30.3881		80.3387	16.1457		-76.7116	122.467		145.751	163.768		44.5094	36.2725		79.2025	168.054
-53.8976	-37.6154		95.9526	29.7643		-30.8674	128.079		-133.307	5.80558		49.9941	48.1954		62.0976	176.797
-64.8589	-22.2687		83.3403	16.4607		-63.4992	133.461		-128.07	-1.48452		79.1362	22.0756		63.1977	178.892
-50.9112	-47.1157		69.2281	52.0447		-51.428	164.851		-116.093	3.73393		56.2833	23.5786		52.5283	-170.858
-47.998	-48.8755		87.4074	33.984		-67.875	125.144		-143.937	22.0919		64.5743	29.1126		73.9391	-170.965
-60.7785	-43.6051		78.3236	47.4445		-64.4011	147.95		-132.684	19.8577		59.3389	11.8131		66.6793	173.343
-50.1939	-41.8505		75.5465	95.6244		-47.2142	148.42		-116.878	4.37729		67.1075	35.8774		60.8944	-169.244
-56.1388	-38.1124		73.3564	42.4593		-83.5714	174.113		-125.074	-12.4459		68.2492	51.2396		51.986	-166.076
-28.4219	-64.838		89.7417	21.6098		-62.0566	141.852		-111.934	-13.9633		63.6014	46.3755		-155.097	-159.284
-46.1334	-47.661		74.241	45.996		-56.3254	142.37		-150.029	19.8941		54.641	28.4094		-154.183	-127.467
-58.827	-39.2993		73.1193	45.7277		-38.4776	129.572		-139.815	19.4949		52.8586	35.7746		178.935	-176.213
-62.8877	-34.349		79.2288	22.8867		-70.4645	110.101		-124.416	3.93642		58.4715	32.4622		-148.715	175.648
-63.7727	-39.0029		87.1619	37.0983		-61.5696	138.271		-104.394	-11.0113		71.3443	32.2073		60.8027	-175.097
-53.925	-42.2975		72.5239	47.8056		-66.2445	136.985		-122.667	13.9786		43.6727	50.1143		71.5854	-161.569
-56.6009	-46.7534		70.4663	50.1653		-54.835	145.971		-91.6664	-18.6673		51.1971	46.0045		60.522	-178.42
-45.8429	-56.9733		52.4845	43.7727		-52.6901	137.782		-108.251	-0.645501		63.4323	28.1509		60.4522	-167.63
-47.0021	-44.1883		87.0721	39.818		-57.2004	135.879		-103.521	8.5183		61.2253	29.2131		75.3029	-165.44
-53.7724	-48.981		79.3293	11.8273		-34.3495	122.837		-94.0084	8.26677		70.2749	17.8566		63.7436	160.687
-66.2449	-48.6897		79.6592	49.6751		-57.1139	134.516		-121.21	9.56883		60.5122	34.1332		63.9055	-179.701
-59.9779	-38.381		89.7596	26.4585		-66.6789	146.006		-127.598	7.13213		53.8367	41.6193		68.6216	-174.701
-61.7314	-34.6346		92.6252	31.3787		-48.8646	136.955		-79.3738	-7.3206		58.2711	39.2922		46.5212	-167.215
-61.472	-43.5781		86.0623	38.1056		-33.8295	130.449		-110.937	-0.159852		64.4957	39.2579		69.3751	-151.325
-54.8578	-35.7851		75.2373	28.5473		-42.4166	131.732		-121.055	3.69425		77.7481	26.2586		63.3567	172.562
-57.2678	-44.5655		71.2785	50.9851		-62.8625	123.687		-111.659	22.3823		55.652	37.2616		47.4078	-155.715
-59.2281	-42.3172		79.5545	60.8167		-61.8406	133.96		-120.255	-7.19982		75.3284	34.6118		58.2863	-164.667
-52.0167	-41.2564		89.8442	37.1964		-48.7743	155.424		-105.688	0.575206		71.2803	24.2204		44.5395	-176.244
-55.5527	-38.9329		77.1476	43.446		-73.8921	119.825		-102.195	5.36044		89.9695	5.19971		73.922	161.502
-50.1675	-54.8513		77.3819	45.4183		-26.86	138.961		-82.8446	-6.15898		64.8942	48.9326		66.9231	162.311
-61.0184	-35.8391		75.4649	48.5858		-29.9011	136.728		-107.365	9.81932		69.4559	30.6698		55.672	-162.417
-50.5598	-40.1379		68.0152	25.7509		-73.2919	143.983		-108.169	-6.35421		51.5432	49.3728		76.2647	175.455
-61.0257	-46.3024		76.6702	37.9156		-63.2782	129.939		-109.189	3.56244		54.8407	57.3963		63.686	-173.673
-53.5251	-48.1965		84.1291	106.947		-59.1007	152.197		-118.37	13.895		72.4425	32.1412		51.7105	-172.364
-56.058	-40.0965		79.4744	39.3729		-63.1578	139.297		-81.4709	0.0904243		69.4761	29.0025		62.4651	170.11
-56.2059	-39.0357		66.4397	34.8212		-60.4953	133.635		-104.377	12.3763		71.3781	27.8556		53.7385	-156.744
-56.22	-37.5047		76.0357	42.327		-23.8291	116.282		-101.62	0.58747		77.5898	22.0498		55.4092	-171.176
-50.0904	-47.6022		67.7527	34.6374		-61.6411	140.666		-88.8828	-2.68318		67.2106	20.5993		63.6679	-174.835
-43.2791	-50.1384		66.525	64.3187		-8.33085	126.059		-142.128	24.099		83.6898	22.7694		81.8623	159.57
-90.3524	-13.1943		76.6696	46.8852		-22.2843	140.221		-94.7528	6.33423		54.2778	26.4956		46.7	-169.3
-53.4139	-35.9716		91.5443	55.7543		-52.4751	138.333		-95.5707	19.2645		49.7024	48.4532		52.1876	175.8
-55.826	-31.7994		69.7805	53.8013		-58.6875	143.099		-145.901	18.893		71.9878	7.62312		52.5782	-156.366
-55.5746	-49.7498		87.7889	32.996		-34.4081	143.766		-139.907	14.909		59.2072	41.5712		70.0179	165.612
-67.2591	-22.9456		60.9519	40.0018		-60.0614	150.051		-136.034	6.68701		63.5696	19.6698		33.1717	-139.084
-50.5805	-42.0112		83.4321	31.1419		-33.9545	152.017		-95.4462	-2.2861		66.2483	34.5947		62.8175	-141.255
-65.5412	-37.2502		70.9825	39.9775		-44.2271	160.074		-147.434	18.1421		50.9225	44.218		40.8691	-154.742
-63.133	-41.9705		100.819	51.3909		-64.2005	128.869		-118.558	-8.4261		61.8197	47.1569		44.5668	-159.127
-61.5201	-41.3907		83.3477	35.6845		-37.6816	138.292		-134.303	12.3446		73.0282	11.9235		65.213	-112.844
-60.0014	-35.4332		77.5128	25.3336		-67.6866	128.874		-101.318	8.95114		53.4048	43.2191		41.5331	-147.378
-63.485	-34.1031		79.8814	21.0132		-58.3312	153.721		-102.147	27.896		66.0554	35.1014		73.8679	-166.563
-52.1657	-44.2241		88.1539	11.4421		-57.885	139.02		-114.693	9.90758		81.4939	22.9584		49.9843	-164.933
-51.1205	-33.9621		84.2617	32.1953		-60.1374	146.733		-133.398	-6.62263		100.866	11.2351		61.7448	-167.799
-58.5533	-39.888		73.1962	10.2229		-40.2559	128.255		-101.56	2.29478		90.6918	15.8377		49.1467	-170.367
-65.7244	-32.8443		95.8014	38.1829		-36.0499	129.788		-145.261	14.2917		69.3745	19.7736		53.1058	-152.809
-52.0327	-39.0548		90.7139	26.7824		-35.0838	136.857		-97.6017	7.85507		63.1764	31.8219		49.2926	-174.121
-57.2542	-29.9629		83.5804	51.5543		-54.2011	142.22		-109.881	12.8872		53.043	31.4716		71.0253	-173.376
-56.3457	-43.2339		70.4258	24.7822		-54.219	154.075		-153.718	58.8778		62.0062	25.226		56.4716	178.281
-35.158	-51.1807		79.3608	30.0068		-56.378	111.221		-140.694	32.9062		68.6843	19.7727		40.6588	-167.447
-64.0911	-35.9709		91.2606	16.7633		-54.8139	140.449		-129.459	9.10029		56.9765	32.6945		52.9325	-165.499
-38.048	-54.7685		89.0993	36.7556		-64.0142	137.31		-99.1237	-7.56908		65.0704	33.9449		37.4262	-152.635
-63.3627	-30.7677		89.6649	55.5952		-76.8964	145.28		-123.187	12.273		55.0287	46.8634		48.9774	170.473
-60.8116	-40.3097		85.5238	61.8452		-25.6979	128.774		-122.393	14.5416		77.5192	13.1971		50.9904	-172.826
-48.7028	-39.1075		69.4772	35.9309		-36.7641	129.173		-149.268	17.1187		64.9348	46.0476		45.9448	-157.267
-32.8363	-53.8903		87.334	26.7879		-51.437	134.704		-116.905	21.3135		68.7588	25.9813		54.3185	175.256
-56.2394	-53.5		92.3692	55.2878		-31.9713	141.033		-117.491	-0.138064		61.0095	32.104		66.4547	176.883
-55.8994	-44.5397		61.9393	63.2153		-61.7344	145.552		-93.9724	0.233366		58.9214	37.1619		51.2935	-158.042
-58.6478	-38.493		53.0775	53.3157		-33.5737	144.11		-114.026	28.7123		64.0517	44.5017		73.3578	167.254
-49.597	-39.1721		77.7174	30.1236		9.46312	102.602		-107.062	20.8039		67.6479	34.5348		59.5731	154.166
-41.9565	-41.5994		86.5902	24.7792		-51.2649	118.702		-92.1494	22.233		72.547	10.2202		48.7409	177.678
-57.4084	-32.9065		81.2133	35.346		-61.0221	112.248		-108.755	18.3496		64.1945	27.5638		63.5406	178.726
-37.0995	-47.5369		91.3469	92.2603		-70.5316	124.188		-82.263	-6.50193		75.8593	33.6109		69.3617	-166.276
-57.6127	-36.9126		65.4023	67.9813		-54.516	116.203		-81.2433	-0.872631		58.0728	40.6825		48.241	-157.957
-52.4921	-42.8147		57.4486	24.7725		-60.4366	144.29		-85.8972	11.1821		80.4253	27.1477		52.0221	-140.225
-60.5599	-37.87		45.9451	71.681		-62.8373	149.324		-105.19	4.52403		54.6062	43.5536		49.5278	-152.92
-65.7695	-37.9602		51.7758	67.2155		-29.2787	128.95		-100.144	6.08472		71.4863	16.3036		74.5817	161.45
-45.0179	-42.4062		74.7707	37.6622		-83.7983	149.61		-100.224	-0.224874		48.2788	45.622		44.4789	-154.49
-51.0089	-37.9498		73.882	13.2832		-55.075	125.466		-115.012	15.9846		97.0145	12.2091		46.7425	-150.908
-57.0419	-41.6942		91.5541	34.0749		-62.2326	140.99		-113.951	17.5538		56.7131	35.2778		57.658	-164.642
-61.8881	-39.7548		71.0579	23.8126		-59.7707	145.524		-104.531	21.3554		54.5429	37.829		19.8862	-138.138
-61.0489	-35.9953		69.5357	22.8014		-55.537	158.282		-103.747	30.0249		66.2056	41.3681		48.4543	-160.322
-48.5304	-40.9801		84.5368	16.9122		-31.0593	126.919		-96.4618	13.8577		57.591	32.6613		80.2051	175.982
-40.7896	-47.5956		81.0742	6.17917		-61.1956	144.374		-88.9211	1.75905		79.3132	15.2493		68.0646	-161.142
-57.6108	-33.6975		67.5805	16.7096		-41.1923	128.427		-79.1833	-2.739		50.9155	37.7275		49.3672	-125.747
-54.6979	-33.6094		85.309	15.1711		-50.2585	125.469		-105.388	11.8233		60.6412	39.6511		55.101	-146.415
-62.2866	-38.2067		92.6685	42.4917		-52.9722	141.985		-98.6242	22.7922		63.8412	26.1303		75.5358	174.787
-50.8279	-43.21		79.6717	22.0216		-57.2185	116.811		-111.298	38.4329		92.3803	3.4068		80.0504	159.65
-54.6426	-51.9599		98.1646	13.578		-37.3892	147.381		-101.823	24.7907		74.0984	19.1816		66.988	174.912
-63.4799	-36.2285		57.1152	60.5243		-50.5582	150.251		-90.1072	-12.7028		75.4474	22.31		78.5307	-179.794
-58.4345	-45.8013		91.5581	41.0875		-52.0408	146.179		-89.8896	8.97534		75.8194	17.1863		51.6255	-161.461
-60.5441	-43.8384		69.3109	11.7675		-70.3515	124.955		-100.2	10.1922		76.9783	18.5669		39.7206	-152.152
-63.9224	-41.9768		80.9781	28.0466		-57.7561	141.788		-112.427	7.03893		64.7784	38.2206		61.7061	-177.703
-61.8582	-40.3253		91.2745	38.1976		-40.6829	136.025		-117.425	11.7196		57.7704	20.8007		48.093	-172.897
-56.1436	-47.2511		67.4211	32.9491		-45.466	127.228		-93.5301	15.6776		56.5886	29.3037		55.0412	-178.384
-54.871	-39.0727		77.8606	36.4143		-26.7266	126.115		-131.595	26.8282		55.7533	33.8969		56.0022	-150.369
-59.2141	-46.9447		81.9447	2.90955		-71.0775	152.038		-106.382	19.3559		64.7354	34.1857		56.6402	-168.266
-52.0602	-36.7113		70.2035	26.7697		-57.2877	144.713		-107.16	21.8962		69.4795	32.1153		58.9343	-176.807
-52.4702	-50.4841		61.5959	34.4447		-62.9432	144.473		-93.464	0.698668		69.9263	36.1055		62.029	-157.33
-60.0403	-43.9307		81.6423	22.5072		-27.4149	128.352		-72.7412	-25.9102		56.7974	23.5528		62.0448	155.766
-49.7293	-48.117		61.5959	34.4447		-51.5239	122.429		-111.755	26.4959		69.9263	36.1055		78.3469	150.188
-42.1834	-49.7002		81.6423	22.5072		-55.1644	113.83		-110.934	40.7606		56.7974	23.5528		51.1054	-169.96
-59.8585	-32.6137		75.2197	19.2257		-47.9821	126.365		-94.306	4.26879		53.2052	46.7501		48.758	-171.41
-57.2262	-33.1125		77.6015	21.3153		-43.4889	129.136		-110.281	22.2603		63.0587	27.7562		84.7876	152.159
-64.4883	-34.0042		73.8226	12.7916		-56.6375	128.168		-111.89	12.3235		37.1005	50.0561		58.645	-173.601
-59.2916	-26.7632		76.4838	10.3258		-47.9309	152.81		-107.733	-0.934683		69.0429	41.4477		38.7275	-154.584
-48.1162	-38.3448		56.2556	25.4786		-58.8744	144.568		-91.8254	23.2221		69.7848	28.7335		57.7654	-162.713
-48.4678	-43.115		86.034	-9.3671		-56.7741	125.667		-99.7256	-9.7582		51.6531	34.6652		69.2921	159.741
-71.725	-47.921		76.6507	25.7391		-59.0278	143.975		-86.2567	-4.46696		53.7713	41.538		55.7295	-162.176
-58.5409	-44.6062		72.152	18.8483		-77.998	127.075		-96.4322	7.30633		64.0403	37.2935		76.2427	168.374
-63.8001	-42.8633		70.4338	13.1328		-33.8347	137.497		-106.582	22.7071		72.8304	45.9781		65.803	174.045
-47.3025	-52.2431		75.6485	30.1859		-54.4331	126.661		-85.3438	3.20616		82.1321	30.697		62.5306	-176.977
-40.2873	-57.8536		78.7639	29.2936		-49.9122	132.986		-86.9226	1.4591		67.6697	26.1863		82.2023	169.42
-53.9917	-32.0546		81.4236	39.5746		-68.1481	155.04		-71.6361	-6.66962		64.88	31.0168		54.9539	-159.532
-51.8233	-40.3922		93.0455	16.2548		-52.4188	118.422		-94.5402	-8.11103		68.0699	26.4739		70.594	-177.351
-60.3574	-37.426		81.0855	26.5189		-50.0804	137.298		-117.448	-4.96443		69.3752	22.3337		97.6883	133.246
-53.4025	-46.3138		77.1274	17.4565		-34.3676	117.402		-43.4732	-57.9695		57.3147	43.3237		91.5975	-170.603
-81.4004	-9.19266		51.4663	23.6501		-41.9328	163.042		-85.4008	-4.57124		79.5351	42.2111		45.1621	-141.928
-66.6101	-35.9266		83.6745	17.6014		-69.9657	123.862		-89.8769	-29.3296		63.5918	27.2269		66.037	-179.783
-80.3421	-24.5209		63.6716	25.105		-56.5096	149.061		-86.3741	2.33224		67.4846	37.4958		48.7574	-172.345
-60.918	-30.3356		78.3878	22.9356		-62.3723	132.58		-129.897	9.93144		70.1193	16.5675		67.0274	169.95
-56.7681	-41.2665		79.4639	39.0816		-33.9098	121.601		-92.5831	10.1379		59.6708	24.3991		72.9171	-172.621
-32.1292	-47.9311		39.3835	64.3046		-52.7103	138.679		-89.9296	-16.7797		69.5885	35.2417		61.9758	165.248
-44.1102	-53.1967		70.2108	25.605		-27.8697	120.433		-97.4297	-0.809566		92.261	27.451		48.8936	-165.295
-53.0055	-40.1749		76.1883	37.1964		-142.804	139.709		-111.671	13.8102		71.3795	30.677		59.3373	-164.915
-58.4668	-36.4145		71.6443	25.3123		-28.25	130.441		-93.9447	34.4088		66.2149	40.2813		85.9133	145.011
-59.1161	-47.5567		67.5362	43.8114		-49.6632	144.712		-97.1495	9.71074		67.6421	20.4039		42.6901	-159.683
-62.1385	-34.906		74.1204	20.5219		-17.0473	125.276		-99.7659	22.3439		49.019	43.826		88.6338	173.832
-52.3338	-39.5114		88.3284	29.1273		-58.8424	134.552		-115.809	20.5608		63.9151	17.6898		67.7889	-178.04
-58.6109	-47.2607		60.6628	26.148		2.8128	96.8444		-96.3122	3.06239		74.9881	48.0146		81.4526	164.197
-62.0415	-37.0174		80.03	35.9512		-27.2144	122.183		-113.866	6.14262		76.9586	9.96532		47.0168	-156.453
-62.6537	-35.9109		75.1797	26.3806		-22.6521	130.153		-133.46	-0.651717		46.1189	59.7648		47.188	-172.288
-70.6962	-39.699		74.9611	29.4246		12.7938	115.744		-102.613	10.0085		56.7417	37.7892		63.3883	-177.594
-67.4802	-37.2765		70.1637	13.7874		-71.3402	143.058		-124.215	-4.51109		52.5348	35.8989		33.2404	-139.377
-59.9507	-34.7383		83.5926	34.5493		-27.2669	119.957		-79.7487	-4.42262		78.7564	13.8756		56.5572	-161.579
-61.1987	-27.2328		87.1966	67.7956		-32.7155	147.195		-115.891	19.1115		55.4127	40.5617		51.1933	-148.469
-70.7353	-33.9791		72.616	33.8544		-47.2248	115.826		-80.1668	-4.90964		66.3647	34.716		55.5287	-160.437
-54.4656	-37.5705		99.4124	20.8898		-58.7956	126.178		-105.278	10.8771		55.0705	47.8598		58.4405	-165.257
-54.1338	-44.7789		79.1142	35.3817		-42.5052	140.257		-113.285	1.34039		59.1626	53.5034		81.5497	162.726
-61.4494	-43.3557		61.3332	74.1339		-68.1722	145.975		-100.358	12.4619		74.3196	15.8069		59.4589	-179.052
-74.5957	-23.619		74.2655	13.1049		-35.4737	132.242		-108.962	12.0693		67.8228	14.5029		53.9714	-176.095
-63.2722	-35.333		53.2559	55.25		-73.4951	135.845		-85.695	-6.19535		55.5917	22.5203		57.0319	-173.216
-52.9456	-7.77497		95.4903	33.4648		-46.2121	140.172		-92.7761	-7.9039		75.4441	14.9557		66.3962	-153.551
-64.5097	-28.6091		75.3438	89.5588		-61.5495	136.947		-87.8775	-12.3432		67.4348	39.4159		68.6812	-174.778
-68.8966	-27.638		68.4504	48.6051		-55.972	145.676		-110.789	2.72048		68.0844	31.6331		45.8022	-161.604
-64.1961	-35.1645		61.5432	75.3623		-59.9661	137.995		-99.2227	7.52595		50.4747	54.4865		44.9167	-160.078
-60.3858	-28.0116		53.5807	58.9886		-75.601	139.582		-102.766	20.8679		45.833	43.6328		30.1134	-129.033
-63.3542	-34.7352		60.3247	70.9938		-66.0203	149.372		-116.046	7.7833		78.3526	32.7598		40.0812	-161.565
-58.4241	-32.7094		88.0281	45.6482		-66.8435	136.721		-94.1441	1.92415		58.1914	27.6929		58.8799	-157.072
-75.935	-16.0519		77.0653	19.9543		-59.7234	148.854		-70.864	-9.29718		67.7386	25.2387		53.2957	-162.579
-77.4271	-26.4238		84.9513	39.4177		-89.2152	151.477		-121.555	31.3208		60.2785	29.6671		41.1146	-155.144
-65.1251	-30.2764		80.1623	47.3484		-40.918	128.222		-93.5397	-0.853241		75.2369	32.9487		40.2842	-149.756
-61.0057	-41.1975		82.1375	30.0981		-54.829	133.111		-93.7867	-3.92936		66.9305	32.9687		65.2903	-171.718
-73.5305	-18.3334		90.8983	59.2773		-45.6249	141.587		-74.4959	-20.1599		43.8533	49.0383		51.0332	-149.706
-56.025	-44.5577		73.3057	35.322		-60.2229	133.66		-96.451	-4.81394		68.3051	34.8039		42.2758	-151.998
-61.467	-38.2063		73.6655	108.971		-89.1173	105.822		-96.3801	-9.77979		50.4835	29.5767		63.4802	-159.13
-81.9821	-24.3723		76.243	51.4846		-49.0946	141.116		-104.157	8.50083		72.9319	39.256		35.2971	-151.595
-70.5206	-43.0308		43.3684	51.4318		-29.577	132.123		-95.1956	21.3356		26.104	63.8909		38.8987	-155.24
-64.6369	-35.9663		71.03	37.2599		-65.2457	140.271		-107.73	2.62403		66.6383	29.9627		51.4273	-161.867
-61.0623	-38.0775		56.8064	59.8673		-48.9457	159.716		-122.409	16.7957		49.6472	61.1283		39.4538	-149.654
-53.2684	-47.0044		87.7637	38.6069		-41.0898	122.07		-106.522	15.5697		72.3308	19.3001		45.6388	-173.152
-68.3322	-27.2287		79.8964	36.5899		-61.5367	138.258		-101.537	-7.71275		53.522	43.512		46.0399	-141.703
-73.9743	-10.3976		87.4082	43.3699		-78.2562	128.204		-148.573	18.7476		46.6868	44.6436		70.6797	177.791
-73.7339	-15.0382		84.5312	16.8903		-59.8097	133.602		-91.7963	2.43699		60.9396	30.5463		44.0578	-151.27
-82.1487	-24.1653		76.0039	28.4201		-68.404	137.595		-114.809	19.4441		63.4559	30.5045		60.6158	-154.755
-52.6976	-40.2669		71.6889	20.5673		-49.2876	127.365		-130.63	15.386		63.7021	40.2677		57.6092	178.005
-78.8456	-13.9372		67.5857	35.3481		-39.5473	140.149		-125.294	21.282		76.6325	23.303		50.5337	-161.762
-54.6173	-37.3865		88.1683	23.0225		-63.0374	145.918		-112.321	1.62233		73.4941	10.6292		49.9344	-161.381
-71.2775	-22.8967		64.3232	30.9747		-73.8289	127.832		-95.2912	-2.94503		52.8031	37.7873		58.1513	-174.754
-52.7687	-34.2363		85.2163	21.1199		-71.2022	143.414		-130.641	-2.72708		54.9409	35.2064		89.958	174.613
-55.3513	-23.333		65.8937	37.9062		-61.0355	135.893		-132.126	25.339		68.19	33.3272		32.2904	-122.638
-78.541	-14.0793		92.8884	32.6087		-54.0095	137.993		-92.7921	-7.41792		57.6468	28.4133		47.4924	-162.666
-50.345	-32.6455		83.2437	21.4381		-71.2037	141.817		-119.016	-5.39727		36.3999	51.2908		41.055	-155.376
-59.5381	-39.5164		80.3036	25.332		-71.2566	127.989		-85.4363	-21.6976		56.7226	31.6294		63.0394	153.939
-84.2064	-13.6996		68.6089	25.4633		-63.5846	142.682		-74.6472	-11.1298		63.2171	22.1532		58.8686	-168.986
-80.8249	-4.30303		58.0527	52.388		-60.1893	134.844		-103.917	-8.34357		75.7076	23.0677		50.058	-154.416
-54.8101	-43.7607		27.9729	68.4154		-74.6066	132.836		-104.868	28.0695		66.4258	31.569		40.4007	-132.449
-55.5693	-33.1706		91.5092	24.6453		-79.6132	126.967		-110.781	-3.08079		79.9438	28.364		56.2117	-119.445
-63.4388	-32.9379		61.5467	56.6498		-67.0389	150.705		-104.665	-3.75103		64.6123	35.933		63.0457	-176.556
-66.823	-40.5553		74.4796	30.0895		-45.1693	111.556		-94.8182	3.13725		68.5976	29.9079		50.2193	-165.059
-70.8194	-21.2743		82.2564	19.2143		-51.4327	153.639		-78.0614	-0.796897		56.0263	51.3386		47.7914	-152.327
-63.5511	-37.1099		63.8364	20.9449		-59.2873	147.178		-102.414	0.642735		62.7293	14.869		70.1069	153.361
-71.8277	-32.8324		75.0976	25.4617		-51.6625	156.32		-102.333	23.9326		83.3621	19.4023		42.0058	-146.81
-69.3564	-37.3021		75.5614	55.1634		-53.6339	159.503		-80.7777	-2.17342		50.9247	31.7074		59.4488	-177.19
-80.7047	-34.3427		75.2699	30.6328		-59.3656	167.406		-90.4981	19.0949		67.8837	22.4844		42.8515	-142.394
-64.4446	-47.4874		83.3948	7.67513		-55.1631	130.895		-96.279	8.96722		58.0069	55.8443		79.5636	168.662
-69.9506	-23.7808		68.9306	22.5476		-63.5696	147.059		-113.988	-5.00535		94.1666	-4.92259		63.2923	178.656
-66.2071	-32.0434		73.1096	47.4751		-57.28	133.088		-99.5073	-8.75699		73.4547	32.1196		81.5915	-172.278
-69.4922	-17.1693		66.1746	30.2985		-54.7499	152.425		-129.78	-2.21599		44.8208	47.612		71.5126	171.191
-66.8043	-27.3469		56.4777	61.3631		-65.5828	148.829		-99.9906	7.84965		77.2693	21.3311		48.9031	-177.589
-66.3813	-37.5287		80.9374	44.4549		-65.446	142.062		-127.55	8.92061		59.6343	6.72976		51.0047	-167.229
-55.5833	-42.1365		72.8373	12.0962		-78.0088	136.64		-104.843	-8.07335		64.8098	30.6308		50.818	177.264
-65.6108	-34.7261		64.2375	29.4496		-89.2638	124.681		-76.3255	-7.34535		53.3268	33.5292		54.4536	-145.291
-60.5068	-35.3248		92.249	31.4665		-70.2491	147.901		-108.904	-5.42367		63.4882	34.0806		52.9124	-149.452
-68.3322	-35.3461		95.3329	21.6766		-67.3343	144.835		-96.0766	3.82289		62.9963	17.2569		62.4329	173.716
-51.5419	-45.3834		102.472	42.8814		-64.8068	141.221		-104.814	-12.0157		68.4048	34.7627		83.9977	173.949
-68.7588	-42.0123		91.5986	32.6604		-72.8759	119.731		-101.576	12.1708		58.8739	35.6828		44.9529	-156.061
-58.9225	-34.0533		74.2374	53.7445		-59.5979	119.162		-105.873	17.6058		62.4717	37.0753		51.1256	-165.969
-77.0419	-23.07		65.5862	35.1953		-53.6532	125.797		-79.564	-8.07111		65.5	33.1702		61.7299	-161.099
-61.4029	-39.5065		91.4908	27.0445		-69.5788	140.253		-87.425	-3.65813		55.7378	42.9393		43.7363	-156.119
-60.2016	-44.1882		49.1384	63.1609		-68.3672	146.532		-117.739	2.33056		81.8378	19.8354		43.9832	-148.1
-62.4213	-42.0383		87.5358	14.2411		-77.6355	137.751		-83.9985	12.5674		73.1636	31.7317		59.3167	179.687
-61.0707	-24.438		70.0444	37.963		-59.6974	142.287		-97.0648	3.18511		77.1727	31.6701		45.0139	-158.279
-73.6497	-27.2106		83.94	29.7789		-64.1369	110.807		-94.5441	3.55909		59.2239	15.7283		65.3417	-175.072
-56.4891	-50.5207		98.2776	24.6254		-67.2974	112.072		-96.7047	11.6095		64.2165	46.1482		74.5627	170.383
-52.6585	-31.6297		86.6274	21.8767		-89.0141	127.069		-84.9821	-0.325805		67.4637	33.9587		60.0188	-157.239
-61.0159	-31.7933		81.4645	52.4381		-64.9862	121.314		-97.3491	-3.17474		56.6199	30.2213		62.8486	-157.836
-63.0199	-33.5472		84.6572	36.0099		-60.0651	137.957		-124.791	-2.22504		73.6445	27.5163		64.6116	-171.366
-64.9101	-37.1719		82.0439	6.90918		-75.5501	107.739		-91.4402	24.6735		65.1088	14.3636		72.0064	172.346
-57.8429	-40.1186		80.1683	26.8611		-59.6192	128.502		-125.385	10.0132		76.4762	41.0506		88.6589	155.915
-62.9431	-28.1021		84.6034	23.9024		-63.9418	121.609		-105.761	-10.5837		49.7544	52.4375		86.3025	-176.774
-74.1773	-23.968		93.1566	16.6352		-57.0766	135.097		-90.4235	12.4443		61.3569	27.7073		35.3944	-154.057
-74.3051	-10.6469		85.507	44.018		-56.6546	141.391		-94.8067	1.16522		40.4105	54.9235		64.5988	-156.584
-72.4071	-21.7795		87.0357	16.8698		-65.2001	125.848		-108.495	-9.22318		57.0388	28.4294		44.7244	-136.298
-72.8574	-27.6338		83.06	35.2155		-47.1284	130.741		-108.598	3.57805		76.4126	21.934		52.6591	-174.134
-61.2155	-31.7895		69.4462	13.5727		-60.1775	148.453		-100.378	30.5453		72.701	29.1028		69.2143	-167.653
-78.2396	-20.1732		75.2457	47.0474		-66.6951	137.248		-99.4736	13.3269		62.5131	47.8712		56.4839	-157.982
-58.9951	-35.8183		101.162	46.9368		-61.4148	145.838		-89.5957	-1.50861		67.2719	52.1909		53.9523	179.852
-68.7719	-23.3578		81.4891	31.9696		-63.9237	123.362		-89.8475	-5.91716		64.5979	28.5507		48.9218	-144.111
-77.0608	-21.894		87.856	-7.16497		-58.231	120.154		-128.033	1.95211		77.9382	35.5002		44.2921	-155.873
-59.4955	-40.9022		83.2998	30.6067		-69.4043	126.247		-96.4668	-5.94132		61.8527	20.0952		42.1608	-141.566
-75.6221	-19.3216		74.4033	5.13666		-65.0192	142.886		-114.322	19.6289		60.0114	48.7517		66.3616	-158.676
-65.724	-25.6952		49.4205	77.8109		-82.726	127.245		-114.864	-0.626376		47.0718	60.529		41.516	-163.239
-48.0565	-31.7075		65.4109	98.3037		-62.7965	151.115		-89.1832	-11.237		51.0611	41.9698		48.3709	-154.657
-56.8414	-32.2801		82.503	63.9555		-75.3784	137.838		-149.024	79.4596		56.3729	47.4266		42.0949	-152.917
-64.8634	-27.2539		66.3739	85.6335		-69.3712	140.857		-101.911	-15.0719		70.9739	29.3509		71.3797	-153.787
-63.8986	-40.3011		69.5403	37.5964		-58.7849	127.035		-109.78	7.70337		46.1847	50.0544		57.2517	-154.453
-57.9028	-37.6102		91.0366	62.4751		-37.4764	126.076		-69.999	-9.37614		50.7106	21.9444		47.6575	-146.79
-51.7282	-42.5764		80.8575	56.0036		-81.5443	137.688		-116.71	25.4516		56.0315	25.8283		72.7658	176.486
-69.2091	-34.7863		76.2857	21.4154		-70.5281	124.7		-152.057	19.3219		60.3456	13.1236		70.1938	168.788
-66.8525	-27.6473		70.4796	85.0999		-67.8987	124.733		-124.326	-18.2412		60.2229	44.6006		43.9659	-154.089
-73.1248	-29.6514		88.9781	20.7905		-85.2729	127.74		-110.512	14.5763		68.0118	38.8008		62.2077	-154.924
-74.0329	-26.3515		62.5229	68.0076		-62.6675	119.961		-66.1149	11.0238		66.7445	41.2506		48.061	-178.796
-71.6401	-15.9748		87.1775	12.7699		-62.7537	136.195		-105.59	-10.0616		55.1658	41.158		63.6238	-162.253
-59.9439	-35.2006		49.9953	70.5601		-87.9404	154.849		-96.3711	-8.52924		54.8554	30.8124		51.7236	-166.113
-77.8878	-16.2222		65.2271	68.3822		-77.011	143.914		-106.59	10.878		54.1102	29.6304		63.8799	-164.236
-59.9812	-46.2564		71.3446	35.4339		-68.9436	136.264		-102.326	-5.44297		67.5032	41.8373		61.1445	-178.539
-69.9597	-9.87339		75.2695	8.56564		-68.9709	118.175		-89.4527	-7.84641		67.2179	30.68		69.4347	165.166
-63.427	-36.1911		61.5741	66.1438		-61.9794	137.622		-72.6887	-27.7369		67.7769	24.9805		58.6758	-173.555
-67.8458	-24.1535		69.2605	38.5727		-60.1604	120.535		-86.1523	1.0161		63.7671	28.4681		81.6399	169.048
-59.716	-42.6942		69.8414	22.9869		-72.2069	128.217		-110.438	33.3828		66.0291	27.782		63.7579	-156.436
-74.0492	-34.2936		70.0474	77.3075		-65.3197	103.127		-86.2338	3.60498		63.0073	42.1944		64.959	173.341
-62.9001	-38.4022		88.9676	39.9166		-71.3181	128.992		-88.9163	2.62269		72.1444	31.38		43.5765	-148.925
-73.7465	-27.0051		66.6158	71.8667		-68.1625	131.862		-73.9068	-22.5485		74.3672	31.6768		74.624	170.043
-65.477	-22.9404		31.6802	83.1656		-73.4888	116.614		-113.498	-15.5217		70.4663	9.43355		64.1961	171.072
-65.4933	-31.462		65.7433	66.1689		-102.571	134.86		-106.62	5.15422		71.5421	34.6544		66.9247	177.427
-50.2839	-47.7411		82.7714	71.8515		-61.6648	119.285		-82.1952	-10.7161		45.6136	53.7485		76.1114	168.803
-61.8906	-38.4577		68.9366	84.869		-57.0455	142.356		-108.351	16.0832		63.1241	33.5285		70.5964	152.835
-51.5875	-41.1		65.817	72.6473		-64.4045	138.053		-87.7221	0.508199		62.7727	46.8901		56.5618	-179.675
-70.6141	-23.8799		80.7419	52.982		-77.5841	139.416		-94.7984	0.0331224		67.98	23.0695		60.1446	-167.112
-44.6962	-48.8053		64.2933	69.3358		-59.7575	148.303		-97.0063	16.8348		74.3848	12.0005		52.6448	-167.251
-79.5926	-15.3242		81.274	57.8929		-61.022	133.974		-80.856	9.89156		83.7688	20.0738		50.5954	-172.312
-56.8221	-45.237		71.0665	30.4131		-117.624	143.909		-112.942	24.641		64.211	43.4664		70.8866	-146.867
-71.0621	-33.4725		63.1038	69.0124		-86.4018	141.621		-92.553	67.4753		83.3362	37.6345		58.2895	-166.666
-78.7151	-24.738		76.2059	46.7532		-60.1825	142.973		-112.067	26.5865		64.2733	30.4803		58.136	171.463
-63.5378	-38.756		82.7953	50.6217		-66.5272	141.168		-115.391	17.5111		61.4132	38.9408		60.3487	-175.539
-70.4187	-30.8988		84.5784	1.78975		-60.4563	139.422		-98.7223	-5.34248		82.4294	31.9575		57.3959	-177.679
-80.7593	-16.8393		93.7232	32.0047		-69.0137	144.28		-120.721	12.6102		65.541	50.8621		51.5906	-164.43
-58.8256	-46.5112		74.5329	29.1116		-87.0019	150.068		-115.769	-12.4938		56.6294	34.538		54.2589	-176.879
-81.0725	-11.3671		83.4391	43.8391		-61.0804	147.575		-107.401	4.21318		57.6587	31.9879		58.8852	-158.284
-73.6563	-31.7184		75.6072	-10.0639		-55.5653	149.141		-110.254	13.0874		72.3503	46.2562		68.9613	-149.094
-66.2623	-15.5616		79.6095	28.494		-84.3176	149.406		-90.864	-7.30892		47.6892	38.1719		53.2037	-171.066
-55.4046	-39.0238		63.715	48.5592		-65.0725	119.858		-96.7038	11.7769		73.2583	33.0924		44.4834	-162.64
-80.455	-21.4852		82.8287	7.89442		-61.2973	137.497		-80.181	-8.33218		82.3427	25.9514		45.4956	-167.776
-74.5441	-27.5252		94.1428	23.6883		-60.0464	129.491		-95.2923	10.0967		64.3952	29.6011		52.9277	-170.395
-43.6304	-46.062		46.0795	29.3284		-58.8502	136.695		-93.9687	-0.565427		62.8042	42.1572		34.8932	-124.569
-66.7216	-38.9902		88.3604	19.6171		-81.7873	128.052		-110.052	13.1364		67.6951	36.447		54.8691	-172.434
-59.8339	-39.9681		77.2785	79.6535		-84.4769	117.79		-121.204	9.8312		70.7367	18.4423		50.8598	-144.737
-51.2135	-40.565		96.4672	-7.48776		-65.1	105.497		-103.417	8.92457		55.6461	38.1288		43.2731	-161.515
-50.5314	-55.0992		82.7991	22.2831		-88.4079	123.915		-114.904	14.6479		71.4558	35.8521		74.1726	169.121
-57.3479	-45.1997		84.7194	41.9596		-74.0031	145.76		-105.039	37.9159		57.4498	38.8223		44.8752	-166.46
-61.8328	-34.4742		81.8601	58.6961		-84.116	102.994		-102.099	7.83375		63.3973	23.2762		46.8988	-165.147
-71.791	-22.3274		74.212	66.9232		-73.0835	119.99		-118.162	17.44		75.5665	17.5222		40.0741	-150.831
-52.7201	-46.4795		55.5349	58.864		-56.9824	105.833		-107.644	0.98244		71.596	30.1616		59.3641	-171.956
-46.4539	-50.7887		75.5451	45.8004		-64.1763	126.275		-96.3958	0.0132911		76.2527	17.1212		69.2155	177.055
-52.7642	-40.3782		50.8369	72.5261		-58.6851	131.549		-93.0111	1.02748		83.1919	13.8624		62.6757	-171.955
-67.7497	-23.5295		80.7355	30.7221		-69.0703	121.5		-100.902	-0.233497		53.6956	35.6462		65.3995	165.491
-62.5356	-42.2694		93.2385	37.1656		-84.6629	144.594		-116.243	17.4518		53.2118	48.506		39.975	-158.74
-80.332	-26.602		84.1723	34.9522		-54.0641	145.399		-108.539	33.886		52.6385	32.7047		61.0371	-137.137
-61.1533	-32.8745		93.2795	34.0593		-89.3107	133.187		-100.948	15.3798		42.8075	52.4599		63.4735	166.062
-61.6016	-39.5589		79.1764	19.6471		-97.8926	109.469		-114.587	12.1457		61.0982	37.3917		46.0432	-176.335
-77.3333	-16.2936		68.5383	30.2561		-65.7194	132.514		-111.823	37.6963		59.6851	28.7762		69.598	-179.764
-79.3936	-8.4943		65.6063	74.014		-64.5438	130.494		-97.3366	-4.46995		57.7791	33.5985		55.9356	-165.241
-81.0758	-18.4174		80.9243	47.7878		-92.6598	134.415		-104.728	-12.769		67.2811	16.3344		64.0651	167.372
-75.9486	-7.90918		75.4754	19.9956		-70	151.634		-82.3793	-15.3414		49.6235	57.4113		50.1549	-162.587
-73.5965	-26.838		68.4909	59.8614		-71.2362	142.115		-65.0639	-24.8478		67.5798	29.82		54.0178	-164.33
-73.136	-22.9662		85.6157	31.8773		-52.2816	123.091		-102.723	6.71346		60.7096	36.8253		81.0682	177.873
-60.1428	-38.3572		89.1207	38.9585		-61.9323	139.846		-106.56	8.44091		54.8335	39.4194		74.9377	164.642
-65.6567	-29.1779		77.0407	40.6801		-66.757	101.26		-92.3911	-9.41484		43.8805	27.8035		38.3054	-165.092
-66.6225	-35.3896		82.1158	28.5718		-75.8925	133.325		-104.745	5.4059		76.5253	12.5207		74.1158	171.356
-75.1343	-13.8114		76.7799	64.7149		-77.5754	142.62		-100.207	38.0456		79.3826	14.4083		51.566	-145.073
-52.2386	-45.5772		88.1553	28.4355		-74.0889	134.317		-88.7911	-7.15246		66.9564	32.763		61.9565	-159.848
-62.6811	-31.2801		87.9364	61.1779		-81.1458	112.227		-82.9609	0.959296		68.9328	33.2204		58.0589	-157.275
-49.9161	-44.9991		74.9077	25.0613		-58.1588	126.728		-89.1221	-10.1662		62.6018	33.6173		98.2868	179.119
-65.5229	-38.047		71.5426	28.9881		-76.7662	138.675		-96.7627	-12.1606		61.9736	42.7695		50.9332	-162.268
-63.2764	-34.4604		86.7588	25.5529		-65.6568	140.47		-88.3887	-6.243		86.2141	29.4548		55.3567	-162.827
-74.6897	-26.4218		79.9333	6.3279		-67.1675	127.701		-98.9242	-23.6423		116.638	26.0592		39.8469	-142.037
-82.4019	-19.4267		84.4405	27.9658		-75.1324	139.094		-124.163	7.79715		130.614	-12.6467		51.0287	-137.879
-66.8684	-26.2702		91.1467	26.8715		-65.9106	139.731		-102.31	6.54498		77.0437	28.7084		52.9737	-167.999
-67.651	-34.0989		71.3135	58.6451		-79.9389	129.984		-115.418	-14.6559		73.75	28.0033		62.6317	177.781
-83.1444	-18.4851		45.3963	75.0419		-93.7651	133.301		-99.8741	4.27955		65.0537	41.8911		60.106	-141.128
-69.9588	-24.6135		88.6817	26.5846		-70.7786	152.531		-98.4299	3.68866		50.4446	37.8992		56.0665	-151.781
-80.465	-17.0499		54.1802	75.1331		-49.7485	103.967		-106.322	-16.1582		54.0694	47.1922		54.7311	-162.839
-58.1368	-22.2355		73.5811	110.622		-67.8918	126.453		-121.389	3.80992		49.2537	48.505		55.8404	-176.071
-55.473	-36.4018		77.8456	56.9007		-82.1292	125.291		-125.958	8.50698		64.9389	19.6452		55.6648	-160.003
-69.8554	-29.7775		72.2284	75.0188		-80.7265	116.337		-75.6778	-14.1341		69.5021	43.6227		80.73	-176.825
-58.1988	-35.6573		52.312	58.7505		-80.6623	127.024		-101.608	6.68547		70.4213	46.1362		55.103	-166.71
-57.0425	-37.7649		55.3636	38.6206		-60.8181	133.257		-104.96	-5.39591		61.4961	31.1405		46.5584	-163.793
-65.3568	-32.8772		81.7559	22.2785		-62.526	150.887		-106.035	-18.4316		64.0931	40.5478		40.4777	-170.749
-72.6085	-18.7042		65.1859	83.7096		-64.0343	123.029		-123.04	19.9191		46.3853	53.9515		68.1598	175.573
-61.0709	-46.5124		52.5819	117.293		-65.5344	124.329		-103.015	2.76443		89.5197	16.6487		58.265	-176.941
-74.0149	-15.5683		67.3124	105.09		-63.4278	138.535		-94.8282	-7.39985		61.1681	33.6555		48.4949	-163.402
-73.5361	-4.46303		67.3086	44.1224		-69.2956	128.949		-77.8827	-10.8379		54.9517	27.2997		64.1695	-179.554
-72.5762	-18.0642		47.3726	79.6249		-82.3277	130.436		-93.2012	-1.67317		75.0595	23.3124		52.236	-177.16
-58.5912	-36.8638		74.0102	91.919		-73.1017	135.738		-76.3163	-23.5851		60.2178	18.6896		89.2184	173.195
-68.4386	-20.3221		-56.559	140.559		-57.4846	135.144		-92.4167	-28.6521		-60.3914	143.301		64.2417	-172.563
-57.0097	-39.7439		-48.9741	131.676		-64.7961	136.89		-111.009	24.3745		-62.3874	151.479		65.7353	-145.642
-65.1258	-26.6248		-80.5049	118.214		-79.7171	133.161		-95.0435	-7.70025		-53.7155	154.416		79.8482	173.088
-64.5068	-25.3887		-70.252	140.552		-41.7154	116.126		-111.557	3.1748		-50.1707	151.164		62.6964	161.478
-62.3416	-43.128		-79.6333	111.215		-67.7969	120.253		-86.0513	-24.827		-52.1104	163.259		47.9383	-170.43
-67.4574	-35.7645		-44.6887	121.213		-54.3241	126.48		-106.387	-1.09331		-49.3584	128.556		70.2891	162.227
-64.3512	-28.9462		-54.6685	128.46		-69.7752	129.456		-108.868	8.86572		-67.3302	134.877		59.5876	177.504
-55.2014	-37.5749		-70.6986	125.919		-81.462	148.037		-95.4056	0.508207		-62.5208	150.689		69.0977	-168.094
-67.4738	-38.2948		-55.0485	136.065		-46.3516	141.535		-121.748	9.64603		-46.6743	150.203		67.3676	-153.209
-60.9439	-46.3516		-53.1916	134.844		-69.575	144.222		-97.4647	-0.537069		-57.8032	120.925		66.7587	-174.96
-74.6504	-4.8763		-55.0849	123.016		-74.875	131.31		-101.527	14.8346		-80.6066	132.656		59.525	-168.55
-62.6455	-32.8677		-44.7428	138.264		-76.8219	146.187		-119.704	-5.50515		-52.4571	118.263		53.353	-160.88
-82.5937	-11.6102		-66.5165	138.279		-73.772	157.385		-99.3162	7.37779		-58.7874	135.564		39.3773	-159.195
-57.7035	-44.2667		-58.3979	142.088		-71.0512	138.016		-106.158	12.4336		-65.7276	139.363		71.0002	-173.785
-70.3535	-37.7046		-45.7733	151.857		-52.707	110.078		-126.603	0.348339		-50.0244	135.857		57.8868	-168.428
-71.6889	-23.8839		-54.8339	156.111		-58.6913	115.586		-96.9223	16.112		-46.1823	126.311		64.9809	-171.105
-78.9803	-36.0658		-57.381	136.676		-72.2033	141.353		-141.005	24.1377		-46.3888	134.461		66.4933	-172.13
-57.9058	-39.774		-39.761	130.404		-76.7556	138.256		-106.139	23.5557		-43.5328	121.158		26.1282	-127.655
-74.3628	-33.7448		-62.4654	149.648		-75.2989	125.083		-121.397	-7.25151		-57.4397	138.652		74.8965	173.126
-63.8288	-39.7244		-29.7704	123.061		-70.6597	147.402		-99.2022	45.7562		-47.7137	139.221		77.7843	164.668
-59.3745	-43.028		-74.5663	148.593		-58.4509	154.158		-85.058	-11.3939		-50.586	152.522		80.9141	175.767
-58.1229	-44.7293		-51.6097	153.184		44.8012	43.2327		-126.735	-2.65898		-41.9253	124.127		72.6462	-152.799
-53.9166	-35.0309		-62.0939	148.137		-99.2204	136.333		-144.91	14.6745		-56.2264	137.25		46.8677	-145.492
-64.4209	-48.7484		-82.2638	134.872		-60.0209	132.34		-121.696	-3.04542		-41.0703	124.274		40.4073	-159.602
-81.5658	-18.2457		-51.8549	118.02		-74.8874	133.266		-96.8543	-1.59679		-56.3623	135.28		46.1196	-164.52
-55.6139	-36.9553		-50.9498	139.343		-54.6466	147.613		-87.9271	2.59531		-67.0483	110.969		49.3764	-162.366
-62.3622	-35.2676		-63.8479	133.507		-38.6545	145.12		-119.02	3.61669		-56.7633	137.797		66.0558	158.989
-50.9623	-39.3749		-61.8026	146.903		-78.7041	127.424		-109.516	32.2808		-60.3519	141.701		44.105	-137.001
-69.1699	-35.1808		-63.0193	137.436		-87.6814	124.347		-107.702	6.36403		-51.0555	124.221		50.2664	-162.779
-64.2858	-34.8435		-35.6819	116.517		-51.0187	147.926		-98.3665	-9.11004		-66.8195	137.888		36.6533	-157.906
-77.6835	-32.1229		-65.3992	113.893		-61.4627	136.278		-111.813	19.2311		-67.7735	153.759		47.1759	-145.862
-63.1562	-34.569		-49.282	131.697		-72.741	137.76		-110.657	25.3595		-33.0758	115.951		57.9848	-169.88
-57.428	-29.851		-78.2838	132.96		-44.4776	127.894		-111.521	-5.39438		-56.682	153.449		52.105	-163.071
-52.6508	-45.4078		-54.7276	136.755		-67.4351	145.272		-82.3319	-10.1811		-58.2079	138.89		58.3679	-151.791
-78.0373	-18.5361		-53.354	142.684		-73.8834	121.872		-78.403	-9.19502		-54.5503	108.574		34.702	-138.352
-58.1877	-40.857		-57.2162	139.517		-59.7638	136.131		-120.854	41.1963		-63.6139	139.314		74.432	-172.857
-63.8273	-31.4908		-59.6972	134.998		-66.3769	125.435		-119.408	15.9387		-47.1925	116.448		56.1409	-153.453
-47.9838	-49.5432		-57.283	137.111		-75.5396	114.337		-109.807	24.0534		-25.5271	108.384		47.5564	-138.444
-67.4643	-39.2802		-64.8817	150.506		-60.2409	142.874		-89.0078	8.44025		-68.8224	160.747		57.2773	-171.207
-68.7178	-22.1737		-59.8847	148.066		-55.8293	128.501		-100.464	23.1643		-45.5874	152.677		37.4877	-163.184
-65.7327	-33.9261		-59.0273	133.286		-60.7001	133.064		-130.962	-1.18976		-60.9263	130.852		59.2379	-156.351
-58.1775	-43.6484		-36.1231	142.125		-58.6585	130.888		-108.904	16.168		-48.5374	127.835		39.2554	-149.672
-59.5028	-37.0763		-63.1329	150.63		-85.9871	131.129		-119.071	9.86516		-55.286	137.876		59.5984	-153.766
-80.7141	-5.70062		-41.6344	128.893		-50.6963	129.6		-112.152	19.7321		-62.2001	138.531		46.2527	-172.532
-71.2362	-28.7556		-53.4675	122.658		-73.7028	149.267		-113.365	13.7084		-40.7947	137.609		60.8144	171.307
-68.6898	-21.7688		-68.7452	147.169		-55.6944	120.213		-90.7009	2.2431		-51.3457	113.383		85.1798	175.453
-71.2223	-21.8096		-92.1084	137.984		-59.8432	117.957		-96.8389	-3.48047		-70.6685	121.961		82.3157	162.795
-61.3248	-40.2213		-71.3727	138.632		-69.49	136.221		-99.1181	8.51716		-38.323	100.737		43.7566	176.673
-57.4687	-49.0483		-45.8329	138.125		-73.7241	146.053		-111.53	-2.1736		-51.7231	127.824		57.9316	-177.374
-58.7776	-40.4896		-59.3563	133.035		-65.7982	123.444		-103.985	13.8881		-42.8839	128.909		51.3227	-172.915
-68.1435	-36.1258		-57.3869	135.889		-78.3821	117.755		-94.8168	5.85782		-57.0477	136.268		64.3019	173.644
-67.581	-35.4354		-69.162	138.286		-52.0416	103.294		-112.201	0.115883		-52.8177	136.566		91.2754	-178.955
-62.4984	-33.8596		-43.831	139.653		-63.9247	119.586		-114.205	9.11872		-60.3989	117.462		81.9876	164.925
-47.9603	-41.5445		-60.3585	139.287		-70.0915	124.989		-108.402	-6.34663		-50.1483	127.911		62.2443	175.043
-58.5733	-31.914		-53.9665	132.506		-79.3448	154.357		-146.604	12.6113		-56.7498	112.822		38.0344	-149.371
-56.7601	-43.1394		-35.2591	149.167		-77.7551	118.966		-156.982	36.2154		-49.9093	132.785		44.9821	-163.935
-57.8259	-38.0814		-42.983	133.545		-64.8693	139.916		-109.181	28.1557		-53.9911	112.007		50.0326	-137.239
-55.1675	-40.2618		-56.4398	149.31		-52.1425	130.409		-147.282	14.5543		-39.6489	116.992		52.9897	-167.488
-62.0961	-32.7002		-59.3407	155.061		-66.2306	114.251		-118.071	12.138		-27.7634	117.883		79.4951	172.468
-48.7033	-43.9698		-91.7885	151.876		-54.9472	134.768		-95.8912	19.5551		-43.3529	111.849		50.4668	-164.929
-65.1227	-30.6746		-70.9316	146.014		-60.9262	146.497		179.825	37.6814		-63.669	144.527		58.7643	173.784
-54.3586	-38.8845		-91.6868	141.539		-77.1281	155.758		-133.562	-5.06641		-55.3079	133.999		56.761	-157.506
-57.0593	-33.9046		-72.3591	146.495		-56.5373	129.764		175.825	39.1563		-70.8495	152		56.1796	174.385
-58.1774	-47.5744		-63.1701	127.507		-51.1706	118.778		-127.417	3.19277		-52.2897	135.68		58.6365	176.374
-63.8261	-35.6106		-68.9148	135.667		-74.4852	124.736		-97.9555	-11.4463		-65.7209	147.823		57.6214	-164.853
-52.6727	-36.602		-133.493	156.949		-85.5236	140.647		-101.671	-9.93453		-86.1738	157.642		49.0132	178.582
-49.7837	-44.9279		-96.4889	143.886		-77.4548	110.565		-167.262	41.284		-48.0489	141.321		48.077	-169.31
-50.7177	-48.2866		-136.614	167.962		-71.371	134.13		-166.556	38.7704		-75.7867	141.015		65.4877	178.793
-68.2369	-30.4393		-57.2604	145.384		-65.2839	153.558		-167.998	28.5164		-53.2798	157.21		63.6022	-179.314
-63.5384	-34.821		-58.1847	133.292		-62.5519	145.948		-169.337	39.0791		-51.7255	147.447		50.7446	-169.188
-56.8367	-47.3541		-64.4942	116.873		-69.7898	150.917		-173.395	85.5245		-71.2522	134.548		70.4399	-172.665
-62.2004	-29.0654		-59.4539	139.13		-59.9435	139.578		-167.126	47.7465		-50.6668	148.083		65.0445	-177.09
-57.1509	-43.4683		-25.7741	114.855		-67.318	137.707		-150.456	53.4921		-45.1437	148.426		59.5316	-176.55
-54.3825	-38.9367		-63.4943	131.838		-75.0282	143.955		-162.948	76.2147		-149.424	-161.117		55.7254	-171.663
-61.2286	-32.7429		89.5978	24.1789		-62.4865	145.668		-149.854	32.7143		52.9633	-164.051		71.5146	-179.996
-59.808	-37.1082		85.4038	27.107		-79.8121	121.528		-131.441	12.2173		44.2142	-145.742		43.2001	-153.773
-69.0317	-43.9388		80.6004	36.6846		-58.7427	135.326		-179.054	44.9489		55.9497	-166.734		75.4158	155.717
-59.1382	-42.5516		79.3679	29.4368		-68.1677	131.977		-177.03	30.0283		48.2875	-121.51		55.5045	-167.687
-71.4889	-22.8269		87.1923	20.3943		-64.6949	111.002		-164.097	35.221		58.2441	-160.249		51.8196	-158.886
-68.8453	-31.2781		74.5163	44.7919		-64.7428	143.554		-166.173	59.657		42.6069	-134.544		53.938	-170.623
-52.1349	-38.5559		95.4595	22.4525		-61.3937	125.691		-96.4766	6.70331		53.4618	-158.343		48.1437	-166.095
-61.8589	-36.0607		74.6969	26.742		-59.5081	122.108		-98.8331	-8.57478		38.9698	-147.274		45.3893	-168.886
-64.5057	-30.149		53.8232	68.1719		-61.9285	112.129		-160.237	31.829		38.4948	-132.373		59.4421	174.985
-42.263	-41.3047		46.9122	45.8174		-63.2964	121.054		-73.3767	-21.7277		38.1316	-139.142		92.4202	156.14
-63.1403	-33.6317		89.0002	24.6637		-74.9729	128.189		-106.175	13.9519		74.9738	-152.656		34.3627	-140.29
-62.7792	-36.4105		80.3	28.5393		-72.3825	105.418		-113.54	12.6262		50.3345	-140.059		54.0474	-161.298
-61.3108	-33.2413		92.2031	24.8782		-61.2568	106.173		-94.2198	-9.78061		51.0538	-169.433		32.9706	-143.094
-76.5313	-18.0009		85.8095	26.4941		-62.6242	118.94		-112.524	5.1513		42.2606	-155.773		52.0521	-156.544
-62.656	-35.0415		71.4268	39.4586		-51.4569	120.484		-107.926	-1.63042		55.9674	-142.165		79.2512	-164.598
-69.5124	-29.7272		67.167	72.8017		-59.1791	110.51		-101.206	4.63851		44.661	-143.088		63.0441	-157.296
-67.6062	-31.1957		54.4352	64.9207		-56.7396	143.001		-103.381	-2.97984		28.8297	-121.233		56.8895	-173.124
-59.8795	-30.739		40.833	74.4696		-70.4375	122.689		-144.395	18.5749		55.096	-140.878		51.91	-170.131
-66.3344	-31.6731		54.9289	114.561		-67.0134	135.143		-167.363	31.6807		51.7067	-151.592		67.9466	146.899
-73.5676	-40.2415		-132.802	126.632		-57.5634	131.379		-175.533	33.4749		75.1438	174.443		58.2417	-172.427
-52.7652	-39.1424		-156.295	132.215		-60.2819	121.313		-165.374	45.8923		79.7619	169.155		54.4461	-149.815
-58.2414	-32.6252		-138.12	132.628		-59.4921	129.458		-165.64	91.0292		68.0864	171.04		64.4014	173.87
-65.2186	-30.0369		-148.146	162.529		-52.7559	125.577		-171.403	39.4073		55.7321	-160.89		74.9137	179.451
-72.9245	-25.9218		177.432	138.841		-55.3537	129.801		-112.336	18.793		70.3559	177.555		68.9965	172.729
-72.6654	-17.7236		-111.084	169.403		-73.8659	111.845		-106.096	3.23118		60.8013	-174.594		68.5244	-165.452
-53.7422	-29.6542		-157.927	149.64		-69.8966	133.836		-110.671	5.53514		63.5728	-176.838		90.9909	154.122
-61.323	-25.8526		-166.253	147.26		-72.9355	97.2887		-98.1493	-3.46626		45.2309	-158.158		58.3954	-168.722
-62.6444	-26.8056		-143.252	160.755		-92.489	131.728		-145.037	24.9369		77.6383	-168.137		60.8593	-143.769
-60.7838	-20.0217		-146.314	138.997		-66.2654	122.388		-85.6718	-21.8451		57.2859	-154.949		52.0199	-161.852
-61.9055	-29.2619		-152.199	139.429		-63.8158	122.357		-118.988	3.08443		70.6415	170.177		65.1795	-168.37
-54.248	-44.4891		-148.715	152.887		-69.8684	120.003		-95.9047	-17.4448		67.8073	-177.513		60.446	178.26
-63.721	-31.8293		-126.043	160.815		-59.1213	126.336		-121.901	20.3665		60.0153	-172.705		94.3392	159.723
-73.7933	-25.1915		-145.256	140.408		-89.773	113.78		-100.784	-12.384		61.999	177.851		62.3011	-155.358
-63.1737	-32.1029		-138.4	144.728		-77.1903	101.423		-84.6481	-24.6513		48.2422	-177.002		53.4477	-174.39
-66.0713	-34.0069		-161.465	121.244		-65.4699	113.678		-105.408	0.0182309		60.4945	-179.789		51.1099	-158.364
-70.3891	-13.6543		-159.082	166.147		-86.6944	138.63		-111.33	19.396		82.7655	-169.442		65.8461	-162.738
-70.7444	-18.7575		-153.656	158.815		-70.4663	148.472		-97.2093	-10.8532		83.4208	-176.161		66.617	162.192
-75.5847	-38.1156		-164.054	154.582		-68.1524	130.214		-114	17.9349		70.7385	-163.206		47.1052	-161.798
-70.1118	-22.1238		-156.849	145.339		-62.1709	132.523		-116.908	-15.6057		57.4635	174.291		51.8959	-171.183
-58.1365	-39.5301		166.677	123.209		-68.8538	119.425		-110.274	-5.07261		71.6194	-160.081		69.8422	-170.934
-71.4197	-29.6884		-134.104	141.821		-69.0455	125.816		-108.739	-13.003		37.721	-169.513		49.2803	-174.848
-62.3948	-31.1633		-136.224	122.547		-58.7537	140.16		-105.676	-5.67622		68.2948	-152.967		52.0255	-169.726
-59.6545	-28.9306		-143.988	135.459		-73.2237	125.444		-117.137	16.6852		50.7069	-161.022		34.517	-142.681
-72.6595	-23.4656		-114.991	132.693		-71.0931	121.33		-83.7064	-8.72496		53.156	-164.179		33.9541	-158.669
-74.1743	-20.1515		-130.07	136.946		-75.3369	118.514		-98.396	3.25629		44.8163	-158.02		49.6492	-164.621
-61.5324	-33.5044		-129.217	143.179		-67.1799	141.794		-111.158	7.78889		52.9219	-165.735		85.3828	-167.555
-72.9896	-13.7136		-132.096	127.087		-68.1106	133.802		-96.9133	-14.7553		53.7574	-165.274		43.6734	-150.579
-62.1119	-28.0405		-137.028	135.797		-69.7434	141.576		-76.0992	-35.7373		63.3154	-179.335		48.2884	-164.4
-78.1092	-20.5678		-158.47	143.379		-123.173	147.039		-86.3199	-26.8002		52.041	-155.078		34.3764	-125.317
-74.4773	-21.1718		-136.457	158.832		-69.9235	151.883		-92.8342	-11.8175		79.1347	164.117		35.5949	-139.134
-61.1957	-29.3118		-154.105	149.069		-71.4997	136.202		-93.9272	-4.25945		65.1897	-179.065		53.0648	-159.114
-77.8858	-19.3206		177.025	118.672		-55.5063	140.07		-91.0301	-21.4805		58.6199	-167.657		47.8106	-165.978
-64.8512	-22.8418		-156.08	143.026		-59.641	114.449		-89.8551	-0.441766		58.8277	-156.414		40.9275	-173.097
-62.7094	-35.8081		-158.68	150.327		-55.2662	126.196		-83.7718	-24.8812		56.0056	-164.035		51.3501	-167.927
-70.2447	-30.6077		-159.464	166.317		-64.9924	126.64		-142.516	18.1755		57.5401	-170.549		50.3855	-172.236
-71.8688	-17.6307		-145.766	159.881		-47.3636	134.803		-85.3556	-3.03421		68.2521	173.527		54.449	-164.252
-71.9973	-6.14192		-146.987	144.162		-62.2889	112.77		-83.2647	-32.1181		41.2154	-143.71		72.2298	171.869
[truncated: 99 more rows]

## Sheet: Figure 3F
Figure 3F	Distribution of velocities of single Halo-FtsB molecules exhibiting directional motion.
R167S
X: Bin Edge Left	X: Bin Edge Right	Y: Probability (%)
0.1585	0.2512	0.008929
0.2512	0.3981	0.008929
0.631	1	0.008929
1	1.585	0.008929
2.512	3.981	0.1161
3.981	6.31	0.2411
6.31	10	0.375
10	15.85	0.1786
15.85	25.12	0.04464
25.12	39.81	0.008929

## Sheet: Figure S1B
Figure S1B	Two-dimensional histogram of the directional moving velocity and processive running time of single Halo-FtsB molecules.
X: Velocity (nm/s)	Y: Duration (s)
2.68716	49
3.57232	33
5.95523	21
1.30189	93
13.2042	8
25.6725	7
7.49291	9
56.9378	4
9.04386	10
24.4781	8
2.30562	56
8.53883	19
2.66002	50
4.79244	66
15.0396	12
4.31476	18
31.627	6
4.15071	26
2.25016	27
10.5873	24
18.2492	11
7.11352	19
21.9661	17
4.93059	23
6.60107	32
5.3363	19
7.99532	7
5.00545	19
5.69027	27
24.4285	22
7.1415	57
2.45735	55
105.53	5
30.6231	3
20.3429	7
2.80501	38
4.57163	30
8.57576	15
17.8645	5
21.9065	5
56.9378	4
9.04386	10
6.76925	30
4.5017	37
3.82447	30
2.89757	27
55.5539	6
6.28129	13
23.5168	5
31.627	6
6.26783	15
39.094	16
14.7197	4
42.8089	11
1.37483	53
6.5914	55
4.89584	57
1.71878	38
3.52083	20
8.13584	11
3.4061	24
10.9121	10
10.4929	12
25.1267	12
26.1742	11
15.8129	13
20.1332	6
16.8404	16
43.5874	8
11.3893	9
3.83406	25
5.32598	45
8.95035	14
52.293	14
4.01164	55
18.8546	7
9.85837	38
7.63431	17
4.34236	13
10.3985	13
27.95	4
24.2166	11
18.9598	11
6.83292	38
16.2438	5
7.49291	9
42.9467	3
1.96948	42
9.39875	7
21.6235	6
5.79482	25
15.8044	11
11.147	9
8.61399	15
7.57237	15
24.3272	5
15.0567	10
21.9838	7
4.57163	30
17.4442	7
31.0035	5
8.89819	11
42.9467	3
94.5811	4
45.2449	3
3.78801	35
33.5395	7
53.7963	3
33.549	9
10.7059	16
15.0567	10
21.4011	4
5.84882	38
24.5672	7
7.32852	20
11.7647	14
14.6424	15
32.617	16
10.4929	12
5.03141	27
11.3893	9
2.00948	38
7.21368	68
4.83166	22
8.45088	10
6.59178	22
90.1105	3
5.13177	52
5.49606	21
53.815	8
11.8323	15
22.5813	3
2.68102	24
11.8323	15
22.5813	3
2.68102	24
110.973	4
37.3208	7
6.74772	11
28.6844	16
27.9878	8
6.25808	23
97.0972	5
9.39875	7
8.14716	17
13.0097	16
5.0522	13
0.273596	198
41.1255	4
6.90507	35
5.79482	25
3.09197	26
2.89757	27
14.2154	9
13.9327	13
15.5014	9
50.7958	6
24.4781	8
2.30562	56
11.147	9
8.61399	15
15.4507	24
8.65287	12
28.9107	10
53.815	8
6.09641	24
40.4297	4
26.4906	28
10.1987	40
3.78166	39
27.2327	19
16.6437	23
7.5618	56
9.00435	39
20.3121	25
6.25544	56
6.25544	56
7.04016	40
7.5618	56

## Sheet: Figure S1C
Figure S1C	Two-dimensional histogram of the directional moving velocity and processive running time of single Halo-FtsB molecules.
X: Velocity (nm/s)	Y: Duration (s)
23.2963	14
89.6856	5
35.2096	5
13.5259	5
58.1599	7
21.1972	9
4.16146	29
5.40136	24
8.3613	13
5.48682	30
19.2929	16
35.4406	7
5.57598	15
37.207	5
60.1841	3
4.17759	58
1.83153	37
13.3322	9
5.84392	23
12.9673	8
17.9684	4
29.064	20
1.07075	37
5.24906	14
46.8185	3
45.5117	7
53.3084	7
15.476	5
15.1852	11
9.33082	15
12.1929	5
24.268	6
19.1335	13
6.15908	11
19.0228	8
11.5763	13
48.2602	4
3.36246	15
1.05272	45
0.355137	122
30.3345	4
3.06624	43
1.96556	27
24.6471	19
47.6955	7
10.6933	10
7.13653	14
14.8191	8
5.88456	14
10.2486	14
24.4632	7
19.888	4
18.9094	13
47.283	10
31.1764	12
70.5496	5
7.11872	14
0.949463	45
9.847	10
3.10452	34
22.7082	6
18.3271	8
5.4086	30
1.60608	40
22.6365	8
5.93477	16
9.25406	12
17.2982	15
7.04302	16
12.1804	10
7.07233	9
69.4357	4
15.4842	11
3.32051	17
29.9679	4
2.13438	30
32.8935	5
52.0607	10
19.561	5
22.7185	9
23.7871	10
38.2357	5
7.35394	17
40.4227	7
40.8461	4
28.5231	5
31.377	13
12.9518	9
9.07581	14
28.6799	6
25.4276	7
11.6223	8
3.01817	23
44.8635	10
21.9662	7
13.5837	10
11.6812	23
0.485886	88
53.2557	7
19.5241	6
0.8189	53
13.2221	12
64.0753	5
5.54138	13
60.8842	8
14.2139	13
24.8628	8
36.5983	8
27.7972	10
27.8656	8
23.6292	12
63.241	9
15.0046	27
24.0431	8
20.857	8
7.16939	13
67.4808	6
0.26946	176
4.17717	19
1.34412	42
15.6743	6
9.18035	8
45.0983	6
23.7538	14
7.15432	19
15.5409	17
7.33103	12
9.21111	5
4.18405	73
3.74219	35
4.11178	12
1.04832	74
18.3054	8
3.61683	19
3.3896	84
4.10812	84
5.3016	22
25.8265	13
6.24443	29
26.5564	5
13.7118	5
10.0481	15
41.5273	10
11.2115	30
22.2058	10
47.5449	5
11.9152	7
3.56347	37
5.36966	18
18.1334	19
40.1953	6
13.3337	11
0.780391	59
32.6491	8
5.51634	13
1.98243	47
10.1371	7
37.0057	7
3.87539	22
25.5711	7
37.6216	5
41.4787	4
69.1832	2
13.6467	9
57.7591	8
7.21206	16
8.50396	14
18.5743	8
27.6936	5
51.3166	11
31.7722	4
6.02823	7
5.12727	11
11.8605	9
42.738	10
8.35201	14
57.1037	6
8.31736	13
79.544	10
17.6162	10
42.6158	3
41.5797	15
5.1296	9
10.0225	13
16.7314	18
22.7061	10
102.297	4
53.9862	7
12.82	8
13.3358	14
44.7884	7
10.9245	21
25.4869	9
52.1833	6
28.3968	4
13.5483	11
12.4934	12
11.8958	15
35.2549	3
11.5547	17
8.76146	10
110.125	6
6.23149	11
0.809135	296
0.63977	280
1.49277	78
0.725725	223
4.13654	30
2.12796	111
1.78327	59
0.217444	224
7.04941	42
6.5194	30
43.1338	15
0.398946	132
2.3654	120
1.6656	60
0.559936	113

## Sheet: Figure S1D
Figure S1D	Two-dimensional histogram of the directional moving velocity and processive running time of single Halo-FtsB molecules.
X: Velocity (nm/s)	Y: Duration (s)
7.99293	18
7.80305	8
7.40733	12
7.19934	13
6.40198	24
11.7218	9
9.02347	13
3.93254	41
9.22813	11
0.862485	81
9.93107	9
7.41774	7
8.52232	18
5.13813	21
6.62578	29
8.83284	13
7.48336	13
14.0407	6
6.73132	20
7.51232	22
8.67762	11
5.91005	16
3.07665	36
3.75728	22
7.81566	38
0.284952	173
4.27734	22
8.4472	32
6.19693	14
7.41459	21
8.84616	9
7.72487	17
14.7172	14
9.201	25
8.99271	17
10.7166	14
13.6262	11
11.9714	18
4.30114	19
10.7895	7
11.7395	15
1.34947	86
4.1182	15
12.5061	6
5.36375	16
3.29587	42
7.41414	34
23.4213	5
7.96162	17
6.08459	13
5.2044	24
17.7355	13
8.95399	23
5.9081	16
6.64429	8
4.40451	54
4.98261	8
9.69453	13
29.1739	5
15.6788	8
7.9213	17
8.58016	13
7.67065	17
6.25626	14
7.4609	43
12.5273	12
16.2737	5
11.4316	20
8.26267	17
9.13103	38
5.54871	19
3.47412	17
6.98134	14
11.3168	13
9.71623	42
3.6191	18
4.83896	36
5.08936	33
4.03187	31
3.86691	32
11.2688	9
4.06153	43
6.71344	34
18.7753	10
5.78757	18
3.77695	24
12.8974	15
20.1743	8
10.6866	17
10.7421	42
5.58795	34
8.81786	19
3.92856	31
11.2268	10
5.14759	61
5.58707	13
3.73629	52
6.76222	13
11.6367	9
3.83253	49
2.51853	30
7.54516	35
5.98164	38
5.19401	15
7.87565	16
4.87695	21
3.39953	18
11.1601	6
4.76497	35
0.223153	296
6.29821	48
7.20248	78

## Sheet: Figure S8A
Figure S8A	Dihedral angles of both FtsLN116 and FtsLQ120.					WT
phi	psi
-74.2453	145.102
-119.774	124.983
-114.257	121.182
-119.711	122.712
-90.9079	127.27
-71.8419	117.718
-84.136	117.932
-110.654	113.022
-100.989	133.507
-111	132.083
-78.9124	128.181
-107.868	122.822
-106.656	119.133
-129.841	118.805
-90.4993	113.259
-98.3408	137.038
-105.266	111.721
-98.0832	100.463
-99.9085	106.162
-77.4346	121.836
-114.898	115.72
-99.1155	125.663
-115.242	124.029
-123.219	130.766
-110.986	130.531
-86.3812	134.405
-115.07	122.843
-115.649	119.886
-118.333	133.133
-115.842	118.34
-132.039	140.09
-102.272	126.011
-119.278	100.857
-75.5746	137.829
-98.2681	90.2079
-87.8385	145.422
-112.647	111.965
-107.536	109.526
-70.2058	121.339
-104.384	112.017
-85.8065	131.836
-121.873	120.212
-110.07	108.298
-95.3167	117.472
-83.0175	104.763
-96.7743	136.451
-113.69	140.543
-115.078	104.968
-98.6752	117.221
-93.254	141.133
-82.1729	142.802
-125.734	121.214
-108.948	128.24
-94.0058	122.542
-83.5276	114.653
-90.6494	134.125
-130.785	117.24
-87.2145	114.539
-96.8684	105.951
-74.6245	115.562
-127.079	133.518
-109.632	121.928
-112.956	103.855
-90.4538	136.069
-116.469	110.192
-99.3542	139.581
-110.173	138.94
-120.893	114.678
-94.838	123.067
-95.6628	93.4314
-92.7019	155.648
-136.881	121.823
-99.2176	129.748
-105.996	119.501
-99.4448	111.669
-101.134	151.328
-123.683	128.255
-100.338	113.944
-87.4818	104.848
-90.3985	112.486
-102.039	150.166
-119.521	124.516
-94.8992	123.389
-103.297	108.911
-94.4628	114.743
-115.517	142.552
-117.154	124.619
-118.208	122.26
-101.044	112.842
-105.263	105.123
-123.317	138.002
-123.766	120.874
-109.152	105.407
-77.6407	117.42
-89.5282	113.213
-127.665	134.33
-119.161	140.73
-108.092	118.717
-90.0866	127.402
-107.314	112.753
-104.894	132.05
-115.934	123.929
-116.71	129.541
-94.9988	114.549
-86.2281	121.159
-110.514	144.83
-141.952	113.666
-101.137	109.529
-87.1857	119.009
-92.7757	113.989
-114.922	138.286
-116.496	120
-104.153	102.767
-75.232	112.137
-91.9162	112.368
-91.8513	136.963
-122.444	120.991
-100.363	99.232
-66.9284	116.123
-102.701	112.935
-116.761	137.696
-106.411	122.077
-100.578	116.586
-101.728	106.82
-83.0257	117.767
-117.426	131.08
-111.652	122.055
-117.115	108.72
-73.0946	130.576
-107.276	120.361
-134.906	126.858
-121.592	124.13
-104.514	119.081
-90.2328	123.666
-95.1903	108.536
-113.302	127.551
-110.212	115.136
-90.9437	106.964
-71.4191	116.382
-90.2088	131.231
-88.5449	142.552
-130.376	126.943
-115.39	125.963
-90.5057	99.6587
-76.987	124.763
-95.3908	118.434
-101.805	106.9
-86.5321	129.285
-115.399	100.188
-89.8732	97.6927
-110.803	113.899
-98.7602	108.32
-83.5138	114.335
-93.8873	111.92
-88.3438	109.57
-99.4941	134.133
-98.9796	110.225
-92.4136	124.593
-107.916	117.6
-88.4316	117.209
-111.038	121.524
-101.298	99.939
-91.3824	109.409
-80.0667	115.33
-87.6043	113.093
-85.5075	148.265
-123.358	126.085
-103.466	112.465
-90.6341	100.102
-77.3322	110.394
-87.8099	116.582
-97.1998	116.144
-99.5091	116.884
-97.5053	103.396
-83.3839	98.4349
-85.414	117.732
-99.4646	110.408
-94.1151	112.636
-84.1955	121.917
-95.1373	97.1396
-77.5611	119.435
-108.118	109.928
-74.3732	127.759
-114.212	109.549
-95.4751	117.555
-75.2192	136.042
-122.092	107.87
-92.5486	111.508
-79.3705	106.974
-78.8591	134.785
-89.4669	129.615
-105.643	119.805
-105.678	112.423
-71.2525	119.776
-94.3883	124.009
-95.5686	144.261
-116.866	119.492
-106.158	117.536
-87.5932	112.206
-82.9627	123.308
-106.523	150.984
-123.564	120.064
-107.073	122.052
-79.07	129.754
-109.428	127.296
-103.618	128.678
-97.8796	123.424
-108.48	108.621
-92.2538	114.67
-83.439	134.085
-84.1902	125.128
-93.0336	109.884
-106.494	122.686
-97.2197	100.953
-84.9405	119.416
-64.3406	134.663
-113.237	129.713
-105.882	113.6
-84.0285	99.0095
-66.6313	110.299
-100.629	137.948
-101.007	135.979
-117.395	120.051
-94.3776	121.07
-91.6909	107.868
-96.4539	141.995
-128.668	116.314
-96.2782	107.461
-93.6127	119.08
-113.084	131.646
-101.085	128.062
-111.804	117.665
-97.9234	112.649
-80.2102	117.416
-97.2236	123.642
-105.517	129.412
-110.098	118.779
-99.758	120.287
-94.25	107.818
-91.3848	118.365
-117.35	106.523
-99.987	111.099
-86.585	87.4263
-64.1358	115.465
-104.398	149.466
-103.219	115.916
-92.4633	122.501
-101.546	105.553
-90.4772	114.1
-93.7888	125.238
-94.8401	129.96
-115.187	108.889
-83.1039	129.348
-108.035	103.493
-86.1558	134.35
-116.54	134.851
-120.251	110.761
-104.212	108.098
-75.0198	124.594
-99.3303	133.816
-101.109	128.406
-109.271	114.87
-94.7238	111.081
-88.4666	103.348
-89.6781	106.53
-111.026	114.919
-94.9509	125.846
-105.357	117.95
-100.519	112.076
-73.7591	114.689
-121.167	113.261
-80.2352	121.299
-111.104	106.531
-71.0022	120.919
-87.3403	114.259
-88.7933	130.106
-106.25	125.53
-118.069	121.418
-101.252	126.131
-103.26	117.861
-98.402	112.412
-87.6789	118.43
-108.579	104.258
-75.8029	129.103
-98.0747	121.03
-93.0663	128.219
-87.6847	119.32
-118.962	103.555
-83.7903	131.613
-84.5694	93.755
-114.891	118.715
-95.9598	117.759
-115.746	111.834
-60.8114	108.641
-71.2135	138.311
-111.607	114.426
-86.6833	144.993
-133.305	132.415
-88.3003	121.769
-72.6721	74.9995
-106.458	136.021
-111.35	121.435
-110.89	117.21
-96.4198	125.721
-92.9848	124.65
-109.272	128.052
-95.8633	122.718
-124.229	118.278
-113.934	103.212
-66.4635	135.886
-105.481	127.116
-96.5098	131.219
-120.055	115.417
-99.3636	114.603
-82.5153	146.259
-97.3088	155.972
-113.111	122.506
-110.213	116.288
-80.4229	117.465
-65.6772	125.092
-115.357	141.477
-98.6975	132.11
-122.521	120.305
-91.1627	99.2864
-68.4432	127.291
-124.845	149.96
-110.147	118.993
-105.088	104.533
-73.1968	122.878
-92.2608	157.841
-107.931	119.186
-88.923	113.367
-84.4367	114.741
-91.7784	100.698
-69.6103	125.43
-86.4585	134.77
-96.4886	125.214
-123.857	111.001
-98.2311	116.178
-80.5755	120.613
-98.136	111.091
-94.203	109.566
-95.2342	96.2103
-71.9003	122.506
-107.938	106.211
-112.884	144.072
-119.949	129.616
-119.821	117.409
-66.1243	124.404
-87.352	114.953
-85.8779	100.347
-69.2769	121
-113.297	113.09
-76.8346	112.864
-84.4604	117.065
-109.419	120.31
-99.8149	114.478
-108.124	102.692
-60.6707	123.34
-82.7045	148.2
-83.9732	125.369
-100.202	119.611
-115.729	114.596
-83.8274	117.885
-61.1023	152.497
-67.9962	133.282
-115.858	108
-121.3	117.373
-62.7569	131.107
-73.2098	149.726
-97.6366	149.044
-118.844	148.623
-125.615	119.58
-84.0043	124.793
-76.8741	160.729
-91.5461	128.93
-98.8237	108.833
-96.6206	107.703
-75.9888	119.7
-95.0226	102.783
-99.8859	110.865
-86.2196	123.003
-113.766	120.033
-95.9928	136.538
-80.7216	110.326
-100.324	123.723
-101.469	132.923
-124.816	106.937
-85.7665	127.385
-72.9603	77.3773
-108.699	108.516
-102.027	114.353
-113.43	110.466
-76.4892	120.921
-70.4016	78.0761
-72.1726	132.769
-98.8835	129.365
-124.791	117.694
-103.726	118.201
-91.8224	133.933
-99.5977	118.607
-95.7659	123.247
-125.649	107.232
-84.1242	117.822
-81.6188	103.914
-87.2176	149.611
-124.886	126.403
-120.42	114.203
-87.1534	127.539
-95.9986	128.662
-74.5983	127.938
-86.9312	117.456
-103.872	114.494
-94.2223	124.347
-94.593	125.388
-88.287	128.191
-108.33	127.1
-126.52	109.219
-59.0587	124.17
-87.6577	132.401
-94.7942	105.47
-103.494	114.852
-101.785	137.246
-100.169	123.108
-90.6767	173.861
-83.0105	102.856
-95.6241	117.783
-111.268	115.951
-79.2912	116.988
-85.654	111.834
-104.928	115.213
-90.3961	117.566
-95.446	129.672
-93.6059	110.562
-57.9171	146.775
-61.452	126.406
-109.737	103.634
-96.5349	127.141
-85.9906	124.407
-89.3138	159.047
-81.5717	146.712
-124.997	134.39
-126.496	128.732
-101.844	110.351
-66.9217	146.551
-77.8987	130.574
-100.653	112.794
-108.858	109.334
-65.5245	129.779
-92.414	115.41
-120.282	113.714
-86.4899	123.089
-111.614	133.19
-116.463	121.696
-72.9432	142.241
-109.629	139.124
-106.433	127.382
-115.698	119.299
-95.9063	114.135
-71.671	144.143
-94.7005	132.235
-87.2867	135.586
-113.56	122.054
-89.3026	119.022
-80.492	123.257
-120.959	118.766
-89.9416	132.587
-123.881	117.262
-93.5307	117.631
-96.7856	106.183
-116.196	117.817
-94.8679	143.568
-134.06	96.1401
-68.212	113.539
-68.534	130.061
-115.769	128.437
-110.294	124.202
-126.535	107.699
-73.8521	128.368
-82.4538	132.063
-118.061	122.912
-114.406	125.209
-113.172	111.044
-88.2562	110.472
-83.4862	112.172
-82.0545	147.311
-118.937	125.526
-110.848	132.829
-92.9868	109.336
-89.2885	119.066
-98.2847	135.926
-117.483	128.65
-109.3	113.867
-74.822	119.814
-49.3897	141.033
-84.5351	134.906
-126.061	139.009
-136.23	107.527
-67.2537	122.507
-89.825	99.0337
-112.269	136.129
-109.028	129.551
-99.6428	125.445
-84.4958	98.2851
-72.1085	135.28
-107.214	121.576
-91.5341	120.047
-103.768	101.952
-66.6407	126.438
-99.8734	117.711
-121.326	136.68
-105.85	129.631
-115.68	112.532
-80.6597	115.478
-74.4516	125.958
-103.105	126.14
-103.552	117.022
-101.453	130.508
-102.402	130.78
-75.2127	142.187
-106.413	143.891
-117.896	116.813
-102.634	112.122
-82.6634	114.69
-65.6452	130.672
-105.921	147.313
-103.276	120.924
-102.027	125.027
-98.8282	103.78
-71.0821	136.309
-110.009	117.414
-112.06	106.131
-100.998	121.296
-85.3341	123.675
-89.4388	124.107
-112.803	109.269
-99.941	130.97
-112.66	104.693
-69.5858	104.583
-82.6214	82.9036
-100.104	112.526
-88.7518	110.676
-108.214	134.089
-97.0329	107.426
-49.8963	133.058
-93.5497	105.234
-94.0655	122.013
-112.589	111.416
-65.8243	120.649
-90.2143	119.323
-100.046	124.869
-110.674	110.688
-101.129	114.508
-67.3237	123.592
-116.236	124.964
-103.613	110.587
-86.5321	115.15
-105.275	115.336
-73.2005	120.028
-95.4889	143.572
-96.7324	124.412
-111.682	125.901
-120.407	119.382
-75.6278	116.062
-63.1616	148.038
-109.695	120.647
-81.6464	120.933
-105.749	112.906
-83.3734	97.1886
-62.005	157.461
-99.5529	129.155
-112.178	120.866
-117.184	125.739
-86.4864	132.441
-77.3974	128.101
-93.0446	138.587
-107.705	117.959
-113.867	107.19
-65.2913	113.161
-70.4119	109.155
-91.7503	104.209
-85.3718	121.14
-118.729	113.848
-85.2518	108.187
-60.9966	141.654
-96.9872	113.153
-87.2386	128.677
-91.1342	119.217
-72.532	97.7143
-83.9219	105.045
-100.351	131.722
-96.1084	124.492
-115.878	112.952
-88.1605	128.826
-94.051	128.496
-94.1348	127.563
-89.733	123.615
-124.969	110.395
-84.1144	116.936
-89.9349	129.281
-95.6698	145.567
-118.147	142.158
-124.755	96.3184
-76.8773	130.795
-83.7136	126.689
-90.9518	113.877
-76.8241	145.625
-130.748	117.886
-87.4369	116.502
-82.3931	79.3685
-114.137	145.909
-114.465	121.614
-107.18	131.618
-86.5192	123.345
-60.797	131.118
-69.3746	152.798
-116.183	129.072
-117.75	123.397
-89.7713	128.607
-93.917	129.844
-120.945	127.679
-109.819	127.802
-113.856	126.484
-103.005	103.819
-75.6984	121.08
-113.023	124.455
-109.795	121.195
-108.264	109.236
-70.0909	127.095
-92.7645	120.549
-101.731	106.431
-79.7416	111.587
-107.586	139.226
-101.054	121.437
-65.5162	78.3763
-117.544	131.637
-101.559	116.348
-113.221	122.893
-101.761	121.564
-90.8911	97.9863
-99.8517	147.673
-114.831	127.032
-119.99	112.55
-75.3536	109.694
-60.0024	119.854
-113.498	121.381
-101.957	116.229
-114.302	108.017
-76.7672	111.103
-88.7271	134.975
-112.958	129.566
-95.5451	142.218
-122.63	117.594
-80.0274	106.233
-67.8894	116.47
-93.1547	143.515
-112.939	115.753
-105.681	106.425
-71.2761	121.449
-80.2658	149.084
-122.853	131.42
-103.064	127.079
-124.424	136.841
-128.037	116.174
-59.158	149.519
-87.3902	126.702
-89.948	120.2
-105.644	120.173
-89.8632	123.168
-62.9702	157.553
-117.03	119.455
-97.4882	131.668
-123.161	115.02
-92.7749	135.668
-76.4982	167.47
-114.462	127.443
-97.4849	127.703
-117.036	104.746
-71.2116	141.148
-95.0015	112.714
-105.175	118.718
-92.9889	117.364
-111.377	114.772
-86.8	116.822
-67.3527	132.641
-93.2102	133.601
-94.7324	128.453
-123.806	119.24
-85.8068	110.833
-77.6708	127.557
-95.1659	118.076
-87.4629	134.344
-126.591	109.703
-83.2542	125.629
-96.1018	109.63
-97.3562	112.466
-85.7136	133.953
-126.431	124.897
-103.077	113.393
-79.9452	82.89
-112.613	139.347
-109.115	108.594
-113.161	107.646
-86.1348	132.938
-88.149	117.343
-115.02	140.055
-123.458	138.797
-121.041	114.386
-83.6667	114.046
-70.6699	140.313
-113.557	107.262
-80.3621	122.847
-111.786	121.351
-88.4781	118.294
-69.3253	126.927
-96.8271	115.863
-88.1297	123.919
-115.191	103.258
-77.9372	122.499
-99.4758	109.194
-109.525	113.317
-81.376	120.673
-109.851	117.81
-84.6494	124.007
-65.0784	142.643
-105.562	108.299
-100.775	120.984
-116.598	115.932
-78.7351	117.538
-93.9453	111.659
-116.554	131.911
-104.439	137.762
-126.358	124.399
-94.592	121.442
-91.6601	100.502
-124.365	142.904
-129.964	132.22
-120.572	108.049
-76.8213	108.764
-87.2059	116.216
-100.637	103.675
-76.5211	109.607
-90.5186	108.312
-78.1217	120.247
-78.3519	103.102
-92.9696	134.711
-118.264	104.15
-108.351	102.526
-79.9877	125.249
-94.9984	138.114
-83.3096	143.851
-117.205	108.413
-116.702	114.881
-87.0727	119.847
-85.8927	121.324
-74.2652	125.611
-90.4571	114.895
-108.743	113.663
-88.1682	132.255
-91.5092	150.648
-85.0442	114.684
-89.8813	101.96
-94.892	114.103
-76.7809	112.507
-66.9252	121.902
-105.325	105.4
-82.6071	109.638
-108.986	127.232
-91.3992	110.667
-67.2297	141.665
-108.001	144.18
-121.674	116.361
-104.486	102.368
-63.7634	117.484
-100.677	130.292
-107.585	126.288
-96.7478	119.582
-117.587	108.646
-82.1893	125.832
-103.461	138.336
-100.92	128.86
-90.2028	126.938
-119.981	126.575
-81.8267	118.433
-59.6388	133.204
-96.0198	126.148
-99.9691	125.387
-118.797	111.672
-83.7215	120.154
-82.6624	127.638
-94.8043	114.251
-99.6368	126.183
-120.818	117.447
-77.9182	125.516
-57.103	134.036
-103.451	103.759
-86.8367	120.194
-108.69	116.633
-78.2078	122.115
-90.8153	151.627
-81.6095	119.401
-98.573	117.545
-105.882	116.962
-79.0864	117.361
-76.2699	115.398
-89.0004	122.156
-97.6163	127.212
-114.835	125.802
-93.0113	124.139
-80.6228	151.09
-110.987	125.068
-100.038	126.027
-113.229	122.836
-95.1948	126.389
-85.9895	120.441
-91.9859	121.853
-96.2923	118.394
-113.441	119.102
-84.9545	107.464
-83.7165	117.756
-82.5561	150.077
-121.25	129.686
-114.838	109.585
-58.1624	117.272
-94.7342	118.696
-79.0946	158.789
-114.125	115.659
-117.16	126.476
-97.3135	108.915
-66.6636	142.914
-90.1094	139.329
-108.136	116.726
-93.8017	114.464
-73.4544	108.892
-83.2665	124.679
-123.589	111.857
-90.6833	107.9
-86.7388	109.844
-92.4155	134.415
-105.235	142.757
-132.676	108.306
-78.4059	114.056
-100.389	122.903
-93.6054	124.335
-94.4218	115.791
-108.945	118.072
-82.6042	122.842
-103.555	110.714
-74.414	118.792
-84.4543	122.985
-84.6947	115.34
-83.592	120.937
-107.776	116.725
-77.4173	111.13
-81.1003	116.875
-111.428	102.972
-77.4684	122.967
-109.056	134.14
-109.185	126.174
-75.4084	140.297
-85.4142	133.612
-109.882	124.069
-115.393	120.53
-88.2833	110.823
-80.421	116.392
-103.748	116.28
-111.412	111.33
-105.661	108.193
-73.674	116.273
-84.0763	96.5449
-101.797	117.635
-92.8868	119.783
-110.769	111.007
-88.249	106.838
-72.7148	139.297
-93.6828	124.961
-90.3552	119.075
-114.718	117.892
-87.0328	104.201
-76.4623	110.071
-107.484	124.668
-92.5236	138.5
-129.681	115.39
-95.0909	136.214
-79.7338	144.514
-115.578	142.003
-112.669	138.166
-124.809	121.051
-84.1474	115.544
-85.8353	88.8745
-102.568	113.155
-83.9947	125.513
-114.054	109.115
-74.0706	115.166
-82.9529	101.391
-111.203	125.342
-112.58	110.37
-80.269	117.133
-89.7845	109.139
-86.134	100.954
-116.361	124.399
-110.64	118.84
-87.6373	117.321
-89.8377	104.136
-78.7223	117.644
-109.8	129.413
-105.852	114.099
-85.3172	119.32
-81.8719	110.191
-77.2243	127.811
-120.581	128.094
-109.811	142.448
-130.864	123.264
-88.4108	121.563
-113.453	126.454
-112.19	111.294
-96.5957	119.723
-105.496	140.48
-92.3856	135.203
-94.5689	147.505
-120.426	114.743
-113.687	112.52
-99.8778	113.744
-73.2801	113.101
-68.1939	129.637
-122.015	112.801
-106.559	123.863
-99.8293	122.087
-59.9352	125.137
-88.4754	109.249
-107.733	142.829
-123.347	114.974
-100.071	110.381
-83.1384	110.014
-77.8745	128.474
-102.123	136.908
-104.74	126.344
-109.228	123.587
-84.6909	112.182
-93.0684	122.622
-110.31	128.683
-105.699	115.144
-99.1948	99.1942
-63.2681	115.144
-79.4656	133.833
-103.382	147.173
-105.306	116.153
-109.675	125.606
-98.409	115.115
-82.7357	136.164
-90.5541	134.187
-106.602	116.079
-110.117	110.013
-73.3549	115.741
-89.9367	142.429
-107.178	121.827
-102.04	124.537
-116.895	107.812
-82.4283	112.629
-65.1315	113.139
-107.921	126.724
-123.924	133.598
-113.221	105.798
-74.8331	124.478
-79.197	68.8628
-129.495	134.699
-118.475	126.866
-103.159	118.671
-87.5189	116.836
-74.349	125.025
-117.915	106.196
-102.797	102.598
-90.8127	116.176
-83.0894	112.578
-77.6605	74.3443
-114.104	127.787
-117.368	113.089
-108.869	114.269
-70.8314	118.397
-66.3663	78.3079
-109.582	136.927
-119.091	118.251
-115.89	113.705
-79.9773	121.829
-79.3777	109.29
-115.163	123.155
-105.81	109.116
-88.097	111.242
-87.171	114.296
-94.5472	119.771
-111.368	140.045
-121.013	130.573
-105.156	134.535
-111.911	111.403
-85.2167	112.748
-110.872	144.484
-109.273	100.026
-87.9047	121.793
-110.301	96.9054
-79.2011	121.05
-118.538	119.163
-110.612	110.578
-102.194	116.074
-100.925	119.379
-85.7292	113.794
-116.771	128.172
-100.068	120.308
-104.789	108.398
-82.5641	122.773
-87.1675	94.0658
-98.1693	122.992
-89.6957	121.448
-111.256	120.366
-101.98	116.006
-94.8584	116.422
-92.189	116.672
-94.5988	121.08
-103.001	122.822
-80.5428	119.74
-93.0974	112.942
-85.0449	127.252
-96.8348	131.177
-114.255	108.644
-77.197	107.024
-71.7311	108.319
-111.136	127.869
-88.9048	130.278
-118.618	114.996
-97.4675	120.079
-90.9348	97.8376
-117.618	132.781
-82.4741	117.356
-106.259	123.902
-103.094	130.517
-101.918	128.181
-118.821	145.065
-118.504	111.409
-103.108	128.453
-103.689	116.076
-90.5011	124.553
-91.1394	113.998
-73.4735	116.48
-112.93	119.312
-88.9343	115.292
-96.3201	120.447
-93.5473	103.896
-77.4823	117.528
-101.545	112.794
-80.561	125.764
-104.145	125.001
-101.542	139.103
-110.732	119.173
-93.5544	126.206
-88.923	111.131
-60.0913	104.093
-119.792	113.558
-94.733	123.806
-112.659	121.914
-83.1987	105.845
-79.4706	113.499
-101.858	129.329
-112.165	127.685
-121.22	118.641
-82.4138	121.628
-85.4478	102.941
-126.865	130.072
-109.561	118.547
-111.605	105.617
-81.705	118.535
-82.8187	99.9037
-99.6837	129.086
-96.0767	127.214
-114.624	116.041
-87.0132	115.677
-83.7713	119.518
-113.681	123.631
-102.474	122.028
-116.787	113.485
-84.7051	121.29
-95.5378	97.8845
-85.532	129.209
-108.127	125.095
-120.969	118.863
-98.2101	113.526
-96.6779	143.583
-104.218	128.055
-93.1465	125.376
-114.501	102.662
-88.4378	122.615
-93.9008	122.963
-98.1396	126.841
-116.832	117.379
-114.734	120.905
-88.5132	118.551
-92.391	96.6318
-111.959	144.758
-121.656	122.833
-113.519	118.355
-83.7943	111.885
-78.4035	131.057
-86.0306	126.229
-85.9847	113.52
-102.016	108.084
-100.076	112.254
-95.1007	111.91
-103.464	107.309
-93.4027	113.442
-92.511	105.635
-95.7645	123.567
-94.7096	106.68
-123.042	121.074
-103.875	118.764
-96.106	123.518
-113.525	111.185
-89.2177	117.263
-92.646	122.648
-117.567	117.809
-109.294	104.814
-73.5751	116.427
-104.097	123.514
-119.199	132.721
-99.3597	124.386
-91.8299	115.961
-96.8219	97.8541
-85.2086	120.675
-109.607	119.808
-91.5102	100.725
-79.1861	106.268
-84.3379	110.089
-79.0232	123.918
-114.417	116.219
-94.505	120.836
-117.716	109.746
-93.3494	123.387
-91.5947	92.7384
-128.625	133.307
-109.235	123.698
-99.0006	123.643
-97.2479	119.245
-82.8536	113.187
-98.1714	118.635
-112.447	113.089
-88.6963	121.944
-93.2477	116.23
-96.9264	111.954
-121.772	117.894
-98.076	121.349
-114.953	124.239
-115.328	109.311
-77.2262	106.614
-120.991	121.87
-107.913	132.617
-105.841	120.633
-99.3569	102.568
-92.1086	105.617
-90.6661	119.17
-101.313	119.341
-103.083	115.755
-90.104	115.228
-94.2172	107.986
-135.595	108.779
-89.3027	114.315
-87.1732	117.219
-88.7259	122.885
-107.063	107.35
-119.897	130.938
-98.0695	119.3
-86.6609	114.142
-97.5568	108.46
-87.0241	113.06
-109.288	137.912
-115.51	114.047
-106.635	122.013
-92.1518	127.318
-95.4845	118.152
-120.916	125.909
-119.131	115.701
-103.569	103.757
-78.3914	120.799
-91.7919	125.661
-117.412	106.065
-78.224	113.779
-103.645	110.239
-80.6357	120.607
-77.99	112.627
-111.505	131.941
-97.4959	125.693
-91.5677	136.804
-119.501	110.487
-85.1972	139.48
-114.59	128.836
-103.876	128.13
-111.144	122.764
-92.2801	118.176
-94.7581	127.323
-131.997	124.386
-106.101	113.605
-88.201	127.073
-99.6681	139.817
-108.87	115.585
-114.351	131.801
-113.248	123.68
-104.439	132.235
-107.997	117.067
-101.222	122.391
-114.803	109.319
-86.5557	129.166
-119.846	118.397
-104.818	94.1936
-71.6678	130.196
-107.45	123.066
-95.7323	134.555
-128.843	108.551
-84.0735	130.022
-113.512	125.765
-98.0315	122.634
-97.7822	124.457
-108.61	128.009
-85.0463	123.553
-92.034	113.045
-107.883	108.554
-91.0142	127.295
-118.82	107.789
-71.6358	112.109
-87.3674	119.098
-114.114	134.609
-112.036	126.363
-100.88	122.778
-94.8402	120.127
-103.11	118.677
-104.349	118.611
-101.3	126.866
-115.422	108.332
-81.1365	133.459
-113.357	139.593
-130.586	135.822
-113.806	112.022
-98.3536	107.766
-90.8549	106.047
-80.9127	128.772
-134.213	133.533
-114.935	131.769
-121.529	113.669
-95.3692	119.588
-104.008	109.756
-89.4941	122.496
-97.4979	116.238
-104.304	113.639
-81.5146	112.487
-100.943	118.006
-115.032	119.9
-81.3316	132.032
-102.783	114.363
-91.7448	113.531
-89.9304	92.7847
-130.47	126.743
-116.343	120.401
-120.684	112.223
-86.8394	111.053
-91.1534	118.892
-112.885	117.183
-92.0323	132.233
-119.968	107.669
-91.005	112.634
-94.6123	106.865
-124.983	131.436
-103.269	116.143
-78.8552	111.025
-75.0537	122.469
-102.906	112.138
-115.506	139.3
-105.654	120.402
-94.5241	99.3787
-81.7249	125.763
-93.4134	105.96
-119.969	134.906
-119.613	115.559
-109.616	120.733
-101.36	108.66
-97.1811	98.8447
-123.201	131.274
-117.027	114.388
-105.876	124.05
-93.2347	132.601
-105.866	119.572
-123.914	135.176
-106.368	131.029
-115.554	111.702
-89.7108	111.963
-93.5144	128.04
-91.3778	119.367
-93.9347	130.952
-116.587	118.849
-106.508	111.569
-101.127	115.127
-120.11	139.275
-115.469	121.029
-115.985	113.301
-98.0302	102.345
-63.7223	101.761
-93.27	104.989
-82.8159	132.314
-112.622	121.427
-93.5755	118.208
-100.556	115.521
-114.289	123.319
-106.4	118.705
-98.8546	118.615
-78.6707	119.761
-88.777	103.713
-123.306	133.403
-117.868	127.381
-98.1817	112.664
-80.8763	119.51
-103.526	116.945
-121.016	119.595
-95.0863	109.519
-104.272	119.043
-108.309	115.133
-100.92	134.51
-130.937	126.246
-121.09	120.071
-85.9084	107.581
-94.3847	118.003
-101.016	113.438
-128.994	131.297
-121.167	130.47
-110.847	119.347
-87.1695	126.064
-93.6364	118.733
-120.288	155.708
-134.121	134.028
-112.762	117.462
-78.435	117.089
-98.1973	118.92
-102.393	129.549
-115.105	118.66
-84.0639	119.549
-109.027	116.144
-93.6348	118.104
-121.921	132.284
-115.11	128.359
-88.5091	118.332
-97.7077	121.473
-108.717	110.711
-119.628	133.223
-129.147	125.325
-114.055	115.338
-100.157	118.514
-95.6189	125.719
-105.157	137.505
-128.271	121.413
-81.977	127.759
-101.51	110.573
-76.3373	105.485
-108.789	130.603
-124.256	133.957
-95.1235	118.197
-102.291	114.736
-101.702	105.804
-138.74	134.754
-135.352	127.508
-89.4294	120.272
-92.8452	115.869
-94.8946	113.2
-119.73	122.811
-119.416	119.582
-91.1205	113.189
-90.2999	114.971
-104.762	112.182
-115.942	139.528
-129.47	130.867
-102.829	123.383
-119.638	124.807
-103.506	108.384
-121.291	105.671
-112.385	129.068
-107.302	122.778
-88.3281	136.34
-121.003	113.353
-124.809	126.796
-129.431	113.715
-82.928	110.844
-91.3047	110.235
-88.6693	115.294
-105.157	125.968
-119.512	118.281
-94.0097	122.317
-97.7345	112.252
-87.9681	106.634
-93.3581	120.049
-113.019	127.688
-92.6231	131.088
-109.153	117.568
-95.4348	98.3863
-124.954	109.863
-94.7026	128.665
-91.1196	124.857
-90.1129	114.287
-100.661	114.054
-130.923	118.211
-114.979	127.772
-112.406	98.6298
-61.4347	109.336
-71.9867	102.242
-131.095	107.567
-93.085	117.974
-90.5803	125.306
-98.5736	136.305
-112.053	113.237
-119.276	115.94
-104.615	124.679
-90.2136	113.467
-88.9696	107.927
-99.9231	124.678
-120.053	124.644
-113.544	124.625
-94.7042	115.299
-96.6284	105.221
-87.7927	105.041
-148.029	132.339
-115.783	119.576
-86.9054	104.18
-75.0906	109.106
-93.2217	118.016
-138.707	123.104
-116.31	132.136
-104.597	115.722
-92.0758	116.589
-96.3951	107.793
-119.782	112.316
-115.562	108.881
-87.0296	119.285
-95.8308	131.86
-107.031	103.791
-95.462	101.218
-80.8075	133.111
-115.129	117.54
-97.3146	132.963
-120.558	113.637
-92.4692	125.671
-117.048	129.886
-106.446	118.403
-101.982	109.42
-89.8033	114.635
-138.268	125.622
-134.338	114.413
-85.3649	120.533
-98.3329	117.487
-91.4857	114.183
-121.769	115.537
-96.2585	118.227
-87.0471	120.813
-113.503	118.926
-105.748	119.897
-106.634	129.991
-113.72	119.685
-84.1987	129.344
-100.359	111.004
-95.0834	108.462
-118.464	128.061
-117.922	132.696
-115.331	105.904
-94.0931	117.553
-101.284	108.62
-96.9777	110.434
-113.793	118.278
-102.11	124.036
-103.622	116.305
-98.2462	112.466
-92.4619	121.11
-111.43	138.386
-95.3267	120.931
-99.0909	129.275
-107.342	117.071
-86.2951	117.005
-108.175	125.588
-87.1492	110.61
-91.4958	111.032
-98.9197	119.271
-127.869	138.061
-126.368	126.277
-93.8489	99.6925
-78.026	111.825
-89.8376	107.925
-115.804	125.592
-123.3	129.36
-103.215	107.51
-85.1513	116.44
-95.2095	112.377
-106.526	122.517
-110.766	126.357
-78.0577	121.277
-101.526	118.152
-96.3004	113.98
-103.133	121.16
-117.201	119.607
-88.2832	107.518
-86.6946	121.813
-91.5812	104.584
-123.127	106.784
-75.3554	134.53
-114.727	111.856
-95.2939	117.198
-93.4564	113.149
-105.429	110.456
-111.574	126.041
-82.9414	107.717
-90.213	120.191
-95.4807	112.215
-99.495	112.837
-117.8	129.227
-100.809	111.9
-91.9677	126.157
-101.513	127.555
-100.654	139.855
-121.651	124.515
-74.9339	116.285
-89.6205	112.443
-99.8032	134.627
-127.209	129.631
-118.945	119.381
-81.2769	112.45
-83.8163	120.127
-102.7	118.19
-92.8403	124.205
-128.631	128.566
-84.6566	123.366
-101.732	108.864
-100.262	121.339
-108.993	112.884
-112.161	133.364
-94.5131	139.734
-112.793	107.7
-87.0139	131.184
-90.397	147.223
-135.779	121.264
-87.1943	124.621
-110.608	101.661
-88.8426	121.447
-112.078	120.948
-94.0196	120.237
-100.07	113.039
-94.8541	125.591
-101.699	115.382
-132.539	119.052
-96.2093	127.317
-106.823	112.307
-75.2441	109.616
-83.1505	95.7708
-116.025	108.872
-91.4763	141.065
-117.453	124.377
-91.806	130.378
-97.9836	104.97
-135.654	112.864
-108.541	114.888
-96.9616	107.698
-69.2538	124.927
-98.4452	96.5448
-120.518	142.168
-118.836	128.344
-88.534	95.9621
-74.8436	97.8854
-83.9736	117.276
-133.69	131.566
-111.017	124.983
-104.279	121.907
-91.7304	100.122
-85.4109	113.747
-81.37	116.356
-113.644	118.678
-102.194	118.013
-89.5122	107.108
-92.5193	128.303
-97.7014	126.745
-82.4693	128.901
-109.587	112.922
-88.0635	112.918
-102.61	110.271
-121.764	79.4922
-78.0292	122.749
-104.578	122.219
-98.2526	112.706
-87.9573	101.22
-120.631	122.761
-114.013	117.927
-88.1047	105.488
-83.4926	122.54
-96.994	108.073
-132.256	120.669
-104.823	113.958
-106.899	107.842
-76.6212	134.836
-88.9238	117.657
-107.595	135.067
-107.595	132.127
-114.321	116.958
-97.9724	123.941
-108.074	113.741
-111.75	128.034
-104.23	125.764
-111.683	92.857
-66.9513	117.612
-93.449	109.776
-101.004	124.215
-122.229	111.086
-86.0871	109.759
-74.0187	128.573
-85.0256	130.339
-106.521	128.277
-116.112	122.401
-85.0537	115.571
-99.0126	112.852
-90.1178	101.278
-97.2558	97.5979
-92.65	121.573
-102.677	106.707
-92.6314	105.463
-89.3539	113.39
-116.669	121.806
-107.039	111.128
-86.9408	105.946
-87.4333	130.939
-121.446	128.847
-121.183	127.905
-110.111	116.232
-97.2556	94.7931
-84.4506	121.288
-103.872	112.12
-124.896	122.649
-112.68	114.434
-83.6809	131.01
-114.159	120.505
-93.2506	99.3966
-126.518	107.982
-93.2929	101.216
-78.6122	113.568
-113.668	112.394
-96.597	104.626
-100.9	127.005
-105.056	125.597
-111.007	116.282
-94.5424	110.952
-95.1294	106.52
-98.1912	116.597
-104.076	137.36
-107.536	115.428
-96.6514	118.723
-86.9761	123.052
-123.271	109.809
-107.3	118.276
-86.7377	110.448
-94.7435	106.663
-80.4758	111.65
-90.0364	115.309
-100.86	110.431
-91.2013	95.251
-73.4916	117.074
-108.85	111.032
-125.872	97.6011
-90.9603	117.213
-114.108	109.289
-107.773	113.919
-103.496	119.993
-109.647	124.815
-110.046	131.736
-105.203	112.563
-90.3516	94.601
-75.3198	122.174
-102.585	124.272
-100.889	126.347
-87.1016	112.904
-96.0186	108.547
-93.9439	123.341
-87.829	115.872
-105.822	117.684
-90.6632	91.1214
-68.9261	122.23
-114.761	103.136
-108.334	119.821
-106.782	120.16
-89.2355	114.335
-106.798	121.072
-123.572	114.649
-95.8044	110.457
-93.4919	128.521
-102.49	111.126
-102.19	116.249
-96.5578	100.451
-103.93	119.141
-101.207	120.997
-77.4648	137.341
-123.163	119.131
-110.411	117.191
-64.6489	101.278
-93.5813	119.811
-86.2491	109.107
-98.5171	123.153
-100.416	115.665
-129.55	124.891
-104.702	120.973
-90.0415	125.141
-109.718	125.057
-114.681	112.721
-113.735	132.169
-123.527	118.159
-98.1055	114.12
-88.9919	137.891
-105.394	115.048
-90.3536	133.21
-116.795	132.956
-96.0452	115.286
-95.8144	117.094
-112.025	96.9495
-103.488	105.148
-98.4886	117.111
-83.2449	103.634
-104.386	113.83
-113.99	127.807
-99.9567	129.694
-109.059	123.178
-98.3757	122.674
-111.072	106.331
-98.0934	119.137
-111.613	137.811
-121.413	131.651
-110.054	118.48
-91.0216	120.856
-101.366	93.3473
-116.839	122.023
-109.487	115.808
-117.988	96.0317
-71.819	145.845
-122.566	110.354
-102.419	127.107
-119.752	129.344
-98.6479	119.126
-93.2365	122.452
-95.621	117.416
-121.426	118.761
-100.369	128.621
-102.886	103.633
-77.3395	110.391
-85.2686	103.461
-83.1718	124.1
-120.214	104.915
-101.074	94.5202
-61.558	124.202
-109.557	104.543
-108.292	128.423
-110.17	115.511
-81.3124	114.837
-93.6969	130.442
-118.871	106.5
-102.303	133.072
-128.463	129.769
-107.174	109.305
-99.8746	106.19
-91.6763	107.265
-113.425	126.838
-122.233	135.535
-105.027	109.043
-102.735	121.497
-108.118	105.006
-108.022	113.401
-97.5245	128.559
-96.8661	134.215
-110.229	124.283
-111.367	96.4451
-99.6616	79.9211
-64.8185	123.078
-111.132	113.962
-82.9213	126.24
-99.5837	107.991
-122.023	109.802
-103.556	127.188
-99.4008	105.067
-84.633	120.698
-97.6216	106.435
-140.348	102.582
-102.3	114.884
-81.2794	113.892
-74.9923	119.544
-91.8339	95.3207
-112.718	103.094
-109.482	123.849
-81.5094	136.822
-108.53	108.932
-101.779	140.963
-114.437	107.15
-84.5078	135.469
-116.601	122.958
-81.0367	120.082
-88.4855	104.458
-121.404	112.721
-94.4945	133.033
-93.014	117.612
-78.7848	129.542
-110.287	132.877
-117.072	107.774
-75.2593	133.167
-116.167	124.22
-105.431	128.167
-120.657	133.653
-124.396	129.227
-103.49	108.913
-91.5223	105.704
-84.0551	109.709
-144.11	155.192
-133.007	120.277
-92.9052	133.907
-105.822	101.84
-67.5666	101.43
-123.162	129.879
-127.739	110.783
-84.4159	106.692
-72.601	137.476
-120.591	128.181
-145.08	152.278
-108.634	130.998
-113.235	122.979
-86.192	115.27
-88.3161	92.5889
-79.7179	149.686
-109.6	112.083
-88.7205	126.445
-96.5772	114.574
-85.6062	113.317
-88.7023	156.742
-121.969	127.212
-112.047	118.365
-77.6971	102.75
-77.3731	109.38
-92.8577	94.3285
-107.967	109.927
-88.4576	110.671
-90.535	98.9807
-70.9212	120.03
-103.306	133.499
-103.939	145.106
-127.577	122.317
-86.9381	118.645
-80.9475	120.854
-85.9522	86.9169
-126.382	131.094
-105.929	116.693
-104.834	103.871
-74.0181	117.064
-74.3936	141.51
-118.088	115.972
-101.852	131.022
-94.1778	131.572
-105.218	119.104
-63.9215	110.282
-125.139	143.402
-124.709	123.244
-101.125	117.231
-90.2916	119.821
-107.777	122.756
-103.134	128.827
-102.465	96.4589
-84.892	114.323
-89.6892	117.234
-80.3194	141.977
-118.81	127.235
-122.371	123.12
-108.918	107.995
-78.3003	121.155
-73.3608	60.6915
-115.725	136.056
-122.209	132.794
-118.28	117.423
-99.9855	118.091
-82.9439	86.3061
-107.936	144.02
-124.822	132.698
-108.029	126.176
-91.1777	121.998
-94.9738	118.269
-125.717	135.417
-112.634	134.5
-99.5518	115.268
-78.6302	113.343
-99.5612	108.089
-115.276	116.763
-107.446	133.199
-109.679	106.472
-85.5871	125.806
-65.6823	157.08
-111.986	123.522
-113.58	122.296
-106.609	113.598
-82.3491	134.19
-114.168	105.541
-110.209	118.208
-90.0958	134.049
-114.621	114.5
-87.8378	111.958
-88.1292	108.075
-121.879	130.477
-110.754	123.228
-86.6619	111.8
-91.6115	118.703
-101.085	117.11
-112.843	128.673
-115.248	121.041
-96.0409	107.417
-91.4798	126.186
-85.8897	122.714
-98.9818	124.402
-101.862	135.115
-106.199	89.484
-77.4554	124.894
-109.754	109.195
-121.27	122.326
-106.161	115.968
-94.5756	119.498
-101.079	123.47
-96.8672	116.525
-118.305	129.254
-99.2126	118.354
-95.1558	113.074
-84.3631	116.312
-95.8156	103.888
-106.678	122.717
-114.149	118.128
-91.972	110.487
-83.4948	113.357
-93.2112	126.27
-123.532	133.348
-110.462	120.904
-112.844	119.597
-94.4158	113.42
-65.8178	132.847
-118.466	114.026
-124.592	122.052
-117.55	111.818
-78.3494	112.225
-81.7104	118.157
-122.868	113.572
-100.392	116.307
-95.1293	109.49
-95.8227	125.005
-103.753	145.935
-123.868	112.636
-102.099	121.592
-110.347	114.352
-105.527	118.024
-93.6489	123.106
-112.611	116.242
-119.771	113.837
-109.159	108.743
-93.7056	116.106
-109.797	120.596
-106.787	119.331
-114.157	121.727
-99.2416	123.914
-96.9645	120.727
-106.524	130.74
-102.827	119.45
-113.904	134.668
-99.2688	98.5718
-82.5396	109.319
-98.917	108.052
-101.561	113.8
-108.898	120.472
-106.489	105.113
-95.4506	117.172
-99.8811	106.866
-97.6562	118.822
-104.692	121.745
-93.5435	122.429
-89.2656	122.498
-100.474	109.114
-119.406	110.935
-106.208	139.512
-120.912	110.132
-97.379	120.385
-114.612	122.47
-111.438	119.334
-110.862	109.291
-93.5512	111.731
-97.8428	119.109
-91.903	107.39
-115.461	102.33
-96.0461	121.897
-101.469	122.932
-103.854	118.801
-104.61	113.327
-129.197	111.037
-112.149	110.373
-79.0152	130.506
-110.836	114.547
-102.159	113.138
-129.043	130
-109.928	111.161
-107.899	105.697
[truncated: 18,888 more rows]

## Sheet: Figure S8B
Figure S8B	Dihedral angles of both FtsIE575 and FtsII578.					WT
phi	psi
-86.392	131.39
-113.702	126.932
-116.684	121.99
-88.7199	114.503
-118.018	114.786
-101.951	128.337
-122.854	105.562
-108.913	110.712
-82.8479	111.014
-110.473	101.605
-93.0891	106.886
-95.4975	109.006
-108.947	105.225
-106.208	122.185
-104.168	117.008
-112.812	133.968
-120.165	139.967
-131.478	119.468
-112.95	106.388
-85.6053	118.513
-123.086	123.381
-126.145	135.588
-115.751	126.649
-108.033	117.248
-119.637	146.142
-147.926	147.256
-111.297	124.249
-111.762	120.173
-114.38	132.395
-119.445	170.97
-147.371	133.609
-129.697	120.92
-123.466	131.496
-133.264	140.771
-113.065	135.394
-108.882	110.596
-120.171	127.875
-118.378	139.977
-115.946	129.373
-101.319	107.662
-104.692	141.504
-122.85	127.433
-100.945	121.36
-107.684	109.41
-79.1848	132.623
-124.817	154.716
-127.562	111.087
-122.801	115.205
-119.302	121.183
-120.728	150.552
-136.436	104.113
-103.138	128.123
-108.708	115.907
-108.237	135.513
-121.86	110.438
-104.512	126.105
-126.217	115.983
-106.04	118.73
-104.575	111.233
-123.388	132.346
-91.4653	112.436
-100.429	103.328
-86.1018	109.358
-104.648	114.881
-103.608	134.081
-128.367	146.288
-133.546	120.806
-107.585	129.497
-101.426	125.072
-134.351	157.274
-123.298	134.866
-134.395	126.64
-110.501	116.534
-127.08	163.21
-136.448	137.081
-117.567	132.25
-106.373	137.346
-139.667	163.575
-125.182	138.317
-113.287	118.882
-108.884	75.0144
-71.3491	149.116
-116.395	120.129
-110.585	118.721
-100.307	126.355
-125.685	139.98
-113.852	115.676
-96.7091	102.239
-96.7084	110.092
-103.662	131.793
-118.776	115.786
-100.665	112.026
-86.9701	124.283
-122.165	137.218
-112.798	129.903
-148.922	147.919
-89.3877	116.255
-123.561	124.229
-105.617	126.998
-114.799	127.117
-97.206	133.349
-138.531	156.53
-129.366	150.347
-133.398	151.114
-96.6995	112.508
-124.49	140.637
-115.496	120.386
-135.791	128.88
-129.769	116.508
-124.787	153.548
-123.437	133.306
-121.211	124.659
-105.39	129.808
-132.244	154.367
-104.975	137.219
-127.421	138.21
-79.7784	118.621
-116.158	107.265
-78.6961	129.722
-125.352	128.881
-105.522	113.088
-102.305	112.124
-96.3538	137.473
-127.864	126.997
-83.5263	103.509
-95.11	118.269
-105.466	125.199
-123.106	126.808
-55.7999	136.791
-137.623	146.002
-123.66	119.322
-128.296	125.948
-87.7897	127.197
-112.929	123.62
-113.356	131.933
-146.483	133.133
-96.0726	135.215
-111.754	122.951
-101.958	110.689
-103.822	114.7
-77.9049	144.123
-127.693	146.744
-123.918	139.79
-112.584	112.631
-92.4841	139.086
-132.883	110.001
-79.8743	126.551
-118.469	142.255
-73.2945	122.667
-114.843	118.549
-94.0601	113.138
-96.2419	154.95
-74.4666	140.231
-152.735	166.893
-144.78	140.512
-134.973	128.223
-57.6985	139.38
-131.97	138.576
-105.218	143.557
-137.884	135.456
-87.4396	112.007
-97.9141	131.082
-110.132	137
-136.768	126.35
-83.672	107.685
-103.82	130.378
-102.556	138.023
-143.397	126.639
-101.729	132.892
-122.113	124.977
-102.801	123.234
-126.091	125.026
-77.4506	124.043
-108.144	126.272
-90.8589	129.406
-113.976	131.358
-86.4645	134.841
-121.29	157.015
-119.564	134.796
-123.473	129.608
-106.365	119.75
-123.354	113.833
-96.094	119.91
-114.797	127.705
-97.9746	146.623
-129.302	137.764
-113.88	126.017
-117.542	132.528
-109.19	118.886
-119.16	126.895
-96.1489	142.363
-133.604	132.704
-74.1719	113.35
-99.861	152.477
-136.214	136.377
-129.847	137.075
-97.3104	125.664
-124.212	142.625
-126.01	134.027
-125.696	153.359
-68.8518	133.684
-127.679	111.232
-89.1445	133.668
-129.282	135.52
-117.32	134.931
-135.728	146.013
-122.085	135.118
-133.168	132.166
-96.1211	146.497
-130.407	143.84
-101.865	144.505
-140.71	121.592
-125.629	123.738
-126.239	131.923
-115.583	129.598
-122.716	126.658
-125.12	119.024
-126.986	132.25
-102.051	137.082
-128.274	133.877
-138.698	120.235
-123.992	132.841
-111.82	114.789
-97.183	88.1909
-150.607	133.024
-145.006	133.31
-95.6523	143.065
-119.095	154.461
-119.146	121.272
-117.686	156.09
-123.748	154.771
-122.27	120.686
-128.191	135.618
-133.484	159.022
-126.391	151.671
-50.636	135.675
-120.611	138.069
-136.583	160.928
-106.805	158.635
-92.8123	115.794
-98.8974	137.815
-139.603	163.597
-125.018	147.278
-69.8538	132.742
-99.6392	139.222
-132.677	121.992
-75.4288	146.833
-56.9623	138.81
-102.29	128.532
-114.069	150.282
-126.631	137.157
-70.4485	131.794
-119.549	115.7
-119.73	137.041
-86.6093	130.286
-69.9802	109.419
-129.973	130.257
-119.402	145.96
-114.891	131.61
-76.3108	113.031
-133.18	128.513
-111.093	119.411
-90.5829	110.289
-55.3672	130.186
-115.646	153.285
-129.974	149.786
-130.551	125.721
-67.981	138.973
-124.169	128.758
-110.084	150.119
-123.329	123.247
-81.3461	138.839
-86.411	141.701
-128.94	158.46
-131.261	132.388
-99.7807	119.044
-124.41	125.401
-100.613	169.036
-123.074	136.228
-88.0655	103.719
-127.734	128.271
-123.254	121.002
-83.0672	117.161
-66.7499	121.484
-132.956	133.247
-132.77	166.646
-137.328	140.899
-64.2539	139.795
-123.04	135.397
-138.739	168.788
-147.455	138.185
-58.1016	134.24
-107.715	142.57
-146.461	178.406
-149.006	146.293
-62.3652	134.448
-107.259	118.891
-111.244	163.342
-120.107	142.856
-68.6904	136.942
-104.787	146.822
-143.62	143.792
-124.936	129.358
-62.8462	135.443
-131.159	141.733
-144.657	161.448
-125.575	143.111
-72.4218	114.213
-113.135	139.222
-135.729	170.824
-126.449	132.127
-54.9272	142.555
-85.6383	130.142
-145.648	155.175
-124.507	153.734
-53.42	156.183
-122.924	118.447
-131.351	149.41
-113.115	146.309
-72.9403	124.962
-121.569	140.238
-149.913	128.571
-119.437	144.129
-94.4391	136.172
-118.221	127.529
-137.188	158.485
-112.772	136.736
-102.679	128.564
-134.563	129.402
-125.801	126.432
-99.808	129.925
-120.657	107.552
-101.583	136.723
-150.501	179.71
-166.183	137.315
-69.7518	145.981
-96.9367	123.278
-127.28	146.312
-140.497	134.696
-65.1204	126.014
-108.392	142.633
-129.851	138.975
-125.752	123.47
-58.2007	151.485
-133.055	136.491
-143.097	155.387
-124.488	136.413
-67.9207	146.393
-104.931	109.163
-98.1152	149.43
-124.311	128.048
-60.8065	126.808
-109.617	140.385
-120.884	139.515
-118.927	127.837
-65.3906	143.038
-117.161	126.14
-125.006	164.102
-119.294	150.702
-69.1964	137.395
-119.953	128.796
-127.076	164.054
-127.583	143.34
-69.4974	134.207
-131.034	122.299
-136.084	166.215
-146.806	153.578
-95.7661	136.424
-95.2	120.248
-104.783	171.969
-131.539	147.513
-80.8276	125.446
-148.773	142.656
-149.471	160.85
-138.234	138.167
-100.372	111.223
-128.341	149.235
-146.82	165.544
-137.195	141.721
-63.4797	139.807
-121.596	146.47
-142.846	174.794
-144.252	142.274
-62.7668	122.877
-105.583	142.774
-145.493	147.011
-103.771	135.233
-72.4586	127.295
-108.058	119.315
-129.992	166.909
-145.476	138.702
-60.5611	129.935
-102.845	133.466
-144.692	174.087
-155.9	150.153
-79.2443	154.979
-93.1656	138.358
-144.813	169.776
-148.084	139.016
-58.134	129.394
-116.143	127.327
-119.967	165.872
-139.87	146.989
-85.7872	134.462
-132.569	129.282
-143.466	164.557
-143.517	147.324
-64.5429	121.057
-107.864	131.075
-135.662	176.599
-153.481	156.378
-88.3223	97.2974
-125.863	133.07
-141.486	161.597
-128.913	157.496
-73.1185	142.302
-100.22	137.092
-131.617	170.042
-140.151	140.516
-66.3328	138.215
-122.089	135.934
-126.687	147.567
-139.334	153.427
-75.8303	138.697
-113.105	123.319
-125.307	157.779
-151.102	137.939
-62.2733	146.823
-136.131	121.113
-115.741	124.16
-88.5705	140.595
-67.8362	116.586
-122.822	134.411
-138.953	167.781
-154.663	138.55
-74.283	126.884
-130.195	129.657
-133.995	151.466
-120.521	131.316
-45.5045	130.403
-113.266	139.335
-144.428	145.033
-101.694	128.079
-31.2404	141.759
-102.254	131.44
-140.478	160.817
-130.335	140.215
-40.9581	149.338
-118.152	127.34
-126.771	138.616
-117.799	123.533
-65.9962	132.154
-128.357	135.29
-128.901	121.957
-75.5235	133.118
-75.8269	145.455
-118.174	149.82
-147.975	149.756
-110.491	133.876
-57.7691	137.919
-125.488	137.919
-141.68	156.528
-136.747	117.595
-42.9274	137.484
-134.798	135.053
-130.911	125.894
-106.113	112.627
-60.1182	143.903
-79.5578	139.839
-124.068	135.414
-120.127	135.924
-62.5113	133.13
-131.464	123.002
-116.312	165.127
-130.055	134.926
-78.4382	129.698
-125.95	85.7433
-82.1427	123.662
-113.407	130.568
-65.9481	143.46
-121.675	126.832
-105.5	155.881
-130.525	136.091
-85.4044	116.2
-138.449	122.154
-113.447	134.099
-99.6235	125.664
-75.4	110.849
-118.974	116.837
-118.344	139.02
-112.561	131.775
-62.5629	116.921
-119.358	146.207
-130.162	145.659
-113.861	131.865
-62.9691	118.36
-118.131	131.807
-133.237	107.078
-67.1118	145.248
-107.798	131.38
-99.239	134.2
-123.814	142.443
-119.284	107.288
-51.4361	131.47
-134.36	124.86
-125.121	127.872
-107.725	116.153
-59.1294	126.711
-112.787	117.518
-109.884	121.766
-87.6211	132.557
-83.5436	124.573
-130.923	131.264
-108.864	155.042
-133.487	124.249
-65.741	115.517
-122.178	135.841
-126.777	137.513
-106.521	130.556
-70.6213	112.674
-104.64	117.469
-103.485	121.117
-94.3223	112.238
-50.8689	122.007
-111.961	139.446
-124.39	154.57
-121.769	152.807
-86.1264	129.428
-109.164	118.618
-105.315	144.054
-120.874	138.463
-68.5308	140.849
-130.99	100.667
-103.391	144.845
-113.37	137.184
-46.2316	115.927
-113.412	136.446
-134.929	163.978
-119.614	138.734
-56.1591	143.461
-136.013	136.947
-143.519	-177.293
-142.058	134.119
-53.9015	129.412
-131.224	133.339
-132.574	157.04
-121.894	142.443
-68.8002	125.153
-134.775	131.6
-142.355	164.219
-118.607	139.919
-80.9417	119.512
-135.997	141.119
-141.51	168.126
-135.764	139.312
-78.9127	132.819
-131.354	115.258
-115.692	114.963
-64.1505	124.341
-56.6803	142.103
-119.729	109.598
-105.212	161.098
-107.551	152.24
-62.0267	140.076
-136.798	107.556
-101.25	159.25
-115.196	130.278
-69.2244	119.624
-119.77	136.992
-142.082	160.171
-118.497	155.463
-80.2677	122.068
-136.708	135.908
-122.72	177.642
-140.378	128.187
-52.8813	123.558
-135.729	117.929
-126.09	170.037
-139.251	156.971
-59.6831	122.515
-129.952	130.996
-140.464	152.852
-120.61	137.804
-63.2273	125.684
-125.791	135.701
-130.611	152.714
-113.326	125.181
-49.6405	140.408
-103.649	126.99
-114.403	140.471
-122.335	128.973
-62.3297	130.73
-136.554	139.863
-133.847	118.036
-90.0692	135.54
-65.0099	134.359
-78.43	140.642
-156.509	164.173
-145.681	147.39
-76.182	137.411
-121.835	149.789
-132.991	162.028
-124.659	140.161
-88.9058	116.097
-120.37	145.952
-133.786	167.038
-136.557	131.275
-61.6811	123.037
-104.339	131.358
-123.931	168.957
-134.091	162.717
-83.3258	143.724
-137.445	148.715
-147.632	166.342
-128.783	139.736
-58.1947	114.89
-116.264	146.465
-134.173	146.384
-124.473	129.493
-53.9901	115.743
-134.416	132.899
-131.818	157.463
-118.432	168.361
-85.5379	130.947
-121.819	145.188
-147.357	167.631
-135.987	147.186
-65.7587	132.732
-111.785	134.165
-141.052	164.418
-130.86	153.707
-73.3451	120.607
-126.317	124.242
-130.674	160.043
-122.498	142.824
-55.9015	102.686
-127.49	122.685
-124.216	175.719
-146.317	130.764
-53.2304	121.24
-112.56	138.582
-140.982	170.938
-140.431	149.656
-66.5925	139.499
-139.503	141.971
-136.813	172.134
-138.316	147.736
-65.034	126.663
-125.519	126.884
-137.704	171.227
-152.345	127.084
-74.7717	133.487
-128.916	131.221
-123.579	148.638
-122.292	136.238
-101.338	95.4693
-99.7683	131.193
-130.259	165.038
-138.172	145.799
-119.308	110.958
-131.4	135.283
-140.627	159.007
-124.902	134.988
-64.266	136.03
-117.189	135.907
-129.786	161.218
-103.032	151.487
-68.9054	143.431
-142.709	145.825
-150.561	174.682
-141.039	139.343
-80.1695	131.519
-140.592	123.023
-135.884	166.716
-143.657	129.776
-64.175	134.745
-109.025	135.059
-122.85	164.731
-116.983	151.397
-71.2319	154.141
-133.641	129.722
-138.403	165.362
-126.206	143.566
-79.7984	123.634
-115.316	127.193
-138.551	157.297
-121.445	140.495
-45.4873	114.522
-108.654	133.733
-123.26	137.964
-121.175	127.333
-94.6806	119.308
-103.532	120.466
-122.032	111.128
-79.4622	150.391
-103.165	111.338
-104.75	130.472
-130.87	160.894
-128.76	148.088
-88.3634	123.316
-120.433	122.51
-123.848	126.705
-77.8221	126.716
-60.7473	125.418
-106.339	134.114
-141.156	147.393
-116.363	136.461
-81.8255	92.4864
-100.67	140.534
-135.77	154.119
-145.491	148.023
-77.1292	135.254
-144.593	122.79
-132.911	168.372
-142.135	168.394
-87.5763	128.692
-118.865	117.37
-117.643	125.013
-127.311	112.599
-90.8738	136.653
-106.5	122.573
-113.654	105.837
-81.7367	113.966
-98.1628	106.171
-141.318	136.557
-139.544	129.167
-112.5	133.692
-96.1175	131.248
-132.211	130.611
-128.611	161.323
-157.513	120.247
-65.7085	128.85
-127.401	123.385
-140.62	144.455
-140.273	147.576
-99.121	144.568
-127.702	123.216
-116.028	140.596
-144.119	125.361
-59.8022	141.147
-91.0798	146.572
-150.493	139.839
-120.044	139.667
-71.0214	132.018
-112.719	140.105
-139.28	116.762
-110.77	121.365
-60.5945	140.833
-109.639	104.219
-100.428	119.056
-116.819	123.851
-84.5664	138.131
-134.052	144.979
-140.159	151.163
-137.183	148.927
-76.4734	126.72
-131.589	130.002
-124.808	128.591
-100.726	129.088
-65.3101	116.321
-125.585	139.95
-122.805	138.936
-104.418	127.7
-72.7292	120.662
-117.765	124.766
-137.205	151.073
-114.461	148.769
-69.8323	122.414
-97.0215	112.352
-105.814	151.343
-126.322	111.949
-74.6337	146.694
-111.592	113.106
-108.456	133.82
-100.093	145.105
-86.6905	144.201
-110.697	130.51
-118.627	127.587
-98.2684	128.4
-82.9135	148.64
-95.4067	137.012
-121.173	135.7
-123.065	105.464
-66.4392	155.362
-107.432	136.633
-129.848	144.211
-123.506	128.608
-70.342	163.193
-120.267	126.386
-131.405	140.374
-88.9442	146.89
-98.9378	135.693
-102.183	124.931
-112.888	120.579
-87.0322	132.638
-72.2503	149.931
-112.072	139.24
-138.743	103.472
-83.3349	123.416
-59.3694	153.026
-91.5671	135.591
-125.281	145.58
-115.268	137.539
-48.3416	146.002
-98.1312	141.382
-131.18	160.65
-128.095	135.31
-60.9221	138.652
-133.778	114.525
-119.279	143.403
-115.886	135.425
-49.3605	148.391
-102.318	132.827
-131.506	149.937
-125.023	121.887
-69.6681	132.016
-127.525	145.766
-125.086	134.738
-110.775	123.306
-72.4915	147.181
-118.448	116.225
-111.873	148.571
-115.597	134.477
-54.6999	156.178
-137.316	123.446
-118.564	110.812
-87.1141	122.042
-58.096	143.822
-115.419	132.912
-117.99	125.082
-102.054	108.122
-65.7102	147.892
-130.583	114.968
-120.358	148.842
-113.032	138.809
-74.4856	114.971
-124.928	128.657
-130.641	111.93
-78.2197	134.726
-54.2303	123.167
-134.886	113.336
-116.568	144.325
-124.135	99.4969
-39.1886	130.05
-126.632	124.407
-124.399	145.386
-131.171	139.602
-69.7472	122.093
-118.975	135.44
-128.703	131.901
-108.529	124.826
-63.6826	130.645
-107.775	139.094
-115.179	129.408
-102.931	130.856
-78.9301	133.834
-114.521	141.004
-126.404	121.442
-77.2207	125.418
-65.2921	118.704
-111.887	123.591
-116.863	121.164
-90.181	119.698
-67.9128	120.37
-124.425	132.447
-124.367	146.072
-128.512	124.303
-61.587	131.62
-118.297	117.755
-119.804	139.067
-111.985	119.623
-53.3135	110.112
-96.4102	129.292
-120.621	127.411
-93.7179	127.777
-65.9184	147.997
-112.51	140.068
-133.084	116.898
-105.685	132.984
-54.0291	153.802
-110.423	133.905
-126.183	125.706
-109.828	117.809
-110.458	135.902
-128.503	124.179
-118.968	132.915
-114.062	133.619
-125.564	137.458
-129.453	113.489
-128.398	116.703
-66.9121	140.339
-143.007	138.787
-74.3329	135.359
-127.554	114.431
-91.8281	126.833
-114.051	141.095
-111.137	113.825
-100.987	110.693
-62.5328	128.008
-130.196	124.085
-135.847	129.828
-121.597	127.027
-85.7267	125.637
-119.119	151.357
-113.026	147.076
-143.703	166.278
-142.963	146.014
-125.375	139.23
-130.025	138.539
-144.236	177.121
-146.645	146.352
-128.846	140.761
-86.4003	141.018
-143.002	140.192
-110.507	122.422
-108.784	122.251
-140.936	114.652
-119.45	101.886
-75.9041	126.88
-117.965	115.535
-121.754	127.675
-124.676	105.447
-88.1079	136.538
-145.309	131.236
-89.975	125.616
-130.339	149.771
-131.15	137.391
-116.897	156.381
-127.099	143.099
-139.273	160.899
-136.199	128.32
-134.508	123.845
-130.15	138.611
-128.854	146.889
-116.891	128.103
-123.969	128.057
-121.657	125.797
-133.532	138.088
-121.094	129.455
-143.284	146.899
-122.745	130.252
-123.602	139.854
-122.611	123.311
-108.463	139.842
-111.732	140.173
-147.421	157.129
-122.738	140.986
-126.512	126.785
-114.68	134.012
-131.565	161.755
-143.374	135.22
-144.806	127.968
-120.877	137.596
-141.337	151.852
-123.252	141.693
-142.459	129.51
-122.231	110.87
-116.279	158.403
-137.227	131.526
-151.983	132.604
-107.275	139.001
-126.683	125.15
-88.7805	136.76
-146.712	136.969
-115.289	125.794
-131.774	115.561
-82.2066	138.283
-135.33	125.099
-136.485	138.258
-130.42	164.353
-144.583	144.718
-129.282	131.947
-129.724	147.069
-141.655	164.434
-148.871	151.674
-146.843	127.476
-107.896	130.976
-135.875	155.771
-146.188	137.598
-151.565	144.766
-136.531	126.992
-130.143	135.839
-116.781	126.621
-135.571	156.65
-115.139	125.34
-129.384	151.659
-142.351	129.578
-135.304	142.403
-145.587	125.286
-124.616	127.24
-73.4656	146.013
-135.884	114.053
-92.386	114.166
-104.574	140.182
-122.482	134.359
-156.645	139.28
-125.192	128.001
-129.39	146.457
-124.387	140.382
-145.754	139.999
-138.911	135.026
-136.038	147.63
-120.679	135.545
-146.149	144.347
-143.538	134.203
-139.156	163.957
-135.776	144.329
-132.649	133.312
-126.743	122.786
-122.782	126.314
-92.1103	138.186
-139.807	133.173
-104.694	137.045
-141.527	133.686
-123.713	123.663
-125.621	140.377
-113.044	124.367
-125.353	147.218
-117.734	125.023
-95.2453	128.271
-83.3353	130.509
-128.418	120.286
-94.4098	131.649
-117.725	128.797
-122.814	136.375
-147.214	137.203
-123.261	140.232
-135.764	140.447
-108.589	127.583
-124.682	122.547
-94.6676	133.531
-134.117	149.005
-145.224	126.065
-133.712	109.716
-82.155	143.834
-147.35	131.284
-138.238	133.482
-137.079	143.392
-116.262	133.146
-132.627	128.855
-139.113	121.888
-123.575	167.264
-147.151	141.356
-131.744	134.321
-116.458	130.808
-137.179	160.934
-122.968	157.977
-134.582	130.036
-117.589	126.977
-125.779	124.175
-114.735	116.237
-115.559	134.638
-117.705	131.826
-130.116	156.181
-124.266	117.975
-122.041	148.074
-106.081	111.346
-108.355	105.773
-86.4899	135.24
-131.324	126.887
-130.436	156.229
-159.441	167.643
-149.279	147.863
-138.378	143.569
-84.3474	119.648
-108.343	162.442
-136.519	147.951
-136.774	136.803
-105.389	133.925
-119.644	124.767
-82.4097	137.749
-128.659	149.296
-127.151	101.652
-90.4482	136.034
-119.983	149.603
-150.371	146.372
-125.297	136.921
-143.27	163.049
-135.719	148.523
-155.171	157.622
-97.0417	133.502
-122.574	153.343
-119.767	148.748
-129.621	133.692
-120.146	134.996
-129.495	122.275
-87.7467	133.52
-121.584	140.506
-108.666	129.634
-118.84	131.569
-113.217	143.938
-150.137	136.488
-122.897	117.543
-111.851	143.554
-117.808	121.375
-126.697	133.194
-128.679	132.697
-112.692	135.659
-121.992	122.289
-126.425	110.821
-143.334	127.76
-128.236	142.785
-118.233	129.938
-124.042	133.379
-127.545	126.427
-124.96	108.704
-63.3754	145.586
-144.332	145.568
-113.323	129.371
-116.608	120.703
-102.51	129.319
-111.802	114.319
-121.313	113.197
-104.934	125.018
-92.8611	135.852
-121.293	107.104
-119.561	125.48
-125.787	125.884
-79.3623	138.132
-113.262	126.249
-128.622	144.62
-141.058	163.506
-131.064	129.293
-99.3427	106.01
-127.918	121.055
-119.971	150.876
-128.321	128.132
-106.82	110.275
-121.281	125.477
-123.295	101.622
-79.7119	145.424
-134.394	125.768
-118.742	110.031
-100.393	105.658
-65.9083	138.788
-113.95	118.533
-113.954	119.88
-114.829	106.611
-66.4469	146.889
-135.742	120.021
-113.077	125.568
-103.844	147.175
-103.814	141.709
-133.274	124.093
-104.669	127.072
-118.506	147.255
-110.807	122.814
-106.002	118.317
-115.291	108.298
-109.923	140.166
-129.641	119.113
-112.841	126.16
-136.526	134.149
-120.891	116.248
-88.8403	119.114
-116.509	121.502
-126.505	125.324
-131.767	125.502
-99.8818	132.23
-132.456	134.06
-116.842	99.5989
-106.732	122.744
-97.2636	128.166
-119.138	107.045
-117.124	114.892
-119.446	144.921
-117.677	128.359
-113.912	130.296
-121.588	143.777
-122.903	157.689
-117.127	145.23
-143.741	126.445
-118.373	133.1
-127.266	108.318
-66.0553	135.067
-129.377	124.266
-88.8974	124.239
-112.724	110.577
-89.1585	122.174
-115.514	135.255
-94.2095	146.692
-137.577	119.659
-76.2224	134.778
-125.866	126.999
-112.451	125.119
-112.38	151.84
-142.992	137.159
-133.866	130.494
-117.41	112.442
-102.062	112.445
-90.2494	128.187
-121.064	128.639
-118.307	122.106
-119.97	119.721
-99.8376	131.35
-126.887	148.461
-112.647	117.583
-113.662	115.993
-85.156	123.957
-96.479	120.274
-125.219	119.207
-121.802	137.742
-92.9319	131.806
-121.347	119.821
-113.038	130.24
-126.979	121.423
-92.221	135.469
-114.241	119.113
-121.091	130.731
-125.838	153.801
-122.207	132.242
-126.588	122.118
-107.312	132.476
-131.782	104.585
-61.6011	133.835
-138.975	129.31
-122.428	128.334
-128.335	172.506
-131.489	125.158
-110.322	119.087
-101.661	126.097
-125.032	123.634
-98.6187	141.841
-126.008	134.844
-119.799	131.029
-122.437	133.981
-103.636	138.149
-132.994	140.902
-123.952	125.718
-116.462	117.91
-91.7301	140.455
-129.131	117.287
-127.392	128.175
-136.623	152.419
-131.521	130.507
-128.383	136.628
-101.56	132.726
-132.817	155.069
-136.702	142.165
-141.249	130.506
-113.275	116.417
-128.296	169.76
-160.289	147.565
-140.063	133.987
-139.401	128.958
-146.941	161.101
-151.217	132.374
-121.048	123.273
-129.37	112.676
-97.3971	120.42
-94.1975	143.817
-149.623	137.774
-138.544	141.012
-132.175	167.681
-120.651	164.394
-157.24	129.351
-117.998	145.905
-141.39	159.76
-127.69	148.837
-142.379	133.465
-119.34	120.772
-114.418	141.172
-119.258	134.885
-118.928	118.578
-109.315	146.146
-135.949	169.74
-152.328	142.456
-134.897	112
-119.26	125.325
-121.604	135.852
-115.953	132.57
-115.081	127.529
-106.562	140.577
-129.261	172.47
-142.927	147.11
-131.401	122.847
-102.334	124.784
-110.957	139.265
-116.808	150.777
-132.719	119.05
-114.561	132.196
-119.179	141.913
-108.239	132.691
-118.647	136.902
-111.258	143.641
-154.31	159.888
-133.798	143.232
-114.417	112.124
-122.682	118.648
-114.097	117.582
-102.311	109.207
-121.528	139.083
-105.586	138.787
-130.922	134.167
-121.931	115.72
-103.961	107.099
-114.565	114.647
-102.471	132.38
-118.03	130.157
-114.02	124.376
-130.542	134.039
-108.701	122.268
-106.101	116.095
-108.041	123.788
-107.761	133.595
-122.68	148.505
-119.45	134.685
-112.163	129.708
-133.313	133.243
-129.055	114.996
-87.4685	133.089
-116.978	123.113
-125.269	133.421
-124.309	114.256
-87.1865	116.864
-109.541	102.534
-117.423	131.185
-130.087	145.996
-125.994	109.276
-85.5082	82.691
-128.152	125.359
-113.183	125.779
-90.9312	111.116
-93.999	115.367
-105.481	124.953
-104.4	142.47
-113.669	113.13
-91.2953	126.153
-114.224	113.183
-118.258	127.96
-99.9309	135.311
-104.831	112.174
-118.159	116.989
-103.032	125.971
-103.867	116.053
-108.097	115.951
-131.162	126.086
-123.94	122.709
-113.067	126.178
-114.013	126.178
-92.9388	121.651
-107.804	132.991
-133.029	113.223
-104.022	117.669
-118.92	130.597
-124.464	110.842
-94.7275	112.471
-101.757	143.231
-124.667	132.628
-108.974	129.061
-114.447	133.676
-117.362	118.993
-114.728	132.06
-120.048	119.905
-94.5957	129.93
-125.715	126.7
-89.9218	141.687
-127.661	114.472
-108.382	118.939
-95.2177	109.913
-127.252	146.632
-132.049	144.017
-120.849	129.237
-92.9273	104.648
-92.3303	136.795
-120.56	159.468
-148.655	143.866
-128.441	135.494
-107.114	140.12
-121.768	137.249
-107.584	131.691
-122.737	120.769
-123.372	126.932
-110.5	111.966
-88.52	129.173
-116.705	104.291
-104.862	111.558
-95.8049	114.7
-118.291	117.421
-114.379	121.973
-110.258	123.512
-95.8106	111.809
-90.5637	108.401
-104.085	120.139
-122.585	134.045
-139.254	160.809
-121.323	131.358
-105.729	108.032
-106.112	123.863
-102.093	112.562
-98.9137	126.828
-93.5301	81.3478
-122.444	130.495
-105.751	124.963
-98.0593	123.528
-111.04	116.423
-101.667	128.521
-125.808	143.783
-123.815	108.344
-94.3215	107.97
-87.9147	138.08
-129.684	130.576
-100.054	141.712
-107.45	119.05
-110.49	132.327
-129.847	129.135
-99.6709	119.833
-101.816	114.784
-103.772	108.385
-84.5367	89.6411
-85.9119	127.209
-103.65	116.019
-136.42	128.157
-108.503	127.406
-115.34	124.771
-109.877	112.437
-143.838	119.923
-116.145	113.371
-103.418	110.728
-104.536	107.879
-124.604	127.253
-113.322	125.286
-126.805	113.121
-102.696	131.248
-126.281	134.839
-111.132	120.55
-100.009	123.5
-79.3153	130.524
-116.858	123.464
-112.932	121.907
-109.394	144.362
-102.928	121.123
-124.487	118.745
-104.303	128.529
-144.338	117.32
-58.8466	143.341
-88.6786	112.043
-81.6361	127.303
-135.667	161.357
-113.269	115.521
-133.199	131.079
-126.364	115.214
-122.088	112.293
-60.2322	147.382
-121.813	135.576
-114.524	136.466
-118.076	135.592
-94.5523	127.247
-105.797	124.212
-120.402	125.187
-82.6677	129.871
-63.5486	136.897
-132.039	119.088
-114.08	103.285
-85.6616	132.721
-83.8743	143.376
-94.8374	119.448
-110.39	123.981
-102.024	140.725
-125.41	121.826
-112.098	129.507
-125.324	135.864
-124.145	118.093
-58.0764	122.392
-117.259	136.735
-123.238	121.517
-94.5414	138.237
-122.848	123.592
-132.118	118.619
-113.412	140.248
-119.637	120.001
-108.317	110.145
-106.491	124.007
-110.742	141.415
-126.369	118.227
-72.9948	127.915
-114.76	116.127
-132.808	152.881
-122.428	124.486
-54.072	132.494
-108.83	136.819
-131.31	120.037
-90.6114	130.064
-60.2463	147.926
-81.4213	128.986
-130.611	110.473
-92.3625	127.612
-57.24	108.633
-110.261	133.419
-131.464	100.991
-100.132	136.486
-98.8091	139.416
-129.003	117.032
-118.785	136.002
-139.793	137.334
-67.8089	137.265
-93.5222	143.186
-131.659	140.341
-135.231	130.159
-66.1605	122.779
-112.888	144.298
-134.399	136.553
-138.878	141.605
-79.4759	108.274
-120.453	106.721
-96.7033	161.624
-140.875	137.942
-56.8219	131.893
-87.4425	134.047
-119.12	177.612
-137.161	141.732
-64.3489	143.442
-108.225	123.841
-112.774	145.49
-109.978	134.255
-60.5497	138.579
-132.231	118.336
-114.458	130.636
-93.1423	142.886
-55.7975	150.32
-104.298	108.602
-118.591	121.112
-127.58	138.252
-72.8412	162.317
-102.291	131.997
-114.706	116.024
-97.5729	132.671
-57.555	164.91
-110.455	134.646
-115.245	122.066
-73.8335	129.574
-56.0978	145.49
-127.79	124.44
-131.111	132.676
-101.499	141.454
-53.7174	149.601
-126.266	122.283
-116.267	167.618
-126.426	149.562
-48.877	148.806
-115.106	124.663
-107.117	135.439
-112.942	124.024
-61.975	142.709
-130.163	117.59
-116.504	158.371
-118.739	141.037
-48.9137	149.648
-106.626	130.977
-129.511	137.589
-117.35	126.559
-61.0968	141.199
-135.464	132.559
-124.714	101.468
-85.134	124.155
-79.1661	122.795
-124.082	136.259
-139.555	133.335
-120.274	114.427
-102.837	126.313
-89.1085	111.456
-111.404	144.338
-116.647	126.692
-112.344	126.302
-95.0906	125.479
-129.848	102.095
-80.6956	127.214
-115.282	125.135
-112.71	125.008
-122.018	132.338
-101.578	125.313
-126.529	149.517
-73.8615	133.545
-126.88	141.092
-108.127	127.516
-111.597	144.04
-128.276	123.039
-109.456	120.291
-102.736	116.045
-120.817	137.595
-114.03	116.824
-112.015	125.965
-105.953	125.324
-123.972	124.905
-103.618	111.06
-103.279	131.72
-103.064	114.741
-112.233	114.833
-146.749	142.569
-137.743	152.684
-141.31	127.424
-124.617	114.584
-123.198	131.025
-123.975	115.392
-95.1981	130.5
-117.717	138.213
-123.521	130.275
-126.466	123.136
-96.6463	124.466
-108.154	138.934
-111.027	122.19
-116.916	110.389
-76.7433	127.564
-115.185	147.163
-125.017	136.975
-131.614	152.159
-125.108	107.003
-65.5723	146.202
-117.885	110.607
-115.677	118.835
-89.3449	149.965
-81.8522	151.883
-124.267	133.57
-135.506	132.715
-103.726	125.685
-87.1287	150.53
-137.629	132.9
-132.076	124.249
-99.6422	125.73
-59.2022	157.269
-100.052	134.946
-121.672	91.212
-70.5465	115.84
-65.4112	129.623
-87.8254	154.075
-137.084	117.203
-88.2326	126.715
-63.2722	152.44
-134.32	135.264
-132.239	117.874
-92.9127	136.253
-67.1733	144.625
-117.666	116.708
-90.8213	108.061
-97.8109	114.638
-55.3341	117.665
-125.335	122.442
-119.63	107.477
-69.5082	127.794
-59.1307	133.557
-120.779	127.96
-121.733	112.778
-61.241	117.062
-47.4627	150.556
-103.187	110.587
-120.547	107.755
-56.3272	139.191
-47.2598	148.009
-119.814	126.478
-118.456	141.32
-102.961	160.673
-62.8476	153.472
-123.857	113.556
-100.434	123.876
-73.5917	161.874
-63.4876	153.536
-122.546	119.2
-109.459	155.011
-109.462	144.915
-51.8584	141.351
-120.702	120.528
-126.701	116.632
-63.2745	145.841
-61.8944	148.548
-111.245	127.032
-126.047	163.726
-127.786	156.327
-55.4361	168.002
-132.87	113.054
-104.359	147.599
-91.7433	144.625
-49.0008	150.768
-123.479	116.646
-124.392	-179.596
-135.553	141.728
-62.8654	155.315
-135.919	122.124
-120.408	125.467
-70.5507	137.825
-60.7708	137.93
-120.84	119.603
-106.506	122.588
-103.528	120.891
-68.2473	145.743
-120.113	121.927
-119	130.534
-90.1483	139.083
-53.1053	163.93
-94.1082	107.346
-104.064	120.738
-107.604	116.746
-59.3839	148.204
-118.596	124.289
-117.4	148.009
-124.921	135.204
-56.9466	149.791
-117.468	115.418
-120.37	109.452
-64.0701	137.463
-60.1778	160.641
-118.195	111.044
-104.281	144.729
-127.604	135.516
-49.267	168.585
-111.39	109.849
-122.246	173.892
-132.256	138.894
-55.7337	153.73
-89.6526	133.459
-138.958	165.187
-145.694	151.134
-46.5854	164.296
-119.802	135.863
-134.946	175.345
-145.073	160.026
-31.1171	138.167
-113.727	111.35
-120.125	154.6
-120.612	136.67
-54.5463	136.256
-97.1405	133.748
-139.251	160.607
-116.162	146.581
-40.952	137.924
-102.782	119.032
-135.094	146.629
-95.2303	140.651
-62.5406	143.724
-118.232	133.819
-159.185	142.519
-108.565	139.786
-66.0253	165.252
-120.302	116.717
-129.806	154.473
-110.029	139.316
-51.6724	151.053
-116.559	122.189
-111.806	136.346
-86.6779	123.489
-33.5257	148.454
-121.086	118.717
-115.965	168.997
-124.675	161.126
-50.2009	147.423
-114.609	116.873
-115.847	135.008
-89.7188	152.095
-55.4204	173.479
-99.0258	139.27
-135.236	161.463
-132.022	135.727
-52.3364	147.27
-111.39	122.208
-130.14	161.814
-109.669	172.211
-85.5078	152.684
-112.784	124.085
-123.365	165.47
-129.459	133.807
-50.63	137.426
-113.613	121.975
-135.991	161.349
-137.912	137.865
-55.7134	166.361
-124.236	110.779
-103.329	174.836
-123.282	140.495
-43.9901	150.683
-135.45	121.882
-128.194	162.001
-129.016	156.336
-53.8751	141.297
-96.797	133.849
-125.673	164.289
-129.897	136.965
-48.1916	142.741
-123.379	126.877
-130.642	165.673
-118.86	142.673
-43.5089	155.486
-130.183	123.431
-123.334	117.999
-76.9653	143.286
-65.1307	161.844
-93.8527	136.817
-135.607	165.88
-116.891	146.86
-53.3992	137.027
-112.28	110.846
-115.422	106.882
-67.1222	133.593
-56.3138	151.833
-114.463	122.726
-153.09	151.344
-96.5472	145.458
-43.8021	154.857
-129.592	135.182
-151.901	162.993
-115.069	135.183
-69.4496	160.248
-116.707	129.395
-137.145	167.123
-119.23	138.555
-54.3717	148.822
-132.652	131.191
-148.285	151.643
-89.3909	137.257
-56.5039	147.921
-121.781	134.648
-149.184	163.26
-117.082	137.825
-61.6611	144.065
-99.6916	112.854
-139.546	146.339
-77.8368	142.591
-45.8989	148.973
-119.878	127.603
-156.583	168.36
-112.162	138.408
-51.2082	154.296
-118.306	125.645
-148.073	148.928
-97.7317	150.838
-68.265	150.353
-115.511	121.179
-149.321	134.077
-75.7114	154.89
-56.4396	146.962
-127.964	138.61
-149.982	149.768
-74.0971	160.893
-57.1926	153.343
-127.649	133.675
-162.433	168.237
-92.3498	139.196
-35.6541	167.056
-119.134	113.315
-116.045	137.244
-88.692	143.551
-49.2131	150.942
-116.92	121.694
-127.678	170.501
-115.44	154.918
-55.3743	153.5
-121.06	128.706
-130.903	-175.767
-137.282	158.65
-59.4559	147.391
-149.085	124.013
-122.912	140.616
-83.5365	136.728
-49.5065	162.304
-124.366	149.83
-158.32	162.703
-139.315	134.338
-53.3499	142.494
-138.882	132.492
-152.148	155.357
-103.171	163.248
-66.2883	151.926
-114.317	134.4
-132.12	164.383
-135.55	146.965
-67.7235	143.352
-130.078	132.979
-129.995	169.745
-130.035	156.668
-82.443	158.479
-114.484	128.108
-121.343	155.721
-125.27	140.498
-42.576	159.11
-145.202	118.113
-120.183	126.881
-82.6109	155.782
-58.2209	159.241
-134.204	131.431
-142.914	153.28
-129.498	140.786
-77.6403	147.307
-115.616	104.84
-89.9932	114.797
-91.0012	132.315
-57.9294	146.976
-109.862	87.3478
-80.0279	115.661
-77.3964	134.512
-64.6924	131.425
-118.242	112.397
-113.453	143.407
-109.666	133.79
-89.2503	124.266
-125.058	129.953
-124.416	114.244
-84.6786	132.55
-75.6516	108.873
-100.545	140.186
-145.285	-178.752
-142.31	148.132
-71.8243	108.136
-117.938	115.621
-122.75	123.484
-87.7228	123.632
-67.9187	110.961
-116.165	115.017
-108.946	131.986
-123.843	144.904
-67.82	129.056
-101.479	143.074
-131.758	151.192
-133.525	135.288
-76.2325	121.368
-107.766	136.552
-137.461	145.608
-141.51	145.592
-82.6228	125.457
-119.492	107.389
-91.1751	138.061
-86.2262	127.386
-83.5682	100.81
-123.314	107.614
-111.094	111.211
-80.6775	130.029
-82.2158	83.7026
-133.338	136.258
-139.382	154.704
-129.763	130.18
-85.1736	107.629
-106.962	123.682
-108.818	127.361
-111.359	116.289
-59.2819	138.389
-124.919	129.547
-119.082	120.823
-77.2412	141.853
-129.001	119.647
-107.941	100.649
-97.8671	169.356
-144.03	136.795
-60.5068	102.417
-98.454	127.876
-117.636	98.516
-75.8647	136.662
-79.5147	143.934
-118.662	146.93
-128.708	134.772
-84.3033	141.471
-58.1027	108.807
-108.751	112.304
-106.243	134.038
-92.6661	148.609
-68.646	116.899
-115.564	125.305
-129.937	114.478
-101.624	117.314
-86.9394	128.517
-110.53	105.753
-111.213	143.928
-134.737	137.227
-84.5679	128.732
-124.907	118.758
-112.518	166.254
-145.806	129.661
-62.3578	149.943
-139.813	117.202
-99.2799	127.211
-89.8643	119.468
-82.3834	132.76
-126.475	115.086
-111.987	104.747
-91.1638	131.285
-68.9673	122.405
-111.283	104.881
-86.0527	107.45
-91.2995	114.12
-60.2552	139.25
-118.879	137.199
-118.615	124.218
-108.858	134.653
-90.0023	122.138
-137.854	117.229
-118.638	151.143
-125.874	121.452
-66.2941	117.533
-140.622	115.278
-119.55	144.402
-119.555	145.889
-76.1248	143.668
-112.333	121.46
-122.41	143.965
-110.02	128.227
-76.777	129.419
-117.229	132.232
-126.113	108.574
-66.3472	126.956
-78.4306	112.409
-110.087	129.942
-135.042	128.414
[truncated: 14,711 more rows]

## Sheet: Figure S8C
Figure S8C	Dihedral angles of both FtsLN116 and FtsLQ120.					WT with FtsI C-terminal truncation
phi	psi
-83.513	121.299
-103.14	150.406
-130.672	128.503
-57.4334	130.407
-111.79	106.032
-104.016	125.95
-97.3711	108.307
-108.232	116.802
-85.5063	132.032
-53.0486	129.565
-73.7035	133.431
-98.5215	129.871
-108.297	117.658
-87.8781	139.195
-61.4756	148.777
-119.618	119.474
-86.18	112.633
-98.6085	116.89
-69.5128	118.093
-68.4822	126.793
-94.5724	120.588
-98.4253	106.595
-97.8344	107.109
-91.808	121.452
-44.4085	132.753
-85.7427	115.345
-84.009	131.328
-116.074	136.029
-104.754	112.692
-59.1732	131.395
-78.7684	125.119
-82.7489	125.659
-124.982	111.173
-92.7032	133.545
-64.5337	144.457
-96.4896	132.068
-92.2663	121.78
-97.4178	111.941
-78.8336	123.526
-60.6707	131.752
-112.478	136.178
-109.264	126.379
-105.957	127.256
-99.4387	129.358
-61.3459	141.821
-68.051	129.422
-103.885	115.739
-120.392	117.401
-89.8072	142.185
-68.3683	130.026
-109.975	141.32
-88.1891	122.168
-122.255	118.713
-90.8275	122.075
-60.3509	136.827
-98.1404	109.024
-76.8223	135.045
-126.504	114.915
-79.2467	128.338
-63.7204	146.009
-93.6281	101.911
-67.2439	135.242
-120.649	111.362
-61.8621	129.448
-97.9852	153.295
-100.549	121.041
-90.8201	108.852
-93.6814	131.927
-94.7562	116.192
-59.0461	141.777
-76.0995	130.588
-94.3714	130.786
-121.598	99.8967
-66.1239	121.051
-68.3044	151.076
-116.358	127.459
-88.527	131.071
-130.985	97.414
-63.9798	116.753
-59.21	133.156
-86.3899	121.972
-88.0721	138.596
-124.529	120.97
-76.5085	129.281
-58.1377	143.633
-78.6754	121.338
-80.68	134.166
-119.854	112.094
-85.2194	119.813
-72.6334	141.959
-94.061	111.082
-75.7949	126.17
-112.542	121.177
-83.1132	130.674
-99.2739	168.166
-80.5009	120.264
-97.0556	137.889
-123.567	121.231
-96.7263	125.24
-112.862	109.846
-107.232	120.389
-96.8878	123.42
-109.513	128.198
-117.496	115.877
-101.502	123.07
-96.532	128.211
-104.214	126.306
-122.67	111.684
-79.646	140.265
-127.07	122.224
-105.607	134.289
-109.244	127.822
-117.59	117.47
-80.3998	129.037
-133.388	167.822
-79.6347	119.174
-92.7743	123.153
-111.107	107.483
-89.0551	123.318
-91.996	114.256
-95.7464	119.426
-82.6066	126.171
-104.228	123.161
-95.884	113.249
-70.4235	108.295
-74.0556	108.837
-78.5962	115.293
-91.0085	106.643
-74.3389	116.584
-96.7242	111.647
-112.262	103.02
-88.4804	128.821
-122.942	134.005
-106.748	107.702
-91.9661	105.222
-109.605	141.849
-112.719	110.212
-102.626	111.91
-80.6604	119.821
-59.9835	125.242
-95.784	103.738
-72.5952	120.846
-127.269	111.366
-74.6937	134.221
-61.6984	149.274
-97.9413	125.975
-100.912	122.314
-91.4046	122.024
-84.4388	125.189
-70.9628	153.163
-88.7335	104.741
-72.8247	84.6062
-68.7165	111.868
-80.9963	119.101
-62.3204	144.675
-82.0555	125.52
-80.6775	123.787
-121.635	123.158
-86.6048	140.432
-73.5088	161.465
-90.4147	134.26
-91.8119	103.706
-102.217	122.355
-77.1554	126.041
-66.5014	154.825
-90.3384	139.315
-109.789	128.362
-117.844	112.229
-79.8212	132.45
-68.9917	137.54
-98.0528	119.053
-87.7597	133.864
-128.593	104.082
-68.223	122.493
-40.548	116.792
-79.2947	116.556
-83.4803	113.971
-96.7604	108.092
-81.996	129.406
-53.2478	138.376
-113.718	133.807
-98.9943	130.397
-111.309	124.742
-86.5966	119.667
-39.8663	137.049
-86.0816	127.31
-94.8928	142.71
-127.812	125.658
-95.2059	121.532
-57.1668	144.122
-89.2724	144.196
-112.382	131.961
-121.211	108.623
-83.3066	131.984
-75.643	146.214
-110.223	133.027
-95.2821	121.056
-108.992	121.135
-79.1292	136.817
-66.1122	118.755
-99.1005	95.6092
-68.2504	129.379
-111.547	107.684
-92.3399	128.884
-63.4372	147.355
-116.996	109.376
-91.213	138.722
-117.383	120.317
-82.6122	128.662
-66.3623	137.341
-113.606	113.88
-86.2179	127.586
-105.766	116.87
-83.5304	124.533
-69.8865	134.889
-106.096	134.673
-103.353	132.391
-121.746	142.676
-101.671	128.699
-37.7114	132.143
-127.024	122.298
-107.31	127.294
-97.055	109.613
-79.6542	122.025
-60.4388	147.472
-90.9755	115.144
-91.8511	100.174
-95.4185	102.234
-84.0699	115.215
-67.0358	152.497
-82.9528	116.408
-87.2738	120.758
-106.046	128.579
-80.842	122.39
-93.7818	123.494
-93.7279	150.78
-131.544	138.139
-120.834	107.904
-70.1807	125.566
-73.2764	155.522
-116.889	136.479
-101.722	118.772
-112.074	111.824
-66.5827	117.099
-57.5606	148.976
-95.7405	115.598
-98.7074	130.808
-120.178	133.586
-95.2796	116.985
-69.7561	145.793
-104.922	148.047
-101.489	118.204
-116.583	104.754
-71.7674	129.167
-80.7272	173.448
-100.868	127.975
-104.417	124.218
-104.26	117.024
-93.1299	92.9591
-62.7196	149.497
-111.46	151.596
-123.997	118.099
-89.7243	102.533
-61.1054	128.513
-86.7509	170.475
-105.454	149.222
-116.723	140.411
-130.357	137.106
-99.5546	134.392
-58.567	126.812
-102.656	143.064
-107.392	131.244
-105.532	116.687
-86.856	111.525
-74.8723	116.811
-103.697	140.311
-111.235	130.338
-114.319	117.118
-92.101	111.744
-63.9934	133.198
-96.3827	120.041
-89.1517	118.541
-93.7973	120.608
-86.3156	111.447
-75.8337	145.733
-91.377	114.488
-75.4234	129.405
-121.002	122.563
-87.0896	135.635
-69.1399	149.277
-108.819	110.949
-72.6011	131.802
-120.132	121.184
-97.4083	135.855
-77.4718	149.854
-62.7648	127.761
-100.943	120.356
-129.254	121.845
-101.976	120.406
-75.1772	153.917
-118.421	109.607
-66.3925	122.769
-122.718	120.569
-91.0164	126.918
-48.3896	131.078
-71.5934	123.809
-118.759	112.033
-108.118	118.314
-98.2129	129.98
-56.2379	157.395
-111.737	120.938
-102.111	131.935
-129.136	132.153
-100.083	135.799
-63.1422	149.326
-86.0792	116.954
-91.512	125.863
-121.946	114.023
-85.2901	140.753
-64.9065	160.401
-112.422	118.265
-73.5301	132.807
-126.077	119.355
-84.9903	128.008
-65.8771	149.135
-117.725	132.181
-115.149	124.673
-120.941	110.218
-94.8406	130.59
-66.0508	145.485
-110.469	131.634
-113.595	120.172
-120.914	127.542
-92.4888	113.813
-29.8017	145.181
-78.3826	118.374
-89.9368	127.768
-135.053	112.911
-111.195	121.871
-44.2556	141.874
-113.557	128.922
-97.964	116.551
-109.596	129.476
-114.447	129.346
-62.4813	150.176
-89.1436	125.979
-106.714	123.008
-110.826	110.587
-92.8831	117.181
-64.956	155.002
-123.145	123.83
-111.167	114.614
-95.2625	116.375
-81.7783	139.605
-69.9323	141.989
-113.73	120.715
-94.3543	132.839
-121.444	128.387
-116.637	130.619
-104.194	156.172
-92.2158	123.304
-89.8237	130.867
-115.447	126.011
-97.2928	115.299
-66.4232	158.101
-87.7237	99.8002
-68.46	124.859
-122.51	123.897
-96.6366	113.89
-105.729	141.621
-105.943	110.324
-85.0654	129.657
-116.517	116.548
-87.7744	143.848
-129.217	163.168
-103.512	123.942
-93.7969	125.304
-101.565	134.154
-98.7399	130.75
-107.97	148.18
-99.5856	104.783
-79.4728	136.262
-115.895	127.612
-91.5866	121.989
-90.5092	110.661
-94.5906	97.5034
-73.9424	126.969
-113.754	102.065
-83.233	123.586
-80.2568	77.4365
-106.676	121.926
-101.091	121.412
-107.434	117.342
-99.6907	130.246
-97.94	118.236
-88.1363	111.491
-92.847	104.581
-83.4863	123.084
-91.7288	118.15
-108.502	111.232
-87.5285	124.988
-101.915	117.776
-105.148	117.101
-113.886	123.3
-103.408	126.857
-87.059	116.331
-99.9684	143.122
-118.982	122.819
-99.0218	139.082
-91.9737	73.7052
-121.379	105.861
-93.6531	115.807
-91.3135	120.566
-111.219	130.281
-102.159	98.6895
-93.6082	102.538
-76.1371	111.02
-87.7946	115.673
-99.4822	128.619
-78.3236	76.902
-104.079	114.05
-95.6728	134.183
-117.649	122.582
-114.081	133.88
-75.4484	129.46
-104.848	104.435
-80.8375	137.92
-119.568	123.202
-107.921	114.452
-81.5366	116.882
-107.204	113.715
-86.1956	131.895
-116.579	107.04
-101.566	119.004
-82.6055	74.6648
-111.078	122.764
-94.2117	133.495
-118.703	112.002
-96.8544	121.809
-97.0085	85.4123
-105.931	154.899
-124.831	130.197
-112.216	109.623
-85.3693	134.575
-84.8341	115.36
-120.684	147.199
-117.773	144.9
-116.533	118.238
-98.1224	123.899
-103.797	119.83
-120.17	103.556
-94.1832	125.448
-111.492	117.666
-91.5997	126.225
-98.382	145.583
-111.082	124.338
-123.749	134.538
-113.738	106.989
-83.5574	116.824
-86.3988	155.675
-129.642	136.555
-116.909	146.248
-106.671	127.387
-106.375	109.379
-99.2322	156.288
-116.8	111.017
-87.9389	145.381
-112.811	114.443
-82.421	123.172
-98.2237	125.062
-102.765	114.616
-98.6159	123.141
-85.7202	120.804
-99.5179	109.632
-72.0521	129.701
-108.347	123.766
-108.069	113.372
-91.0844	100.428
-69.7861	117.405
-93.1038	101.411
-95.4732	127.242
-114.382	126.025
-115.961	104.441
-91.6473	121.075
-74.3085	106.659
-112.542	132.391
-111.134	138.046
-113.935	130.712
-92.5028	122.064
-82.1308	100.081
-102.952	122.047
-106.882	138.451
-127.55	122.187
-86.9414	131.859
-113.837	120.901
-102.789	130.168
-117.287	144.622
-126.324	113.797
-68.5562	131.519
-115.077	117.821
-107.819	134.175
-108.194	136.408
-109.035	111.944
-66.8761	135.365
-79.7267	174.356
-106.585	154.603
-115.671	148.003
-135.615	110.497
-84.3094	121.345
-76.7628	169.328
-110.229	133.056
-112.023	120.334
-106.628	116.249
-89.9405	125.452
-86.0422	161.936
-101.762	145.62
-131.703	148.326
-125.2	117.61
-86.3631	102.872
-73.6307	150.433
-115.592	134.551
-116.063	120.671
-100.852	121.665
-74.3712	104.129
-93.6558	113.138
-118.466	127.508
-110.707	113.064
-96.8679	111.628
-83.1831	112.485
-113.918	121.199
-105.525	135.866
-106.682	132.539
-110.031	123.148
-83.2636	123.36
-89.9477	100.811
-114.097	112.516
-92.0148	136.933
-127.227	114.415
-92.5961	116.98
-104.168	135.082
-107.93	101.346
-75.3344	132.315
-117.666	113.856
-88.3396	119.283
-92.7237	120.999
-106.189	133.227
-100.538	129.835
-118.152	115.849
-101.55	122.459
-98.4363	125.632
-94.9547	118.283
-90.5847	131.127
-117.866	132.583
-90.3698	140.105
-105.27	117.216
-101.265	124.375
-92.3536	140.747
-122.57	111.834
-83.8715	117.96
-86.6149	133.931
-103.317	109.689
-93.5025	108.343
-96.6997	120.296
-68.9618	153.498
-131.046	120.506
-111.932	122.981
-88.5007	141.732
-113.394	129.644
-91.5685	122.613
-90.176	123.157
-104.82	122.558
-92.735	130.805
-112.863	133.452
-85.3463	135.838
-98.5478	117.674
-116.426	122.754
-90.3772	123.217
-124.259	109.213
-92.1795	118.982
-78.5195	141.771
-96.475	111.521
-93.5703	123.692
-105.035	122.615
-72.9396	99.9689
-82.5555	110.588
-101.503	116.847
-97.1705	148.417
-129.415	110.171
-81.6328	118.887
-73.0792	161.451
-94.8713	134.935
-113.843	116.271
-96.1289	113.942
-85.9609	102.918
-78.147	143.554
-120.384	112.984
-81.5293	139.869
-117.217	132.893
-93.4052	116
-106.555	121.795
-113.853	129.067
-97.065	120.304
-110.949	106.859
-87.1653	128.671
-112.201	128.486
-94.2876	135.832
-114.847	113.7
-91.6006	109.778
-85.1273	125.177
-124.092	112.766
-120.46	140.052
-101.77	133.408
-117.941	128.912
-85.8224	130.342
-108.545	122.592
-100.476	103.833
-86.7163	114.824
-99.2637	113.13
-82.5612	118.456
-102.196	104.336
-80.3195	93.1441
-66.3788	124.933
-118.786	107.418
-81.2842	133.241
-53.2691	159.188
-101.093	111.681
-90.3514	133.174
-117.001	120.714
-107.455	135.811
-58.7865	146.339
-118.517	133.186
-104.165	129.883
-117.672	110.862
-89.6687	134.975
-56.9262	122.273
-114.83	136.692
-112.208	133.036
-115.331	127.439
-120.38	135.408
-62.3597	142.053
-113.17	129.536
-99.2305	117.158
-122.899	106.435
-91.5039	134.264
-79.6059	153.297
-108.61	138.264
-119.878	122.063
-120.77	112.233
-85.489	123.61
-65.6344	139.739
-68.8471	122.941
-110.754	122.113
-123.352	116.224
-76.4248	121.153
-81.3019	141.063
-116.629	133.763
-118.871	135.414
-126.863	133.955
-93.4714	124.998
-68.0873	145.294
-119.966	132.442
-101.055	141.632
-126.72	116.219
-83.5586	114.392
-67.3416	171.285
-117.191	129.298
-109.361	113.221
-107.76	105.527
-69.5405	128.356
-73.1697	133.981
-123.43	115.749
-107.006	131.814
-115.405	100.409
-59.7631	129.303
-88.8809	140.349
-97.8814	111.345
-92.0988	133.325
-130.172	131.225
-82.1125	139.896
-85.2288	114.93
-118.644	143.624
-124.591	136.905
-120.601	132.582
-94.4301	133.58
-83.5667	132.775
-124.924	142.374
-120.255	138.571
-122.89	126.584
-108.166	125.093
-85.4204	176.873
-100.505	95.3624
-72.425	138.86
-125.016	131.351
-77.8331	133.662
-113.674	167.406
-109.941	116.063
-95.9294	125.326
-117.599	116.346
-79.7695	131.643
-120.585	150.343
-120.379	125.805
-97.0381	117.903
-115.454	121.172
-81.7204	99.2877
-55.7475	149.898
-124.375	146.219
-124.62	125.432
-119.117	114.824
-92.8193	92.9151
-68.2377	135.08
-117.937	143.02
-116.6	135.957
-126.434	133.457
-95.9385	106.53
-76.1244	154.325
-131.233	151.118
-119.972	128.966
-111.48	124.177
-92.9352	130.728
-90.8801	149.356
-90.3847	137.798
-112.032	136.392
-133.646	115.622
-85.8518	101.699
-86.4787	153.799
-97.9409	128.669
-94.4612	130.194
-114.117	117.433
-88.7368	134.336
-118.155	134.532
-108.654	109.645
-76.1545	135.972
-122.05	113.592
-74.7657	115.52
-95.8027	134.085
-76.2808	142.815
-116.083	125.763
-119.488	121.067
-90.9871	132.112
-139.171	148.859
-120.057	126.602
-90.463	117.247
-102.973	116.428
-68.8292	125.055
-107.067	131.097
-84.6666	138.896
-114.043	145.64
-142.528	125.179
-75.3546	123.627
-96.3344	136.262
-107.396	138.996
-92.0951	138.742
-123.113	130.008
-78.6459	139.231
-99.4966	117.155
-106.252	150.494
-130.018	111.452
-113.705	116.484
-71.6172	129.099
-106.049	122.765
-106.673	137.718
-111.284	115.973
-117.768	113.55
-87.3579	124.647
-62.2297	164.944
-103.285	159.512
-131.272	125.227
-113.9	124.661
-86.4436	138.967
-81.2765	141.186
-116.612	125.766
-103.411	129.128
-102.284	116.593
-83.9304	114.98
-64.2898	145.587
-104.445	149.734
-118.351	116.109
-109.739	112.892
-72.538	128.673
-124.151	124.09
-112.167	140.735
-115.1	122.865
-89.3576	112.385
-86.936	126.941
-102.152	108.757
-84.6946	144.665
-116.213	114.985
-107.743	106.622
-91.0115	124.967
-117.29	103.455
-94.91	125.982
-82.1628	124.631
-118.745	105.834
-64.8881	141.67
-113.784	124.118
-108.439	126.809
-83.0946	135.061
-116.289	125.586
-104.887	122.462
-99.4212	110.989
-89.6966	133.592
-97.9207	138.252
-120.885	114.273
-84.0217	127.78
-120.225	119.001
-85.444	135.361
-106.982	110.809
-94.4066	102.991
-76.6114	117.413
-110.529	127.649
-94.479	128.525
-96.0422	116.05
-98.0074	108.377
-78.2366	123.079
-111.876	129.535
-113.208	130.8
-117.824	133.391
-98.0567	123.789
-102.412	77.6629
-49.2529	134.126
-83.9455	128.764
-101.536	115.004
-105.069	122.658
-94.3404	125.19
-102.55	132.032
-95.0342	122.732
-90.3625	130.29
-102.694	130.777
-104.668	122.605
-112.708	138.337
-105.293	139.684
-115.265	123.235
-118.607	113.544
-78.7316	112.431
-83.5635	139.288
-105.26	114.831
-89.4153	127.81
-106.384	123.605
-95.6313	106.797
-92.6495	144.115
-100.336	124.784
-96.9282	105.245
-107.803	105.588
-95.119	116.283
-78.2603	151.057
-84.7918	99.8161
-76.6488	120.303
-112.582	117.834
-101.699	106.5
-92.0777	134.974
-97.1146	121.41
-96.8995	123.768
-115.867	108.454
-87.5192	130.746
-100.882	115.796
-116.959	115.883
-85.7292	127.838
-123.277	107.819
-85.3065	124.787
-96.4607	143.852
-99.7607	114.094
-70.5393	124.374
-115.74	113.251
-88.8203	117.658
-61.7457	125.953
-101.226	119.224
-93.7943	124.958
-119.858	116.514
-73.6065	132.37
-100.321	97.3661
-107.272	119.331
-86.6588	140.685
-124.134	127.584
-72.9669	139.949
-96.2638	110.432
-125.937	145.539
-106.959	126.622
-103.381	124.065
-82.5698	135.934
-108.804	111.709
-88.1488	106.998
-68.5923	115.539
-97.7917	110.629
-62.2856	118.145
-92.0315	117.708
-95.9795	144.202
-108.409	116.395
-106.417	115.355
-77.352	151.379
-111.351	129.024
-109.729	104.969
-77.9941	129.824
-117.68	110.822
-76.4041	119.338
-93.969	131.313
-118.057	118.152
-100.709	132.756
-102.524	117.193
-80.6743	126.755
-102.445	121.057
-112.712	137.264
-108.423	121.277
-113.808	111.966
-88.2355	122.418
-94.7396	121.935
-119.815	143.038
-118.808	126.575
-117.445	108.194
-73.8193	103.484
-59.569	133.777
-105.926	126.073
-108.616	129.662
-117.973	123.322
-93.4433	123.459
-89.1372	107.487
-108.186	124.026
-107.619	119.271
-106.659	131.093
-94.1951	120.852
-94.872	108.324
-96.6134	126.777
-91.9657	128.105
-100.997	137.795
-104.869	112.093
-86.0357	122.702
-115.053	123.454
-96.2868	129.911
-114.51	98.5632
-65.6528	139.517
-120.464	121.697
-83.3392	135.763
-113.25	126.021
-102.871	110.893
-83.1215	133.011
-127.815	120.121
-115.947	138.077
-113.596	130.645
-106.008	124.587
-92.8896	120.316
-93.9519	99.5082
-100.925	121.318
-94.5817	130.983
-123.963	101.877
-68.3143	120.699
-95.3005	108.281
-106.506	140.056
-120.626	134.704
-119.523	104.523
-66.7377	139.351
-112.411	121.745
-110.16	142.152
-121.254	127.908
-83.9218	128.395
-89.503	140.78
-106.044	126.442
-127.378	118.19
-93.8789	118.309
-101.456	111.309
-76.5313	119.732
-91.0498	114.67
-106.994	116.891
-97.6076	127.172
-114.864	121.471
-80.84	119.39
-98.7011	101.074
-112.685	127.523
-103.872	138.441
-121.809	116.666
-74.036	147.231
-127.918	126.503
-117.724	141.452
-114.631	138.52
-119.663	110.695
-73.9905	119.278
-91.9145	117.871
-112.714	116.627
-89.6838	135.971
-115.088	114.781
-79.9509	129.654
-92.3508	102.515
-95.5933	120.115
-91.9577	129.691
-109.602	125.497
-91.3887	124.899
-109.073	105.35
-124.132	126.347
-106.666	115.084
-112.677	108.804
-82.2825	122.072
-87.6427	118.024
-93.6449	121.564
-86.3332	121.554
-118.579	116.975
-90.1955	115.295
-93.4779	97.7503
-112.527	129.538
-114.274	134.148
-110.008	109.649
-87.8242	120.145
-86.3505	115.869
-120.942	122.814
-92.1211	119.05
-92.4801	121.822
-75.7986	135.08
-107.475	106.067
-120.04	104.083
-73.6176	124.14
-98.9025	109.235
-68.596	110.195
-83.5228	122.63
-112.994	117.294
-83.4614	133.334
-112.445	99.4733
-63.0969	134.907
-113.351	118.746
-95.9249	119.897
-83.4942	134.627
-106.81	128.304
-84.9766	126.368
-103.65	107.059
-97.3791	130.983
-95.5695	112.437
-84.8666	103.402
-81.5874	133.111
-113.975	114.873
-118.316	109.855
-84.0009	142.057
-129.479	105.174
-64.8488	122.845
-88.6309	112.91
-116.524	119.138
-79.9859	119.385
-97.9024	103.287
-67.4401	124.22
-100.672	121.914
-70.0401	123.808
-86.9137	120.049
-94.8593	117.14
-82.0029	109.85
-86.8664	105.884
-102.409	139.5
-118.058	128.638
-106.633	115.843
-91.5104	116.107
-86.7671	122.151
-109.426	133.617
-98.0199	131.248
-112.265	122.875
-92.1974	119.796
-101.589	129.998
-109.177	117.068
-85.4304	123.658
-105.476	111.105
-93.8121	141.363
-126.599	156.894
-88.5774	124.91
-108.333	139.975
-109.756	130.524
-99.2364	133.334
-120.431	104.305
-104.308	142.69
-110.361	123.301
-114.792	115.204
-91.4946	134.85
-109.081	129.315
-117.444	135.461
-118.466	124.281
-105.149	104.382
-81.3279	129.097
-125.032	138.847
-100.399	136.462
-111.88	121.496
-99.4143	123.344
-101.024	122.73
-87.9928	122.762
-97.9826	121.964
-107.451	117.399
-83.0388	115.442
-89.5822	103.057
-88.4278	142.784
-104.341	130.761
-107.59	114.432
-82.9243	125.311
-93.5606	121.979
-96.3369	124.535
-107.414	112.352
-96.3877	123.754
-111.114	108.873
-80.9043	127.237
-112.059	96.3696
-125.327	132.11
-122.027	126.255
-113.179	102.47
-99.8306	119.857
-92.9449	108.398
-90.8289	136.733
-117.856	119.936
-94.817	118.201
-88.491	130.095
-85.7574	111.09
-96.702	122.917
-99.6651	127.205
-109.029	124.607
-82.0135	114.717
-97.2354	108.241
-93.7522	133.24
-113.156	110.885
-103.324	94.5841
-64.7655	123.667
-109.764	109.336
-94.0449	139.69
-120.477	123.437
-111.1	112.935
-90.5188	125.41
-69.3677	107.361
-98.975	146.083
-127.831	128.914
-118.578	117.081
-93.3127	110.003
-71.6932	110.794
-97.9719	151.811
-138.778	136.7
-114.739	126.279
-98.416	124.334
-80.3378	94.6454
-109.861	144.544
-109.285	132.427
-108.176	115.612
-88.7639	118.644
-86.8861	127.312
-98.0801	114.753
-89.913	125.68
-103.099	119.731
-90.5071	122.301
-102.899	100.541
-92.2772	104.964
-74.5003	127.723
-105.921	115.113
-79.2062	119.442
-78.4376	100.335
-97.8186	111.893
-90.9786	131.924
-109.495	121.806
-90.4042	134.297
-84.5261	113.836
-92.4497	136.313
-91.9327	123.369
-111.657	118.074
-89.4324	116.33
-95.183	116.794
-98.4299	141.312
-119.612	127.085
-116.365	119.296
-97.3098	124.796
-85.9659	121.598
-101.491	116.026
-93.4076	137.661
-103.675	111.761
-92.6338	109.164
-75.9429	103.176
-98.5365	132.413
-105.822	127.879
-94.533	131.252
-92.9115	140.309
-104.394	121.547
-107.403	126.957
-99.1112	138.766
-120.759	121.937
-102.072	113.318
-96.5413	128.23
-133.357	139.841
-111.296	122.163
-105.291	126.533
-86.1505	138.387
-104.436	130.38
-101.223	118.165
-84.9067	121.395
-99.5828	103.945
-89.1267	138.115
-121.56	113.305
-94.2235	135.459
-126.97	142.667
-109.782	136.95
-97.1707	111.796
-75.2568	109.914
-110.881	124.313
-93.3506	117.799
-100.741	119.817
-91.4711	128.946
-86.7173	93.0009
-101.847	117.988
-99.2779	128.672
-117.24	117.866
-83.6266	117.107
-79.1052	116.01
-96.3103	126.541
-105.014	122.386
-96.1662	124.773
-94.7523	128.416
-107.636	134.263
-118.646	136.55
-120.767	122.379
-121.033	111.754
-79.5505	132.641
-126.793	133.709
-106.319	141.17
-118.285	132.499
-113.156	112.061
-60.6468	125.355
-101.572	159.111
-112.937	118.467
-90.017	129.958
-133.092	107.021
-77.2335	146.446
-120.791	137.732
-104.505	132.962
-103.295	126.339
-122.964	121.545
-99.8175	132.969
-114.108	136.382
-119.263	125.022
-102.157	140.568
-134.614	110.198
-92.7575	126.662
-108.05	108.926
-113.239	136.413
-100.802	142.726
-128.359	124.466
-83.8924	130.754
-109.081	108.332
-88.9275	148.898
-122.577	129.543
-104.073	106.152
-74.5807	125.022
-111.504	134.207
-111.855	107.431
-78.5002	127.523
-109.481	115.053
-69.733	111.713
-91.0546	122.495
-119.626	125.072
-102.839	130.758
-111.418	123.941
-92.1439	136.176
-90.3067	99.7067
-82.5539	143.53
-120.852	120.896
-125.56	116.44
-99.525	130.844
-98.7402	110.443
-122.382	129.756
-102.608	134.884
-129.377	127.824
-90.377	128.966
-109.736	107.157
-112.54	129.822
-108.876	121.133
-113.914	107.794
-89.2528	129.273
-110.48	108.89
-107.295	135.8
-109.13	126.008
-85.8527	117.3
-79.3509	133.197
-106.085	124.253
-99.3757	134.61
-116.576	118.764
-126.131	100.645
-71.7604	126.245
-69.3297	127.035
-105.428	137.862
-110.106	105.927
-99.123	100.753
-79.7459	121.38
-98.7031	135.556
-85.0531	147.173
-115.086	128.857
-121.281	105.551
-70.6633	119.352
-72.4461	136.999
-115.106	107.43
-86.1746	117.231
-98.974	117.963
-84.4395	112.363
-84.81	157.447
-117.095	132.729
-112.357	116.933
-103.65	111.752
-79.7473	122.791
-79.7588	170.452
-100.619	137.313
-115.189	119.474
-103.397	141.849
-96.9026	109.089
-75.8063	142.014
-125.03	119.144
-100.093	131.626
-116.263	125.162
-92.7415	115.974
-85.7619	131.237
-107.751	131.647
-104.781	109.598
-103.935	122.392
-96.8973	119.986
-92.5434	128.429
-106.109	135.076
-102.277	130.269
-109.166	135.189
-90.8027	122.081
-91.6731	152.481
-101.481	132.943
-100.663	105.81
-104.69	116.279
-85.121	123.99
-94.9231	131.601
-104.83	126.829
-86.3124	128.961
-108.997	111.294
-82.7982	113.736
-88.4813	133.65
-119.923	127.438
-93.2559	115.567
-114.461	128.167
-96.1073	126.886
-105.841	113.712
-109.185	133.437
-99.4829	116.144
-108.539	121.782
-93.8512	110.779
-82.1482	134.504
-112.432	141.493
-113.413	120.635
-110.625	127.737
-89.3532	117.811
-107.953	133.38
-113.818	142.6
-110.859	137.558
-110.067	127.669
-86.7421	97.5424
-70.5713	149.393
-109.842	128.38
-85.6348	127.264
-98.722	117.372
-82.3482	103.271
-71.7688	123.218
-110.392	136.054
-108.122	131.292
-121.514	139.099
-97.7032	113.37
-67.315	135.179
-92.0278	139.998
-113.873	127.125
-108.981	110.742
-91.9695	115.372
-67.7682	160.729
-89.4576	134.389
-107.228	137.053
-117.578	118.246
-78.3155	121.283
-86.0693	162.659
-93.5637	152.905
-123.583	129.397
-112.67	113.931
-82.6676	89.3143
-63.0353	133.717
-123.98	144.726
-115.777	120.093
-110.835	121.286
-89.8903	93.5577
-53.2982	147.906
-112.213	146.533
-116.021	135.742
-115.465	110.72
-92.9781	113.659
-67.5727	143.209
-98.1073	144.865
-115.886	122.551
-107.246	112.311
-92.5522	112.718
-94.9606	117.548
-75.0065	111.165
-78.2085	133.456
-116.168	116.538
-88.1392	122.008
-99.8938	114.659
-83.5724	121.56
-88.6135	121.031
-116.026	114.4
-80.7831	113.43
-91.0659	126.825
-113.413	134.818
-106.786	102.282
-93.7168	123.104
-77.615	132.895
-115.934	111.673
-106.769	145.195
-114.259	125.376
-106.551	122.483
-96.2135	115.078
-95.8033	118.089
-74.5423	145.263
-122.601	126.538
-121.076	91.2543
-83.7775	120.792
-78.1651	108.514
-113.027	136.417
-107.711	131.909
-115.067	115.479
-84.3348	124.305
-94.3944	110.414
-114.728	129.176
-107.753	110.181
-95.9146	113.001
-72.8661	116.794
-87.5061	115.004
-85.913	154.293
-117.923	127.315
-115.406	121.479
-77.5299	122.111
-89.5489	102.799
-118.887	148.38
-122.917	115.753
-94.7136	131.09
-101.66	121.167
-80.8973	114.652
-74.3354	151.108
-118.519	132.829
-118.405	106.621
-68.691	127.662
-93.7924	127.452
-103.144	151.517
-132.581	124.293
-104.94	141.495
-93.0492	132.367
-106.833	125.437
-110.083	121.454
-102.665	118.967
-100.879	111.635
-84.3886	116.13
-97.6945	113.184
-99.758	113.943
-88.4067	104.899
-94.0706	128.463
-89.6079	130.86
-112.024	132.945
-101.08	148.697
-107.662	131.607
-115.101	126.445
-96.3179	128.03
-106.543	122.535
-77.3413	146.37
-114.336	130.913
-121.113	112.208
-87.8765	114.616
-85.4998	117.945
-96.566	132.213
-105.242	129.947
-122.442	114.641
-82.7393	124.378
-110.616	143.204
-107.159	144.6
-123.82	109.318
-95.8722	132.166
-99.1943	106.229
-102.784	117.617
-64.6334	133.859
-109.566	126.023
-110.717	115.92
-81.2939	113.538
-69.4831	149.077
-89.6202	141.852
-123.875	130.8
-102.838	122.092
-101.573	107.064
-94.0352	106.778
-97.4021	142.234
-107.524	112.252
-91.6362	141.939
-110.831	109.48
-86.1856	140.768
-95.9121	123.177
-110.165	113.875
-86.8492	122.267
-95.713	129.844
-125.842	149.48
-103.81	129.22
-116.836	135.481
-98.8242	120.55
-82.3542	120.831
-102.711	118.753
-101.848	140.763
-106.589	113.93
-99.1587	112.259
-68.109	132.536
-97.3344	112
-121.884	141.09
-118.481	144.846
-126	126.396
-93.8319	118.047
-105.809	129.676
-97.2933	151.858
-132.432	129.463
-111.404	111.701
-83.9556	96.351
-74.1609	126.76
-111.508	129.723
-104.952	109.64
-86.1949	134.18
-95.4569	119.045
-82.851	127.999
-86.9656	126.833
-112.157	113.86
-95.4547	98.0206
-73.3795	104.529
-81.928	120.233
-94.9836	134.508
-102.667	128.505
-124.898	113.551
-88.14	128.435
-109.722	135.908
-107.503	123.071
-101.028	126.585
-117.819	129.241
-93.6209	128.659
-64.5717	127.986
-92.1996	130.969
-108.868	109.997
-107.025	114.676
-81.089	126.212
-65.0928	146.934
-88.3829	141.414
-121.387	109.461
-83.5402	107.946
-73.9874	109.202
-61.4152	150.92
-100.707	131.475
-103.538	119.357
-93.451	136.005
-93.8579	119.189
-62.144	138.655
-108.834	145.269
-124.612	116.693
-100.001	109.596
-74.11	111.078
-59.6633	151.611
-79.5982	120.696
-97.2643	106.064
-95.1641	123.106
-91.9861	116.632
-62.0851	142.045
-109.167	130.942
-108.146	111.352
-104.193	122.824
-90.2327	108.968
-64.9773	144.106
-104.439	145.282
-117.459	138.875
-124.037	106.937
-76.3124	125.113
-77.3319	148.631
-93.6318	141.93
-105.786	113.669
-88.6963	113.16
-87.1807	121.209
-63.9546	142.235
-85.3108	136.585
-110.998	109.358
-104.381	126.155
-90.3729	131.088
-56.6773	131.156
-85.1555	118.219
-97.576	114.88
-104.271	128.068
-104.713	108.186
-54.7226	142.427
-106.431	139.862
-120.287	136.276
-129.364	124.319
-88.8611	123.669
-70.2523	144.761
-121.619	118.169
-100.472	138.957
-104.179	135.22
-99.2893	127.348
-86.0062	142.963
-81.3088	125.001
-105.577	120.89
-97.5701	104.369
-80.5083	123.851
-82.6138	160.422
-95.5009	140.68
-115.984	108.31
-88.1317	109.486
-83.9138	105.122
-60.7154	153.088
-133.057	153.063
-115.033	135.062
-135.683	122.283
-87.133	109.176
-55.0231	137.002
-112.667	170.85
-132.454	121.958
-116.559	115.724
-103.177	125.927
-71.2632	167.255
-97.8212	145.481
-121.704	115.631
-100.879	123.843
-91.6558	118.163
-63.5449	143.502
-132.542	128.73
-90.6528	118.327
-104.69	111.496
-87.0362	116.664
-56.6966	127.585
-114.497	145.184
-110.667	133.681
-129.833	131.43
-89.8601	121.803
-61.741	140.915
-112.34	130.277
-92.5546	116.003
-109.961	107.47
-78.43	117.758
-53.4968	138.663
-65.4833	136.532
-112.816	126.4
-113.71	121.498
-103.514	124.74
-70.5368	155.358
-106.102	132.883
-112.687	124.585
-121.865	115.225
-77.4745	135.239
-72.2013	152.927
-91.0712	123.962
-83.1284	118.751
-111.622	123.957
-87.9728	122.205
-73.1106	140.902
-103.316	124.274
-95.7958	125.02
-108.283	117.815
-90.147	116.81
-54.7252	124.706
-101.011	145.622
-113.747	135.655
-130.083	130.039
-85.4651	121.168
-70.7592	120.037
-132.892	147.127
-111.896	130.596
-118.72	127.716
-93.0623	114.247
-67.2617	146.229
-117.867	132.238
-106.736	110.781
-113.161	115.772
-80.2234	119.513
-64.9497	146.13
-128.661	153.067
-126.374	119.606
-114.017	128.277
-85.5729	113.692
-59.3422	144.59
-114.5	130.14
-96.6076	119.971
-118.131	120.23
-86.828	109.4
-60.5082	140.693
-132.471	138.278
-96.5454	112.235
-98.8275	120.877
-79.4578	119.355
-64.0208	147.523
-108.542	131.964
-94.7097	124.78
-111.824	123.815
-89.7402	134.331
-80.2549	155.827
-118.997	147.786
-117.127	118.847
-114.595	121.19
-85.0227	122.008
-69.652	121.287
-114.815	140.565
-100.038	151.827
-131.908	123.324
-70.7749	114.924
-66.1241	129.938
-116.374	146.374
-105.397	125.916
-118.158	130.81
-105.86	117.032
-94.7262	144.757
-116.062	138.34
-116.745	116.082
-113.523	116.752
-90.2852	126.889
-73.0541	136.602
-76.547	124.901
-97.4999	110.731
-113.48	120.213
-94.2384	101.247
-60.2024	148.812
-96.8563	135.153
-114.128	123.088
-111.373	132.585
-94.1868	95.4649
-62.5003	138.795
-114.195	151.27
-121.916	118.964
-116.88	114.609
-83.1394	120.69
-57.5516	149.248
-90.4667	145.182
-116.224	129.117
-125.274	130.84
-109.684	119.199
-68.8828	137.194
-117.295	138.277
-87.312	140.446
-140.032	121.496
-90.6862	130.727
-78.3736	132.845
-76.5582	127.456
-106.632	108.755
-95.3213	109.114
-70.7654	120.018
-59.1939	143.006
-105.036	123.285
-103.704	120.68
-113.133	126.98
-79.3061	114.736
-64.7577	128.614
-95.6758	159.248
-124.212	128.559
-130.526	115.892
-80.8805	117.822
-79.4347	140.982
-121.313	118.468
-94.8033	110.972
-103.246	138.667
-96.5452	130.347
-72.4479	137.963
-100.732	132.888
-101.293	125.712
-129.058	113.295
-86.0543	120.172
-60.7589	136.595
-116.873	128.565
-84.4479	137.422
-127.373	123.885
-83.1911	117.578
-68.3904	142.556
-107.711	113.266
-90.2196	128.039
-113.557	114.108
-70.8863	117.544
-67.4318	141.854
-120.52	140.992
-118.247	124.009
-113.196	118.442
-82.4598	126.055
-87.012	152.218
-74.3769	120.079
-108.258	112.758
-105.396	137.846
-98.7025	108.128
-68.2688	138.924
-86.2826	130.97
-94.9936	132.081
-108.939	126.392
-87.9036	114.357
-90.5458	150.755
-82.439	113.076
-87.9085	130.612
-121.122	124.643
-92.5438	128.168
-107.047	137.141
-78.7283	132.275
-116.037	120.655
-125.178	130.688
-91.482	123.447
-78.6025	142.656
-120.414	142.154
-118.344	123.536
-120.203	114.23
-84.6093	113.156
-60.5569	151.717
-126.853	151.934
-122.28	122.189
-104.654	120.931
-91.2995	104.556
-53.0697	145.536
-96.103	137.753
-112.088	117.904
-105.628	122.826
-89.2076	111.497
-70.5115	148.899
-117.446	116.215
-87.5928	99.5656
-97.3134	115.842
-90.9895	110.653
-67.4895	151.507
-122.469	107.064
-88.584	111.141
-99.9446	112.026
-71.103	139.128
-64.7124	142.027
-110.531	125.517
-89.1026	122.424
-118.246	137.149
-101.716	112.37
-55.2827	140.113
-128.886	131.417
-103.488	130.308
-125.243	124.792
-94.4214	118.32
-61.0857	142.289
-126.936	102.351
-77.8414	101.953
-105.204	129.491
-99.7063	117.129
-80.3857	135.871
-102.169	124.472
-104.029	124.326
-121.779	129.66
-80.6055	123.134
-79.4378	121.892
-120.476	136.337
-117.688	123.066
-107.968	111.027
-94.8595	116.831
-71.9426	165.573
-96.4828	108.638
-99.5933	126.467
-123.944	134.103
-95.6269	106.807
-56.2554	159.973
-109.786	111.724
-102.82	121.63
-112.562	117.373
-63.7399	123.351
-81.4807	158.816
-91.0256	104.599
-81.1266	110.342
-98.3947	117.708
-94.2524	132.912
-73.1145	148.333
-78.2457	120.642
-89.1644	127.092
-116.759	104.115
-80.1198	134.737
-103.58	150.734
-103.581	115.768
-100.598	114.587
-100.524	107.256
-85.1889	127.416
-96.977	133.575
-116.838	155.337
-114.217	131.133
-121.441	109.987
-82.538	114.065
-76.6391	138.027
-119.918	123.464
-103.771	115.151
-98.5762	114.926
-87.603	113.434
-77.6886	130.663
-86.4887	119.603
-86.8766	113.352
-118.487	133.622
-117.902	117.157
-87.1482	137.86
-87.7472	151.656
-125.344	118.663
-112.561	116.099
-86.3403	116.118
-92.6645	142.122
-86.9701	125.894
-98.8217	88.6449
-60.6444	118.893
-80.6771	132.658
-83.3568	139.561
-101.102	121.8
-94.5689	116.206
-84.8866	114.27
-95.5476	109.474
-76.7826	151.485
-105.348	112.499
-92.1032	117.751
-108.386	108.839
-60.1136	112.644
-64.5312	134.56
-95.7462	138.33
-118.545	126.47
-117.501	111.161
-91.2267	111.983
-62.9354	164.77
-99.2667	134.062
-111.372	119.405
-106.472	98.9806
-63.0741	107.562
-68.403	145.107
-92.9592	134.656
-108.414	116.199
-114.001	121.684
-94.2452	112.205
-67.7646	151.952
-124.12	139.184
-117.686	114.748
-102.016	115.558
-74.5955	140.337
-84.9068	146.296
-86.7195	134.277
-108.371	130.141
-123.173	122.747
-86.1164	127.158
-65.1869	137.305
-85.5413	139.561
-111.66	124.772
-99.4332	129.365
-95.6783	113.239
-60.6164	141.954
-94.6908	116.127
-93.2947	122.188
-114.889	114.302
-86.1184	120.955
-81.9234	161.234
-110.579	123.267
-94.5785	128.03
-126.401	112.034
-71.5178	116.463
-55.7787	141.835
-101.329	136.983
-103.334	102.045
-106.914	115.644
-88.2822	126.914
-79.3917	124.131
-105.226	121.223
-74.687	133.82
-127.575	117.601
-66.179	140.724
-89.8028	132.229
-90.9448	128.688
-108.873	111.4
-108.518	115.832
-95.6891	125.184
-68.4697	119.462
-118.496	136.128
-110.826	111.444
-98.9689	117.522
-79.6736	129.906
-119.83	119.211
-77.0427	132.564
-102.146	134.124
-131.482	116.548
-89.8328	119.36
-102.516	144.473
-113.378	141.74
-120.432	124.69
-118.546	122.754
-80.1758	133.144
-107.822	142.406
-117.776	136.809
-114.099	121.138
-112.322	113.02
-84.0249	123.201
-96.5578	132.276
-91.5485	125.43
-104.047	103.782
-90.0482	109.25
-88.7094	113.542
-73.5419	145.072
-79.3364	133.55
-109.134	112.199
-97.9403	104.808
-72.4487	124.7
-77.1653	164.913
-101.413	116.802
-80.0474	113.368
-101.783	115.588
-91.4542	116.283
-79.8082	129.332
-81.1202	125.053
-107.284	125.15
-115.832	115.071
-71.7351	129.591
-107.099	109.699
-95.3575	138.594
-99.9558	127.253
-108.61	113.944
-88.3336	91.6398
-63.7549	149.743
-78.7513	141.427
-105.258	117.785
-116.372	121.819
[truncated: 2,173 more rows]

[truncated: 9 more sheets: Figure S8D, Figure S13B, Figure S13C, Figure S13E, Figure S14B, Figure S14C, Figure S14D, Figure S14E, Figure S25B]
